# Supplementary material for: Global sleep homeostasis reflects temporally and spatially integrated local cortical neuronal activity
Source: eLife. 2020 Jul 2;9:e54148. doi: 10.7554/eLife.54148 (PMC7332296; doi:10.7554/eLife.54148)
Supplement: Figure 3—source data 1. [file elife-54148-fig3-data1.zip › Figure 3/Model Parameters/Parameters-Classic-Model-SWA-Mouse-1.csv]

	Frontal EEG	Mean LFP	LFP 1	LFP 2	LFP 3	LFP 4	LFP 5	LFP 6	LFP 7	LFP 8	LFP 9	LFP 10	LFP 11	LFP 12
alpha	0.00019169	0.00015659	0.00011897	0.00018174	0.00016075	0.00019331	0.00013525	0.00013637	0.00011031	0.00021533	0.00023003	0.00013722	0.00022178	0.00016062
beta	0.00068085	0.00082374	0.00059901	0.00075394	0.000763	0.00071049	0.00061287	0.00062403	0.00061057	0.00093916	0.00067323	0.00062311	0.00080667	0.00073021
S0	104.6	102.32	101.24	99.411	100.85	104.36	101.73	101.82	97.84	111.18	113.86	107.67	103.85	101.9
Smax	271.38	212.73	246.47	232.33	236.08	216.4	245.02	246.89	259.87	194.86	171.21	195.68	200.13	184.45
Smin	37.448	54.573	45.44	60.921	55.443	57.091	56.432	52.359	57.383	55.932	50.942	54.859	46.573	53.77
