# Supplementary material for: Global sleep homeostasis reflects temporally and spatially integrated local cortical neuronal activity
Source: eLife. 2020 Jul 2;9:e54148. doi: 10.7554/eLife.54148 (PMC7332296; doi:10.7554/eLife.54148)
Supplement: Figure 3—source data 1. [file elife-54148-fig3-data1.zip › Figure 3/Model Parameters/Parameters-Classic-Model-SWA-Mouse-2.csv]

	Frontal EEG	Mean LFP	LFP 1	LFP 2	LFP 3	LFP 4	LFP 5	LFP 6	LFP 7	LFP 8	LFP 9	LFP 10	LFP 11	LFP 12	LFP 13	LFP 14	LFP 15	LFP 16
alpha	0.00021675	0.00028933	0.0004262	0.00020722	0.00028859	0.00013753	0.00021493	0.00010912	0.00025199	0.00016686	0.00034668	0.00048514	0.0003015	0.00026368	0.0002713	0.00048739	0.00027614	0.00019498
beta	0.0010958	0.00087405	0.00098872	0.00080821	0.0011684	0.00073808	0.0011904	0.0006071	0.0010285	0.00084253	0.00080578	0.0011036	0.0013588	0.0013219	0.0014264	0.0010551	0.0013189	0.0012665
S0	123.58	95.932	104.94	99.345	109.14	100.44	107.04	105.75	102.58	98.929	100.48	110.41	102.38	120.35	99.484	97.197	95.721	93.745
Smax	308.33	175.69	170.03	158.87	187.29	185.39	195.17	186.04	170.37	186.03	158.85	205.81	160.41	224.87	168.52	189.96	157.14	188.64
Smin	57.259	62.132	64.872	80.529	75.188	74.763	75.171	77.58	76.199	84.787	63.166	61.322	74.918	73.172	73.83	62.302	75.024	72.337
