# Supplementary material for: Global sleep homeostasis reflects temporally and spatially integrated local cortical neuronal activity
Source: eLife. 2020 Jul 2;9:e54148. doi: 10.7554/eLife.54148 (PMC7332296; doi:10.7554/eLife.54148)
Supplement: Figure 3—source data 1. [file elife-54148-fig3-data1.zip › Figure 3/Model Parameters/Parameters-Classic-Model-SWA-Mouse-3.csv]

	Frontal EEG	Mean LFP	LFP 1	LFP 2	LFP 3	LFP 4	LFP 5	LFP 6	LFP 7	LFP 8	LFP 9	LFP 10	LFP 11	LFP 12
alpha	0.00028295	0.0001886	0.00039536	0.0002891	0.00017132	0.0001414	0.00015041	0.00014235	0.00012856	0.00019569	0.00029274	0.00026261	0.00013399	0.00042131
beta	0.0013009	0.0010948	0.00051155	0.0013877	0.0012964	0.00091122	0.0011179	0.00069251	0.00070656	0.0014755	0.0011351	0.001214	0.00088697	0.00070711
S0	131.15	127.68	135.08	128.09	130.74	120.04	127.02	123.19	128.18	132.02	125.43	137.5	132.53	121
Smax	248.66	215.3	180.98	210.81	260.41	214.37	270.52	201.75	235.9	219.32	179	208.48	222.61	180.37
Smin	46.351	62.623	14.256	69.49	66.903	69.422	65.919	69.047	70.461	66.793	66.128	61.174	67.449	37.811
