# Supplementary material for: Global sleep homeostasis reflects temporally and spatially integrated local cortical neuronal activity
Source: eLife. 2020 Jul 2;9:e54148. doi: 10.7554/eLife.54148 (PMC7332296; doi:10.7554/eLife.54148)
Supplement: Figure 3—source data 1. [file elife-54148-fig3-data1.zip › Figure 3/Model Parameters/Parameters-Classic-Model-SWA-Mouse-4.csv]

	Frontal EEG	Mean LFP	LFP 1	LFP 2	LFP 3	LFP 4	LFP 5	LFP 6	LFP 7	LFP 8	LFP 9	LFP 10
alpha	0.00021892	0.00018205	0.0002612	0.00021381	0.00020315	0.00010901	0.00036123	0.00020048	0.0002155	0.00025051	0.00021584	0.0001674
beta	0.00081201	0.00096886	0.00071418	0.00075382	0.00070818	0.00059186	0.0010988	0.00080014	0.00080413	0.0010459	0.00103	0.00097879
S0	125.73	117.08	127.01	124.18	130.05	109.92	136.24	127.85	122.86	137.16	132.95	87.717
Smax	266.55	229.26	215.14	221.13	225.21	269.96	208.04	247.79	215.61	222.96	219.46	170.94
Smin	40.507	54.65	53.396	50.089	52.079	46.388	62.421	49.643	54.007	58.632	65.988	54.164
