# Supplementary material for: Global sleep homeostasis reflects temporally and spatially integrated local cortical neuronal activity
Source: eLife. 2020 Jul 2;9:e54148. doi: 10.7554/eLife.54148 (PMC7332296; doi:10.7554/eLife.54148)
Supplement: Figure 3—source data 1. [file elife-54148-fig3-data1.zip › Figure 3/Model Parameters/Parameters-Classic-Model-SWA-Mouse-5.csv]

	Frontal EEG	Mean LFP	LFP 1	LFP 2	LFP 3	LFP 4	LFP 5	LFP 6	LFP 7	LFP 8	LFP 9	LFP 10	LFP 11	LFP 12
alpha	0.00022948	0.00033585	0.00025726	8.08E-05	0.00013024	0.00010703	0.000255	7.58E-05	0.00019506	0.00037314	0.00032167	0.00031464	0.00040515	0.00038832
beta	0.00072239	0.00087495	0.00068116	0.00055578	0.00066814	0.0006537	0.00062919	0.00062757	0.00074212	0.00054003	0.00075908	0.00099199	0.00053421	0.00085794
S0	122.08	114.61	130.68	115.51	123.85	121.73	122.02	116.21	126.1	125.01	135.94	132.87	126.75	123.16
Smax	318.8	244.02	247.36	255.81	272.13	272.39	256.07	271.9	272.31	243.01	249.18	246.95	229.57	255.07
Smin	39.321	49.957	42.052	65.744	54.815	62.495	24.652	67.91	42.558	12.331	32.037	39.851	2.9037	35.816
