# Supplementary material for: Global sleep homeostasis reflects temporally and spatially integrated local cortical neuronal activity
Source: eLife. 2020 Jul 2;9:e54148. doi: 10.7554/eLife.54148 (PMC7332296; doi:10.7554/eLife.54148)
Supplement: Figure 3—source data 1. [file elife-54148-fig3-data1.zip › Figure 3/Model Parameters/Parameters-Classic-Model-SWA-Mouse-6.csv]

	Frontal EEG	Mean LFP	LFP 1	LFP 2	LFP 3	LFP 4	LFP 5	LFP 6	LFP 7	LFP 8	LFP 9	LFP 10	LFP 11	LFP 12	LFP 13	LFP 14	LFP 15	LFP 16
alpha	0.00014912	0.0001635	0.00014636	9.25E-05	0.00013739	0.00013804	0.00010415	9.76E-05	0.00012108	0.00010406	0.00021322	0.00018127	0.00015158	0.00019597	0.00013709	0.00015273	0.00015313	0.00025238
beta	0.0008293	0.00067661	0.00080925	0.00068338	0.00086082	0.00074471	0.00075057	0.00067428	0.00069567	0.00040202	0.00075119	0.00075041	0.00075973	0.00072362	0.00072819	0.00069781	0.00081195	0.00090087
S0	139.23	119.55	129.85	112.62	127.15	115.82	126.76	113.75	118.5	116.14	120.54	127.42	118.13	120.74	118.33	117.63	117.37	115.85
Smax	328.33	228.6	268.51	273.85	254.42	189.47	281.32	242.64	248.48	201.69	212.27	245.53	226.89	218.5	216.01	235.12	215.61	204.15
Smin	47.59	58.735	57.846	68.815	65.523	75.216	64.842	71.622	64.161	63.765	60.671	57.863	64.209	56.057	61.4	56.127	66.885	66.372
