# Supplementary material for: Global sleep homeostasis reflects temporally and spatially integrated local cortical neuronal activity
Source: eLife. 2020 Jul 2;9:e54148. doi: 10.7554/eLife.54148 (PMC7332296; doi:10.7554/eLife.54148)
Supplement: Figure 3—source data 1. [file elife-54148-fig3-data1.zip › Figure 3/Model Parameters/Parameters-FR-Model-SWA-Mouse-1.csv]

	Mean LFP	LFP 1	LFP 2	LFP 3	LFP 4	LFP 5	LFP 6	LFP 7	LFP 8	LFP 9	LFP 10	LFP 11	LFP 12
alpha	7.66E-06	8.13E-06	1.21E-05	5.15E-06	3.70E-06	2.92E-06	1.20E-05	1.92E-05	3.63E-06	3.57E-06	4.27E-06	4.90E-06	4.21E-06
beta	4.27E-05	4.14E-05	3.92E-05	5.00E-05	0.00013338	5.33E-05	0.00021616	0.00020542	4.05E-05	2.85E-05	5.27E-05	5.02E-05	1.95E-05
S0	104.69	125.63	96.76	127.69	95.86	99.103	118.24	103.09	110.76	104.56	104.33	113.04	105.67
F_theta	57.459	79.866	39.274	63.644	22.277	34.298	28.713	13.645	75.106	50.511	37.589	55.861	134.97
Smax	213.71	225.97	226.94	238.87	254.76	259.38	227.94	218.13	186.62	170.54	171.9	190.51	166.95
Smin	68.91	70.652	49.98	72.49	74.438	46.934	73.712	50	76.267	57.238	74.6	70.492	73.307
