# Supplementary material for: Global sleep homeostasis reflects temporally and spatially integrated local cortical neuronal activity
Source: eLife. 2020 Jul 2;9:e54148. doi: 10.7554/eLife.54148 (PMC7332296; doi:10.7554/eLife.54148)
Supplement: Figure 3—source data 1. [file elife-54148-fig3-data1.zip › Figure 3/Model Parameters/Parameters-FR-Model-SWA-Mouse-2.csv]

	Mean LFP	LFP 1	LFP 2	LFP 3	LFP 4	LFP 5	LFP 6	LFP 7	LFP 8	LFP 9	LFP 10	LFP 11	LFP 12	LFP 13	LFP 14	LFP 15	LFP 16
alpha	1.22E-05	1.79E-05	4.84E-05	2.06E-05	5.87E-06	0.0001429	7.77E-05	3.29E-05	1.37E-05	4.12E-05	1.15E-05	1.38E-05	1.53E-05	1.71E-05	4.76E-05	1.03E-05	3.71E-05
beta	0.00017622	0.00011571	0.00024464	0.0004236	0.00022934	0.0010652	6.12E-05	0.00017564	0.00016522	8.25E-05	6.48E-05	0.00010375	2.33E-05	0.00017659	0.00033681	0.00022575	0.0015893
S0	101.25	83.644	100	101.25	106.55	110.42	99.459	113.73	102.35	78.965	94.871	100	56.996	95.719	98.059	94.143	96.246
F_theta	19.744	23.995	14.58	14.624	22.202	4.0468	18.408	15.44	12.05	40.483	33	14.58	44.25	9	14.919	10.141	7.7292
Smax	199.62	191.19	135	189.6	167.26	177.13	141.9	173.35	163.19	166.82	226.98	164.03	211.37	165.23	181.25	170.92	176.78
Smin	82.483	43.444	79.72	81.148	82.275	83.265	85.029	87.236	90.904	80.965	72.436	66.55	45.439	70.058	51.789	79.739	79.849
