# Supplementary material for: Global sleep homeostasis reflects temporally and spatially integrated local cortical neuronal activity
Source: eLife. 2020 Jul 2;9:e54148. doi: 10.7554/eLife.54148 (PMC7332296; doi:10.7554/eLife.54148)
Supplement: Figure 3—source data 1. [file elife-54148-fig3-data1.zip › Figure 3/Model Parameters/Parameters-FR-Model-SWA-Mouse-3.csv]

	Mean LFP	LFP 1	LFP 2	LFP 3	LFP 4	LFP 5	LFP 6	LFP 7	LFP 8	LFP 9	LFP 10	LFP 11	LFP 12
alpha	4.74E-05	2.27E-05	6.52E-05	0.0002691	8.45E-05	0.00016241	9.35E-06	1.11E-05	9.52E-05	4.98E-05	1.62E-05	4.58E-05	0.00022111
beta	0.00070702	0.00035633	0.001331	0.00036	0.0004663	0.0017622	0.00021625	0.00014441	0.00014483	0.00030185	0.0005832	0.00059106	0.0021436
S0	138.18	138.98	131.08	133.1	124.03	129.8	118.87	132.92	125.34	134.87	111.67	137.51	126.46
F_theta	11.71	4.9079	2.7839	7.7484	4.1888	1.1798	21.235	29.608	12.163	15.934	14.515	4.9384	1.1985
Smax	211.94	192.13	191.1	225	224.78	268.57	189.45	228.05	174.69	176.28	199.08	163.36	188.8
Smin	72.802	72.349	71.591	66.55	82.917	72.06	80.32	86.586	56.628	75.928	74.556	71.754	59.714
