# Supplementary material for: Global sleep homeostasis reflects temporally and spatially integrated local cortical neuronal activity
Source: eLife. 2020 Jul 2;9:e54148. doi: 10.7554/eLife.54148 (PMC7332296; doi:10.7554/eLife.54148)
Supplement: Figure 3—source data 1. [file elife-54148-fig3-data1.zip › Figure 3/Model Parameters/Parameters-FR-Model-SWA-Mouse-4.csv]

	Mean LFP	LFP 1	LFP 2	LFP 3	LFP 4	LFP 5	LFP 6	LFP 7	LFP 8	LFP 9	LFP 10
alpha	1.69E-05	0.00011486	2.17E-05	1.99E-05	3.62E-05	2.08E-05	0.00010567	1.22E-05	2.76E-05	1.15E-05	3.59E-06
beta	0.00015163	0.00043822	9.94E-05	5.36E-05	9.99E-05	0.00015811	7.95E-06	4.84E-05	0.00026557	5.50E-05	0.00021444
S0	94.591	99.043	132.29	135.86	84.236	108.18	132.64	110.18	110.6	108.4	69.153
F_theta	15.762	2.6857	15.577	29.611	19.548	14.383	73.438	35.285	9.3263	28.705	18.81
Smax	192.98	215.74	204.22	216.81	210.37	201.48	256.53	194.06	172.53	202.85	197
Smin	54.813	64.911	69.473	71.383	64.315	64.802	27.096	57.591	62.154	55.378	64.351
