# Supplementary material for: Global sleep homeostasis reflects temporally and spatially integrated local cortical neuronal activity
Source: eLife. 2020 Jul 2;9:e54148. doi: 10.7554/eLife.54148 (PMC7332296; doi:10.7554/eLife.54148)
Supplement: Figure 3—source data 1. [file elife-54148-fig3-data1.zip › Figure 3/Model Parameters/Parameters-FR-Model-SWA-Mouse-5.csv]

	Mean LFP	LFP 1	LFP 2	LFP 3	LFP 4	LFP 5	LFP 6	LFP 7	LFP 8	LFP 9	LFP 10	LFP 11	LFP 12
alpha	9.74E-06	2.50E-06	2.44E-06	7.16E-06	2.13E-05	1.16E-05	3.63E-06	5.71E-06	1.34E-05	0.00012128	1.76E-05	1.98E-05	2.20E-05
beta	3.80E-05	4.46E-05	2.84E-05	9.42E-05	8.92E-05	2.35E-05	6.05E-05	4.75E-05	0.00012473	3.98E-05	8.96E-05	6.23E-05	7.59E-05
S0	100.78	117.55	115.03	130.28	124.03	111.63	116.64	131.28	118.93	142.96	137.36	131.29	122.53
F_theta	42.121	42.386	57.199	22.768	20.029	36.378	29.308	60.282	26.533	63.068	33.08	33.093	32.423
Smax	252	264.17	246.64	245.7	185.39	273.2	164.91	243.02	213.51	259.45	251.84	223.34	271.06
Smin	60.136	41.485	75.628	75.184	77.976	25.046	81.446	59.563	54.685	60.633	66.117	61.417	64.373
