# Supplementary material for: Global sleep homeostasis reflects temporally and spatially integrated local cortical neuronal activity
Source: eLife. 2020 Jul 2;9:e54148. doi: 10.7554/eLife.54148 (PMC7332296; doi:10.7554/eLife.54148)
Supplement: Figure 3—source data 1. [file elife-54148-fig3-data1.zip › Figure 3/Model Parameters/Parameters-FR-Model-SWA-Mouse-6.csv]

	Mean LFP	LFP 1	LFP 2	LFP 3	LFP 4	LFP 5	LFP 6	LFP 7	LFP 8	LFP 9	LFP 10	LFP 11	LFP 12	LFP 13	LFP 14	LFP 15	LFP 16
alpha	2.98E-05	1.30E-05	2.82E-05	5.42E-05	7.37E-06	4.41E-05	9.91E-06	8.86E-05	1.72E-05	2.00E-05	2.64E-05	6.20E-05	1.54E-05	9.48E-06	0.00014641	2.29E-05	7.74E-05
beta	0.00020049	0.00010391	0.00075595	0.00045891	0.0002026	0.0004022	0.00035458	0.0014935	2.45E-05	0.00027294	7.34E-05	0.0003567	9.78E-05	7.32E-05	7.37E-05	0.00017775	8.08E-05
S0	134.73	127.5	119.5	132.33	115.88	115.01	112.24	129.42	117.87	135.56	134.56	119.96	122.37	122.08	117.38	122.91	131.04
F_theta	11.676	12.356	4.5859	5.0066	11.146	4.9337	6.3643	2.5484	14.814	9.5535	24.746	4.5551	17.44	13.986	8.8569	7.9932	14.702
Smax	214.01	225.71	184.89	184.96	178.84	249.52	250.71	163.6	158.42	190.7	225.96	182.64	211.5	220.41	234.41	186.95	216.76
Smin	76.767	67.334	84.461	71.987	79.88	50.837	67.752	82.24	26.031	66.536	62.441	57.979	56.758	71.066	32.374	77.729	61.873
