# Supplementary material for: Global sleep homeostasis reflects temporally and spatially integrated local cortical neuronal activity
Source: eLife. 2020 Jul 2;9:e54148. doi: 10.7554/eLife.54148 (PMC7332296; doi:10.7554/eLife.54148)
Supplement: Figure 3—source data 1. [file elife-54148-fig3-data1.zip › Figure 3/Model Process S/Process-S-Classic-Model-SWA-Mouse-1.csv]

Frontal EEG	Mean LFP	LFP 1	LFP 2	LFP 3	LFP 4	LFP 5	LFP 6	LFP 7	LFP 8	LFP 9	LFP 10	LFP 11	LFP 12
104.6	102.32	101.24	99.411	100.85	104.36	101.73	101.82	97.84	111.18	113.86	107.67	103.85	101.9
104.63	102.33	101.26	99.435	100.87	104.38	101.75	101.84	97.857	111.2	113.88	107.68	103.87	101.91
104.66	102.35	101.28	99.459	100.89	104.41	101.77	101.86	97.875	111.22	113.89	107.69	103.89	101.93
104.7	102.37	101.29	99.483	100.92	104.43	101.79	101.88	97.893	111.23	113.9	107.71	103.91	101.94
104.73	102.38	101.31	99.507	100.94	104.45	101.81	101.9	97.911	111.25	113.92	107.72	103.93	101.95
104.76	102.4	101.33	99.531	100.96	104.47	101.82	101.92	97.929	111.27	113.93	107.73	103.95	101.97
104.79	102.42	101.34	99.555	100.98	104.49	101.84	101.94	97.947	111.29	113.94	107.74	103.97	101.98
104.82	102.44	101.36	99.58	101	104.51	101.86	101.96	97.965	111.31	113.96	107.75	103.99	101.99
104.86	102.45	101.38	99.604	101.02	104.54	101.88	101.98	97.982	111.32	113.97	107.77	104.02	102.01
104.89	102.47	101.4	99.628	101.05	104.56	101.9	102	98	111.34	113.98	107.78	104.04	102.02
104.92	102.49	101.41	99.652	101.07	104.58	101.92	102.02	98.018	111.36	114	107.79	104.06	102.03
104.95	102.51	101.43	99.676	101.09	104.6	101.94	102.04	98.036	111.38	114.01	107.8	104.08	102.04
104.98	102.52	101.45	99.7	101.11	104.62	101.96	102.06	98.054	111.4	114.02	107.81	104.1	102.06
105.02	102.54	101.47	99.724	101.13	104.64	101.98	102.08	98.072	111.41	114.04	107.83	104.12	102.07
105.05	102.56	101.48	99.748	101.15	104.67	102	102.1	98.09	111.43	114.05	107.84	104.14	102.08
105.08	102.57	101.5	99.772	101.18	104.69	102.02	102.12	98.107	111.45	114.06	107.85	104.17	102.1
105.11	102.59	101.52	99.797	101.2	104.71	102.04	102.14	98.125	111.47	114.08	107.86	104.19	102.11
105.14	102.61	101.53	99.821	101.22	104.73	102.06	102.16	98.143	111.49	114.09	107.87	104.21	102.12
105.17	102.63	101.55	99.845	101.24	104.75	102.08	102.18	98.161	111.5	114.1	107.89	104.23	102.14
105.21	102.64	101.57	99.869	101.26	104.77	102.1	102.2	98.179	111.52	114.11	107.9	104.25	102.15
105.24	102.66	101.59	99.893	101.28	104.8	102.12	102.22	98.197	111.54	114.13	107.91	104.27	102.16
105.27	102.68	101.6	99.917	101.31	104.82	102.13	102.23	98.214	111.56	114.14	107.92	104.29	102.18
105.3	102.7	101.62	99.941	101.33	104.84	102.15	102.25	98.232	111.58	114.15	107.93	104.31	102.19
105.33	102.71	101.64	99.965	101.35	104.86	102.17	102.27	98.25	111.59	114.17	107.95	104.34	102.2
105.37	102.73	101.66	99.989	101.37	104.88	102.19	102.29	98.268	111.61	114.18	107.96	104.36	102.22
105.4	102.75	101.67	100.01	101.39	104.9	102.21	102.31	98.286	111.63	114.19	107.97	104.38	102.23
105.43	102.76	101.69	100.04	101.41	104.92	102.23	102.33	98.304	111.65	114.21	107.98	104.4	102.24
105.46	102.78	101.71	100.06	101.44	104.95	102.25	102.35	98.321	111.66	114.22	107.99	104.42	102.26
105.49	102.8	101.72	100.09	101.46	104.97	102.27	102.37	98.339	111.68	114.23	108.01	104.44	102.27
105.52	102.82	101.74	100.11	101.48	104.99	102.29	102.39	98.357	111.7	114.25	108.02	104.46	102.28
105.56	102.83	101.76	100.13	101.5	105.01	102.31	102.41	98.375	111.72	114.26	108.03	104.48	102.3
105.59	102.85	101.78	100.16	101.52	105.03	102.33	102.43	98.393	111.74	114.27	108.04	104.51	102.31
105.62	102.87	101.79	100.18	101.54	105.05	102.35	102.45	98.411	111.75	114.29	108.05	104.53	102.32
105.65	102.88	101.81	100.21	101.57	105.08	102.37	102.47	98.428	111.77	114.3	108.07	104.55	102.34
105.68	102.9	101.83	100.23	101.59	105.1	102.39	102.49	98.446	111.79	114.31	108.08	104.57	102.35
105.72	102.92	101.84	100.25	101.61	105.12	102.4	102.51	98.464	111.81	114.32	108.09	104.59	102.36
105.75	102.94	101.86	100.28	101.63	105.14	102.42	102.53	98.482	111.83	114.34	108.1	104.61	102.38
105.78	102.95	101.88	100.3	101.65	105.16	102.44	102.55	98.5	111.84	114.35	108.11	104.63	102.39
105.81	102.97	101.9	100.33	101.67	105.18	102.46	102.57	98.517	111.86	114.36	108.13	104.65	102.4
105.84	102.99	101.91	100.35	101.7	105.2	102.48	102.59	98.535	111.88	114.38	108.14	104.67	102.41
105.87	103.01	101.93	100.37	101.72	105.23	102.5	102.61	98.553	111.9	114.39	108.15	104.7	102.43
105.91	103.02	101.95	100.4	101.74	105.25	102.52	102.63	98.571	111.92	114.4	108.16	104.72	102.44
105.94	103.04	101.96	100.42	101.76	105.27	102.54	102.65	98.589	111.93	114.42	108.17	104.74	102.45
105.97	103.06	101.98	100.45	101.78	105.29	102.56	102.67	98.606	111.95	114.43	108.19	104.76	102.47
106	103.07	102	100.47	101.8	105.31	102.58	102.69	98.624	111.97	114.44	108.2	104.78	102.48
106.03	103.09	102.02	100.49	101.83	105.33	102.6	102.71	98.642	111.99	114.46	108.21	104.8	102.49
106.06	103.11	102.03	100.52	101.85	105.35	102.62	102.73	98.66	112	114.47	108.22	104.82	102.51
106.1	103.13	102.05	100.54	101.87	105.38	102.64	102.75	98.677	112.02	114.48	108.23	104.84	102.52
106.13	103.14	102.07	100.57	101.89	105.4	102.66	102.77	98.695	112.04	114.49	108.25	104.87	102.53
106.16	103.16	102.09	100.59	101.91	105.42	102.67	102.79	98.713	112.06	114.51	108.26	104.89	102.55
106.19	103.18	102.1	100.61	101.93	105.44	102.69	102.81	98.731	112.08	114.52	108.27	104.91	102.56
106.22	103.19	102.12	100.64	101.95	105.46	102.71	102.83	98.749	112.09	114.53	108.28	104.93	102.57
106.25	103.21	102.14	100.66	101.98	105.48	102.73	102.85	98.766	112.11	114.55	108.29	104.95	102.59
106.29	103.23	102.15	100.68	102	105.5	102.75	102.86	98.784	112.13	114.56	108.31	104.97	102.6
106.32	103.25	102.17	100.71	102.02	105.53	102.77	102.88	98.802	112.15	114.57	108.32	104.99	102.61
106.35	103.26	102.19	100.73	102.04	105.55	102.79	102.9	98.82	112.16	114.59	108.33	105.01	102.63
106.38	103.28	102.21	100.76	102.06	105.57	102.81	102.92	98.837	112.18	114.6	108.34	105.03	102.64
106.41	103.3	102.22	100.78	102.08	105.59	102.83	102.94	98.855	112.2	114.61	108.35	105.06	102.65
106.44	103.31	102.24	100.8	102.11	105.61	102.85	102.96	98.873	112.22	114.62	108.37	105.08	102.66
106.48	103.33	102.26	100.83	102.13	105.63	102.87	102.98	98.891	112.24	114.64	108.38	105.1	102.68
106.51	103.35	102.27	100.85	102.15	105.65	102.89	103	98.908	112.25	114.65	108.39	105.12	102.69
106.54	103.37	102.29	100.88	102.17	105.68	102.91	103.02	98.926	112.27	114.66	108.4	105.14	102.7
106.57	103.38	102.31	100.9	102.19	105.7	102.92	103.04	98.944	112.29	114.68	108.41	105.16	102.72
106.6	103.4	102.33	100.92	102.21	105.72	102.94	103.06	98.962	112.31	114.69	108.43	105.18	102.73
106.63	103.42	102.34	100.95	102.23	105.74	102.96	103.08	98.979	112.32	114.7	108.44	105.2	102.74
106.67	103.43	102.36	100.97	102.26	105.76	102.98	103.1	98.997	112.34	114.72	108.45	105.22	102.76
106.7	103.45	102.38	101	102.28	105.78	103	103.12	99.015	112.36	114.73	108.46	105.24	102.77
106.73	103.47	102.39	101.02	102.3	105.8	103.02	103.14	99.033	112.38	114.74	108.47	105.27	102.78
106.76	103.49	102.41	101.04	102.32	105.83	103.04	103.16	99.05	112.4	114.75	108.49	105.29	102.8
106.79	103.5	102.43	101.07	102.34	105.85	103.06	103.18	99.068	112.41	114.77	108.5	105.31	102.81
106.82	103.52	102.45	101.09	102.36	105.87	103.08	103.2	99.086	112.43	114.78	108.51	105.33	102.82
106.85	103.54	102.46	101.11	102.39	105.89	103.1	103.22	99.104	112.45	114.79	108.52	105.35	102.84
106.89	103.55	102.48	101.14	102.41	105.91	103.12	103.24	99.121	112.47	114.81	108.53	105.37	102.85
106.92	103.57	102.5	101.16	102.43	105.93	103.14	103.26	99.139	112.48	114.82	108.55	105.39	102.86
106.95	103.59	102.51	101.19	102.45	105.95	103.15	103.28	99.157	112.5	114.83	108.56	105.41	102.87
106.98	103.61	102.53	101.21	102.47	105.98	103.17	103.3	99.175	112.52	114.85	108.57	105.43	102.89
107.01	103.62	102.55	101.23	102.49	106	103.19	103.32	99.192	112.54	114.86	108.58	105.45	102.9
107.04	103.64	102.57	101.26	102.51	106.02	103.21	103.34	99.21	112.56	114.87	108.59	105.48	102.91
107.08	103.66	102.58	101.28	102.54	106.04	103.23	103.36	99.228	112.57	114.88	108.61	105.5	102.93
107.11	103.67	102.6	101.31	102.56	106.06	103.25	103.37	99.245	112.59	114.9	108.62	105.52	102.94
107.14	103.69	102.62	101.33	102.58	106.08	103.27	103.39	99.263	112.61	114.91	108.63	105.54	102.95
107.17	103.71	102.63	101.35	102.6	106.1	103.29	103.41	99.281	112.63	114.92	108.64	105.56	102.97
107.2	103.72	102.65	101.38	102.62	106.12	103.31	103.43	99.299	112.64	114.94	108.65	105.58	102.98
107.23	103.74	102.67	101.4	102.64	106.15	103.33	103.45	99.316	112.66	114.95	108.67	105.6	102.99
107.26	103.76	102.69	101.42	102.66	106.17	103.35	103.47	99.334	112.68	114.96	108.68	105.62	103.01
107.3	103.78	102.7	101.45	102.69	106.19	103.37	103.49	99.352	112.7	114.97	108.69	105.64	103.02
107.33	103.79	102.72	101.47	102.71	106.21	103.38	103.51	99.369	112.71	114.99	108.7	105.66	103.03
107.36	103.81	102.74	101.5	102.73	106.23	103.4	103.53	99.387	112.73	115	108.71	105.69	103.04
107.39	103.83	102.75	101.52	102.75	106.25	103.42	103.55	99.405	112.75	115.01	108.73	105.71	103.06
107.42	103.84	102.77	101.54	102.77	106.27	103.44	103.57	99.423	112.77	115.03	108.74	105.73	103.07
107.45	103.86	102.79	101.57	102.79	106.3	103.46	103.59	99.44	112.79	115.04	108.75	105.75	103.08
107.48	103.88	102.8	101.59	102.81	106.32	103.48	103.61	99.458	112.8	115.05	108.76	105.77	103.1
107.52	103.9	102.82	101.61	102.84	106.34	103.5	103.63	99.476	112.82	115.07	108.77	105.79	103.11
107.55	103.91	102.84	101.64	102.86	106.36	103.52	103.65	99.493	112.84	115.08	108.79	105.81	103.12
107.58	103.93	102.86	101.66	102.88	106.38	103.54	103.67	99.511	112.86	115.09	108.8	105.83	103.14
107.61	103.95	102.87	101.69	102.9	106.4	103.56	103.69	99.529	112.87	115.1	108.81	105.85	103.15
107.64	103.96	102.89	101.71	102.92	106.42	103.58	103.71	99.546	112.89	115.12	108.82	105.87	103.16
107.67	103.98	102.91	101.73	102.94	106.44	103.6	103.73	99.564	112.91	115.13	108.83	105.89	103.18
107.7	104	102.92	101.76	102.96	106.47	103.61	103.75	99.582	112.93	115.14	108.84	105.92	103.19
107.74	104.01	102.94	101.78	102.99	106.49	103.63	103.77	99.599	112.94	115.16	108.86	105.94	103.2
107.77	104.03	102.96	101.8	103.01	106.51	103.65	103.79	99.617	112.96	115.17	108.87	105.96	103.21
107.8	104.05	102.98	101.83	103.03	106.53	103.67	103.8	99.635	112.98	115.18	108.88	105.98	103.23
107.83	104.07	102.99	101.85	103.05	106.55	103.69	103.82	99.653	113	115.19	108.89	106	103.24
107.86	104.08	103.01	101.88	103.07	106.57	103.71	103.84	99.67	113.02	115.21	108.9	106.02	103.25
107.89	104.1	103.03	101.9	103.09	106.59	103.73	103.86	99.688	113.03	115.22	108.92	106.04	103.27
107.92	104.12	103.04	101.92	103.11	106.61	103.75	103.88	99.706	113.05	115.23	108.93	106.06	103.28
107.95	104.13	103.06	101.95	103.14	106.64	103.77	103.9	99.723	113.07	115.25	108.94	106.08	103.29
107.99	104.15	103.08	101.97	103.16	106.66	103.79	103.92	99.741	113.09	115.26	108.95	106.1	103.31
108.02	104.17	103.1	101.99	103.18	106.68	103.81	103.94	99.759	113.1	115.27	108.96	106.12	103.32
108.05	104.18	103.11	102.02	103.2	106.7	103.82	103.96	99.776	113.12	115.28	108.98	106.15	103.33
108.08	104.2	103.13	102.04	103.22	106.72	103.84	103.98	99.794	113.14	115.3	108.99	106.17	103.34
108.11	104.22	103.15	102.07	103.24	106.74	103.86	104	99.811	113.16	115.31	109	106.19	103.36
108.14	104.24	103.16	102.09	103.26	106.76	103.88	104.02	99.829	113.17	115.32	109.01	106.21	103.37
108.17	104.25	103.18	102.11	103.29	106.78	103.9	104.04	99.847	113.19	115.34	109.02	106.23	103.38
108.21	104.27	103.2	102.14	103.31	106.8	103.92	104.06	99.864	113.21	115.35	109.04	106.25	103.4
108.24	104.29	103.21	102.16	103.33	106.83	103.94	104.08	99.882	113.23	115.36	109.05	106.27	103.41
108.27	104.3	103.23	102.18	103.35	106.85	103.96	104.1	99.9	113.24	115.37	109.06	106.29	103.42
108.3	104.32	103.25	102.21	103.37	106.87	103.98	104.12	99.917	113.26	115.39	109.07	106.31	103.44
108.33	104.34	103.27	102.23	103.39	106.89	104	104.14	99.935	113.28	115.4	109.08	106.33	103.45
108.36	104.35	103.28	102.25	103.41	106.91	104.02	104.16	99.953	113.3	115.41	109.09	106.35	103.46
108.39	104.37	103.3	102.28	103.43	106.93	104.03	104.17	99.97	113.31	115.43	109.11	106.37	103.48
108.42	104.39	103.32	102.3	103.46	106.95	104.05	104.19	99.988	113.33	115.44	109.12	106.4	103.49
108.46	104.41	103.33	102.33	103.48	106.97	104.07	104.21	100.01	113.35	115.45	109.13	106.42	103.5
108.49	104.42	103.35	102.35	103.5	107	104.09	104.23	100.02	113.37	115.46	109.14	106.44	103.51
108.52	104.44	103.37	102.37	103.52	107.02	104.11	104.25	100.04	113.38	115.48	109.15	106.46	103.53
108.55	104.46	103.38	102.4	103.54	107.04	104.13	104.27	100.06	113.4	115.49	109.17	106.48	103.54
108.58	104.47	103.4	102.42	103.56	107.06	104.15	104.29	100.08	113.42	115.5	109.18	106.5	103.55
108.61	104.49	103.42	102.44	103.58	107.08	104.17	104.31	100.09	113.44	115.52	109.19	106.52	103.57
108.64	104.51	103.44	102.47	103.6	107.1	104.19	104.33	100.11	113.45	115.53	109.2	106.54	103.58
108.67	104.52	103.45	102.49	103.63	107.12	104.21	104.35	100.13	113.47	115.54	109.21	106.56	103.59
108.71	104.54	103.47	102.51	103.65	107.14	104.23	104.37	100.15	113.49	115.55	109.23	106.58	103.61
108.74	104.56	103.49	102.54	103.67	107.16	104.24	104.39	100.16	113.51	115.57	109.24	106.6	103.62
108.77	104.57	103.5	102.56	103.69	107.19	104.26	104.41	100.18	113.52	115.58	109.25	106.62	103.63
108.8	104.59	103.52	102.59	103.71	107.21	104.28	104.43	100.2	113.54	115.59	109.26	106.64	103.64
108.83	104.61	103.54	102.61	103.73	107.23	104.3	104.45	100.22	113.56	115.61	109.27	106.67	103.66
108.86	104.63	103.55	102.63	103.75	107.25	104.32	104.47	100.23	113.58	115.62	109.28	106.69	103.67
108.89	104.64	103.57	102.66	103.78	107.27	104.34	104.49	100.25	113.59	115.63	109.3	106.71	103.68
108.92	104.66	103.59	102.68	103.8	107.29	104.36	104.51	100.27	113.61	115.64	109.31	106.73	103.7
108.95	104.68	103.61	102.7	103.82	107.31	104.38	104.52	100.29	113.63	115.66	109.32	106.75	103.71
108.99	104.69	103.62	102.73	103.84	107.33	104.4	104.54	100.31	113.65	115.67	109.33	106.77	103.72
109.02	104.71	103.64	102.75	103.86	107.35	104.42	104.56	100.32	113.66	115.68	109.34	106.79	103.73
109.05	104.73	103.66	102.77	103.88	107.38	104.43	104.58	100.34	113.68	115.69	109.36	106.81	103.75
109.08	104.74	103.67	102.8	103.9	107.4	104.45	104.6	100.36	113.7	115.71	109.37	106.83	103.76
109.11	104.76	103.69	102.82	103.92	107.42	104.47	104.62	100.38	113.72	115.72	109.38	106.85	103.77
109.14	104.78	103.71	102.84	103.95	107.44	104.49	104.64	100.39	113.73	115.73	109.39	106.87	103.79
109.17	104.79	103.72	102.87	103.97	107.46	104.51	104.66	100.41	113.75	115.75	109.4	106.89	103.8
109.2	104.81	103.74	102.89	103.99	107.48	104.53	104.68	100.43	113.77	115.76	109.41	106.91	103.81
109.23	104.83	103.76	102.91	104.01	107.5	104.55	104.7	100.45	113.79	115.77	109.43	106.93	103.83
109.27	104.85	103.78	102.94	104.03	107.52	104.57	104.72	100.46	113.8	115.78	109.44	106.95	103.84
109.3	104.86	103.79	102.96	104.05	107.54	104.59	104.74	100.48	113.82	115.8	109.45	106.98	103.85
109.33	104.88	103.81	102.99	104.07	107.56	104.61	104.76	100.5	113.84	115.81	109.46	107	103.86
109.36	104.9	103.83	103.01	104.09	107.59	104.62	104.78	100.52	113.86	115.82	109.47	107.02	103.88
109.39	104.91	103.84	103.03	104.12	107.61	104.64	104.8	100.53	113.87	115.83	109.49	107.04	103.89
109.42	104.93	103.86	103.06	104.14	107.63	104.66	104.82	100.55	113.89	115.85	109.5	107.06	103.9
109.45	104.95	103.88	103.08	104.16	107.65	104.68	104.84	100.57	113.91	115.86	109.51	107.08	103.92
109.48	104.96	103.89	103.1	104.18	107.67	104.7	104.85	100.59	113.93	115.87	109.52	107.1	103.93
109.51	104.98	103.91	103.13	104.2	107.69	104.72	104.87	100.6	113.94	115.89	109.53	107.12	103.94
109.54	105	103.93	103.15	104.22	107.71	104.74	104.89	100.62	113.96	115.9	109.55	107.14	103.95
109.58	105.01	103.95	103.17	104.24	107.73	104.76	104.91	100.64	113.98	115.91	109.56	107.16	103.97
109.61	105.03	103.96	103.2	104.26	107.75	104.78	104.93	100.66	114	115.92	109.57	107.18	103.98
109.64	105.05	103.98	103.22	104.28	107.78	104.8	104.95	100.67	114.01	115.94	109.58	107.2	103.99
109.67	105.06	104	103.24	104.31	107.8	104.81	104.97	100.69	114.03	115.95	109.59	107.22	104.01
109.7	105.08	104.01	103.27	104.33	107.82	104.83	104.99	100.71	114.05	115.96	109.6	107.24	104.02
109.73	105.1	104.03	103.29	104.35	107.84	104.85	105.01	100.73	114.07	115.97	109.62	107.26	104.03
109.76	105.12	104.05	103.31	104.37	107.86	104.87	105.03	100.74	114.08	115.99	109.63	107.28	104.05
109.79	105.13	104.06	103.34	104.39	107.88	104.89	105.05	100.76	114.1	116	109.64	107.31	104.06
109.82	105.15	104.08	103.36	104.41	107.9	104.91	105.07	100.78	114.12	116.01	109.65	107.33	104.07
109.85	105.17	104.1	103.38	104.43	107.92	104.93	105.09	100.8	114.14	116.03	109.66	107.35	104.08
109.89	105.18	104.11	103.41	104.45	107.94	104.95	105.11	100.81	114.15	116.04	109.67	107.37	104.1
109.92	105.2	104.13	103.43	104.48	107.96	104.97	105.13	100.83	114.17	116.05	109.69	107.39	104.11
109.95	105.22	104.15	103.45	104.5	107.98	104.99	105.14	100.85	114.19	116.06	109.7	107.41	104.12
109.98	105.23	104.17	103.48	104.52	108.01	105	105.16	100.87	114.2	116.08	109.71	107.43	104.14
110.01	105.25	104.18	103.5	104.54	108.03	105.02	105.18	100.88	114.22	116.09	109.72	107.45	104.15
110.04	105.27	104.2	103.53	104.56	108.05	105.04	105.2	100.9	114.24	116.1	109.73	107.47	104.16
110.07	105.28	104.22	103.55	104.58	108.07	105.06	105.22	100.92	114.26	116.11	109.75	107.49	104.17
110.1	105.3	104.23	103.57	104.6	108.09	105.08	105.24	100.94	114.27	116.13	109.76	107.51	104.19
110.13	105.32	104.25	103.6	104.62	108.11	105.1	105.26	100.96	114.29	116.14	109.77	107.53	104.2
110.16	105.33	104.27	103.62	104.64	108.13	105.12	105.28	100.97	114.31	116.15	109.78	107.55	104.21
110.2	105.35	104.28	103.64	104.67	108.15	105.14	105.3	100.99	114.33	116.17	109.79	107.57	104.23
110.23	105.37	104.3	103.67	104.69	108.17	105.16	105.32	101.01	114.34	116.18	109.8	107.59	104.24
110.26	105.38	104.32	103.69	104.71	108.19	105.17	105.34	101.03	114.36	116.19	109.82	107.61	104.25
110.29	105.4	104.33	103.71	104.73	108.22	105.19	105.36	101.04	114.38	116.2	109.83	107.63	104.26
110.32	105.42	104.35	103.74	104.75	108.24	105.21	105.38	101.06	114.4	116.22	109.84	107.65	104.28
110.35	105.44	104.37	103.76	104.77	108.26	105.23	105.4	101.08	114.41	116.23	109.85	107.68	104.29
110.38	105.45	104.39	103.78	104.79	108.28	105.25	105.42	101.1	114.43	116.24	109.86	107.7	104.3
110.41	105.47	104.4	103.81	104.81	108.3	105.27	105.43	101.11	114.45	116.25	109.88	107.72	104.32
110.44	105.49	104.42	103.83	104.83	108.32	105.29	105.45	101.13	114.46	116.27	109.89	107.74	104.33
110.47	105.5	104.44	103.85	104.86	108.34	105.31	105.47	101.15	114.48	116.28	109.9	107.76	104.34
110.5	105.52	104.45	103.88	104.88	108.36	105.33	105.49	101.17	114.5	116.29	109.91	107.78	104.35
110.53	105.54	104.47	103.9	104.9	108.38	105.34	105.51	101.18	114.52	116.3	109.92	107.8	104.37
110.57	105.55	104.49	103.92	104.92	108.4	105.36	105.53	101.2	114.53	116.32	109.93	107.82	104.38
110.6	105.57	104.5	103.95	104.94	108.42	105.38	105.55	101.22	114.55	116.33	109.95	107.84	104.39
110.63	105.59	104.52	103.97	104.96	108.45	105.4	105.57	101.24	114.57	116.34	109.96	107.86	104.41
110.66	105.6	104.54	103.99	104.98	108.47	105.42	105.59	101.25	114.59	116.35	109.97	107.88	104.42
110.69	105.62	104.55	104.02	105	108.49	105.44	105.61	101.27	114.6	116.37	109.98	107.9	104.43
110.72	105.64	104.57	104.04	105.02	108.51	105.46	105.63	101.29	114.62	116.38	109.99	107.92	104.44
110.75	105.65	104.59	104.06	105.05	108.53	105.48	105.65	101.31	114.64	116.39	110	107.94	104.46
110.78	105.67	104.61	104.09	105.07	108.55	105.5	105.67	101.32	114.66	116.41	110.02	107.96	104.47
110.81	105.69	104.62	104.11	105.09	108.57	105.51	105.68	101.34	114.67	116.42	110.03	107.98	104.48
110.84	105.7	104.64	104.13	105.11	108.59	105.53	105.7	101.36	114.69	116.43	110.04	108	104.5
110.87	105.72	104.66	104.16	105.13	108.61	105.55	105.72	101.38	114.71	116.44	110.05	108.02	104.51
110.9	105.74	104.67	104.18	105.15	108.63	105.57	105.74	101.39	114.72	116.46	110.06	108.04	104.52
110.94	105.75	104.69	104.2	105.17	108.65	105.59	105.76	101.41	114.74	116.47	110.08	108.06	104.53
110.97	105.77	104.71	104.23	105.19	108.67	105.61	105.78	101.43	114.76	116.48	110.09	108.08	104.55
111	105.79	104.72	104.25	105.21	108.7	105.63	105.8	101.45	114.78	116.49	110.1	108.11	104.56
111.03	105.8	104.74	104.27	105.23	108.72	105.65	105.82	101.46	114.79	116.51	110.11	108.13	104.57
111.06	105.82	104.76	104.3	105.26	108.74	105.67	105.84	101.48	114.81	116.52	110.12	108.15	104.59
111.09	105.84	104.77	104.32	105.28	108.76	105.68	105.86	101.5	114.83	116.53	110.13	108.17	104.6
111.12	105.85	104.79	104.34	105.3	108.78	105.7	105.88	101.52	114.84	116.54	110.15	108.19	104.61
111.15	105.87	104.81	104.37	105.32	108.8	105.72	105.9	101.53	114.86	116.56	110.16	108.21	104.62
111.18	105.89	104.82	104.39	105.34	108.82	105.74	105.92	101.55	114.88	116.57	110.17	108.23	104.64
111.21	105.9	104.84	104.41	105.36	108.84	105.76	105.94	101.57	114.9	116.58	110.18	108.25	104.65
111.24	105.92	104.86	104.43	105.38	108.86	105.78	105.95	101.58	114.91	116.59	110.19	108.27	104.66
111.27	105.94	104.88	104.46	105.4	108.88	105.8	105.97	101.6	114.93	116.61	110.2	108.29	104.68
111.3	105.95	104.89	104.48	105.42	108.9	105.82	105.99	101.62	114.95	116.62	110.22	108.31	104.69
111.33	105.97	104.91	104.5	105.44	108.92	105.83	106.01	101.64	114.97	116.63	110.23	108.33	104.7
111.37	105.99	104.93	104.53	105.47	108.94	105.85	106.03	101.65	114.98	116.64	110.24	108.35	104.71
111.4	106	104.94	104.55	105.49	108.97	105.87	106.05	101.67	115	116.66	110.25	108.37	104.73
111.43	106.02	104.96	104.57	105.51	108.99	105.89	106.07	101.69	115.02	116.67	110.26	108.39	104.74
111.46	106.04	104.98	104.6	105.53	109.01	105.91	106.09	101.71	115.03	116.68	110.27	108.41	104.75
111.49	106.06	104.99	104.62	105.55	109.03	105.93	106.11	101.72	115.05	116.69	110.29	108.43	104.77
111.52	106.07	105.01	104.64	105.57	109.05	105.95	106.13	101.74	115.07	116.71	110.3	108.45	104.78
111.55	106.09	105.03	104.67	105.59	109.07	105.97	106.15	101.76	115.09	116.72	110.31	108.47	104.79
111.58	106.11	105.04	104.69	105.61	109.09	105.99	106.17	101.78	115.1	116.73	110.32	108.49	104.8
111.61	106.12	105.06	104.71	105.63	109.11	106	106.18	101.79	115.12	116.74	110.33	108.51	104.82
111.64	106.14	105.08	104.74	105.65	109.13	106.02	106.2	101.81	115.14	116.76	110.35	108.53	104.83
111.67	106.16	105.09	104.76	105.68	109.15	106.04	106.22	101.83	115.15	116.77	110.36	108.55	104.84
111.7	106.17	105.11	104.78	105.7	109.17	106.06	106.24	101.85	115.17	116.78	110.37	108.57	104.85
111.73	106.19	105.13	104.81	105.72	109.19	106.08	106.26	101.86	115.19	116.79	110.38	108.59	104.87
111.76	106.21	105.14	104.83	105.74	109.21	106.1	106.28	101.88	115.21	116.81	110.39	108.61	104.88
111.79	106.22	105.16	104.85	105.76	109.24	106.12	106.3	101.9	115.22	116.82	110.4	108.63	104.89
111.82	106.24	105.18	104.88	105.78	109.26	106.14	106.32	101.92	115.24	116.83	110.42	108.65	104.91
111.86	106.26	105.19	104.9	105.8	109.28	106.15	106.34	101.93	115.26	116.84	110.43	108.67	104.92
111.89	106.27	105.21	104.92	105.82	109.3	106.17	106.36	101.95	115.27	116.86	110.44	108.7	104.93
111.92	106.29	105.23	104.95	105.84	109.32	106.19	106.38	101.97	115.29	116.87	110.45	108.72	104.94
111.95	106.31	105.25	104.97	105.86	109.34	106.21	106.4	101.99	115.31	116.88	110.46	108.74	104.96
111.98	106.32	105.26	104.99	105.89	109.36	106.23	106.41	102	115.33	116.89	110.47	108.76	104.97
112.01	106.34	105.28	105.01	105.91	109.38	106.25	106.43	102.02	115.34	116.91	110.49	108.78	104.98
112.04	106.36	105.3	105.04	105.93	109.4	106.27	106.45	102.04	115.36	116.92	110.5	108.8	105
112.07	106.37	105.31	105.06	105.95	109.42	106.29	106.47	102.06	115.38	116.93	110.51	108.82	105.01
112.1	106.39	105.33	105.08	105.97	109.44	106.3	106.49	102.07	115.39	116.94	110.52	108.84	105.02
112.13	106.41	105.35	105.11	105.99	109.46	106.32	106.51	102.09	115.41	116.96	110.53	108.86	105.03
112.16	106.42	105.36	105.13	106.01	109.48	106.34	106.53	102.11	115.43	116.97	110.54	108.88	105.05
112.19	106.44	105.38	105.15	106.03	109.5	106.36	106.55	102.13	115.45	116.98	110.56	108.9	105.06
112.22	106.46	105.4	105.18	106.05	109.52	106.38	106.57	102.14	115.46	116.99	110.57	108.92	105.07
112.25	106.47	105.41	105.2	106.07	109.55	106.4	106.59	102.16	115.48	117.01	110.58	108.94	105.08
112.28	106.49	105.43	105.22	106.09	109.57	106.42	106.61	102.18	115.5	117.02	110.59	108.96	105.1
112.31	106.51	105.45	105.25	106.12	109.59	106.44	106.63	102.19	115.51	117.03	110.6	108.98	105.11
112.34	106.52	105.46	105.27	106.14	109.61	106.45	106.64	102.21	115.53	117.04	110.61	109	105.12
112.37	106.54	105.48	105.29	106.16	109.63	106.47	106.66	102.23	115.55	117.06	110.63	109.02	105.14
112.4	106.56	105.5	105.32	106.18	109.65	106.49	106.68	102.25	115.57	117.07	110.64	109.04	105.15
112.44	106.57	105.51	105.34	106.2	109.67	106.51	106.7	102.26	115.58	117.08	110.65	109.06	105.16
112.47	106.59	105.53	105.36	106.22	109.69	106.53	106.72	102.28	115.6	117.09	110.66	109.08	105.17
112.5	106.6	105.55	105.38	106.24	109.71	106.55	106.74	102.3	115.62	117.11	110.67	109.1	105.19
112.53	106.62	105.56	105.41	106.26	109.73	106.57	106.76	102.32	115.63	117.12	110.68	109.12	105.2
112.56	106.64	105.58	105.43	106.28	109.75	106.59	106.78	102.33	115.65	117.13	110.7	109.14	105.21
112.59	106.65	105.6	105.45	106.3	109.77	106.6	106.8	102.35	115.67	117.14	110.71	109.16	105.22
112.62	106.67	105.61	105.48	106.32	109.79	106.62	106.82	102.37	115.68	117.16	110.72	109.18	105.24
112.65	106.69	105.63	105.5	106.34	109.81	106.64	106.84	102.39	115.7	117.17	110.73	109.2	105.25
112.68	106.7	105.65	105.52	106.37	109.83	106.66	106.85	102.4	115.72	117.18	110.74	109.22	105.26
112.71	106.72	105.66	105.55	106.39	109.85	106.68	106.87	102.42	115.74	117.19	110.75	109.24	105.28
112.74	106.74	105.68	105.57	106.41	109.88	106.7	106.89	102.44	115.75	117.21	110.77	109.26	105.29
112.77	106.75	105.7	105.59	106.43	109.9	106.72	106.91	102.46	115.77	117.22	110.78	109.28	105.3
112.8	106.77	105.71	105.62	106.45	109.92	106.74	106.93	102.47	115.79	117.23	110.79	109.3	105.31
112.83	106.79	105.73	105.64	106.47	109.94	106.75	106.95	102.49	115.8	117.24	110.8	109.32	105.33
112.86	106.8	105.75	105.66	106.49	109.96	106.77	106.97	102.51	115.82	117.26	110.81	109.34	105.34
112.89	106.82	105.77	105.68	106.51	109.98	106.79	106.99	102.53	115.84	117.27	110.82	109.36	105.35
112.92	106.84	105.78	105.71	106.53	110	106.81	107.01	102.54	115.86	117.28	110.84	109.38	105.36
112.95	106.85	105.8	105.73	106.55	110.02	106.83	107.03	102.56	115.87	117.29	110.85	109.4	105.38
112.98	106.87	105.82	105.75	106.57	110.04	106.85	107.05	102.58	115.89	117.31	110.86	109.42	105.39
113.01	106.89	105.83	105.78	106.59	110.06	106.87	107.06	102.59	115.91	117.32	110.87	109.44	105.4
113.04	106.9	105.85	105.8	106.62	110.08	106.88	107.08	102.61	115.92	117.33	110.88	109.46	105.42
113.07	106.92	105.87	105.82	106.64	110.1	106.9	107.1	102.63	115.94	117.34	110.89	109.48	105.43
113.1	106.94	105.88	105.85	106.66	110.12	106.92	107.12	102.65	115.96	117.36	110.91	109.5	105.44
113.13	106.95	105.9	105.87	106.68	110.14	106.94	107.14	102.66	115.97	117.37	110.92	109.52	105.45
113.16	106.97	105.92	105.89	106.7	110.16	106.96	107.16	102.68	115.99	117.38	110.93	109.54	105.47
113.2	106.99	105.93	105.91	106.72	110.18	106.98	107.18	102.7	116.01	117.39	110.94	109.56	105.48
113.23	107	105.95	105.94	106.74	110.2	107	107.2	102.72	116.03	117.4	110.95	109.58	105.49
113.26	107.02	105.97	105.96	106.76	110.23	107.02	107.22	102.73	116.04	117.42	110.96	109.6	105.5
113.29	107.04	105.98	105.98	106.78	110.25	107.03	107.24	102.75	116.06	117.43	110.98	109.62	105.52
113.32	107.05	106	106.01	106.8	110.27	107.05	107.26	102.77	116.08	117.44	110.99	109.64	105.53
113.35	107.07	106.02	106.03	106.82	110.29	107.07	107.27	102.79	116.09	117.45	111	109.66	105.54
113.38	107.09	106.03	106.05	106.84	110.31	107.09	107.29	102.8	116.11	117.47	111.01	109.68	105.56
113.41	107.1	106.05	106.07	106.87	110.33	107.11	107.31	102.82	116.13	117.48	111.02	109.7	105.57
113.44	107.12	106.07	106.1	106.89	110.35	107.13	107.33	102.84	116.14	117.49	111.03	109.72	105.58
113.47	107.14	106.08	106.12	106.91	110.37	107.15	107.35	102.85	116.16	117.5	111.04	109.74	105.59
113.5	107.15	106.1	106.14	106.93	110.39	107.16	107.37	102.87	116.18	117.52	111.06	109.76	105.61
113.53	107.17	106.12	106.17	106.95	110.41	107.18	107.39	102.89	116.19	117.53	111.07	109.78	105.62
113.56	107.18	106.13	106.19	106.97	110.43	107.2	107.41	102.91	116.21	117.54	111.08	109.8	105.63
113.59	107.2	106.15	106.21	106.99	110.45	107.22	107.43	102.92	116.23	117.55	111.09	109.82	105.64
113.62	107.22	106.17	106.24	107.01	110.47	107.24	107.45	102.94	116.25	117.57	111.1	109.84	105.66
113.65	107.23	106.18	106.26	107.03	110.49	107.26	107.46	102.96	116.26	117.58	111.11	109.86	105.67
113.68	107.25	106.2	106.28	107.05	110.51	107.28	107.48	102.98	116.28	117.59	111.13	109.88	105.68
113.71	107.27	106.22	106.3	107.07	110.53	107.3	107.5	102.99	116.3	117.6	111.14	109.9	105.69
113.74	107.28	106.23	106.33	107.09	110.55	107.31	107.52	103.01	116.31	117.61	111.15	109.92	105.71
113.77	107.3	106.25	106.35	107.11	110.57	107.33	107.54	103.03	116.33	117.63	111.16	109.94	105.72
113.8	107.32	106.27	106.37	107.13	110.59	107.35	107.56	103.04	116.35	117.64	111.17	109.96	105.73
113.83	107.33	106.28	106.4	107.16	110.61	107.37	107.58	103.06	116.36	117.65	111.18	109.98	105.74
113.86	107.35	106.3	106.42	107.18	110.63	107.39	107.6	103.08	116.38	117.66	111.2	110	105.76
113.89	107.37	106.32	106.44	107.2	110.66	107.41	107.62	103.1	116.4	117.68	111.21	110.02	105.77
113.92	107.38	106.33	106.46	107.22	110.68	107.43	107.64	103.11	116.41	117.69	111.22	110.04	105.78
113.95	107.4	106.35	106.49	107.24	110.7	107.44	107.65	103.13	116.43	117.7	111.23	110.06	105.8
113.98	107.42	106.37	106.51	107.26	110.72	107.46	107.67	103.15	116.45	117.71	111.24	110.08	105.81
114.01	107.43	106.38	106.53	107.28	110.74	107.48	107.69	103.17	116.47	117.73	111.25	110.1	105.82
114.04	107.45	106.4	106.56	107.3	110.76	107.5	107.71	103.18	116.48	117.74	111.27	110.12	105.83
114.07	107.47	106.42	106.58	107.32	110.78	107.52	107.73	103.2	116.5	117.75	111.28	110.14	105.85
114.1	107.48	106.43	106.6	107.34	110.8	107.54	107.75	103.22	116.52	117.76	111.29	110.16	105.86
114.13	107.5	106.45	106.62	107.36	110.82	107.56	107.77	103.24	116.53	117.77	111.3	110.18	105.87
114.16	107.52	106.47	106.65	107.38	110.84	107.57	107.79	103.25	116.55	117.79	111.31	110.2	105.88
114.19	107.53	106.48	106.67	107.4	110.86	107.59	107.81	103.27	116.57	117.8	111.32	110.22	105.9
114.22	107.55	106.5	106.69	107.42	110.88	107.61	107.83	103.29	116.58	117.81	111.33	110.24	105.91
114.25	107.56	106.52	106.72	107.45	110.9	107.63	107.84	103.3	116.6	117.82	111.35	110.26	105.92
114.28	107.58	106.53	106.74	107.47	110.92	107.65	107.86	103.32	116.62	117.84	111.36	110.28	105.93
114.31	107.6	106.55	106.76	107.49	110.94	107.67	107.88	103.34	116.63	117.85	111.37	110.3	105.95
114.34	107.61	106.57	106.78	107.51	110.96	107.69	107.9	103.36	116.65	117.86	111.38	110.32	105.96
114.37	107.63	106.58	106.81	107.53	110.98	107.7	107.92	103.37	116.67	117.87	111.39	110.34	105.97
114.4	107.65	106.6	106.83	107.55	111	107.72	107.94	103.39	116.68	117.89	111.4	110.36	105.98
114.43	107.66	106.62	106.85	107.57	111.02	107.74	107.96	103.41	116.7	117.9	111.42	110.38	106
114.46	107.68	106.63	106.88	107.59	111.04	107.76	107.98	103.43	116.72	117.91	111.43	110.4	106.01
114.49	107.7	106.65	106.9	107.61	111.06	107.78	108	103.44	116.73	117.92	111.44	110.42	106.02
114.52	107.71	106.67	106.92	107.63	111.08	107.8	108.01	103.46	116.75	117.93	111.45	110.44	106.04
114.55	107.73	106.68	106.94	107.65	111.1	107.82	108.03	103.48	116.77	117.95	111.46	110.46	106.05
114.58	107.75	106.7	106.97	107.67	111.12	107.83	108.05	103.49	116.79	117.96	111.47	110.48	106.06
114.61	107.76	106.72	106.99	107.69	111.14	107.85	108.07	103.51	116.8	117.97	111.49	110.5	106.07
114.64	107.78	106.73	107.01	107.71	111.17	107.87	108.09	103.53	116.82	117.98	111.5	110.52	106.09
114.67	107.79	106.75	107.04	107.73	111.19	107.89	108.11	103.55	116.84	118	111.51	110.54	106.1
114.7	107.81	106.77	107.06	107.76	111.21	107.91	108.13	103.56	116.85	118.01	111.52	110.56	106.11
114.73	107.83	106.78	107.08	107.78	111.23	107.93	108.15	103.58	116.87	118.02	111.53	110.58	106.12
114.76	107.84	106.8	107.1	107.8	111.25	107.95	108.17	103.6	116.89	118.03	111.54	110.6	106.14
114.79	107.86	106.82	107.13	107.82	111.27	107.96	108.19	103.61	116.9	118.04	111.55	110.62	106.15
114.82	107.88	106.83	107.15	107.84	111.29	107.98	108.2	103.63	116.92	118.06	111.57	110.64	106.16
114.85	107.89	106.85	107.17	107.86	111.31	108	108.22	103.65	116.94	118.07	111.58	110.66	106.17
114.88	107.91	106.87	107.19	107.88	111.33	108.02	108.24	103.67	116.95	118.08	111.59	110.68	106.19
114.91	107.93	106.88	107.22	107.9	111.35	108.04	108.26	103.68	116.97	118.09	111.6	110.7	106.2
114.94	107.94	106.9	107.24	107.92	111.37	108.06	108.28	103.7	116.99	118.11	111.61	110.72	106.21
114.97	107.96	106.92	107.26	107.94	111.39	108.08	108.3	103.72	117	118.12	111.62	110.74	106.22
115	107.98	106.93	107.29	107.96	111.41	108.09	108.32	103.74	117.02	118.13	111.64	110.76	106.24
115.03	107.99	106.95	107.31	107.98	111.43	108.11	108.34	103.75	117.04	118.14	111.65	110.78	106.25
115.06	108.01	106.97	107.33	108	111.45	108.13	108.36	103.77	117.05	118.15	111.66	110.8	106.26
115.09	108.02	106.98	107.35	108.02	111.47	108.15	108.37	103.79	117.07	118.17	111.67	110.82	106.27
115.12	108.04	107	107.38	108.04	111.49	108.17	108.39	103.8	117.09	118.18	111.68	110.84	106.29
115.15	108.06	107.01	107.4	108.06	111.51	108.19	108.41	103.82	117.1	118.19	111.69	110.86	106.3
115.18	108.07	107.03	107.42	108.09	111.53	108.21	108.43	103.84	117.12	118.2	111.7	110.88	106.31
115.21	108.09	107.05	107.44	108.11	111.55	108.22	108.45	103.86	117.14	118.22	111.72	110.9	106.32
115.24	108.11	107.06	107.47	108.13	111.57	108.24	108.47	103.87	117.15	118.23	111.73	110.92	106.34
115.27	108.12	107.08	107.49	108.15	111.59	108.26	108.49	103.89	117.17	118.24	111.74	110.94	106.35
115.3	108.14	107.1	107.51	108.17	111.61	108.28	108.51	103.91	117.19	118.25	111.75	110.96	106.36
115.33	108.16	107.11	107.54	108.19	111.63	108.3	108.53	103.92	117.2	118.26	111.76	110.98	106.37
115.36	108.17	107.13	107.56	108.21	111.65	108.32	108.54	103.94	117.22	118.28	111.77	111	106.39
115.39	108.19	107.15	107.58	108.23	111.67	108.33	108.56	103.96	117.24	118.29	111.78	111.02	106.4
115.42	108.2	107.16	107.6	108.25	111.69	108.35	108.58	103.98	117.25	118.3	111.8	111.04	106.41
115.45	108.22	107.18	107.63	108.27	111.71	108.37	108.6	103.99	117.27	118.31	111.81	111.06	106.42
115.48	108.24	107.2	107.65	108.29	111.73	108.39	108.62	104.01	117.29	118.33	111.82	111.08	106.44
115.51	108.25	107.21	107.67	108.31	111.75	108.41	108.64	104.03	117.3	118.34	111.83	111.1	106.45
115.54	108.27	107.23	107.69	108.33	111.77	108.43	108.66	104.05	117.32	118.35	111.84	111.12	106.46
115.57	108.29	107.25	107.72	108.35	111.79	108.45	108.68	104.06	117.34	118.36	111.85	111.14	106.47
115.6	108.3	107.26	107.74	108.37	111.81	108.46	108.7	104.08	117.35	118.37	111.87	111.16	106.49
115.63	108.32	107.28	107.76	108.39	111.83	108.48	108.71	104.1	117.37	118.39	111.88	111.18	106.5
115.66	108.34	107.3	107.78	108.41	111.85	108.5	108.73	104.11	117.39	118.4	111.89	111.2	106.51
115.69	108.35	107.31	107.81	108.43	111.87	108.52	108.75	104.13	117.4	118.41	111.9	111.21	106.52
115.72	108.37	107.33	107.83	108.45	111.89	108.54	108.77	104.15	117.42	118.42	111.91	111.23	106.54
115.75	108.38	107.35	107.85	108.48	111.92	108.56	108.79	104.17	117.44	118.43	111.92	111.25	106.55
115.78	108.4	107.36	107.87	108.5	111.94	108.57	108.81	104.18	117.45	118.45	111.93	111.27	106.56
115.81	108.42	107.38	107.9	108.52	111.96	108.59	108.83	104.2	117.47	118.46	111.95	111.29	106.57
115.84	108.43	107.4	107.92	108.54	111.98	108.61	108.85	104.22	117.49	118.47	111.96	111.31	106.59
115.87	108.45	107.41	107.94	108.56	112	108.63	108.86	104.23	117.5	118.48	111.97	111.33	106.6
115.9	108.47	107.43	107.97	108.58	112.02	108.65	108.88	104.25	117.52	118.5	111.98	111.35	106.61
115.93	108.48	107.45	107.99	108.6	112.04	108.67	108.9	104.27	117.54	118.51	111.99	111.37	106.62
115.96	108.5	107.46	108.01	108.62	112.06	108.69	108.92	104.29	117.55	118.52	112	111.39	106.64
115.99	108.52	107.48	108.03	108.64	112.08	108.7	108.94	104.3	117.57	118.53	112.01	111.41	106.65
116.02	108.53	107.5	108.06	108.66	112.1	108.72	108.96	104.32	117.59	118.54	112.03	111.43	106.66
116.05	108.55	107.51	108.08	108.68	112.12	108.74	108.98	104.34	117.6	118.56	112.04	111.45	106.67
116.08	108.56	107.53	108.1	108.7	112.14	108.76	109	104.35	117.62	118.57	112.05	111.47	106.69
116.11	108.58	107.54	108.12	108.72	112.16	108.78	109.02	104.37	117.64	118.58	112.06	111.49	106.7
116.14	108.6	107.56	108.15	108.74	112.18	108.8	109.03	104.39	117.65	118.59	112.07	111.51	106.71
116.17	108.61	107.58	108.17	108.76	112.2	108.81	109.05	104.41	117.67	118.6	112.08	111.53	106.72
116.2	108.63	107.59	108.19	108.78	112.22	108.83	109.07	104.42	117.69	118.62	112.1	111.55	106.74
116.23	108.65	107.61	108.21	108.8	112.24	108.85	109.09	104.44	117.7	118.63	112.11	111.57	106.75
116.26	108.66	107.63	108.24	108.82	112.26	108.87	109.11	104.46	117.72	118.64	112.12	111.59	106.76
116.29	108.68	107.64	108.26	108.84	112.28	108.89	109.13	104.47	117.74	118.65	112.13	111.61	106.77
116.32	108.69	107.66	108.28	108.86	112.3	108.91	109.15	104.49	117.75	118.66	112.14	111.63	106.79
116.35	108.71	107.68	108.3	108.89	112.32	108.92	109.17	104.51	117.77	118.68	112.15	111.65	106.8
116.38	108.73	107.69	108.33	108.91	112.34	108.94	109.18	104.53	117.79	118.69	112.16	111.67	106.81
116.41	108.74	107.71	108.35	108.93	112.36	108.96	109.2	104.54	117.8	118.7	112.18	111.69	106.82
116.44	108.76	107.73	108.37	108.95	112.38	108.98	109.22	104.56	117.82	118.71	112.19	111.71	106.84
116.47	108.78	107.74	108.39	108.97	112.4	109	109.24	104.58	117.84	118.72	112.2	111.73	106.85
116.41	108.73	107.71	108.36	108.93	112.36	108.97	109.21	104.55	117.78	118.68	112.16	111.67	106.81
116.36	108.69	107.67	108.32	108.89	112.32	108.93	109.17	104.52	117.72	118.63	112.13	111.62	106.77
116.31	108.64	107.63	108.29	108.84	112.28	108.9	109.13	104.49	117.66	118.59	112.09	111.57	106.73
116.25	108.6	107.59	108.25	108.8	112.24	108.87	109.1	104.46	117.61	118.54	112.06	111.52	106.69
116.2	108.55	107.56	108.22	108.76	112.2	108.84	109.06	104.43	117.55	118.5	112.02	111.46	106.66
116.14	108.51	107.52	108.18	108.72	112.16	108.81	109.03	104.4	117.49	118.45	111.98	111.41	106.62
116.09	108.46	107.48	108.14	108.68	112.12	108.77	108.99	104.38	117.43	118.41	111.95	111.36	106.58
116.04	108.42	107.45	108.11	108.64	112.09	108.74	108.96	104.35	117.37	118.36	111.91	111.31	106.54
115.98	108.38	107.41	108.07	108.6	112.05	108.71	108.92	104.32	117.32	118.32	111.88	111.25	106.5
115.93	108.33	107.37	108.04	108.56	112.01	108.68	108.89	104.29	117.26	118.27	111.84	111.2	106.46
115.88	108.29	107.33	108	108.52	111.97	108.65	108.85	104.26	117.2	118.22	111.81	111.15	106.42
115.82	108.24	107.3	107.97	108.48	111.93	108.61	108.82	104.23	117.14	118.18	111.77	111.1	106.39
115.77	108.2	107.26	107.93	108.44	111.89	108.58	108.78	104.2	117.09	118.13	111.74	111.05	106.35
115.72	108.15	107.22	107.9	108.4	111.85	108.55	108.75	104.18	117.03	118.09	111.7	110.99	106.31
115.66	108.11	107.19	107.86	108.36	111.81	108.52	108.71	104.15	116.97	118.04	111.66	110.94	106.27
115.61	108.07	107.15	107.82	108.32	111.77	108.49	108.68	104.12	116.91	118	111.63	110.89	106.23
115.56	108.02	107.11	107.79	108.28	111.73	108.45	108.64	104.09	116.86	117.95	111.59	110.84	106.19
115.5	107.98	107.07	107.75	108.24	111.7	108.42	108.61	104.06	116.8	117.91	111.56	110.79	106.16
115.45	107.93	107.04	107.72	108.2	111.66	108.39	108.57	104.03	116.74	117.86	111.52	110.73	106.12
115.4	107.89	107	107.68	108.16	111.62	108.36	108.53	104	116.68	117.82	111.49	110.68	106.08
115.34	107.85	106.96	107.65	108.12	111.58	108.33	108.5	103.98	116.63	117.77	111.45	110.63	106.04
115.29	107.8	106.93	107.61	108.08	111.54	108.29	108.46	103.95	116.57	117.73	111.42	110.58	106
115.32	107.82	106.94	107.64	108.1	111.56	108.31	108.48	103.96	116.59	117.74	111.43	110.6	106.02
115.35	107.84	106.96	107.66	108.12	111.58	108.33	108.5	103.98	116.6	117.75	111.44	110.62	106.03
115.38	107.85	106.98	107.68	108.14	111.6	108.35	108.52	104	116.62	117.76	111.45	110.64	106.04
115.41	107.87	106.99	107.7	108.16	111.62	108.37	108.54	104.02	116.64	117.78	111.46	110.66	106.05
115.44	107.88	107.01	107.73	108.18	111.64	108.39	108.56	104.03	116.66	117.79	111.48	110.68	106.07
115.47	107.9	107.03	107.75	108.2	111.66	108.41	108.58	104.05	116.67	117.8	111.49	110.7	106.08
115.5	107.92	107.04	107.77	108.22	111.68	108.42	108.6	104.07	116.69	117.81	111.5	110.72	106.09
115.53	107.93	107.06	107.79	108.24	111.7	108.44	108.62	104.08	116.71	117.83	111.51	110.74	106.1
115.56	107.95	107.08	107.82	108.26	111.72	108.46	108.63	104.1	116.72	117.84	111.52	110.76	106.12
115.59	107.97	107.09	107.84	108.28	111.74	108.48	108.65	104.12	116.74	117.85	111.53	110.78	106.13
115.62	107.98	107.11	107.86	108.3	111.76	108.5	108.67	104.14	116.76	117.86	111.54	110.8	106.14
115.65	108	107.13	107.88	108.32	111.78	108.52	108.69	104.15	116.77	117.88	111.56	110.82	106.15
115.68	108.02	107.14	107.91	108.34	111.8	108.53	108.71	104.17	116.79	117.89	111.57	110.84	106.17
115.71	108.03	107.16	107.93	108.36	111.82	108.55	108.73	104.19	116.81	117.9	111.58	110.86	106.18
115.74	108.05	107.18	107.95	108.38	111.84	108.57	108.75	104.2	116.82	117.91	111.59	110.88	106.19
115.77	108.06	107.19	107.97	108.4	111.86	108.59	108.77	104.22	116.84	117.92	111.6	110.9	106.2
115.8	108.08	107.21	108	108.42	111.88	108.61	108.79	104.24	116.86	117.94	111.61	110.92	106.22
115.83	108.1	107.23	108.02	108.45	111.91	108.63	108.8	104.26	116.87	117.95	111.63	110.94	106.23
115.86	108.11	107.24	108.04	108.47	111.93	108.65	108.82	104.27	116.89	117.96	111.64	110.96	106.24
115.89	108.13	107.26	108.07	108.49	111.95	108.66	108.84	104.29	116.91	117.97	111.65	110.98	106.25
115.92	108.15	107.28	108.09	108.51	111.97	108.68	108.86	104.31	116.92	117.99	111.66	111	106.27
115.95	108.16	107.29	108.11	108.53	111.99	108.7	108.88	104.33	116.94	118	111.67	111.02	106.28
115.98	108.18	107.31	108.13	108.55	112.01	108.72	108.9	104.34	116.96	118.01	111.68	111.04	106.29
116.01	108.2	107.33	108.16	108.57	112.03	108.74	108.92	104.36	116.97	118.02	111.69	111.06	106.31
116.04	108.21	107.34	108.18	108.59	112.05	108.76	108.94	104.38	116.99	118.03	111.71	111.07	106.32
116.07	108.23	107.36	108.2	108.61	112.07	108.77	108.95	104.39	117.01	118.05	111.72	111.09	106.33
116.1	108.25	107.37	108.22	108.63	112.09	108.79	108.97	104.41	117.02	118.06	111.73	111.11	106.34
116.13	108.26	107.39	108.25	108.65	112.11	108.81	108.99	104.43	117.04	118.07	111.74	111.13	106.36
116.16	108.28	107.41	108.27	108.67	112.13	108.83	109.01	104.45	117.06	118.08	111.75	111.15	106.37
116.19	108.29	107.42	108.29	108.69	112.15	108.85	109.03	104.46	117.07	118.1	111.76	111.17	106.38
116.22	108.31	107.44	108.31	108.71	112.17	108.87	109.05	104.48	117.09	118.11	111.78	111.19	106.39
116.25	108.33	107.46	108.34	108.73	112.19	108.88	109.07	104.5	117.11	118.12	111.79	111.21	106.41
116.28	108.34	107.47	108.36	108.75	112.21	108.9	109.09	104.51	117.13	118.13	111.8	111.23	106.42
116.31	108.36	107.49	108.38	108.77	112.23	108.92	109.11	104.53	117.14	118.14	111.81	111.25	106.43
116.33	108.38	107.51	108.4	108.79	112.25	108.94	109.12	104.55	117.16	118.16	111.82	111.27	106.44
116.36	108.39	107.52	108.43	108.81	112.27	108.96	109.14	104.57	117.18	118.17	111.83	111.29	106.46
116.39	108.41	107.54	108.45	108.83	112.29	108.98	109.16	104.58	117.19	118.18	111.84	111.31	106.47
116.42	108.42	107.56	108.47	108.86	112.31	109	109.18	104.6	117.21	118.19	111.86	111.33	106.48
116.45	108.44	107.57	108.49	108.88	112.33	109.01	109.2	104.62	117.23	118.21	111.87	111.35	106.49
116.48	108.46	107.59	108.52	108.9	112.35	109.03	109.22	104.63	117.24	118.22	111.88	111.37	106.51
116.51	108.47	107.61	108.54	108.92	112.37	109.05	109.24	104.65	117.26	118.23	111.89	111.39	106.52
116.54	108.49	107.62	108.56	108.94	112.39	109.07	109.26	104.67	117.28	118.24	111.9	111.41	106.53
116.57	108.51	107.64	108.58	108.96	112.41	109.09	109.27	104.69	117.29	118.25	111.91	111.43	106.54
116.6	108.52	107.66	108.61	108.98	112.43	109.11	109.29	104.7	117.31	118.27	111.92	111.45	106.56
116.63	108.54	107.67	108.63	109	112.45	109.12	109.31	104.72	117.33	118.28	111.94	111.47	106.57
116.66	108.56	107.69	108.65	109.02	112.47	109.14	109.33	104.74	117.34	118.29	111.95	111.49	106.58
116.69	108.57	107.71	108.67	109.04	112.49	109.16	109.35	104.75	117.36	118.3	111.96	111.51	106.59
116.72	108.59	107.72	108.7	109.06	112.51	109.18	109.37	104.77	117.38	118.32	111.97	111.53	106.61
116.75	108.6	107.74	108.72	109.08	112.53	109.2	109.39	104.79	117.39	118.33	111.98	111.55	106.62
116.78	108.62	107.75	108.74	109.1	112.55	109.22	109.41	104.8	117.41	118.34	111.99	111.57	106.63
116.81	108.64	107.77	108.76	109.12	112.57	109.23	109.42	104.82	117.43	118.35	112.01	111.59	106.64
116.84	108.65	107.79	108.79	109.14	112.59	109.25	109.44	104.84	117.44	118.36	112.02	111.61	106.66
116.87	108.67	107.8	108.81	109.16	112.61	109.27	109.46	104.86	117.46	118.38	112.03	111.63	106.67
116.9	108.69	107.82	108.83	109.18	112.63	109.29	109.48	104.87	117.48	118.39	112.04	111.65	106.68
116.93	108.7	107.84	108.85	109.2	112.65	109.31	109.5	104.89	117.49	118.4	112.05	111.67	106.69
116.96	108.72	107.85	108.88	109.22	112.67	109.33	109.52	104.91	117.51	118.41	112.06	111.69	106.71
116.99	108.73	107.87	108.9	109.24	112.69	109.34	109.54	104.92	117.53	118.42	112.07	111.7	106.72
117.02	108.75	107.89	108.92	109.26	112.71	109.36	109.56	104.94	117.54	118.44	112.09	111.72	106.73
117.05	108.77	107.9	108.94	109.28	112.73	109.38	109.57	104.96	117.56	118.45	112.1	111.74	106.74
117.08	108.78	107.92	108.97	109.3	112.75	109.4	109.59	104.98	117.58	118.46	112.11	111.76	106.76
117.11	108.8	107.94	108.99	109.32	112.77	109.42	109.61	104.99	117.59	118.47	112.12	111.78	106.77
117.14	108.82	107.95	109.01	109.35	112.79	109.44	109.63	105.01	117.61	118.49	112.13	111.8	106.78
117.16	108.83	107.97	109.03	109.37	112.81	109.45	109.65	105.03	117.63	118.5	112.14	111.82	106.79
117.19	108.85	107.99	109.06	109.39	112.83	109.47	109.67	105.04	117.64	118.51	112.15	111.84	106.81
117.22	108.86	108	109.08	109.41	112.85	109.49	109.69	105.06	117.66	118.52	112.17	111.86	106.82
117.25	108.88	108.02	109.1	109.43	112.87	109.51	109.71	105.08	117.68	118.53	112.18	111.88	106.83
117.28	108.9	108.04	109.12	109.45	112.89	109.53	109.72	105.1	117.69	118.55	112.19	111.9	106.84
117.31	108.91	108.05	109.14	109.47	112.91	109.55	109.74	105.11	117.71	118.56	112.2	111.92	106.86
117.34	108.93	108.07	109.17	109.49	112.93	109.56	109.76	105.13	117.73	118.57	112.21	111.94	106.87
117.37	108.95	108.08	109.19	109.51	112.95	109.58	109.78	105.15	117.74	118.58	112.22	111.96	106.88
117.4	108.96	108.1	109.21	109.53	112.97	109.6	109.8	105.16	117.76	118.59	112.23	111.98	106.89
117.43	108.98	108.12	109.23	109.55	112.99	109.62	109.82	105.18	117.78	118.61	112.25	112	106.91
117.46	108.99	108.13	109.26	109.57	113.01	109.64	109.84	105.2	117.79	118.62	112.26	112.02	106.92
117.49	109.01	108.15	109.28	109.59	113.03	109.66	109.85	105.21	117.81	118.63	112.27	112.04	106.93
117.52	109.03	108.17	109.3	109.61	113.05	109.67	109.87	105.23	117.83	118.64	112.28	112.06	106.94
117.55	109.04	108.18	109.32	109.63	113.07	109.69	109.89	105.25	117.84	118.66	112.29	112.08	106.96
117.58	109.06	108.2	109.35	109.65	113.09	109.71	109.91	105.27	117.86	118.67	112.3	112.1	106.97
117.61	109.08	108.22	109.37	109.67	113.11	109.73	109.93	105.28	117.87	118.68	112.31	112.12	106.98
117.64	109.09	108.23	109.39	109.69	113.13	109.75	109.95	105.3	117.89	118.69	112.33	112.14	106.99
117.67	109.11	108.25	109.41	109.71	113.15	109.77	109.97	105.32	117.91	118.7	112.34	112.15	107
117.7	109.12	108.27	109.44	109.73	113.17	109.78	109.99	105.33	117.92	118.72	112.35	112.17	107.02
117.73	109.14	108.28	109.46	109.75	113.19	109.8	110	105.35	117.94	118.73	112.36	112.19	107.03
117.76	109.16	108.3	109.48	109.77	113.21	109.82	110.02	105.37	117.96	118.74	112.37	112.21	107.04
117.78	109.17	108.31	109.5	109.79	113.23	109.84	110.04	105.39	117.97	118.75	112.38	112.23	107.05
117.81	109.19	108.33	109.52	109.81	113.25	109.86	110.06	105.4	117.99	118.76	112.39	112.25	107.07
117.84	109.21	108.35	109.55	109.83	113.27	109.88	110.08	105.42	118.01	118.78	112.41	112.27	107.08
117.87	109.22	108.36	109.57	109.85	113.29	109.89	110.1	105.44	118.02	118.79	112.42	112.29	107.09
117.9	109.24	108.38	109.59	109.87	113.31	109.91	110.12	105.45	118.04	118.8	112.43	112.31	107.1
117.93	109.25	108.4	109.61	109.89	113.33	109.93	110.13	105.47	118.06	118.81	112.44	112.33	107.12
117.96	109.27	108.41	109.64	109.91	113.35	109.95	110.15	105.49	118.07	118.82	112.45	112.35	107.13
117.99	109.29	108.43	109.66	109.93	113.37	109.97	110.17	105.5	118.09	118.84	112.46	112.37	107.14
118.02	109.3	108.45	109.68	109.95	113.39	109.99	110.19	105.52	118.11	118.85	112.47	112.39	107.15
118.05	109.32	108.46	109.7	109.98	113.41	110	110.21	105.54	118.12	118.86	112.49	112.41	107.17
118.08	109.34	108.48	109.73	110	113.43	110.02	110.23	105.56	118.14	118.87	112.5	112.43	107.18
118.11	109.35	108.5	109.75	110.02	113.45	110.04	110.25	105.57	118.16	118.88	112.51	112.45	107.19
118.14	109.37	108.51	109.77	110.04	113.47	110.06	110.27	105.59	118.17	118.9	112.52	112.47	107.2
118.17	109.38	108.53	109.79	110.06	113.49	110.08	110.28	105.61	118.19	118.91	112.53	112.49	107.22
118.2	109.4	108.54	109.81	110.08	113.51	110.09	110.3	105.62	118.21	118.92	112.54	112.51	107.23
118.23	109.42	108.56	109.84	110.1	113.53	110.11	110.32	105.64	118.22	118.93	112.55	112.52	107.24
118.25	109.43	108.58	109.86	110.12	113.55	110.13	110.34	105.66	118.24	118.94	112.57	112.54	107.25
118.28	109.45	108.59	109.88	110.14	113.57	110.15	110.36	105.67	118.26	118.96	112.58	112.56	107.27
118.31	109.47	108.61	109.9	110.16	113.59	110.17	110.38	105.69	118.27	118.97	112.59	112.58	107.28
118.34	109.48	108.63	109.93	110.18	113.61	110.19	110.4	105.71	118.29	118.98	112.6	112.6	107.29
118.37	109.5	108.64	109.95	110.2	113.63	110.2	110.41	105.73	118.3	118.99	112.61	112.62	107.3
118.4	109.51	108.66	109.97	110.22	113.65	110.22	110.43	105.74	118.32	119	112.62	112.64	107.32
118.43	109.53	108.68	109.99	110.24	113.67	110.24	110.45	105.76	118.34	119.02	112.63	112.66	107.33
118.46	109.55	108.69	110.01	110.26	113.69	110.26	110.47	105.78	118.35	119.03	112.65	112.68	107.34
118.41	109.5	108.65	109.98	110.22	113.65	110.23	110.43	105.75	118.3	118.98	112.61	112.63	107.3
118.35	109.46	108.62	109.94	110.17	113.61	110.19	110.4	105.72	118.24	118.94	112.57	112.57	107.26
118.29	109.41	108.58	109.9	110.13	113.57	110.16	110.36	105.69	118.18	118.89	112.54	112.52	107.22
118.24	109.36	108.54	109.87	110.09	113.53	110.13	110.33	105.66	118.12	118.85	112.5	112.47	107.18
118.18	109.32	108.5	109.83	110.05	113.49	110.09	110.29	105.63	118.06	118.8	112.47	112.41	107.14
118.13	109.27	108.47	109.79	110.01	113.45	110.06	110.25	105.6	118	118.75	112.43	112.36	107.11
118.07	109.23	108.43	109.76	109.97	113.41	110.03	110.22	105.57	117.94	118.71	112.39	112.31	107.07
118.02	109.18	108.39	109.72	109.92	113.37	110	110.18	105.54	117.89	118.66	112.36	112.25	107.03
117.97	109.14	108.35	109.68	109.88	113.33	109.96	110.14	105.51	117.83	118.62	112.32	112.2	106.99
117.91	109.09	108.31	109.65	109.84	113.29	109.93	110.11	105.48	117.77	118.57	112.29	112.15	106.95
117.86	109.05	108.28	109.61	109.8	113.25	109.9	110.07	105.45	117.71	118.53	112.25	112.1	106.91
117.89	109.07	108.29	109.63	109.82	113.27	109.92	110.09	105.47	117.73	118.54	112.26	112.12	106.92
117.91	109.08	108.31	109.65	109.84	113.29	109.93	110.11	105.49	117.75	118.55	112.27	112.13	106.94
117.94	109.1	108.33	109.68	109.86	113.31	109.95	110.13	105.5	117.76	118.56	112.29	112.15	106.95
117.97	109.11	108.34	109.7	109.88	113.33	109.97	110.15	105.52	117.78	118.57	112.3	112.17	106.96
118	109.13	108.36	109.72	109.9	113.35	109.99	110.17	105.54	117.8	118.59	112.31	112.19	106.97
118.03	109.15	108.38	109.74	109.92	113.37	110.01	110.18	105.55	117.81	118.6	112.32	112.21	106.99
118.06	109.16	108.39	109.77	109.94	113.39	110.02	110.2	105.57	117.83	118.61	112.33	112.23	107
118.09	109.18	108.41	109.79	109.96	113.41	110.04	110.22	105.59	117.85	118.62	112.34	112.25	107.01
118.12	109.2	108.42	109.81	109.98	113.43	110.06	110.24	105.61	117.86	118.63	112.35	112.27	107.02
118.15	109.21	108.44	109.83	110	113.45	110.08	110.26	105.62	117.88	118.65	112.37	112.29	107.04
118.18	109.23	108.46	109.85	110.02	113.47	110.1	110.28	105.64	117.89	118.66	112.38	112.31	107.05
118.21	109.24	108.47	109.88	110.04	113.49	110.12	110.3	105.66	117.91	118.67	112.39	112.33	107.06
118.24	109.26	108.49	109.9	110.06	113.51	110.13	110.31	105.67	117.93	118.68	112.4	112.35	107.07
118.27	109.28	108.51	109.92	110.08	113.53	110.15	110.33	105.69	117.94	118.7	112.41	112.37	107.09
118.3	109.29	108.52	109.94	110.1	113.55	110.17	110.35	105.71	117.96	118.71	112.42	112.39	107.1
118.33	109.31	108.54	109.97	110.12	113.57	110.19	110.37	105.73	117.98	118.72	112.43	112.41	107.11
118.36	109.33	108.56	109.99	110.14	113.59	110.21	110.39	105.74	117.99	118.73	112.45	112.43	107.12
118.38	109.34	108.57	110.01	110.17	113.61	110.23	110.41	105.76	118.01	118.74	112.46	112.45	107.14
118.41	109.36	108.59	110.03	110.19	113.63	110.24	110.43	105.78	118.03	118.76	112.47	112.47	107.15
118.44	109.37	108.61	110.05	110.21	113.64	110.26	110.45	105.79	118.04	118.77	112.48	112.49	107.16
118.47	109.39	108.62	110.08	110.23	113.66	110.28	110.46	105.81	118.06	118.78	112.49	112.5	107.17
118.5	109.41	108.64	110.1	110.25	113.68	110.3	110.48	105.83	118.08	118.79	112.5	112.52	107.18
118.53	109.42	108.65	110.12	110.27	113.7	110.32	110.5	105.84	118.09	118.8	112.51	112.54	107.2
118.56	109.44	108.67	110.14	110.29	113.72	110.33	110.52	105.86	118.11	118.82	112.53	112.56	107.21
118.59	109.45	108.69	110.17	110.31	113.74	110.35	110.54	105.88	118.13	118.83	112.54	112.58	107.22
118.62	109.47	108.7	110.19	110.33	113.76	110.37	110.56	105.9	118.14	118.84	112.55	112.6	107.23
118.65	109.49	108.72	110.21	110.35	113.78	110.39	110.58	105.91	118.16	118.85	112.56	112.62	107.25
118.68	109.5	108.74	110.23	110.37	113.8	110.41	110.59	105.93	118.18	118.86	112.57	112.64	107.26
118.71	109.52	108.75	110.25	110.39	113.82	110.43	110.61	105.95	118.19	118.88	112.58	112.66	107.27
118.74	109.54	108.77	110.28	110.41	113.84	110.44	110.63	105.96	118.21	118.89	112.59	112.68	107.28
118.77	109.55	108.79	110.3	110.43	113.86	110.46	110.65	105.98	118.23	118.9	112.6	112.7	107.3
118.79	109.57	108.8	110.32	110.45	113.88	110.48	110.67	106	118.24	118.91	112.62	112.72	107.31
118.82	109.58	108.82	110.34	110.47	113.9	110.5	110.69	106.01	118.26	118.92	112.63	112.74	107.32
118.85	109.6	108.83	110.37	110.49	113.92	110.52	110.71	106.03	118.28	118.94	112.64	112.76	107.33
118.88	109.62	108.85	110.39	110.51	113.94	110.54	110.72	106.05	118.29	118.95	112.65	112.78	107.35
118.91	109.63	108.87	110.41	110.53	113.96	110.55	110.74	106.06	118.31	118.96	112.66	112.8	107.36
118.94	109.65	108.88	110.43	110.55	113.98	110.57	110.76	106.08	118.32	118.97	112.67	112.82	107.37
118.97	109.66	108.9	110.45	110.57	114	110.59	110.78	106.1	118.34	118.98	112.68	112.83	107.38
119	109.68	108.92	110.48	110.59	114.02	110.61	110.8	106.12	118.36	119	112.7	112.85	107.4
119.03	109.7	108.93	110.5	110.61	114.04	110.63	110.82	106.13	118.37	119.01	112.71	112.87	107.41
119.06	109.71	108.95	110.52	110.63	114.06	110.64	110.84	106.15	118.39	119.02	112.72	112.89	107.42
119.09	109.73	108.97	110.54	110.65	114.08	110.66	110.85	106.17	118.41	119.03	112.73	112.91	107.43
119.12	109.75	108.98	110.56	110.67	114.1	110.68	110.87	106.18	118.42	119.04	112.74	112.93	107.45
119.15	109.76	109	110.59	110.69	114.12	110.7	110.89	106.2	118.44	119.06	112.75	112.95	107.46
119.17	109.78	109.01	110.61	110.71	114.14	110.72	110.91	106.22	118.46	119.07	112.76	112.97	107.47
119.2	109.79	109.03	110.63	110.73	114.16	110.74	110.93	106.23	118.47	119.08	112.78	112.99	107.48
119.23	109.81	109.05	110.65	110.75	114.18	110.75	110.95	106.25	118.49	119.09	112.79	113.01	107.49
119.26	109.83	109.06	110.68	110.77	114.2	110.77	110.97	106.27	118.51	119.1	112.8	113.03	107.51
119.29	109.84	109.08	110.7	110.79	114.22	110.79	110.98	106.29	118.52	119.12	112.81	113.05	107.52
119.32	109.86	109.1	110.72	110.81	114.24	110.81	111	106.3	118.54	119.13	112.82	113.07	107.53
119.35	109.87	109.11	110.74	110.83	114.26	110.83	111.02	106.32	118.55	119.14	112.83	113.09	107.54
119.38	109.89	109.13	110.76	110.85	114.28	110.84	111.04	106.34	118.57	119.15	112.84	113.11	107.56
119.41	109.91	109.15	110.79	110.87	114.3	110.86	111.06	106.35	118.59	119.16	112.86	113.12	107.57
119.44	109.92	109.16	110.81	110.89	114.32	110.88	111.08	106.37	118.6	119.18	112.87	113.14	107.58
119.47	109.94	109.18	110.83	110.91	114.34	110.9	111.09	106.39	118.62	119.19	112.88	113.16	107.59
119.49	109.96	109.19	110.85	110.93	114.36	110.92	111.11	106.4	118.64	119.2	112.89	113.18	107.61
119.52	109.97	109.21	110.87	110.95	114.38	110.93	111.13	106.42	118.65	119.21	112.9	113.2	107.62
119.55	109.99	109.23	110.9	110.97	114.4	110.95	111.15	106.44	118.67	119.22	112.91	113.22	107.63
119.58	110	109.24	110.92	110.99	114.42	110.97	111.17	106.45	118.69	119.24	112.92	113.24	107.64
119.61	110.02	109.26	110.94	111.01	114.44	110.99	111.19	106.47	118.7	119.25	112.93	113.26	107.66
119.64	110.04	109.28	110.96	111.03	114.46	111.01	111.21	106.49	118.72	119.26	112.95	113.28	107.67
119.58	109.99	109.24	110.92	110.99	114.42	110.97	111.17	106.46	118.66	119.21	112.91	113.22	107.63
119.53	109.94	109.2	110.89	110.95	114.37	110.94	111.13	106.43	118.6	119.17	112.87	113.17	107.59
119.47	109.9	109.16	110.85	110.91	114.33	110.91	111.1	106.4	118.54	119.12	112.84	113.12	107.55
119.42	109.85	109.12	110.81	110.86	114.29	110.87	111.06	106.37	118.48	119.08	112.8	113.06	107.51
119.36	109.81	109.09	110.77	110.82	114.25	110.84	111.02	106.34	118.42	119.03	112.77	113.01	107.47
119.31	109.76	109.05	110.74	110.78	114.21	110.81	110.99	106.31	118.37	118.98	112.73	112.96	107.43
119.25	109.72	109.01	110.7	110.74	114.17	110.77	110.95	106.28	118.31	118.94	112.69	112.9	107.39
119.19	109.67	108.97	110.66	110.69	114.13	110.74	110.91	106.25	118.25	118.89	112.66	112.85	107.35
119.14	109.63	108.93	110.62	110.65	114.09	110.71	110.88	106.22	118.19	118.85	112.62	112.8	107.31
119.08	109.58	108.89	110.59	110.61	114.05	110.67	110.84	106.19	118.13	118.8	112.59	112.74	107.28
119.03	109.53	108.86	110.55	110.57	114.01	110.64	110.8	106.16	118.07	118.76	112.55	112.69	107.24
118.97	109.49	108.82	110.51	110.53	113.97	110.61	110.77	106.13	118.02	118.71	112.51	112.64	107.2
118.92	109.44	108.78	110.47	110.48	113.93	110.57	110.73	106.1	117.96	118.66	112.48	112.58	107.16
118.86	109.4	108.74	110.44	110.44	113.89	110.54	110.69	106.07	117.9	118.62	112.44	112.53	107.12
118.81	109.35	108.7	110.4	110.4	113.85	110.51	110.66	106.04	117.84	118.57	112.41	112.48	107.08
118.75	109.31	108.67	110.36	110.36	113.81	110.47	110.62	106.01	117.78	118.53	112.37	112.42	107.04
118.69	109.26	108.63	110.32	110.32	113.77	110.44	110.58	105.98	117.72	118.48	112.33	112.37	107
118.64	109.22	108.59	110.29	110.27	113.73	110.41	110.55	105.95	117.67	118.44	112.3	112.32	106.96
118.58	109.17	108.55	110.25	110.23	113.69	110.38	110.51	105.92	117.61	118.39	112.26	112.26	106.92
118.53	109.13	108.52	110.21	110.19	113.65	110.34	110.48	105.89	117.55	118.35	112.23	112.21	106.89
118.47	109.08	108.48	110.18	110.15	113.61	110.31	110.44	105.86	117.49	118.3	112.19	112.16	106.85
118.42	109.04	108.44	110.14	110.11	113.57	110.28	110.4	105.83	117.43	118.26	112.16	112.1	106.81
118.36	108.99	108.4	110.1	110.07	113.53	110.24	110.37	105.8	117.38	118.21	112.12	112.05	106.77
118.31	108.95	108.36	110.06	110.02	113.49	110.21	110.33	105.77	117.32	118.16	112.08	112	106.73
118.25	108.9	108.33	110.03	109.98	113.45	110.18	110.29	105.74	117.26	118.12	112.05	111.95	106.69
118.2	108.86	108.29	109.99	109.94	113.41	110.14	110.26	105.71	117.2	118.07	112.01	111.89	106.65
118.14	108.82	108.25	109.95	109.9	113.37	110.11	110.22	105.69	117.15	118.03	111.98	111.84	106.61
118.09	108.77	108.21	109.92	109.86	113.33	110.08	110.19	105.66	117.09	117.98	111.94	111.79	106.58
118.03	108.73	108.18	109.88	109.82	113.29	110.05	110.15	105.63	117.03	117.94	111.91	111.74	106.54
117.98	108.68	108.14	109.84	109.77	113.25	110.01	110.11	105.6	116.97	117.89	111.87	111.68	106.5
117.92	108.64	108.1	109.81	109.73	113.21	109.98	110.08	105.57	116.92	117.85	111.83	111.63	106.46
117.87	108.59	108.06	109.77	109.69	113.17	109.95	110.04	105.54	116.86	117.8	111.8	111.58	106.42
117.81	108.55	108.03	109.73	109.65	113.13	109.91	110.01	105.51	116.8	117.76	111.76	111.53	106.38
117.76	108.5	107.99	109.7	109.61	113.09	109.88	109.97	105.48	116.74	117.71	111.73	111.47	106.35
117.7	108.46	107.95	109.66	109.57	113.05	109.85	109.93	105.45	116.69	117.67	111.69	111.42	106.31
117.65	108.41	107.91	109.62	109.53	113.01	109.82	109.9	105.42	116.63	117.62	111.66	111.37	106.27
117.6	108.37	107.88	109.59	109.48	112.97	109.78	109.86	105.39	116.57	117.58	111.62	111.32	106.23
117.54	108.33	107.84	109.55	109.44	112.93	109.75	109.83	105.36	116.52	117.53	111.59	111.26	106.19
117.49	108.28	107.8	109.51	109.4	112.89	109.72	109.79	105.33	116.46	117.49	111.55	111.21	106.15
117.43	108.24	107.76	109.48	109.36	112.85	109.69	109.75	105.3	116.4	117.44	111.52	111.16	106.12
117.38	108.19	107.73	109.44	109.32	112.81	109.65	109.72	105.27	116.35	117.4	111.48	111.11	106.08
117.32	108.15	107.69	109.4	109.28	112.77	109.62	109.68	105.24	116.29	117.35	111.45	111.06	106.04
117.27	108.1	107.65	109.37	109.24	112.73	109.59	109.65	105.22	116.23	117.31	111.41	111	106
117.21	108.06	107.62	109.33	109.2	112.69	109.55	109.61	105.19	116.18	117.27	111.37	110.95	105.96
117.16	108.02	107.58	109.29	109.16	112.65	109.52	109.58	105.16	116.12	117.22	111.34	110.9	105.92
117.11	107.97	107.54	109.26	109.11	112.61	109.49	109.54	105.13	116.06	117.18	111.3	110.85	105.89
117.05	107.93	107.5	109.22	109.07	112.57	109.46	109.5	105.1	116.01	117.13	111.27	110.8	105.85
117	107.88	107.47	109.18	109.03	112.53	109.42	109.47	105.07	115.95	117.09	111.23	110.74	105.81
116.94	107.84	107.43	109.15	108.99	112.49	109.39	109.43	105.04	115.89	117.04	111.2	110.69	105.77
116.89	107.8	107.39	109.11	108.95	112.45	109.36	109.4	105.01	115.84	117	111.16	110.64	105.73
116.83	107.75	107.35	109.07	108.91	112.41	109.33	109.36	104.98	115.78	116.95	111.13	110.59	105.7
116.78	107.71	107.32	109.04	108.87	112.37	109.29	109.33	104.95	115.73	116.91	111.09	110.54	105.66
116.73	107.67	107.28	109	108.83	112.34	109.26	109.29	104.92	115.67	116.86	111.06	110.49	105.62
116.67	107.62	107.24	108.97	108.79	112.3	109.23	109.26	104.9	115.61	116.82	111.02	110.43	105.58
116.62	107.58	107.21	108.93	108.75	112.26	109.2	109.22	104.87	115.56	116.78	110.99	110.38	105.54
116.56	107.53	107.17	108.89	108.71	112.22	109.17	109.18	104.84	115.5	116.73	110.95	110.33	105.51
116.51	107.49	107.13	108.86	108.67	112.18	109.13	109.15	104.81	115.44	116.69	110.92	110.28	105.47
116.46	107.45	107.1	108.82	108.63	112.14	109.1	109.11	104.78	115.39	116.64	110.88	110.23	105.43
116.4	107.4	107.06	108.78	108.58	112.1	109.07	109.08	104.75	115.33	116.6	110.85	110.18	105.39
116.35	107.36	107.02	108.75	108.54	112.06	109.04	109.04	104.72	115.28	116.55	110.81	110.13	105.36
116.3	107.32	106.98	108.71	108.5	112.02	109	109.01	104.69	115.22	116.51	110.78	110.07	105.32
116.33	107.33	107	108.73	108.52	112.04	109.02	109.03	104.71	115.24	116.52	110.79	110.09	105.33
116.36	107.35	107.02	108.76	108.54	112.06	109.04	109.04	104.73	115.26	116.54	110.8	110.11	105.34
116.38	107.37	107.03	108.78	108.57	112.08	109.06	109.06	104.74	115.27	116.55	110.81	110.13	105.36
116.41	107.38	107.05	108.8	108.59	112.1	109.08	109.08	104.76	115.29	116.56	110.83	110.15	105.37
116.44	107.4	107.07	108.82	108.61	112.12	109.1	109.1	104.78	115.31	116.57	110.84	110.17	105.38
116.47	107.42	107.08	108.85	108.63	112.14	109.11	109.12	104.8	115.32	116.59	110.85	110.19	105.39
116.5	107.43	107.1	108.87	108.65	112.16	109.13	109.14	104.81	115.34	116.6	110.86	110.21	105.41
116.53	107.45	107.12	108.89	108.67	112.18	109.15	109.16	104.83	115.36	116.61	110.87	110.23	105.42
116.48	107.4	107.08	108.86	108.63	112.14	109.12	109.12	104.8	115.3	116.57	110.84	110.18	105.38
116.43	107.36	107.04	108.82	108.59	112.11	109.09	109.09	104.77	115.25	116.52	110.8	110.13	105.34
116.37	107.32	107.01	108.78	108.55	112.07	109.05	109.05	104.74	115.19	116.48	110.77	110.08	105.31
116.32	107.27	106.97	108.75	108.51	112.03	109.02	109.02	104.71	115.14	116.43	110.73	110.03	105.27
116.26	107.23	106.93	108.71	108.46	111.99	108.99	108.98	104.68	115.08	116.39	110.7	109.98	105.23
116.21	107.19	106.9	108.68	108.42	111.95	108.96	108.95	104.66	115.02	116.35	110.66	109.93	105.19
116.16	107.14	106.86	108.64	108.38	111.91	108.93	108.91	104.63	114.97	116.3	110.63	109.88	105.16
116.1	107.1	106.82	108.6	108.34	111.87	108.89	108.87	104.6	114.91	116.26	110.59	109.82	105.12
116.05	107.06	106.79	108.57	108.3	111.83	108.86	108.84	104.57	114.86	116.21	110.56	109.77	105.08
116	107.01	106.75	108.53	108.26	111.79	108.83	108.8	104.54	114.8	116.17	110.52	109.72	105.04
115.94	106.97	106.71	108.5	108.22	111.75	108.8	108.77	104.51	114.75	116.13	110.49	109.67	105.01
115.89	106.93	106.68	108.46	108.18	111.72	108.76	108.73	104.48	114.69	116.08	110.45	109.62	104.97
115.84	106.88	106.64	108.42	108.14	111.68	108.73	108.7	104.45	114.64	116.04	110.42	109.57	104.93
115.78	106.84	106.6	108.39	108.1	111.64	108.7	108.66	104.43	114.58	115.99	110.39	109.52	104.89
115.73	106.8	106.57	108.35	108.06	111.6	108.67	108.63	104.4	114.53	115.95	110.35	109.47	104.86
115.68	106.76	106.53	108.32	108.02	111.56	108.64	108.59	104.37	114.47	115.91	110.32	109.42	104.82
115.62	106.71	106.49	108.28	107.98	111.52	108.6	108.56	104.34	114.42	115.86	110.28	109.37	104.78
115.57	106.67	106.46	108.25	107.94	111.48	108.57	108.52	104.31	114.36	115.82	110.25	109.32	104.75
115.52	106.63	106.42	108.21	107.9	111.44	108.54	108.49	104.28	114.31	115.78	110.21	109.27	104.71
115.46	106.58	106.38	108.17	107.86	111.41	108.51	108.45	104.25	114.25	115.73	110.18	109.22	104.67
115.41	106.54	106.35	108.14	107.82	111.37	108.48	108.42	104.22	114.2	115.69	110.14	109.16	104.63
115.36	106.5	106.31	108.1	107.78	111.33	108.44	108.38	104.2	114.14	115.65	110.11	109.11	104.6
115.3	106.46	106.27	108.07	107.74	111.29	108.41	108.35	104.17	114.09	115.6	110.08	109.06	104.56
115.25	106.41	106.24	108.03	107.7	111.25	108.38	108.31	104.14	114.03	115.56	110.04	109.01	104.52
115.2	106.37	106.2	108	107.66	111.21	108.35	108.28	104.11	113.98	115.51	110.01	108.96	104.49
115.15	106.33	106.16	107.96	107.62	111.17	108.32	108.24	104.08	113.92	115.47	109.97	108.91	104.45
115.09	106.28	106.13	107.92	107.58	111.14	108.29	108.21	104.05	113.87	115.43	109.94	108.86	104.41
115.04	106.24	106.09	107.89	107.54	111.1	108.25	108.17	104.02	113.82	115.38	109.9	108.81	104.37
114.99	106.2	106.06	107.85	107.5	111.06	108.22	108.14	104	113.76	115.34	109.87	108.76	104.34
114.93	106.16	106.02	107.82	107.46	111.02	108.19	108.1	103.97	113.71	115.3	109.83	108.71	104.3
114.88	106.11	105.98	107.78	107.42	110.98	108.16	108.07	103.94	113.65	115.25	109.8	108.66	104.26
114.83	106.07	105.95	107.75	107.38	110.94	108.13	108.03	103.91	113.6	115.21	109.77	108.61	104.23
114.78	106.03	105.91	107.71	107.34	110.91	108.1	108	103.88	113.54	115.17	109.73	108.56	104.19
114.72	105.99	105.87	107.68	107.3	110.87	108.06	107.96	103.85	113.49	115.12	109.7	108.51	104.15
114.67	105.95	105.84	107.64	107.26	110.83	108.03	107.93	103.83	113.44	115.08	109.66	108.46	104.12
114.62	105.9	105.8	107.61	107.22	110.79	108	107.9	103.8	113.38	115.04	109.63	108.41	104.08
114.57	105.86	105.77	107.57	107.19	110.75	107.97	107.86	103.77	113.33	114.99	109.6	108.36	104.04
114.51	105.82	105.73	107.54	107.15	110.72	107.94	107.83	103.74	113.27	114.95	109.56	108.31	104.01
114.46	105.78	105.69	107.5	107.11	110.68	107.91	107.79	103.71	113.22	114.91	109.53	108.26	103.97
114.41	105.73	105.66	107.47	107.07	110.64	107.87	107.76	103.68	113.17	114.87	109.49	108.21	103.93
114.36	105.69	105.62	107.43	107.03	110.6	107.84	107.72	103.66	113.11	114.82	109.46	108.16	103.9
114.3	105.65	105.58	107.4	106.99	110.56	107.81	107.69	103.63	113.06	114.78	109.43	108.11	103.86
114.25	105.61	105.55	107.36	106.95	110.53	107.78	107.65	103.6	113.01	114.74	109.39	108.06	103.82
114.2	105.57	105.51	107.33	106.91	110.49	107.75	107.62	103.57	112.95	114.69	109.36	108.01	103.79
114.15	105.52	105.48	107.29	106.87	110.45	107.72	107.58	103.54	112.9	114.65	109.32	107.96	103.75
114.09	105.48	105.44	107.26	106.83	110.41	107.69	107.55	103.52	112.84	114.61	109.29	107.91	103.71
114.04	105.44	105.4	107.22	106.79	110.37	107.65	107.52	103.49	112.79	114.56	109.26	107.86	103.68
113.99	105.4	105.37	107.19	106.75	110.34	107.62	107.48	103.46	112.74	114.52	109.22	107.82	103.64
113.94	105.36	105.33	107.15	106.71	110.3	107.59	107.45	103.43	112.68	114.48	109.19	107.77	103.6
113.89	105.31	105.3	107.12	106.67	110.26	107.56	107.41	103.4	112.63	114.44	109.15	107.72	103.57
113.83	105.27	105.26	107.08	106.64	110.22	107.53	107.38	103.37	112.58	114.39	109.12	107.67	103.53
113.78	105.23	105.23	107.05	106.6	110.18	107.5	107.34	103.35	112.52	114.35	109.09	107.62	103.5
113.73	105.19	105.19	107.01	106.56	110.15	107.47	107.31	103.32	112.47	114.31	109.05	107.57	103.46
113.68	105.15	105.15	106.98	106.52	110.11	107.43	107.28	103.29	112.42	114.27	109.02	107.52	103.42
113.63	105.11	105.12	106.94	106.48	110.07	107.4	107.24	103.26	112.37	114.22	108.98	107.47	103.39
113.57	105.06	105.08	106.91	106.44	110.03	107.37	107.21	103.23	112.31	114.18	108.95	107.42	103.35
113.52	105.02	105.05	106.87	106.4	110	107.34	107.17	103.21	112.26	114.14	108.92	107.37	103.31
113.47	104.98	105.01	106.84	106.36	109.96	107.31	107.14	103.18	112.21	114.1	108.88	107.32	103.28
113.42	104.94	104.98	106.8	106.32	109.92	107.28	107.1	103.15	112.15	114.05	108.85	107.27	103.24
113.37	104.9	104.94	106.77	106.28	109.88	107.25	107.07	103.12	112.1	114.01	108.82	107.23	103.21
113.31	104.86	104.9	106.73	106.25	109.85	107.22	107.04	103.09	112.05	113.97	108.78	107.18	103.17
113.26	104.81	104.87	106.7	106.21	109.81	107.18	107	103.07	112	113.93	108.75	107.13	103.13
113.21	104.77	104.83	106.67	106.17	109.77	107.15	106.97	103.04	111.94	113.88	108.72	107.08	103.1
113.16	104.73	104.8	106.63	106.13	109.73	107.12	106.93	103.01	111.89	113.84	108.68	107.03	103.06
113.11	104.69	104.76	106.6	106.09	109.7	107.09	106.9	102.98	111.84	113.8	108.65	106.98	103.03
113.06	104.65	104.73	106.56	106.05	109.66	107.06	106.87	102.95	111.79	113.76	108.61	106.93	102.99
113.01	104.61	104.69	106.53	106.01	109.62	107.03	106.83	102.93	111.73	113.71	108.58	106.88	102.95
112.95	104.57	104.66	106.49	105.98	109.58	107	106.8	102.9	111.68	113.67	108.55	106.83	102.92
112.9	104.53	104.62	106.46	105.94	109.55	106.97	106.76	102.87	111.63	113.63	108.51	106.79	102.88
112.85	104.48	104.58	106.42	105.9	109.51	106.94	106.73	102.84	111.58	113.59	108.48	106.74	102.85
112.8	104.44	104.55	106.39	105.86	109.47	106.91	106.7	102.82	111.52	113.54	108.45	106.69	102.81
112.75	104.4	104.51	106.36	105.82	109.44	106.87	106.66	102.79	111.47	113.5	108.41	106.64	102.77
112.7	104.36	104.48	106.32	105.78	109.4	106.84	106.63	102.76	111.42	113.46	108.38	106.59	102.74
112.65	104.32	104.44	106.29	105.74	109.36	106.81	106.59	102.73	111.37	113.42	108.35	106.54	102.7
112.59	104.28	104.41	106.25	105.71	109.32	106.78	106.56	102.71	111.32	113.38	108.31	106.5	102.67
112.54	104.24	104.37	106.22	105.67	109.29	106.75	106.53	102.68	111.26	113.33	108.28	106.45	102.63
112.49	104.2	104.34	106.19	105.63	109.25	106.72	106.49	102.65	111.21	113.29	108.25	106.4	102.6
112.44	104.16	104.3	106.15	105.59	109.21	106.69	106.46	102.62	111.16	113.25	108.21	106.35	102.56
112.39	104.12	104.27	106.12	105.55	109.18	106.66	106.42	102.59	111.11	113.21	108.18	106.3	102.52
112.34	104.07	104.23	106.08	105.51	109.14	106.63	106.39	102.57	111.06	113.17	108.15	106.25	102.49
112.29	104.03	104.2	106.05	105.48	109.1	106.6	106.36	102.54	111	113.12	108.11	106.21	102.45
112.24	103.99	104.16	106.01	105.44	109.06	106.57	106.32	102.51	110.95	113.08	108.08	106.16	102.42
112.19	103.95	104.13	105.98	105.4	109.03	106.54	106.29	102.48	110.9	113.04	108.05	106.11	102.38
112.14	103.91	104.09	105.95	105.36	108.99	106.5	106.26	102.46	110.85	113	108.02	106.06	102.35
112.08	103.87	104.06	105.91	105.32	108.95	106.47	106.22	102.43	110.8	112.96	107.98	106.01	102.31
112.03	103.83	104.02	105.88	105.29	108.92	106.44	106.19	102.4	110.75	112.92	107.95	105.97	102.28
111.98	103.79	103.98	105.85	105.25	108.88	106.41	106.16	102.37	110.69	112.87	107.92	105.92	102.24
111.93	103.75	103.95	105.81	105.21	108.84	106.38	106.12	102.35	110.64	112.83	107.88	105.87	102.2
111.88	103.71	103.91	105.78	105.17	108.81	106.35	106.09	102.32	110.59	112.79	107.85	105.82	102.17
111.83	103.67	103.88	105.74	105.13	108.77	106.32	106.05	102.29	110.54	112.75	107.82	105.77	102.13
111.78	103.63	103.84	105.71	105.1	108.73	106.29	106.02	102.26	110.49	112.71	107.78	105.73	102.1
111.73	103.59	103.81	105.68	105.06	108.7	106.26	105.99	102.24	110.44	112.67	107.75	105.68	102.06
111.68	103.55	103.77	105.64	105.02	108.66	106.23	105.95	102.21	110.39	112.62	107.72	105.63	102.03
111.63	103.51	103.74	105.61	104.98	108.62	106.2	105.92	102.18	110.34	112.58	107.68	105.58	101.99
111.58	103.47	103.7	105.57	104.94	108.59	106.17	105.89	102.15	110.28	112.54	107.65	105.54	101.96
111.53	103.43	103.67	105.54	104.91	108.55	106.14	105.85	102.13	110.23	112.5	107.62	105.49	101.92
111.48	103.39	103.64	105.51	104.87	108.51	106.11	105.82	102.1	110.18	112.46	107.59	105.44	101.89
111.43	103.35	103.6	105.47	104.83	108.48	106.08	105.79	102.07	110.13	112.42	107.55	105.39	101.85
111.38	103.31	103.57	105.44	104.79	108.44	106.05	105.75	102.05	110.08	112.38	107.52	105.35	101.82
111.41	103.32	103.58	105.46	104.81	108.46	106.07	105.77	102.06	110.1	112.39	107.53	105.37	101.83
111.44	103.34	103.6	105.49	104.84	108.48	106.08	105.79	102.08	110.12	112.4	107.54	105.39	101.84
111.47	103.36	103.62	105.51	104.86	108.5	106.1	105.81	102.1	110.13	112.42	107.56	105.41	101.86
111.5	103.37	103.63	105.53	104.88	108.52	106.12	105.83	102.12	110.15	112.43	107.57	105.43	101.87
111.53	103.39	103.65	105.56	104.9	108.54	106.14	105.85	102.13	110.17	112.44	107.58	105.45	101.88
111.56	103.41	103.67	105.58	104.92	108.57	106.16	105.87	102.15	110.19	112.46	107.59	105.47	101.9
111.59	103.43	103.68	105.6	104.94	108.59	106.18	105.89	102.17	110.21	112.47	107.61	105.49	101.91
111.62	103.44	103.7	105.62	104.96	108.61	106.2	105.91	102.18	110.23	112.48	107.62	105.51	101.92
111.65	103.46	103.72	105.65	104.98	108.63	106.22	105.93	102.2	110.24	112.5	107.63	105.54	101.94
111.68	103.48	103.74	105.67	105	108.65	106.23	105.95	102.22	110.26	112.51	107.64	105.56	101.95
111.71	103.49	103.75	105.69	105.03	108.67	106.25	105.97	102.24	110.28	112.52	107.65	105.58	101.96
111.74	103.51	103.77	105.72	105.05	108.69	106.27	105.98	102.25	110.3	112.54	107.67	105.6	101.98
111.77	103.53	103.79	105.74	105.07	108.71	106.29	106	102.27	110.32	112.55	107.68	105.62	101.99
111.81	103.55	103.8	105.76	105.09	108.73	106.31	106.02	102.29	110.34	112.56	107.69	105.64	102
111.84	103.56	103.82	105.79	105.11	108.75	106.33	106.04	102.31	110.35	112.58	107.7	105.66	102.02
111.87	103.58	103.84	105.81	105.13	108.77	106.35	106.06	102.32	110.37	112.59	107.71	105.68	102.03
111.9	103.6	103.85	105.83	105.15	108.79	106.37	106.08	102.34	110.39	112.61	107.73	105.7	102.04
111.93	103.61	103.87	105.85	105.17	108.82	106.38	106.1	102.36	110.41	112.62	107.74	105.72	102.06
111.96	103.63	103.89	105.88	105.19	108.84	106.4	106.12	102.38	110.43	112.63	107.75	105.74	102.07
111.99	103.65	103.91	105.9	105.22	108.86	106.42	106.14	102.39	110.44	112.65	107.76	105.77	102.08
111.94	103.61	103.87	105.87	105.18	108.82	106.39	106.1	102.37	110.39	112.6	107.73	105.72	102.05
111.89	103.57	103.83	105.83	105.14	108.78	106.36	106.07	102.34	110.34	112.56	107.7	105.67	102.01
111.84	103.53	103.8	105.8	105.1	108.75	106.33	106.04	102.31	110.29	112.52	107.66	105.62	101.98
111.79	103.49	103.77	105.77	105.06	108.71	106.3	106	102.28	110.24	112.48	107.63	105.57	101.94
111.74	103.45	103.73	105.73	105.03	108.67	106.27	105.97	102.26	110.19	112.44	107.6	105.53	101.91
111.68	103.41	103.7	105.7	104.99	108.64	106.24	105.94	102.23	110.14	112.4	107.56	105.48	101.87
111.63	103.37	103.66	105.66	104.95	108.6	106.21	105.9	102.2	110.09	112.36	107.53	105.43	101.84
111.58	103.33	103.63	105.63	104.91	108.56	106.18	105.87	102.17	110.04	112.31	107.5	105.38	101.8
111.53	103.29	103.59	105.6	104.87	108.53	106.15	105.84	102.15	109.99	112.27	107.47	105.34	101.77
111.48	103.25	103.56	105.56	104.84	108.49	106.12	105.8	102.12	109.93	112.23	107.43	105.29	101.73
111.43	103.21	103.52	105.53	104.8	108.45	106.09	105.77	102.09	109.88	112.19	107.4	105.24	101.7
111.38	103.17	103.49	105.5	104.76	108.42	106.06	105.74	102.06	109.83	112.15	107.37	105.2	101.66
111.33	103.13	103.45	105.46	104.72	108.38	106.03	105.7	102.04	109.78	112.11	107.34	105.15	101.63
111.28	103.09	103.42	105.43	104.69	108.34	105.99	105.67	102.01	109.73	112.07	107.3	105.1	101.59
111.23	103.05	103.38	105.39	104.65	108.31	105.96	105.64	101.98	109.68	112.03	107.27	105.05	101.56
111.18	103.01	103.35	105.36	104.61	108.27	105.93	105.6	101.96	109.63	111.98	107.24	105.01	101.52
111.13	102.97	103.31	105.33	104.57	108.24	105.9	105.57	101.93	109.58	111.94	107.2	104.96	101.49
111.08	102.93	103.28	105.29	104.54	108.2	105.87	105.54	101.9	109.53	111.9	107.17	104.91	101.45
111.03	102.89	103.24	105.26	104.5	108.16	105.84	105.5	101.87	109.48	111.86	107.14	104.86	101.42
110.98	102.85	103.21	105.23	104.46	108.13	105.81	105.47	101.85	109.43	111.82	107.11	104.82	101.38
110.93	102.81	103.17	105.19	104.42	108.09	105.78	105.44	101.82	109.38	111.78	107.07	104.77	101.35
110.88	102.77	103.14	105.16	104.39	108.05	105.75	105.4	101.79	109.33	111.74	107.04	104.72	101.31
110.83	102.73	103.1	105.13	104.35	108.02	105.72	105.37	101.77	109.28	111.7	107.01	104.68	101.28
110.78	102.69	103.07	105.09	104.31	107.98	105.69	105.34	101.74	109.23	111.66	106.98	104.63	101.24
110.73	102.65	103.04	105.06	104.27	107.95	105.66	105.31	101.71	109.18	111.62	106.94	104.58	101.21
110.68	102.61	103	105.03	104.24	107.91	105.63	105.27	101.68	109.13	111.57	106.91	104.54	101.17
110.63	102.57	102.97	104.99	104.2	107.87	105.6	105.24	101.66	109.08	111.53	106.88	104.49	101.14
110.58	102.53	102.93	104.96	104.16	107.84	105.57	105.21	101.63	109.03	111.49	106.85	104.44	101.1
110.53	102.49	102.9	104.93	104.13	107.8	105.54	105.17	101.6	108.98	111.45	106.81	104.4	101.07
110.48	102.45	102.86	104.89	104.09	107.76	105.51	105.14	101.58	108.93	111.41	106.78	104.35	101.03
110.43	102.41	102.83	104.86	104.05	107.73	105.48	105.11	101.55	108.88	111.37	106.75	104.3	101
110.38	102.37	102.79	104.83	104.01	107.69	105.45	105.07	101.52	108.83	111.33	106.72	104.26	100.97
110.33	102.33	102.76	104.8	103.98	107.66	105.42	105.04	101.5	108.78	111.29	106.69	104.21	100.93
110.28	102.29	102.73	104.76	103.94	107.62	105.39	105.01	101.47	108.73	111.25	106.65	104.16	100.9
110.23	102.25	102.69	104.73	103.9	107.59	105.36	104.98	101.44	108.68	111.21	106.62	104.12	100.86
110.18	102.21	102.66	104.7	103.87	107.55	105.33	104.94	101.41	108.63	111.17	106.59	104.07	100.83
110.13	102.17	102.62	104.66	103.83	107.51	105.3	104.91	101.39	108.58	111.13	106.56	104.02	100.79
110.08	102.14	102.59	104.63	103.79	107.48	105.27	104.88	101.36	108.53	111.09	106.52	103.98	100.76
110.03	102.1	102.55	104.6	103.76	107.44	105.24	104.84	101.33	108.48	111.05	106.49	103.93	100.72
109.99	102.06	102.52	104.56	103.72	107.41	105.21	104.81	101.31	108.43	111.01	106.46	103.89	100.69
109.94	102.02	102.49	104.53	103.68	107.37	105.18	104.78	101.28	108.38	110.97	106.43	103.84	100.66
109.89	101.98	102.45	104.5	103.64	107.33	105.15	104.75	101.25	108.34	110.92	106.4	103.79	100.62
109.84	101.94	102.42	104.47	103.61	107.3	105.12	104.71	101.23	108.29	110.88	106.36	103.75	100.59
109.79	101.9	102.38	104.43	103.57	107.26	105.09	104.68	101.2	108.24	110.84	106.33	103.7	100.55
109.74	101.86	102.35	104.4	103.53	107.23	105.06	104.65	101.17	108.19	110.8	106.3	103.65	100.52
109.69	101.82	102.32	104.37	103.5	107.19	105.03	104.62	101.15	108.14	110.76	106.27	103.61	100.49
109.64	101.78	102.28	104.33	103.46	107.16	105	104.58	101.12	108.09	110.72	106.23	103.56	100.45
109.59	101.74	102.25	104.3	103.42	107.12	104.97	104.55	101.09	108.04	110.68	106.2	103.52	100.42
109.54	101.71	102.21	104.27	103.39	107.09	104.94	104.52	101.07	107.99	110.64	106.17	103.47	100.38
109.49	101.67	102.18	104.24	103.35	107.05	104.91	104.49	101.04	107.94	110.6	106.14	103.42	100.35
109.44	101.63	102.15	104.2	103.31	107.01	104.88	104.45	101.01	107.89	110.56	106.11	103.38	100.32
109.4	101.59	102.11	104.17	103.28	106.98	104.85	104.42	100.99	107.85	110.52	106.07	103.33	100.28
109.35	101.55	102.08	104.14	103.24	106.94	104.82	104.39	100.96	107.8	110.48	106.04	103.29	100.25
109.3	101.51	102.04	104.11	103.21	106.91	104.79	104.36	100.93	107.75	110.44	106.01	103.24	100.21
109.25	101.47	102.01	104.07	103.17	106.87	104.76	104.32	100.91	107.7	110.4	105.98	103.2	100.18
109.2	101.43	101.98	104.04	103.13	106.84	104.73	104.29	100.88	107.65	110.36	105.95	103.15	100.15
109.15	101.4	101.94	104.01	103.1	106.8	104.71	104.26	100.85	107.6	110.32	105.92	103.1	100.11
109.1	101.36	101.91	103.98	103.06	106.77	104.68	104.23	100.83	107.55	110.28	105.88	103.06	100.08
109.05	101.32	101.87	103.94	103.02	106.73	104.65	104.19	100.8	107.5	110.24	105.85	103.01	100.04
109	101.28	101.84	103.91	102.99	106.7	104.62	104.16	100.77	107.46	110.2	105.82	102.97	100.01
108.96	101.24	101.81	103.88	102.95	106.66	104.59	104.13	100.75	107.41	110.16	105.79	102.92	99.976
108.91	101.2	101.77	103.85	102.91	106.63	104.56	104.1	100.72	107.36	110.12	105.76	102.88	99.943
108.86	101.17	101.74	103.81	102.88	106.59	104.53	104.06	100.69	107.31	110.08	105.72	102.83	99.909
108.81	101.13	101.71	103.78	102.84	106.55	104.5	104.03	100.67	107.26	110.04	105.69	102.79	99.875
108.76	101.09	101.67	103.75	102.81	106.52	104.47	104	100.64	107.21	110	105.66	102.74	99.842
108.71	101.05	101.64	103.72	102.77	106.48	104.44	103.97	100.62	107.17	109.96	105.63	102.7	99.808
108.66	101.01	101.6	103.68	102.73	106.45	104.41	103.94	100.59	107.12	109.92	105.6	102.65	99.774
108.62	100.97	101.57	103.65	102.7	106.41	104.38	103.9	100.56	107.07	109.88	105.57	102.6	99.741
108.57	100.94	101.54	103.62	102.66	106.38	104.35	103.87	100.54	107.02	109.84	105.54	102.56	99.707
108.52	100.9	101.5	103.59	102.63	106.34	104.32	103.84	100.51	106.97	109.8	105.5	102.51	99.674
108.47	100.86	101.47	103.56	102.59	106.31	104.29	103.81	100.48	106.93	109.76	105.47	102.47	99.64
108.42	100.82	101.44	103.52	102.55	106.27	104.26	103.77	100.46	106.88	109.72	105.44	102.42	99.607
108.37	100.78	101.4	103.49	102.52	106.24	104.23	103.74	100.43	106.83	109.69	105.41	102.38	99.573
108.33	100.74	101.37	103.46	102.48	106.2	104.2	103.71	100.4	106.78	109.65	105.38	102.33	99.54
108.28	100.71	101.34	103.43	102.45	106.17	104.18	103.68	100.38	106.74	109.61	105.35	102.29	99.506
108.23	100.67	101.3	103.4	102.41	106.13	104.15	103.65	100.35	106.69	109.57	105.31	102.24	99.473
108.18	100.63	101.27	103.36	102.37	106.1	104.12	103.61	100.33	106.64	109.53	105.28	102.2	99.44
108.13	100.59	101.24	103.33	102.34	106.07	104.09	103.58	100.3	106.59	109.49	105.25	102.15	99.406
108.08	100.55	101.2	103.3	102.3	106.03	104.06	103.55	100.27	106.54	109.45	105.22	102.11	99.373
108.04	100.52	101.17	103.27	102.27	106	104.03	103.52	100.25	106.5	109.41	105.19	102.06	99.34
107.99	100.48	101.14	103.24	102.23	105.96	104	103.49	100.22	106.45	109.37	105.16	102.02	99.306
107.94	100.44	101.1	103.2	102.2	105.93	103.97	103.45	100.19	106.4	109.33	105.13	101.98	99.273
107.89	100.4	101.07	103.17	102.16	105.89	103.94	103.42	100.17	106.35	109.29	105.09	101.93	99.24
107.84	100.37	101.04	103.14	102.12	105.86	103.91	103.39	100.14	106.31	109.25	105.06	101.89	99.207
107.8	100.33	101	103.11	102.09	105.82	103.88	103.36	100.12	106.26	109.21	105.03	101.84	99.173
107.75	100.29	100.97	103.08	102.05	105.79	103.85	103.33	100.09	106.21	109.17	105	101.8	99.14
107.7	100.25	100.94	103.04	102.02	105.75	103.83	103.3	100.06	106.17	109.13	104.97	101.75	99.107
107.65	100.22	100.9	103.01	101.98	105.72	103.8	103.26	100.04	106.12	109.09	104.94	101.71	99.074
107.6	100.18	100.87	102.98	101.95	105.68	103.77	103.23	100.01	106.07	109.06	104.91	101.66	99.041
107.56	100.14	100.84	102.95	101.91	105.65	103.74	103.2	99.986	106.02	109.02	104.88	101.62	99.008
107.51	100.1	100.8	102.92	101.88	105.61	103.71	103.17	99.96	105.98	108.98	104.84	101.57	98.975
107.46	100.06	100.77	102.89	101.84	105.58	103.68	103.14	99.934	105.93	108.94	104.81	101.53	98.942
107.41	100.03	100.74	102.85	101.8	105.55	103.65	103.11	99.908	105.88	108.9	104.78	101.49	98.909
107.37	99.99	100.7	102.82	101.77	105.51	103.62	103.07	99.882	105.84	108.86	104.75	101.44	98.876
107.32	99.953	100.67	102.79	101.73	105.48	103.59	103.04	99.856	105.79	108.82	104.72	101.4	98.843
107.27	99.915	100.64	102.76	101.7	105.44	103.56	103.01	99.83	105.74	108.78	104.69	101.35	98.81
107.22	99.878	100.6	102.73	101.66	105.41	103.54	102.98	99.804	105.7	108.74	104.66	101.31	98.777
107.18	99.841	100.57	102.7	101.63	105.37	103.51	102.95	99.778	105.65	108.7	104.63	101.26	98.744
107.13	99.803	100.54	102.66	101.59	105.34	103.48	102.92	99.752	105.6	108.67	104.6	101.22	98.711
107.08	99.766	100.5	102.63	101.56	105.31	103.45	102.88	99.727	105.56	108.63	104.57	101.18	98.679
107.03	99.729	100.47	102.6	101.52	105.27	103.42	102.85	99.701	105.51	108.59	104.53	101.13	98.646
106.99	99.692	100.44	102.57	101.49	105.24	103.39	102.82	99.675	105.46	108.55	104.5	101.09	98.613
106.94	99.654	100.41	102.54	101.45	105.2	103.36	102.79	99.649	105.42	108.51	104.47	101.04	98.58
106.89	99.617	100.37	102.51	101.42	105.17	103.33	102.76	99.623	105.37	108.47	104.44	101	98.548
106.84	99.58	100.34	102.48	101.38	105.13	103.31	102.73	99.598	105.32	108.43	104.41	100.96	98.515
106.8	99.543	100.31	102.44	101.35	105.1	103.28	102.7	99.572	105.28	108.39	104.38	100.91	98.482
106.75	99.506	100.27	102.41	101.31	105.07	103.25	102.66	99.546	105.23	108.36	104.35	100.87	98.45
106.7	99.469	100.24	102.38	101.28	105.03	103.22	102.63	99.52	105.18	108.32	104.32	100.83	98.417
106.66	99.432	100.21	102.35	101.24	105	103.19	102.6	99.495	105.14	108.28	104.29	100.78	98.384
106.61	99.395	100.18	102.32	101.21	104.96	103.16	102.57	99.469	105.09	108.24	104.26	100.74	98.352
106.56	99.358	100.14	102.29	101.17	104.93	103.13	102.54	99.443	105.05	108.2	104.23	100.69	98.319
106.51	99.321	100.11	102.26	101.14	104.9	103.1	102.51	99.417	105	108.16	104.19	100.65	98.287
106.47	99.284	100.08	102.23	101.1	104.86	103.08	102.48	99.392	104.95	108.12	104.16	100.61	98.254
106.42	99.248	100.04	102.19	101.07	104.83	103.05	102.44	99.366	104.91	108.09	104.13	100.56	98.222
106.37	99.211	100.01	102.16	101.03	104.79	103.02	102.41	99.34	104.86	108.05	104.1	100.52	98.189
106.33	99.174	99.979	102.13	101	104.76	102.99	102.38	99.315	104.82	108.01	104.07	100.48	98.157
106.28	99.137	99.947	102.1	100.96	104.73	102.96	102.35	99.289	104.77	107.97	104.04	100.43	98.124
106.23	99.101	99.914	102.07	100.93	104.69	102.93	102.32	99.264	104.72	107.93	104.01	100.39	98.092
106.19	99.064	99.881	102.04	100.89	104.66	102.9	102.29	99.238	104.68	107.89	103.98	100.35	98.06
106.14	99.027	99.849	102.01	100.86	104.62	102.88	102.26	99.213	104.63	107.86	103.95	100.3	98.027
106.09	98.991	99.816	101.98	100.82	104.59	102.85	102.23	99.187	104.59	107.82	103.92	100.26	97.995
106.05	98.954	99.784	101.95	100.79	104.56	102.82	102.19	99.161	104.54	107.78	103.89	100.22	97.963
106.08	98.972	99.801	101.97	100.81	104.58	102.84	102.21	99.179	104.56	107.79	103.9	100.24	97.977
106.11	98.99	99.819	101.99	100.83	104.6	102.86	102.23	99.197	104.58	107.81	103.91	100.26	97.991
106.14	99.008	99.836	102.02	100.85	104.62	102.88	102.25	99.215	104.6	107.82	103.93	100.28	98.004
106.17	99.025	99.853	102.04	100.88	104.64	102.9	102.27	99.232	104.62	107.84	103.94	100.3	98.018
106.2	99.043	99.871	102.07	100.9	104.67	102.92	102.29	99.25	104.64	107.85	103.95	100.33	98.032
106.16	99.006	99.838	102.03	100.86	104.63	102.89	102.26	99.225	104.59	107.81	103.92	100.28	98
106.11	98.97	99.806	102	100.83	104.6	102.86	102.23	99.199	104.55	107.77	103.89	100.24	97.968
106.06	98.933	99.773	101.97	100.79	104.56	102.83	102.2	99.173	104.5	107.74	103.86	100.2	97.935
106.02	98.897	99.741	101.94	100.76	104.53	102.8	102.17	99.148	104.45	107.7	103.83	100.15	97.903
105.97	98.86	99.708	101.91	100.73	104.5	102.77	102.14	99.122	104.41	107.66	103.8	100.11	97.871
105.92	98.824	99.676	101.88	100.69	104.46	102.75	102.11	99.097	104.36	107.62	103.77	100.07	97.839
105.88	98.787	99.643	101.85	100.66	104.43	102.72	102.08	99.071	104.32	107.58	103.74	100.02	97.806
105.83	98.751	99.611	101.82	100.62	104.4	102.69	102.04	99.046	104.27	107.55	103.71	99.98	97.774
105.78	98.715	99.578	101.79	100.59	104.36	102.66	102.01	99.021	104.23	107.51	103.68	99.937	97.742
105.74	98.678	99.546	101.76	100.55	104.33	102.63	101.98	98.995	104.18	107.47	103.65	99.894	97.71
105.69	98.642	99.513	101.73	100.52	104.29	102.6	101.95	98.97	104.14	107.43	103.62	99.851	97.678
105.64	98.606	99.481	101.69	100.48	104.26	102.57	101.92	98.944	104.09	107.39	103.59	99.808	97.646
105.6	98.569	99.449	101.66	100.45	104.23	102.55	101.89	98.919	104.05	107.36	103.56	99.765	97.614
105.55	98.533	99.416	101.63	100.42	104.19	102.52	101.86	98.894	104	107.32	103.52	99.722	97.582
105.5	98.497	99.384	101.6	100.38	104.16	102.49	101.83	98.868	103.96	107.28	103.49	99.68	97.55
105.46	98.461	99.352	101.57	100.35	104.13	102.46	101.8	98.843	103.91	107.24	103.46	99.637	97.518
105.41	98.424	99.319	101.54	100.31	104.09	102.43	101.77	98.818	103.87	107.2	103.43	99.594	97.486
105.37	98.388	99.287	101.51	100.28	104.06	102.41	101.74	98.792	103.82	107.17	103.4	99.551	97.454
105.4	98.406	99.304	101.53	100.3	104.08	102.42	101.76	98.81	103.84	107.18	103.42	99.573	97.468
105.43	98.424	99.322	101.56	100.32	104.1	102.44	101.78	98.828	103.86	107.2	103.43	99.596	97.482
105.46	98.442	99.339	101.58	100.34	104.13	102.46	101.79	98.846	103.88	107.21	103.44	99.618	97.496
105.49	98.46	99.357	101.61	100.37	104.15	102.48	101.81	98.863	103.9	107.22	103.45	99.64	97.51
105.53	98.478	99.375	101.63	100.39	104.17	102.5	101.83	98.881	103.92	107.24	103.47	99.663	97.524
105.56	98.496	99.392	101.65	100.41	104.19	102.52	101.85	98.899	103.94	107.25	103.48	99.685	97.538
105.59	98.514	99.409	101.68	100.43	104.21	102.54	101.87	98.917	103.96	107.27	103.49	99.707	97.552
105.62	98.531	99.427	101.7	100.45	104.23	102.56	101.89	98.934	103.98	107.28	103.5	99.729	97.566
105.57	98.495	99.395	101.67	100.42	104.2	102.53	101.86	98.909	103.93	107.25	103.47	99.687	97.534
105.53	98.459	99.362	101.64	100.38	104.17	102.5	101.83	98.884	103.89	107.21	103.44	99.644	97.502
105.48	98.423	99.33	101.61	100.35	104.13	102.48	101.8	98.858	103.84	107.17	103.41	99.601	97.47
105.44	98.387	99.298	101.58	100.32	104.1	102.45	101.77	98.833	103.8	107.13	103.38	99.558	97.438
105.39	98.351	99.265	101.55	100.28	104.07	102.42	101.74	98.808	103.75	107.09	103.35	99.515	97.406
105.34	98.315	99.233	101.52	100.25	104.03	102.39	101.71	98.782	103.71	107.06	103.32	99.473	97.374
105.3	98.279	99.201	101.49	100.21	104	102.36	101.68	98.757	103.66	107.02	103.29	99.43	97.342
105.25	98.243	99.169	101.46	100.18	103.97	102.33	101.65	98.732	103.62	106.98	103.26	99.387	97.311
105.2	98.207	99.137	101.42	100.14	103.93	102.31	101.62	98.707	103.57	106.94	103.23	99.345	97.279
105.16	98.171	99.104	101.39	100.11	103.9	102.28	101.59	98.681	103.53	106.91	103.2	99.302	97.247
105.11	98.135	99.072	101.36	100.08	103.87	102.25	101.55	98.656	103.48	106.87	103.17	99.26	97.215
105.07	98.099	99.04	101.33	100.04	103.83	102.22	101.52	98.631	103.44	106.83	103.14	99.217	97.183
105.02	98.063	99.008	101.3	100.01	103.8	102.19	101.49	98.606	103.39	106.79	103.11	99.175	97.152
104.97	98.027	98.976	101.27	99.974	103.77	102.17	101.46	98.581	103.35	106.75	103.08	99.132	97.12
104.93	97.991	98.944	101.24	99.94	103.73	102.14	101.43	98.555	103.31	106.72	103.05	99.09	97.088
104.88	97.956	98.912	101.21	99.906	103.7	102.11	101.4	98.53	103.26	106.68	103.02	99.047	97.057
104.84	97.92	98.88	101.18	99.872	103.67	102.08	101.37	98.505	103.22	106.64	102.99	99.005	97.025
104.79	97.884	98.848	101.15	99.838	103.63	102.05	101.34	98.48	103.17	106.6	102.96	98.963	96.994
104.74	97.849	98.816	101.12	99.805	103.6	102.03	101.31	98.455	103.13	106.57	102.93	98.921	96.962
104.7	97.813	98.784	101.09	99.771	103.57	102	101.28	98.43	103.08	106.53	102.9	98.878	96.931
104.65	97.777	98.752	101.06	99.737	103.54	101.97	101.25	98.405	103.04	106.49	102.87	98.836	96.899
104.61	97.742	98.72	101.03	99.703	103.5	101.94	101.22	98.38	102.99	106.45	102.84	98.794	96.868
104.56	97.706	98.688	101	99.669	103.47	101.91	101.19	98.355	102.95	106.42	102.81	98.752	96.836
104.52	97.671	98.656	100.97	99.636	103.44	101.89	101.16	98.33	102.91	106.38	102.78	98.71	96.805
104.47	97.635	98.624	100.94	99.602	103.4	101.86	101.13	98.305	102.86	106.34	102.75	98.668	96.773
104.42	97.6	98.592	100.91	99.568	103.37	101.83	101.1	98.28	102.82	106.31	102.72	98.626	96.742
104.38	97.564	98.561	100.88	99.534	103.34	101.8	101.07	98.255	102.77	106.27	102.69	98.584	96.71
104.33	97.529	98.529	100.85	99.501	103.31	101.77	101.04	98.23	102.73	106.23	102.66	98.542	96.679
104.29	97.493	98.497	100.82	99.467	103.27	101.75	101.01	98.205	102.69	106.19	102.63	98.5	96.648
104.24	97.458	98.465	100.79	99.434	103.24	101.72	100.97	98.18	102.64	106.16	102.6	98.458	96.616
104.2	97.423	98.433	100.76	99.4	103.21	101.69	100.94	98.155	102.6	106.12	102.57	98.416	96.585
104.15	97.387	98.402	100.73	99.367	103.17	101.66	100.91	98.13	102.55	106.08	102.54	98.374	96.554
104.11	97.352	98.37	100.7	99.333	103.14	101.64	100.88	98.105	102.51	106.05	102.51	98.332	96.523
104.06	97.317	98.338	100.67	99.3	103.11	101.61	100.85	98.08	102.47	106.01	102.48	98.291	96.491
104.01	97.282	98.307	100.64	99.266	103.08	101.58	100.82	98.056	102.42	105.97	102.46	98.249	96.46
103.97	97.247	98.275	100.61	99.233	103.04	101.55	100.79	98.031	102.38	105.93	102.43	98.207	96.429
103.92	97.211	98.243	100.58	99.199	103.01	101.53	100.76	98.006	102.34	105.9	102.4	98.166	96.398
103.88	97.176	98.212	100.55	99.166	102.98	101.5	100.73	97.981	102.29	105.86	102.37	98.124	96.367
103.83	97.141	98.18	100.52	99.132	102.95	101.47	100.7	97.956	102.25	105.82	102.34	98.082	96.336
103.79	97.106	98.148	100.49	99.099	102.91	101.44	100.67	97.932	102.21	105.79	102.31	98.041	96.305
103.82	97.124	98.166	100.51	99.121	102.93	101.46	100.69	97.949	102.23	105.8	102.32	98.064	96.319
103.85	97.142	98.184	100.54	99.143	102.96	101.48	100.71	97.967	102.25	105.82	102.33	98.086	96.333
103.88	97.16	98.201	100.56	99.165	102.98	101.5	100.73	97.985	102.27	105.83	102.35	98.109	96.347
103.92	97.179	98.219	100.58	99.187	103	101.52	100.75	98.003	102.29	105.85	102.36	98.131	96.361
103.95	97.197	98.237	100.61	99.209	103.02	101.54	100.77	98.021	102.31	105.86	102.37	98.154	96.375
103.98	97.215	98.254	100.63	99.231	103.04	101.56	100.79	98.039	102.33	105.88	102.38	98.177	96.389
104.01	97.233	98.272	100.66	99.253	103.07	101.58	100.81	98.057	102.34	105.89	102.4	98.199	96.404
104.05	97.251	98.29	100.68	99.275	103.09	101.6	100.83	98.074	102.36	105.91	102.41	98.222	96.418
104.08	97.269	98.307	100.7	99.297	103.11	101.62	100.85	98.092	102.38	105.92	102.42	98.245	96.432
104.11	97.287	98.325	100.73	99.319	103.13	101.64	100.87	98.11	102.4	105.94	102.44	98.267	96.446
104.14	97.305	98.342	100.75	99.341	103.15	101.66	100.89	98.128	102.42	105.95	102.45	98.29	96.46
104.17	97.323	98.36	100.78	99.363	103.18	101.68	100.91	98.146	102.44	105.97	102.46	98.312	96.474
104.13	97.288	98.328	100.75	99.33	103.14	101.65	100.88	98.121	102.4	105.93	102.43	98.271	96.443
104.08	97.253	98.297	100.72	99.296	103.11	101.62	100.85	98.096	102.36	105.89	102.4	98.229	96.412
104.04	97.218	98.265	100.69	99.263	103.08	101.59	100.82	98.071	102.31	105.86	102.37	98.187	96.381
103.99	97.183	98.233	100.66	99.229	103.04	101.56	100.79	98.046	102.27	105.82	102.34	98.146	96.35
103.95	97.147	98.202	100.63	99.196	103.01	101.54	100.76	98.022	102.23	105.78	102.31	98.104	96.319
103.9	97.112	98.17	100.6	99.162	102.98	101.51	100.73	97.997	102.18	105.74	102.28	98.062	96.288
103.86	97.077	98.139	100.57	99.129	102.95	101.48	100.7	97.972	102.14	105.71	102.25	98.021	96.257
103.81	97.042	98.107	100.54	99.096	102.91	101.45	100.67	97.947	102.1	105.67	102.22	97.979	96.225
103.77	97.007	98.075	100.51	99.062	102.88	101.43	100.64	97.922	102.05	105.63	102.19	97.938	96.194
103.72	96.972	98.044	100.48	99.029	102.85	101.4	100.61	97.898	102.01	105.6	102.16	97.896	96.164
103.68	96.937	98.012	100.45	98.996	102.82	101.37	100.58	97.873	101.97	105.56	102.14	97.855	96.133
103.63	96.903	97.981	100.42	98.963	102.78	101.34	100.55	97.848	101.92	105.52	102.11	97.814	96.102
103.59	96.868	97.949	100.39	98.929	102.75	101.32	100.52	97.823	101.88	105.49	102.08	97.772	96.071
103.54	96.833	97.918	100.36	98.896	102.72	101.29	100.49	97.799	101.84	105.45	102.05	97.731	96.04
103.5	96.798	97.887	100.33	98.863	102.69	101.26	100.46	97.774	101.79	105.41	102.02	97.69	96.009
103.45	96.763	97.855	100.3	98.83	102.65	101.23	100.43	97.749	101.75	105.38	101.99	97.649	95.978
103.41	96.728	97.824	100.27	98.797	102.62	101.21	100.4	97.725	101.71	105.34	101.96	97.607	95.947
103.36	96.694	97.792	100.24	98.764	102.59	101.18	100.37	97.7	101.66	105.3	101.93	97.566	95.916
103.32	96.659	97.761	100.21	98.731	102.56	101.15	100.34	97.676	101.62	105.27	101.9	97.525	95.886
103.27	96.624	97.73	100.18	98.698	102.53	101.12	100.31	97.651	101.58	105.23	101.87	97.484	95.855
103.23	96.59	97.698	100.15	98.665	102.49	101.1	100.28	97.626	101.54	105.19	101.84	97.443	95.824
103.18	96.555	97.667	100.12	98.632	102.46	101.07	100.25	97.602	101.49	105.16	101.81	97.402	95.794
103.14	96.521	97.636	100.09	98.599	102.43	101.04	100.22	97.577	101.45	105.12	101.78	97.361	95.763
103.09	96.486	97.604	100.06	98.566	102.4	101.01	100.19	97.553	101.41	105.08	101.75	97.32	95.732
103.05	96.451	97.573	100.03	98.533	102.36	100.99	100.16	97.528	101.36	105.05	101.72	97.279	95.702
103	96.417	97.542	100	98.5	102.33	100.96	100.13	97.504	101.32	105.01	101.7	97.238	95.671
102.96	96.382	97.511	99.972	98.467	102.3	100.93	100.1	97.479	101.28	104.97	101.67	97.197	95.64
102.91	96.348	97.48	99.943	98.434	102.27	100.91	100.07	97.455	101.24	104.94	101.64	97.156	95.61
102.87	96.314	97.448	99.913	98.402	102.24	100.88	100.04	97.43	101.19	104.9	101.61	97.115	95.579
102.82	96.279	97.417	99.884	98.369	102.2	100.85	100.01	97.406	101.15	104.87	101.58	97.075	95.549
102.78	96.245	97.386	99.855	98.336	102.17	100.82	99.981	97.381	101.11	104.83	101.55	97.034	95.518
102.73	96.211	97.355	99.825	98.303	102.14	100.8	99.951	97.357	101.07	104.79	101.52	96.993	95.488
102.69	96.176	97.324	99.796	98.271	102.11	100.77	99.922	97.332	101.02	104.76	101.49	96.953	95.457
102.65	96.142	97.293	99.767	98.238	102.08	100.74	99.892	97.308	100.98	104.72	101.46	96.912	95.427
102.6	96.108	97.262	99.737	98.205	102.04	100.71	99.862	97.284	100.94	104.68	101.43	96.871	95.396
102.56	96.074	97.231	99.708	98.173	102.01	100.69	99.833	97.259	100.9	104.65	101.4	96.831	95.366
102.51	96.039	97.2	99.679	98.14	101.98	100.66	99.803	97.235	100.86	104.61	101.38	96.79	95.336
102.47	96.005	97.169	99.65	98.108	101.95	100.63	99.773	97.211	100.81	104.58	101.35	96.75	95.305
102.42	95.971	97.138	99.62	98.075	101.92	100.61	99.744	97.186	100.77	104.54	101.32	96.709	95.275
102.38	95.937	97.107	99.591	98.042	101.88	100.58	99.714	97.162	100.73	104.5	101.29	96.669	95.245
102.34	95.903	97.076	99.562	98.01	101.85	100.55	99.685	97.138	100.69	104.47	101.26	96.628	95.214
102.29	95.869	97.045	99.533	97.977	101.82	100.53	99.655	97.113	100.64	104.43	101.23	96.588	95.184
102.25	95.835	97.014	99.504	97.945	101.79	100.5	99.626	97.089	100.6	104.4	101.2	96.548	95.154
102.2	95.801	96.983	99.475	97.913	101.76	100.47	99.596	97.065	100.56	104.36	101.17	96.507	95.124
102.16	95.767	96.952	99.446	97.88	101.73	100.44	99.567	97.041	100.52	104.32	101.14	96.467	95.093
102.12	95.733	96.921	99.417	97.848	101.69	100.42	99.537	97.017	100.48	104.29	101.12	96.427	95.063
102.07	95.699	96.891	99.388	97.815	101.66	100.39	99.508	96.992	100.44	104.25	101.09	96.387	95.033
102.03	95.665	96.86	99.359	97.783	101.63	100.36	99.478	96.968	100.39	104.22	101.06	96.346	95.003
101.98	95.631	96.829	99.33	97.751	101.6	100.34	99.449	96.944	100.35	104.18	101.03	96.306	94.973
101.94	95.598	96.798	99.301	97.719	101.57	100.31	99.419	96.92	100.31	104.14	101	96.266	94.943
101.9	95.564	96.767	99.272	97.686	101.54	100.28	99.39	96.896	100.27	104.11	100.97	96.226	94.913
101.85	95.53	96.737	99.243	97.654	101.5	100.26	99.361	96.872	100.23	104.07	100.94	96.186	94.883
101.81	95.496	96.706	99.214	97.622	101.47	100.23	99.331	96.847	100.18	104.04	100.91	96.146	94.853
101.76	95.463	96.675	99.185	97.59	101.44	100.2	99.302	96.823	100.14	104	100.89	96.106	94.823
101.72	95.429	96.644	99.156	97.557	101.41	100.18	99.273	96.799	100.1	103.97	100.86	96.066	94.793
101.68	95.395	96.614	99.127	97.525	101.38	100.15	99.244	96.775	100.06	103.93	100.83	96.026	94.763
101.63	95.362	96.583	99.099	97.493	101.35	100.12	99.214	96.751	100.02	103.89	100.8	95.986	94.733
101.59	95.328	96.553	99.07	97.461	101.31	100.09	99.185	96.727	99.978	103.86	100.77	95.946	94.703
101.55	95.294	96.522	99.041	97.429	101.28	100.07	99.156	96.703	99.936	103.82	100.74	95.907	94.673
101.5	95.261	96.491	99.012	97.397	101.25	100.04	99.127	96.679	99.895	103.79	100.71	95.867	94.643
101.46	95.227	96.461	98.984	97.365	101.22	100.01	99.097	96.655	99.854	103.75	100.68	95.827	94.613
101.41	95.194	96.43	98.955	97.333	101.19	99.988	99.068	96.631	99.812	103.72	100.66	95.787	94.583
101.37	95.16	96.4	98.926	97.301	101.16	99.961	99.039	96.607	99.771	103.68	100.63	95.748	94.554
101.33	95.127	96.369	98.898	97.269	101.13	99.935	99.01	96.583	99.73	103.65	100.6	95.708	94.524
101.28	95.094	96.339	98.869	97.237	101.1	99.908	98.981	96.559	99.689	103.61	100.57	95.668	94.494
101.24	95.06	96.308	98.84	97.205	101.06	99.881	98.952	96.535	99.648	103.57	100.54	95.629	94.464
101.2	95.027	96.278	98.812	97.173	101.03	99.855	98.923	96.511	99.607	103.54	100.51	95.589	94.435
101.15	94.993	96.247	98.783	97.142	101	99.828	98.894	96.488	99.566	103.5	100.49	95.55	94.405
101.11	94.96	96.217	98.755	97.11	100.97	99.801	98.865	96.464	99.525	103.47	100.46	95.51	94.375
101.07	94.927	96.186	98.726	97.078	100.94	99.775	98.836	96.44	99.484	103.43	100.43	95.471	94.346
101.02	94.894	96.156	98.698	97.046	100.91	99.748	98.807	96.416	99.443	103.4	100.4	95.431	94.316
100.98	94.86	96.126	98.669	97.015	100.88	99.722	98.778	96.392	99.402	103.36	100.37	95.392	94.286
100.94	94.827	96.095	98.641	96.983	100.85	99.695	98.749	96.368	99.361	103.33	100.34	95.352	94.257
100.89	94.794	96.065	98.612	96.951	100.81	99.669	98.72	96.345	99.32	103.29	100.31	95.313	94.227
100.85	94.761	96.035	98.584	96.919	100.78	99.642	98.691	96.321	99.28	103.26	100.29	95.274	94.198
100.81	94.728	96.004	98.555	96.888	100.75	99.616	98.662	96.297	99.239	103.22	100.26	95.234	94.168
100.76	94.695	95.974	98.527	96.856	100.72	99.589	98.633	96.273	99.198	103.19	100.23	95.195	94.139
100.72	94.662	95.944	98.499	96.825	100.69	99.563	98.604	96.249	99.158	103.15	100.2	95.156	94.109
100.68	94.629	95.913	98.47	96.793	100.66	99.536	98.575	96.226	99.117	103.12	100.17	95.117	94.08
100.63	94.596	95.883	98.442	96.761	100.63	99.51	98.546	96.202	99.076	103.08	100.15	95.078	94.05
100.59	94.563	95.853	98.414	96.73	100.6	99.483	98.518	96.178	99.036	103.05	100.12	95.038	94.021
100.55	94.53	95.823	98.386	96.698	100.57	99.457	98.489	96.155	98.995	103.01	100.09	94.999	93.991
100.51	94.497	95.793	98.357	96.667	100.54	99.431	98.46	96.131	98.955	102.98	100.06	94.96	93.962
100.54	94.515	95.811	98.382	96.689	100.56	99.45	98.48	96.149	98.976	102.99	100.07	94.984	93.977
100.57	94.534	95.828	98.406	96.712	100.58	99.47	98.5	96.167	98.996	103.01	100.09	95.007	93.991
100.6	94.552	95.846	98.43	96.734	100.6	99.49	98.521	96.185	99.017	103.02	100.1	95.03	94.006
100.64	94.571	95.864	98.455	96.757	100.63	99.509	98.541	96.203	99.038	103.04	100.11	95.054	94.02
100.67	94.589	95.882	98.479	96.779	100.65	99.529	98.561	96.221	99.058	103.05	100.13	95.077	94.035
100.7	94.608	95.9	98.503	96.801	100.67	99.549	98.581	96.239	99.079	103.07	100.14	95.1	94.049
100.74	94.626	95.918	98.528	96.824	100.69	99.569	98.602	96.257	99.099	103.08	100.15	95.123	94.064
100.77	94.645	95.936	98.552	96.846	100.71	99.588	98.622	96.275	99.12	103.1	100.17	95.147	94.078
100.8	94.663	95.954	98.576	96.869	100.74	99.608	98.642	96.293	99.141	103.12	100.18	95.17	94.093
100.83	94.682	95.972	98.601	96.891	100.76	99.628	98.662	96.311	99.161	103.13	100.19	95.193	94.107
100.79	94.649	95.941	98.572	96.859	100.73	99.601	98.633	96.288	99.121	103.1	100.16	95.154	94.078
100.75	94.616	95.911	98.544	96.828	100.7	99.575	98.604	96.264	99.08	103.06	100.14	95.115	94.048
100.7	94.583	95.881	98.515	96.796	100.67	99.548	98.576	96.24	99.04	103.03	100.11	95.076	94.019
100.66	94.55	95.851	98.487	96.765	100.64	99.522	98.547	96.216	98.999	102.99	100.08	95.037	93.99
100.62	94.517	95.821	98.459	96.733	100.6	99.495	98.518	96.193	98.959	102.96	100.05	94.997	93.96
100.57	94.484	95.79	98.43	96.702	100.57	99.469	98.489	96.169	98.918	102.92	100.02	94.958	93.931
100.53	94.451	95.76	98.402	96.67	100.54	99.443	98.46	96.145	98.878	102.89	99.994	94.919	93.902
100.49	94.418	95.73	98.374	96.639	100.51	99.416	98.432	96.122	98.838	102.85	99.966	94.88	93.872
100.45	94.386	95.7	98.346	96.607	100.48	99.39	98.403	96.098	98.797	102.82	99.938	94.841	93.843
100.4	94.353	95.67	98.317	96.576	100.45	99.364	98.374	96.074	98.757	102.78	99.91	94.802	93.814
100.36	94.32	95.64	98.289	96.544	100.42	99.337	98.345	96.051	98.717	102.75	99.882	94.764	93.785
100.32	94.287	95.61	98.261	96.513	100.39	99.311	98.317	96.027	98.677	102.71	99.854	94.725	93.755
100.27	94.255	95.58	98.233	96.482	100.36	99.285	98.288	96.004	98.636	102.68	99.826	94.686	93.726
100.23	94.222	95.55	98.205	96.45	100.33	99.258	98.259	95.98	98.596	102.64	99.798	94.647	93.697
100.19	94.189	95.52	98.177	96.419	100.3	99.232	98.231	95.956	98.556	102.61	99.77	94.608	93.668
100.15	94.157	95.49	98.149	96.388	100.27	99.206	98.202	95.933	98.516	102.57	99.742	94.57	93.639
100.1	94.124	95.46	98.121	96.357	100.24	99.18	98.173	95.909	98.476	102.54	99.714	94.531	93.61
100.06	94.091	95.43	98.092	96.325	100.2	99.153	98.145	95.886	98.436	102.5	99.686	94.492	93.58
100.02	94.059	95.4	98.064	96.294	100.17	99.127	98.116	95.862	98.396	102.47	99.658	94.453	93.551
99.976	94.026	95.37	98.036	96.263	100.14	99.101	98.088	95.839	98.357	102.43	99.63	94.415	93.522
99.933	93.994	95.34	98.008	96.232	100.11	99.075	98.059	95.815	98.317	102.4	99.602	94.376	93.493
99.891	93.961	95.31	97.981	96.201	100.08	99.049	98.031	95.792	98.277	102.36	99.574	94.338	93.464
99.848	93.929	95.28	97.953	96.17	100.05	99.023	98.002	95.768	98.237	102.33	99.546	94.299	93.435
99.806	93.896	95.25	97.925	96.139	100.02	98.997	97.974	95.745	98.197	102.3	99.519	94.261	93.406
99.763	93.864	95.22	97.897	96.107	99.99	98.971	97.945	95.722	98.158	102.26	99.491	94.222	93.377
99.721	93.832	95.191	97.869	96.076	99.96	98.944	97.917	95.698	98.118	102.23	99.463	94.184	93.348
99.678	93.799	95.161	97.841	96.045	99.93	98.918	97.888	95.675	98.078	102.19	99.435	94.145	93.32
99.636	93.767	95.131	97.813	96.014	99.899	98.892	97.86	95.651	98.039	102.16	99.407	94.107	93.291
99.594	93.735	95.101	97.785	95.983	99.869	98.866	97.832	95.628	97.999	102.12	99.38	94.069	93.262
99.551	93.702	95.072	97.758	95.953	99.838	98.84	97.803	95.605	97.96	102.09	99.352	94.03	93.233
99.509	93.67	95.042	97.73	95.922	99.808	98.814	97.775	95.581	97.92	102.05	99.324	93.992	93.204
99.467	93.638	95.012	97.702	95.891	99.778	98.788	97.747	95.558	97.881	102.02	99.296	93.954	93.175
99.425	93.606	94.982	97.674	95.86	99.747	98.762	97.718	95.535	97.841	101.98	99.269	93.916	93.147
99.382	93.574	94.953	97.647	95.829	99.717	98.736	97.69	95.511	97.802	101.95	99.241	93.877	93.118
99.34	93.542	94.923	97.619	95.798	99.687	98.711	97.662	95.488	97.763	101.92	99.213	93.839	93.089
99.298	93.509	94.893	97.591	95.767	99.656	98.685	97.633	95.465	97.724	101.88	99.186	93.801	93.06
99.256	93.477	94.864	97.564	95.737	99.626	98.659	97.605	95.442	97.684	101.85	99.158	93.763	93.032
99.214	93.445	94.834	97.536	95.706	99.596	98.633	97.577	95.418	97.645	101.81	99.131	93.725	93.003
99.172	93.413	94.805	97.508	95.675	99.566	98.607	97.549	95.395	97.606	101.78	99.103	93.687	92.974
99.13	93.381	94.775	97.481	95.645	99.536	98.581	97.52	95.372	97.567	101.74	99.075	93.649	92.946
99.088	93.349	94.745	97.453	95.614	99.505	98.555	97.492	95.349	97.528	101.71	99.048	93.611	92.917
99.046	93.317	94.716	97.426	95.583	99.475	98.53	97.464	95.326	97.489	101.68	99.02	93.573	92.889
99.004	93.286	94.686	97.398	95.553	99.445	98.504	97.436	95.302	97.45	101.64	98.993	93.535	92.86
98.962	93.254	94.657	97.371	95.522	99.415	98.478	97.408	95.279	97.411	101.61	98.965	93.497	92.832
98.92	93.222	94.627	97.343	95.491	99.385	98.452	97.38	95.256	97.372	101.57	98.938	93.459	92.803
98.878	93.19	94.598	97.316	95.461	99.355	98.426	97.352	95.233	97.333	101.54	98.91	93.421	92.774
98.836	93.158	94.569	97.288	95.43	99.325	98.401	97.324	95.21	97.294	101.51	98.883	93.384	92.746
98.795	93.126	94.539	97.261	95.4	99.295	98.375	97.295	95.187	97.255	101.47	98.856	93.346	92.718
98.753	93.095	94.51	97.233	95.369	99.265	98.349	97.267	95.164	97.216	101.44	98.828	93.308	92.689
98.711	93.063	94.48	97.206	95.339	99.235	98.324	97.239	95.141	97.177	101.4	98.801	93.27	92.661
98.669	93.031	94.451	97.179	95.308	99.205	98.298	97.211	95.118	97.139	101.37	98.773	93.233	92.632
98.628	92.999	94.422	97.151	95.278	99.175	98.272	97.183	95.095	97.1	101.34	98.746	93.195	92.604
98.661	93.018	94.44	97.176	95.301	99.198	98.292	97.204	95.113	97.121	101.35	98.759	93.219	92.619
98.694	93.037	94.458	97.201	95.323	99.22	98.312	97.224	95.131	97.142	101.37	98.773	93.243	92.633
98.727	93.056	94.476	97.225	95.346	99.243	98.332	97.245	95.149	97.163	101.38	98.786	93.266	92.648
98.76	93.074	94.494	97.25	95.368	99.266	98.352	97.265	95.167	97.184	101.4	98.799	93.29	92.663
98.793	93.093	94.512	97.274	95.391	99.288	98.371	97.285	95.185	97.205	101.42	98.812	93.314	92.678
98.826	93.112	94.53	97.299	95.414	99.311	98.391	97.306	95.204	97.226	101.43	98.826	93.337	92.692
98.859	93.131	94.548	97.323	95.436	99.334	98.411	97.326	95.222	97.247	101.45	98.839	93.361	92.707
98.892	93.149	94.566	97.348	95.459	99.356	98.431	97.347	95.24	97.268	101.46	98.852	93.385	92.722
98.925	93.168	94.584	97.372	95.482	99.379	98.451	97.367	95.258	97.289	101.48	98.866	93.408	92.737
98.884	93.136	94.555	97.345	95.451	99.349	98.425	97.339	95.235	97.25	101.45	98.838	93.371	92.708
98.842	93.105	94.525	97.317	95.42	99.319	98.399	97.311	95.212	97.212	101.41	98.811	93.333	92.68
98.8	93.073	94.496	97.29	95.39	99.289	98.374	97.283	95.189	97.173	101.38	98.783	93.295	92.651
98.758	93.041	94.467	97.263	95.36	99.259	98.348	97.255	95.166	97.134	101.34	98.756	93.257	92.623
98.716	93.009	94.437	97.235	95.329	99.229	98.322	97.227	95.143	97.095	101.31	98.729	93.22	92.595
98.675	92.978	94.408	97.208	95.299	99.199	98.296	97.199	95.12	97.057	101.28	98.701	93.182	92.566
98.633	92.946	94.379	97.18	95.268	99.169	98.271	97.171	95.096	97.018	101.24	98.674	93.145	92.538
98.591	92.914	94.349	97.153	95.238	99.139	98.245	97.143	95.073	96.98	101.21	98.647	93.107	92.51
98.55	92.883	94.32	97.126	95.207	99.109	98.22	97.115	95.05	96.941	101.17	98.619	93.069	92.481
98.508	92.851	94.291	97.098	95.177	99.079	98.194	97.087	95.027	96.902	101.14	98.592	93.032	92.453
98.467	92.82	94.261	97.071	95.147	99.05	98.168	97.059	95.004	96.864	101.11	98.565	92.995	92.425
98.425	92.788	94.232	97.044	95.116	99.02	98.143	97.031	94.981	96.826	101.07	98.538	92.957	92.397
98.384	92.757	94.203	97.017	95.086	98.99	98.117	97.003	94.959	96.787	101.04	98.51	92.92	92.368
98.342	92.725	94.174	96.989	95.056	98.96	98.092	96.975	94.936	96.749	101.01	98.483	92.882	92.34
98.301	92.694	94.145	96.962	95.026	98.93	98.066	96.948	94.913	96.71	100.97	98.456	92.845	92.312
98.259	92.663	94.115	96.935	94.996	98.901	98.041	96.92	94.89	96.672	100.94	98.429	92.808	92.284
98.218	92.631	94.086	96.908	94.965	98.871	98.015	96.892	94.867	96.634	100.9	98.402	92.77	92.256
98.176	92.6	94.057	96.881	94.935	98.841	97.99	96.864	94.844	96.596	100.87	98.375	92.733	92.228
98.135	92.569	94.028	96.854	94.905	98.812	97.964	96.836	94.821	96.557	100.84	98.348	92.696	92.2
98.094	92.537	93.999	96.827	94.875	98.782	97.939	96.809	94.798	96.519	100.8	98.32	92.659	92.171
98.052	92.506	93.97	96.8	94.845	98.752	97.913	96.781	94.775	96.481	100.77	98.293	92.621	92.143
98.011	92.475	93.941	96.772	94.815	98.723	97.888	96.753	94.753	96.443	100.74	98.266	92.584	92.115
97.97	92.443	93.912	96.745	94.785	98.693	97.862	96.725	94.73	96.405	100.7	98.239	92.547	92.087
97.929	92.412	93.883	96.718	94.755	98.664	97.837	96.698	94.707	96.367	100.67	98.212	92.51	92.059
97.888	92.381	93.854	96.691	94.725	98.634	97.812	96.67	94.684	96.329	100.64	98.185	92.473	92.031
97.846	92.35	93.825	96.664	94.695	98.605	97.786	96.642	94.661	96.291	100.6	98.158	92.436	92.004
97.805	92.319	93.796	96.638	94.665	98.575	97.761	96.615	94.639	96.253	100.57	98.131	92.399	91.976
97.764	92.288	93.767	96.611	94.635	98.546	97.736	96.587	94.616	96.215	100.54	98.104	92.362	91.948
97.723	92.257	93.738	96.584	94.605	98.516	97.71	96.56	94.593	96.178	100.5	98.077	92.325	91.92
97.682	92.226	93.709	96.557	94.575	98.487	97.685	96.532	94.57	96.14	100.47	98.05	92.288	91.892
97.641	92.195	93.68	96.53	94.545	98.457	97.66	96.504	94.548	96.102	100.44	98.023	92.251	91.864
97.674	92.213	93.698	96.555	94.568	98.48	97.68	96.525	94.566	96.123	100.45	98.037	92.275	91.879
97.708	92.232	93.716	96.579	94.591	98.503	97.7	96.545	94.584	96.144	100.47	98.05	92.299	91.894
97.741	92.251	93.734	96.604	94.614	98.526	97.72	96.566	94.602	96.166	100.48	98.064	92.323	91.909
97.774	92.27	93.753	96.629	94.636	98.549	97.739	96.586	94.621	96.187	100.5	98.077	92.347	91.924
97.808	92.289	93.771	96.653	94.659	98.571	97.759	96.607	94.639	96.208	100.52	98.09	92.371	91.938
97.841	92.308	93.789	96.678	94.682	98.594	97.779	96.627	94.657	96.229	100.53	98.104	92.395	91.953
97.874	92.327	93.807	96.703	94.704	98.617	97.799	96.648	94.675	96.251	100.55	98.117	92.419	91.968
97.907	92.346	93.825	96.727	94.727	98.64	97.819	96.668	94.694	96.272	100.57	98.131	92.443	91.983
97.941	92.364	93.843	96.752	94.75	98.662	97.839	96.689	94.712	96.293	100.58	98.144	92.466	91.998
97.974	92.383	93.862	96.777	94.773	98.685	97.859	96.709	94.73	96.314	100.6	98.157	92.49	92.013
98.007	92.402	93.88	96.801	94.795	98.708	97.879	96.73	94.748	96.336	100.62	98.171	92.514	92.028
98.04	92.421	93.898	96.826	94.818	98.731	97.899	96.75	94.766	96.357	100.63	98.184	92.538	92.042
98.074	92.44	93.916	96.85	94.841	98.753	97.919	96.771	94.785	96.378	100.65	98.198	92.562	92.057
98.107	92.459	93.934	96.875	94.863	98.776	97.939	96.791	94.803	96.399	100.66	98.211	92.586	92.072
98.14	92.477	93.952	96.9	94.886	98.799	97.958	96.812	94.821	96.42	100.68	98.224	92.61	92.087
98.173	92.496	93.97	96.924	94.909	98.822	97.978	96.832	94.839	96.442	100.7	98.238	92.633	92.102
98.206	92.515	93.989	96.949	94.932	98.844	97.998	96.853	94.857	96.463	100.71	98.251	92.657	92.117
98.24	92.534	94.007	96.974	94.954	98.867	98.018	96.873	94.876	96.484	100.73	98.264	92.681	92.131
98.273	92.553	94.025	96.998	94.977	98.89	98.038	96.894	94.894	96.505	100.74	98.278	92.705	92.146
98.306	92.572	94.043	97.023	95	98.912	98.058	96.914	94.912	96.526	100.76	98.291	92.729	92.161
98.265	92.54	94.014	96.995	94.969	98.883	98.032	96.886	94.889	96.488	100.73	98.264	92.692	92.133
98.223	92.509	93.985	96.968	94.939	98.853	98.007	96.859	94.866	96.45	100.69	98.237	92.654	92.105
98.182	92.478	93.956	96.941	94.909	98.823	97.981	96.831	94.843	96.412	100.66	98.21	92.617	92.077
98.14	92.447	93.927	96.914	94.879	98.794	97.956	96.803	94.82	96.374	100.63	98.183	92.58	92.049
98.099	92.415	93.898	96.887	94.849	98.764	97.93	96.775	94.798	96.336	100.59	98.156	92.543	92.021
98.058	92.384	93.869	96.86	94.819	98.735	97.905	96.748	94.775	96.298	100.56	98.129	92.506	91.993
98.016	92.353	93.84	96.833	94.789	98.705	97.88	96.72	94.752	96.26	100.53	98.102	92.469	91.965
97.975	92.322	93.811	96.806	94.759	98.675	97.854	96.692	94.729	96.222	100.49	98.075	92.432	91.937
97.934	92.291	93.782	96.778	94.729	98.646	97.829	96.664	94.706	96.185	100.46	98.048	92.395	91.91
97.893	92.26	93.753	96.751	94.699	98.616	97.803	96.637	94.684	96.147	100.43	98.021	92.358	91.882
97.852	92.229	93.724	96.724	94.669	98.587	97.778	96.609	94.661	96.109	100.39	97.994	92.321	91.854
97.811	92.198	93.695	96.697	94.639	98.557	97.753	96.582	94.638	96.071	100.36	97.967	92.284	91.826
97.769	92.167	93.666	96.67	94.609	98.528	97.727	96.554	94.615	96.034	100.33	97.941	92.247	91.798
97.728	92.136	93.637	96.643	94.579	98.498	97.702	96.526	94.592	95.996	100.29	97.914	92.21	91.77
97.687	92.105	93.608	96.617	94.549	98.469	97.677	96.499	94.57	95.958	100.26	97.887	92.173	91.743
97.646	92.074	93.579	96.59	94.519	98.44	97.652	96.471	94.547	95.921	100.23	97.86	92.137	91.715
97.605	92.043	93.55	96.563	94.49	98.41	97.626	96.444	94.524	95.883	100.19	97.833	92.1	91.687
97.564	92.012	93.522	96.536	94.46	98.381	97.601	96.416	94.502	95.846	100.16	97.807	92.063	91.66
97.523	91.981	93.493	96.509	94.43	98.352	97.576	96.389	94.479	95.808	100.13	97.78	92.026	91.632
97.483	91.95	93.464	96.482	94.4	98.322	97.551	96.361	94.456	95.771	100.09	97.753	91.99	91.604
97.442	91.92	93.435	96.455	94.371	98.293	97.525	96.334	94.434	95.733	100.06	97.726	91.953	91.577
97.401	91.889	93.407	96.429	94.341	98.264	97.5	96.306	94.411	95.696	100.03	97.7	91.917	91.549
97.36	91.858	93.378	96.402	94.311	98.234	97.475	96.279	94.389	95.659	99.995	97.673	91.88	91.521
97.319	91.827	93.349	96.375	94.282	98.205	97.45	96.252	94.366	95.621	99.962	97.646	91.843	91.494
97.278	91.797	93.32	96.348	94.252	98.176	97.425	96.224	94.343	95.584	99.929	97.62	91.807	91.466
97.238	91.766	93.292	96.322	94.222	98.147	97.4	96.197	94.321	95.547	99.896	97.593	91.77	91.439
97.197	91.735	93.263	96.295	94.193	98.118	97.374	96.169	94.298	95.509	99.863	97.566	91.734	91.411
97.156	91.705	93.234	96.268	94.163	98.088	97.349	96.142	94.276	95.472	99.83	97.54	91.698	91.384
97.116	91.674	93.206	96.242	94.134	98.059	97.324	96.115	94.253	95.435	99.797	97.513	91.661	91.356
97.075	91.644	93.177	96.215	94.104	98.03	97.299	96.088	94.231	95.398	99.765	97.487	91.625	91.329
97.034	91.613	93.149	96.188	94.075	98.001	97.274	96.06	94.208	95.361	99.732	97.46	91.588	91.302
96.994	91.583	93.12	96.162	94.045	97.972	97.249	96.033	94.186	95.324	99.699	97.433	91.552	91.274
96.953	91.552	93.091	96.135	94.016	97.943	97.224	96.006	94.163	95.287	99.666	97.407	91.516	91.247
96.913	91.522	93.063	96.109	93.986	97.914	97.199	95.978	94.141	95.25	99.633	97.38	91.48	91.219
96.872	91.491	93.034	96.082	93.957	97.885	97.174	95.951	94.118	95.213	99.6	97.354	91.443	91.192
96.832	91.461	93.006	96.056	93.927	97.856	97.149	95.924	94.096	95.176	99.568	97.327	91.407	91.165
96.791	91.43	92.977	96.029	93.898	97.827	97.124	95.897	94.073	95.139	99.535	97.301	91.371	91.137
96.751	91.4	92.949	96.003	93.869	97.798	97.099	95.87	94.051	95.103	99.502	97.275	91.335	91.11
96.711	91.37	92.92	95.976	93.839	97.769	97.074	95.843	94.029	95.066	99.47	97.248	91.299	91.083
96.67	91.339	92.892	95.95	93.81	97.74	97.049	95.815	94.006	95.029	99.437	97.222	91.263	91.056
96.63	91.309	92.864	95.923	93.781	97.711	97.025	95.788	93.984	94.992	99.404	97.195	91.227	91.028
96.59	91.279	92.835	95.897	93.752	97.683	97	95.761	93.962	94.956	99.372	97.169	91.191	91.001
96.549	91.249	92.807	95.871	93.722	97.654	96.975	95.734	93.939	94.919	99.339	97.143	91.155	90.974
96.509	91.218	92.778	95.844	93.693	97.625	96.95	95.707	93.917	94.882	99.306	97.116	91.119	90.947
96.469	91.188	92.75	95.818	93.664	97.596	96.925	95.68	93.895	94.846	99.274	97.09	91.083	90.92
96.429	91.158	92.722	95.792	93.635	97.567	96.9	95.653	93.872	94.809	99.241	97.064	91.047	90.893
96.389	91.128	92.693	95.765	93.606	97.539	96.876	95.626	93.85	94.773	99.209	97.037	91.011	90.865
96.349	91.098	92.665	95.739	93.577	97.51	96.851	95.599	93.828	94.736	99.176	97.011	90.975	90.838
96.308	91.068	92.637	95.713	93.547	97.481	96.826	95.572	93.806	94.7	99.144	96.985	90.939	90.811
96.268	91.038	92.608	95.687	93.518	97.452	96.801	95.545	93.783	94.663	99.111	96.958	90.903	90.784
96.228	91.008	92.58	95.66	93.489	97.424	96.776	95.518	93.761	94.627	99.079	96.932	90.868	90.757
96.188	90.978	92.552	95.634	93.46	97.395	96.752	95.491	93.739	94.591	99.047	96.906	90.832	90.73
96.148	90.948	92.524	95.608	93.431	97.366	96.727	95.464	93.717	94.554	99.014	96.88	90.796	90.703
96.108	90.918	92.496	95.582	93.402	97.338	96.702	95.437	93.694	94.518	98.982	96.854	90.761	90.676
96.068	90.888	92.467	95.556	93.373	97.309	96.678	95.41	93.672	94.482	98.949	96.827	90.725	90.649
96.028	90.858	92.439	95.53	93.344	97.281	96.653	95.384	93.65	94.446	98.917	96.801	90.689	90.622
95.989	90.828	92.411	95.504	93.315	97.252	96.628	95.357	93.628	94.409	98.885	96.775	90.654	90.595
95.949	90.798	92.383	95.477	93.287	97.224	96.604	95.33	93.606	94.373	98.853	96.749	90.618	90.569
95.909	90.768	92.355	95.451	93.258	97.195	96.579	95.303	93.584	94.337	98.82	96.723	90.583	90.542
95.869	90.738	92.327	95.425	93.229	97.167	96.555	95.276	93.562	94.301	98.788	96.697	90.547	90.515
95.829	90.709	92.299	95.399	93.2	97.138	96.53	95.249	93.54	94.265	98.756	96.671	90.512	90.488
95.79	90.679	92.271	95.373	93.171	97.11	96.505	95.223	93.517	94.229	98.724	96.645	90.476	90.461
95.75	90.649	92.242	95.347	93.142	97.081	96.481	95.196	93.495	94.193	98.692	96.619	90.441	90.434
95.71	90.619	92.214	95.321	93.114	97.053	96.456	95.169	93.473	94.157	98.659	96.593	90.405	90.408
95.67	90.59	92.186	95.295	93.085	97.024	96.432	95.142	93.451	94.121	98.627	96.567	90.37	90.381
95.631	90.56	92.158	95.27	93.056	96.996	96.407	95.116	93.429	94.085	98.595	96.541	90.335	90.354
95.591	90.53	92.13	95.244	93.028	96.968	96.383	95.089	93.407	94.05	98.563	96.515	90.299	90.327
95.552	90.501	92.102	95.218	92.999	96.939	96.358	95.062	93.385	94.014	98.531	96.489	90.264	90.301
95.512	90.471	92.075	95.192	92.97	96.911	96.334	95.036	93.363	93.978	98.499	96.463	90.229	90.274
95.473	90.442	92.047	95.166	92.942	96.883	96.309	95.009	93.341	93.942	98.467	96.437	90.194	90.247
95.433	90.412	92.019	95.14	92.913	96.854	96.285	94.983	93.319	93.907	98.435	96.411	90.159	90.221
95.394	90.383	91.991	95.114	92.884	96.826	96.26	94.956	93.297	93.871	98.403	96.385	90.123	90.194
95.354	90.353	91.963	95.089	92.856	96.798	96.236	94.929	93.276	93.835	98.371	96.359	90.088	90.168
95.315	90.324	91.935	95.063	92.827	96.77	96.212	94.903	93.254	93.8	98.339	96.333	90.053	90.141
95.275	90.294	91.907	95.037	92.799	96.742	96.187	94.876	93.232	93.764	98.307	96.308	90.018	90.114
95.236	90.265	91.879	95.011	92.77	96.713	96.163	94.85	93.21	93.729	98.275	96.282	89.983	90.088
95.197	90.235	91.852	94.986	92.742	96.685	96.139	94.823	93.188	93.693	98.243	96.256	89.948	90.061
95.157	90.206	91.824	94.96	92.713	96.657	96.114	94.797	93.166	93.658	98.212	96.23	89.913	90.035
95.118	90.177	91.796	94.934	92.685	96.629	96.09	94.77	93.144	93.622	98.18	96.204	89.878	90.008
95.079	90.147	91.768	94.909	92.656	96.601	96.066	94.744	93.122	93.587	98.148	96.179	89.843	89.982
95.039	90.118	91.74	94.883	92.628	96.573	96.041	94.717	93.101	93.552	98.116	96.153	89.808	89.955
95	90.089	91.713	94.858	92.6	96.545	96.017	94.691	93.079	93.516	98.084	96.127	89.773	89.929
94.961	90.059	91.685	94.832	92.571	96.517	95.993	94.664	93.057	93.481	98.053	96.101	89.738	89.903
94.922	90.03	91.657	94.806	92.543	96.489	95.969	94.638	93.035	93.446	98.021	96.076	89.704	89.876
94.883	90.001	91.63	94.781	92.515	96.461	95.944	94.612	93.013	93.41	97.989	96.05	89.669	89.85
94.844	89.972	91.602	94.755	92.486	96.433	95.92	94.585	92.992	93.375	97.958	96.024	89.634	89.824
94.805	89.943	91.574	94.73	92.458	96.405	95.896	94.559	92.97	93.34	97.926	95.999	89.599	89.797
94.766	89.913	91.547	94.704	92.43	96.377	95.872	94.533	92.948	93.305	97.894	95.973	89.565	89.771
94.727	89.884	91.519	94.679	92.402	96.349	95.848	94.506	92.926	93.27	97.863	95.947	89.53	89.745
94.688	89.855	91.491	94.653	92.373	96.321	95.823	94.48	92.905	93.235	97.831	95.922	89.495	89.718
94.649	89.826	91.464	94.628	92.345	96.293	95.799	94.454	92.883	93.2	97.8	95.896	89.461	89.692
94.61	89.797	91.436	94.603	92.317	96.265	95.775	94.427	92.861	93.165	97.768	95.871	89.426	89.666
94.571	89.768	91.409	94.577	92.289	96.237	95.751	94.401	92.84	93.13	97.736	95.845	89.392	89.64
94.532	89.739	91.381	94.552	92.261	96.21	95.727	94.375	92.818	93.095	97.705	95.82	89.357	89.613
94.493	89.71	91.354	94.526	92.233	96.182	95.703	94.349	92.796	93.06	97.673	95.794	89.322	89.587
94.454	89.681	91.326	94.501	92.205	96.154	95.679	94.323	92.775	93.025	97.642	95.769	89.288	89.561
94.415	89.652	91.299	94.476	92.177	96.126	95.655	94.296	92.753	92.99	97.611	95.743	89.254	89.535
94.376	89.623	91.271	94.45	92.149	96.099	95.631	94.27	92.732	92.955	97.579	95.718	89.219	89.509
94.338	89.595	91.244	94.425	92.121	96.071	95.607	94.244	92.71	92.921	97.548	95.692	89.185	89.483
94.299	89.566	91.216	94.4	92.093	96.043	95.583	94.218	92.688	92.886	97.516	95.667	89.15	89.457
94.26	89.537	91.189	94.375	92.065	96.016	95.559	94.192	92.667	92.851	97.485	95.641	89.116	89.431
94.222	89.508	91.161	94.349	92.037	95.988	95.535	94.166	92.645	92.816	97.454	95.616	89.082	89.405
94.183	89.479	91.134	94.324	92.009	95.96	95.511	94.14	92.624	92.782	97.422	95.59	89.047	89.379
94.144	89.451	91.107	94.299	91.981	95.933	95.487	94.114	92.602	92.747	97.391	95.565	89.013	89.353
94.106	89.422	91.079	94.274	91.953	95.905	95.463	94.087	92.581	92.713	97.36	95.54	88.979	89.327
94.067	89.393	91.052	94.249	91.925	95.877	95.439	94.061	92.559	92.678	97.329	95.514	88.945	89.301
94.029	89.364	91.025	94.224	91.897	95.85	95.415	94.035	92.538	92.644	97.297	95.489	88.91	89.275
93.99	89.336	90.997	94.199	91.87	95.822	95.391	94.009	92.516	92.609	97.266	95.464	88.876	89.249
93.952	89.307	90.97	94.173	91.842	95.795	95.367	93.983	92.495	92.575	97.235	95.438	88.842	89.223
93.913	89.279	90.943	94.148	91.814	95.767	95.343	93.957	92.474	92.54	97.204	95.413	88.808	89.197
93.875	89.25	90.916	94.123	91.786	95.74	95.319	93.931	92.452	92.506	97.173	95.388	88.774	89.171
93.836	89.221	90.888	94.098	91.758	95.712	95.296	93.906	92.431	92.472	97.142	95.363	88.74	89.145
93.798	89.193	90.861	94.073	91.731	95.685	95.272	93.88	92.409	92.437	97.11	95.337	88.706	89.119
93.759	89.164	90.834	94.048	91.703	95.658	95.248	93.854	92.388	92.403	97.079	95.312	88.672	89.094
93.721	89.136	90.807	94.023	91.675	95.63	95.224	93.828	92.367	92.369	97.048	95.287	88.638	89.068
93.683	89.107	90.78	93.998	91.648	95.603	95.2	93.802	92.345	92.334	97.017	95.262	88.604	89.042
93.645	89.079	90.752	93.973	91.62	95.575	95.177	93.776	92.324	92.3	96.986	95.237	88.57	89.016
93.606	89.051	90.725	93.948	91.593	95.548	95.153	93.75	92.302	92.266	96.955	95.211	88.536	88.991
93.568	89.022	90.698	93.924	91.565	95.521	95.129	93.724	92.281	92.232	96.924	95.186	88.502	88.965
93.53	88.994	90.671	93.899	91.537	95.493	95.106	93.699	92.26	92.198	96.893	95.161	88.469	88.939
93.492	88.965	90.644	93.874	91.51	95.466	95.082	93.673	92.239	92.164	96.862	95.136	88.435	88.913
93.453	88.937	90.617	93.849	91.482	95.439	95.058	93.647	92.217	92.13	96.831	95.111	88.401	88.888
93.488	88.956	90.635	93.874	91.506	95.462	95.078	93.668	92.236	92.152	96.849	95.125	88.426	88.903
93.522	88.976	90.654	93.899	91.529	95.486	95.099	93.689	92.254	92.174	96.866	95.138	88.451	88.918
93.556	88.995	90.672	93.924	91.552	95.509	95.119	93.71	92.273	92.196	96.883	95.152	88.475	88.934
93.59	89.015	90.691	93.95	91.575	95.532	95.139	93.731	92.291	92.218	96.9	95.166	88.5	88.949
93.624	89.034	90.71	93.975	91.599	95.556	95.159	93.751	92.31	92.24	96.917	95.18	88.525	88.965
93.658	89.053	90.728	94	91.622	95.579	95.18	93.772	92.328	92.262	96.934	95.194	88.55	88.98
93.692	89.073	90.747	94.025	91.645	95.602	95.2	93.793	92.347	92.285	96.951	95.207	88.574	88.995
93.726	89.092	90.765	94.05	91.668	95.626	95.22	93.814	92.365	92.307	96.968	95.221	88.599	89.011
93.76	89.111	90.784	94.075	91.691	95.649	95.241	93.835	92.384	92.329	96.985	95.235	88.624	89.026
93.794	89.131	90.802	94.1	91.715	95.672	95.261	93.856	92.402	92.351	97.002	95.249	88.649	89.041
93.828	89.15	90.821	94.126	91.738	95.696	95.281	93.877	92.421	92.373	97.019	95.263	88.673	89.057
93.79	89.122	90.793	94.101	91.71	95.668	95.257	93.851	92.399	92.339	96.988	95.237	88.639	89.031
93.752	89.093	90.766	94.076	91.682	95.641	95.233	93.825	92.378	92.304	96.957	95.212	88.605	89.005
93.713	89.065	90.739	94.051	91.655	95.614	95.21	93.799	92.356	92.27	96.926	95.187	88.572	88.979
93.675	89.036	90.712	94.026	91.627	95.586	95.186	93.773	92.335	92.236	96.895	95.162	88.538	88.954
93.637	89.008	90.685	94.001	91.6	95.559	95.162	93.747	92.314	92.202	96.865	95.137	88.504	88.928
93.598	88.98	90.658	93.976	91.572	95.532	95.138	93.722	92.292	92.168	96.834	95.112	88.47	88.902
93.56	88.951	90.631	93.951	91.544	95.504	95.115	93.696	92.271	92.134	96.803	95.087	88.436	88.877
93.522	88.923	90.604	93.926	91.517	95.477	95.091	93.67	92.25	92.1	96.772	95.062	88.402	88.851
93.484	88.895	90.577	93.901	91.489	95.45	95.067	93.644	92.229	92.066	96.741	95.037	88.369	88.825
93.446	88.866	90.55	93.876	91.462	95.422	95.044	93.618	92.207	92.032	96.71	95.012	88.335	88.8
93.407	88.838	90.523	93.851	91.434	95.395	95.02	93.593	92.186	91.998	96.679	94.986	88.301	88.774
93.369	88.81	90.496	93.826	91.407	95.368	94.996	93.567	92.165	91.964	96.649	94.961	88.268	88.749
93.331	88.782	90.469	93.802	91.379	95.341	94.973	93.541	92.143	91.93	96.618	94.937	88.234	88.723
93.293	88.753	90.442	93.777	91.352	95.314	94.949	93.515	92.122	91.897	96.587	94.912	88.2	88.697
93.255	88.725	90.415	93.752	91.325	95.286	94.925	93.49	92.101	91.863	96.556	94.887	88.167	88.672
93.217	88.697	90.388	93.727	91.297	95.259	94.902	93.464	92.08	91.829	96.526	94.862	88.133	88.646
93.179	88.669	90.361	93.703	91.27	95.232	94.878	93.438	92.059	91.795	96.495	94.837	88.1	88.621
93.141	88.641	90.334	93.678	91.243	95.205	94.855	93.413	92.038	91.762	96.464	94.812	88.066	88.596
93.103	88.613	90.307	93.653	91.215	95.178	94.831	93.387	92.016	91.728	96.434	94.787	88.033	88.57
93.066	88.585	90.28	93.628	91.188	95.151	94.808	93.362	91.995	91.695	96.403	94.762	87.999	88.545
93.028	88.557	90.253	93.604	91.161	95.124	94.784	93.336	91.974	91.661	96.372	94.737	87.966	88.519
92.99	88.529	90.226	93.579	91.133	95.097	94.761	93.31	91.953	91.627	96.342	94.712	87.932	88.494
92.952	88.501	90.2	93.555	91.106	95.07	94.737	93.285	91.932	91.594	96.311	94.687	87.899	88.469
92.914	88.473	90.173	93.53	91.079	95.043	94.714	93.259	91.911	91.56	96.281	94.663	87.866	88.443
92.876	88.445	90.146	93.505	91.052	95.016	94.69	93.234	91.89	91.527	96.25	94.638	87.832	88.418
92.839	88.417	90.119	93.481	91.025	94.989	94.667	93.208	91.869	91.493	96.22	94.613	87.799	88.393
92.801	88.389	90.092	93.456	90.997	94.962	94.643	93.183	91.848	91.46	96.189	94.588	87.766	88.367
92.763	88.361	90.066	93.432	90.97	94.935	94.62	93.157	91.826	91.427	96.159	94.564	87.733	88.342
92.726	88.334	90.039	93.407	90.943	94.908	94.596	93.132	91.805	91.393	96.128	94.539	87.7	88.317
92.688	88.306	90.012	93.383	90.916	94.881	94.573	93.106	91.784	91.36	96.098	94.514	87.666	88.292
92.65	88.278	89.986	93.358	90.889	94.855	94.55	93.081	91.763	91.327	96.067	94.489	87.633	88.266
92.613	88.25	89.959	93.334	90.862	94.828	94.526	93.056	91.742	91.294	96.037	94.465	87.6	88.241
92.575	88.222	89.932	93.309	90.835	94.801	94.503	93.03	91.721	91.26	96.007	94.44	87.567	88.216
92.538	88.195	89.906	93.285	90.808	94.774	94.48	93.005	91.701	91.227	95.976	94.415	87.534	88.191
92.5	88.167	89.879	93.261	90.781	94.747	94.456	92.979	91.68	91.194	95.946	94.391	87.501	88.166
92.463	88.139	89.852	93.236	90.754	94.721	94.433	92.954	91.659	91.161	95.916	94.366	87.468	88.141
92.425	88.112	89.826	93.212	90.727	94.694	94.41	92.929	91.638	91.128	95.885	94.341	87.435	88.116
92.388	88.084	89.799	93.187	90.7	94.667	94.386	92.903	91.617	91.095	95.855	94.317	87.402	88.09
92.35	88.057	89.772	93.163	90.673	94.64	94.363	92.878	91.596	91.062	95.825	94.292	87.369	88.065
92.313	88.029	89.746	93.139	90.646	94.614	94.34	92.853	91.575	91.029	95.795	94.268	87.336	88.04
92.276	88.001	89.719	93.115	90.62	94.587	94.317	92.828	91.554	90.996	95.765	94.243	87.303	88.015
92.238	87.974	89.693	93.09	90.593	94.56	94.294	92.802	91.533	90.963	95.734	94.219	87.27	87.99
92.201	87.946	89.666	93.066	90.566	94.534	94.27	92.777	91.512	90.93	95.704	94.194	87.237	87.965
92.164	87.919	89.64	93.042	90.539	94.507	94.247	92.752	91.492	90.897	95.674	94.17	87.205	87.94
92.127	87.891	89.613	93.018	90.512	94.481	94.224	92.727	91.471	90.864	95.644	94.145	87.172	87.915
92.089	87.864	89.587	92.993	90.486	94.454	94.201	92.702	91.45	90.831	95.614	94.121	87.139	87.891
92.052	87.836	89.56	92.969	90.459	94.428	94.178	92.676	91.429	90.799	95.584	94.096	87.106	87.866
92.015	87.809	89.534	92.945	90.432	94.401	94.155	92.651	91.408	90.766	95.554	94.072	87.074	87.841
91.978	87.782	89.508	92.921	90.405	94.375	94.131	92.626	91.388	90.733	95.524	94.047	87.041	87.816
91.941	87.754	89.481	92.897	90.379	94.348	94.108	92.601	91.367	90.701	95.494	94.023	87.008	87.791
91.904	87.727	89.455	92.873	90.352	94.322	94.085	92.576	91.346	90.668	95.464	93.998	86.976	87.766
91.866	87.7	89.429	92.849	90.325	94.295	94.062	92.551	91.325	90.635	95.434	93.974	86.943	87.741
91.829	87.672	89.402	92.824	90.299	94.269	94.039	92.526	91.305	90.603	95.404	93.95	86.911	87.717
91.792	87.645	89.376	92.8	90.272	94.242	94.016	92.501	91.284	90.57	95.374	93.925	86.878	87.692
91.755	87.618	89.35	92.776	90.246	94.216	93.993	92.476	91.263	90.538	95.344	93.901	86.846	87.667
91.718	87.591	89.323	92.752	90.219	94.189	93.97	92.45	91.242	90.505	95.314	93.877	86.813	87.642
91.681	87.563	89.297	92.728	90.193	94.163	93.947	92.425	91.222	90.473	95.284	93.852	86.781	87.617
91.645	87.536	89.271	92.704	90.166	94.137	93.924	92.4	91.201	90.44	95.254	93.828	86.748	87.593
91.608	87.509	89.244	92.68	90.14	94.11	93.901	92.375	91.18	90.408	95.224	93.804	86.716	87.568
91.571	87.482	89.218	92.656	90.113	94.084	93.878	92.351	91.16	90.375	95.195	93.779	86.683	87.543
91.534	87.455	89.192	92.633	90.087	94.058	93.855	92.326	91.139	90.343	95.165	93.755	86.651	87.519
91.497	87.428	89.166	92.609	90.06	94.032	93.832	92.301	91.119	90.311	95.135	93.731	86.619	87.494
91.46	87.401	89.14	92.585	90.034	94.005	93.809	92.276	91.098	90.278	95.105	93.707	86.586	87.469
91.423	87.374	89.113	92.561	90.007	93.979	93.786	92.251	91.077	90.246	95.076	93.683	86.554	87.445
91.387	87.347	89.087	92.537	89.981	93.953	93.763	92.226	91.057	90.214	95.046	93.658	86.522	87.42
91.35	87.32	89.061	92.513	89.955	93.927	93.741	92.201	91.036	90.182	95.016	93.634	86.49	87.396
91.313	87.293	89.035	92.489	89.928	93.901	93.718	92.176	91.016	90.15	94.987	93.61	86.457	87.371
91.277	87.266	89.009	92.466	89.902	93.874	93.695	92.151	90.995	90.117	94.957	93.586	86.425	87.347
91.24	87.239	88.983	92.442	89.876	93.848	93.672	92.126	90.975	90.085	94.927	93.562	86.393	87.322
91.203	87.212	88.957	92.418	89.849	93.822	93.649	92.102	90.954	90.053	94.898	93.538	86.361	87.298
91.167	87.185	88.931	92.394	89.823	93.796	93.626	92.077	90.934	90.021	94.868	93.514	86.329	87.273
91.13	87.158	88.905	92.371	89.797	93.77	93.604	92.052	90.913	89.989	94.838	93.489	86.297	87.249
91.094	87.131	88.878	92.347	89.771	93.744	93.581	92.027	90.893	89.957	94.809	93.465	86.265	87.224
91.057	87.105	88.852	92.323	89.745	93.718	93.558	92.003	90.872	89.925	94.779	93.441	86.233	87.2
91.021	87.078	88.826	92.299	89.718	93.692	93.535	91.978	90.852	89.893	94.75	93.417	86.201	87.175
90.984	87.051	88.8	92.276	89.692	93.666	93.513	91.953	90.831	89.861	94.72	93.393	86.169	87.151
90.948	87.024	88.774	92.252	89.666	93.64	93.49	91.928	90.811	89.83	94.691	93.369	86.137	87.127
90.911	86.997	88.749	92.229	89.64	93.614	93.467	91.904	90.791	89.798	94.661	93.345	86.105	87.102
90.875	86.971	88.723	92.205	89.614	93.588	93.444	91.879	90.77	89.766	94.632	93.321	86.073	87.078
90.838	86.944	88.697	92.181	89.588	93.562	93.422	91.854	90.75	89.734	94.603	93.297	86.041	87.054
90.802	86.917	88.671	92.158	89.562	93.536	93.399	91.83	90.729	89.702	94.573	93.273	86.009	87.029
90.766	86.891	88.645	92.134	89.536	93.51	93.376	91.805	90.709	89.671	94.544	93.249	85.978	87.005
90.73	86.864	88.619	92.111	89.51	93.484	93.354	91.78	90.689	89.639	94.514	93.225	85.946	86.981
90.693	86.838	88.593	92.087	89.484	93.458	93.331	91.756	90.668	89.607	94.485	93.202	85.914	86.956
90.657	86.811	88.567	92.064	89.458	93.433	93.309	91.731	90.648	89.576	94.456	93.178	85.882	86.932
90.621	86.784	88.541	92.04	89.432	93.407	93.286	91.707	90.628	89.544	94.427	93.154	85.851	86.908
90.585	86.758	88.516	92.017	89.406	93.381	93.263	91.682	90.607	89.513	94.397	93.13	85.819	86.884
90.548	86.731	88.49	91.993	89.38	93.355	93.241	91.658	90.587	89.481	94.368	93.106	85.787	86.86
90.512	86.705	88.464	91.97	89.354	93.329	93.218	91.633	90.567	89.45	94.339	93.082	85.756	86.835
90.476	86.678	88.438	91.946	89.328	93.304	93.196	91.609	90.547	89.418	94.31	93.058	85.724	86.811
90.44	86.652	88.412	91.923	89.302	93.278	93.173	91.584	90.526	89.387	94.28	93.035	85.692	86.787
90.404	86.626	88.387	91.9	89.276	93.252	93.151	91.56	90.506	89.355	94.251	93.011	85.661	86.763
90.368	86.599	88.361	91.876	89.251	93.227	93.128	91.535	90.486	89.324	94.222	92.987	85.629	86.739
90.332	86.573	88.335	91.853	89.225	93.201	93.106	91.511	90.466	89.292	94.193	92.963	85.598	86.715
90.296	86.546	88.31	91.83	89.199	93.175	93.083	91.486	90.445	89.261	94.164	92.94	85.566	86.691
90.26	86.52	88.284	91.806	89.173	93.15	93.061	91.462	90.425	89.23	94.135	92.916	85.535	86.667
90.224	86.494	88.258	91.783	89.148	93.124	93.038	91.437	90.405	89.199	94.106	92.892	85.503	86.643
90.188	86.467	88.233	91.76	89.122	93.098	93.016	91.413	90.385	89.167	94.077	92.868	85.472	86.619
90.152	86.441	88.207	91.737	89.096	93.073	92.993	91.389	90.365	89.136	94.047	92.845	85.441	86.595
90.116	86.415	88.181	91.713	89.071	93.047	92.971	91.364	90.345	89.105	94.018	92.821	85.409	86.571
90.08	86.389	88.156	91.69	89.045	93.022	92.949	91.34	90.325	89.074	93.989	92.797	85.378	86.547
90.044	86.363	88.13	91.667	89.019	92.996	92.926	91.316	90.304	89.043	93.96	92.774	85.347	86.523
90.009	86.336	88.105	91.644	88.994	92.971	92.904	91.291	90.284	89.012	93.932	92.75	85.315	86.499
89.973	86.31	88.079	91.621	88.968	92.945	92.881	91.267	90.264	88.98	93.903	92.727	85.284	86.475
89.937	86.284	88.054	91.597	88.942	92.92	92.859	91.243	90.244	88.949	93.874	92.703	85.253	86.451
89.901	86.258	88.028	91.574	88.917	92.894	92.837	91.219	90.224	88.918	93.845	92.679	85.222	86.427
89.866	86.232	88.002	91.551	88.891	92.869	92.814	91.194	90.204	88.887	93.816	92.656	85.191	86.404
89.83	86.206	87.977	91.528	88.866	92.843	92.792	91.17	90.184	88.856	93.787	92.632	85.159	86.38
89.794	86.18	87.952	91.505	88.84	92.818	92.77	91.146	90.164	88.826	93.758	92.609	85.128	86.356
89.759	86.154	87.926	91.482	88.815	92.793	92.748	91.122	90.144	88.795	93.729	92.585	85.097	86.332
89.723	86.128	87.901	91.459	88.789	92.767	92.725	91.097	90.124	88.764	93.701	92.562	85.066	86.308
89.687	86.102	87.875	91.436	88.764	92.742	92.703	91.073	90.104	88.733	93.672	92.538	85.035	86.285
89.652	86.076	87.85	91.413	88.738	92.717	92.681	91.049	90.084	88.702	93.643	92.515	85.004	86.261
89.616	86.05	87.824	91.39	88.713	92.691	92.659	91.025	90.064	88.671	93.614	92.491	84.973	86.237
89.581	86.024	87.799	91.367	88.688	92.666	92.636	91.001	90.044	88.641	93.586	92.468	84.942	86.213
89.545	85.998	87.774	91.344	88.662	92.641	92.614	90.977	90.024	88.61	93.557	92.444	84.911	86.19
89.51	85.972	87.748	91.321	88.637	92.615	92.592	90.953	90.004	88.579	93.528	92.421	84.88	86.166
89.474	85.946	87.723	91.298	88.612	92.59	92.57	90.929	89.984	88.549	93.499	92.398	84.849	86.142
89.439	85.92	87.698	91.275	88.586	92.565	92.548	90.904	89.964	88.518	93.471	92.374	84.818	86.119
89.404	85.894	87.672	91.252	88.561	92.54	92.526	90.88	89.944	88.487	93.442	92.351	84.788	86.095
89.368	85.869	87.647	91.229	88.536	92.515	92.504	90.856	89.925	88.457	93.414	92.327	84.757	86.072
89.333	85.843	87.622	91.207	88.511	92.489	92.481	90.832	89.905	88.426	93.385	92.304	84.726	86.048
89.298	85.817	87.596	91.184	88.485	92.464	92.459	90.808	89.885	88.396	93.356	92.281	84.695	86.024
89.262	85.791	87.571	91.161	88.46	92.439	92.437	90.784	89.865	88.365	93.328	92.257	84.664	86.001
89.227	85.766	87.546	91.138	88.435	92.414	92.415	90.76	89.845	88.335	93.299	92.234	84.634	85.977
89.192	85.74	87.521	91.115	88.41	92.389	92.393	90.736	89.825	88.304	93.271	92.211	84.603	85.954
89.156	85.714	87.495	91.093	88.385	92.364	92.371	90.712	89.806	88.274	93.242	92.188	84.572	85.93
89.121	85.689	87.47	91.07	88.359	92.339	92.349	90.689	89.786	88.244	93.214	92.164	84.542	85.907
89.086	85.663	87.445	91.047	88.334	92.314	92.327	90.665	89.766	88.213	93.185	92.141	84.511	85.883
89.051	85.637	87.42	91.024	88.309	92.289	92.305	90.641	89.746	88.183	93.157	92.118	84.48	85.86
89.016	85.612	87.395	91.002	88.284	92.264	92.283	90.617	89.726	88.153	93.128	92.095	84.45	85.836
88.981	85.586	87.37	90.979	88.259	92.239	92.261	90.593	89.707	88.122	93.1	92.071	84.419	85.813
88.946	85.561	87.345	90.956	88.234	92.214	92.239	90.569	89.687	88.092	93.072	92.048	84.389	85.79
88.911	85.535	87.319	90.934	88.209	92.189	92.217	90.545	89.667	88.062	93.043	92.025	84.358	85.766
88.875	85.51	87.294	90.911	88.184	92.164	92.195	90.521	89.648	88.032	93.015	92.002	84.328	85.743
88.84	85.484	87.269	90.888	88.159	92.139	92.173	90.498	89.628	88.002	92.987	91.979	84.297	85.72
88.805	85.459	87.244	90.866	88.134	92.114	92.151	90.474	89.608	87.971	92.958	91.956	84.267	85.696
88.771	85.433	87.219	90.843	88.109	92.089	92.13	90.45	89.588	87.941	92.93	91.933	84.236	85.673
88.736	85.408	87.194	90.821	88.084	92.064	92.108	90.426	89.569	87.911	92.902	91.909	84.206	85.65
88.701	85.382	87.169	90.798	88.059	92.039	92.086	90.402	89.549	87.881	92.874	91.886	84.176	85.626
88.666	85.357	87.144	90.776	88.034	92.015	92.064	90.379	89.53	87.851	92.845	91.863	84.145	85.603
88.631	85.332	87.119	90.753	88.01	91.99	92.042	90.355	89.51	87.821	92.817	91.84	84.115	85.58
88.596	85.306	87.094	90.731	87.985	91.965	92.02	90.331	89.49	87.791	92.789	91.817	84.085	85.557
88.561	85.281	87.069	90.708	87.96	91.94	91.999	90.308	89.471	87.761	92.761	91.794	84.055	85.533
88.526	85.256	87.044	90.686	87.935	91.915	91.977	90.284	89.451	87.732	92.733	91.771	84.024	85.51
88.492	85.23	87.019	90.663	87.91	91.891	91.955	90.26	89.431	87.702	92.704	91.748	83.994	85.487
88.457	85.205	86.994	90.641	87.886	91.866	91.933	90.237	89.412	87.672	92.676	91.725	83.964	85.464
88.422	85.18	86.97	90.618	87.861	91.841	91.911	90.213	89.392	87.642	92.648	91.702	83.934	85.441
88.387	85.155	86.945	90.596	87.836	91.817	91.89	90.189	89.373	87.612	92.62	91.679	83.904	85.418
88.353	85.13	86.92	90.574	87.811	91.792	91.868	90.166	89.353	87.582	92.592	91.656	83.873	85.394
88.318	85.104	86.895	90.551	87.787	91.767	91.846	90.142	89.334	87.553	92.564	91.633	83.843	85.371
88.283	85.079	86.87	90.529	87.762	91.743	91.825	90.119	89.314	87.523	92.536	91.61	83.813	85.348
88.249	85.054	86.845	90.507	87.737	91.718	91.803	90.095	89.295	87.493	92.508	91.588	83.783	85.325
88.214	85.029	86.821	90.484	87.713	91.693	91.781	90.071	89.275	87.464	92.48	91.565	83.753	85.302
88.18	85.004	86.796	90.462	87.688	91.669	91.759	90.048	89.256	87.434	92.452	91.542	83.723	85.279
88.145	84.979	86.771	90.44	87.663	91.644	91.738	90.024	89.236	87.405	92.424	91.519	83.693	85.256
88.111	84.954	86.746	90.418	87.639	91.62	91.716	90.001	89.217	87.375	92.396	91.496	83.663	85.233
88.076	84.929	86.722	90.395	87.614	91.595	91.695	89.977	89.197	87.345	92.368	91.473	83.633	85.21
88.042	84.904	86.697	90.373	87.59	91.571	91.673	89.954	89.178	87.316	92.34	91.45	83.604	85.187
88.007	84.879	86.672	90.351	87.565	91.546	91.651	89.93	89.159	87.286	92.313	91.428	83.574	85.164
87.973	84.854	86.647	90.329	87.541	91.522	91.63	89.907	89.139	87.257	92.285	91.405	83.544	85.141
87.938	84.829	86.623	90.307	87.516	91.497	91.608	89.884	89.12	87.228	92.257	91.382	83.514	85.118
87.904	84.804	86.598	90.284	87.492	91.473	91.587	89.86	89.1	87.198	92.229	91.359	83.484	85.096
87.87	84.779	86.573	90.262	87.467	91.448	91.565	89.837	89.081	87.169	92.201	91.337	83.454	85.073
87.835	84.754	86.549	90.24	87.443	91.424	91.544	89.813	89.062	87.14	92.173	91.314	83.425	85.05
87.801	84.729	86.524	90.218	87.418	91.4	91.522	89.79	89.042	87.11	92.146	91.291	83.395	85.027
87.767	84.705	86.499	90.196	87.394	91.375	91.501	89.767	89.023	87.081	92.118	91.268	83.365	85.004
87.733	84.68	86.475	90.174	87.37	91.351	91.479	89.743	89.004	87.052	92.09	91.246	83.336	84.981
87.698	84.655	86.45	90.152	87.345	91.326	91.458	89.72	88.984	87.022	92.063	91.223	83.306	84.959
87.733	84.675	86.469	90.178	87.369	91.351	91.478	89.741	89.003	87.046	92.081	91.237	83.332	84.975
87.769	84.695	86.488	90.203	87.393	91.375	91.499	89.763	89.022	87.069	92.099	91.252	83.358	84.991
87.804	84.715	86.507	90.229	87.417	91.399	91.52	89.784	89.041	87.092	92.117	91.266	83.384	85.007
87.839	84.735	86.526	90.255	87.441	91.423	91.541	89.806	89.06	87.115	92.135	91.28	83.409	85.022
87.874	84.755	86.545	90.281	87.465	91.447	91.561	89.827	89.079	87.139	92.154	91.295	83.435	85.038
87.909	84.775	86.565	90.307	87.489	91.471	91.582	89.849	89.098	87.162	92.172	91.309	83.461	85.054
87.945	84.795	86.584	90.333	87.513	91.496	91.603	89.87	89.116	87.185	92.19	91.323	83.487	85.07
87.98	84.815	86.603	90.358	87.536	91.52	91.624	89.891	89.135	87.208	92.208	91.338	83.513	85.086
88.015	84.835	86.622	90.384	87.56	91.544	91.644	89.913	89.154	87.231	92.226	91.352	83.539	85.102
88.05	84.855	86.641	90.41	87.584	91.568	91.665	89.934	89.173	87.254	92.244	91.366	83.565	85.118
88.085	84.875	86.66	90.436	87.608	91.592	91.686	89.956	89.192	87.278	92.263	91.381	83.591	85.134
88.12	84.895	86.679	90.462	87.632	91.616	91.707	89.977	89.21	87.301	92.281	91.395	83.616	85.15
88.155	84.915	86.698	90.487	87.656	91.64	91.727	89.998	89.229	87.324	92.299	91.409	83.642	85.166
88.191	84.935	86.717	90.513	87.68	91.665	91.748	90.02	89.248	87.347	92.317	91.424	83.668	85.182
88.226	84.955	86.736	90.539	87.703	91.689	91.769	90.041	89.267	87.37	92.335	91.438	83.694	85.198
88.261	84.975	86.755	90.565	87.727	91.713	91.79	90.063	89.286	87.393	92.353	91.452	83.72	85.214
88.296	84.995	86.774	90.59	87.751	91.737	91.81	90.084	89.305	87.417	92.371	91.466	83.746	85.23
88.331	85.015	86.793	90.616	87.775	91.761	91.831	90.105	89.323	87.44	92.39	91.481	83.771	85.246
88.366	85.035	86.812	90.642	87.799	91.785	91.852	90.127	89.342	87.463	92.408	91.495	83.797	85.262
88.401	85.055	86.831	90.668	87.823	91.809	91.872	90.148	89.361	87.486	92.426	91.509	83.823	85.278
88.436	85.075	86.85	90.693	87.847	91.833	91.893	90.169	89.38	87.509	92.444	91.524	83.849	85.294
88.471	85.095	86.869	90.719	87.87	91.857	91.914	90.191	89.399	87.532	92.462	91.538	83.875	85.31
88.437	85.07	86.844	90.697	87.846	91.833	91.892	90.167	89.379	87.502	92.434	91.515	83.844	85.287
88.402	85.045	86.819	90.674	87.821	91.808	91.87	90.144	89.36	87.473	92.406	91.492	83.814	85.263
88.367	85.02	86.794	90.652	87.796	91.783	91.849	90.12	89.34	87.443	92.378	91.469	83.784	85.24
88.333	84.995	86.769	90.629	87.772	91.759	91.827	90.097	89.321	87.414	92.35	91.447	83.754	85.218
88.298	84.97	86.745	90.607	87.747	91.734	91.805	90.073	89.301	87.384	92.323	91.424	83.724	85.195
88.263	84.945	86.72	90.585	87.722	91.709	91.784	90.049	89.282	87.354	92.295	91.401	83.694	85.172
88.229	84.92	86.695	90.562	87.698	91.685	91.762	90.026	89.262	87.325	92.267	91.378	83.664	85.149
88.264	84.94	86.714	90.588	87.721	91.709	91.783	90.047	89.281	87.348	92.285	91.393	83.69	85.165
88.299	84.96	86.733	90.614	87.745	91.733	91.803	90.069	89.3	87.371	92.303	91.407	83.716	85.181
88.334	84.98	86.752	90.64	87.769	91.757	91.824	90.09	89.319	87.394	92.321	91.421	83.742	85.197
88.369	85	86.771	90.665	87.793	91.781	91.845	90.111	89.337	87.418	92.339	91.435	83.768	85.212
88.404	85.02	86.79	90.691	87.817	91.805	91.866	90.133	89.356	87.441	92.358	91.45	83.794	85.228
88.439	85.04	86.809	90.717	87.841	91.829	91.886	90.154	89.375	87.464	92.376	91.464	83.819	85.244
88.474	85.06	86.828	90.743	87.864	91.853	91.907	90.176	89.394	87.487	92.394	91.478	83.845	85.26
88.509	85.08	86.847	90.768	87.888	91.877	91.928	90.197	89.413	87.51	92.412	91.493	83.871	85.276
88.544	85.1	86.866	90.794	87.912	91.902	91.948	90.218	89.431	87.533	92.43	91.507	83.897	85.292
88.579	85.12	86.885	90.82	87.936	91.926	91.969	90.24	89.45	87.556	92.448	91.521	83.922	85.308
88.614	85.14	86.904	90.845	87.96	91.95	91.99	90.261	89.469	87.579	92.466	91.536	83.948	85.324
88.649	85.16	86.923	90.871	87.984	91.974	92.01	90.282	89.488	87.603	92.484	91.55	83.974	85.34
88.615	85.135	86.898	90.849	87.959	91.949	91.989	90.259	89.468	87.573	92.457	91.527	83.944	85.317
88.58	85.109	86.873	90.826	87.934	91.924	91.967	90.235	89.449	87.543	92.429	91.504	83.914	85.294
88.545	85.084	86.849	90.803	87.909	91.899	91.945	90.211	89.429	87.513	92.401	91.481	83.884	85.271
88.51	85.059	86.824	90.781	87.884	91.875	91.923	90.188	89.409	87.484	92.373	91.458	83.853	85.248
88.475	85.034	86.799	90.758	87.86	91.85	91.902	90.164	89.39	87.454	92.345	91.436	83.823	85.225
88.441	85.009	86.774	90.736	87.835	91.825	91.88	90.141	89.37	87.424	92.317	91.413	83.793	85.202
88.406	84.984	86.75	90.713	87.81	91.801	91.858	90.117	89.351	87.395	92.289	91.39	83.763	85.179
88.371	84.959	86.725	90.691	87.785	91.776	91.836	90.093	89.331	87.365	92.261	91.367	83.733	85.156
88.337	84.934	86.7	90.669	87.761	91.751	91.815	90.07	89.312	87.336	92.233	91.345	83.703	85.133
88.302	84.909	86.675	90.646	87.736	91.727	91.793	90.046	89.292	87.306	92.206	91.322	83.673	85.11
88.267	84.884	86.651	90.624	87.711	91.702	91.771	90.023	89.273	87.277	92.178	91.299	83.643	85.087
88.233	84.859	86.626	90.601	87.687	91.677	91.75	89.999	89.253	87.247	92.15	91.276	83.614	85.064
88.198	84.834	86.601	90.579	87.662	91.653	91.728	89.976	89.234	87.218	92.122	91.254	83.584	85.042
88.164	84.809	86.577	90.557	87.638	91.628	91.706	89.952	89.214	87.189	92.095	91.231	83.554	85.019
88.129	84.784	86.552	90.534	87.613	91.604	91.685	89.929	89.195	87.159	92.067	91.208	83.524	84.996
88.095	84.759	86.527	90.512	87.589	91.579	91.663	89.906	89.176	87.13	92.039	91.186	83.494	84.973
88.06	84.734	86.503	90.49	87.564	91.555	91.642	89.882	89.156	87.101	92.012	91.163	83.464	84.95
88.026	84.709	86.478	90.467	87.54	91.53	91.62	89.859	89.137	87.071	91.984	91.14	83.435	84.928
87.991	84.685	86.454	90.445	87.515	91.506	91.598	89.835	89.117	87.042	91.956	91.118	83.405	84.905
87.957	84.66	86.429	90.423	87.491	91.481	91.577	89.812	89.098	87.013	91.929	91.095	83.375	84.882
87.922	84.635	86.404	90.401	87.466	91.457	91.555	89.789	89.079	86.984	91.901	91.073	83.346	84.859
87.888	84.61	86.38	90.378	87.442	91.433	91.534	89.765	89.059	86.955	91.874	91.05	83.316	84.837
87.854	84.585	86.355	90.356	87.417	91.408	91.512	89.742	89.04	86.925	91.846	91.028	83.286	84.814
87.819	84.561	86.331	90.334	87.393	91.384	91.491	89.719	89.021	86.896	91.818	91.005	83.257	84.791
87.785	84.536	86.306	90.312	87.368	91.359	91.469	89.695	89.001	86.867	91.791	90.983	83.227	84.769
87.751	84.511	86.282	90.29	87.344	91.335	91.448	89.672	88.982	86.838	91.763	90.96	83.197	84.746
87.717	84.487	86.257	90.267	87.32	91.311	91.426	89.649	88.963	86.809	91.736	90.938	83.168	84.723
87.682	84.462	86.233	90.245	87.295	91.286	91.405	89.625	88.943	86.78	91.708	90.915	83.138	84.701
87.648	84.437	86.209	90.223	87.271	91.262	91.383	89.602	88.924	86.751	91.681	90.893	83.109	84.678
87.614	84.413	86.184	90.201	87.247	91.238	91.362	89.579	88.905	86.722	91.654	90.87	83.079	84.656
87.58	84.388	86.16	90.179	87.223	91.214	91.341	89.556	88.886	86.693	91.626	90.848	83.05	84.633
87.546	84.364	86.135	90.157	87.198	91.189	91.319	89.532	88.866	86.664	91.599	90.825	83.021	84.611
87.512	84.339	86.111	90.135	87.174	91.165	91.298	89.509	88.847	86.636	91.571	90.803	82.991	84.588
87.477	84.315	86.087	90.113	87.15	91.141	91.277	89.486	88.828	86.607	91.544	90.78	82.962	84.565
87.443	84.29	86.062	90.091	87.126	91.117	91.255	89.463	88.809	86.578	91.517	90.758	82.932	84.543
87.409	84.266	86.038	90.069	87.102	91.093	91.234	89.44	88.79	86.549	91.489	90.736	82.903	84.521
87.375	84.241	86.014	90.047	87.077	91.068	91.213	89.417	88.77	86.52	91.462	90.713	82.874	84.498
87.341	84.217	85.989	90.025	87.053	91.044	91.191	89.393	88.751	86.492	91.435	90.691	82.844	84.476
87.307	84.192	85.965	90.003	87.029	91.02	91.17	89.37	88.732	86.463	91.408	90.669	82.815	84.453
87.273	84.168	85.941	89.981	87.005	90.996	91.149	89.347	88.713	86.434	91.38	90.646	82.786	84.431
87.239	84.144	85.916	89.959	86.981	90.972	91.127	89.324	88.694	86.406	91.353	90.624	82.757	84.408
87.206	84.119	85.892	89.937	86.957	90.948	91.106	89.301	88.675	86.377	91.326	90.602	82.728	84.386
87.172	84.095	85.868	89.915	86.933	90.924	91.085	89.278	88.656	86.348	91.299	90.58	82.698	84.364
87.138	84.071	85.844	89.894	86.909	90.9	91.064	89.255	88.636	86.32	91.272	90.557	82.669	84.341
87.104	84.046	85.82	89.872	86.885	90.876	91.042	89.232	88.617	86.291	91.244	90.535	82.64	84.319
87.07	84.022	85.795	89.85	86.861	90.852	91.021	89.209	88.598	86.263	91.217	90.513	82.611	84.297
87.036	83.998	85.771	89.828	86.837	90.828	91	89.186	88.579	86.234	91.19	90.491	82.582	84.274
87.003	83.974	85.747	89.806	86.813	90.804	90.979	89.163	88.56	86.206	91.163	90.468	82.553	84.252
86.969	83.949	85.723	89.784	86.789	90.78	90.958	89.14	88.541	86.177	91.136	90.446	82.524	84.23
86.935	83.925	85.699	89.763	86.765	90.756	90.936	89.117	88.522	86.149	91.109	90.424	82.495	84.208
86.902	83.901	85.675	89.741	86.741	90.732	90.915	89.094	88.503	86.121	91.082	90.402	82.466	84.185
86.868	83.877	85.651	89.719	86.717	90.708	90.894	89.071	88.484	86.092	91.055	90.38	82.437	84.163
86.834	83.853	85.626	89.698	86.693	90.684	90.873	89.048	88.465	86.064	91.028	90.358	82.408	84.141
86.801	83.828	85.602	89.676	86.67	90.66	90.852	89.025	88.446	86.036	91.001	90.335	82.379	84.119
86.767	83.804	85.578	89.654	86.646	90.636	90.831	89.003	88.427	86.007	90.974	90.313	82.35	84.097
86.733	83.78	85.554	89.632	86.622	90.613	90.81	88.98	88.408	85.979	90.947	90.291	82.321	84.075
86.7	83.756	85.53	89.611	86.598	90.589	90.789	88.957	88.389	85.951	90.92	90.269	82.293	84.052
86.666	83.732	85.506	89.589	86.574	90.565	90.768	88.934	88.37	85.923	90.893	90.247	82.264	84.03
86.633	83.708	85.482	89.568	86.551	90.541	90.747	88.911	88.351	85.895	90.866	90.225	82.235	84.008
86.599	83.684	85.458	89.546	86.527	90.517	90.726	88.888	88.333	85.866	90.839	90.203	82.206	83.986
86.566	83.66	85.434	89.524	86.503	90.494	90.705	88.866	88.314	85.838	90.812	90.181	82.177	83.964
86.532	83.636	85.41	89.503	86.479	90.47	90.684	88.843	88.295	85.81	90.786	90.159	82.149	83.942
86.499	83.612	85.386	89.481	86.456	90.446	90.663	88.82	88.276	85.782	90.759	90.137	82.12	83.92
86.466	83.588	85.362	89.46	86.432	90.423	90.642	88.797	88.257	85.754	90.732	90.115	82.091	83.898
86.432	83.564	85.339	89.438	86.408	90.399	90.621	88.774	88.238	85.726	90.705	90.093	82.063	83.876
86.399	83.541	85.315	89.417	86.385	90.375	90.6	88.752	88.219	85.698	90.678	90.071	82.034	83.854
86.366	83.517	85.291	89.395	86.361	90.352	90.579	88.729	88.201	85.67	90.652	90.049	82.005	83.832
86.332	83.493	85.267	89.374	86.338	90.328	90.558	88.706	88.182	85.642	90.625	90.027	81.977	83.81
86.299	83.469	85.243	89.352	86.314	90.304	90.537	88.684	88.163	85.614	90.598	90.005	81.948	83.788
86.266	83.445	85.219	89.331	86.291	90.281	90.516	88.661	88.144	85.587	90.572	89.983	81.92	83.766
86.232	83.422	85.195	89.31	86.267	90.257	90.495	88.638	88.125	85.559	90.545	89.962	81.891	83.744
86.199	83.398	85.172	89.288	86.243	90.234	90.474	88.616	88.107	85.531	90.518	89.94	81.863	83.722
86.166	83.374	85.148	89.267	86.22	90.21	90.453	88.593	88.088	85.503	90.492	89.918	81.834	83.701
86.133	83.35	85.124	89.245	86.196	90.186	90.432	88.57	88.069	85.475	90.465	89.896	81.806	83.679
86.1	83.327	85.1	89.224	86.173	90.163	90.412	88.548	88.05	85.448	90.438	89.874	81.777	83.657
86.067	83.303	85.076	89.203	86.15	90.139	90.391	88.525	88.032	85.42	90.412	89.852	81.749	83.635
86.033	83.279	85.053	89.181	86.126	90.116	90.37	88.503	88.013	85.392	90.385	89.83	81.721	83.613
86	83.256	85.029	89.16	86.103	90.093	90.349	88.48	87.994	85.364	90.359	89.809	81.692	83.591
85.967	83.232	85.005	89.139	86.079	90.069	90.328	88.458	87.975	85.337	90.332	89.787	81.664	83.57
85.934	83.208	84.982	89.117	86.056	90.046	90.308	88.435	87.957	85.309	90.306	89.765	81.636	83.548
85.97	83.229	85.001	89.143	86.08	90.07	90.329	88.457	87.976	85.333	90.324	89.78	81.662	83.564
86.005	83.249	85.02	89.17	86.104	90.094	90.349	88.478	87.995	85.356	90.343	89.794	81.688	83.58
86.041	83.269	85.039	89.196	86.128	90.119	90.37	88.5	88.014	85.38	90.361	89.809	81.715	83.597
86.076	83.289	85.058	89.222	86.152	90.143	90.391	88.522	88.033	85.404	90.38	89.823	81.741	83.613
86.112	83.31	85.078	89.248	86.176	90.168	90.412	88.543	88.052	85.427	90.399	89.838	81.767	83.629
86.148	83.33	85.097	89.274	86.201	90.192	90.433	88.565	88.071	85.451	90.417	89.852	81.793	83.645
86.183	83.35	85.116	89.3	86.225	90.217	90.454	88.586	88.09	85.474	90.436	89.867	81.82	83.661
86.219	83.37	85.135	89.326	86.249	90.241	90.475	88.608	88.108	85.498	90.454	89.881	81.846	83.677
86.254	83.391	85.154	89.352	86.273	90.265	90.496	88.629	88.127	85.521	90.473	89.896	81.872	83.694
86.289	83.411	85.174	89.378	86.297	90.29	90.517	88.651	88.146	85.545	90.491	89.91	81.898	83.71
86.325	83.431	85.193	89.403	86.321	90.314	90.538	88.673	88.165	85.568	90.51	89.925	81.924	83.726
86.36	83.452	85.212	89.429	86.345	90.338	90.559	88.694	88.184	85.592	90.529	89.939	81.951	83.742
86.396	83.472	85.231	89.455	86.369	90.363	90.579	88.716	88.203	85.615	90.547	89.954	81.977	83.758
86.431	83.492	85.25	89.481	86.393	90.387	90.6	88.737	88.222	85.639	90.566	89.968	82.003	83.775
86.467	83.512	85.27	89.507	86.417	90.412	90.621	88.759	88.241	85.662	90.584	89.983	82.029	83.791
86.502	83.532	85.289	89.533	86.441	90.436	90.642	88.78	88.26	85.686	90.603	89.997	82.055	83.807
86.538	83.553	85.308	89.559	86.465	90.46	90.663	88.802	88.279	85.71	90.621	90.012	82.082	83.823
86.573	83.573	85.327	89.585	86.489	90.485	90.684	88.824	88.298	85.733	90.64	90.026	82.108	83.839
86.54	83.549	85.303	89.564	86.466	90.461	90.663	88.801	88.279	85.705	90.613	90.005	82.079	83.817
86.506	83.525	85.279	89.542	86.442	90.437	90.642	88.778	88.26	85.677	90.586	89.983	82.051	83.795
86.473	83.501	85.255	89.52	86.418	90.413	90.621	88.755	88.241	85.649	90.56	89.961	82.022	83.773
86.439	83.477	85.232	89.499	86.395	90.39	90.6	88.733	88.222	85.621	90.533	89.939	81.993	83.751
86.406	83.454	85.208	89.477	86.371	90.366	90.579	88.71	88.204	85.593	90.506	89.917	81.965	83.73
86.373	83.43	85.184	89.456	86.348	90.342	90.558	88.687	88.185	85.565	90.48	89.895	81.936	83.708
86.339	83.406	85.16	89.434	86.324	90.319	90.537	88.665	88.166	85.538	90.453	89.873	81.908	83.686
86.306	83.382	85.136	89.413	86.3	90.295	90.516	88.642	88.147	85.51	90.427	89.852	81.879	83.664
86.273	83.359	85.113	89.391	86.277	90.272	90.495	88.619	88.128	85.482	90.4	89.83	81.851	83.642
86.24	83.335	85.089	89.37	86.253	90.248	90.474	88.597	88.11	85.454	90.373	89.808	81.822	83.62
86.206	83.311	85.065	89.348	86.23	90.225	90.454	88.574	88.091	85.427	90.347	89.786	81.794	83.599
86.173	83.288	85.041	89.327	86.206	90.201	90.433	88.551	88.072	85.399	90.32	89.764	81.765	83.577
86.14	83.264	85.018	89.306	86.183	90.177	90.412	88.529	88.053	85.371	90.294	89.743	81.737	83.555
86.107	83.24	84.994	89.284	86.159	90.154	90.391	88.506	88.035	85.344	90.267	89.721	81.709	83.533
86.074	83.217	84.97	89.263	86.136	90.13	90.37	88.484	88.016	85.316	90.241	89.699	81.68	83.512
86.041	83.193	84.946	89.241	86.113	90.107	90.35	88.461	87.997	85.288	90.214	89.677	81.652	83.49
86.008	83.169	84.923	89.22	86.089	90.084	90.329	88.439	87.978	85.261	90.188	89.656	81.624	83.468
85.975	83.146	84.899	89.199	86.066	90.06	90.308	88.416	87.96	85.233	90.162	89.634	81.595	83.446
85.942	83.122	84.876	89.177	86.042	90.037	90.287	88.394	87.941	85.206	90.135	89.612	81.567	83.425
85.909	83.099	84.852	89.156	86.019	90.013	90.266	88.371	87.922	85.178	90.109	89.591	81.539	83.403
85.876	83.075	84.828	89.135	85.996	89.99	90.246	88.349	87.904	85.151	90.082	89.569	81.511	83.381
85.843	83.052	84.805	89.114	85.972	89.966	90.225	88.326	87.885	85.123	90.056	89.548	81.483	83.36
85.81	83.028	84.781	89.092	85.949	89.943	90.204	88.304	87.867	85.096	90.03	89.526	81.454	83.338
85.777	83.005	84.758	89.071	85.926	89.92	90.184	88.281	87.848	85.069	90.003	89.504	81.426	83.317
85.744	82.982	84.734	89.05	85.903	89.896	90.163	88.259	87.829	85.041	89.977	89.483	81.398	83.295
85.711	82.958	84.71	89.029	85.879	89.873	90.142	88.237	87.811	85.014	89.951	89.461	81.37	83.274
85.678	82.935	84.687	89.007	85.856	89.85	90.122	88.214	87.792	84.986	89.925	89.44	81.342	83.252
85.645	82.911	84.663	88.986	85.833	89.827	90.101	88.192	87.774	84.959	89.898	89.418	81.314	83.23
85.612	82.888	84.64	88.965	85.81	89.803	90.08	88.169	87.755	84.932	89.872	89.396	81.286	83.209
85.58	82.865	84.616	88.944	85.787	89.78	90.06	88.147	87.737	84.905	89.846	89.375	81.258	83.187
85.615	82.885	84.636	88.97	85.811	89.805	90.081	88.169	87.756	84.928	89.865	89.39	81.284	83.204
85.651	82.905	84.655	88.996	85.835	89.829	90.102	88.19	87.775	84.952	89.883	89.404	81.311	83.22
85.686	82.926	84.674	89.022	85.859	89.853	90.123	88.212	87.793	84.976	89.902	89.419	81.337	83.236
85.722	82.946	84.693	89.048	85.883	89.878	90.143	88.234	87.812	84.999	89.921	89.433	81.363	83.253
85.758	82.966	84.713	89.074	85.907	89.902	90.164	88.255	87.831	85.023	89.939	89.448	81.39	83.269
85.793	82.987	84.732	89.1	85.931	89.927	90.185	88.277	87.85	85.047	89.958	89.462	81.416	83.285
85.829	83.007	84.751	89.126	85.956	89.951	90.206	88.299	87.869	85.07	89.977	89.477	81.442	83.301
85.864	83.027	84.77	89.152	85.98	89.976	90.227	88.32	87.888	85.094	89.995	89.492	81.469	83.317
85.9	83.048	84.79	89.178	86.004	90	90.248	88.342	87.907	85.118	90.014	89.506	81.495	83.334
85.935	83.068	84.809	89.204	86.028	90.025	90.269	88.363	87.926	85.141	90.033	89.521	81.521	83.35
85.971	83.088	84.828	89.23	86.052	90.049	90.29	88.385	87.945	85.165	90.051	89.535	81.548	83.366
86.007	83.109	84.847	89.256	86.076	90.073	90.311	88.407	87.964	85.188	90.07	89.55	81.574	83.382
86.042	83.129	84.867	89.282	86.1	90.098	90.332	88.428	87.983	85.212	90.089	89.564	81.6	83.399
86.078	83.149	84.886	89.308	86.124	90.122	90.353	88.45	88.002	85.236	90.107	89.579	81.626	83.415
86.113	83.169	84.905	89.334	86.149	90.147	90.374	88.472	88.021	85.259	90.126	89.594	81.653	83.431
86.149	83.19	84.924	89.36	86.173	90.171	90.395	88.493	88.04	85.283	90.145	89.608	81.679	83.447
86.184	83.21	84.943	89.386	86.197	90.196	90.416	88.515	88.059	85.307	90.163	89.623	81.705	83.464
86.22	83.23	84.963	89.412	86.221	90.22	90.436	88.536	88.078	85.33	90.182	89.637	81.731	83.48
86.255	83.251	84.982	89.438	86.245	90.244	90.457	88.558	88.097	85.354	90.201	89.652	81.758	83.496
86.291	83.271	85.001	89.464	86.269	90.269	90.478	88.58	88.116	85.377	90.219	89.666	81.784	83.512
86.326	83.291	85.02	89.49	86.293	90.293	90.499	88.601	88.135	85.401	90.238	89.681	81.81	83.528
86.362	83.311	85.04	89.516	86.317	90.317	90.52	88.623	88.154	85.424	90.257	89.695	81.836	83.545
86.397	83.332	85.059	89.542	86.341	90.342	90.541	88.644	88.173	85.448	90.275	89.71	81.863	83.561
86.432	83.352	85.078	89.568	86.365	90.366	90.562	88.666	88.192	85.472	90.294	89.725	81.889	83.577
86.399	83.328	85.054	89.546	86.342	90.343	90.541	88.643	88.173	85.444	90.267	89.703	81.86	83.555
86.366	83.305	85.03	89.525	86.318	90.319	90.52	88.621	88.154	85.416	90.241	89.681	81.832	83.534
86.332	83.281	85.007	89.503	86.295	90.295	90.499	88.598	88.135	85.388	90.214	89.659	81.804	83.512
86.299	83.257	84.983	89.482	86.271	90.272	90.478	88.575	88.116	85.361	90.188	89.638	81.775	83.49
86.266	83.234	84.959	89.46	86.248	90.248	90.457	88.553	88.098	85.333	90.162	89.616	81.747	83.468
86.233	83.21	84.936	89.439	86.224	90.225	90.437	88.53	88.079	85.305	90.135	89.594	81.718	83.447
86.199	83.186	84.912	89.417	86.201	90.201	90.416	88.508	88.06	85.278	90.109	89.573	81.69	83.425
86.166	83.163	84.888	89.396	86.177	90.178	90.395	88.485	88.041	85.25	90.082	89.551	81.662	83.403
86.133	83.139	84.865	89.374	86.154	90.154	90.374	88.462	88.023	85.223	90.056	89.529	81.633	83.382
86.1	83.116	84.841	89.353	86.13	90.131	90.353	88.44	88.004	85.195	90.03	89.508	81.605	83.36
86.067	83.092	84.818	89.331	86.107	90.107	90.332	88.417	87.985	85.168	90.003	89.486	81.577	83.339
86.034	83.069	84.794	89.31	86.083	90.084	90.312	88.395	87.967	85.14	89.977	89.465	81.549	83.317
86.001	83.045	84.77	89.289	86.06	90.06	90.291	88.372	87.948	85.113	89.951	89.443	81.52	83.295
85.968	83.022	84.747	89.267	86.037	90.037	90.27	88.35	87.929	85.085	89.925	89.422	81.492	83.274
85.935	82.998	84.723	89.246	86.013	90.013	90.249	88.327	87.911	85.058	89.898	89.4	81.464	83.252
85.902	82.975	84.7	89.224	85.99	89.99	90.229	88.305	87.892	85.031	89.872	89.379	81.436	83.231
85.869	82.952	84.676	89.203	85.967	89.967	90.208	88.283	87.873	85.003	89.846	89.357	81.408	83.209
85.836	82.928	84.653	89.182	85.943	89.943	90.187	88.26	87.855	84.976	89.82	89.336	81.38	83.188
85.803	82.905	84.629	89.16	85.92	89.92	90.167	88.238	87.836	84.949	89.794	89.314	81.352	83.166
85.77	82.882	84.606	89.139	85.897	89.897	90.146	88.215	87.818	84.922	89.767	89.293	81.324	83.145
85.737	82.858	84.582	89.118	85.874	89.873	90.125	88.193	87.799	84.894	89.741	89.271	81.295	83.123
85.704	82.835	84.559	89.097	85.85	89.85	90.105	88.171	87.78	84.867	89.715	89.25	81.267	83.102
85.671	82.812	84.535	89.075	85.827	89.827	90.084	88.148	87.762	84.84	89.689	89.228	81.24	83.08
85.638	82.788	84.512	89.054	85.804	89.803	90.063	88.126	87.743	84.813	89.663	89.207	81.212	83.059
85.605	82.765	84.489	89.033	85.781	89.78	90.043	88.104	87.725	84.786	89.637	89.185	81.184	83.038
85.573	82.742	84.465	89.012	85.758	89.757	90.022	88.081	87.706	84.759	89.611	89.164	81.156	83.016
85.54	82.719	84.442	88.991	85.735	89.734	90.002	88.059	87.688	84.732	89.585	89.143	81.128	82.995
85.507	82.695	84.418	88.969	85.711	89.711	89.981	88.037	87.669	84.705	89.559	89.121	81.1	82.974
85.474	82.672	84.395	88.948	85.688	89.687	89.96	88.015	87.651	84.677	89.533	89.1	81.072	82.952
85.442	82.649	84.372	88.927	85.665	89.664	89.94	87.992	87.632	84.65	89.507	89.079	81.044	82.931
85.409	82.626	84.348	88.906	85.642	89.641	89.919	87.97	87.614	84.624	89.481	89.057	81.016	82.91
85.376	82.603	84.325	88.885	85.619	89.618	89.899	87.948	87.595	84.597	89.455	89.036	80.989	82.888
85.344	82.58	84.302	88.864	85.596	89.595	89.878	87.926	87.577	84.57	89.429	89.015	80.961	82.867
85.311	82.557	84.279	88.843	85.573	89.572	89.858	87.903	87.558	84.543	89.403	88.993	80.933	82.846
85.279	82.534	84.255	88.822	85.55	89.549	89.837	87.881	87.54	84.516	89.377	88.972	80.905	82.825
85.246	82.511	84.232	88.801	85.527	89.526	89.817	87.859	87.522	84.489	89.351	88.951	80.878	82.803
85.213	82.488	84.209	88.78	85.504	89.503	89.796	87.837	87.503	84.462	89.325	88.93	80.85	82.782
85.181	82.465	84.186	88.759	85.481	89.48	89.776	87.815	87.485	84.435	89.3	88.908	80.822	82.761
85.148	82.442	84.162	88.738	85.458	89.457	89.756	87.793	87.466	84.409	89.274	88.887	80.795	82.74
85.116	82.419	84.139	88.717	85.436	89.434	89.735	87.771	87.448	84.382	89.248	88.866	80.767	82.719
85.084	82.396	84.116	88.696	85.413	89.411	89.715	87.748	87.43	84.355	89.222	88.845	80.74	82.698
85.051	82.373	84.093	88.675	85.39	89.388	89.694	87.726	87.411	84.329	89.196	88.824	80.712	82.676
85.019	82.35	84.07	88.654	85.367	89.365	89.674	87.704	87.393	84.302	89.171	88.802	80.684	82.655
84.986	82.327	84.047	88.633	85.344	89.342	89.654	87.682	87.375	84.275	89.145	88.781	80.657	82.634
84.954	82.304	84.023	88.612	85.321	89.319	89.633	87.66	87.356	84.249	89.119	88.76	80.629	82.613
84.922	82.281	84	88.591	85.298	89.296	89.613	87.638	87.338	84.222	89.093	88.739	80.602	82.592
84.889	82.259	83.977	88.57	85.276	89.273	89.592	87.616	87.32	84.195	89.068	88.718	80.575	82.571
84.857	82.236	83.954	88.549	85.253	89.25	89.572	87.594	87.302	84.169	89.042	88.697	80.547	82.55
84.825	82.213	83.931	88.529	85.23	89.227	89.552	87.572	87.283	84.142	89.016	88.676	80.52	82.529
84.792	82.19	83.908	88.508	85.207	89.204	89.532	87.55	87.265	84.116	88.991	88.655	80.492	82.508
84.828	82.211	83.927	88.534	85.232	89.229	89.553	87.572	87.284	84.14	89.01	88.669	80.519	82.524
84.864	82.231	83.947	88.56	85.256	89.254	89.574	87.594	87.303	84.164	89.029	88.684	80.545	82.541
84.9	82.252	83.966	88.586	85.28	89.278	89.595	87.615	87.322	84.187	89.048	88.699	80.572	82.557
84.935	82.272	83.985	88.612	85.304	89.303	89.616	87.637	87.341	84.211	89.066	88.713	80.598	82.574
84.971	82.292	84.005	88.638	85.329	89.327	89.637	87.659	87.36	84.235	89.085	88.728	80.625	82.59
85.007	82.313	84.024	88.665	85.353	89.352	89.658	87.681	87.379	84.259	89.104	88.743	80.651	82.606
85.043	82.333	84.043	88.691	85.377	89.376	89.679	87.702	87.398	84.283	89.123	88.757	80.678	82.623
85.078	82.354	84.063	88.717	85.401	89.401	89.7	87.724	87.417	84.306	89.142	88.772	80.704	82.639
85.114	82.374	84.082	88.743	85.426	89.426	89.721	87.746	87.436	84.33	89.161	88.787	80.731	82.655
85.15	82.394	84.101	88.769	85.45	89.45	89.742	87.767	87.455	84.354	89.18	88.801	80.757	82.672
85.185	82.415	84.121	88.795	85.474	89.475	89.763	87.789	87.474	84.378	89.199	88.816	80.784	82.688
85.221	82.435	84.14	88.821	85.498	89.499	89.784	87.811	87.493	84.402	89.217	88.831	80.81	82.704
85.257	82.456	84.159	88.847	85.522	89.524	89.805	87.832	87.512	84.425	89.236	88.845	80.837	82.721
85.293	82.476	84.179	88.873	85.547	89.548	89.826	87.854	87.531	84.449	89.255	88.86	80.863	82.737
85.328	82.497	84.198	88.899	85.571	89.573	89.847	87.876	87.55	84.473	89.274	88.875	80.89	82.753
85.364	82.517	84.217	88.925	85.595	89.597	89.868	87.897	87.569	84.497	89.293	88.889	80.916	82.77
85.331	82.494	84.194	88.904	85.572	89.574	89.847	87.875	87.551	84.47	89.267	88.868	80.888	82.749
85.299	82.471	84.171	88.883	85.549	89.551	89.827	87.853	87.533	84.443	89.241	88.847	80.861	82.727
85.266	82.448	84.148	88.862	85.526	89.528	89.806	87.831	87.514	84.416	89.215	88.826	80.833	82.706
85.233	82.425	84.124	88.841	85.503	89.505	89.786	87.809	87.496	84.39	89.19	88.805	80.805	82.685
85.201	82.402	84.101	88.82	85.48	89.482	89.765	87.787	87.477	84.363	89.164	88.784	80.778	82.664
85.168	82.379	84.078	88.799	85.457	89.459	89.745	87.765	87.459	84.336	89.138	88.762	80.75	82.643
85.136	82.356	84.055	88.778	85.434	89.436	89.724	87.743	87.441	84.31	89.113	88.741	80.723	82.622
85.103	82.333	84.032	88.757	85.411	89.413	89.704	87.72	87.422	84.283	89.087	88.72	80.695	82.601
85.071	82.31	84.009	88.736	85.389	89.39	89.684	87.698	87.404	84.256	89.061	88.699	80.668	82.58
85.039	82.288	83.986	88.715	85.366	89.367	89.663	87.676	87.386	84.23	89.035	88.678	80.64	82.559
85.006	82.265	83.962	88.694	85.343	89.344	89.643	87.654	87.367	84.203	89.01	88.657	80.613	82.538
84.974	82.242	83.939	88.673	85.32	89.321	89.623	87.632	87.349	84.177	88.984	88.636	80.585	82.517
84.941	82.219	83.916	88.652	85.297	89.298	89.602	87.61	87.331	84.15	88.959	88.615	80.558	82.496
84.909	82.196	83.893	88.631	85.275	89.275	89.582	87.588	87.312	84.123	88.933	88.594	80.53	82.475
84.877	82.174	83.87	88.61	85.252	89.253	89.562	87.566	87.294	84.097	88.907	88.573	80.503	82.454
84.845	82.151	83.847	88.59	85.229	89.23	89.541	87.544	87.276	84.071	88.882	88.552	80.476	82.433
84.812	82.128	83.824	88.569	85.206	89.207	89.521	87.522	87.258	84.044	88.856	88.531	80.448	82.412
84.78	82.105	83.801	88.548	85.184	89.184	89.501	87.5	87.239	84.018	88.831	88.51	80.421	82.391
84.748	82.083	83.778	88.527	85.161	89.161	89.48	87.478	87.221	83.991	88.805	88.489	80.394	82.37
84.716	82.06	83.755	88.506	85.138	89.138	89.46	87.457	87.203	83.965	88.78	88.468	80.366	82.349
84.683	82.037	83.732	88.485	85.116	89.116	89.44	87.435	87.185	83.939	88.754	88.447	80.339	82.328
84.651	82.015	83.709	88.465	85.093	89.093	89.42	87.413	87.167	83.912	88.729	88.426	80.312	82.307
84.619	81.992	83.686	88.444	85.07	89.07	89.4	87.391	87.148	83.886	88.703	88.405	80.285	82.287
84.587	81.97	83.664	88.423	85.048	89.048	89.379	87.369	87.13	83.86	88.678	88.384	80.257	82.266
84.555	81.947	83.641	88.402	85.025	89.025	89.359	87.347	87.112	83.834	88.653	88.363	80.23	82.245
84.523	81.925	83.618	88.382	85.003	89.002	89.339	87.325	87.094	83.807	88.627	88.342	80.203	82.224
84.491	81.902	83.595	88.361	84.98	88.979	89.319	87.304	87.076	83.781	88.602	88.322	80.176	82.203
84.459	81.88	83.572	88.34	84.957	88.957	89.299	87.282	87.058	83.755	88.576	88.301	80.149	82.183
84.427	81.857	83.549	88.32	84.935	88.934	89.278	87.26	87.039	83.729	88.551	88.28	80.122	82.162
84.395	81.835	83.526	88.299	84.912	88.912	89.258	87.238	87.021	83.703	88.526	88.259	80.095	82.141
84.363	81.812	83.504	88.278	84.89	88.889	89.238	87.216	87.003	83.677	88.501	88.238	80.068	82.12
84.331	81.79	83.481	88.258	84.867	88.866	89.218	87.195	86.985	83.651	88.475	88.217	80.041	82.1
84.299	81.767	83.458	88.237	84.845	88.844	89.198	87.173	86.967	83.625	88.45	88.197	80.014	82.079
84.267	81.745	83.435	88.216	84.823	88.821	89.178	87.151	86.949	83.599	88.425	88.176	79.987	82.058
84.235	81.722	83.412	88.196	84.8	88.799	89.158	87.129	86.931	83.573	88.399	88.155	79.96	82.038
84.203	81.7	83.39	88.175	84.778	88.776	89.138	87.108	86.913	83.547	88.374	88.134	79.933	82.017
84.171	81.678	83.367	88.155	84.755	88.754	89.118	87.086	86.895	83.521	88.349	88.114	79.906	81.996
84.14	81.655	83.344	88.134	84.733	88.731	89.098	87.064	86.877	83.495	88.324	88.093	79.879	81.976
84.108	81.633	83.322	88.114	84.711	88.709	89.078	87.043	86.859	83.469	88.299	88.072	79.852	81.955
84.076	81.611	83.299	88.093	84.688	88.686	89.058	87.021	86.841	83.443	88.274	88.051	79.825	81.935
84.044	81.589	83.276	88.073	84.666	88.664	89.038	86.999	86.823	83.417	88.248	88.031	79.798	81.914
84.013	81.566	83.253	88.052	84.644	88.641	89.018	86.978	86.805	83.391	88.223	88.01	79.772	81.894
83.981	81.544	83.231	88.032	84.621	88.619	88.998	86.956	86.787	83.366	88.198	87.989	79.745	81.873
83.949	81.522	83.208	88.011	84.599	88.596	88.978	86.935	86.769	83.34	88.173	87.969	79.718	81.852
83.918	81.5	83.186	87.991	84.577	88.574	88.958	86.913	86.751	83.314	88.148	87.948	79.691	81.832
83.886	81.477	83.163	87.971	84.555	88.552	88.938	86.892	86.733	83.288	88.123	87.928	79.665	81.811
83.854	81.455	83.14	87.95	84.532	88.529	88.918	86.87	86.715	83.263	88.098	87.907	79.638	81.791
83.823	81.433	83.118	87.93	84.51	88.507	88.898	86.848	86.697	83.237	88.073	87.886	79.611	81.771
83.791	81.411	83.095	87.909	84.488	88.485	88.878	86.827	86.679	83.211	88.048	87.866	79.585	81.75
83.76	81.389	83.073	87.889	84.466	88.462	88.858	86.805	86.662	83.186	88.023	87.845	79.558	81.73
83.728	81.367	83.05	87.869	84.444	88.44	88.838	86.784	86.644	83.16	87.998	87.825	79.531	81.709
83.697	81.345	83.028	87.848	84.422	88.418	88.819	86.762	86.626	83.135	87.973	87.804	79.505	81.689
83.665	81.323	83.005	87.828	84.4	88.396	88.799	86.741	86.608	83.109	87.948	87.784	79.478	81.668
83.634	81.301	82.983	87.808	84.377	88.373	88.779	86.72	86.59	83.084	87.923	87.763	79.452	81.648
83.602	81.279	82.96	87.788	84.355	88.351	88.759	86.698	86.572	83.058	87.898	87.743	79.425	81.628
83.571	81.257	82.938	87.767	84.333	88.329	88.739	86.677	86.554	83.033	87.873	87.722	79.399	81.607
83.539	81.235	82.915	87.747	84.311	88.307	88.719	86.655	86.537	83.007	87.849	87.702	79.372	81.587
83.508	81.213	82.893	87.727	84.289	88.285	88.7	86.634	86.519	82.982	87.824	87.681	79.346	81.567
83.477	81.191	82.87	87.707	84.267	88.262	88.68	86.612	86.501	82.956	87.799	87.661	79.319	81.546
83.445	81.169	82.848	87.686	84.245	88.24	88.66	86.591	86.483	82.931	87.774	87.64	79.293	81.526
83.414	81.147	82.825	87.666	84.223	88.218	88.64	86.57	86.465	82.906	87.749	87.62	79.266	81.506
83.383	81.125	82.803	87.646	84.201	88.196	88.621	86.548	86.448	82.88	87.725	87.599	79.24	81.486
83.351	81.103	82.781	87.626	84.179	88.174	88.601	86.527	86.43	82.855	87.7	87.579	79.214	81.465
83.32	81.081	82.758	87.606	84.157	88.152	88.581	86.506	86.412	82.83	87.675	87.559	79.187	81.445
83.289	81.059	82.736	87.586	84.136	88.13	88.562	86.484	86.395	82.804	87.65	87.538	79.161	81.425
83.258	81.038	82.714	87.566	84.114	88.108	88.542	86.463	86.377	82.779	87.626	87.518	79.135	81.405
83.226	81.016	82.691	87.545	84.092	88.086	88.522	86.442	86.359	82.754	87.601	87.498	79.109	81.385
83.195	80.994	82.669	87.525	84.07	88.064	88.502	86.421	86.341	82.729	87.576	87.477	79.082	81.364
83.164	80.972	82.647	87.505	84.048	88.042	88.483	86.399	86.324	82.704	87.552	87.457	79.056	81.344
83.2	80.993	82.666	87.532	84.073	88.066	88.504	86.421	86.343	82.728	87.571	87.472	79.083	81.361
83.236	81.014	82.686	87.558	84.097	88.091	88.525	86.443	86.362	82.752	87.59	87.487	79.11	81.377
83.272	81.034	82.705	87.584	84.121	88.116	88.546	86.465	86.381	82.776	87.609	87.501	79.137	81.394
83.308	81.055	82.725	87.611	84.146	88.141	88.567	86.487	86.4	82.8	87.628	87.516	79.163	81.411
83.344	81.075	82.744	87.637	84.17	88.166	88.589	86.509	86.419	82.824	87.648	87.531	79.19	81.427
83.381	81.096	82.764	87.663	84.195	88.19	88.61	86.531	86.439	82.848	87.667	87.546	79.217	81.444
83.417	81.117	82.783	87.689	84.219	88.215	88.631	86.552	86.458	82.873	87.686	87.561	79.244	81.46
83.453	81.137	82.803	87.716	84.243	88.24	88.652	86.574	86.477	82.897	87.705	87.576	79.271	81.477
83.489	81.158	82.822	87.742	84.268	88.265	88.673	86.596	86.496	82.921	87.725	87.59	79.298	81.493
83.525	81.178	82.841	87.768	84.292	88.289	88.694	86.618	86.515	82.945	87.744	87.605	79.324	81.51
83.561	81.199	82.861	87.795	84.317	88.314	88.716	86.64	86.534	82.969	87.763	87.62	79.351	81.526
83.597	81.22	82.88	87.821	84.341	88.339	88.737	86.662	86.553	82.993	87.782	87.635	79.378	81.543
83.633	81.24	82.9	87.847	84.365	88.364	88.758	86.684	86.572	83.017	87.801	87.65	79.405	81.559
83.669	81.261	82.919	87.873	84.39	88.389	88.779	86.705	86.592	83.041	87.821	87.665	79.431	81.576
83.705	81.281	82.939	87.9	84.414	88.413	88.8	86.727	86.611	83.065	87.84	87.679	79.458	81.592
83.741	81.302	82.958	87.926	84.439	88.438	88.821	86.749	86.63	83.089	87.859	87.694	79.485	81.609
83.777	81.323	82.978	87.952	84.463	88.463	88.842	86.771	86.649	83.113	87.878	87.709	79.512	81.625
83.812	81.343	82.997	87.978	84.487	88.487	88.863	86.793	86.668	83.138	87.897	87.724	79.538	81.642
83.848	81.364	83.017	88.005	84.512	88.512	88.885	86.815	86.687	83.162	87.916	87.739	79.565	81.658
83.884	81.384	83.036	88.031	84.536	88.537	88.906	86.836	86.706	83.186	87.936	87.753	79.592	81.675
83.92	81.405	83.055	88.057	84.56	88.562	88.927	86.858	86.725	83.21	87.955	87.768	79.619	81.692
83.956	81.425	83.075	88.083	84.585	88.586	88.948	86.88	86.744	83.234	87.974	87.783	79.645	81.708
83.992	81.446	83.094	88.11	84.609	88.611	88.969	86.902	86.763	83.258	87.993	87.798	79.672	81.725
84.028	81.467	83.114	88.136	84.634	88.636	88.99	86.924	86.783	83.282	88.012	87.813	79.699	81.741
84.064	81.487	83.133	88.162	84.658	88.66	89.011	86.946	86.802	83.306	88.031	87.828	79.726	81.758
84.1	81.508	83.153	88.188	84.682	88.685	89.032	86.967	86.821	83.33	88.05	87.842	79.752	81.774
84.136	81.528	83.172	88.214	84.707	88.71	89.053	86.989	86.84	83.354	88.07	87.857	79.779	81.79
84.172	81.549	83.191	88.241	84.731	88.735	89.075	87.011	86.859	83.378	88.089	87.872	79.806	81.807
84.208	81.569	83.211	88.267	84.755	88.759	89.096	87.033	86.878	83.402	88.108	87.887	79.832	81.823
84.243	81.59	83.23	88.293	84.78	88.784	89.117	87.055	86.897	83.426	88.127	87.901	79.859	81.84
84.279	81.61	83.25	88.319	84.804	88.809	89.138	87.076	86.916	83.45	88.146	87.916	79.886	81.856
84.315	81.631	83.269	88.345	84.828	88.833	89.159	87.098	86.935	83.474	88.165	87.931	79.912	81.873
84.351	81.651	83.289	88.371	84.853	88.858	89.18	87.12	86.954	83.498	88.184	87.946	79.939	81.889
84.387	81.672	83.308	88.398	84.877	88.883	89.201	87.142	86.973	83.522	88.203	87.961	79.966	81.906
84.423	81.693	83.327	88.424	84.901	88.907	89.222	87.164	86.992	83.546	88.222	87.975	79.992	81.922
84.459	81.713	83.347	88.45	84.925	88.932	89.243	87.185	87.012	83.57	88.242	87.99	80.019	81.939
84.494	81.734	83.366	88.476	84.95	88.956	89.264	87.207	87.031	83.594	88.261	88.005	80.046	81.955
84.53	81.754	83.386	88.502	84.974	88.981	89.285	87.229	87.05	83.618	88.28	88.02	80.072	81.972
84.566	81.775	83.405	88.528	84.998	89.006	89.306	87.251	87.069	83.642	88.299	88.035	80.099	81.988
84.602	81.795	83.424	88.554	85.023	89.03	89.327	87.272	87.088	83.666	88.318	88.049	80.125	82.005
84.638	81.816	83.444	88.581	85.047	89.055	89.348	87.294	87.107	83.69	88.337	88.064	80.152	82.021
84.674	81.836	83.463	88.607	85.071	89.08	89.37	87.316	87.126	83.713	88.356	88.079	80.179	82.038
84.709	81.857	83.483	88.633	85.095	89.104	89.391	87.338	87.145	83.737	88.375	88.094	80.205	82.054
84.745	81.877	83.502	88.659	85.12	89.129	89.412	87.359	87.164	83.761	88.394	88.108	80.232	82.07
84.781	81.898	83.521	88.685	85.144	89.153	89.433	87.381	87.183	83.785	88.413	88.123	80.259	82.087
84.817	81.918	83.541	88.711	85.168	89.178	89.454	87.403	87.202	83.809	88.432	88.138	80.285	82.103
84.852	81.939	83.56	88.737	85.192	89.203	89.475	87.425	87.221	83.833	88.451	88.153	80.312	82.12
84.888	81.959	83.58	88.763	85.217	89.227	89.496	87.446	87.24	83.857	88.47	88.167	80.338	82.136
84.924	81.979	83.599	88.789	85.241	89.252	89.517	87.468	87.259	83.881	88.489	88.182	80.365	82.153
84.96	82	83.618	88.816	85.265	89.276	89.538	87.49	87.278	83.905	88.508	88.197	80.391	82.169
84.995	82.02	83.638	88.842	85.289	89.301	89.559	87.512	87.297	83.929	88.527	88.212	80.418	82.185
85.031	82.041	83.657	88.868	85.314	89.325	89.58	87.533	87.316	83.953	88.546	88.226	80.444	82.202
85.067	82.061	83.676	88.894	85.338	89.35	89.601	87.555	87.335	83.976	88.565	88.241	80.471	82.218
85.103	82.082	83.696	88.92	85.362	89.375	89.622	87.577	87.354	84	88.584	88.256	80.498	82.235
85.138	82.102	83.715	88.946	85.386	89.399	89.643	87.599	87.373	84.024	88.603	88.271	80.524	82.251
85.174	82.123	83.735	88.972	85.411	89.424	89.664	87.62	87.393	84.048	88.622	88.285	80.551	82.268
85.21	82.143	83.754	88.998	85.435	89.448	89.685	87.642	87.412	84.072	88.641	88.3	80.577	82.284
85.245	82.164	83.773	89.024	85.459	89.473	89.706	87.664	87.431	84.096	88.66	88.315	80.604	82.3
85.281	82.184	83.793	89.05	85.483	89.497	89.727	87.685	87.45	84.12	88.679	88.33	80.63	82.317
85.317	82.205	83.812	89.076	85.507	89.522	89.748	87.707	87.469	84.143	88.698	88.344	80.657	82.333
85.352	82.225	83.831	89.102	85.532	89.546	89.769	87.729	87.488	84.167	88.717	88.359	80.683	82.35
85.388	82.245	83.851	89.128	85.556	89.571	89.79	87.751	87.507	84.191	88.736	88.374	80.71	82.366
85.424	82.266	83.87	89.154	85.58	89.595	89.811	87.772	87.526	84.215	88.755	88.388	80.736	82.382
85.459	82.286	83.889	89.18	85.604	89.62	89.832	87.794	87.545	84.239	88.774	88.403	80.763	82.399
85.495	82.307	83.909	89.206	85.628	89.644	89.853	87.816	87.564	84.263	88.793	88.418	80.789	82.415
85.531	82.327	83.928	89.232	85.653	89.669	89.874	87.837	87.583	84.286	88.812	88.433	80.816	82.432
85.566	82.348	83.947	89.258	85.677	89.693	89.895	87.859	87.602	84.31	88.831	88.447	80.842	82.448
85.602	82.368	83.967	89.284	85.701	89.718	89.916	87.881	87.621	84.334	88.85	88.462	80.868	82.464
85.637	82.388	83.986	89.31	85.725	89.742	89.937	87.902	87.64	84.358	88.869	88.477	80.895	82.481
85.673	82.409	84.005	89.336	85.749	89.767	89.958	87.924	87.659	84.382	88.888	88.491	80.921	82.497
85.709	82.429	84.025	89.362	85.774	89.791	89.979	87.946	87.678	84.405	88.907	88.506	80.948	82.513
85.744	82.45	84.044	89.388	85.798	89.816	90	87.968	87.697	84.429	88.926	88.521	80.974	82.53
85.78	82.47	84.063	89.414	85.822	89.84	90.021	87.989	87.716	84.453	88.945	88.536	81.001	82.546
85.815	82.49	84.083	89.44	85.846	89.865	90.042	88.011	87.735	84.477	88.964	88.55	81.027	82.563
85.851	82.511	84.102	89.466	85.87	89.889	90.063	88.033	87.754	84.5	88.983	88.565	81.053	82.579
85.887	82.531	84.121	89.492	85.894	89.914	90.084	88.054	87.773	84.524	89.001	88.58	81.08	82.595
85.854	82.508	84.098	89.471	85.871	89.89	90.063	88.032	87.754	84.497	88.976	88.559	81.052	82.574
85.821	82.485	84.075	89.449	85.848	89.867	90.042	88.01	87.736	84.471	88.95	88.538	81.024	82.553
85.788	82.462	84.052	89.428	85.825	89.844	90.022	87.987	87.717	84.444	88.925	88.517	80.996	82.532
85.755	82.439	84.029	89.406	85.801	89.821	90.001	87.965	87.698	84.417	88.899	88.496	80.969	82.511
85.722	82.416	84.006	89.385	85.778	89.797	89.981	87.943	87.68	84.39	88.874	88.475	80.941	82.49
85.689	82.393	83.982	89.363	85.755	89.774	89.96	87.921	87.661	84.364	88.848	88.454	80.913	82.469
85.656	82.37	83.959	89.342	85.732	89.751	89.94	87.899	87.643	84.337	88.822	88.433	80.886	82.448
85.623	82.347	83.936	89.32	85.709	89.728	89.919	87.876	87.625	84.31	88.797	88.412	80.858	82.427
85.59	82.325	83.913	89.299	85.686	89.704	89.899	87.854	87.606	84.283	88.771	88.391	80.83	82.406
85.558	82.302	83.89	89.277	85.663	89.681	89.878	87.832	87.588	84.257	88.746	88.37	80.803	82.386
85.525	82.279	83.867	89.256	85.64	89.658	89.857	87.81	87.569	84.23	88.721	88.349	80.775	82.365
85.492	82.256	83.844	89.235	85.617	89.635	89.837	87.788	87.551	84.204	88.695	88.328	80.747	82.344
85.46	82.233	83.821	89.213	85.594	89.612	89.817	87.766	87.532	84.177	88.67	88.308	80.72	82.323
85.427	82.21	83.798	89.192	85.571	89.589	89.796	87.744	87.514	84.151	88.644	88.287	80.692	82.302
85.394	82.188	83.775	89.171	85.548	89.566	89.776	87.722	87.496	84.124	88.619	88.266	80.665	82.281
85.362	82.165	83.752	89.149	85.525	89.543	89.755	87.699	87.477	84.098	88.594	88.245	80.637	82.26
85.329	82.142	83.729	89.128	85.502	89.52	89.735	87.677	87.459	84.071	88.568	88.224	80.61	82.24
85.296	82.119	83.706	89.107	85.479	89.496	89.714	87.655	87.44	84.045	88.543	88.203	80.582	82.219
85.264	82.097	83.683	89.086	85.456	89.473	89.694	87.633	87.422	84.018	88.518	88.183	80.555	82.198
85.231	82.074	83.66	89.064	85.433	89.45	89.674	87.611	87.404	83.992	88.492	88.162	80.527	82.177
85.199	82.051	83.638	89.043	85.41	89.427	89.653	87.589	87.385	83.966	88.467	88.141	80.5	82.157
85.166	82.029	83.615	89.022	85.387	89.404	89.633	87.567	87.367	83.939	88.442	88.12	80.473	82.136
85.134	82.006	83.592	89.001	85.364	89.382	89.612	87.545	87.349	83.913	88.417	88.1	80.445	82.115
85.101	81.984	83.569	88.98	85.342	89.359	89.592	87.523	87.33	83.887	88.391	88.079	80.418	82.094
85.069	81.961	83.546	88.958	85.319	89.336	89.572	87.501	87.312	83.86	88.366	88.058	80.391	82.074
85.036	81.938	83.523	88.937	85.296	89.313	89.552	87.48	87.294	83.834	88.341	88.038	80.363	82.053
85.004	81.916	83.501	88.916	85.273	89.29	89.531	87.458	87.276	83.808	88.316	88.017	80.336	82.032
84.972	81.893	83.478	88.895	85.25	89.267	89.511	87.436	87.257	83.782	88.291	87.996	80.309	82.012
84.939	81.871	83.455	88.874	85.228	89.244	89.491	87.414	87.239	83.756	88.265	87.976	80.282	81.991
84.907	81.848	83.432	88.853	85.205	89.221	89.47	87.392	87.221	83.73	88.24	87.955	80.255	81.971
84.875	81.826	83.409	88.832	85.182	89.198	89.45	87.37	87.203	83.703	88.215	87.934	80.227	81.95
84.842	81.804	83.387	88.811	85.16	89.176	89.43	87.348	87.184	83.677	88.19	87.914	80.2	81.929
84.81	81.781	83.364	88.79	85.137	89.153	89.41	87.326	87.166	83.651	88.165	87.893	80.173	81.909
84.778	81.759	83.341	88.769	85.114	89.13	89.389	87.305	87.148	83.625	88.14	87.873	80.146	81.888
84.745	81.736	83.319	88.748	85.092	89.107	89.369	87.283	87.13	83.599	88.115	87.852	80.119	81.868
84.713	81.714	83.296	88.727	85.069	89.085	89.349	87.261	87.112	83.573	88.09	87.831	80.092	81.847
84.681	81.692	83.273	88.706	85.046	89.062	89.329	87.239	87.094	83.547	88.065	87.811	80.065	81.827
84.649	81.669	83.25	88.685	85.024	89.039	89.309	87.217	87.075	83.521	88.04	87.79	80.038	81.806
84.617	81.647	83.228	88.664	85.001	89.016	89.289	87.196	87.057	83.495	88.015	87.77	80.011	81.786
84.585	81.625	83.205	88.643	84.979	88.994	89.268	87.174	87.039	83.47	87.99	87.749	79.984	81.765
84.553	81.602	83.183	88.622	84.956	88.971	89.248	87.152	87.021	83.444	87.965	87.729	79.957	81.745
84.521	81.58	83.16	88.601	84.934	88.948	89.228	87.131	87.003	83.418	87.94	87.708	79.93	81.724
84.488	81.558	83.137	88.58	84.911	88.926	89.208	87.109	86.985	83.392	87.915	87.688	79.903	81.704
84.456	81.536	83.115	88.56	84.889	88.903	89.188	87.087	86.967	83.366	87.89	87.667	79.876	81.684
84.424	81.513	83.092	88.539	84.866	88.881	89.168	87.065	86.949	83.341	87.865	87.647	79.849	81.663
84.392	81.491	83.07	88.518	84.844	88.858	89.148	87.044	86.931	83.315	87.841	87.627	79.822	81.643
84.36	81.469	83.047	88.497	84.821	88.835	89.128	87.022	86.913	83.289	87.816	87.606	79.796	81.622
84.329	81.447	83.025	88.476	84.799	88.813	89.108	87.001	86.895	83.263	87.791	87.586	79.769	81.602
84.297	81.425	83.002	88.456	84.776	88.79	89.088	86.979	86.877	83.238	87.766	87.565	79.742	81.582
84.265	81.403	82.98	88.435	84.754	88.768	89.068	86.957	86.859	83.212	87.741	87.545	79.715	81.562
84.233	81.38	82.957	88.414	84.732	88.745	89.048	86.936	86.841	83.186	87.716	87.525	79.689	81.541
84.201	81.358	82.935	88.393	84.709	88.723	89.028	86.914	86.823	83.161	87.692	87.504	79.662	81.521
84.169	81.336	82.912	88.373	84.687	88.7	89.008	86.893	86.805	83.135	87.667	87.484	79.635	81.501
84.137	81.314	82.89	88.352	84.665	88.678	88.988	86.871	86.787	83.11	87.642	87.464	79.608	81.48
84.106	81.292	82.867	88.331	84.642	88.655	88.968	86.849	86.769	83.084	87.618	87.443	79.582	81.46
84.074	81.27	82.845	88.311	84.62	88.633	88.948	86.828	86.751	83.059	87.593	87.423	79.555	81.44
84.042	81.248	82.822	88.29	84.598	88.611	88.928	86.806	86.733	83.033	87.568	87.403	79.529	81.42
84.01	81.226	82.8	88.269	84.576	88.588	88.908	86.785	86.715	83.008	87.544	87.382	79.502	81.4
83.979	81.204	82.778	88.249	84.553	88.566	88.888	86.763	86.697	82.982	87.519	87.362	79.475	81.379
83.947	81.182	82.755	88.228	84.531	88.543	88.868	86.742	86.679	82.957	87.494	87.342	79.449	81.359
83.915	81.16	82.733	88.207	84.509	88.521	88.848	86.721	86.661	82.932	87.47	87.322	79.422	81.339
83.884	81.139	82.711	88.187	84.487	88.499	88.829	86.699	86.643	82.906	87.445	87.301	79.396	81.319
83.852	81.117	82.688	88.166	84.465	88.476	88.809	86.678	86.626	82.881	87.42	87.281	79.369	81.299
83.82	81.095	82.666	88.146	84.442	88.454	88.789	86.656	86.608	82.856	87.396	87.261	79.343	81.279
83.789	81.073	82.644	88.125	84.42	88.432	88.769	86.635	86.59	82.83	87.371	87.241	79.316	81.259
83.757	81.051	82.621	88.105	84.398	88.41	88.749	86.613	86.572	82.805	87.347	87.221	79.29	81.239
83.726	81.029	82.599	88.084	84.376	88.387	88.729	86.592	86.554	82.78	87.322	87.2	79.264	81.219
83.694	81.008	82.577	88.064	84.354	88.365	88.71	86.571	86.536	82.755	87.298	87.18	79.237	81.199
83.663	80.986	82.555	88.043	84.332	88.343	88.69	86.549	86.519	82.729	87.273	87.16	79.211	81.178
83.631	80.964	82.532	88.023	84.31	88.321	88.67	86.528	86.501	82.704	87.249	87.14	79.185	81.158
83.6	80.942	82.51	88.002	84.288	88.298	88.65	86.507	86.483	82.679	87.224	87.12	79.158	81.138
83.568	80.921	82.488	87.982	84.266	88.276	88.631	86.485	86.465	82.654	87.2	87.1	79.132	81.118
83.537	80.899	82.466	87.962	84.244	88.254	88.611	86.464	86.447	82.629	87.176	87.08	79.106	81.099
83.506	80.877	82.444	87.941	84.222	88.232	88.591	86.443	86.43	82.604	87.151	87.06	79.08	81.079
83.474	80.855	82.421	87.921	84.2	88.21	88.571	86.422	86.412	82.579	87.127	87.04	79.053	81.059
83.443	80.834	82.399	87.9	84.178	88.188	88.552	86.4	86.394	82.554	87.102	87.02	79.027	81.039
83.412	80.812	82.377	87.88	84.156	88.166	88.532	86.379	86.377	82.529	87.078	87	79.001	81.019
83.38	80.791	82.355	87.86	84.134	88.144	88.512	86.358	86.359	82.504	87.054	86.979	78.975	80.999
83.349	80.769	82.333	87.839	84.112	88.122	88.493	86.337	86.341	82.479	87.03	86.959	78.949	80.979
83.318	80.747	82.311	87.819	84.09	88.1	88.473	86.315	86.323	82.454	87.005	86.939	78.923	80.959
83.287	80.726	82.289	87.799	84.069	88.077	88.453	86.294	86.306	82.429	86.981	86.919	78.896	80.939
83.255	80.704	82.267	87.779	84.047	88.055	88.434	86.273	86.288	82.404	86.957	86.9	78.87	80.919
83.224	80.683	82.245	87.758	84.025	88.033	88.414	86.252	86.27	82.379	86.932	86.88	78.844	80.9
83.193	80.661	82.223	87.738	84.003	88.011	88.395	86.231	86.253	82.354	86.908	86.86	78.818	80.88
83.162	80.64	82.201	87.718	83.981	87.99	88.375	86.21	86.235	82.33	86.884	86.84	78.792	80.86
83.131	80.618	82.179	87.698	83.96	87.968	88.355	86.188	86.218	82.305	86.86	86.82	78.766	80.84
83.1	80.597	82.157	87.678	83.938	87.946	88.336	86.167	86.2	82.28	86.836	86.8	78.74	80.82
83.069	80.575	82.135	87.657	83.916	87.924	88.316	86.146	86.182	82.255	86.811	86.78	78.714	80.801
83.038	80.554	82.113	87.637	83.894	87.902	88.297	86.125	86.165	82.231	86.787	86.76	78.688	80.781
83.006	80.533	82.091	87.617	83.873	87.88	88.277	86.104	86.147	82.206	86.763	86.74	78.662	80.761
82.975	80.511	82.069	87.597	83.851	87.858	88.258	86.083	86.13	82.181	86.739	86.72	78.637	80.742
82.944	80.49	82.047	87.577	83.829	87.836	88.238	86.062	86.112	82.156	86.715	86.7	78.611	80.722
82.914	80.469	82.025	87.557	83.808	87.814	88.219	86.041	86.095	82.132	86.691	86.681	78.585	80.702
82.883	80.447	82.003	87.537	83.786	87.792	88.199	86.02	86.077	82.107	86.667	86.661	78.559	80.682
82.852	80.426	81.981	87.517	83.764	87.771	88.18	85.999	86.06	82.083	86.643	86.641	78.533	80.663
82.821	80.405	81.959	87.497	83.743	87.749	88.16	85.978	86.042	82.058	86.619	86.621	78.507	80.643
82.79	80.383	81.937	87.477	83.721	87.727	88.141	85.957	86.025	82.034	86.595	86.601	78.482	80.624
82.759	80.362	81.915	87.456	83.7	87.705	88.121	85.936	86.007	82.009	86.571	86.582	78.456	80.604
82.728	80.341	81.893	87.436	83.678	87.684	88.102	85.915	85.99	81.985	86.547	86.562	78.43	80.584
82.697	80.32	81.872	87.416	83.656	87.662	88.083	85.894	85.972	81.96	86.523	86.542	78.405	80.565
82.666	80.298	81.85	87.397	83.635	87.64	88.063	85.873	85.955	81.936	86.499	86.522	78.379	80.545
82.636	80.277	81.828	87.377	83.613	87.618	88.044	85.852	85.937	81.911	86.475	86.503	78.353	80.526
82.605	80.256	81.806	87.357	83.592	87.597	88.024	85.831	85.92	81.887	86.451	86.483	78.328	80.506
82.574	80.235	81.784	87.337	83.57	87.575	88.005	85.811	85.902	81.862	86.427	86.463	78.302	80.487
82.543	80.214	81.763	87.317	83.549	87.553	87.986	85.79	85.885	81.838	86.403	86.443	78.276	80.467
82.513	80.193	81.741	87.297	83.528	87.532	87.966	85.769	85.868	81.814	86.379	86.424	78.251	80.448
82.482	80.171	81.719	87.277	83.506	87.51	87.947	85.748	85.85	81.789	86.355	86.404	78.225	80.428
82.451	80.15	81.697	87.257	83.485	87.489	87.928	85.727	85.833	81.765	86.332	86.384	78.2	80.409
[truncated: 41,201 more rows]
