# Supplementary material for: Global sleep homeostasis reflects temporally and spatially integrated local cortical neuronal activity
Source: eLife. 2020 Jul 2;9:e54148. doi: 10.7554/eLife.54148 (PMC7332296; doi:10.7554/eLife.54148)
Supplement: Figure 3—source data 1. [file elife-54148-fig3-data1.zip › Figure 3/Model Process S/Process-S-Classic-Model-SWA-Mouse-2.csv]

Frontal EEG	Mean LFP	LFP 1	LFP 2	LFP 3	LFP 4	LFP 5	LFP 6	LFP 7	LFP 8	LFP 9	LFP 10	LFP 11	LFP 12	LFP 13	LFP 14	LFP 15	LFP 16
123.58	95.932	104.94	99.345	109.14	100.44	107.04	105.75	102.58	98.929	100.48	110.41	102.38	120.35	99.484	97.197	95.721	93.745
123.62	95.955	104.97	99.358	109.17	100.45	107.06	105.76	102.6	98.944	100.5	110.46	102.4	120.38	99.503	97.242	95.738	93.764
123.66	95.978	105	99.37	109.19	100.46	107.07	105.77	102.61	98.959	100.52	110.51	102.41	120.41	99.522	97.287	95.755	93.782
123.7	96.002	105.03	99.382	109.21	100.48	107.09	105.78	102.63	98.973	100.54	110.55	102.43	120.43	99.541	97.332	95.771	93.801
123.74	96.025	105.05	99.395	109.23	100.49	107.11	105.78	102.65	98.988	100.56	110.6	102.45	120.46	99.559	97.377	95.788	93.819
123.78	96.048	105.08	99.407	109.26	100.5	107.13	105.79	102.67	99.002	100.58	110.64	102.47	120.49	99.578	97.423	95.805	93.838
123.82	96.071	105.11	99.419	109.28	100.51	107.15	105.8	102.68	99.017	100.6	110.69	102.48	120.52	99.597	97.468	95.822	93.856
123.86	96.094	105.14	99.432	109.3	100.52	107.17	105.81	102.7	99.031	100.62	110.74	102.5	120.54	99.615	97.513	95.839	93.875
123.9	96.117	105.16	99.444	109.32	100.53	107.19	105.82	102.72	99.046	100.64	110.78	102.52	120.57	99.634	97.558	95.856	93.893
123.94	96.14	105.19	99.456	109.35	100.55	107.21	105.83	102.73	99.06	100.66	110.83	102.54	120.6	99.653	97.603	95.873	93.912
123.98	96.163	105.22	99.469	109.37	100.56	107.23	105.84	102.75	99.075	100.68	110.87	102.55	120.63	99.672	97.648	95.89	93.93
124.02	96.186	105.25	99.481	109.39	100.57	107.24	105.85	102.77	99.089	100.7	110.92	102.57	120.65	99.69	97.693	95.907	93.949
124.06	96.209	105.27	99.493	109.41	100.58	107.26	105.85	102.78	99.104	100.72	110.97	102.59	120.68	99.709	97.738	95.924	93.967
124.1	96.232	105.3	99.505	109.44	100.59	107.28	105.86	102.8	99.118	100.74	111.01	102.6	120.71	99.728	97.783	95.941	93.986
124.14	96.255	105.33	99.518	109.46	100.6	107.3	105.87	102.82	99.133	100.76	111.06	102.62	120.74	99.746	97.828	95.958	94.004
124.18	96.278	105.36	99.53	109.48	100.62	107.32	105.88	102.84	99.147	100.78	111.1	102.64	120.76	99.765	97.873	95.975	94.022
124.22	96.301	105.38	99.542	109.5	100.63	107.34	105.89	102.85	99.162	100.8	111.15	102.66	120.79	99.783	97.918	95.991	94.041
124.26	96.324	105.41	99.555	109.53	100.64	107.36	105.9	102.87	99.176	100.82	111.2	102.67	120.82	99.802	97.962	96.008	94.059
124.3	96.347	105.44	99.567	109.55	100.65	107.38	105.91	102.89	99.191	100.84	111.24	102.69	120.85	99.821	98.007	96.025	94.078
124.34	96.37	105.47	99.579	109.57	100.66	107.4	105.92	102.9	99.205	100.86	111.29	102.71	120.87	99.839	98.052	96.042	94.096
124.38	96.393	105.49	99.591	109.59	100.67	107.41	105.92	102.92	99.22	100.88	111.33	102.73	120.9	99.858	98.097	96.059	94.115
124.42	96.416	105.52	99.604	109.62	100.69	107.43	105.93	102.94	99.234	100.9	111.38	102.74	120.93	99.877	98.142	96.076	94.133
124.46	96.438	105.55	99.616	109.64	100.7	107.45	105.94	102.95	99.249	100.92	111.43	102.76	120.96	99.895	98.186	96.093	94.151
124.5	96.461	105.58	99.628	109.66	100.71	107.47	105.95	102.97	99.263	100.94	111.47	102.78	120.98	99.914	98.231	96.109	94.17
124.54	96.484	105.6	99.641	109.68	100.72	107.49	105.96	102.99	99.278	100.96	111.52	102.8	121.01	99.933	98.276	96.126	94.188
124.58	96.507	105.63	99.653	109.71	100.73	107.51	105.97	103.01	99.292	100.98	111.56	102.81	121.04	99.951	98.32	96.143	94.207
124.62	96.53	105.66	99.665	109.73	100.74	107.53	105.98	103.02	99.307	101	111.61	102.83	121.07	99.97	98.365	96.16	94.225
124.66	96.553	105.69	99.677	109.75	100.76	107.55	105.99	103.04	99.321	101.02	111.65	102.85	121.09	99.988	98.41	96.177	94.244
124.7	96.576	105.71	99.69	109.77	100.77	107.56	105.99	103.06	99.335	101.04	111.7	102.87	121.12	100.01	98.454	96.194	94.262
124.74	96.599	105.74	99.702	109.8	100.78	107.58	106	103.07	99.35	101.06	111.75	102.88	121.15	100.03	98.499	96.211	94.28
124.78	96.622	105.77	99.714	109.82	100.79	107.6	106.01	103.09	99.364	101.08	111.79	102.9	121.17	100.04	98.544	96.227	94.299
124.82	96.645	105.8	99.726	109.84	100.8	107.62	106.02	103.11	99.379	101.1	111.84	102.92	121.2	100.06	98.588	96.244	94.317
124.86	96.668	105.82	99.739	109.86	100.81	107.64	106.03	103.12	99.393	101.12	111.88	102.94	121.23	100.08	98.633	96.261	94.336
124.89	96.69	105.85	99.751	109.88	100.82	107.66	106.04	103.14	99.408	101.14	111.93	102.95	121.26	100.1	98.677	96.278	94.354
124.93	96.713	105.88	99.763	109.91	100.84	107.68	106.05	103.16	99.422	101.16	111.97	102.97	121.28	100.12	98.722	96.295	94.372
124.97	96.736	105.91	99.775	109.93	100.85	107.7	106.06	103.18	99.437	101.18	112.02	102.99	121.31	100.14	98.766	96.311	94.391
125.01	96.759	105.93	99.788	109.95	100.86	107.72	106.06	103.19	99.451	101.2	112.06	103	121.34	100.16	98.811	96.328	94.409
125.05	96.782	105.96	99.8	109.97	100.87	107.73	106.07	103.21	99.466	101.22	112.11	103.02	121.37	100.17	98.855	96.345	94.427
125.09	96.805	105.99	99.812	110	100.88	107.75	106.08	103.23	99.48	101.24	112.16	103.04	121.39	100.19	98.899	96.362	94.446
125.13	96.827	106.02	99.824	110.02	100.89	107.77	106.09	103.24	99.494	101.26	112.2	103.06	121.42	100.21	98.944	96.379	94.464
125.17	96.85	106.04	99.837	110.04	100.91	107.79	106.1	103.26	99.509	101.28	112.25	103.07	121.45	100.23	98.988	96.395	94.483
125.21	96.873	106.07	99.849	110.06	100.92	107.81	106.11	103.28	99.523	101.3	112.29	103.09	121.48	100.25	99.032	96.412	94.501
125.25	96.896	106.1	99.861	110.09	100.93	107.83	106.12	103.29	99.538	101.32	112.34	103.11	121.5	100.27	99.077	96.429	94.519
125.29	96.919	106.12	99.873	110.11	100.94	107.85	106.13	103.31	99.552	101.34	112.38	103.13	121.53	100.29	99.121	96.446	94.538
125.33	96.941	106.15	99.886	110.13	100.95	107.87	106.13	103.33	99.567	101.36	112.43	103.14	121.56	100.3	99.165	96.462	94.556
125.37	96.964	106.18	99.898	110.15	100.96	107.88	106.14	103.34	99.581	101.38	112.47	103.16	121.58	100.32	99.21	96.479	94.574
125.41	96.987	106.21	99.91	110.17	100.98	107.9	106.15	103.36	99.596	101.4	112.52	103.18	121.61	100.34	99.254	96.496	94.593
125.45	97.01	106.23	99.922	110.2	100.99	107.92	106.16	103.38	99.61	101.42	112.56	103.19	121.64	100.36	99.298	96.513	94.611
125.49	97.033	106.26	99.934	110.22	101	107.94	106.17	103.39	99.624	101.44	112.61	103.21	121.67	100.38	99.342	96.529	94.629
125.53	97.055	106.29	99.947	110.24	101.01	107.96	106.18	103.41	99.639	101.46	112.65	103.23	121.69	100.4	99.386	96.546	94.648
125.57	97.078	106.31	99.959	110.26	101.02	107.98	106.19	103.43	99.653	101.48	112.7	103.25	121.72	100.41	99.431	96.563	94.666
125.61	97.101	106.34	99.971	110.29	101.03	108	106.2	103.45	99.668	101.5	112.74	103.26	121.75	100.43	99.475	96.58	94.684
125.65	97.124	106.37	99.983	110.31	101.05	108.02	106.2	103.46	99.682	101.52	112.79	103.28	121.77	100.45	99.519	96.596	94.703
125.69	97.146	106.4	99.996	110.33	101.06	108.03	106.21	103.48	99.696	101.54	112.83	103.3	121.8	100.47	99.563	96.613	94.721
125.73	97.169	106.42	100.01	110.35	101.07	108.05	106.22	103.5	99.711	101.56	112.88	103.32	121.83	100.49	99.607	96.63	94.739
125.77	97.192	106.45	100.02	110.37	101.08	108.07	106.23	103.51	99.725	101.58	112.93	103.33	121.86	100.51	99.651	96.646	94.758
125.81	97.214	106.48	100.03	110.4	101.09	108.09	106.24	103.53	99.74	101.6	112.97	103.35	121.88	100.53	99.695	96.663	94.776
125.85	97.237	106.5	100.04	110.42	101.1	108.11	106.25	103.55	99.754	101.62	113.02	103.37	121.91	100.54	99.739	96.68	94.794
125.89	97.26	106.53	100.06	110.44	101.12	108.13	106.26	103.56	99.768	101.64	113.06	103.38	121.94	100.56	99.783	96.697	94.812
125.93	97.283	106.56	100.07	110.46	101.13	108.15	106.27	103.58	99.783	101.66	113.11	103.4	121.96	100.58	99.827	96.713	94.831
125.97	97.305	106.59	100.08	110.49	101.14	108.17	106.27	103.6	99.797	101.68	113.15	103.42	121.99	100.6	99.871	96.73	94.849
126	97.328	106.61	100.09	110.51	101.15	108.18	106.28	103.61	99.812	101.7	113.2	103.44	122.02	100.62	99.915	96.747	94.867
126.04	97.351	106.64	100.11	110.53	101.16	108.2	106.29	103.63	99.826	101.72	113.24	103.45	122.05	100.64	99.959	96.763	94.886
126.08	97.373	106.67	100.12	110.55	101.17	108.22	106.3	103.65	99.84	101.74	113.29	103.47	122.07	100.65	100	96.78	94.904
126.12	97.396	106.69	100.13	110.57	101.18	108.24	106.31	103.66	99.855	101.76	113.33	103.49	122.1	100.67	100.05	96.797	94.922
126.16	97.419	106.72	100.14	110.6	101.2	108.26	106.32	103.68	99.869	101.78	113.37	103.5	122.13	100.69	100.09	96.813	94.94
126.2	97.441	106.75	100.15	110.62	101.21	108.28	106.33	103.7	99.884	101.8	113.42	103.52	122.15	100.71	100.13	96.83	94.959
126.24	97.464	106.78	100.17	110.64	101.22	108.3	106.33	103.71	99.898	101.82	113.46	103.54	122.18	100.73	100.18	96.847	94.977
126.28	97.486	106.8	100.18	110.66	101.23	108.31	106.34	103.73	99.912	101.84	113.51	103.56	122.21	100.75	100.22	96.863	94.995
126.32	97.509	106.83	100.19	110.68	101.24	108.33	106.35	103.75	99.927	101.86	113.55	103.57	122.24	100.76	100.27	96.88	95.013
126.36	97.532	106.86	100.2	110.71	101.25	108.35	106.36	103.77	99.941	101.88	113.6	103.59	122.26	100.78	100.31	96.897	95.032
126.4	97.554	106.88	100.21	110.73	101.27	108.37	106.37	103.78	99.955	101.9	113.64	103.61	122.29	100.8	100.35	96.913	95.05
126.44	97.577	106.91	100.23	110.75	101.28	108.39	106.38	103.8	99.97	101.92	113.69	103.62	122.32	100.82	100.4	96.93	95.068
126.48	97.6	106.94	100.24	110.77	101.29	108.41	106.39	103.82	99.984	101.94	113.73	103.64	122.34	100.84	100.44	96.946	95.086
126.52	97.622	106.96	100.25	110.8	101.3	108.43	106.4	103.83	99.998	101.96	113.78	103.66	122.37	100.86	100.48	96.963	95.105
126.56	97.645	106.99	100.26	110.82	101.31	108.45	106.4	103.85	100.01	101.98	113.82	103.68	122.4	100.88	100.53	96.98	95.123
126.6	97.667	107.02	100.28	110.84	101.32	108.46	106.41	103.87	100.03	102	113.87	103.69	122.43	100.89	100.57	96.996	95.141
126.64	97.69	107.04	100.29	110.86	101.34	108.48	106.42	103.88	100.04	102.02	113.91	103.71	122.45	100.91	100.61	97.013	95.159
126.68	97.712	107.07	100.3	110.88	101.35	108.5	106.43	103.9	100.06	102.04	113.96	103.73	122.48	100.93	100.66	97.029	95.178
126.71	97.735	107.1	100.31	110.91	101.36	108.52	106.44	103.92	100.07	102.06	114	103.74	122.51	100.95	100.7	97.046	95.196
126.75	97.758	107.12	100.32	110.93	101.37	108.54	106.45	103.93	100.08	102.08	114.05	103.76	122.53	100.97	100.74	97.063	95.214
126.79	97.78	107.15	100.34	110.95	101.38	108.56	106.46	103.95	100.1	102.1	114.09	103.78	122.56	100.99	100.79	97.079	95.232
126.83	97.803	107.18	100.35	110.97	101.39	108.58	106.47	103.97	100.11	102.12	114.13	103.8	122.59	101	100.83	97.096	95.251
126.87	97.825	107.2	100.36	110.99	101.4	108.59	106.47	103.98	100.13	102.14	114.18	103.81	122.61	101.02	100.88	97.112	95.269
126.91	97.848	107.23	100.37	111.02	101.42	108.61	106.48	104	100.14	102.16	114.22	103.83	122.64	101.04	100.92	97.129	95.287
126.95	97.87	107.26	100.38	111.04	101.43	108.63	106.49	104.02	100.16	102.18	114.27	103.85	122.67	101.06	100.96	97.146	95.305
126.99	97.893	107.29	100.4	111.06	101.44	108.65	106.5	104.03	100.17	102.2	114.31	103.86	122.69	101.08	101.01	97.162	95.323
127.03	97.915	107.31	100.41	111.08	101.45	108.67	106.51	104.05	100.18	102.22	114.36	103.88	122.72	101.09	101.05	97.179	95.342
127.07	97.938	107.34	100.42	111.1	101.46	108.69	106.52	104.07	100.2	102.23	114.4	103.9	122.75	101.11	101.09	97.195	95.36
127.11	97.96	107.37	100.43	111.13	101.47	108.71	106.53	104.08	100.21	102.25	114.45	103.91	122.78	101.13	101.14	97.212	95.378
127.15	97.983	107.39	100.45	111.15	101.49	108.72	106.53	104.1	100.23	102.27	114.49	103.93	122.8	101.15	101.18	97.228	95.396
127.19	98.005	107.42	100.46	111.17	101.5	108.74	106.54	104.12	100.24	102.29	114.53	103.95	122.83	101.17	101.22	97.245	95.414
127.23	98.028	107.45	100.47	111.19	101.51	108.76	106.55	104.13	100.26	102.31	114.58	103.97	122.86	101.19	101.27	97.261	95.432
127.27	98.05	107.47	100.48	111.21	101.52	108.78	106.56	104.15	100.27	102.33	114.62	103.98	122.88	101.2	101.31	97.278	95.451
127.3	98.073	107.5	100.49	111.24	101.53	108.8	106.57	104.17	100.29	102.35	114.67	104	122.91	101.22	101.35	97.295	95.469
127.34	98.095	107.53	100.51	111.26	101.54	108.82	106.58	104.18	100.3	102.37	114.71	104.02	122.94	101.24	101.39	97.311	95.487
127.38	98.118	107.55	100.52	111.28	101.55	108.84	106.59	104.2	100.31	102.39	114.75	104.03	122.96	101.26	101.44	97.328	95.505
127.42	98.14	107.58	100.53	111.3	101.57	108.85	106.6	104.22	100.33	102.41	114.8	104.05	122.99	101.28	101.48	97.344	95.523
127.46	98.162	107.61	100.54	111.32	101.58	108.87	106.6	104.23	100.34	102.43	114.84	104.07	123.02	101.3	101.52	97.361	95.541
127.5	98.185	107.63	100.55	111.35	101.59	108.89	106.61	104.25	100.36	102.45	114.89	104.08	123.04	101.31	101.57	97.377	95.56
127.54	98.207	107.66	100.57	111.37	101.6	108.91	106.62	104.27	100.37	102.47	114.93	104.1	123.07	101.33	101.61	97.394	95.578
127.58	98.23	107.69	100.58	111.39	101.61	108.93	106.63	104.28	100.39	102.49	114.98	104.12	123.1	101.35	101.65	97.41	95.596
127.62	98.252	107.71	100.59	111.41	101.62	108.95	106.64	104.3	100.4	102.51	115.02	104.14	123.13	101.37	101.7	97.427	95.614
127.66	98.275	107.74	100.6	111.43	101.64	108.97	106.65	104.32	100.41	102.53	115.06	104.15	123.15	101.39	101.74	97.443	95.632
127.7	98.297	107.76	100.61	111.45	101.65	108.98	106.66	104.33	100.43	102.55	115.11	104.17	123.18	101.41	101.78	97.46	95.65
127.74	98.319	107.79	100.63	111.48	101.66	109	106.66	104.35	100.44	102.57	115.15	104.19	123.21	101.42	101.83	97.476	95.668
127.77	98.342	107.82	100.64	111.5	101.67	109.02	106.67	104.37	100.46	102.59	115.2	104.2	123.23	101.44	101.87	97.493	95.687
127.81	98.364	107.84	100.65	111.52	101.68	109.04	106.68	104.38	100.47	102.61	115.24	104.22	123.26	101.46	101.91	97.509	95.705
127.85	98.387	107.87	100.66	111.54	101.69	109.06	106.69	104.4	100.49	102.63	115.28	104.24	123.29	101.48	101.95	97.525	95.723
127.89	98.409	107.9	100.67	111.56	101.7	109.08	106.7	104.42	100.5	102.65	115.33	104.25	123.31	101.5	102	97.542	95.741
127.93	98.431	107.92	100.69	111.59	101.72	109.1	106.71	104.43	100.51	102.66	115.37	104.27	123.34	101.51	102.04	97.558	95.759
127.97	98.454	107.95	100.7	111.61	101.73	109.11	106.72	104.45	100.53	102.68	115.42	104.29	123.37	101.53	102.08	97.575	95.777
128.01	98.476	107.98	100.71	111.63	101.74	109.13	106.73	104.47	100.54	102.7	115.46	104.31	123.39	101.55	102.13	97.591	95.795
128.05	98.498	108	100.72	111.65	101.75	109.15	106.73	104.48	100.56	102.72	115.5	104.32	123.42	101.57	102.17	97.608	95.813
128.09	98.521	108.03	100.74	111.67	101.76	109.17	106.74	104.5	100.57	102.74	115.55	104.34	123.45	101.59	102.21	97.624	95.831
128.13	98.543	108.06	100.75	111.7	101.77	109.19	106.75	104.52	100.59	102.76	115.59	104.36	123.47	101.61	102.25	97.641	95.85
128.17	98.565	108.08	100.76	111.72	101.78	109.21	106.76	104.53	100.6	102.78	115.63	104.37	123.5	101.62	102.3	97.657	95.868
128.2	98.588	108.11	100.77	111.74	101.8	109.22	106.77	104.55	100.61	102.8	115.68	104.39	123.53	101.64	102.34	97.673	95.886
128.24	98.61	108.14	100.78	111.76	101.81	109.24	106.78	104.57	100.63	102.82	115.72	104.41	123.55	101.66	102.38	97.69	95.904
128.28	98.632	108.16	100.8	111.78	101.82	109.26	106.79	104.58	100.64	102.84	115.77	104.42	123.58	101.68	102.43	97.706	95.922
128.32	98.655	108.19	100.81	111.8	101.83	109.28	106.79	104.6	100.66	102.86	115.81	104.44	123.61	101.7	102.47	97.723	95.94
128.36	98.677	108.21	100.82	111.83	101.84	109.3	106.8	104.62	100.67	102.88	115.85	104.46	123.63	101.71	102.51	97.739	95.958
128.4	98.699	108.24	100.83	111.85	101.85	109.32	106.81	104.63	100.68	102.9	115.9	104.47	123.66	101.73	102.55	97.755	95.976
128.44	98.721	108.27	100.84	111.87	101.87	109.34	106.82	104.65	100.7	102.92	115.94	104.49	123.69	101.75	102.6	97.772	95.994
128.48	98.744	108.29	100.86	111.89	101.88	109.35	106.83	104.67	100.71	102.94	115.98	104.51	123.71	101.77	102.64	97.788	96.012
128.52	98.766	108.32	100.87	111.91	101.89	109.37	106.84	104.68	100.73	102.96	116.03	104.52	123.74	101.79	102.68	97.805	96.03
128.56	98.788	108.35	100.88	111.93	101.9	109.39	106.85	104.7	100.74	102.98	116.07	104.54	123.77	101.8	102.72	97.821	96.048
128.59	98.81	108.37	100.89	111.96	101.91	109.41	106.85	104.72	100.76	103	116.11	104.56	123.79	101.82	102.77	97.837	96.066
128.63	98.833	108.4	100.9	111.98	101.92	109.43	106.86	104.73	100.77	103.01	116.16	104.58	123.82	101.84	102.81	97.854	96.084
128.67	98.855	108.42	100.92	112	101.93	109.45	106.87	104.75	100.78	103.03	116.2	104.59	123.85	101.86	102.85	97.87	96.102
128.71	98.877	108.45	100.93	112.02	101.95	109.46	106.88	104.76	100.8	103.05	116.24	104.61	123.87	101.88	102.89	97.887	96.121
128.75	98.899	108.48	100.94	112.04	101.96	109.48	106.89	104.78	100.81	103.07	116.29	104.63	123.9	101.9	102.94	97.903	96.139
128.79	98.922	108.5	100.95	112.07	101.97	109.5	106.9	104.8	100.83	103.09	116.33	104.64	123.93	101.91	102.98	97.919	96.157
128.83	98.944	108.53	100.96	112.09	101.98	109.52	106.91	104.81	100.84	103.11	116.38	104.66	123.95	101.93	103.02	97.936	96.175
128.87	98.966	108.56	100.98	112.11	101.99	109.54	106.92	104.83	100.86	103.13	116.42	104.68	123.98	101.95	103.06	97.952	96.193
128.91	98.988	108.58	100.99	112.13	102	109.56	106.92	104.85	100.87	103.15	116.46	104.69	124.01	101.97	103.11	97.968	96.211
128.95	99.01	108.61	101	112.15	102.01	109.58	106.93	104.86	100.88	103.17	116.51	104.71	124.03	101.99	103.15	97.985	96.229
128.98	99.033	108.63	101.01	112.17	102.03	109.59	106.94	104.88	100.9	103.19	116.55	104.73	124.06	102	103.19	98.001	96.247
129.02	99.055	108.66	101.02	112.2	102.04	109.61	106.95	104.9	100.91	103.21	116.59	104.74	124.09	102.02	103.23	98.017	96.265
129.06	99.077	108.69	101.04	112.22	102.05	109.63	106.96	104.91	100.93	103.23	116.64	104.76	124.11	102.04	103.27	98.034	96.283
129.1	99.099	108.71	101.05	112.24	102.06	109.65	106.97	104.93	100.94	103.25	116.68	104.78	124.14	102.06	103.32	98.05	96.301
129.14	99.121	108.74	101.06	112.26	102.07	109.67	106.98	104.95	100.96	103.27	116.72	104.79	124.17	102.08	103.36	98.066	96.319
129.18	99.143	108.77	101.07	112.28	102.08	109.69	106.98	104.96	100.97	103.28	116.76	104.81	124.19	102.09	103.4	98.083	96.337
129.22	99.166	108.79	101.08	112.3	102.09	109.7	106.99	104.98	100.98	103.3	116.81	104.83	124.22	102.11	103.44	98.099	96.355
129.26	99.188	108.82	101.1	112.33	102.11	109.72	107	105	101	103.32	116.85	104.84	124.25	102.13	103.49	98.115	96.373
129.29	99.21	108.84	101.11	112.35	102.12	109.74	107.01	105.01	101.01	103.34	116.89	104.86	124.27	102.15	103.53	98.131	96.391
129.33	99.232	108.87	101.12	112.37	102.13	109.76	107.02	105.03	101.03	103.36	116.94	104.88	124.3	102.17	103.57	98.148	96.409
129.37	99.254	108.9	101.13	112.39	102.14	109.78	107.03	105.05	101.04	103.38	116.98	104.89	124.33	102.18	103.61	98.164	96.427
129.41	99.276	108.92	101.14	112.41	102.15	109.8	107.04	105.06	101.05	103.4	117.02	104.91	124.35	102.2	103.65	98.18	96.445
129.45	99.298	108.95	101.16	112.43	102.16	109.81	107.04	105.08	101.07	103.42	117.07	104.93	124.38	102.22	103.7	98.197	96.463
129.49	99.32	108.97	101.17	112.46	102.17	109.83	107.05	105.09	101.08	103.44	117.11	104.94	124.4	102.24	103.74	98.213	96.481
129.53	99.343	109	101.18	112.48	102.19	109.85	107.06	105.11	101.1	103.46	117.15	104.96	124.43	102.26	103.78	98.229	96.499
129.57	99.365	109.03	101.19	112.5	102.2	109.87	107.07	105.13	101.11	103.48	117.2	104.98	124.46	102.27	103.82	98.245	96.517
129.6	99.387	109.05	101.2	112.52	102.21	109.89	107.08	105.14	101.13	103.5	117.24	104.99	124.48	102.29	103.86	98.262	96.535
129.64	99.409	109.08	101.22	112.54	102.22	109.91	107.09	105.16	101.14	103.52	117.28	105.01	124.51	102.31	103.91	98.278	96.552
129.68	99.431	109.1	101.23	112.56	102.23	109.92	107.1	105.18	101.15	103.53	117.32	105.03	124.54	102.33	103.95	98.294	96.57
129.72	99.453	109.13	101.24	112.58	102.24	109.94	107.11	105.19	101.17	103.55	117.37	105.04	124.56	102.35	103.99	98.31	96.588
129.76	99.475	109.16	101.25	112.61	102.25	109.96	107.11	105.21	101.18	103.57	117.41	105.06	124.59	102.36	104.03	98.327	96.606
129.8	99.497	109.18	101.26	112.63	102.27	109.98	107.12	105.23	101.2	103.59	117.45	105.08	124.62	102.38	104.07	98.343	96.624
129.84	99.519	109.21	101.27	112.65	102.28	110	107.13	105.24	101.21	103.61	117.5	105.09	124.64	102.4	104.12	98.359	96.642
129.88	99.541	109.23	101.29	112.67	102.29	110.02	107.14	105.26	101.22	103.63	117.54	105.11	124.67	102.42	104.16	98.375	96.66
129.91	99.563	109.26	101.3	112.69	102.3	110.03	107.15	105.28	101.24	103.65	117.58	105.13	124.7	102.44	104.2	98.392	96.678
129.95	99.585	109.29	101.31	112.71	102.31	110.05	107.16	105.29	101.25	103.67	117.62	105.14	124.72	102.45	104.24	98.408	96.696
129.99	99.607	109.31	101.32	112.74	102.32	110.07	107.17	105.31	101.27	103.69	117.67	105.16	124.75	102.47	104.28	98.424	96.714
130.03	99.629	109.34	101.33	112.76	102.33	110.09	107.17	105.32	101.28	103.71	117.71	105.18	124.78	102.49	104.32	98.44	96.732
130.07	99.651	109.36	101.35	112.78	102.35	110.11	107.18	105.34	101.3	103.73	117.75	105.19	124.8	102.51	104.37	98.457	96.75
130.11	99.673	109.39	101.36	112.8	102.36	110.13	107.19	105.36	101.31	103.75	117.8	105.21	124.83	102.52	104.41	98.473	96.768
130.15	99.695	109.41	101.37	112.82	102.37	110.14	107.2	105.37	101.32	103.76	117.84	105.23	124.85	102.54	104.45	98.489	96.786
130.19	99.717	109.44	101.38	112.84	102.38	110.16	107.21	105.39	101.34	103.78	117.88	105.24	124.88	102.56	104.49	98.505	96.804
130.22	99.739	109.47	101.39	112.86	102.39	110.18	107.22	105.41	101.35	103.8	117.92	105.26	124.91	102.58	104.53	98.521	96.821
130.26	99.761	109.49	101.41	112.89	102.4	110.2	107.23	105.42	101.37	103.82	117.97	105.28	124.93	102.6	104.57	98.537	96.839
130.3	99.783	109.52	101.42	112.91	102.41	110.22	107.23	105.44	101.38	103.84	118.01	105.29	124.96	102.61	104.62	98.554	96.857
130.34	99.805	109.54	101.43	112.93	102.43	110.23	107.24	105.46	101.39	103.86	118.05	105.31	124.99	102.63	104.66	98.57	96.875
130.38	99.827	109.57	101.44	112.95	102.44	110.25	107.25	105.47	101.41	103.88	118.09	105.33	125.01	102.65	104.7	98.586	96.893
130.42	99.849	109.6	101.45	112.97	102.45	110.27	107.26	105.49	101.42	103.9	118.14	105.34	125.04	102.67	104.74	98.602	96.911
130.46	99.871	109.62	101.47	112.99	102.46	110.29	107.27	105.5	101.44	103.92	118.18	105.36	125.06	102.69	104.78	98.618	96.929
130.49	99.893	109.65	101.48	113.01	102.47	110.31	107.28	105.52	101.45	103.94	118.22	105.38	125.09	102.7	104.82	98.635	96.947
130.53	99.915	109.67	101.49	113.04	102.48	110.33	107.29	105.54	101.46	103.96	118.26	105.39	125.12	102.72	104.87	98.651	96.965
130.57	99.937	109.7	101.5	113.06	102.49	110.34	107.29	105.55	101.48	103.97	118.31	105.41	125.14	102.74	104.91	98.667	96.982
130.61	99.959	109.72	101.51	113.08	102.51	110.36	107.3	105.57	101.49	103.99	118.35	105.43	125.17	102.76	104.95	98.683	97
130.65	99.981	109.75	101.52	113.1	102.52	110.38	107.31	105.59	101.51	104.01	118.39	105.44	125.2	102.78	104.99	98.699	97.018
130.69	100	109.78	101.54	113.12	102.53	110.4	107.32	105.6	101.52	104.03	118.43	105.46	125.22	102.79	105.03	98.715	97.036
130.73	100.02	109.8	101.55	113.14	102.54	110.42	107.33	105.62	101.54	104.05	118.48	105.48	125.25	102.81	105.07	98.731	97.054
130.76	100.05	109.83	101.56	113.16	102.55	110.44	107.34	105.64	101.55	104.07	118.52	105.49	125.28	102.83	105.11	98.748	97.072
130.8	100.07	109.85	101.57	113.19	102.56	110.45	107.35	105.65	101.56	104.09	118.56	105.51	125.3	102.85	105.16	98.764	97.09
130.84	100.09	109.88	101.58	113.21	102.57	110.47	107.35	105.67	101.58	104.11	118.6	105.53	125.33	102.86	105.2	98.78	97.107
130.88	100.11	109.9	101.6	113.23	102.59	110.49	107.36	105.68	101.59	104.13	118.65	105.54	125.35	102.88	105.24	98.796	97.125
130.92	100.13	109.93	101.61	113.25	102.6	110.51	107.37	105.7	101.61	104.15	118.69	105.56	125.38	102.9	105.28	98.812	97.143
130.96	100.16	109.95	101.62	113.27	102.61	110.53	107.38	105.72	101.62	104.16	118.73	105.58	125.41	102.92	105.32	98.828	97.161
130.99	100.18	109.98	101.63	113.29	102.62	110.54	107.39	105.73	101.63	104.18	118.77	105.59	125.43	102.94	105.36	98.844	97.179
131.03	100.2	110.01	101.64	113.31	102.63	110.56	107.4	105.75	101.65	104.2	118.81	105.61	125.46	102.95	105.4	98.86	97.197
131.07	100.22	110.03	101.66	113.34	102.64	110.58	107.41	105.77	101.66	104.22	118.86	105.63	125.49	102.97	105.44	98.876	97.214
131.11	100.24	110.06	101.67	113.36	102.65	110.6	107.41	105.78	101.68	104.24	118.9	105.64	125.51	102.99	105.49	98.892	97.232
131.15	100.26	110.08	101.68	113.38	102.67	110.62	107.42	105.8	101.69	104.26	118.94	105.66	125.54	103.01	105.53	98.909	97.25
131.19	100.29	110.11	101.69	113.4	102.68	110.64	107.43	105.81	101.7	104.28	118.98	105.68	125.56	103.02	105.57	98.925	97.268
131.22	100.31	110.13	101.7	113.42	102.69	110.65	107.44	105.83	101.72	104.3	119.03	105.69	125.59	103.04	105.61	98.941	97.286
131.26	100.33	110.16	101.71	113.44	102.7	110.67	107.45	105.85	101.73	104.32	119.07	105.71	125.62	103.06	105.65	98.957	97.304
131.3	100.35	110.18	101.73	113.46	102.71	110.69	107.46	105.86	101.75	104.33	119.11	105.73	125.64	103.08	105.69	98.973	97.321
131.34	100.37	110.21	101.74	113.48	102.72	110.71	107.47	105.88	101.76	104.35	119.15	105.74	125.67	103.1	105.73	98.989	97.339
131.38	100.4	110.24	101.75	113.51	102.73	110.73	107.47	105.9	101.77	104.37	119.19	105.76	125.69	103.11	105.77	99.005	97.357
131.42	100.42	110.26	101.76	113.53	102.75	110.74	107.48	105.91	101.79	104.39	119.24	105.77	125.72	103.13	105.81	99.021	97.375
131.46	100.44	110.29	101.77	113.55	102.76	110.76	107.49	105.93	101.8	104.41	119.28	105.79	125.75	103.15	105.86	99.037	97.393
131.49	100.46	110.31	101.79	113.57	102.77	110.78	107.5	105.94	101.82	104.43	119.32	105.81	125.77	103.17	105.9	99.053	97.41
131.53	100.48	110.34	101.8	113.59	102.78	110.8	107.51	105.96	101.83	104.45	119.36	105.82	125.8	103.18	105.94	99.069	97.428
131.57	100.5	110.36	101.81	113.61	102.79	110.82	107.52	105.98	101.84	104.47	119.4	105.84	125.83	103.2	105.98	99.085	97.446
131.61	100.53	110.39	101.82	113.63	102.8	110.84	107.53	105.99	101.86	104.49	119.45	105.86	125.85	103.22	106.02	99.101	97.464
131.65	100.55	110.41	101.83	113.65	102.81	110.85	107.53	106.01	101.87	104.5	119.49	105.87	125.88	103.24	106.06	99.117	97.482
131.68	100.57	110.44	101.84	113.68	102.82	110.87	107.54	106.03	101.89	104.52	119.53	105.89	125.9	103.25	106.1	99.133	97.499
131.72	100.59	110.46	101.86	113.7	102.84	110.89	107.55	106.04	101.9	104.54	119.57	105.91	125.93	103.27	106.14	99.149	97.517
131.76	100.61	110.49	101.87	113.72	102.85	110.91	107.56	106.06	101.92	104.56	119.61	105.92	125.96	103.29	106.18	99.165	97.535
131.8	100.64	110.52	101.88	113.74	102.86	110.93	107.57	106.07	101.93	104.58	119.65	105.94	125.98	103.31	106.22	99.181	97.553
131.84	100.66	110.54	101.89	113.76	102.87	110.94	107.58	106.09	101.94	104.6	119.7	105.96	126.01	103.33	106.26	99.197	97.57
131.88	100.68	110.57	101.9	113.78	102.88	110.96	107.59	106.11	101.96	104.62	119.74	105.97	126.03	103.34	106.31	99.213	97.588
131.91	100.7	110.59	101.92	113.8	102.89	110.98	107.59	106.12	101.97	104.64	119.78	105.99	126.06	103.36	106.35	99.229	97.606
131.95	100.72	110.62	101.93	113.82	102.9	111	107.6	106.14	101.99	104.65	119.82	106	126.09	103.38	106.39	99.245	97.624
131.99	100.74	110.64	101.94	113.85	102.92	111.02	107.61	106.15	102	104.67	119.86	106.02	126.11	103.4	106.43	99.261	97.641
132.03	100.77	110.67	101.95	113.87	102.93	111.03	107.62	106.17	102.01	104.69	119.91	106.04	126.14	103.41	106.47	99.277	97.659
132.07	100.79	110.69	101.96	113.89	102.94	111.05	107.63	106.19	102.03	104.71	119.95	106.05	126.16	103.43	106.51	99.293	97.677
132.11	100.81	110.72	101.97	113.91	102.95	111.07	107.64	106.2	102.04	104.73	119.99	106.07	126.19	103.45	106.55	99.309	97.695
132.14	100.83	110.74	101.99	113.93	102.96	111.09	107.65	106.22	102.06	104.75	120.03	106.09	126.22	103.47	106.59	99.325	97.712
132.18	100.85	110.77	102	113.95	102.97	111.11	107.65	106.24	102.07	104.77	120.07	106.1	126.24	103.48	106.63	99.341	97.73
132.22	100.87	110.79	102.01	113.97	102.98	111.12	107.66	106.25	102.08	104.79	120.11	106.12	126.27	103.5	106.67	99.357	97.748
132.26	100.9	110.82	102.02	113.99	102.99	111.14	107.67	106.27	102.1	104.81	120.16	106.14	126.29	103.52	106.71	99.373	97.765
132.3	100.92	110.84	102.03	114.02	103.01	111.16	107.68	106.28	102.11	104.82	120.2	106.15	126.32	103.54	106.75	99.389	97.783
132.33	100.94	110.87	102.05	114.04	103.02	111.18	107.69	106.3	102.13	104.84	120.24	106.17	126.35	103.56	106.79	99.405	97.801
132.37	100.96	110.9	102.06	114.06	103.03	111.2	107.7	106.32	102.14	104.86	120.28	106.18	126.37	103.57	106.83	99.421	97.819
132.41	100.98	110.92	102.07	114.08	103.04	111.21	107.71	106.33	102.15	104.88	120.32	106.2	126.4	103.59	106.87	99.437	97.836
132.45	101	110.95	102.08	114.1	103.05	111.23	107.71	106.35	102.17	104.9	120.36	106.22	126.42	103.61	106.91	99.453	97.854
132.49	101.02	110.97	102.09	114.12	103.06	111.25	107.72	106.37	102.18	104.92	120.4	106.23	126.45	103.63	106.96	99.469	97.872
132.53	101.05	111	102.1	114.14	103.07	111.27	107.73	106.38	102.2	104.94	120.45	106.25	126.48	103.64	107	99.485	97.889
132.56	101.07	111.02	102.12	114.16	103.09	111.29	107.74	106.4	102.21	104.95	120.49	106.27	126.5	103.66	107.04	99.501	97.907
132.6	101.09	111.05	102.13	114.18	103.1	111.31	107.75	106.41	102.22	104.97	120.53	106.28	126.53	103.68	107.08	99.516	97.925
132.64	101.11	111.07	102.14	114.21	103.11	111.32	107.76	106.43	102.24	104.99	120.57	106.3	126.55	103.7	107.12	99.532	97.942
132.68	101.13	111.1	102.15	114.23	103.12	111.34	107.77	106.45	102.25	105.01	120.61	106.32	126.58	103.71	107.16	99.548	97.96
132.72	101.15	111.12	102.16	114.25	103.13	111.36	107.77	106.46	102.27	105.03	120.65	106.33	126.61	103.73	107.2	99.564	97.978
132.75	101.18	111.15	102.17	114.27	103.14	111.38	107.78	106.48	102.28	105.05	120.69	106.35	126.63	103.75	107.24	99.58	97.996
132.79	101.2	111.17	102.19	114.29	103.15	111.4	107.79	106.49	102.29	105.07	120.74	106.36	126.66	103.77	107.28	99.596	98.013
132.83	101.22	111.2	102.2	114.31	103.16	111.41	107.8	106.51	102.31	105.09	120.78	106.38	126.68	103.78	107.32	99.612	98.031
132.87	101.24	111.22	102.21	114.33	103.18	111.43	107.81	106.53	102.32	105.1	120.82	106.4	126.71	103.8	107.36	99.628	98.049
132.91	101.26	111.25	102.22	114.35	103.19	111.45	107.82	106.54	102.34	105.12	120.86	106.41	126.74	103.82	107.4	99.644	98.066
132.94	101.28	111.27	102.23	114.37	103.2	111.47	107.83	106.56	102.35	105.14	120.9	106.43	126.76	103.84	107.44	99.659	98.084
132.98	101.31	111.3	102.25	114.4	103.21	111.49	107.83	106.57	102.36	105.16	120.94	106.45	126.79	103.85	107.48	99.675	98.102
133.02	101.33	111.32	102.26	114.42	103.22	111.5	107.84	106.59	102.38	105.18	120.98	106.46	126.81	103.87	107.52	99.691	98.119
133.06	101.35	111.35	102.27	114.44	103.23	111.52	107.85	106.61	102.39	105.2	121.02	106.48	126.84	103.89	107.56	99.707	98.137
133.1	101.37	111.37	102.28	114.46	103.24	111.54	107.86	106.62	102.4	105.22	121.06	106.49	126.86	103.91	107.6	99.723	98.154
133.13	101.39	111.4	102.29	114.48	103.25	111.56	107.87	106.64	102.42	105.23	121.11	106.51	126.89	103.92	107.64	99.739	98.172
133.17	101.41	111.42	102.3	114.5	103.27	111.58	107.88	106.65	102.43	105.25	121.15	106.53	126.92	103.94	107.68	99.755	98.19
133.21	101.43	111.45	102.32	114.52	103.28	111.59	107.89	106.67	102.45	105.27	121.19	106.54	126.94	103.96	107.72	99.771	98.207
133.25	101.46	111.47	102.33	114.54	103.29	111.61	107.89	106.69	102.46	105.29	121.23	106.56	126.97	103.98	107.76	99.786	98.225
133.29	101.48	111.5	102.34	114.56	103.3	111.63	107.9	106.7	102.47	105.31	121.27	106.58	126.99	103.99	107.8	99.802	98.243
133.32	101.5	111.52	102.35	114.58	103.31	111.65	107.91	106.72	102.49	105.33	121.31	106.59	127.02	104.01	107.84	99.818	98.26
133.36	101.52	111.55	102.36	114.61	103.32	111.66	107.92	106.73	102.5	105.35	121.35	106.61	127.05	104.03	107.88	99.834	98.278
133.4	101.54	111.57	102.37	114.63	103.33	111.68	107.93	106.75	102.52	105.36	121.39	106.62	127.07	104.05	107.92	99.85	98.296
133.44	101.56	111.6	102.39	114.65	103.35	111.7	107.94	106.77	102.53	105.38	121.43	106.64	127.1	104.06	107.96	99.865	98.313
133.48	101.58	111.62	102.4	114.67	103.36	111.72	107.94	106.78	102.54	105.4	121.47	106.66	127.12	104.08	108	99.881	98.331
133.51	101.61	111.65	102.41	114.69	103.37	111.74	107.95	106.8	102.56	105.42	121.52	106.67	127.15	104.1	108.04	99.897	98.348
133.55	101.63	111.67	102.42	114.71	103.38	111.75	107.96	106.82	102.57	105.44	121.56	106.69	127.17	104.12	108.08	99.913	98.366
133.59	101.65	111.7	102.43	114.73	103.39	111.77	107.97	106.83	102.59	105.46	121.6	106.71	127.2	104.13	108.12	99.929	98.384
133.63	101.67	111.72	102.44	114.75	103.4	111.79	107.98	106.85	102.6	105.48	121.64	106.72	127.23	104.15	108.16	99.945	98.401
133.66	101.69	111.75	102.46	114.77	103.41	111.81	107.99	106.86	102.61	105.49	121.68	106.74	127.25	104.17	108.2	99.96	98.419
133.7	101.71	111.77	102.47	114.79	103.42	111.83	108	106.88	102.63	105.51	121.72	106.75	127.28	104.19	108.24	99.976	98.436
133.74	101.73	111.8	102.48	114.81	103.44	111.84	108	106.9	102.64	105.53	121.76	106.77	127.3	104.2	108.28	99.992	98.454
133.78	101.76	111.82	102.49	114.84	103.45	111.86	108.01	106.91	102.66	105.55	121.8	106.79	127.33	104.22	108.32	100.01	98.471
133.82	101.78	111.85	102.5	114.86	103.46	111.88	108.02	106.93	102.67	105.57	121.84	106.8	127.35	104.24	108.36	100.02	98.489
133.85	101.8	111.87	102.51	114.88	103.47	111.9	108.03	106.94	102.68	105.59	121.88	106.82	127.38	104.26	108.4	100.04	98.507
133.89	101.82	111.89	102.53	114.9	103.48	111.92	108.04	106.96	102.7	105.6	121.92	106.84	127.41	104.27	108.44	100.05	98.524
133.93	101.84	111.92	102.54	114.92	103.49	111.93	108.05	106.98	102.71	105.62	121.96	106.85	127.43	104.29	108.48	100.07	98.542
133.97	101.86	111.94	102.55	114.94	103.5	111.95	108.06	106.99	102.73	105.64	122.01	106.87	127.46	104.31	108.52	100.09	98.559
134.01	101.88	111.97	102.56	114.96	103.51	111.97	108.06	107.01	102.74	105.66	122.05	106.88	127.48	104.33	108.56	100.1	98.577
134.04	101.91	111.99	102.57	114.98	103.53	111.99	108.07	107.02	102.75	105.68	122.09	106.9	127.51	104.34	108.6	100.12	98.594
134.08	101.93	112.02	102.58	115	103.54	112.01	108.08	107.04	102.77	105.7	122.13	106.92	127.53	104.36	108.64	100.13	98.612
134.12	101.95	112.04	102.6	115.02	103.55	112.02	108.09	107.05	102.78	105.72	122.17	106.93	127.56	104.38	108.68	100.15	98.63
134.16	101.97	112.07	102.61	115.04	103.56	112.04	108.1	107.07	102.79	105.73	122.21	106.95	127.59	104.4	108.72	100.17	98.647
134.19	101.99	112.09	102.62	115.07	103.57	112.06	108.11	107.09	102.81	105.75	122.25	106.96	127.61	104.41	108.76	100.18	98.665
134.23	102.01	112.12	102.63	115.09	103.58	112.08	108.12	107.1	102.82	105.77	122.29	106.98	127.64	104.43	108.8	100.2	98.682
134.27	102.03	112.14	102.64	115.11	103.59	112.09	108.12	107.12	102.84	105.79	122.33	107	127.66	104.45	108.84	100.21	98.7
134.31	102.05	112.17	102.65	115.13	103.6	112.11	108.13	107.13	102.85	105.81	122.37	107.01	127.69	104.47	108.87	100.23	98.717
134.35	102.08	112.19	102.67	115.15	103.62	112.13	108.14	107.15	102.86	105.83	122.41	107.03	127.71	104.48	108.91	100.24	98.735
134.38	102.1	112.22	102.68	115.17	103.63	112.15	108.15	107.17	102.88	105.84	122.45	107.04	127.74	104.5	108.95	100.26	98.752
134.42	102.12	112.24	102.69	115.19	103.64	112.17	108.16	107.18	102.89	105.86	122.49	107.06	127.76	104.52	108.99	100.28	98.77
134.46	102.14	112.27	102.7	115.21	103.65	112.18	108.17	107.2	102.91	105.88	122.53	107.08	127.79	104.53	109.03	100.29	98.787
134.5	102.16	112.29	102.71	115.23	103.66	112.2	108.17	107.21	102.92	105.9	122.57	107.09	127.82	104.55	109.07	100.31	98.805
134.53	102.18	112.31	102.72	115.25	103.67	112.22	108.18	107.23	102.93	105.92	122.61	107.11	127.84	104.57	109.11	100.32	98.822
134.57	102.2	112.34	102.74	115.27	103.68	112.24	108.19	107.25	102.95	105.94	122.65	107.13	127.87	104.59	109.15	100.34	98.84
134.61	102.23	112.36	102.75	115.29	103.69	112.26	108.2	107.26	102.96	105.95	122.69	107.14	127.89	104.6	109.19	100.35	98.857
134.65	102.25	112.39	102.76	115.31	103.71	112.27	108.21	107.28	102.98	105.97	122.73	107.16	127.92	104.62	109.23	100.37	98.875
134.68	102.27	112.41	102.77	115.34	103.72	112.29	108.22	107.29	102.99	105.99	122.77	107.17	127.94	104.64	109.27	100.39	98.892
134.72	102.29	112.44	102.78	115.36	103.73	112.31	108.23	107.31	103	106.01	122.81	107.19	127.97	104.66	109.31	100.4	98.91
134.76	102.31	112.46	102.79	115.38	103.74	112.33	108.23	107.33	103.02	106.03	122.85	107.21	128	104.67	109.35	100.42	98.927
134.8	102.33	112.49	102.81	115.4	103.75	112.34	108.24	107.34	103.03	106.05	122.9	107.22	128.02	104.69	109.39	100.43	98.945
134.83	102.35	112.51	102.82	115.42	103.76	112.36	108.25	107.36	103.04	106.06	122.94	107.24	128.05	104.71	109.43	100.45	98.962
134.87	102.37	112.54	102.83	115.44	103.77	112.38	108.26	107.37	103.06	106.08	122.98	107.25	128.07	104.73	109.47	100.46	98.98
134.91	102.4	112.56	102.84	115.46	103.78	112.4	108.27	107.39	103.07	106.1	123.02	107.27	128.1	104.74	109.5	100.48	98.997
134.95	102.42	112.58	102.85	115.48	103.8	112.42	108.28	107.4	103.09	106.12	123.06	107.29	128.12	104.76	109.54	100.49	99.015
134.99	102.44	112.61	102.86	115.5	103.81	112.43	108.28	107.42	103.1	106.14	123.1	107.3	128.15	104.78	109.58	100.51	99.032
135.02	102.46	112.63	102.88	115.52	103.82	112.45	108.29	107.44	103.11	106.16	123.14	107.32	128.17	104.79	109.62	100.53	99.05
135.06	102.48	112.66	102.89	115.54	103.83	112.47	108.3	107.45	103.13	106.17	123.18	107.33	128.2	104.81	109.66	100.54	99.067
135.1	102.5	112.68	102.9	115.56	103.84	112.49	108.31	107.47	103.14	106.19	123.22	107.35	128.22	104.83	109.7	100.56	99.085
135.14	102.52	112.71	102.91	115.58	103.85	112.5	108.32	107.48	103.16	106.21	123.26	107.37	128.25	104.85	109.74	100.57	99.102
135.17	102.54	112.73	102.92	115.61	103.86	112.52	108.33	107.5	103.17	106.23	123.3	107.38	128.28	104.86	109.78	100.59	99.12
135.21	102.56	112.76	102.93	115.63	103.87	112.54	108.34	107.52	103.18	106.25	123.34	107.4	128.3	104.88	109.82	100.6	99.137
135.25	102.59	112.78	102.95	115.65	103.89	112.56	108.34	107.53	103.2	106.27	123.38	107.41	128.33	104.9	109.86	100.62	99.155
135.29	102.61	112.8	102.96	115.67	103.9	112.58	108.35	107.55	103.21	106.28	123.42	107.43	128.35	104.92	109.9	100.64	99.172
135.32	102.63	112.83	102.97	115.69	103.91	112.59	108.36	107.56	103.22	106.3	123.46	107.45	128.38	104.93	109.94	100.65	99.189
135.36	102.65	112.85	102.98	115.71	103.92	112.61	108.37	107.58	103.24	106.32	123.5	107.46	128.4	104.95	109.97	100.67	99.207
135.4	102.67	112.88	102.99	115.73	103.93	112.63	108.38	107.6	103.25	106.34	123.54	107.48	128.43	104.97	110.01	100.68	99.224
135.44	102.69	112.9	103	115.75	103.94	112.65	108.39	107.61	103.27	106.36	123.58	107.49	128.45	104.98	110.05	100.7	99.242
135.47	102.71	112.93	103.01	115.77	103.95	112.66	108.4	107.63	103.28	106.37	123.62	107.51	128.48	105	110.09	100.71	99.259
135.51	102.73	112.95	103.03	115.79	103.96	112.68	108.4	107.64	103.29	106.39	123.66	107.53	128.5	105.02	110.13	100.73	99.277
135.55	102.75	112.98	103.04	115.81	103.97	112.7	108.41	107.66	103.31	106.41	123.7	107.54	128.53	105.04	110.17	100.74	99.294
135.59	102.78	113	103.05	115.83	103.99	112.72	108.42	107.67	103.32	106.43	123.74	107.56	128.56	105.05	110.21	100.76	99.312
135.62	102.8	113.02	103.06	115.85	104	112.73	108.43	107.69	103.33	106.45	123.78	107.57	128.58	105.07	110.25	100.78	99.329
135.66	102.82	113.05	103.07	115.87	104.01	112.75	108.44	107.71	103.35	106.47	123.82	107.59	128.61	105.09	110.29	100.79	99.346
135.7	102.84	113.07	103.08	115.89	104.02	112.77	108.45	107.72	103.36	106.48	123.86	107.61	128.63	105.11	110.32	100.81	99.364
135.74	102.86	113.1	103.1	115.91	104.03	112.79	108.45	107.74	103.38	106.5	123.89	107.62	128.66	105.12	110.36	100.82	99.381
135.77	102.88	113.12	103.11	115.94	104.04	112.81	108.46	107.75	103.39	106.52	123.93	107.64	128.68	105.14	110.4	100.84	99.399
135.81	102.9	113.15	103.12	115.96	104.05	112.82	108.47	107.77	103.4	106.54	123.97	107.65	128.71	105.16	110.44	100.85	99.416
135.85	102.92	113.17	103.13	115.98	104.06	112.84	108.48	107.78	103.42	106.56	124.01	107.67	128.73	105.17	110.48	100.87	99.433
135.88	102.94	113.19	103.14	116	104.08	112.86	108.49	107.8	103.43	106.57	124.05	107.68	128.76	105.19	110.52	100.88	99.451
135.92	102.97	113.22	103.15	116.02	104.09	112.88	108.5	107.82	103.45	106.59	124.09	107.7	128.78	105.21	110.56	100.9	99.468
135.96	102.99	113.24	103.16	116.04	104.1	112.89	108.51	107.83	103.46	106.61	124.13	107.72	128.81	105.23	110.6	100.92	99.486
136	103.01	113.27	103.18	116.06	104.11	112.91	108.51	107.85	103.47	106.63	124.17	107.73	128.83	105.24	110.63	100.93	99.503
136.03	103.03	113.29	103.19	116.08	104.12	112.93	108.52	107.86	103.49	106.65	124.21	107.75	128.86	105.26	110.67	100.95	99.52
136.07	103.05	113.31	103.2	116.1	104.13	112.95	108.53	107.88	103.5	106.67	124.25	107.76	128.89	105.28	110.71	100.96	99.538
136.11	103.07	113.34	103.21	116.12	104.14	112.96	108.54	107.89	103.51	106.68	124.29	107.78	128.91	105.29	110.75	100.98	99.555
136.15	103.09	113.36	103.22	116.14	104.15	112.98	108.55	107.91	103.53	106.7	124.33	107.8	128.94	105.31	110.79	100.99	99.572
136.18	103.11	113.39	103.23	116.16	104.16	113	108.56	107.93	103.54	106.72	124.37	107.81	128.96	105.33	110.83	101.01	99.59
136.22	103.13	113.41	103.25	116.18	104.18	113.02	108.56	107.94	103.56	106.74	124.41	107.83	128.99	105.35	110.87	101.02	99.607
136.26	103.15	113.44	103.26	116.2	104.19	113.04	108.57	107.96	103.57	106.76	124.45	107.84	129.01	105.36	110.9	101.04	99.624
136.3	103.18	113.46	103.27	116.22	104.2	113.05	108.58	107.97	103.58	106.77	124.49	107.86	129.04	105.38	110.94	101.06	99.642
136.33	103.2	113.48	103.28	116.24	104.21	113.07	108.59	107.99	103.6	106.79	124.53	107.88	129.06	105.4	110.98	101.07	99.659
136.37	103.22	113.51	103.29	116.26	104.22	113.09	108.6	108	103.61	106.81	124.57	107.89	129.09	105.41	111.02	101.09	99.677
136.41	103.24	113.53	103.3	116.28	104.23	113.11	108.61	108.02	103.62	106.83	124.61	107.91	129.11	105.43	111.06	101.1	99.694
136.44	103.26	113.56	103.31	116.31	104.24	113.12	108.62	108.04	103.64	106.85	124.65	107.92	129.14	105.45	111.1	101.12	99.711
136.48	103.28	113.58	103.33	116.33	104.25	113.14	108.62	108.05	103.65	106.86	124.69	107.94	129.16	105.47	111.14	101.13	99.729
136.52	103.3	113.6	103.34	116.35	104.27	113.16	108.63	108.07	103.67	106.88	124.73	107.95	129.19	105.48	111.17	101.15	99.746
136.56	103.32	113.63	103.35	116.37	104.28	113.18	108.64	108.08	103.68	106.9	124.76	107.97	129.21	105.5	111.21	101.16	99.763
136.59	103.34	113.65	103.36	116.39	104.29	113.19	108.65	108.1	103.69	106.92	124.8	107.99	129.24	105.52	111.25	101.18	99.781
136.63	103.36	113.68	103.37	116.41	104.3	113.21	108.66	108.11	103.71	106.94	124.84	108	129.26	105.53	111.29	101.19	99.798
136.67	103.39	113.7	103.38	116.43	104.31	113.23	108.67	108.13	103.72	106.95	124.88	108.02	129.29	105.55	111.33	101.21	99.815
136.71	103.41	113.72	103.4	116.45	104.32	113.25	108.67	108.15	103.73	106.97	124.92	108.03	129.31	105.57	111.37	101.23	99.833
136.74	103.43	113.75	103.41	116.47	104.33	113.26	108.68	108.16	103.75	106.99	124.96	108.05	129.34	105.59	111.4	101.24	99.85
136.78	103.45	113.77	103.42	116.49	104.34	113.28	108.69	108.18	103.76	107.01	125	108.06	129.36	105.6	111.44	101.26	99.867
136.82	103.47	113.8	103.43	116.51	104.35	113.3	108.7	108.19	103.78	107.03	125.04	108.08	129.39	105.62	111.48	101.27	99.884
136.85	103.49	113.82	103.44	116.53	104.37	113.32	108.71	108.21	103.79	107.04	125.08	108.1	129.42	105.64	111.52	101.29	99.902
136.89	103.51	113.84	103.45	116.55	104.38	113.34	108.72	108.22	103.8	107.06	125.12	108.11	129.44	105.65	111.56	101.3	99.919
136.93	103.53	113.87	103.46	116.57	104.39	113.35	108.72	108.24	103.82	107.08	125.16	108.13	129.47	105.67	111.6	101.32	99.936
136.97	103.55	113.89	103.48	116.59	104.4	113.37	108.73	108.26	103.83	107.1	125.2	108.14	129.49	105.69	111.63	101.33	99.954
137	103.57	113.92	103.49	116.61	104.41	113.39	108.74	108.27	103.84	107.12	125.24	108.16	129.52	105.7	111.67	101.35	99.971
137.04	103.59	113.94	103.5	116.63	104.42	113.41	108.75	108.29	103.86	107.13	125.27	108.18	129.54	105.72	111.71	101.36	99.988
137.08	103.62	113.96	103.51	116.65	104.43	113.42	108.76	108.3	103.87	107.15	125.31	108.19	129.57	105.74	111.75	101.38	100.01
137.11	103.64	113.99	103.52	116.67	104.44	113.44	108.77	108.32	103.88	107.17	125.35	108.21	129.59	105.76	111.79	101.39	100.02
137.15	103.66	114.01	103.53	116.69	104.45	113.46	108.78	108.33	103.9	107.19	125.39	108.22	129.62	105.77	111.82	101.41	100.04
137.19	103.68	114.04	103.54	116.71	104.47	113.48	108.78	108.35	103.91	107.21	125.43	108.24	129.64	105.79	111.86	101.43	100.06
137.23	103.7	114.06	103.56	116.73	104.48	113.49	108.79	108.37	103.93	107.22	125.47	108.25	129.67	105.81	111.9	101.44	100.07
137.26	103.72	114.08	103.57	116.75	104.49	113.51	108.8	108.38	103.94	107.24	125.51	108.27	129.69	105.82	111.94	101.46	100.09
137.3	103.74	114.11	103.58	116.77	104.5	113.53	108.81	108.4	103.95	107.26	125.55	108.29	129.72	105.84	111.98	101.47	100.11
137.34	103.76	114.13	103.59	116.8	104.51	113.55	108.82	108.41	103.97	107.28	125.59	108.3	129.74	105.86	112.01	101.49	100.13
137.37	103.78	114.15	103.6	116.82	104.52	113.56	108.83	108.43	103.98	107.29	125.63	108.32	129.77	105.87	112.05	101.5	100.14
137.41	103.8	114.18	103.61	116.84	104.53	113.58	108.83	108.44	103.99	107.31	125.66	108.33	129.79	105.89	112.09	101.52	100.16
137.45	103.82	114.2	103.62	116.86	104.54	113.6	108.84	108.46	104.01	107.33	125.7	108.35	129.82	105.91	112.13	101.53	100.18
137.48	103.84	114.23	103.64	116.88	104.55	113.62	108.85	108.47	104.02	107.35	125.74	108.36	129.84	105.93	112.17	101.55	100.2
137.52	103.86	114.25	103.65	116.9	104.57	113.63	108.86	108.49	104.04	107.37	125.78	108.38	129.87	105.94	112.2	101.56	100.21
137.56	103.89	114.27	103.66	116.92	104.58	113.65	108.87	108.51	104.05	107.38	125.82	108.4	129.89	105.96	112.24	101.58	100.23
137.6	103.91	114.3	103.67	116.94	104.59	113.67	108.88	108.52	104.06	107.4	125.86	108.41	129.92	105.98	112.28	101.59	100.25
137.63	103.93	114.32	103.68	116.96	104.6	113.69	108.89	108.54	104.08	107.42	125.9	108.43	129.94	105.99	112.32	101.61	100.26
137.67	103.95	114.34	103.69	116.98	104.61	113.7	108.89	108.55	104.09	107.44	125.94	108.44	129.97	106.01	112.36	101.63	100.28
137.71	103.97	114.37	103.7	117	104.62	113.72	108.9	108.57	104.1	107.46	125.97	108.46	129.99	106.03	112.39	101.64	100.3
137.74	103.99	114.39	103.72	117.02	104.63	113.74	108.91	108.58	104.12	107.47	126.01	108.47	130.02	106.04	112.43	101.66	100.32
137.78	104.01	114.42	103.73	117.04	104.64	113.76	108.92	108.6	104.13	107.49	126.05	108.49	130.04	106.06	112.47	101.67	100.33
137.82	104.03	114.44	103.74	117.06	104.65	113.77	108.93	108.61	104.15	107.51	126.09	108.5	130.07	106.08	112.51	101.69	100.35
137.85	104.05	114.46	103.75	117.08	104.67	113.79	108.94	108.63	104.16	107.53	126.13	108.52	130.09	106.1	112.54	101.7	100.37
137.89	104.07	114.49	103.76	117.1	104.68	113.81	108.94	108.65	104.17	107.54	126.17	108.54	130.12	106.11	112.58	101.72	100.38
137.93	104.09	114.51	103.77	117.12	104.69	113.83	108.95	108.66	104.19	107.56	126.21	108.55	130.14	106.13	112.62	101.73	100.4
137.97	104.11	114.53	103.78	117.14	104.7	113.84	108.96	108.68	104.2	107.58	126.25	108.57	130.17	106.15	112.66	101.75	100.42
138	104.13	114.56	103.8	117.16	104.71	113.86	108.97	108.69	104.21	107.6	126.28	108.58	130.19	106.16	112.7	101.76	100.44
138.04	104.16	114.58	103.81	117.18	104.72	113.88	108.98	108.71	104.23	107.62	126.32	108.6	130.22	106.18	112.73	101.78	100.45
138.08	104.18	114.61	103.82	117.2	104.73	113.9	108.99	108.72	104.24	107.63	126.36	108.61	130.24	106.2	112.77	101.79	100.47
138.11	104.2	114.63	103.83	117.22	104.74	113.91	108.99	108.74	104.25	107.65	126.4	108.63	130.27	106.21	112.81	101.81	100.49
138.15	104.22	114.65	103.84	117.24	104.75	113.93	109	108.75	104.27	107.67	126.44	108.65	130.29	106.23	112.85	101.82	100.51
138.19	104.24	114.68	103.85	117.26	104.77	113.95	109.01	108.77	104.28	107.69	126.48	108.66	130.32	106.25	112.88	101.84	100.52
138.22	104.26	114.7	103.86	117.28	104.78	113.97	109.02	108.79	104.3	107.7	126.52	108.68	130.34	106.26	112.92	101.85	100.54
138.26	104.28	114.72	103.88	117.3	104.79	113.98	109.03	108.8	104.31	107.72	126.55	108.69	130.37	106.28	112.96	101.87	100.56
138.3	104.3	114.75	103.89	117.32	104.8	114	109.04	108.82	104.32	107.74	126.59	108.71	130.39	106.3	113	101.89	100.57
138.33	104.32	114.77	103.9	117.34	104.81	114.02	109.04	108.83	104.34	107.76	126.63	108.72	130.42	106.32	113.03	101.9	100.59
138.37	104.34	114.79	103.91	117.36	104.82	114.04	109.05	108.85	104.35	107.78	126.67	108.74	130.44	106.33	113.07	101.92	100.61
138.41	104.36	114.82	103.92	117.38	104.83	114.05	109.06	108.86	104.36	107.79	126.71	108.75	130.47	106.35	113.11	101.93	100.63
138.44	104.38	114.84	103.93	117.4	104.84	114.07	109.07	108.88	104.38	107.81	126.75	108.77	130.49	106.37	113.15	101.95	100.64
138.48	104.4	114.86	103.94	117.42	104.85	114.09	109.08	108.89	104.39	107.83	126.78	108.79	130.52	106.38	113.18	101.96	100.66
138.52	104.42	114.89	103.96	117.44	104.87	114.11	109.09	108.91	104.4	107.85	126.82	108.8	130.54	106.4	113.22	101.98	100.68
138.56	104.44	114.91	103.97	117.46	104.88	114.12	109.1	108.93	104.42	107.86	126.86	108.82	130.57	106.42	113.26	101.99	100.69
138.59	104.47	114.93	103.98	117.48	104.89	114.14	109.1	108.94	104.43	107.88	126.9	108.83	130.59	106.43	113.3	102.01	100.71
138.63	104.49	114.96	103.99	117.5	104.9	114.16	109.11	108.96	104.45	107.9	126.94	108.85	130.62	106.45	113.33	102.02	100.73
138.67	104.51	114.98	104	117.52	104.91	114.18	109.12	108.97	104.46	107.92	126.98	108.86	130.64	106.47	113.37	102.04	100.75
138.7	104.53	115.01	104.01	117.54	104.92	114.19	109.13	108.99	104.47	107.93	127.01	108.88	130.67	106.48	113.41	102.05	100.76
138.74	104.55	115.03	104.02	117.56	104.93	114.21	109.14	109	104.49	107.95	127.05	108.89	130.69	106.5	113.45	102.07	100.78
138.78	104.57	115.05	104.04	117.58	104.94	114.23	109.15	109.02	104.5	107.97	127.09	108.91	130.72	106.52	113.48	102.08	100.8
138.81	104.59	115.08	104.05	117.6	104.95	114.24	109.15	109.03	104.51	107.99	127.13	108.93	130.74	106.53	113.52	102.1	100.81
138.85	104.61	115.1	104.06	117.62	104.97	114.26	109.16	109.05	104.53	108	127.17	108.94	130.76	106.55	113.56	102.11	100.83
138.89	104.63	115.12	104.07	117.64	104.98	114.28	109.17	109.06	104.54	108.02	127.2	108.96	130.79	106.57	113.59	102.13	100.85
138.92	104.65	115.15	104.08	117.66	104.99	114.3	109.18	109.08	104.55	108.04	127.24	108.97	130.81	106.58	113.63	102.14	100.87
138.96	104.67	115.17	104.09	117.68	105	114.31	109.19	109.1	104.57	108.06	127.28	108.99	130.84	106.6	113.67	102.16	100.88
139	104.69	115.19	104.1	117.7	105.01	114.33	109.2	109.11	104.58	108.08	127.32	109	130.86	106.62	113.71	102.17	100.9
139.03	104.71	115.22	104.11	117.72	105.02	114.35	109.2	109.13	104.59	108.09	127.36	109.02	130.89	106.64	113.74	102.19	100.92
139.07	104.73	115.24	104.13	117.75	105.03	114.37	109.21	109.14	104.61	108.11	127.4	109.03	130.91	106.65	113.78	102.2	100.93
139.11	104.75	115.26	104.14	117.77	105.04	114.38	109.22	109.16	104.62	108.13	127.43	109.05	130.94	106.67	113.82	102.22	100.95
139.14	104.77	115.29	104.15	117.79	105.05	114.4	109.23	109.17	104.64	108.15	127.47	109.07	130.96	106.69	113.85	102.24	100.97
139.18	104.79	115.31	104.16	117.81	105.06	114.42	109.24	109.19	104.65	108.16	127.51	109.08	130.99	106.7	113.89	102.25	100.99
139.22	104.81	115.33	104.17	117.83	105.08	114.44	109.25	109.2	104.66	108.18	127.55	109.1	131.01	106.72	113.93	102.27	101
139.25	104.84	115.36	104.18	117.85	105.09	114.45	109.25	109.22	104.68	108.2	127.59	109.11	131.04	106.74	113.97	102.28	101.02
139.29	104.86	115.38	104.19	117.87	105.1	114.47	109.26	109.23	104.69	108.22	127.62	109.13	131.06	106.75	114	102.3	101.04
139.33	104.88	115.4	104.21	117.89	105.11	114.49	109.27	109.25	104.7	108.23	127.66	109.14	131.09	106.77	114.04	102.31	101.05
139.36	104.9	115.43	104.22	117.91	105.12	114.51	109.28	109.27	104.72	108.25	127.7	109.16	131.11	106.79	114.08	102.33	101.07
139.4	104.92	115.45	104.23	117.93	105.13	114.52	109.29	109.28	104.73	108.27	127.74	109.17	131.14	106.8	114.11	102.34	101.09
139.44	104.94	115.47	104.24	117.95	105.14	114.54	109.3	109.3	104.74	108.29	127.77	109.19	131.16	106.82	114.15	102.36	101.1
139.47	104.96	115.5	104.25	117.97	105.15	114.56	109.3	109.31	104.76	108.3	127.81	109.2	131.19	106.84	114.19	102.37	101.12
139.51	104.98	115.52	104.26	117.99	105.16	114.57	109.31	109.33	104.77	108.32	127.85	109.22	131.21	106.85	114.22	102.39	101.14
139.55	105	115.54	104.27	118.01	105.18	114.59	109.32	109.34	104.78	108.34	127.89	109.24	131.24	106.87	114.26	102.4	101.16
139.58	105.02	115.57	104.28	118.03	105.19	114.61	109.33	109.36	104.8	108.36	127.93	109.25	131.26	106.89	114.3	102.42	101.17
139.62	105.04	115.59	104.3	118.05	105.2	114.63	109.34	109.37	104.81	108.37	127.96	109.27	131.28	106.9	114.34	102.43	101.19
139.66	105.06	115.61	104.31	118.07	105.21	114.64	109.35	109.39	104.83	108.39	128	109.28	131.31	106.92	114.37	102.45	101.21
139.69	105.08	115.63	104.32	118.09	105.22	114.66	109.36	109.4	104.84	108.41	128.04	109.3	131.33	106.94	114.41	102.46	101.22
139.73	105.1	115.66	104.33	118.11	105.23	114.68	109.36	109.42	104.85	108.43	128.08	109.31	131.36	106.95	114.45	102.48	101.24
139.77	105.12	115.68	104.34	118.13	105.24	114.7	109.37	109.43	104.87	108.44	128.11	109.33	131.38	106.97	114.48	102.49	101.26
139.8	105.14	115.7	104.35	118.15	105.25	114.71	109.38	109.45	104.88	108.46	128.15	109.34	131.41	106.99	114.52	102.51	101.28
139.84	105.16	115.73	104.36	118.17	105.26	114.73	109.39	109.46	104.89	108.48	128.19	109.36	131.43	107	114.56	102.52	101.29
139.87	105.18	115.75	104.38	118.19	105.27	114.75	109.4	109.48	104.91	108.5	128.23	109.37	131.46	107.02	114.59	102.54	101.31
139.91	105.2	115.77	104.39	118.21	105.29	114.76	109.41	109.5	104.92	108.51	128.27	109.39	131.48	107.04	114.63	102.55	101.33
139.95	105.22	115.8	104.4	118.23	105.3	114.78	109.41	109.51	104.93	108.53	128.3	109.4	131.51	107.05	114.67	102.57	101.34
139.98	105.24	115.82	104.41	118.25	105.31	114.8	109.42	109.53	104.95	108.55	128.34	109.42	131.53	107.07	114.7	102.58	101.36
140.02	105.26	115.84	104.42	118.26	105.32	114.82	109.43	109.54	104.96	108.57	128.38	109.44	131.56	107.09	114.74	102.6	101.38
140.06	105.28	115.87	104.43	118.28	105.33	114.83	109.44	109.56	104.97	108.58	128.42	109.45	131.58	107.1	114.78	102.61	101.39
140.09	105.31	115.89	104.44	118.3	105.34	114.85	109.45	109.57	104.99	108.6	128.45	109.47	131.6	107.12	114.81	102.63	101.41
140.13	105.33	115.91	104.45	118.32	105.35	114.87	109.46	109.59	105	108.62	128.49	109.48	131.63	107.14	114.85	102.64	101.43
140.17	105.35	115.94	104.47	118.34	105.36	114.89	109.46	109.6	105.01	108.64	128.53	109.5	131.65	107.15	114.89	102.66	101.45
140.2	105.37	115.96	104.48	118.36	105.37	114.9	109.47	109.62	105.03	108.65	128.57	109.51	131.68	107.17	114.92	102.67	101.46
140.24	105.39	115.98	104.49	118.38	105.38	114.92	109.48	109.63	105.04	108.67	128.6	109.53	131.7	107.19	114.96	102.69	101.48
140.28	105.41	116	104.5	118.4	105.4	114.94	109.49	109.65	105.06	108.69	128.64	109.54	131.73	107.2	115	102.7	101.5
140.31	105.43	116.03	104.51	118.42	105.41	114.95	109.5	109.66	105.07	108.71	128.68	109.56	131.75	107.22	115.03	102.72	101.51
140.35	105.45	116.05	104.52	118.44	105.42	114.97	109.51	109.68	105.08	108.72	128.72	109.57	131.78	107.24	115.07	102.73	101.53
140.39	105.47	116.07	104.53	118.46	105.43	114.99	109.51	109.69	105.1	108.74	128.75	109.59	131.8	107.25	115.11	102.75	101.55
140.42	105.49	116.1	104.54	118.48	105.44	115.01	109.52	109.71	105.11	108.76	128.79	109.6	131.83	107.27	115.14	102.76	101.56
140.46	105.51	116.12	104.56	118.5	105.45	115.02	109.53	109.73	105.12	108.77	128.83	109.62	131.85	107.29	115.18	102.78	101.58
140.49	105.53	116.14	104.57	118.52	105.46	115.04	109.54	109.74	105.14	108.79	128.87	109.64	131.87	107.3	115.21	102.79	101.6
140.53	105.55	116.17	104.58	118.54	105.47	115.06	109.55	109.76	105.15	108.81	128.9	109.65	131.9	107.32	115.25	102.81	101.62
140.57	105.57	116.19	104.59	118.56	105.48	115.08	109.56	109.77	105.16	108.83	128.94	109.67	131.92	107.34	115.29	102.82	101.63
140.6	105.59	116.21	104.6	118.58	105.49	115.09	109.56	109.79	105.18	108.84	128.98	109.68	131.95	107.35	115.32	102.84	101.65
140.64	105.61	116.23	104.61	118.6	105.51	115.11	109.57	109.8	105.19	108.86	129.01	109.7	131.97	107.37	115.36	102.85	101.67
140.68	105.63	116.26	104.62	118.62	105.52	115.13	109.58	109.82	105.2	108.88	129.05	109.71	132	107.39	115.4	102.87	101.68
140.71	105.65	116.28	104.63	118.64	105.53	115.14	109.59	109.83	105.22	108.9	129.09	109.73	132.02	107.4	115.43	102.88	101.7
140.75	105.67	116.3	104.65	118.66	105.54	115.16	109.6	109.85	105.23	108.91	129.13	109.74	132.05	107.42	115.47	102.9	101.72
140.79	105.69	116.33	104.66	118.68	105.55	115.18	109.61	109.86	105.24	108.93	129.16	109.76	132.07	107.44	115.51	102.91	101.73
140.82	105.71	116.35	104.67	118.7	105.56	115.2	109.61	109.88	105.26	108.95	129.2	109.77	132.1	107.45	115.54	102.93	101.75
140.86	105.73	116.37	104.68	118.72	105.57	115.21	109.62	109.89	105.27	108.97	129.24	109.79	132.12	107.47	115.58	102.94	101.77
140.89	105.75	116.39	104.69	118.74	105.58	115.23	109.63	109.91	105.28	108.98	129.27	109.8	132.14	107.49	115.61	102.96	101.78
140.93	105.77	116.42	104.7	118.76	105.59	115.25	109.64	109.92	105.3	109	129.31	109.82	132.17	107.5	115.65	102.97	101.8
140.97	105.79	116.44	104.71	118.78	105.6	115.26	109.65	109.94	105.31	109.02	129.35	109.83	132.19	107.52	115.69	102.99	101.82
141	105.81	116.46	104.72	118.8	105.62	115.28	109.66	109.95	105.33	109.03	129.39	109.85	132.22	107.54	115.72	103	101.84
141.04	105.83	116.49	104.74	118.82	105.63	115.3	109.66	109.97	105.34	109.05	129.42	109.86	132.24	107.55	115.76	103.02	101.85
141.08	105.85	116.51	104.75	118.84	105.64	115.32	109.67	109.98	105.35	109.07	129.46	109.88	132.27	107.57	115.8	103.03	101.87
141.11	105.87	116.53	104.76	118.86	105.65	115.33	109.68	110	105.37	109.09	129.5	109.89	132.29	107.58	115.83	103.05	101.89
141.15	105.89	116.55	104.77	118.88	105.66	115.35	109.69	110.01	105.38	109.1	129.53	109.91	132.32	107.6	115.87	103.06	101.9
141.18	105.91	116.58	104.78	118.9	105.67	115.37	109.7	110.03	105.39	109.12	129.57	109.93	132.34	107.62	115.9	103.08	101.92
141.22	105.93	116.6	104.79	118.92	105.68	115.38	109.71	110.05	105.41	109.14	129.61	109.94	132.36	107.63	115.94	103.09	101.94
141.26	105.95	116.62	104.8	118.94	105.69	115.4	109.71	110.06	105.42	109.16	129.65	109.96	132.39	107.65	115.98	103.11	101.95
141.29	105.97	116.65	104.81	118.96	105.7	115.42	109.72	110.08	105.43	109.17	129.68	109.97	132.41	107.67	116.01	103.12	101.97
141.33	105.99	116.67	104.83	118.98	105.71	115.44	109.73	110.09	105.45	109.19	129.72	109.99	132.44	107.68	116.05	103.14	101.99
141.37	106.01	116.69	104.84	119	105.72	115.45	109.74	110.11	105.46	109.21	129.76	110	132.46	107.7	116.08	103.15	102
141.4	106.03	116.71	104.85	119.02	105.74	115.47	109.75	110.12	105.47	109.22	129.79	110.02	132.49	107.72	116.12	103.17	102.02
141.44	106.05	116.74	104.86	119.04	105.75	115.49	109.76	110.14	105.49	109.24	129.83	110.03	132.51	107.73	116.16	103.18	102.04
141.47	106.08	116.76	104.87	119.06	105.76	115.5	109.76	110.15	105.5	109.26	129.87	110.05	132.53	107.75	116.19	103.2	102.06
141.51	106.1	116.78	104.88	119.08	105.77	115.52	109.77	110.17	105.51	109.28	129.9	110.06	132.56	107.77	116.23	103.21	102.07
141.55	106.12	116.8	104.89	119.1	105.78	115.54	109.78	110.18	105.53	109.29	129.94	110.08	132.58	107.78	116.26	103.23	102.09
141.58	106.14	116.83	104.9	119.12	105.79	115.56	109.79	110.2	105.54	109.31	129.98	110.09	132.61	107.8	116.3	103.24	102.11
141.62	106.16	116.85	104.91	119.14	105.8	115.57	109.8	110.21	105.55	109.33	130.01	110.11	132.63	107.82	116.34	103.26	102.12
141.65	106.18	116.87	104.93	119.16	105.81	115.59	109.81	110.23	105.57	109.34	130.05	110.12	132.66	107.83	116.37	103.27	102.14
141.69	106.2	116.9	104.94	119.18	105.82	115.61	109.81	110.24	105.58	109.36	130.09	110.14	132.68	107.85	116.41	103.29	102.16
141.73	106.22	116.92	104.95	119.19	105.83	115.62	109.82	110.26	105.59	109.38	130.12	110.15	132.71	107.87	116.44	103.3	102.17
141.76	106.24	116.94	104.96	119.21	105.85	115.64	109.83	110.27	105.61	109.4	130.16	110.17	132.73	107.88	116.48	103.32	102.19
141.8	106.26	116.96	104.97	119.23	105.86	115.66	109.84	110.29	105.62	109.41	130.2	110.18	132.75	107.9	116.52	103.33	102.21
141.84	106.28	116.99	104.98	119.25	105.87	115.68	109.85	110.3	105.63	109.43	130.23	110.2	132.78	107.91	116.55	103.35	102.22
141.87	106.3	117.01	104.99	119.27	105.88	115.69	109.86	110.32	105.65	109.45	130.27	110.21	132.8	107.93	116.59	103.36	102.24
141.91	106.32	117.03	105	119.29	105.89	115.71	109.86	110.33	105.66	109.46	130.31	110.23	132.83	107.95	116.62	103.38	102.26
141.94	106.34	117.05	105.02	119.31	105.9	115.73	109.87	110.35	105.67	109.48	130.34	110.24	132.85	107.96	116.66	103.39	102.27
141.98	106.36	117.08	105.03	119.33	105.91	115.74	109.88	110.36	105.69	109.5	130.38	110.26	132.88	107.98	116.69	103.41	102.29
142.02	106.38	117.1	105.04	119.35	105.92	115.76	109.89	110.38	105.7	109.52	130.42	110.27	132.9	108	116.73	103.42	102.31
142.05	106.4	117.12	105.05	119.37	105.93	115.78	109.9	110.39	105.71	109.53	130.45	110.29	132.92	108.01	116.77	103.43	102.33
142.09	106.42	117.14	105.06	119.39	105.94	115.8	109.91	110.41	105.73	109.55	130.49	110.3	132.95	108.03	116.8	103.45	102.34
142.12	106.44	117.17	105.07	119.41	105.95	115.81	109.91	110.42	105.74	109.57	130.53	110.32	132.97	108.05	116.84	103.46	102.36
142.16	106.46	117.19	105.08	119.43	105.97	115.83	109.92	110.44	105.76	109.58	130.56	110.33	133	108.06	116.87	103.48	102.38
142.2	106.48	117.21	105.09	119.45	105.98	115.85	109.93	110.45	105.77	109.6	130.6	110.35	133.02	108.08	116.91	103.49	102.39
142.23	106.5	117.23	105.1	119.47	105.99	115.86	109.94	110.47	105.78	109.62	130.64	110.36	133.04	108.1	116.94	103.51	102.41
142.27	106.52	117.26	105.12	119.49	106	115.88	109.95	110.48	105.8	109.64	130.67	110.38	133.07	108.11	116.98	103.52	102.43
142.3	106.54	117.28	105.13	119.51	106.01	115.9	109.96	110.5	105.81	109.65	130.71	110.4	133.09	108.13	117.01	103.54	102.44
142.34	106.56	117.3	105.14	119.53	106.02	115.91	109.96	110.51	105.82	109.67	130.75	110.41	133.12	108.14	117.05	103.55	102.46
142.38	106.58	117.32	105.15	119.55	106.03	115.93	109.97	110.53	105.84	109.69	130.78	110.43	133.14	108.16	117.09	103.57	102.48
142.41	106.6	117.35	105.16	119.57	106.04	115.95	109.98	110.54	105.85	109.7	130.82	110.44	133.17	108.18	117.12	103.58	102.49
142.45	106.62	117.37	105.17	119.59	106.05	115.97	109.99	110.56	105.86	109.72	130.86	110.46	133.19	108.19	117.16	103.6	102.51
142.48	106.64	117.39	105.18	119.61	106.06	115.98	110	110.58	105.88	109.74	130.89	110.47	133.21	108.21	117.19	103.61	102.53
142.52	106.66	117.41	105.19	119.63	106.07	116	110.01	110.59	105.89	109.75	130.93	110.49	133.24	108.23	117.23	103.63	102.54
142.56	106.68	117.44	105.2	119.65	106.09	116.02	110.01	110.61	105.9	109.77	130.96	110.5	133.26	108.24	117.26	103.64	102.56
142.59	106.7	117.46	105.22	119.67	106.1	116.03	110.02	110.62	105.92	109.79	131	110.52	133.29	108.26	117.3	103.66	102.58
142.63	106.72	117.48	105.23	119.68	106.11	116.05	110.03	110.64	105.93	109.81	131.04	110.53	133.31	108.28	117.33	103.67	102.59
142.66	106.74	117.5	105.24	119.7	106.12	116.07	110.04	110.65	105.94	109.82	131.07	110.55	133.33	108.29	117.37	103.69	102.61
142.7	106.76	117.53	105.25	119.72	106.13	116.08	110.05	110.67	105.96	109.84	131.11	110.56	133.36	108.31	117.4	103.7	102.63
142.74	106.78	117.55	105.26	119.74	106.14	116.1	110.05	110.68	105.97	109.86	131.15	110.58	133.38	108.32	117.44	103.72	102.64
142.77	106.8	117.57	105.27	119.76	106.15	116.12	110.06	110.7	105.98	109.87	131.18	110.59	133.41	108.34	117.48	103.73	102.66
142.81	106.82	117.59	105.28	119.78	106.16	116.14	110.07	110.71	106	109.89	131.22	110.61	133.43	108.36	117.51	103.75	102.68
142.84	106.84	117.62	105.29	119.8	106.17	116.15	110.08	110.73	106.01	109.91	131.25	110.62	133.46	108.37	117.55	103.76	102.69
142.88	106.86	117.64	105.3	119.82	106.18	116.17	110.09	110.74	106.02	109.92	131.29	110.64	133.48	108.39	117.58	103.77	102.71
142.91	106.88	117.66	105.32	119.84	106.19	116.19	110.1	110.76	106.04	109.94	131.33	110.65	133.5	108.41	117.62	103.79	102.73
142.95	106.9	117.68	105.33	119.86	106.21	116.2	110.1	110.77	106.05	109.96	131.36	110.67	133.53	108.42	117.65	103.8	102.74
142.99	106.92	117.7	105.34	119.88	106.22	116.22	110.11	110.79	106.06	109.98	131.4	110.68	133.55	108.44	117.69	103.82	102.76
143.02	106.94	117.73	105.35	119.9	106.23	116.24	110.12	110.8	106.08	109.99	131.43	110.7	133.58	108.45	117.72	103.83	102.78
143.06	106.96	117.75	105.36	119.92	106.24	116.25	110.13	110.82	106.09	110.01	131.47	110.71	133.6	108.47	117.76	103.85	102.8
143.09	106.98	117.77	105.37	119.94	106.25	116.27	110.14	110.83	106.1	110.03	131.51	110.73	133.62	108.49	117.79	103.86	102.81
143.13	107	117.79	105.38	119.96	106.26	116.29	110.15	110.85	106.12	110.04	131.54	110.74	133.65	108.5	117.83	103.88	102.83
143.17	107.02	117.82	105.39	119.98	106.27	116.31	110.15	110.86	106.13	110.06	131.58	110.76	133.67	108.52	117.86	103.89	102.85
143.2	107.04	117.84	105.4	120	106.28	116.32	110.16	110.88	106.14	110.08	131.62	110.77	133.7	108.54	117.9	103.91	102.86
143.24	107.06	117.86	105.42	120.02	106.29	116.34	110.17	110.89	106.16	110.09	131.65	110.79	133.72	108.55	117.93	103.92	102.88
143.27	107.08	117.88	105.43	120.03	106.3	116.36	110.18	110.91	106.17	110.11	131.69	110.8	133.74	108.57	117.97	103.94	102.9
143.31	107.09	117.9	105.44	120.05	106.31	116.37	110.19	110.92	106.18	110.13	131.72	110.82	133.77	108.59	118	103.95	102.91
143.34	107.11	117.93	105.45	120.07	106.33	116.39	110.2	110.94	106.2	110.14	131.76	110.83	133.79	108.6	118.04	103.97	102.93
143.38	107.13	117.95	105.46	120.09	106.34	116.41	110.2	110.95	106.21	110.16	131.79	110.85	133.82	108.62	118.07	103.98	102.95
143.42	107.15	117.97	105.47	120.11	106.35	116.42	110.21	110.97	106.22	110.18	131.83	110.86	133.84	108.63	118.11	104	102.96
143.45	107.17	117.99	105.48	120.13	106.36	116.44	110.22	110.98	106.24	110.2	131.87	110.88	133.86	108.65	118.14	104.01	102.98
143.49	107.19	118.02	105.49	120.15	106.37	116.46	110.23	111	106.25	110.21	131.9	110.89	133.89	108.67	118.18	104.02	103
143.52	107.21	118.04	105.5	120.17	106.38	116.47	110.24	111.01	106.26	110.23	131.94	110.91	133.91	108.68	118.21	104.04	103.01
143.56	107.23	118.06	105.52	120.19	106.39	116.49	110.25	111.03	106.28	110.25	131.97	110.92	133.94	108.7	118.25	104.05	103.03
143.59	107.25	118.08	105.53	120.21	106.4	116.51	110.25	111.04	106.29	110.26	132.01	110.94	133.96	108.71	118.28	104.07	103.05
143.63	107.27	118.1	105.54	120.23	106.41	116.53	110.26	111.06	106.3	110.28	132.05	110.95	133.98	108.73	118.32	104.08	103.06
143.67	107.29	118.13	105.55	120.25	106.42	116.54	110.27	111.07	106.32	110.3	132.08	110.96	134.01	108.75	118.35	104.1	103.08
143.7	107.31	118.15	105.56	120.27	106.43	116.56	110.28	111.09	106.33	110.31	132.12	110.98	134.03	108.76	118.39	104.11	103.1
143.74	107.33	118.17	105.57	120.29	106.44	116.58	110.29	111.1	106.34	110.33	132.15	110.99	134.06	108.78	118.42	104.13	103.11
143.77	107.35	118.19	105.58	120.31	106.46	116.59	110.3	111.12	106.36	110.35	132.19	111.01	134.08	108.8	118.46	104.14	103.13
143.81	107.37	118.22	105.59	120.33	106.47	116.61	110.3	111.13	106.37	110.36	132.22	111.02	134.1	108.81	118.49	104.16	103.15
143.84	107.39	118.24	105.6	120.34	106.48	116.63	110.31	111.14	106.38	110.38	132.26	111.04	134.13	108.83	118.53	104.17	103.16
143.88	107.41	118.26	105.61	120.36	106.49	116.64	110.32	111.16	106.4	110.4	132.3	111.05	134.15	108.84	118.56	104.19	103.18
143.92	107.43	118.28	105.63	120.38	106.5	116.66	110.33	111.17	106.41	110.41	132.33	111.07	134.18	108.86	118.6	104.2	103.2
143.95	107.45	118.3	105.64	120.4	106.51	116.68	110.34	111.19	106.42	110.43	132.37	111.08	134.2	108.88	118.63	104.22	103.21
143.99	107.47	118.33	105.65	120.42	106.52	116.69	110.34	111.2	106.44	110.45	132.4	111.1	134.22	108.89	118.67	104.23	103.23
144.02	107.49	118.35	105.66	120.44	106.53	116.71	110.35	111.22	106.45	110.46	132.44	111.11	134.25	108.91	118.7	104.24	103.25
144.06	107.51	118.37	105.67	120.46	106.54	116.73	110.36	111.23	106.46	110.48	132.47	111.13	134.27	108.93	118.74	104.26	103.26
144.09	107.53	118.39	105.68	120.48	106.55	116.74	110.37	111.25	106.48	110.5	132.51	111.14	134.3	108.94	118.77	104.27	103.28
144.13	107.55	118.41	105.69	120.5	106.56	116.76	110.38	111.26	106.49	110.51	132.55	111.16	134.32	108.96	118.81	104.29	103.3
144.16	107.57	118.44	105.7	120.52	106.57	116.78	110.39	111.28	106.5	110.53	132.58	111.17	134.34	108.97	118.84	104.3	103.31
144.2	107.59	118.46	105.71	120.54	106.59	116.8	110.39	111.29	106.52	110.55	132.62	111.19	134.37	108.99	118.88	104.32	103.33
144.24	107.61	118.48	105.72	120.56	106.6	116.81	110.4	111.31	106.53	110.57	132.65	111.2	134.39	109.01	118.91	104.33	103.35
144.27	107.63	118.5	105.74	120.58	106.61	116.83	110.41	111.32	106.54	110.58	132.69	111.22	134.41	109.02	118.94	104.35	103.36
144.31	107.65	118.52	105.75	120.6	106.62	116.85	110.42	111.34	106.55	110.6	132.72	111.23	134.44	109.04	118.98	104.36	103.38
144.34	107.67	118.55	105.76	120.61	106.63	116.86	110.43	111.35	106.57	110.62	132.76	111.25	134.46	109.05	119.01	104.38	103.4
144.38	107.69	118.57	105.77	120.63	106.64	116.88	110.44	111.37	106.58	110.63	132.79	111.26	134.49	109.07	119.05	104.39	103.41
144.41	107.71	118.59	105.78	120.65	106.65	116.9	110.44	111.38	106.59	110.65	132.83	111.28	134.51	109.09	119.08	104.4	103.43
144.45	107.73	118.61	105.79	120.67	106.66	116.91	110.45	111.4	106.61	110.67	132.86	111.29	134.53	109.1	119.12	104.42	103.45
144.48	107.75	118.63	105.8	120.69	106.67	116.93	110.46	111.41	106.62	110.68	132.9	111.31	134.56	109.12	119.15	104.43	103.46
144.52	107.77	118.65	105.81	120.71	106.68	116.95	110.47	111.43	106.63	110.7	132.94	111.32	134.58	109.14	119.19	104.45	103.48
144.56	107.79	118.68	105.82	120.73	106.69	116.96	110.48	111.44	106.65	110.72	132.97	111.34	134.61	109.15	119.22	104.46	103.5
144.59	107.81	118.7	105.83	120.75	106.7	116.98	110.48	111.46	106.66	110.73	133.01	111.35	134.63	109.17	119.26	104.48	103.51
144.63	107.83	118.72	105.85	120.77	106.72	117	110.49	111.47	106.67	110.75	133.04	111.37	134.65	109.18	119.29	104.49	103.53
144.66	107.85	118.74	105.86	120.79	106.73	117.01	110.5	111.49	106.69	110.77	133.08	111.38	134.68	109.2	119.32	104.51	103.55
144.7	107.86	118.76	105.87	120.81	106.74	117.03	110.51	111.5	106.7	110.78	133.11	111.4	134.7	109.22	119.36	104.52	103.56
144.73	107.88	118.79	105.88	120.83	106.75	117.05	110.52	111.52	106.71	110.8	133.15	111.41	134.72	109.23	119.39	104.54	103.58
144.77	107.9	118.81	105.89	120.85	106.76	117.06	110.53	111.53	106.73	110.82	133.18	111.42	134.75	109.25	119.43	104.55	103.59
144.8	107.92	118.83	105.9	120.86	106.77	117.08	110.53	111.55	106.74	110.83	133.22	111.44	134.77	109.26	119.46	104.56	103.61
144.84	107.94	118.85	105.91	120.88	106.78	117.1	110.54	111.56	106.75	110.85	133.25	111.45	134.8	109.28	119.5	104.58	103.63
144.88	107.96	118.87	105.92	120.9	106.79	117.11	110.55	111.58	106.77	110.87	133.29	111.47	134.82	109.3	119.53	104.59	103.64
144.91	107.98	118.9	105.93	120.92	106.8	117.13	110.56	111.59	106.78	110.88	133.32	111.48	134.84	109.31	119.57	104.61	103.66
144.95	108	118.92	105.94	120.94	106.81	117.15	110.57	111.61	106.79	110.9	133.36	111.5	134.87	109.33	119.6	104.62	103.68
144.98	108.02	118.94	105.96	120.96	106.82	117.17	110.58	111.62	106.81	110.92	133.39	111.51	134.89	109.34	119.63	104.64	103.69
145.02	108.04	118.96	105.97	120.98	106.83	117.18	110.58	111.64	106.82	110.93	133.43	111.53	134.91	109.36	119.67	104.65	103.71
145.05	108.06	118.98	105.98	121	106.85	117.2	110.59	111.65	106.83	110.95	133.46	111.54	134.94	109.38	119.7	104.67	103.73
145.09	108.08	119	105.99	121.02	106.86	117.22	110.6	111.67	106.85	110.97	133.5	111.56	134.96	109.39	119.74	104.68	103.74
145.12	108.1	119.03	106	121.04	106.87	117.23	110.61	111.68	106.86	110.98	133.53	111.57	134.99	109.41	119.77	104.7	103.76
145.16	108.12	119.05	106.01	121.06	106.88	117.25	110.62	111.69	106.87	111	133.57	111.59	135.01	109.42	119.8	104.71	103.78
145.19	108.14	119.07	106.02	121.07	106.89	117.27	110.62	111.71	106.89	111.01	133.6	111.6	135.03	109.44	119.84	104.72	103.79
145.23	108.16	119.09	106.03	121.09	106.9	117.28	110.63	111.72	106.9	111.03	133.64	111.62	135.06	109.46	119.87	104.74	103.81
145.26	108.18	119.11	106.04	121.11	106.91	117.3	110.64	111.74	106.91	111.05	133.67	111.63	135.08	109.47	119.91	104.75	103.83
145.3	108.2	119.13	106.05	121.13	106.92	117.32	110.65	111.75	106.93	111.06	133.71	111.65	135.1	109.49	119.94	104.77	103.84
145.34	108.22	119.16	106.07	121.15	106.93	117.33	110.66	111.77	106.94	111.08	133.74	111.66	135.13	109.5	119.98	104.78	103.86
145.37	108.24	119.18	106.08	121.17	106.94	117.35	110.67	111.78	106.95	111.1	133.78	111.68	135.15	109.52	120.01	104.8	103.88
145.41	108.26	119.2	106.09	121.19	106.95	117.37	110.67	111.8	106.97	111.11	133.81	111.69	135.17	109.54	120.04	104.81	103.89
145.44	108.28	119.22	106.1	121.21	106.96	117.38	110.68	111.81	106.98	111.13	133.85	111.7	135.2	109.55	120.08	104.83	103.91
145.48	108.3	119.24	106.11	121.23	106.97	117.4	110.69	111.83	106.99	111.15	133.88	111.72	135.22	109.57	120.11	104.84	103.93
145.51	108.31	119.26	106.12	121.25	106.99	117.42	110.7	111.84	107	111.16	133.92	111.73	135.25	109.58	120.15	104.85	103.94
145.55	108.33	119.29	106.13	121.27	107	117.43	110.71	111.86	107.02	111.18	133.95	111.75	135.27	109.6	120.18	104.87	103.96
145.58	108.35	119.31	106.14	121.28	107.01	117.45	110.72	111.87	107.03	111.2	133.99	111.76	135.29	109.62	120.21	104.88	103.98
145.62	108.37	119.33	106.15	121.3	107.02	117.47	110.72	111.89	107.04	111.21	134.02	111.78	135.32	109.63	120.25	104.9	103.99
145.65	108.39	119.35	106.16	121.32	107.03	117.48	110.73	111.9	107.06	111.23	134.06	111.79	135.34	109.65	120.28	104.91	104.01
145.69	108.41	119.37	106.17	121.34	107.04	117.5	110.74	111.92	107.07	111.25	134.09	111.81	135.36	109.66	120.32	104.93	104.02
145.72	108.43	119.39	106.19	121.36	107.05	117.52	110.75	111.93	107.08	111.26	134.13	111.82	135.39	109.68	120.35	104.94	104.04
145.76	108.45	119.42	106.2	121.38	107.06	117.53	110.76	111.95	107.1	111.28	134.16	111.84	135.41	109.7	120.38	104.96	104.06
145.79	108.47	119.44	106.21	121.4	107.07	117.55	110.76	111.96	107.11	111.3	134.2	111.85	135.43	109.71	120.42	104.97	104.07
145.83	108.49	119.46	106.22	121.42	107.08	117.57	110.77	111.97	107.12	111.31	134.23	111.87	135.46	109.73	120.45	104.98	104.09
145.86	108.51	119.48	106.23	121.44	107.09	117.58	110.78	111.99	107.14	111.33	134.27	111.88	135.48	109.74	120.49	105	104.11
145.9	108.53	119.5	106.24	121.46	107.1	117.6	110.79	112	107.15	111.35	134.3	111.9	135.51	109.76	120.52	105.01	104.12
145.93	108.55	119.52	106.25	121.48	107.11	117.62	110.8	112.02	107.16	111.36	134.34	111.91	135.53	109.78	120.55	105.03	104.14
145.97	108.57	119.55	106.26	121.49	107.13	117.63	110.81	112.03	107.18	111.38	134.37	111.92	135.55	109.79	120.59	105.04	104.16
146	108.59	119.57	106.27	121.51	107.14	117.65	110.81	112.05	107.19	111.39	134.41	111.94	135.58	109.81	120.62	105.06	104.17
146.04	108.61	119.59	106.28	121.53	107.15	117.67	110.82	112.06	107.2	111.41	134.44	111.95	135.6	109.82	120.65	105.07	104.19
146.08	108.63	119.61	106.29	121.55	107.16	117.68	110.83	112.08	107.22	111.43	134.47	111.97	135.62	109.84	120.69	105.08	104.21
146.11	108.65	119.63	106.31	121.57	107.17	117.7	110.84	112.09	107.23	111.44	134.51	111.98	135.65	109.86	120.72	105.1	104.22
146.15	108.66	119.65	106.32	121.59	107.18	117.72	110.85	112.11	107.24	111.46	134.54	112	135.67	109.87	120.76	105.11	104.24
146.18	108.68	119.67	106.33	121.61	107.19	117.73	110.86	112.12	107.25	111.48	134.58	112.01	135.69	109.89	120.79	105.13	104.26
146.22	108.7	119.7	106.34	121.63	107.2	117.75	110.86	112.14	107.27	111.49	134.61	112.03	135.72	109.9	120.82	105.14	104.27
146.25	108.72	119.72	106.35	121.65	107.21	117.77	110.87	112.15	107.28	111.51	134.65	112.04	135.74	109.92	120.86	105.16	104.29
146.29	108.74	119.74	106.36	121.66	107.22	117.78	110.88	112.17	107.29	111.53	134.68	112.06	135.76	109.94	120.89	105.17	104.3
146.32	108.76	119.76	106.37	121.68	107.23	117.8	110.89	112.18	107.31	111.54	134.72	112.07	135.79	109.95	120.92	105.19	104.32
146.36	108.78	119.78	106.38	121.7	107.24	117.82	110.9	112.2	107.32	111.56	134.75	112.09	135.81	109.97	120.96	105.2	104.34
146.39	108.8	119.8	106.39	121.72	107.25	117.83	110.9	112.21	107.33	111.58	134.79	112.1	135.83	109.98	120.99	105.21	104.35
146.43	108.82	119.82	106.4	121.74	107.27	117.85	110.91	112.22	107.35	111.59	134.82	112.11	135.86	110	121.03	105.23	104.37
146.46	108.84	119.85	106.41	121.76	107.28	117.87	110.92	112.24	107.36	111.61	134.85	112.13	135.88	110.01	121.06	105.24	104.39
146.5	108.86	119.87	106.43	121.78	107.29	117.88	110.93	112.25	107.37	111.62	134.89	112.14	135.9	110.03	121.09	105.26	104.4
146.53	108.88	119.89	106.44	121.8	107.3	117.9	110.94	112.27	107.39	111.64	134.92	112.16	135.93	110.05	121.13	105.27	104.42
146.57	108.9	119.91	106.45	121.82	107.31	117.92	110.95	112.28	107.4	111.66	134.96	112.17	135.95	110.06	121.16	105.29	104.44
146.6	108.92	119.93	106.46	121.83	107.32	117.93	110.95	112.3	107.41	111.67	134.99	112.19	135.98	110.08	121.19	105.3	104.45
146.64	108.94	119.95	106.47	121.85	107.33	117.95	110.96	112.31	107.43	111.69	135.03	112.2	136	110.09	121.23	105.31	104.47
146.67	108.96	119.97	106.48	121.87	107.34	117.97	110.97	112.33	107.44	111.71	135.06	112.22	136.02	110.11	121.26	105.33	104.49
146.71	108.97	119.99	106.49	121.89	107.35	117.98	110.98	112.34	107.45	111.72	135.1	112.23	136.05	110.13	121.29	105.34	104.5
146.74	108.99	120.02	106.5	121.91	107.36	118	110.99	112.36	107.46	111.74	135.13	112.25	136.07	110.14	121.33	105.36	104.52
146.78	109.01	120.04	106.51	121.93	107.37	118.02	110.99	112.37	107.48	111.76	135.16	112.26	136.09	110.16	121.36	105.37	104.53
146.81	109.03	120.06	106.52	121.95	107.38	118.03	111	112.39	107.49	111.77	135.2	112.27	136.12	110.17	121.39	105.39	104.55
146.85	109.05	120.08	106.53	121.97	107.39	118.05	111.01	112.4	107.5	111.79	135.23	112.29	136.14	110.19	121.43	105.4	104.57
146.88	109.07	120.1	106.54	121.99	107.41	118.07	111.02	112.41	107.52	111.8	135.27	112.3	136.16	110.21	121.46	105.41	104.58
146.92	109.09	120.12	106.56	122	107.42	118.08	111.03	112.43	107.53	111.82	135.3	112.32	136.19	110.22	121.49	105.43	104.6
146.95	109.11	120.14	106.57	122.02	107.43	118.1	111.04	112.44	107.54	111.84	135.33	112.33	136.21	110.24	121.53	105.44	104.62
146.99	109.13	120.17	106.58	122.04	107.44	118.11	111.04	112.46	107.56	111.85	135.37	112.35	136.23	110.25	121.56	105.46	104.63
147.02	109.15	120.19	106.59	122.06	107.45	118.13	111.05	112.47	107.57	111.87	135.4	112.36	136.26	110.27	121.59	105.47	104.65
147.06	109.17	120.21	106.6	122.08	107.46	118.15	111.06	112.49	107.58	111.89	135.44	112.38	136.28	110.28	121.63	105.49	104.67
147.09	109.19	120.23	106.61	122.1	107.47	118.16	111.07	112.5	107.6	111.9	135.47	112.39	136.3	110.3	121.66	105.5	104.68
147.13	109.21	120.25	106.62	122.12	107.48	118.18	111.08	112.52	107.61	111.92	135.51	112.4	136.33	110.32	121.69	105.51	104.7
147.16	109.22	120.27	106.63	122.14	107.49	118.2	111.08	112.53	107.62	111.93	135.54	112.42	136.35	110.33	121.73	105.53	104.72
147.2	109.24	120.29	106.64	122.16	107.5	118.21	111.09	112.55	107.64	111.95	135.57	112.43	136.37	110.35	121.76	105.54	104.73
147.23	109.26	120.31	106.65	122.17	107.51	118.23	111.1	112.56	107.65	111.97	135.61	112.45	136.4	110.36	121.79	105.56	104.75
147.27	109.28	120.34	106.66	122.19	107.52	118.25	111.11	112.58	107.66	111.98	135.64	112.46	136.42	110.38	121.83	105.57	104.76
147.3	109.3	120.36	106.67	122.21	107.53	118.26	111.12	112.59	107.67	112	135.68	112.48	136.44	110.39	121.86	105.59	104.78
147.34	109.32	120.38	106.69	122.23	107.54	118.28	111.13	112.6	107.69	112.02	135.71	112.49	136.47	110.41	121.89	105.6	104.8
147.37	109.34	120.4	106.7	122.25	107.56	118.3	111.13	112.62	107.7	112.03	135.74	112.51	136.49	110.43	121.93	105.61	104.81
147.41	109.36	120.42	106.71	122.27	107.57	118.31	111.14	112.63	107.71	112.05	135.78	112.52	136.51	110.44	121.96	105.63	104.83
147.44	109.38	120.44	106.72	122.29	107.58	118.33	111.15	112.65	107.73	112.06	135.81	112.53	136.54	110.46	121.99	105.64	104.85
147.48	109.4	120.46	106.73	122.31	107.59	118.35	111.16	112.66	107.74	112.08	135.85	112.55	136.56	110.47	122.03	105.66	104.86
147.51	109.42	120.48	106.74	122.32	107.6	118.36	111.17	112.68	107.75	112.1	135.88	112.56	136.58	110.49	122.06	105.67	104.88
147.55	109.44	120.5	106.75	122.34	107.61	118.38	111.17	112.69	107.77	112.11	135.91	112.58	136.61	110.51	122.09	105.69	104.89
147.58	109.46	120.53	106.76	122.36	107.62	118.4	111.18	112.71	107.78	112.13	135.95	112.59	136.63	110.52	122.13	105.7	104.91
147.62	109.47	120.55	106.77	122.38	107.63	118.41	111.19	112.72	107.79	112.15	135.98	112.61	136.65	110.54	122.16	105.71	104.93
147.65	109.49	120.57	106.78	122.4	107.64	118.43	111.2	112.74	107.81	112.16	136.02	112.62	136.68	110.55	122.19	105.73	104.94
147.69	109.51	120.59	106.79	122.42	107.65	118.45	111.21	112.75	107.82	112.18	136.05	112.64	136.7	110.57	122.22	105.74	104.96
147.72	109.53	120.61	106.8	122.44	107.66	118.46	111.22	112.76	107.83	112.19	136.08	112.65	136.72	110.58	122.26	105.76	104.98
147.75	109.55	120.63	106.81	122.46	107.67	118.48	111.22	112.78	107.84	112.21	136.12	112.66	136.75	110.6	122.29	105.77	104.99
147.79	109.57	120.65	106.83	122.47	107.68	118.49	111.23	112.79	107.86	112.23	136.15	112.68	136.77	110.62	122.32	105.78	105.01
147.82	109.59	120.67	106.84	122.49	107.69	118.51	111.24	112.81	107.87	112.24	136.18	112.69	136.79	110.63	122.36	105.8	105.03
147.86	109.61	120.69	106.85	122.51	107.7	118.53	111.25	112.82	107.88	112.26	136.22	112.71	136.82	110.65	122.39	105.81	105.04
147.89	109.63	120.71	106.86	122.53	107.72	118.54	111.26	112.84	107.9	112.28	136.25	112.72	136.84	110.66	122.42	105.83	105.06
147.93	109.65	120.74	106.87	122.55	107.73	118.56	111.26	112.85	107.91	112.29	136.29	112.74	136.86	110.68	122.46	105.84	105.07
147.96	109.67	120.76	106.88	122.57	107.74	118.58	111.27	112.87	107.92	112.31	136.32	112.75	136.88	110.69	122.49	105.86	105.09
148	109.68	120.78	106.89	122.59	107.75	118.59	111.28	112.88	107.94	112.32	136.35	112.77	136.91	110.71	122.52	105.87	105.11
148.03	109.7	120.8	106.9	122.6	107.76	118.61	111.29	112.89	107.95	112.34	136.39	112.78	136.93	110.72	122.55	105.88	105.12
148.07	109.72	120.82	106.91	122.62	107.77	118.63	111.3	112.91	107.96	112.36	136.42	112.79	136.95	110.74	122.59	105.9	105.14
148.1	109.74	120.84	106.92	122.64	107.78	118.64	111.3	112.92	107.97	112.37	136.45	112.81	136.98	110.76	122.62	105.91	105.16
148.14	109.76	120.86	106.93	122.66	107.79	118.66	111.31	112.94	107.99	112.39	136.49	112.82	137	110.77	122.65	105.93	105.17
148.17	109.78	120.88	106.94	122.68	107.8	118.68	111.32	112.95	108	112.4	136.52	112.84	137.02	110.79	122.69	105.94	105.19
148.21	109.8	120.9	106.96	122.7	107.81	118.69	111.33	112.97	108.01	112.42	136.56	112.85	137.05	110.8	122.72	105.95	105.2
148.24	109.82	120.92	106.97	122.72	107.82	118.71	111.34	112.98	108.03	112.44	136.59	112.87	137.07	110.82	122.75	105.97	105.22
148.28	109.84	120.95	106.98	122.74	107.83	118.73	111.35	113	108.04	112.45	136.62	112.88	137.09	110.83	122.78	105.98	105.24
148.31	109.86	120.97	106.99	122.75	107.84	118.74	111.35	113.01	108.05	112.47	136.66	112.89	137.12	110.85	122.82	106	105.25
148.35	109.88	120.99	107	122.77	107.85	118.76	111.36	113.02	108.07	112.48	136.69	112.91	137.14	110.87	122.85	106.01	105.27
148.38	109.89	121.01	107.01	122.79	107.86	118.77	111.37	113.04	108.08	112.5	136.72	112.92	137.16	110.88	122.88	106.03	105.29
148.41	109.91	121.03	107.02	122.81	107.88	118.79	111.38	113.05	108.09	112.52	136.76	112.94	137.19	110.9	122.91	106.04	105.3
148.45	109.93	121.05	107.03	122.83	107.89	118.81	111.39	113.07	108.1	112.53	136.79	112.95	137.21	110.91	122.95	106.05	105.32
148.48	109.95	121.07	107.04	122.85	107.9	118.82	111.39	113.08	108.12	112.55	136.82	112.97	137.23	110.93	122.98	106.07	105.33
148.52	109.97	121.09	107.05	122.87	107.91	118.84	111.4	113.1	108.13	112.57	136.86	112.98	137.26	110.94	123.01	106.08	105.35
148.55	109.99	121.11	107.06	122.88	107.92	118.86	111.41	113.11	108.14	112.58	136.89	112.99	137.28	110.96	123.05	106.1	105.37
148.59	110.01	121.13	107.07	122.9	107.93	118.87	111.42	113.13	108.16	112.6	136.92	113.01	137.3	110.98	123.08	106.11	105.38
148.62	110.03	121.15	107.08	122.92	107.94	118.89	111.43	113.14	108.17	112.61	136.96	113.02	137.32	110.99	123.11	106.12	105.4
148.66	110.05	121.18	107.09	122.94	107.95	118.91	111.44	113.15	108.18	112.63	136.99	113.04	137.35	111.01	123.14	106.14	105.42
148.69	110.07	121.2	107.11	122.96	107.96	118.92	111.44	113.17	108.2	112.65	137.02	113.05	137.37	111.02	123.18	106.15	105.43
148.73	110.08	121.22	107.12	122.98	107.97	118.94	111.45	113.18	108.21	112.66	137.06	113.07	137.39	111.04	123.21	106.17	105.45
148.76	110.1	121.24	107.13	123	107.98	118.95	111.46	113.2	108.22	112.68	137.09	113.08	137.42	111.05	123.24	106.18	105.46
148.8	110.12	121.26	107.14	123.01	107.99	118.97	111.47	113.21	108.23	112.69	137.12	113.09	137.44	111.07	123.27	106.19	105.48
148.83	110.14	121.28	107.15	123.03	108	118.99	111.48	113.23	108.25	112.71	137.16	113.11	137.46	111.08	123.31	106.21	105.5
148.86	110.16	121.3	107.16	123.05	108.01	119	111.48	113.24	108.26	112.73	137.19	113.12	137.49	111.1	123.34	106.22	105.51
148.9	110.18	121.32	107.17	123.07	108.02	119.02	111.49	113.26	108.27	112.74	137.22	113.14	137.51	111.12	123.37	106.24	105.53
148.93	110.2	121.34	107.18	123.09	108.04	119.04	111.5	113.27	108.29	112.76	137.26	113.15	137.53	111.13	123.4	106.25	105.55
148.97	110.22	121.36	107.19	123.11	108.05	119.05	111.51	113.28	108.3	112.77	137.29	113.17	137.56	111.15	123.44	106.26	105.56
149	110.24	121.38	107.2	123.13	108.06	119.07	111.52	113.3	108.31	112.79	137.32	113.18	137.58	111.16	123.47	106.28	105.58
149.04	110.26	121.4	107.21	123.14	108.07	119.09	111.52	113.31	108.33	112.81	137.36	113.19	137.6	111.18	123.5	106.29	105.59
149.07	110.27	121.42	107.22	123.16	108.08	119.1	111.53	113.33	108.34	112.82	137.39	113.21	137.62	111.19	123.53	106.31	105.61
149.11	110.29	121.45	107.23	123.18	108.09	119.12	111.54	113.34	108.35	112.84	137.42	113.22	137.65	111.21	123.57	106.32	105.63
149.14	110.31	121.47	107.24	123.2	108.1	119.13	111.55	113.36	108.36	112.85	137.46	113.24	137.67	111.22	123.6	106.33	105.64
149.18	110.33	121.49	107.26	123.22	108.11	119.15	111.56	113.37	108.38	112.87	137.49	113.25	137.69	111.24	123.63	106.35	105.66
149.21	110.35	121.51	107.27	123.24	108.12	119.17	111.57	113.39	108.39	112.88	137.52	113.27	137.72	111.26	123.66	106.36	105.68
149.24	110.37	121.53	107.28	123.26	108.13	119.18	111.57	113.4	108.4	112.9	137.56	113.28	137.74	111.27	123.69	106.38	105.69
149.28	110.39	121.55	107.29	123.27	108.14	119.2	111.58	113.41	108.42	112.92	137.59	113.29	137.76	111.29	123.73	106.39	105.71
149.31	110.41	121.57	107.3	123.29	108.15	119.22	111.59	113.43	108.43	112.93	137.62	113.31	137.79	111.3	123.76	106.4	105.72
149.35	110.43	121.59	107.31	123.31	108.16	119.23	111.6	113.44	108.44	112.95	137.66	113.32	137.81	111.32	123.79	106.42	105.74
149.38	110.44	121.61	107.32	123.33	108.17	119.25	111.61	113.46	108.46	112.96	137.69	113.34	137.83	111.33	123.82	106.43	105.76
149.42	110.46	121.63	107.33	123.35	108.18	119.27	111.61	113.47	108.47	112.98	137.72	113.35	137.85	111.35	123.86	106.45	105.77
149.45	110.48	121.65	107.34	123.37	108.19	119.28	111.62	113.49	108.48	113	137.75	113.37	137.88	111.36	123.89	106.46	105.79
149.49	110.5	121.67	107.35	123.38	108.21	119.3	111.63	113.5	108.49	113.01	137.79	113.38	137.9	111.38	123.92	106.47	105.8
149.52	110.52	121.69	107.36	123.4	108.22	119.31	111.64	113.51	108.51	113.03	137.82	113.39	137.92	111.4	123.95	106.49	105.82
149.55	110.54	121.71	107.37	123.42	108.23	119.33	111.65	113.53	108.52	113.04	137.85	113.41	137.95	111.41	123.98	106.5	105.84
149.59	110.56	121.73	107.38	123.44	108.24	119.35	111.65	113.54	108.53	113.06	137.89	113.42	137.97	111.43	124.02	106.52	105.85
149.62	110.58	121.75	107.39	123.46	108.25	119.36	111.66	113.56	108.55	113.08	137.92	113.44	137.99	111.44	124.05	106.53	105.87
149.66	110.6	121.78	107.4	123.48	108.26	119.38	111.67	113.57	108.56	113.09	137.95	113.45	138.01	111.46	124.08	106.54	105.89
149.69	110.61	121.8	107.42	123.49	108.27	119.4	111.68	113.59	108.57	113.11	137.99	113.46	138.04	111.47	124.11	106.56	105.9
149.73	110.63	121.82	107.43	123.51	108.28	119.41	111.69	113.6	108.58	113.12	138.02	113.48	138.06	111.49	124.15	106.57	105.92
149.76	110.65	121.84	107.44	123.53	108.29	119.43	111.7	113.61	108.6	113.14	138.05	113.49	138.08	111.5	124.18	106.59	105.93
149.8	110.67	121.86	107.45	123.55	108.3	119.44	111.7	113.63	108.61	113.16	138.08	113.51	138.11	111.52	124.21	106.6	105.95
149.83	110.69	121.88	107.46	123.57	108.31	119.46	111.71	113.64	108.62	113.17	138.12	113.52	138.13	111.53	124.24	106.61	105.97
149.86	110.71	121.9	107.47	123.59	108.32	119.48	111.72	113.66	108.64	113.19	138.15	113.53	138.15	111.55	124.27	106.63	105.98
149.9	110.73	121.92	107.48	123.61	108.33	119.49	111.73	113.67	108.65	113.2	138.18	113.55	138.17	111.57	124.31	106.64	106
149.93	110.75	121.94	107.49	123.62	108.34	119.51	111.74	113.69	108.66	113.22	138.22	113.56	138.2	111.58	124.34	106.66	106.01
149.97	110.76	121.96	107.5	123.64	108.35	119.53	111.74	113.7	108.67	113.23	138.25	113.58	138.22	111.6	124.37	106.67	106.03
150	110.78	121.98	107.51	123.66	108.36	119.54	111.75	113.71	108.69	113.25	138.28	113.59	138.24	111.61	124.4	106.68	106.05
150.04	110.8	122	107.52	123.68	108.37	119.56	111.76	113.73	108.7	113.27	138.31	113.61	138.27	111.63	124.43	106.7	106.06
150.07	110.82	122.02	107.53	123.7	108.39	119.57	111.77	113.74	108.71	113.28	138.35	113.62	138.29	111.64	124.47	106.71	106.08
150.1	110.84	122.04	107.54	123.72	108.4	119.59	111.78	113.76	108.73	113.3	138.38	113.63	138.31	111.66	124.5	106.73	106.09
150.14	110.86	122.06	107.55	123.73	108.41	119.61	111.78	113.77	108.74	113.31	138.41	113.65	138.33	111.67	124.53	106.74	106.11
150.17	110.88	122.08	107.56	123.75	108.42	119.62	111.79	113.79	108.75	113.33	138.44	113.66	138.36	111.69	124.56	106.75	106.13
150.21	110.9	122.1	107.58	123.77	108.43	119.64	111.8	113.8	108.77	113.34	138.48	113.68	138.38	111.7	124.59	106.77	106.14
150.24	110.91	122.12	107.59	123.79	108.44	119.66	111.81	113.81	108.78	113.36	138.51	113.69	138.4	111.72	124.62	106.78	106.16
150.28	110.93	122.14	107.6	123.81	108.45	119.67	111.82	113.83	108.79	113.38	138.54	113.7	138.43	111.74	124.66	106.8	106.17
150.31	110.95	122.16	107.61	123.83	108.46	119.69	111.83	113.84	108.8	113.39	138.58	113.72	138.45	111.75	124.69	106.81	106.19
150.34	110.97	122.19	107.62	123.84	108.47	119.7	111.83	113.86	108.82	113.41	138.61	113.73	138.47	111.77	124.72	106.82	106.21
150.38	110.99	122.21	107.63	123.86	108.48	119.72	111.84	113.87	108.83	113.42	138.64	113.75	138.49	111.78	124.75	106.84	106.22
150.41	111.01	122.23	107.64	123.88	108.49	119.74	111.85	113.89	108.84	113.44	138.67	113.76	138.52	111.8	124.78	106.85	106.24
150.45	111.03	122.25	107.65	123.9	108.5	119.75	111.86	113.9	108.86	113.46	138.71	113.77	138.54	111.81	124.82	106.87	106.26
150.48	111.05	122.27	107.66	123.92	108.51	119.77	111.87	113.91	108.87	113.47	138.74	113.79	138.56	111.83	124.85	106.88	106.27
150.52	111.06	122.29	107.67	123.94	108.52	119.79	111.87	113.93	108.88	113.49	138.77	113.8	138.59	111.84	124.88	106.89	106.29
150.55	111.08	122.31	107.68	123.95	108.53	119.8	111.88	113.94	108.89	113.5	138.8	113.82	138.61	111.86	124.91	106.91	106.3
150.58	111.1	122.33	107.69	123.97	108.54	119.82	111.89	113.96	108.91	113.52	138.84	113.83	138.63	111.87	124.94	106.92	106.32
150.62	111.12	122.35	107.7	123.99	108.55	119.83	111.9	113.97	108.92	113.53	138.87	113.84	138.65	111.89	124.97	106.93	106.34
150.65	111.14	122.37	107.71	124.01	108.57	119.85	111.91	113.98	108.93	113.55	138.9	113.86	138.68	111.9	125.01	106.95	106.35
150.69	111.16	122.39	107.72	124.03	108.58	119.87	111.91	114	108.95	113.57	138.93	113.87	138.7	111.92	125.04	106.96	106.37
150.72	111.18	122.41	107.73	124.04	108.59	119.88	111.92	114.01	108.96	113.58	138.97	113.89	138.72	111.94	125.07	106.98	106.38
150.75	111.2	122.43	107.75	124.06	108.6	119.9	111.93	114.03	108.97	113.6	139	113.9	138.74	111.95	125.1	106.99	106.4
150.79	111.21	122.45	107.76	124.08	108.61	119.92	111.94	114.04	108.98	113.61	139.03	113.92	138.77	111.97	125.13	107	106.42
150.82	111.23	122.47	107.77	124.1	108.62	119.93	111.95	114.06	109	113.63	139.06	113.93	138.79	111.98	125.16	107.02	106.43
150.86	111.25	122.49	107.78	124.12	108.63	119.95	111.95	114.07	109.01	113.64	139.1	113.94	138.81	112	125.2	107.03	106.45
150.89	111.27	122.51	107.79	124.14	108.64	119.96	111.96	114.08	109.02	113.66	139.13	113.96	138.84	112.01	125.23	107.05	106.46
150.93	111.29	122.53	107.8	124.15	108.65	119.98	111.97	114.1	109.04	113.68	139.16	113.97	138.86	112.03	125.26	107.06	106.48
150.96	111.31	122.55	107.81	124.17	108.66	120	111.98	114.11	109.05	113.69	139.19	113.99	138.88	112.04	125.29	107.07	106.5
150.99	111.33	122.57	107.82	124.19	108.67	120.01	111.99	114.13	109.06	113.71	139.22	114	138.9	112.06	125.32	107.09	106.51
151.03	111.34	122.59	107.83	124.21	108.68	120.03	112	114.14	109.07	113.72	139.26	114.01	138.93	112.07	125.35	107.1	106.53
151.06	111.36	122.61	107.84	124.23	108.69	120.04	112	114.16	109.09	113.74	139.29	114.03	138.95	112.09	125.38	107.11	106.54
150.96	111.32	122.55	107.82	124.17	108.67	119.99	111.98	114.12	109.07	113.7	139.2	113.97	138.86	112.03	125.32	107.07	106.5
150.86	111.28	122.5	107.8	124.11	108.64	119.94	111.96	114.08	109.05	113.66	139.12	113.92	138.77	111.98	125.25	107.03	106.46
150.75	111.23	122.44	107.77	124.06	108.62	119.88	111.94	114.04	109.03	113.62	139.03	113.87	138.69	111.93	125.19	106.99	106.41
150.65	111.19	122.38	107.75	124	108.59	119.83	111.92	114	109.01	113.57	138.95	113.82	138.6	111.87	125.12	106.95	106.37
150.55	111.15	122.33	107.73	123.94	108.57	119.78	111.9	113.96	108.98	113.53	138.86	113.76	138.51	111.82	125.05	106.9	106.33
150.45	111.11	122.27	107.71	123.88	108.54	119.73	111.88	113.92	108.96	113.49	138.77	113.71	138.43	111.76	124.99	106.86	106.28
150.34	111.06	122.21	107.69	123.83	108.52	119.67	111.86	113.88	108.94	113.45	138.69	113.66	138.34	111.71	124.92	106.82	106.24
150.24	111.02	122.16	107.66	123.77	108.49	119.62	111.84	113.84	108.92	113.41	138.6	113.6	138.26	111.65	124.85	106.78	106.2
150.14	110.98	122.1	107.64	123.71	108.47	119.57	111.82	113.81	108.9	113.37	138.52	113.55	138.17	111.6	124.79	106.74	106.16
150.04	110.93	122.04	107.62	123.66	108.44	119.51	111.79	113.77	108.88	113.33	138.43	113.5	138.08	111.55	124.72	106.69	106.11
149.94	110.89	121.99	107.6	123.6	108.42	119.46	111.77	113.73	108.86	113.29	138.35	113.45	138	111.49	124.66	106.65	106.07
149.84	110.85	121.93	107.58	123.54	108.39	119.41	111.75	113.69	108.84	113.25	138.26	113.39	137.91	111.44	124.59	106.61	106.03
149.73	110.81	121.87	107.55	123.49	108.37	119.36	111.73	113.65	108.82	113.21	138.18	113.34	137.83	111.39	124.52	106.57	105.99
149.63	110.76	121.82	107.53	123.43	108.34	119.3	111.71	113.61	108.8	113.17	138.09	113.29	137.74	111.33	124.46	106.53	105.94
149.53	110.72	121.76	107.51	123.37	108.32	119.25	111.69	113.57	108.78	113.13	138.01	113.24	137.66	111.28	124.39	106.49	105.9
149.43	110.68	121.7	107.49	123.32	108.29	119.2	111.67	113.54	108.76	113.09	137.92	113.19	137.57	111.22	124.33	106.44	105.86
149.33	110.64	121.65	107.47	123.26	108.27	119.15	111.65	113.5	108.74	113.05	137.84	113.13	137.49	111.17	124.26	106.4	105.81
149.23	110.59	121.59	107.45	123.21	108.24	119.09	111.63	113.46	108.72	113.01	137.75	113.08	137.4	111.12	124.2	106.36	105.77
149.13	110.55	121.54	107.42	123.15	108.22	119.04	111.61	113.42	108.7	112.97	137.67	113.03	137.32	111.06	124.13	106.32	105.73
149.03	110.51	121.48	107.4	123.09	108.19	118.99	111.59	113.38	108.68	112.93	137.59	112.98	137.23	111.01	124.07	106.28	105.69
148.93	110.47	121.42	107.38	123.04	108.17	118.94	111.57	113.34	108.66	112.89	137.5	112.93	137.15	110.96	124	106.24	105.65
148.83	110.43	121.37	107.36	122.98	108.15	118.88	111.55	113.31	108.64	112.85	137.42	112.87	137.06	110.91	123.94	106.2	105.6
148.73	110.38	121.31	107.34	122.93	108.12	118.83	111.53	113.27	108.62	112.81	137.33	112.82	136.98	110.85	123.87	106.15	105.56
148.63	110.34	121.26	107.32	122.87	108.1	118.78	111.51	113.23	108.6	112.77	137.25	112.77	136.89	110.8	123.81	106.11	105.52
148.66	110.36	121.28	107.33	122.89	108.11	118.8	111.51	113.24	108.61	112.78	137.28	112.79	136.92	110.82	123.84	106.13	105.54
148.7	110.38	121.3	107.34	122.91	108.12	118.81	111.52	113.26	108.63	112.8	137.32	112.8	136.94	110.83	123.87	106.14	105.55
148.73	110.4	121.32	107.35	122.93	108.13	118.83	111.53	113.27	108.64	112.82	137.35	112.81	136.96	110.85	123.9	106.16	105.57
148.76	110.42	121.34	107.36	122.94	108.14	118.85	111.54	113.29	108.65	112.83	137.38	112.83	136.99	110.86	123.94	106.17	105.58
148.8	110.44	121.36	107.37	122.96	108.15	118.86	111.55	113.3	108.66	112.85	137.42	112.84	137.01	110.88	123.97	106.18	105.6
148.83	110.45	121.38	107.38	122.98	108.16	118.88	111.55	113.32	108.68	112.86	137.45	112.86	137.03	110.89	124	106.2	105.62
148.87	110.47	121.4	107.39	123	108.17	118.89	111.56	113.33	108.69	112.88	137.48	112.87	137.06	110.91	124.03	106.21	105.63
148.9	110.49	121.42	107.4	123.02	108.18	118.91	111.57	113.34	108.7	112.9	137.52	112.89	137.08	110.93	124.06	106.23	105.65
148.94	110.51	121.44	107.41	123.04	108.19	118.93	111.58	113.36	108.72	112.91	137.55	112.9	137.1	110.94	124.1	106.24	105.66
148.97	110.53	121.46	107.42	123.06	108.2	118.94	111.59	113.37	108.73	112.93	137.58	112.91	137.12	110.96	124.13	106.25	105.68
149.01	110.55	121.48	107.43	123.07	108.21	118.96	111.59	113.39	108.74	112.94	137.61	112.93	137.15	110.97	124.16	106.27	105.7
148.91	110.51	121.43	107.41	123.02	108.19	118.91	111.57	113.35	108.72	112.9	137.53	112.88	137.06	110.92	124.1	106.23	105.66
148.81	110.46	121.37	107.39	122.96	108.16	118.86	111.55	113.31	108.7	112.86	137.45	112.83	136.98	110.87	124.03	106.19	105.61
148.7	110.42	121.32	107.37	122.91	108.14	118.8	111.53	113.27	108.68	112.82	137.36	112.77	136.89	110.81	123.96	106.15	105.57
148.6	110.38	121.26	107.35	122.85	108.11	118.75	111.51	113.23	108.66	112.78	137.28	112.72	136.81	110.76	123.9	106.1	105.53
148.5	110.34	121.21	107.32	122.8	108.09	118.7	111.49	113.2	108.64	112.74	137.19	112.67	136.73	110.71	123.83	106.06	105.49
148.4	110.3	121.15	107.3	122.74	108.07	118.65	111.47	113.16	108.62	112.7	137.11	112.62	136.64	110.66	123.77	106.02	105.44
148.3	110.25	121.09	107.28	122.68	108.04	118.6	111.45	113.12	108.6	112.66	137.03	112.57	136.56	110.6	123.7	105.98	105.4
148.34	110.27	121.12	107.29	122.7	108.05	118.61	111.46	113.14	108.61	112.68	137.06	112.58	136.58	110.62	123.74	106	105.42
148.37	110.29	121.14	107.3	122.72	108.06	118.63	111.47	113.15	108.63	112.7	137.09	112.6	136.6	110.63	123.77	106.01	105.44
148.41	110.31	121.16	107.31	122.74	108.07	118.65	111.47	113.16	108.64	112.71	137.13	112.61	136.63	110.65	123.8	106.02	105.45
148.44	110.33	121.18	107.32	122.76	108.08	118.66	111.48	113.18	108.65	112.73	137.16	112.63	136.65	110.67	123.83	106.04	105.47
148.48	110.35	121.2	107.33	122.78	108.09	118.68	111.49	113.19	108.67	112.74	137.19	112.64	136.67	110.68	123.87	106.05	105.48
148.51	110.37	121.22	107.35	122.8	108.1	118.7	111.5	113.21	108.68	112.76	137.23	112.66	136.7	110.7	123.9	106.07	105.5
148.55	110.39	121.24	107.36	122.81	108.11	118.71	111.51	113.22	108.69	112.78	137.26	112.67	136.72	110.71	123.93	106.08	105.52
148.58	110.4	121.26	107.37	122.83	108.13	118.73	111.52	113.24	108.7	112.79	137.29	112.68	136.74	110.73	123.96	106.09	105.53
148.62	110.42	121.28	107.38	122.85	108.14	118.74	111.52	113.25	108.72	112.81	137.33	112.7	136.77	110.74	123.99	106.11	105.55
148.65	110.44	121.3	107.39	122.87	108.15	118.76	111.53	113.26	108.73	112.82	137.36	112.71	136.79	110.76	124.03	106.12	105.56
148.69	110.46	121.32	107.4	122.89	108.16	118.78	111.54	113.28	108.74	112.84	137.39	112.73	136.81	110.78	124.06	106.14	105.58
148.72	110.48	121.34	107.41	122.91	108.17	118.79	111.55	113.29	108.76	112.86	137.43	112.74	136.84	110.79	124.09	106.15	105.6
148.76	110.5	121.36	107.42	122.93	108.18	118.81	111.56	113.31	108.77	112.87	137.46	112.76	136.86	110.81	124.12	106.16	105.61
148.79	110.52	121.39	107.43	122.94	108.19	118.83	111.56	113.32	108.78	112.89	137.49	112.77	136.88	110.82	124.16	106.18	105.63
148.82	110.54	121.41	107.44	122.96	108.2	118.84	111.57	113.34	108.79	112.9	137.53	112.79	136.91	110.84	124.19	106.19	105.65
148.86	110.56	121.43	107.45	122.98	108.21	118.86	111.58	113.35	108.81	112.92	137.56	112.8	136.93	110.85	124.22	106.21	105.66
148.89	110.57	121.45	107.46	123	108.22	118.88	111.59	113.37	108.82	112.94	137.59	112.81	136.95	110.87	124.25	106.22	105.68
148.93	110.59	121.47	107.47	123.02	108.23	118.89	111.6	113.38	108.83	112.95	137.63	112.83	136.98	110.89	124.28	106.24	105.69
148.96	110.61	121.49	107.48	123.04	108.24	118.91	111.6	113.39	108.85	112.97	137.66	112.84	137	110.9	124.32	106.25	105.71
149	110.63	121.51	107.49	123.06	108.25	118.93	111.61	113.41	108.86	112.98	137.69	112.86	137.02	110.92	124.35	106.26	105.73
149.03	110.65	121.53	107.51	123.07	108.26	118.94	111.62	113.42	108.87	113	137.72	112.87	137.05	110.93	124.38	106.28	105.74
149.07	110.67	121.55	107.52	123.09	108.27	118.96	111.63	113.44	108.89	113.01	137.76	112.89	137.07	110.95	124.41	106.29	105.76
149.1	110.69	121.57	107.53	123.11	108.28	118.97	111.64	113.45	108.9	113.03	137.79	112.9	137.09	110.96	124.44	106.31	105.78
149.14	110.71	121.59	107.54	123.13	108.3	118.99	111.65	113.47	108.91	113.05	137.82	112.91	137.12	110.98	124.48	106.32	105.79
149.17	110.72	121.61	107.55	123.15	108.31	119.01	111.65	113.48	108.92	113.06	137.86	112.93	137.14	110.99	124.51	106.33	105.81
149.2	110.74	121.63	107.56	123.17	108.32	119.02	111.66	113.49	108.94	113.08	137.89	112.94	137.16	111.01	124.54	106.35	105.82
149.24	110.76	121.65	107.57	123.19	108.33	119.04	111.67	113.51	108.95	113.09	137.92	112.96	137.18	111.03	124.57	106.36	105.84
149.27	110.78	121.67	107.58	123.2	108.34	119.06	111.68	113.52	108.96	113.11	137.96	112.97	137.21	111.04	124.6	106.38	105.86
149.31	110.8	121.7	107.59	123.22	108.35	119.07	111.69	113.54	108.98	113.13	137.99	112.99	137.23	111.06	124.64	106.39	105.87
149.34	110.82	121.72	107.6	123.24	108.36	119.09	111.69	113.55	108.99	113.14	138.02	113	137.25	111.07	124.67	106.4	105.89
149.38	110.84	121.74	107.61	123.26	108.37	119.11	111.7	113.57	109	113.16	138.05	113.01	137.28	111.09	124.7	106.42	105.9
149.41	110.86	121.76	107.62	123.28	108.38	119.12	111.71	113.58	109.01	113.17	138.09	113.03	137.3	111.1	124.73	106.43	105.92
149.45	110.88	121.78	107.63	123.3	108.39	119.14	111.72	113.59	109.03	113.19	138.12	113.04	137.32	111.12	124.76	106.45	105.94
149.48	110.89	121.8	107.64	123.32	108.4	119.15	111.73	113.61	109.04	113.21	138.15	113.06	137.35	111.13	124.79	106.46	105.95
149.51	110.91	121.82	107.65	123.33	108.41	119.17	111.73	113.62	109.05	113.22	138.19	113.07	137.37	111.15	124.83	106.47	105.97
149.55	110.93	121.84	107.66	123.35	108.42	119.19	111.74	113.64	109.07	113.24	138.22	113.09	137.39	111.17	124.86	106.49	105.98
149.58	110.95	121.86	107.68	123.37	108.43	119.2	111.75	113.65	109.08	113.25	138.25	113.1	137.42	111.18	124.89	106.5	106
149.62	110.97	121.88	107.69	123.39	108.44	119.22	111.76	113.67	109.09	113.27	138.28	113.11	137.44	111.2	124.92	106.52	106.02
149.65	110.99	121.9	107.7	123.41	108.45	119.24	111.77	113.68	109.1	113.28	138.32	113.13	137.46	111.21	124.95	106.53	106.03
149.69	111.01	121.92	107.71	123.43	108.46	119.25	111.78	113.69	109.12	113.3	138.35	113.14	137.48	111.23	124.98	106.54	106.05
149.58	110.96	121.87	107.69	123.37	108.44	119.2	111.75	113.66	109.1	113.26	138.26	113.09	137.4	111.17	124.92	106.5	106.01
149.48	110.92	121.81	107.66	123.31	108.42	119.15	111.73	113.62	109.08	113.22	138.18	113.04	137.31	111.12	124.85	106.46	105.96
149.38	110.88	121.75	107.64	123.26	108.39	119.1	111.71	113.58	109.06	113.18	138.09	112.99	137.23	111.07	124.79	106.42	105.92
149.28	110.84	121.7	107.62	123.2	108.37	119.04	111.69	113.54	109.03	113.14	138.01	112.94	137.15	111.02	124.72	106.38	105.88
149.18	110.79	121.64	107.6	123.14	108.34	118.99	111.67	113.5	109.01	113.1	137.93	112.88	137.06	110.96	124.65	106.34	105.84
149.08	110.75	121.58	107.58	123.09	108.32	118.94	111.65	113.46	108.99	113.06	137.84	112.83	136.98	110.91	124.59	106.29	105.79
148.98	110.71	121.53	107.55	123.03	108.29	118.89	111.63	113.43	108.97	113.02	137.76	112.78	136.89	110.86	124.52	106.25	105.75
148.88	110.67	121.47	107.53	122.98	108.27	118.83	111.61	113.39	108.95	112.98	137.67	112.73	136.81	110.8	124.46	106.21	105.71
148.78	110.62	121.42	107.51	122.92	108.24	118.78	111.59	113.35	108.93	112.94	137.59	112.68	136.72	110.75	124.39	106.17	105.67
148.68	110.58	121.36	107.49	122.87	108.22	118.73	111.57	113.31	108.91	112.9	137.5	112.63	136.64	110.7	124.33	106.13	105.62
148.58	110.54	121.3	107.47	122.81	108.19	118.68	111.55	113.27	108.89	112.86	137.42	112.58	136.56	110.65	124.26	106.09	105.58
148.48	110.5	121.25	107.44	122.75	108.17	118.63	111.53	113.23	108.87	112.82	137.34	112.52	136.47	110.59	124.2	106.05	105.54
148.38	110.45	121.19	107.42	122.7	108.14	118.58	111.51	113.2	108.85	112.78	137.25	112.47	136.39	110.54	124.13	106.01	105.5
148.28	110.41	121.14	107.4	122.64	108.12	118.52	111.49	113.16	108.83	112.74	137.17	112.42	136.3	110.49	124.06	105.97	105.46
148.18	110.37	121.08	107.38	122.59	108.09	118.47	111.46	113.12	108.81	112.7	137.08	112.37	136.22	110.44	124	105.93	105.41
148.08	110.33	121.03	107.36	122.53	108.07	118.42	111.44	113.08	108.79	112.66	137	112.32	136.14	110.38	123.93	105.88	105.37
147.98	110.29	120.97	107.34	122.48	108.04	118.37	111.42	113.04	108.77	112.62	136.92	112.27	136.05	110.33	123.87	105.84	105.33
147.88	110.24	120.91	107.31	122.42	108.02	118.32	111.4	113.01	108.75	112.58	136.83	112.22	135.97	110.28	123.8	105.8	105.29
147.78	110.2	120.86	107.29	122.37	108	118.27	111.38	112.97	108.73	112.54	136.75	112.17	135.89	110.23	123.74	105.76	105.25
147.68	110.16	120.8	107.27	122.31	107.97	118.21	111.36	112.93	108.71	112.5	136.67	112.12	135.81	110.18	123.67	105.72	105.21
147.58	110.12	120.75	107.25	122.26	107.95	118.16	111.34	112.89	108.69	112.46	136.58	112.07	135.72	110.12	123.61	105.68	105.16
147.48	110.07	120.69	107.23	122.2	107.92	118.11	111.32	112.86	108.67	112.42	136.5	112.02	135.64	110.07	123.55	105.64	105.12
147.38	110.03	120.64	107.21	122.15	107.9	118.06	111.3	112.82	108.65	112.38	136.42	111.97	135.56	110.02	123.48	105.6	105.08
147.29	109.99	120.58	107.18	122.09	107.87	118.01	111.28	112.78	108.63	112.34	136.33	111.92	135.48	109.97	123.42	105.56	105.04
147.19	109.95	120.53	107.16	122.04	107.85	117.96	111.26	112.74	108.61	112.3	136.25	111.87	135.39	109.92	123.35	105.52	105
147.09	109.91	120.47	107.14	121.98	107.82	117.91	111.24	112.7	108.59	112.26	136.17	111.82	135.31	109.87	123.29	105.48	104.96
146.99	109.87	120.42	107.12	121.93	107.8	117.86	111.22	112.67	108.57	112.22	136.09	111.77	135.23	109.81	123.22	105.44	104.92
146.89	109.82	120.36	107.1	121.87	107.78	117.81	111.2	112.63	108.55	112.18	136	111.71	135.15	109.76	123.16	105.4	104.87
146.79	109.78	120.31	107.08	121.82	107.75	117.76	111.18	112.59	108.53	112.14	135.92	111.66	135.06	109.71	123.09	105.36	104.83
146.7	109.74	120.25	107.06	121.76	107.73	117.7	111.16	112.56	108.51	112.1	135.84	111.62	134.98	109.66	123.03	105.32	104.79
146.6	109.7	120.2	107.03	121.71	107.7	117.65	111.14	112.52	108.49	112.06	135.76	111.57	134.9	109.61	122.97	105.28	104.75
146.5	109.66	120.14	107.01	121.65	107.68	117.6	111.12	112.48	108.47	112.02	135.68	111.52	134.82	109.56	122.9	105.24	104.71
146.4	109.62	120.09	106.99	121.6	107.65	117.55	111.1	112.44	108.45	111.98	135.59	111.47	134.74	109.51	122.84	105.2	104.67
146.3	109.57	120.03	106.97	121.55	107.63	117.5	111.08	112.41	108.43	111.94	135.51	111.42	134.66	109.46	122.77	105.16	104.63
146.21	109.53	119.98	106.95	121.49	107.61	117.45	111.06	112.37	108.41	111.91	135.43	111.37	134.58	109.41	122.71	105.12	104.59
146.11	109.49	119.93	106.93	121.44	107.58	117.4	111.04	112.33	108.39	111.87	135.35	111.32	134.49	109.35	122.65	105.08	104.55
146.01	109.45	119.87	106.91	121.38	107.56	117.35	111.02	112.29	108.37	111.83	135.27	111.27	134.41	109.3	122.58	105.04	104.51
145.91	109.41	119.82	106.88	121.33	107.53	117.3	110.99	112.26	108.35	111.79	135.18	111.22	134.33	109.25	122.52	105	104.46
145.82	109.37	119.76	106.86	121.28	107.51	117.25	110.97	112.22	108.33	111.75	135.1	111.17	134.25	109.2	122.46	104.96	104.42
145.72	109.33	119.71	106.84	121.22	107.48	117.2	110.95	112.18	108.31	111.71	135.02	111.12	134.17	109.15	122.39	104.92	104.38
145.62	109.29	119.65	106.82	121.17	107.46	117.15	110.93	112.15	108.29	111.67	134.94	111.07	134.09	109.1	122.33	104.88	104.34
145.53	109.24	119.6	106.8	121.11	107.44	117.1	110.91	112.11	108.27	111.63	134.86	111.02	134.01	109.05	122.27	104.84	104.3
145.43	109.2	119.55	106.78	121.06	107.41	117.05	110.89	112.07	108.25	111.59	134.78	110.97	133.93	109	122.2	104.8	104.26
145.33	109.16	119.49	106.76	121.01	107.39	117	110.87	112.04	108.23	111.55	134.7	110.92	133.85	108.95	122.14	104.77	104.22
145.24	109.12	119.44	106.74	120.95	107.36	116.95	110.85	112	108.21	111.51	134.62	110.87	133.77	108.9	122.08	104.73	104.18
145.14	109.08	119.38	106.71	120.9	107.34	116.9	110.83	111.96	108.19	111.48	134.53	110.83	133.69	108.85	122.01	104.69	104.14
145.04	109.04	119.33	106.69	120.85	107.32	116.85	110.81	111.92	108.17	111.44	134.45	110.78	133.61	108.8	121.95	104.65	104.1
144.95	109	119.28	106.67	120.79	107.29	116.8	110.79	111.89	108.15	111.4	134.37	110.73	133.53	108.75	121.89	104.61	104.06
144.85	108.96	119.22	106.65	120.74	107.27	116.75	110.77	111.85	108.13	111.36	134.29	110.68	133.45	108.7	121.82	104.57	104.02
144.76	108.92	119.17	106.63	120.69	107.24	116.7	110.75	111.81	108.11	111.32	134.21	110.63	133.37	108.65	121.76	104.53	103.98
144.66	108.87	119.11	106.61	120.63	107.22	116.65	110.73	111.78	108.09	111.28	134.13	110.58	133.29	108.6	121.7	104.49	103.94
144.56	108.83	119.06	106.59	120.58	107.2	116.6	110.71	111.74	108.07	111.24	134.05	110.53	133.21	108.55	121.64	104.45	103.9
144.47	108.79	119.01	106.57	120.53	107.17	116.56	110.69	111.7	108.05	111.2	133.97	110.49	133.13	108.5	121.57	104.41	103.86
144.37	108.75	118.95	106.55	120.47	107.15	116.51	110.67	111.67	108.03	111.16	133.89	110.44	133.05	108.45	121.51	104.38	103.82
144.28	108.71	118.9	106.52	120.42	107.12	116.46	110.65	111.63	108.01	111.13	133.81	110.39	132.97	108.4	121.45	104.34	103.78
144.18	108.67	118.85	106.5	120.37	107.1	116.41	110.63	111.6	107.99	111.09	133.73	110.34	132.89	108.35	121.39	104.3	103.74
144.09	108.63	118.79	106.48	120.32	107.08	116.36	110.61	111.56	107.98	111.05	133.65	110.29	132.81	108.31	121.32	104.26	103.7
143.99	108.59	118.74	106.46	120.26	107.05	116.31	110.59	111.52	107.96	111.01	133.57	110.24	132.74	108.26	121.26	104.22	103.66
143.9	108.55	118.69	106.44	120.21	107.03	116.26	110.57	111.49	107.94	110.97	133.49	110.2	132.66	108.21	121.2	104.18	103.62
143.8	108.51	118.63	106.42	120.16	107	116.21	110.55	111.45	107.92	110.93	133.41	110.15	132.58	108.16	121.14	104.14	103.58
143.71	108.47	118.58	106.4	120.11	106.98	116.16	110.53	111.41	107.9	110.89	133.33	110.1	132.5	108.11	121.08	104.11	103.54
143.61	108.43	118.53	106.38	120.05	106.96	116.11	110.51	111.38	107.88	110.86	133.25	110.05	132.42	108.06	121.01	104.07	103.5
143.52	108.39	118.47	106.36	120	106.93	116.07	110.49	111.34	107.86	110.82	133.17	110	132.34	108.01	120.95	104.03	103.46
143.42	108.35	118.42	106.34	119.95	106.91	116.02	110.47	111.31	107.84	110.78	133.09	109.96	132.26	107.96	120.89	103.99	103.42
143.33	108.31	118.37	106.32	119.9	106.89	115.97	110.45	111.27	107.82	110.74	133.01	109.91	132.19	107.91	120.83	103.95	103.38
143.23	108.27	118.32	106.29	119.84	106.86	115.92	110.43	111.23	107.8	110.7	132.94	109.86	132.11	107.87	120.77	103.91	103.34
143.14	108.23	118.26	106.27	119.79	106.84	115.87	110.41	111.2	107.78	110.66	132.86	109.81	132.03	107.82	120.7	103.88	103.3
143.05	108.18	118.21	106.25	119.74	106.81	115.82	110.39	111.16	107.76	110.63	132.78	109.77	131.95	107.77	120.64	103.84	103.27
142.95	108.14	118.16	106.23	119.69	106.79	115.77	110.37	111.12	107.74	110.59	132.7	109.72	131.87	107.72	120.58	103.8	103.23
142.86	108.1	118.1	106.21	119.64	106.77	115.73	110.35	111.09	107.72	110.55	132.62	109.67	131.8	107.67	120.52	103.76	103.19
142.76	108.06	118.05	106.19	119.58	106.74	115.68	110.33	111.05	107.7	110.51	132.54	109.63	131.72	107.62	120.46	103.72	103.15
142.67	108.02	118	106.17	119.53	106.72	115.63	110.31	111.02	107.68	110.47	132.46	109.58	131.64	107.58	120.4	103.69	103.11
142.58	107.98	117.95	106.15	119.48	106.7	115.58	110.29	110.98	107.66	110.44	132.38	109.53	131.57	107.53	120.34	103.65	103.07
142.48	107.94	117.89	106.13	119.43	106.67	115.53	110.27	110.95	107.65	110.4	132.31	109.48	131.49	107.48	120.27	103.61	103.03
142.39	107.9	117.84	106.11	119.38	106.65	115.49	110.25	110.91	107.63	110.36	132.23	109.44	131.41	107.43	120.21	103.57	102.99
142.3	107.86	117.79	106.09	119.32	106.63	115.44	110.23	110.87	107.61	110.32	132.15	109.39	131.33	107.38	120.15	103.54	102.95
142.2	107.82	117.74	106.07	119.27	106.6	115.39	110.21	110.84	107.59	110.28	132.07	109.34	131.26	107.34	120.09	103.5	102.91
142.11	107.78	117.69	106.05	119.22	106.58	115.34	110.19	110.8	107.57	110.24	131.99	109.3	131.18	107.29	120.03	103.46	102.88
142.02	107.74	117.63	106.03	119.17	106.56	115.29	110.17	110.77	107.55	110.21	131.91	109.25	131.1	107.24	119.97	103.42	102.84
141.92	107.7	117.58	106	119.12	106.53	115.25	110.15	110.73	107.53	110.17	131.84	109.2	131.03	107.19	119.91	103.39	102.8
141.96	107.72	117.6	106.02	119.14	106.54	115.26	110.16	110.75	107.54	110.19	131.87	109.22	131.05	107.21	119.94	103.4	102.82
142	107.74	117.63	106.03	119.16	106.55	115.28	110.17	110.76	107.56	110.2	131.91	109.23	131.08	107.23	119.98	103.41	102.83
142.03	107.76	117.65	106.04	119.18	106.56	115.3	110.18	110.78	107.57	110.22	131.94	109.25	131.1	107.24	120.01	103.43	102.85
142.07	107.78	117.67	106.05	119.2	106.58	115.31	110.19	110.79	107.58	110.24	131.98	109.26	131.13	107.26	120.04	103.44	102.87
142.1	107.8	117.69	106.06	119.22	106.59	115.33	110.19	110.81	107.6	110.25	132.02	109.28	131.15	107.28	120.08	103.46	102.88
142.01	107.76	117.64	106.04	119.17	106.56	115.28	110.18	110.77	107.58	110.22	131.94	109.23	131.07	107.23	120.02	103.42	102.84
141.92	107.72	117.59	106.02	119.11	106.54	115.24	110.16	110.74	107.56	110.18	131.86	109.19	131	107.18	119.96	103.38	102.81
141.83	107.68	117.54	106	119.06	106.52	115.19	110.14	110.7	107.54	110.14	131.78	109.14	130.92	107.13	119.9	103.35	102.77
141.73	107.64	117.48	105.98	119.01	106.49	115.14	110.12	110.66	107.52	110.1	131.7	109.09	130.84	107.08	119.84	103.31	102.73
141.64	107.6	117.43	105.96	118.96	106.47	115.09	110.1	110.63	107.5	110.06	131.63	109.05	130.77	107.04	119.77	103.27	102.69
141.55	107.56	117.38	105.94	118.91	106.45	115.05	110.08	110.59	107.48	110.03	131.55	109	130.69	106.99	119.71	103.24	102.65
141.46	107.52	117.33	105.92	118.86	106.42	115	110.06	110.56	107.46	109.99	131.47	108.95	130.62	106.94	119.65	103.2	102.61
141.36	107.48	117.28	105.89	118.81	106.4	114.95	110.04	110.52	107.44	109.95	131.39	108.91	130.54	106.9	119.59	103.16	102.57
141.27	107.44	117.22	105.87	118.76	106.38	114.9	110.02	110.49	107.42	109.91	131.32	108.86	130.46	106.85	119.53	103.12	102.54
141.18	107.4	117.17	105.85	118.71	106.35	114.86	110	110.45	107.4	109.88	131.24	108.82	130.39	106.8	119.47	103.09	102.5
141.09	107.37	117.12	105.83	118.65	106.33	114.81	109.98	110.42	107.39	109.84	131.16	108.77	130.31	106.75	119.41	103.05	102.46
141	107.33	117.07	105.81	118.6	106.31	114.76	109.96	110.38	107.37	109.8	131.09	108.72	130.24	106.71	119.35	103.01	102.42
140.9	107.29	117.02	105.79	118.55	106.28	114.71	109.94	110.35	107.35	109.76	131.01	108.68	130.16	106.66	119.29	102.98	102.38
140.81	107.25	116.97	105.77	118.5	106.26	114.67	109.92	110.31	107.33	109.73	130.93	108.63	130.09	106.61	119.23	102.94	102.35
140.72	107.21	116.91	105.75	118.45	106.24	114.62	109.9	110.28	107.31	109.69	130.85	108.59	130.01	106.57	119.17	102.9	102.31
140.63	107.17	116.86	105.73	118.4	106.21	114.57	109.88	110.24	107.29	109.65	130.78	108.54	129.94	106.52	119.11	102.87	102.27
140.54	107.13	116.81	105.71	118.35	106.19	114.53	109.86	110.21	107.27	109.61	130.7	108.5	129.86	106.47	119.05	102.83	102.23
140.45	107.09	116.76	105.69	118.3	106.17	114.48	109.84	110.17	107.25	109.58	130.62	108.45	129.79	106.43	118.99	102.79	102.19
140.36	107.05	116.71	105.67	118.25	106.14	114.43	109.82	110.14	107.23	109.54	130.55	108.4	129.71	106.38	118.93	102.76	102.16
140.26	107.01	116.66	105.65	118.2	106.12	114.39	109.8	110.1	107.21	109.5	130.47	108.36	129.64	106.33	118.87	102.72	102.12
140.17	106.97	116.61	105.63	118.15	106.1	114.34	109.78	110.07	107.2	109.46	130.4	108.31	129.56	106.29	118.81	102.68	102.08
140.08	106.93	116.56	105.61	118.1	106.07	114.29	109.76	110.03	107.18	109.43	130.32	108.27	129.49	106.24	118.75	102.65	102.04
139.99	106.89	116.5	105.59	118.05	106.05	114.25	109.74	110	107.16	109.39	130.24	108.22	129.41	106.2	118.69	102.61	102.01
139.9	106.85	116.45	105.57	118	106.03	114.2	109.72	109.96	107.14	109.35	130.17	108.18	129.34	106.15	118.63	102.57	101.97
139.81	106.81	116.4	105.55	117.95	106	114.15	109.7	109.93	107.12	109.31	130.09	108.13	129.26	106.1	118.57	102.54	101.93
139.72	106.78	116.35	105.53	117.9	105.98	114.11	109.68	109.89	107.1	109.28	130.02	108.09	129.19	106.06	118.51	102.5	101.89
139.63	106.74	116.3	105.51	117.85	105.96	114.06	109.66	109.86	107.08	109.24	129.94	108.04	129.12	106.01	118.46	102.46	101.86
139.54	106.7	116.25	105.49	117.8	105.93	114.01	109.64	109.82	107.06	109.2	129.86	108	129.04	105.97	118.4	102.43	101.82
139.45	106.66	116.2	105.47	117.75	105.91	113.97	109.63	109.79	107.04	109.17	129.79	107.95	128.97	105.92	118.34	102.39	101.78
139.36	106.62	116.15	105.45	117.7	105.89	113.92	109.61	109.75	107.03	109.13	129.71	107.91	128.89	105.87	118.28	102.36	101.74
139.27	106.58	116.1	105.43	117.65	105.87	113.88	109.59	109.72	107.01	109.09	129.64	107.86	128.82	105.83	118.22	102.32	101.71
139.18	106.54	116.05	105.41	117.6	105.84	113.83	109.57	109.69	106.99	109.05	129.56	107.82	128.75	105.78	118.16	102.28	101.67
139.09	106.5	116	105.39	117.55	105.82	113.78	109.55	109.65	106.97	109.02	129.49	107.77	128.67	105.74	118.1	102.25	101.63
139	106.46	115.95	105.37	117.5	105.8	113.74	109.53	109.62	106.95	108.98	129.41	107.73	128.6	105.69	118.04	102.21	101.59
138.91	106.43	115.9	105.35	117.45	105.77	113.69	109.51	109.58	106.93	108.94	129.34	107.68	128.53	105.65	117.98	102.18	101.56
138.82	106.39	115.84	105.33	117.4	105.75	113.65	109.49	109.55	106.91	108.91	129.26	107.64	128.45	105.6	117.92	102.14	101.52
138.73	106.35	115.79	105.31	117.35	105.73	113.6	109.47	109.51	106.9	108.87	129.19	107.59	128.38	105.55	117.87	102.1	101.48
138.64	106.31	115.74	105.29	117.3	105.71	113.55	109.45	109.48	106.88	108.83	129.11	107.55	128.31	105.51	117.81	102.07	101.45
138.55	106.27	115.69	105.27	117.25	105.68	113.51	109.43	109.45	106.86	108.8	129.04	107.51	128.24	105.46	117.75	102.03	101.41
138.46	106.23	115.64	105.25	117.21	105.66	113.46	109.41	109.41	106.84	108.76	128.96	107.46	128.16	105.42	117.69	102	101.37
138.37	106.19	115.59	105.23	117.16	105.64	113.42	109.39	109.38	106.82	108.72	128.89	107.42	128.09	105.37	117.63	101.96	101.34
138.29	106.16	115.54	105.21	117.11	105.61	113.37	109.37	109.34	106.8	108.69	128.81	107.37	128.02	105.33	117.57	101.93	101.3
138.2	106.12	115.49	105.19	117.06	105.59	113.33	109.35	109.31	106.78	108.65	128.74	107.33	127.94	105.28	117.51	101.89	101.26
138.11	106.08	115.44	105.17	117.01	105.57	113.28	109.33	109.28	106.77	108.61	128.66	107.28	127.87	105.24	117.46	101.86	101.23
138.02	106.04	115.39	105.15	116.96	105.55	113.24	109.32	109.24	106.75	108.58	128.59	107.24	127.8	105.19	117.4	101.82	101.19
137.93	106	115.34	105.13	116.91	105.52	113.19	109.3	109.21	106.73	108.54	128.51	107.2	127.73	105.15	117.34	101.78	101.15
137.84	105.96	115.29	105.11	116.86	105.5	113.15	109.28	109.17	106.71	108.5	128.44	107.15	127.66	105.11	117.28	101.75	101.12
137.75	105.93	115.24	105.09	116.81	105.48	113.1	109.26	109.14	106.69	108.47	128.37	107.11	127.58	105.06	117.22	101.71	101.08
137.67	105.89	115.19	105.07	116.77	105.46	113.05	109.24	109.11	106.67	108.43	128.29	107.07	127.51	105.02	117.17	101.68	101.04
137.58	105.85	115.14	105.05	116.72	105.43	113.01	109.22	109.07	106.65	108.39	128.22	107.02	127.44	104.97	117.11	101.64	101.01
137.49	105.81	115.09	105.03	116.67	105.41	112.96	109.2	109.04	106.64	108.36	128.14	106.98	127.37	104.93	117.05	101.61	100.97
137.4	105.77	115.04	105.01	116.62	105.39	112.92	109.18	109	106.62	108.32	128.07	106.93	127.3	104.88	116.99	101.57	100.93
137.31	105.73	114.99	104.99	116.57	105.36	112.87	109.16	108.97	106.6	108.28	128	106.89	127.23	104.84	116.94	101.54	100.9
137.23	105.7	114.95	104.97	116.52	105.34	112.83	109.14	108.94	106.58	108.25	127.92	106.85	127.15	104.79	116.88	101.5	100.86
137.14	105.66	114.9	104.95	116.48	105.32	112.78	109.12	108.9	106.56	108.21	127.85	106.8	127.08	104.75	116.82	101.47	100.83
137.05	105.62	114.85	104.93	116.43	105.3	112.74	109.1	108.87	106.54	108.18	127.78	106.76	127.01	104.71	116.76	101.43	100.79
136.96	105.58	114.8	104.91	116.38	105.27	112.7	109.09	108.84	106.53	108.14	127.7	106.72	126.94	104.66	116.7	101.4	100.75
136.88	105.54	114.75	104.89	116.33	105.25	112.65	109.07	108.8	106.51	108.1	127.63	106.67	126.87	104.62	116.65	101.36	100.72
136.79	105.51	114.7	104.87	116.28	105.23	112.61	109.05	108.77	106.49	108.07	127.56	106.63	126.8	104.57	116.59	101.33	100.68
136.7	105.47	114.65	104.85	116.23	105.21	112.56	109.03	108.73	106.47	108.03	127.48	106.59	126.73	104.53	116.53	101.29	100.65
136.62	105.43	114.6	104.83	116.19	105.18	112.52	109.01	108.7	106.45	107.99	127.41	106.55	126.66	104.49	116.48	101.26	100.61
136.53	105.39	114.55	104.81	116.14	105.16	112.47	108.99	108.67	106.43	107.96	127.34	106.5	126.59	104.44	116.42	101.23	100.57
136.44	105.35	114.5	104.79	116.09	105.14	112.43	108.97	108.63	106.42	107.92	127.27	106.46	126.51	104.4	116.36	101.19	100.54
136.35	105.32	114.45	104.77	116.04	105.12	112.38	108.95	108.6	106.4	107.89	127.19	106.42	126.44	104.36	116.3	101.16	100.5
136.27	105.28	114.4	104.75	116	105.09	112.34	108.93	108.57	106.38	107.85	127.12	106.37	126.37	104.31	116.25	101.12	100.47
136.18	105.24	114.35	104.73	115.95	105.07	112.3	108.91	108.53	106.36	107.81	127.05	106.33	126.3	104.27	116.19	101.09	100.43
136.1	105.2	114.31	104.71	115.9	105.05	112.25	108.89	108.5	106.34	107.78	126.97	106.29	126.23	104.22	116.13	101.05	100.4
136.01	105.17	114.26	104.69	115.85	105.03	112.21	108.88	108.47	106.33	107.74	126.9	106.25	126.16	104.18	116.08	101.02	100.36
135.92	105.13	114.21	104.67	115.8	105.01	112.16	108.86	108.44	106.31	107.71	126.83	106.2	126.09	104.14	116.02	100.98	100.32
135.84	105.09	114.16	104.65	115.76	104.98	112.12	108.84	108.4	106.29	107.67	126.76	106.16	126.02	104.1	115.96	100.95	100.29
135.75	105.05	114.11	104.64	115.71	104.96	112.07	108.82	108.37	106.27	107.63	126.69	106.12	125.95	104.05	115.91	100.92	100.25
135.66	105.02	114.06	104.62	115.66	104.94	112.03	108.8	108.34	106.25	107.6	126.61	106.08	125.88	104.01	115.85	100.88	100.22
135.58	104.98	114.01	104.6	115.62	104.92	111.99	108.78	108.3	106.23	107.56	126.54	106.03	125.81	103.97	115.79	100.85	100.18
135.49	104.94	113.96	104.58	115.57	104.89	111.94	108.76	108.27	106.22	107.53	126.47	105.99	125.74	103.92	115.74	100.81	100.15
135.41	104.9	113.92	104.56	115.52	104.87	111.9	108.74	108.24	106.2	107.49	126.4	105.95	125.67	103.88	115.68	100.78	100.11
135.32	104.87	113.87	104.54	115.47	104.85	111.86	108.72	108.2	106.18	107.46	126.33	105.91	125.61	103.84	115.62	100.75	100.08
135.24	104.83	113.82	104.52	115.43	104.83	111.81	108.7	108.17	106.16	107.42	126.25	105.86	125.54	103.79	115.57	100.71	100.04
135.15	104.79	113.77	104.5	115.38	104.81	111.77	108.69	108.14	106.14	107.38	126.18	105.82	125.47	103.75	115.51	100.68	100.01
135.06	104.75	113.72	104.48	115.33	104.78	111.72	108.67	108.11	106.13	107.35	126.11	105.78	125.4	103.71	115.46	100.64	99.972
134.98	104.72	113.67	104.46	115.29	104.76	111.68	108.65	108.07	106.11	107.31	126.04	105.74	125.33	103.67	115.4	100.61	99.937
134.89	104.68	113.63	104.44	115.24	104.74	111.64	108.63	108.04	106.09	107.28	125.97	105.7	125.26	103.62	115.34	100.58	99.903
134.81	104.64	113.58	104.42	115.19	104.72	111.59	108.61	108.01	106.07	107.24	125.9	105.65	125.19	103.58	115.29	100.54	99.868
134.72	104.61	113.53	104.4	115.15	104.69	111.55	108.59	107.97	106.05	107.21	125.82	105.61	125.12	103.54	115.23	100.51	99.833
134.64	104.57	113.48	104.38	115.1	104.67	111.51	108.57	107.94	106.04	107.17	125.75	105.57	125.05	103.5	115.18	100.48	99.798
134.55	104.53	113.43	104.36	115.05	104.65	111.46	108.55	107.91	106.02	107.14	125.68	105.53	124.98	103.45	115.12	100.44	99.763
134.47	104.49	113.38	104.34	115.01	104.63	111.42	108.54	107.88	106	107.1	125.61	105.49	124.92	103.41	115.06	100.41	99.728
134.39	104.46	113.34	104.33	114.96	104.61	111.38	108.52	107.84	105.98	107.06	125.54	105.45	124.85	103.37	115.01	100.38	99.694
134.3	104.42	113.29	104.31	114.91	104.58	111.34	108.5	107.81	105.96	107.03	125.47	105.41	124.78	103.33	114.95	100.34	99.659
134.22	104.38	113.24	104.29	114.87	104.56	111.29	108.48	107.78	105.95	106.99	125.4	105.36	124.71	103.29	114.9	100.31	99.624
134.13	104.35	113.19	104.27	114.82	104.54	111.25	108.46	107.75	105.93	106.96	125.33	105.32	124.64	103.24	114.84	100.27	99.59
134.05	104.31	113.15	104.25	114.77	104.52	111.21	108.44	107.71	105.91	106.92	125.26	105.28	124.58	103.2	114.79	100.24	99.555
133.96	104.27	113.1	104.23	114.73	104.5	111.16	108.42	107.68	105.89	106.89	125.19	105.24	124.51	103.16	114.73	100.21	99.521
133.88	104.24	113.05	104.21	114.68	104.47	111.12	108.4	107.65	105.88	106.85	125.12	105.2	124.44	103.12	114.68	100.18	99.486
133.8	104.2	113	104.19	114.64	104.45	111.08	108.39	107.62	105.86	106.82	125.05	105.16	124.37	103.08	114.62	100.14	99.452
133.71	104.16	112.95	104.17	114.59	104.43	111.03	108.37	107.58	105.84	106.78	124.98	105.12	124.3	103.03	114.57	100.11	99.418
133.63	104.13	112.91	104.15	114.54	104.41	110.99	108.35	107.55	105.82	106.75	124.91	105.08	124.24	102.99	114.51	100.08	99.383
133.54	104.09	112.86	104.13	114.5	104.39	110.95	108.33	107.52	105.8	106.71	124.84	105.03	124.17	102.95	114.46	100.04	99.349
133.46	104.05	112.81	104.11	114.45	104.36	110.91	108.31	107.49	105.79	106.68	124.77	104.99	124.1	102.91	114.4	100.01	99.315
133.38	104.02	112.76	104.1	114.41	104.34	110.86	108.29	107.46	105.77	106.64	124.7	104.95	124.03	102.87	114.35	99.977	99.281
133.29	103.98	112.72	104.08	114.36	104.32	110.82	108.27	107.42	105.75	106.61	124.63	104.91	123.97	102.83	114.29	99.944	99.247
133.21	103.94	112.67	104.06	114.31	104.3	110.78	108.25	107.39	105.73	106.57	124.56	104.87	123.9	102.79	114.24	99.911	99.213
133.13	103.91	112.62	104.04	114.27	104.28	110.74	108.24	107.36	105.72	106.54	124.49	104.83	123.83	102.74	114.18	99.878	99.179
133.04	103.87	112.58	104.02	114.22	104.26	110.69	108.22	107.33	105.7	106.5	124.42	104.79	123.77	102.7	114.13	99.845	99.145
132.96	103.83	112.53	104	114.18	104.23	110.65	108.2	107.29	105.68	106.47	124.35	104.75	123.7	102.66	114.07	99.813	99.111
132.88	103.8	112.48	103.98	114.13	104.21	110.61	108.18	107.26	105.66	106.43	124.28	104.71	123.63	102.62	114.02	99.78	99.077
132.8	103.76	112.43	103.96	114.09	104.19	110.57	108.16	107.23	105.65	106.4	124.21	104.67	123.57	102.58	113.96	99.747	99.043
132.71	103.72	112.39	103.94	114.04	104.17	110.53	108.14	107.2	105.63	106.36	124.14	104.63	123.5	102.54	113.91	99.715	99.009
132.63	103.69	112.34	103.92	113.99	104.15	110.48	108.12	107.17	105.61	106.33	124.07	104.59	123.43	102.5	113.85	99.682	98.975
132.55	103.65	112.29	103.91	113.95	104.13	110.44	108.11	107.14	105.59	106.29	124	104.55	123.37	102.46	113.8	99.65	98.941
132.46	103.61	112.25	103.89	113.9	104.1	110.4	108.09	107.1	105.58	106.26	123.93	104.51	123.3	102.42	113.74	99.617	98.908
132.38	103.58	112.2	103.87	113.86	104.08	110.36	108.07	107.07	105.56	106.22	123.86	104.47	123.23	102.37	113.69	99.585	98.874
132.3	103.54	112.15	103.85	113.81	104.06	110.32	108.05	107.04	105.54	106.19	123.79	104.43	123.17	102.33	113.64	99.552	98.841
132.22	103.51	112.11	103.83	113.77	104.04	110.27	108.03	107.01	105.52	106.15	123.72	104.39	123.1	102.29	113.58	99.52	98.807
132.14	103.47	112.06	103.81	113.72	104.02	110.23	108.01	106.98	105.51	106.12	123.65	104.35	123.03	102.25	113.53	99.488	98.773
132.05	103.43	112.01	103.79	113.68	104	110.19	107.99	106.94	105.49	106.08	123.59	104.31	122.97	102.21	113.47	99.455	98.74
131.97	103.4	111.97	103.77	113.63	103.97	110.15	107.98	106.91	105.47	106.05	123.52	104.27	122.9	102.17	113.42	99.423	98.707
131.89	103.36	111.92	103.75	113.59	103.95	110.11	107.96	106.88	105.45	106.02	123.45	104.23	122.84	102.13	113.37	99.391	98.673
131.81	103.33	111.87	103.74	113.54	103.93	110.07	107.94	106.85	105.44	105.98	123.38	104.19	122.77	102.09	113.31	99.359	98.64
131.73	103.29	111.83	103.72	113.5	103.91	110.02	107.92	106.82	105.42	105.95	123.31	104.15	122.71	102.05	113.26	99.327	98.606
131.64	103.25	111.78	103.7	113.45	103.89	109.98	107.9	106.79	105.4	105.91	123.24	104.11	122.64	102.01	113.2	99.295	98.573
131.56	103.22	111.73	103.68	113.41	103.87	109.94	107.88	106.76	105.38	105.88	123.17	104.07	122.58	101.97	113.15	99.263	98.54
131.48	103.18	111.69	103.66	113.36	103.84	109.9	107.87	106.72	105.37	105.84	123.11	104.03	122.51	101.93	113.1	99.231	98.507
131.4	103.15	111.64	103.64	113.32	103.82	109.86	107.85	106.69	105.35	105.81	123.04	103.99	122.44	101.89	113.04	99.199	98.474
131.32	103.11	111.6	103.62	113.28	103.8	109.82	107.83	106.66	105.33	105.77	122.97	103.95	122.38	101.85	112.99	99.167	98.441
131.24	103.07	111.55	103.61	113.23	103.78	109.78	107.81	106.63	105.31	105.74	122.9	103.91	122.31	101.81	112.94	99.135	98.407
131.16	103.04	111.5	103.59	113.19	103.76	109.73	107.79	106.6	105.3	105.71	122.83	103.87	122.25	101.77	112.88	99.103	98.374
131.2	103.06	111.53	103.6	113.21	103.77	109.75	107.8	106.61	105.31	105.72	122.87	103.89	122.28	101.79	112.92	99.119	98.392
131.23	103.08	111.55	103.61	113.23	103.78	109.77	107.81	106.63	105.32	105.74	122.91	103.9	122.3	101.81	112.96	99.135	98.41
131.27	103.1	111.58	103.62	113.25	103.79	109.79	107.82	106.65	105.34	105.76	122.95	103.92	122.33	101.82	113	99.151	98.427
131.31	103.12	111.6	103.63	113.27	103.8	109.81	107.83	106.66	105.35	105.78	122.99	103.94	122.36	101.84	113.03	99.167	98.445
131.35	103.14	111.63	103.64	113.29	103.82	109.83	107.84	106.68	105.36	105.8	123.03	103.96	122.38	101.86	113.07	99.183	98.462
131.39	103.16	111.65	103.66	113.31	103.83	109.84	107.84	106.7	105.38	105.82	123.07	103.97	122.41	101.88	113.11	99.199	98.48
131.43	103.18	111.68	103.67	113.34	103.84	109.86	107.85	106.71	105.39	105.83	123.11	103.99	122.44	101.9	113.15	99.215	98.498
131.46	103.21	111.7	103.68	113.36	103.85	109.88	107.86	106.73	105.41	105.85	123.16	104.01	122.47	101.91	113.18	99.231	98.515
131.5	103.23	111.73	103.69	113.38	103.86	109.9	107.87	106.74	105.42	105.87	123.2	104.02	122.49	101.93	113.22	99.247	98.533
131.54	103.25	111.75	103.7	113.4	103.87	109.92	107.88	106.76	105.43	105.89	123.24	104.04	122.52	101.95	113.26	99.263	98.55
131.58	103.27	111.78	103.71	113.42	103.88	109.94	107.89	106.78	105.45	105.91	123.28	104.06	122.55	101.97	113.3	99.279	98.568
131.62	103.29	111.8	103.72	113.44	103.89	109.95	107.89	106.79	105.46	105.93	123.32	104.07	122.57	101.99	113.33	99.295	98.585
131.66	103.31	111.83	103.74	113.46	103.9	109.97	107.9	106.81	105.47	105.94	123.36	104.09	122.6	102.01	113.37	99.311	98.603
131.69	103.33	111.85	103.75	113.49	103.92	109.99	107.91	106.82	105.49	105.96	123.4	104.11	122.63	102.02	113.41	99.327	98.621
131.73	103.35	111.88	103.76	113.51	103.93	110.01	107.92	106.84	105.5	105.98	123.44	104.13	122.65	102.04	113.44	99.343	98.638
131.77	103.37	111.9	103.77	113.53	103.94	110.03	107.93	106.86	105.51	106	123.48	104.14	122.68	102.06	113.48	99.359	98.656
131.81	103.39	111.93	103.78	113.55	103.95	110.05	107.94	106.87	105.53	106.02	123.52	104.16	122.71	102.08	113.52	99.375	98.673
131.85	103.42	111.95	103.79	113.57	103.96	110.06	107.95	106.89	105.54	106.04	123.56	104.18	122.74	102.1	113.56	99.391	98.691
131.88	103.44	111.97	103.8	113.59	103.97	110.08	107.95	106.9	105.55	106.05	123.6	104.19	122.76	102.11	113.59	99.407	98.708
131.92	103.46	112	103.82	113.61	103.98	110.1	107.96	106.92	105.57	106.07	123.63	104.21	122.79	102.13	113.63	99.423	98.726
131.96	103.48	112.02	103.83	113.63	103.99	110.12	107.97	106.94	105.58	106.09	123.67	104.23	122.82	102.15	113.67	99.439	98.743
132	103.5	112.05	103.84	113.66	104.01	110.14	107.98	106.95	105.59	106.11	123.71	104.24	122.84	102.17	113.71	99.455	98.761
132.04	103.52	112.07	103.85	113.68	104.02	110.16	107.99	106.97	105.61	106.13	123.75	104.26	122.87	102.19	113.74	99.471	98.778
132.08	103.54	112.1	103.86	113.7	104.03	110.17	108	106.98	105.62	106.15	123.79	104.28	122.9	102.2	113.78	99.487	98.796
132.11	103.56	112.12	103.87	113.72	104.04	110.19	108.01	107	105.63	106.16	123.83	104.29	122.92	102.22	113.82	99.503	98.813
132.15	103.58	112.15	103.88	113.74	104.05	110.21	108.01	107.02	105.65	106.18	123.87	104.31	122.95	102.24	113.85	99.519	98.831
132.19	103.6	112.17	103.9	113.76	104.06	110.23	108.02	107.03	105.66	106.2	123.91	104.33	122.98	102.26	113.89	99.534	98.848
132.23	103.62	112.2	103.91	113.78	104.07	110.25	108.03	107.05	105.67	106.22	123.95	104.35	123	102.28	113.93	99.55	98.866
132.27	103.65	112.22	103.92	113.8	104.08	110.27	108.04	107.06	105.69	106.24	123.99	104.36	123.03	102.29	113.97	99.566	98.883
132.31	103.67	112.25	103.93	113.83	104.1	110.28	108.05	107.08	105.7	106.26	124.03	104.38	123.06	102.31	114	99.582	98.901
132.34	103.69	112.27	103.94	113.85	104.11	110.3	108.06	107.09	105.71	106.27	124.07	104.4	123.09	102.33	114.04	99.598	98.918
132.38	103.71	112.3	103.95	113.87	104.12	110.32	108.07	107.11	105.73	106.29	124.11	104.41	123.11	102.35	114.08	99.614	98.936
132.42	103.73	112.32	103.96	113.89	104.13	110.34	108.07	107.13	105.74	106.31	124.15	104.43	123.14	102.37	114.11	99.63	98.953
132.46	103.75	112.34	103.97	113.91	104.14	110.36	108.08	107.14	105.75	106.33	124.19	104.45	123.17	102.38	114.15	99.646	98.971
132.5	103.77	112.37	103.99	113.93	104.15	110.38	108.09	107.16	105.77	106.35	124.23	104.46	123.19	102.4	114.19	99.662	98.988
132.53	103.79	112.39	104	113.95	104.16	110.39	108.1	107.17	105.78	106.36	124.27	104.48	123.22	102.42	114.22	99.677	99.006
132.57	103.81	112.42	104.01	113.97	104.17	110.41	108.11	107.19	105.79	106.38	124.31	104.5	123.25	102.44	114.26	99.693	99.023
132.61	103.83	112.44	104.02	113.99	104.18	110.43	108.12	107.21	105.81	106.4	124.35	104.51	123.27	102.45	114.3	99.709	99.041
132.65	103.85	112.47	104.03	114.02	104.2	110.45	108.12	107.22	105.82	106.42	124.39	104.53	123.3	102.47	114.33	99.725	99.058
132.69	103.87	112.49	104.04	114.04	104.21	110.47	108.13	107.24	105.83	106.44	124.43	104.55	123.33	102.49	114.37	99.741	99.076
132.72	103.89	112.52	104.05	114.06	104.22	110.48	108.14	107.25	105.85	106.46	124.47	104.56	123.35	102.51	114.41	99.757	99.093
132.64	103.86	112.47	104.04	114.01	104.2	110.44	108.12	107.22	105.83	106.42	124.4	104.52	123.29	102.47	114.35	99.724	99.059
132.56	103.82	112.42	104.02	113.97	104.17	110.4	108.1	107.19	105.81	106.39	124.33	104.48	123.22	102.43	114.3	99.692	99.025
132.48	103.79	112.38	104	113.92	104.15	110.36	108.09	107.16	105.79	106.35	124.26	104.44	123.15	102.39	114.24	99.659	98.992
132.39	103.75	112.33	103.98	113.88	104.13	110.32	108.07	107.13	105.78	106.32	124.19	104.4	123.09	102.35	114.19	99.627	98.958
132.31	103.71	112.28	103.96	113.83	104.11	110.27	108.05	107.09	105.76	106.28	124.12	104.36	123.02	102.3	114.13	99.594	98.924
132.23	103.68	112.23	103.94	113.79	104.09	110.23	108.03	107.06	105.74	106.25	124.05	104.32	122.96	102.26	114.08	99.562	98.891
132.15	103.64	112.19	103.92	113.74	104.07	110.19	108.01	107.03	105.72	106.21	123.98	104.28	122.89	102.22	114.02	99.529	98.857
132.07	103.6	112.14	103.9	113.7	104.04	110.15	107.99	107	105.71	106.18	123.91	104.24	122.83	102.18	113.97	99.497	98.823
131.98	103.57	112.09	103.88	113.65	104.02	110.11	107.98	106.97	105.69	106.14	123.84	104.2	122.76	102.14	113.92	99.465	98.79
131.9	103.53	112.05	103.86	113.61	104	110.07	107.96	106.94	105.67	106.11	123.77	104.16	122.69	102.1	113.86	99.433	98.756
131.82	103.5	112	103.85	113.56	103.98	110.02	107.94	106.9	105.65	106.07	123.71	104.12	122.63	102.06	113.81	99.4	98.723
131.74	103.46	111.95	103.83	113.52	103.96	109.98	107.92	106.87	105.64	106.04	123.64	104.08	122.56	102.02	113.75	99.368	98.689
131.66	103.42	111.91	103.81	113.47	103.94	109.94	107.9	106.84	105.62	106	123.57	104.05	122.5	101.98	113.7	99.336	98.656
131.57	103.39	111.86	103.79	113.43	103.92	109.9	107.88	106.81	105.6	105.97	123.5	104.01	122.43	101.94	113.64	99.304	98.623
131.49	103.35	111.81	103.77	113.38	103.89	109.86	107.86	106.78	105.58	105.94	123.43	103.97	122.37	101.9	113.59	99.272	98.589
131.41	103.31	111.77	103.75	113.34	103.87	109.82	107.85	106.75	105.57	105.9	123.36	103.93	122.3	101.86	113.54	99.24	98.556
131.33	103.28	111.72	103.73	113.29	103.85	109.78	107.83	106.72	105.55	105.87	123.29	103.89	122.24	101.82	113.48	99.208	98.523
131.25	103.24	111.68	103.71	113.25	103.83	109.74	107.81	106.68	105.53	105.83	123.23	103.85	122.17	101.78	113.43	99.176	98.49
131.17	103.21	111.63	103.7	113.2	103.81	109.69	107.79	106.65	105.51	105.8	123.16	103.81	122.11	101.74	113.37	99.144	98.457
131.09	103.17	111.58	103.68	113.16	103.79	109.65	107.77	106.62	105.5	105.76	123.09	103.77	122.04	101.7	113.32	99.112	98.424
131.01	103.13	111.54	103.66	113.12	103.76	109.61	107.75	106.59	105.48	105.73	123.02	103.73	121.98	101.66	113.27	99.081	98.39
130.93	103.1	111.49	103.64	113.07	103.74	109.57	107.74	106.56	105.46	105.69	122.95	103.69	121.91	101.62	113.21	99.049	98.357
130.85	103.06	111.44	103.62	113.03	103.72	109.53	107.72	106.53	105.44	105.66	122.88	103.65	121.85	101.58	113.16	99.017	98.325
130.76	103.03	111.4	103.6	112.98	103.7	109.49	107.7	106.5	105.43	105.63	122.82	103.61	121.79	101.54	113.11	98.986	98.292
130.68	102.99	111.35	103.58	112.94	103.68	109.45	107.68	106.47	105.41	105.59	122.75	103.57	121.72	101.5	113.05	98.954	98.259
130.6	102.96	111.31	103.56	112.89	103.66	109.41	107.66	106.43	105.39	105.56	122.68	103.54	121.66	101.46	113	98.923	98.226
130.52	102.92	111.26	103.55	112.85	103.64	109.37	107.64	106.4	105.37	105.52	122.61	103.5	121.59	101.42	112.94	98.891	98.193
130.44	102.88	111.22	103.53	112.81	103.62	109.33	107.63	106.37	105.36	105.49	122.55	103.46	121.53	101.38	112.89	98.86	98.16
130.36	102.85	111.17	103.51	112.76	103.59	109.29	107.61	106.34	105.34	105.46	122.48	103.42	121.46	101.35	112.84	98.828	98.128
130.28	102.81	111.12	103.49	112.72	103.57	109.24	107.59	106.31	105.32	105.42	122.41	103.38	121.4	101.31	112.78	98.797	98.095
130.2	102.78	111.08	103.47	112.67	103.55	109.2	107.57	106.28	105.3	105.39	122.34	103.34	121.34	101.27	112.73	98.765	98.062
130.12	102.74	111.03	103.45	112.63	103.53	109.16	107.55	106.25	105.29	105.35	122.28	103.3	121.27	101.23	112.68	98.734	98.03
130.04	102.71	110.99	103.43	112.59	103.51	109.12	107.54	106.22	105.27	105.32	122.21	103.26	121.21	101.19	112.62	98.703	97.997
129.96	102.67	110.94	103.42	112.54	103.49	109.08	107.52	106.19	105.25	105.29	122.14	103.23	121.15	101.15	112.57	98.672	97.965
129.88	102.64	110.9	103.4	112.5	103.47	109.04	107.5	106.16	105.24	105.25	122.07	103.19	121.08	101.11	112.52	98.64	97.932
129.8	102.6	110.85	103.38	112.46	103.45	109	107.48	106.12	105.22	105.22	122.01	103.15	121.02	101.07	112.47	98.609	97.9
129.72	102.57	110.8	103.36	112.41	103.42	108.96	107.46	106.09	105.2	105.18	121.94	103.11	120.96	101.03	112.41	98.578	97.868
129.64	102.53	110.76	103.34	112.37	103.4	108.92	107.44	106.06	105.18	105.15	121.87	103.07	120.89	100.99	112.36	98.547	97.835
129.57	102.49	110.71	103.32	112.33	103.38	108.88	107.43	106.03	105.17	105.12	121.81	103.03	120.83	100.96	112.31	98.516	97.803
129.49	102.46	110.67	103.31	112.28	103.36	108.84	107.41	106	105.15	105.08	121.74	103	120.77	100.92	112.25	98.485	97.771
129.41	102.42	110.62	103.29	112.24	103.34	108.8	107.39	105.97	105.13	105.05	121.67	102.96	120.7	100.88	112.2	98.454	97.738
129.33	102.39	110.58	103.27	112.2	103.32	108.76	107.37	105.94	105.12	105.01	121.61	102.92	120.64	100.84	112.15	98.423	97.706
129.25	102.35	110.53	103.25	112.15	103.3	108.72	107.35	105.91	105.1	104.98	121.54	102.88	120.58	100.8	112.1	98.392	97.674
129.17	102.32	110.49	103.23	112.11	103.28	108.68	107.34	105.88	105.08	104.95	121.47	102.84	120.52	100.76	112.04	98.362	97.642
129.09	102.28	110.44	103.21	112.07	103.26	108.64	107.32	105.85	105.06	104.91	121.41	102.81	120.45	100.72	111.99	98.331	97.61
129.01	102.25	110.4	103.2	112.02	103.23	108.6	107.3	105.82	105.05	104.88	121.34	102.77	120.39	100.69	111.94	98.3	97.578
128.93	102.21	110.35	103.18	111.98	103.21	108.56	107.28	105.79	105.03	104.85	121.27	102.73	120.33	100.65	111.89	98.269	97.546
128.86	102.18	110.31	103.16	111.94	103.19	108.52	107.26	105.76	105.01	104.81	121.21	102.69	120.27	100.61	111.83	98.239	97.514
128.78	102.14	110.26	103.14	111.89	103.17	108.48	107.25	105.73	105	104.78	121.14	102.65	120.2	100.57	111.78	98.208	97.482
128.7	102.11	110.22	103.12	111.85	103.15	108.44	107.23	105.7	104.98	104.75	121.08	102.62	120.14	100.53	111.73	98.177	97.45
128.62	102.07	110.17	103.1	111.81	103.13	108.4	107.21	105.67	104.96	104.71	121.01	102.58	120.08	100.49	111.68	98.147	97.419
128.54	102.04	110.13	103.09	111.77	103.11	108.36	107.19	105.64	104.94	104.68	120.94	102.54	120.02	100.46	111.63	98.116	97.387
128.46	102	110.08	103.07	111.72	103.09	108.32	107.17	105.61	104.93	104.65	120.88	102.5	119.96	100.42	111.57	98.086	97.355
128.39	101.97	110.04	103.05	111.68	103.07	108.28	107.16	105.58	104.91	104.61	120.81	102.47	119.89	100.38	111.52	98.056	97.323
128.31	101.93	109.99	103.03	111.64	103.05	108.25	107.14	105.55	104.89	104.58	120.75	102.43	119.83	100.34	111.47	98.025	97.292
128.23	101.9	109.95	103.01	111.6	103.03	108.21	107.12	105.52	104.88	104.55	120.68	102.39	119.77	100.31	111.42	97.995	97.26
128.15	101.86	109.9	102.99	111.55	103	108.17	107.1	105.49	104.86	104.51	120.62	102.35	119.71	100.27	111.37	97.965	97.229
128.07	101.83	109.86	102.98	111.51	102.98	108.13	107.08	105.46	104.84	104.48	120.55	102.32	119.65	100.23	111.31	97.934	97.197
128	101.79	109.82	102.96	111.47	102.96	108.09	107.07	105.42	104.83	104.45	120.49	102.28	119.59	100.19	111.26	97.904	97.166
127.92	101.76	109.77	102.94	111.43	102.94	108.05	107.05	105.39	104.81	104.41	120.42	102.24	119.52	100.15	111.21	97.874	97.134
127.84	101.73	109.73	102.92	111.38	102.92	108.01	107.03	105.36	104.79	104.38	120.35	102.21	119.46	100.12	111.16	97.844	97.103
127.76	101.69	109.68	102.9	111.34	102.9	107.97	107.01	105.33	104.78	104.35	120.29	102.17	119.4	100.08	111.11	97.814	97.071
127.69	101.66	109.64	102.89	111.3	102.88	107.93	106.99	105.3	104.76	104.31	120.22	102.13	119.34	100.04	111.06	97.784	97.04
127.61	101.62	109.59	102.87	111.26	102.86	107.89	106.98	105.27	104.74	104.28	120.16	102.09	119.28	100	111	97.754	97.009
127.53	101.59	109.55	102.85	111.21	102.84	107.85	106.96	105.25	104.73	104.25	120.09	102.06	119.22	99.967	110.95	97.724	96.977
127.46	101.55	109.51	102.83	111.17	102.82	107.81	106.94	105.22	104.71	104.21	120.03	102.02	119.16	99.93	110.9	97.694	96.946
127.38	101.52	109.46	102.81	111.13	102.8	107.78	106.92	105.19	104.69	104.18	119.96	101.98	119.1	99.893	110.85	97.664	96.915
127.3	101.48	109.42	102.8	111.09	102.78	107.74	106.91	105.16	104.67	104.15	119.9	101.95	119.04	99.856	110.8	97.634	96.884
127.23	101.45	109.37	102.78	111.05	102.76	107.7	106.89	105.13	104.66	104.11	119.84	101.91	118.98	99.819	110.75	97.604	96.853
127.15	101.42	109.33	102.76	111	102.73	107.66	106.87	105.1	104.64	104.08	119.77	101.87	118.92	99.781	110.7	97.574	96.822
127.07	101.38	109.29	102.74	110.96	102.71	107.62	106.85	105.07	104.62	104.05	119.71	101.84	118.85	99.744	110.65	97.545	96.791
127	101.35	109.24	102.72	110.92	102.69	107.58	106.83	105.04	104.61	104.01	119.64	101.8	118.79	99.707	110.6	97.515	96.76
126.92	101.31	109.2	102.71	110.88	102.67	107.54	106.82	105.01	104.59	103.98	119.58	101.76	118.73	99.671	110.54	97.485	96.729
126.84	101.28	109.15	102.69	110.84	102.65	107.51	106.8	104.98	104.57	103.95	119.51	101.73	118.67	99.634	110.49	97.456	96.698
126.77	101.24	109.11	102.67	110.8	102.63	107.47	106.78	104.95	104.56	103.92	119.45	101.69	118.61	99.597	110.44	97.426	96.667
126.69	101.21	109.07	102.65	110.75	102.61	107.43	106.76	104.92	104.54	103.88	119.38	101.65	118.55	99.56	110.39	97.396	96.636
126.61	101.18	109.02	102.63	110.71	102.59	107.39	106.75	104.89	104.52	103.85	119.32	101.62	118.49	99.523	110.34	97.367	96.606
126.54	101.14	108.98	102.62	110.67	102.57	107.35	106.73	104.86	104.51	103.82	119.26	101.58	118.43	99.487	110.29	97.337	96.575
126.46	101.11	108.94	102.6	110.63	102.55	107.31	106.71	104.83	104.49	103.78	119.19	101.55	118.37	99.45	110.24	97.308	96.544
126.39	101.07	108.89	102.58	110.59	102.53	107.27	106.69	104.8	104.47	103.75	119.13	101.51	118.31	99.414	110.19	97.279	96.513
126.31	101.04	108.85	102.56	110.55	102.51	107.24	106.67	104.77	104.46	103.72	119.07	101.47	118.25	99.377	110.14	97.249	96.483
126.24	101.01	108.8	102.55	110.51	102.49	107.2	106.66	104.74	104.44	103.69	119	101.44	118.2	99.341	110.09	97.22	96.452
126.16	100.97	108.76	102.53	110.46	102.47	107.16	106.64	104.71	104.42	103.65	118.94	101.4	118.14	99.304	110.04	97.191	96.422
126.08	100.94	108.72	102.51	110.42	102.45	107.12	106.62	104.68	104.41	103.62	118.87	101.36	118.08	99.268	109.99	97.162	96.391
126.01	100.9	108.67	102.49	110.38	102.43	107.08	106.6	104.65	104.39	103.59	118.81	101.33	118.02	99.232	109.94	97.132	96.361
125.93	100.87	108.63	102.47	110.34	102.41	107.05	106.59	104.62	104.38	103.56	118.75	101.29	117.96	99.195	109.89	97.103	96.33
125.86	100.84	108.59	102.46	110.3	102.39	107.01	106.57	104.59	104.36	103.52	118.68	101.26	117.9	99.159	109.84	97.074	96.3
125.78	100.8	108.54	102.44	110.26	102.37	106.97	106.55	104.57	104.34	103.49	118.62	101.22	117.84	99.123	109.79	97.045	96.27
125.71	100.77	108.5	102.42	110.22	102.34	106.93	106.53	104.54	104.33	103.46	118.56	101.19	117.78	99.087	109.74	97.016	96.239
125.63	100.73	108.46	102.4	110.18	102.32	106.89	106.52	104.51	104.31	103.43	118.49	101.15	117.72	99.051	109.69	96.987	96.209
125.56	100.7	108.42	102.39	110.14	102.3	106.86	106.5	104.48	104.29	103.39	118.43	101.11	117.66	99.015	109.64	96.958	96.179
125.48	100.67	108.37	102.37	110.09	102.28	106.82	106.48	104.45	104.28	103.36	118.37	101.08	117.6	98.979	109.59	96.929	96.149
125.41	100.63	108.33	102.35	110.05	102.26	106.78	106.46	104.42	104.26	103.33	118.31	101.04	117.54	98.943	109.54	96.9	96.118
125.33	100.6	108.29	102.33	110.01	102.24	106.74	106.45	104.39	104.24	103.3	118.24	101.01	117.49	98.907	109.49	96.871	96.088
125.26	100.57	108.24	102.31	109.97	102.22	106.71	106.43	104.36	104.23	103.26	118.18	100.97	117.43	98.872	109.44	96.842	96.058
125.18	100.53	108.2	102.3	109.93	102.2	106.67	106.41	104.33	104.21	103.23	118.12	100.94	117.37	98.836	109.39	96.814	96.028
125.11	100.5	108.16	102.28	109.89	102.18	106.63	106.39	104.3	104.19	103.2	118.05	100.9	117.31	98.8	109.34	96.785	95.998
125.04	100.47	108.11	102.26	109.85	102.16	106.59	106.38	104.28	104.18	103.17	117.99	100.87	117.25	98.765	109.29	96.756	95.968
124.96	100.43	108.07	102.24	109.81	102.14	106.56	106.36	104.25	104.16	103.14	117.93	100.83	117.19	98.729	109.24	96.728	95.938
124.89	100.4	108.03	102.23	109.77	102.12	106.52	106.34	104.22	104.15	103.1	117.87	100.8	117.14	98.694	109.19	96.699	95.908
124.81	100.36	107.99	102.21	109.73	102.1	106.48	106.32	104.19	104.13	103.07	117.8	100.76	117.08	98.658	109.14	96.67	95.879
124.74	100.33	107.94	102.19	109.69	102.08	106.44	106.31	104.16	104.11	103.04	117.74	100.73	117.02	98.623	109.09	96.642	95.849
124.67	100.3	107.9	102.17	109.65	102.06	106.41	106.29	104.13	104.1	103.01	117.68	100.69	116.96	98.587	109.04	96.613	95.819
124.59	100.26	107.86	102.16	109.61	102.04	106.37	106.27	104.1	104.08	102.97	117.62	100.66	116.9	98.552	108.99	96.585	95.789
124.52	100.23	107.82	102.14	109.57	102.02	106.33	106.25	104.07	104.06	102.94	117.55	100.62	116.85	98.517	108.94	96.556	95.759
124.44	100.2	107.77	102.12	109.53	102	106.3	106.24	104.05	104.05	102.91	117.49	100.59	116.79	98.482	108.89	96.528	95.73
124.37	100.16	107.73	102.1	109.49	101.98	106.26	106.22	104.02	104.03	102.88	117.43	100.55	116.73	98.446	108.84	96.5	95.7
124.3	100.13	107.69	102.09	109.45	101.96	106.22	106.2	103.99	104.02	102.85	117.37	100.52	116.67	98.411	108.79	96.471	95.671
124.22	100.1	107.65	102.07	109.41	101.94	106.18	106.18	103.96	104	102.81	117.31	100.48	116.62	98.376	108.75	96.443	95.641
124.15	100.06	107.6	102.05	109.37	101.92	106.15	106.17	103.93	103.98	102.78	117.25	100.45	116.56	98.341	108.7	96.415	95.612
124.08	100.03	107.56	102.03	109.33	101.9	106.11	106.15	103.9	103.97	102.75	117.18	100.41	116.5	98.306	108.65	96.387	95.582
124	99.999	107.52	102.02	109.29	101.88	106.07	106.13	103.87	103.95	102.72	117.12	100.38	116.44	98.271	108.6	96.358	95.553
123.93	99.966	107.48	102	109.25	101.86	106.04	106.11	103.85	103.93	102.69	117.06	100.34	116.39	98.236	108.55	96.33	95.523
123.86	99.932	107.44	101.98	109.21	101.84	106	106.1	103.82	103.92	102.65	117	100.31	116.33	98.202	108.5	96.302	95.494
123.78	99.899	107.39	101.97	109.17	101.82	105.96	106.08	103.79	103.9	102.62	116.94	100.27	116.27	98.167	108.45	96.274	95.464
123.71	99.866	107.35	101.95	109.13	101.8	105.93	106.06	103.76	103.89	102.59	116.88	100.24	116.22	98.132	108.4	96.246	95.435
123.64	99.833	107.31	101.93	109.09	101.78	105.89	106.05	103.73	103.87	102.56	116.81	100.2	116.16	98.098	108.35	96.218	95.406
123.57	99.8	107.27	101.91	109.05	101.76	105.85	106.03	103.7	103.85	102.53	116.75	100.17	116.1	98.063	108.31	96.19	95.377
123.49	99.768	107.23	101.9	109.01	101.74	105.82	106.01	103.68	103.84	102.5	116.69	100.14	116.04	98.028	108.26	96.162	95.348
123.42	99.735	107.18	101.88	108.97	101.72	105.78	105.99	103.65	103.82	102.46	116.63	100.1	115.99	97.994	108.21	96.134	95.318
123.35	99.702	107.14	101.86	108.93	101.7	105.74	105.98	103.62	103.81	102.43	116.57	100.07	115.93	97.959	108.16	96.107	95.289
123.28	99.669	107.1	101.84	108.89	101.68	105.71	105.96	103.59	103.79	102.4	116.51	100.03	115.87	97.925	108.11	96.079	95.26
123.2	99.636	107.06	101.83	108.85	101.66	105.67	105.94	103.56	103.77	102.37	116.45	99.999	115.82	97.891	108.06	96.051	95.231
123.13	99.603	107.02	101.81	108.81	101.64	105.64	105.92	103.53	103.76	102.34	116.39	99.965	115.76	97.856	108.02	96.023	95.202
123.06	99.571	106.98	101.79	108.77	101.62	105.6	105.91	103.51	103.74	102.31	116.33	99.931	115.71	97.822	107.97	95.996	95.173
122.99	99.538	106.93	101.78	108.73	101.6	105.56	105.89	103.48	103.73	102.27	116.27	99.897	115.65	97.788	107.92	95.968	95.144
122.91	99.505	106.89	101.76	108.7	101.58	105.53	105.87	103.45	103.71	102.24	116.21	99.863	115.59	97.754	107.87	95.94	95.115
122.84	99.473	106.85	101.74	108.66	101.56	105.49	105.86	103.42	103.69	102.21	116.14	99.829	115.54	97.719	107.82	95.913	95.087
122.77	99.44	106.81	101.72	108.62	101.54	105.45	105.84	103.39	103.68	102.18	116.08	99.795	115.48	97.685	107.77	95.885	95.058
122.7	99.407	106.77	101.71	108.58	101.52	105.42	105.82	103.37	103.66	102.15	116.02	99.761	115.43	97.651	107.73	95.858	95.029
122.63	99.375	106.73	101.69	108.54	101.5	105.38	105.8	103.34	103.65	102.12	115.96	99.728	115.37	97.617	107.68	95.83	95
122.56	99.342	106.68	101.67	108.5	101.48	105.35	105.79	103.31	103.63	102.09	115.9	99.694	115.31	97.583	107.63	95.803	94.972
122.48	99.31	106.64	101.66	108.46	101.46	105.31	105.77	103.28	103.61	102.05	115.84	99.66	115.26	97.55	107.58	95.775	94.943
122.41	99.277	106.6	101.64	108.42	101.44	105.27	105.75	103.25	103.6	102.02	115.78	99.627	115.2	97.516	107.54	95.748	94.914
122.34	99.245	106.56	101.62	108.38	101.42	105.24	105.74	103.23	103.58	101.99	115.72	99.593	115.15	97.482	107.49	95.721	94.886
122.27	99.212	106.52	101.6	108.34	101.4	105.2	105.72	103.2	103.57	101.96	115.66	99.56	115.09	97.448	107.44	95.693	94.857
122.2	99.18	106.48	101.59	108.31	101.38	105.17	105.7	103.17	103.55	101.93	115.6	99.526	115.04	97.415	107.39	95.666	94.829
122.13	99.147	106.44	101.57	108.27	101.36	105.13	105.68	103.14	103.54	101.9	115.54	99.493	114.98	97.381	107.34	95.639	94.8
122.06	99.115	106.4	101.55	108.23	101.35	105.1	105.67	103.12	103.52	101.87	115.48	99.459	114.93	97.347	107.3	95.612	94.772
121.99	99.083	106.35	101.54	108.19	101.33	105.06	105.65	103.09	103.5	101.84	115.42	99.426	114.87	97.314	107.25	95.584	94.743
121.91	99.05	106.31	101.52	108.15	101.31	105.02	105.63	103.06	103.49	101.8	115.36	99.393	114.81	97.28	107.2	95.557	94.715
121.84	99.018	106.27	101.5	108.11	101.29	104.99	105.62	103.03	103.47	101.77	115.3	99.359	114.76	97.247	107.16	95.53	94.687
121.77	98.986	106.23	101.49	108.07	101.27	104.95	105.6	103	103.46	101.74	115.24	99.326	114.7	97.213	107.11	95.503	94.658
121.7	98.954	106.19	101.47	108.04	101.25	104.92	105.58	102.98	103.44	101.71	115.18	99.293	114.65	97.18	107.06	95.476	94.63
121.63	98.922	106.15	101.45	108	101.23	104.88	105.57	102.95	103.43	101.68	115.13	99.26	114.6	97.147	107.01	95.449	94.602
121.56	98.889	106.11	101.43	107.96	101.21	104.85	105.55	102.92	103.41	101.65	115.07	99.227	114.54	97.113	106.97	95.422	94.573
121.49	98.857	106.07	101.42	107.92	101.19	104.81	105.53	102.89	103.39	101.62	115.01	99.194	114.49	97.08	106.92	95.395	94.545
121.42	98.825	106.03	101.4	107.88	101.17	104.78	105.51	102.87	103.38	101.59	114.95	99.161	114.43	97.047	106.87	95.369	94.517
121.35	98.793	105.99	101.38	107.84	101.15	104.74	105.5	102.84	103.36	101.56	114.89	99.128	114.38	97.014	106.82	95.342	94.489
121.28	98.761	105.95	101.37	107.81	101.13	104.71	105.48	102.81	103.35	101.53	114.83	99.095	114.32	96.981	106.78	95.315	94.461
121.21	98.729	105.91	101.35	107.77	101.11	104.67	105.46	102.79	103.33	101.49	114.77	99.062	114.27	96.948	106.73	95.288	94.433
121.14	98.697	105.87	101.33	107.73	101.09	104.64	105.45	102.76	103.32	101.46	114.71	99.029	114.21	96.915	106.68	95.261	94.405
121.07	98.665	105.82	101.32	107.69	101.07	104.6	105.43	102.73	103.3	101.43	114.65	98.997	114.16	96.882	106.64	95.235	94.377
121	98.633	105.78	101.3	107.65	101.05	104.57	105.41	102.7	103.28	101.4	114.59	98.964	114.1	96.849	106.59	95.208	94.349
120.93	98.601	105.74	101.28	107.62	101.03	104.53	105.4	102.68	103.27	101.37	114.53	98.931	114.05	96.816	106.54	95.181	94.321
120.86	98.569	105.7	101.27	107.58	101.01	104.5	105.38	102.65	103.25	101.34	114.48	98.899	114	96.783	106.5	95.155	94.293
120.79	98.538	105.66	101.25	107.54	100.99	104.46	105.36	102.62	103.24	101.31	114.42	98.866	113.94	96.751	106.45	95.128	94.266
120.72	98.506	105.62	101.23	107.5	100.97	104.43	105.35	102.59	103.22	101.28	114.36	98.833	113.89	96.718	106.4	95.102	94.238
120.65	98.474	105.58	101.22	107.46	100.96	104.39	105.33	102.57	103.21	101.25	114.3	98.801	113.84	96.685	106.36	95.075	94.21
120.58	98.442	105.54	101.2	107.43	100.94	104.36	105.31	102.54	103.19	101.22	114.24	98.768	113.78	96.653	106.31	95.049	94.182
120.51	98.41	105.5	101.18	107.39	100.92	104.32	105.3	102.51	103.18	101.19	114.18	98.736	113.73	96.62	106.26	95.022	94.155
120.44	98.379	105.46	101.17	107.35	100.9	104.29	105.28	102.49	103.16	101.16	114.12	98.704	113.67	96.588	106.22	94.996	94.127
120.37	98.347	105.42	101.15	107.31	100.88	104.25	105.26	102.46	103.14	101.13	114.07	98.671	113.62	96.555	106.17	94.97	94.1
120.3	98.315	105.38	101.13	107.28	100.86	104.22	105.24	102.43	103.13	101.1	114.01	98.639	113.57	96.523	106.13	94.943	94.072
120.24	98.284	105.34	101.12	107.24	100.84	104.18	105.23	102.4	103.11	101.06	113.95	98.607	113.51	96.49	106.08	94.917	94.044
120.17	98.252	105.3	101.1	107.2	100.82	104.15	105.21	102.38	103.1	101.03	113.89	98.575	113.46	96.458	106.03	94.891	94.017
120.1	98.221	105.26	101.08	107.16	100.8	104.11	105.19	102.35	103.08	101	113.83	98.543	113.41	96.426	105.99	94.865	93.989
120.03	98.189	105.22	101.07	107.13	100.78	104.08	105.18	102.32	103.07	100.97	113.78	98.51	113.35	96.394	105.94	94.839	93.962
119.96	98.158	105.18	101.05	107.09	100.76	104.05	105.16	102.3	103.05	100.94	113.72	98.478	113.3	96.361	105.89	94.812	93.935
119.89	98.126	105.14	101.03	107.05	100.74	104.01	105.14	102.27	103.04	100.91	113.66	98.446	113.25	96.329	105.85	94.786	93.907
119.82	98.095	105.1	101.02	107.02	100.72	103.98	105.13	102.24	103.02	100.88	113.6	98.414	113.19	96.297	105.8	94.76	93.88
119.75	98.063	105.06	101	106.98	100.71	103.94	105.11	102.22	103.01	100.85	113.54	98.382	113.14	96.265	105.76	94.734	93.853
119.69	98.032	105.02	100.98	106.94	100.69	103.91	105.09	102.19	102.99	100.82	113.49	98.351	113.09	96.233	105.71	94.708	93.825
119.62	98	104.98	100.97	106.9	100.67	103.87	105.08	102.16	102.97	100.79	113.43	98.319	113.04	96.201	105.67	94.682	93.798
119.55	97.969	104.94	100.95	106.87	100.65	103.84	105.06	102.14	102.96	100.76	113.37	98.287	112.98	96.169	105.62	94.656	93.771
119.48	97.938	104.9	100.93	106.83	100.63	103.81	105.04	102.11	102.94	100.73	113.31	98.255	112.93	96.137	105.57	94.63	93.744
119.41	97.906	104.86	100.92	106.79	100.61	103.77	105.03	102.08	102.93	100.7	113.26	98.223	112.88	96.106	105.53	94.605	93.717
119.34	97.875	104.82	100.9	106.76	100.59	103.74	105.01	102.06	102.91	100.67	113.2	98.192	112.83	96.074	105.48	94.579	93.69
119.28	97.844	104.78	100.88	106.72	100.57	103.7	104.99	102.03	102.9	100.64	113.14	98.16	112.77	96.042	105.44	94.553	93.663
119.21	97.813	104.75	100.87	106.68	100.55	103.67	104.98	102	102.88	100.61	113.09	98.129	112.72	96.01	105.39	94.527	93.636
119.14	97.782	104.71	100.85	106.65	100.53	103.64	104.96	101.98	102.87	100.58	113.03	98.097	112.67	95.979	105.35	94.502	93.609
119.07	97.75	104.67	100.84	106.61	100.51	103.6	104.94	101.95	102.85	100.55	112.97	98.066	112.62	95.947	105.3	94.476	93.582
119	97.719	104.63	100.82	106.57	100.5	103.57	104.93	101.92	102.84	100.52	112.91	98.034	112.56	95.916	105.26	94.45	93.555
118.94	97.688	104.59	100.8	106.53	100.48	103.53	104.91	101.9	102.82	100.49	112.86	98.003	112.51	95.884	105.21	94.425	93.528
118.87	97.657	104.55	100.79	106.5	100.46	103.5	104.89	101.87	102.81	100.46	112.8	97.971	112.46	95.853	105.16	94.399	93.501
118.8	97.626	104.51	100.77	106.46	100.44	103.47	104.88	101.84	102.79	100.43	112.74	97.94	112.41	95.821	105.12	94.373	93.474
118.73	97.595	104.47	100.75	106.43	100.42	103.43	104.86	101.82	102.78	100.4	112.69	97.909	112.36	95.79	105.07	94.348	93.448
118.67	97.564	104.43	100.74	106.39	100.4	103.4	104.84	101.79	102.76	100.37	112.63	97.878	112.3	95.759	105.03	94.322	93.421
118.6	97.533	104.39	100.72	106.35	100.38	103.37	104.83	101.77	102.75	100.34	112.57	97.846	112.25	95.727	104.98	94.297	93.394
118.53	97.502	104.35	100.7	106.32	100.36	103.33	104.81	101.74	102.73	100.31	112.52	97.815	112.2	95.696	104.94	94.272	93.367
118.47	97.471	104.31	100.69	106.28	100.34	103.3	104.79	101.71	102.72	100.28	112.46	97.784	112.15	95.665	104.89	94.246	93.341
118.4	97.44	104.27	100.67	106.24	100.32	103.27	104.78	101.69	102.7	100.25	112.4	97.753	112.1	95.634	104.85	94.221	93.314
118.33	97.409	104.24	100.66	106.21	100.31	103.23	104.76	101.66	102.69	100.22	112.35	97.722	112.05	95.603	104.8	94.196	93.288
118.26	97.379	104.2	100.64	106.17	100.29	103.2	104.75	101.63	102.67	100.19	112.29	97.691	112	95.572	104.76	94.17	93.261
118.2	97.348	104.16	100.62	106.13	100.27	103.17	104.73	101.61	102.66	100.16	112.24	97.66	111.94	95.541	104.71	94.145	93.235
118.13	97.317	104.12	100.61	106.1	100.25	103.13	104.71	101.58	102.64	100.13	112.18	97.629	111.89	95.51	104.67	94.12	93.208
118.06	97.286	104.08	100.59	106.06	100.23	103.1	104.7	101.56	102.63	100.1	112.12	97.598	111.84	95.479	104.63	94.095	93.182
118	97.255	104.04	100.57	106.03	100.21	103.07	104.68	101.53	102.61	100.07	112.07	97.567	111.79	95.448	104.58	94.069	93.155
117.93	97.225	104	100.56	105.99	100.19	103.03	104.66	101.5	102.6	100.04	112.01	97.537	111.74	95.417	104.54	94.044	93.129
117.86	97.194	103.96	100.54	105.95	100.17	103	104.65	101.48	102.58	100.01	111.95	97.506	111.69	95.386	104.49	94.019	93.103
117.8	97.163	103.93	100.53	105.92	100.16	102.97	104.63	101.45	102.57	99.98	111.9	97.475	111.64	95.355	104.45	93.994	93.076
117.73	97.133	103.89	100.51	105.88	100.14	102.93	104.61	101.43	102.55	99.951	111.84	97.445	111.59	95.325	104.4	93.969	93.05
117.67	97.102	103.85	100.49	105.85	100.12	102.9	104.6	101.4	102.54	99.921	111.79	97.414	111.54	95.294	104.36	93.944	93.024
117.6	97.072	103.81	100.48	105.81	100.1	102.87	104.58	101.37	102.52	99.892	111.73	97.383	111.49	95.263	104.31	93.919	92.998
117.53	97.041	103.77	100.46	105.77	100.08	102.83	104.56	101.35	102.51	99.862	111.68	97.353	111.43	95.233	104.27	93.894	92.971
117.47	97.011	103.73	100.44	105.74	100.06	102.8	104.55	101.32	102.49	99.832	111.62	97.322	111.38	95.202	104.23	93.869	92.945
117.4	96.98	103.69	100.43	105.7	100.04	102.77	104.53	101.3	102.48	99.803	111.56	97.292	111.33	95.172	104.18	93.845	92.919
117.34	96.95	103.66	100.41	105.67	100.02	102.73	104.52	101.27	102.46	99.773	111.51	97.262	111.28	95.141	104.14	93.82	92.893
117.27	96.919	103.62	100.4	105.63	100.01	102.7	104.5	101.24	102.45	99.744	111.45	97.231	111.23	95.111	104.09	93.795	92.867
117.2	96.889	103.58	100.38	105.6	99.987	102.67	104.48	101.22	102.43	99.714	111.4	97.201	111.18	95.081	104.05	93.77	92.841
117.14	96.858	103.54	100.36	105.56	99.969	102.64	104.47	101.19	102.42	99.685	111.34	97.171	111.13	95.05	104	93.745	92.815
117.07	96.828	103.5	100.35	105.53	99.95	102.6	104.45	101.17	102.4	99.655	111.29	97.14	111.08	95.02	103.96	93.721	92.789
117.01	96.798	103.46	100.33	105.49	99.932	102.57	104.43	101.14	102.39	99.626	111.23	97.11	111.03	94.99	103.92	93.696	92.763
116.94	96.768	103.43	100.32	105.45	99.913	102.54	104.42	101.12	102.37	99.597	111.18	97.08	110.98	94.96	103.87	93.671	92.737
116.88	96.737	103.39	100.3	105.42	99.895	102.51	104.4	101.09	102.36	99.567	111.12	97.05	110.93	94.93	103.83	93.647	92.712
116.81	96.707	103.35	100.28	105.38	99.876	102.47	104.38	101.07	102.34	99.538	111.07	97.02	110.88	94.899	103.78	93.622	92.686
116.75	96.677	103.31	100.27	105.35	99.857	102.44	104.37	101.04	102.33	99.509	111.01	96.99	110.83	94.869	103.74	93.598	92.66
116.68	96.647	103.27	100.25	105.31	99.839	102.41	104.35	101.01	102.31	99.479	110.96	96.96	110.78	94.839	103.7	93.573	92.634
116.62	96.616	103.24	100.24	105.28	99.82	102.38	104.34	100.99	102.3	99.45	110.9	96.93	110.73	94.809	103.65	93.549	92.609
116.55	96.586	103.2	100.22	105.24	99.802	102.34	104.32	100.96	102.28	99.421	110.85	96.9	110.68	94.78	103.61	93.524	92.583
116.48	96.556	103.16	100.2	105.21	99.783	102.31	104.3	100.94	102.27	99.392	110.79	96.87	110.63	94.75	103.57	93.5	92.557
116.42	96.526	103.12	100.19	105.17	99.765	102.28	104.29	100.91	102.25	99.362	110.74	96.84	110.58	94.72	103.52	93.476	92.532
116.36	96.496	103.09	100.17	105.14	99.747	102.25	104.27	100.89	102.24	99.333	110.69	96.81	110.53	94.69	103.48	93.451	92.506
116.29	96.466	103.05	100.16	105.1	99.728	102.21	104.25	100.86	102.22	99.304	110.63	96.781	110.49	94.66	103.44	93.427	92.481
116.23	96.436	103.01	100.14	105.07	99.71	102.18	104.24	100.84	102.21	99.275	110.58	96.751	110.44	94.631	103.39	93.403	92.455
116.16	96.406	102.97	100.13	105.03	99.691	102.15	104.22	100.81	102.2	99.246	110.52	96.721	110.39	94.601	103.35	93.379	92.43
116.1	96.376	102.93	100.11	105	99.673	102.12	104.21	100.79	102.18	99.217	110.47	96.692	110.34	94.571	103.31	93.354	92.404
116.03	96.346	102.9	100.09	104.96	99.654	102.09	104.19	100.76	102.17	99.188	110.41	96.662	110.29	94.542	103.26	93.33	92.379
115.97	96.316	102.86	100.08	104.93	99.636	102.05	104.17	100.73	102.15	99.159	110.36	96.633	110.24	94.512	103.22	93.306	92.353
115.9	96.286	102.82	100.06	104.89	99.618	102.02	104.16	100.71	102.14	99.13	110.3	96.603	110.19	94.483	103.18	93.282	92.328
115.84	96.256	102.78	100.05	104.86	99.599	101.99	104.14	100.68	102.12	99.101	110.25	96.574	110.14	94.453	103.13	93.258	92.303
115.77	96.227	102.75	100.03	104.82	99.581	101.96	104.13	100.66	102.11	99.072	110.2	96.544	110.09	94.424	103.09	93.234	92.277
115.71	96.197	102.71	100.01	104.79	99.563	101.93	104.11	100.63	102.09	99.043	110.14	96.515	110.04	94.394	103.05	93.21	92.252
115.65	96.167	102.67	99.999	104.76	99.544	101.89	104.09	100.61	102.08	99.014	110.09	96.485	109.99	94.365	103	93.186	92.227
115.58	96.137	102.63	99.983	104.72	99.526	101.86	104.08	100.58	102.06	98.985	110.04	96.456	109.95	94.336	102.96	93.162	92.202
115.52	96.108	102.6	99.968	104.69	99.508	101.83	104.06	100.56	102.05	98.956	109.98	96.427	109.9	94.306	102.92	93.138	92.176
115.46	96.078	102.56	99.952	104.65	99.49	101.8	104.04	100.53	102.03	98.927	109.93	96.398	109.85	94.277	102.88	93.114	92.151
115.39	96.048	102.52	99.936	104.62	99.471	101.77	104.03	100.51	102.02	98.899	109.87	96.369	109.8	94.248	102.83	93.09	92.126
115.33	96.019	102.48	99.921	104.58	99.453	101.74	104.01	100.48	102.01	98.87	109.82	96.339	109.75	94.219	102.79	93.066	92.101
115.26	95.989	102.45	99.905	104.55	99.435	101.7	104	100.46	101.99	98.841	109.77	96.31	109.7	94.19	102.75	93.043	92.076
115.2	95.959	102.41	99.889	104.51	99.417	101.67	103.98	100.43	101.98	98.812	109.71	96.281	109.66	94.161	102.7	93.019	92.051
115.14	95.93	102.37	99.874	104.48	99.399	101.64	103.96	100.41	101.96	98.784	109.66	96.252	109.61	94.132	102.66	92.995	92.026
115.07	95.9	102.34	99.858	104.45	99.38	101.61	103.95	100.38	101.95	98.755	109.61	96.223	109.56	94.103	102.62	92.971	92.001
115.01	95.871	102.3	99.842	104.41	99.362	101.58	103.93	100.36	101.93	98.726	109.55	96.194	109.51	94.074	102.58	92.948	91.976
114.95	95.841	102.26	99.827	104.38	99.344	101.55	103.92	100.33	101.92	98.698	109.5	96.165	109.46	94.045	102.53	92.924	91.951
114.88	95.812	102.23	99.811	104.34	99.326	101.52	103.9	100.31	101.9	98.669	109.45	96.136	109.41	94.016	102.49	92.9	91.927
114.82	95.782	102.19	99.795	104.31	99.308	101.48	103.88	100.28	101.89	98.64	109.39	96.108	109.37	93.987	102.45	92.877	91.902
114.76	95.753	102.15	99.78	104.28	99.29	101.45	103.87	100.26	101.88	98.612	109.34	96.079	109.32	93.959	102.41	92.853	91.877
114.69	95.724	102.11	99.764	104.24	99.272	101.42	103.85	100.24	101.86	98.583	109.29	96.05	109.27	93.93	102.36	92.83	91.852
114.63	95.694	102.08	99.749	104.21	99.253	101.39	103.84	100.21	101.85	98.555	109.23	96.021	109.22	93.901	102.32	92.806	91.828
114.57	95.665	102.04	99.733	104.17	99.235	101.36	103.82	100.19	101.83	98.526	109.18	95.993	109.18	93.873	102.28	92.783	91.803
114.51	95.636	102	99.718	104.14	99.217	101.33	103.8	100.16	101.82	98.498	109.13	95.964	109.13	93.844	102.24	92.759	91.778
114.44	95.606	101.97	99.702	104.11	99.199	101.3	103.79	100.14	101.8	98.469	109.08	95.935	109.08	93.816	102.2	92.736	91.754
114.49	95.629	102	99.715	104.13	99.211	101.32	103.8	100.15	101.82	98.49	109.12	95.955	109.11	93.836	102.24	92.754	91.773
114.53	95.653	102.03	99.727	104.15	99.223	101.34	103.81	100.17	101.83	98.511	109.17	95.974	109.14	93.856	102.28	92.772	91.791
114.57	95.676	102.05	99.739	104.18	99.235	101.36	103.82	100.19	101.85	98.532	109.22	95.994	109.17	93.876	102.32	92.789	91.81
114.61	95.699	102.08	99.751	104.2	99.247	101.38	103.82	100.21	101.86	98.553	109.26	96.013	109.2	93.897	102.37	92.807	91.829
114.65	95.722	102.11	99.764	104.23	99.258	101.4	103.83	100.22	101.87	98.574	109.31	96.033	109.23	93.917	102.41	92.825	91.848
114.7	95.745	102.14	99.776	104.25	99.27	101.42	103.84	100.24	101.89	98.595	109.36	96.052	109.26	93.937	102.45	92.843	91.867
114.74	95.768	102.17	99.788	104.27	99.282	101.44	103.85	100.26	101.9	98.616	109.4	96.071	109.29	93.957	102.49	92.86	91.886
114.78	95.791	102.2	99.8	104.3	99.294	101.46	103.86	100.28	101.92	98.636	109.45	96.091	109.32	93.978	102.54	92.878	91.905
114.72	95.762	102.16	99.785	104.26	99.276	101.43	103.84	100.25	101.9	98.608	109.4	96.062	109.28	93.949	102.5	92.855	91.88
114.65	95.733	102.13	99.769	104.23	99.258	101.4	103.83	100.23	101.89	98.579	109.35	96.033	109.23	93.92	102.45	92.831	91.855
114.59	95.703	102.09	99.754	104.2	99.24	101.36	103.81	100.2	101.87	98.551	109.29	96.005	109.18	93.891	102.41	92.808	91.83
114.53	95.674	102.05	99.738	104.16	99.222	101.33	103.8	100.18	101.86	98.522	109.24	95.976	109.13	93.863	102.37	92.784	91.806
114.46	95.645	102.02	99.723	104.13	99.204	101.3	103.78	100.15	101.84	98.494	109.19	95.947	109.09	93.834	102.33	92.761	91.781
114.4	95.615	101.98	99.707	104.09	99.186	101.27	103.77	100.13	101.83	98.465	109.13	95.919	109.04	93.806	102.28	92.737	91.756
114.34	95.586	101.94	99.692	104.06	99.168	101.24	103.75	100.1	101.81	98.437	109.08	95.89	108.99	93.777	102.24	92.714	91.732
114.28	95.557	101.91	99.676	104.03	99.15	101.21	103.73	100.08	101.8	98.408	109.03	95.862	108.94	93.749	102.2	92.691	91.707
114.21	95.528	101.87	99.661	103.99	99.132	101.18	103.72	100.06	101.79	98.38	108.98	95.833	108.9	93.72	102.16	92.667	91.683
114.15	95.498	101.83	99.645	103.96	99.114	101.15	103.7	100.03	101.77	98.352	108.92	95.805	108.85	93.692	102.11	92.644	91.658
114.09	95.469	101.8	99.63	103.93	99.096	101.12	103.69	100.01	101.76	98.323	108.87	95.776	108.8	93.664	102.07	92.621	91.634
114.03	95.44	101.76	99.614	103.89	99.078	101.08	103.67	99.982	101.74	98.295	108.82	95.748	108.76	93.635	102.03	92.598	91.609
113.96	95.411	101.72	99.599	103.86	99.06	101.05	103.65	99.958	101.73	98.267	108.77	95.72	108.71	93.607	101.99	92.574	91.585
113.9	95.382	101.69	99.583	103.82	99.042	101.02	103.64	99.933	101.71	98.238	108.71	95.692	108.66	93.579	101.95	92.551	91.561
113.84	95.353	101.65	99.568	103.79	99.024	100.99	103.62	99.909	101.7	98.21	108.66	95.663	108.61	93.551	101.91	92.528	91.536
113.78	95.324	101.61	99.553	103.76	99.006	100.96	103.61	99.885	101.69	98.182	108.61	95.635	108.57	93.523	101.86	92.505	91.512
113.72	95.295	101.58	99.537	103.72	98.988	100.93	103.59	99.86	101.67	98.154	108.56	95.607	108.52	93.495	101.82	92.482	91.488
113.65	95.266	101.54	99.522	103.69	98.97	100.9	103.58	99.836	101.66	98.125	108.5	95.579	108.47	93.466	101.78	92.459	91.463
113.59	95.237	101.5	99.506	103.66	98.952	100.87	103.56	99.812	101.64	98.097	108.45	95.551	108.43	93.438	101.74	92.436	91.439
113.53	95.208	101.47	99.491	103.62	98.934	100.84	103.54	99.787	101.63	98.069	108.4	95.523	108.38	93.411	101.7	92.413	91.415
113.47	95.179	101.43	99.476	103.59	98.917	100.81	103.53	99.763	101.62	98.041	108.35	95.495	108.33	93.383	101.66	92.39	91.391
113.41	95.15	101.4	99.461	103.56	98.899	100.78	103.51	99.739	101.6	98.013	108.3	95.467	108.29	93.355	101.61	92.367	91.367
113.35	95.121	101.36	99.445	103.53	98.881	100.75	103.5	99.715	101.59	97.985	108.24	95.439	108.24	93.327	101.57	92.344	91.343
113.29	95.092	101.32	99.43	103.49	98.863	100.72	103.48	99.69	101.57	97.957	108.19	95.411	108.2	93.299	101.53	92.322	91.318
113.22	95.064	101.29	99.415	103.46	98.845	100.69	103.46	99.666	101.56	97.929	108.14	95.383	108.15	93.271	101.49	92.299	91.294
113.16	95.035	101.25	99.399	103.43	98.828	100.66	103.45	99.642	101.54	97.901	108.09	95.355	108.1	93.244	101.45	92.276	91.27
113.1	95.006	101.22	99.384	103.39	98.81	100.63	103.43	99.618	101.53	97.873	108.04	95.328	108.06	93.216	101.41	92.253	91.246
113.04	94.977	101.18	99.369	103.36	98.792	100.6	103.42	99.594	101.52	97.845	107.99	95.3	108.01	93.188	101.37	92.23	91.222
112.98	94.949	101.14	99.354	103.33	98.774	100.57	103.4	99.57	101.5	97.817	107.93	95.272	107.96	93.161	101.32	92.208	91.199
112.92	94.92	101.11	99.338	103.29	98.757	100.53	103.39	99.546	101.49	97.789	107.88	95.245	107.92	93.133	101.28	92.185	91.175
112.86	94.891	101.07	99.323	103.26	98.739	100.5	103.37	99.522	101.47	97.761	107.83	95.217	107.87	93.105	101.24	92.162	91.151
112.8	94.863	101.04	99.308	103.23	98.721	100.47	103.36	99.498	101.46	97.733	107.78	95.189	107.83	93.078	101.2	92.14	91.127
112.73	94.834	101	99.293	103.2	98.704	100.44	103.34	99.474	101.45	97.705	107.73	95.162	107.78	93.051	101.16	92.117	91.103
112.67	94.805	100.96	99.278	103.16	98.686	100.41	103.32	99.45	101.43	97.677	107.68	95.134	107.73	93.023	101.12	92.095	91.079
112.61	94.777	100.93	99.263	103.13	98.668	100.38	103.31	99.426	101.42	97.65	107.63	95.107	107.69	92.996	101.08	92.072	91.056
112.55	94.748	100.89	99.247	103.1	98.651	100.35	103.29	99.402	101.4	97.622	107.58	95.079	107.64	92.968	101.04	92.05	91.032
112.49	94.72	100.86	99.232	103.07	98.633	100.32	103.28	99.378	101.39	97.594	107.52	95.052	107.6	92.941	101	92.027	91.008
112.43	94.691	100.82	99.217	103.03	98.615	100.29	103.26	99.354	101.38	97.566	107.47	95.025	107.55	92.914	100.96	92.005	90.985
112.37	94.663	100.79	99.202	103	98.598	100.26	103.25	99.331	101.36	97.539	107.42	94.997	107.51	92.887	100.91	91.982	90.961
112.31	94.635	100.75	99.187	102.97	98.58	100.23	103.23	99.307	101.35	97.511	107.37	94.97	107.46	92.859	100.87	91.96	90.937
112.25	94.606	100.72	99.172	102.94	98.563	100.2	103.21	99.283	101.33	97.483	107.32	94.943	107.42	92.832	100.83	91.938	90.914
112.19	94.578	100.68	99.157	102.9	98.545	100.18	103.2	99.259	101.32	97.456	107.27	94.916	107.37	92.805	100.79	91.915	90.89
112.13	94.549	100.64	99.142	102.87	98.527	100.15	103.18	99.236	101.31	97.428	107.22	94.888	107.33	92.778	100.75	91.893	90.867
112.07	94.521	100.61	99.127	102.84	98.51	100.12	103.17	99.212	101.29	97.4	107.17	94.861	107.28	92.751	100.71	91.871	90.843
112.01	94.493	100.57	99.112	102.81	98.492	100.09	103.15	99.188	101.28	97.373	107.12	94.834	107.24	92.724	100.67	91.849	90.82
111.95	94.464	100.54	99.097	102.77	98.475	100.06	103.14	99.165	101.26	97.345	107.07	94.807	107.19	92.697	100.63	91.827	90.797
111.89	94.436	100.5	99.082	102.74	98.457	100.03	103.12	99.141	101.25	97.318	107.02	94.78	107.15	92.67	100.59	91.804	90.773
111.83	94.408	100.47	99.067	102.71	98.44	99.997	103.11	99.117	101.24	97.29	106.97	94.753	107.1	92.643	100.55	91.782	90.75
111.77	94.38	100.43	99.052	102.68	98.422	99.967	103.09	99.094	101.22	97.263	106.92	94.726	107.06	92.617	100.51	91.76	90.726
111.71	94.352	100.4	99.037	102.64	98.405	99.938	103.07	99.07	101.21	97.235	106.87	94.699	107.01	92.59	100.47	91.738	90.703
111.65	94.323	100.36	99.022	102.61	98.387	99.908	103.06	99.047	101.2	97.208	106.82	94.672	106.97	92.563	100.43	91.716	90.68
111.59	94.295	100.33	99.007	102.58	98.37	99.879	103.04	99.023	101.18	97.18	106.77	94.646	106.92	92.536	100.39	91.694	90.657
111.53	94.267	100.29	98.992	102.55	98.353	99.85	103.03	99	101.17	97.153	106.72	94.619	106.88	92.51	100.35	91.672	90.633
111.47	94.239	100.26	98.977	102.52	98.335	99.82	103.01	98.976	101.15	97.126	106.67	94.592	106.83	92.483	100.31	91.65	90.61
111.41	94.211	100.22	98.962	102.48	98.318	99.791	103	98.953	101.14	97.098	106.62	94.565	106.79	92.456	100.27	91.628	90.587
111.35	94.183	100.19	98.947	102.45	98.3	99.762	102.98	98.93	101.13	97.071	106.57	94.539	106.74	92.43	100.23	91.606	90.564
111.29	94.155	100.15	98.932	102.42	98.283	99.732	102.97	98.906	101.11	97.043	106.52	94.512	106.7	92.403	100.19	91.584	90.541
111.23	94.127	100.12	98.917	102.39	98.266	99.703	102.95	98.883	101.1	97.016	106.47	94.485	106.65	92.377	100.15	91.563	90.518
111.18	94.099	100.08	98.903	102.36	98.248	99.674	102.94	98.859	101.08	96.989	106.42	94.459	106.61	92.35	100.11	91.541	90.495
111.12	94.071	100.05	98.888	102.33	98.231	99.645	102.92	98.836	101.07	96.962	106.37	94.432	106.57	92.324	100.07	91.519	90.472
111.06	94.043	100.01	98.873	102.29	98.214	99.616	102.91	98.813	101.06	96.934	106.32	94.406	106.52	92.297	100.03	91.497	90.449
111	94.015	99.979	98.858	102.26	98.196	99.586	102.89	98.79	101.04	96.907	106.27	94.379	106.48	92.271	99.988	91.475	90.426
110.94	93.987	99.944	98.843	102.23	98.179	99.557	102.87	98.766	101.03	96.88	106.22	94.353	106.43	92.245	99.949	91.454	90.403
110.88	93.96	99.909	98.828	102.2	98.162	99.528	102.86	98.743	101.02	96.853	106.17	94.326	106.39	92.219	99.909	91.432	90.38
110.82	93.932	99.875	98.814	102.17	98.145	99.499	102.84	98.72	101	96.826	106.12	94.3	106.35	92.192	99.869	91.41	90.357
110.76	93.904	99.84	98.799	102.14	98.127	99.47	102.83	98.697	100.99	96.799	106.07	94.274	106.3	92.166	99.83	91.389	90.335
110.7	93.876	99.806	98.784	102.1	98.11	99.441	102.81	98.674	100.98	96.772	106.02	94.247	106.26	92.14	99.79	91.367	90.312
110.65	93.848	99.771	98.769	102.07	98.093	99.413	102.8	98.651	100.96	96.744	105.97	94.221	106.21	92.114	99.751	91.346	90.289
110.59	93.821	99.737	98.755	102.04	98.076	99.384	102.78	98.627	100.95	96.717	105.92	94.195	106.17	92.088	99.711	91.324	90.266
110.53	93.793	99.702	98.74	102.01	98.058	99.355	102.77	98.604	100.93	96.69	105.87	94.169	106.13	92.062	99.672	91.303	90.243
110.47	93.765	99.668	98.725	101.98	98.041	99.326	102.75	98.581	100.92	96.663	105.82	94.142	106.08	92.036	99.632	91.281	90.221
110.41	93.738	99.633	98.71	101.95	98.024	99.297	102.74	98.558	100.91	96.636	105.77	94.116	106.04	92.01	99.593	91.26	90.198
110.35	93.71	99.599	98.696	101.92	98.007	99.269	102.72	98.535	100.89	96.609	105.72	94.09	106	91.984	99.553	91.238	90.176
110.3	93.682	99.565	98.681	101.88	97.99	99.24	102.71	98.512	100.88	96.582	105.67	94.064	105.95	91.958	99.514	91.217	90.153
110.34	93.706	99.595	98.694	101.91	98.002	99.261	102.72	98.53	100.89	96.604	105.72	94.084	105.99	91.979	99.558	91.235	90.172
110.38	93.73	99.625	98.706	101.93	98.014	99.281	102.72	98.549	100.91	96.626	105.77	94.104	106.02	91.999	99.602	91.253	90.191
110.43	93.754	99.655	98.718	101.96	98.026	99.302	102.73	98.567	100.92	96.647	105.82	94.124	106.05	92.02	99.646	91.272	90.211
110.47	93.777	99.685	98.731	101.98	98.038	99.322	102.74	98.585	100.94	96.669	105.87	94.144	106.08	92.041	99.69	91.29	90.23
110.51	93.801	99.715	98.743	102.01	98.05	99.343	102.75	98.603	100.95	96.69	105.92	94.164	106.11	92.062	99.734	91.308	90.249
110.55	93.825	99.745	98.756	102.03	98.062	99.364	102.76	98.621	100.97	96.712	105.97	94.184	106.14	92.082	99.778	91.326	90.268
110.6	93.848	99.774	98.768	102.06	98.074	99.384	102.77	98.639	100.98	96.733	106.01	94.204	106.17	92.103	99.822	91.344	90.287
110.64	93.872	99.804	98.781	102.08	98.086	99.405	102.78	98.657	100.99	96.755	106.06	94.224	106.2	92.124	99.866	91.362	90.306
110.68	93.896	99.834	98.793	102.11	98.098	99.425	102.79	98.675	101.01	96.776	106.11	94.244	106.24	92.145	99.91	91.381	90.326
110.62	93.868	99.8	98.778	102.08	98.081	99.396	102.77	98.652	100.99	96.749	106.06	94.218	106.19	92.119	99.87	91.359	90.303
110.57	93.84	99.765	98.764	102.04	98.063	99.368	102.76	98.629	100.98	96.722	106.01	94.191	106.15	92.092	99.831	91.338	90.28
110.51	93.813	99.731	98.749	102.01	98.046	99.339	102.74	98.606	100.97	96.695	105.96	94.165	106.1	92.066	99.791	91.316	90.257
110.45	93.785	99.696	98.734	101.98	98.029	99.31	102.73	98.583	100.95	96.668	105.91	94.139	106.06	92.04	99.752	91.295	90.235
110.39	93.757	99.662	98.72	101.95	98.012	99.281	102.71	98.56	100.94	96.641	105.86	94.113	106.02	92.014	99.712	91.273	90.212
110.33	93.73	99.627	98.705	101.92	97.995	99.253	102.7	98.537	100.93	96.614	105.82	94.087	105.97	91.988	99.673	91.252	90.189
110.27	93.702	99.593	98.69	101.89	97.978	99.224	102.68	98.514	100.91	96.587	105.77	94.061	105.93	91.963	99.633	91.23	90.167
110.22	93.674	99.559	98.675	101.86	97.96	99.195	102.67	98.491	100.9	96.56	105.72	94.035	105.89	91.937	99.594	91.209	90.144
110.16	93.647	99.524	98.661	101.82	97.943	99.167	102.65	98.468	100.89	96.533	105.67	94.009	105.84	91.911	99.554	91.188	90.122
110.1	93.619	99.49	98.646	101.79	97.926	99.138	102.64	98.445	100.87	96.507	105.62	93.983	105.8	91.885	99.515	91.166	90.099
110.04	93.592	99.456	98.631	101.76	97.909	99.11	102.62	98.422	100.86	96.48	105.57	93.957	105.76	91.859	99.476	91.145	90.077
109.98	93.564	99.422	98.617	101.73	97.892	99.081	102.6	98.399	100.84	96.453	105.52	93.931	105.71	91.834	99.437	91.124	90.054
109.93	93.537	99.388	98.602	101.7	97.875	99.053	102.59	98.377	100.83	96.426	105.47	93.905	105.67	91.808	99.397	91.102	90.032
109.87	93.509	99.353	98.588	101.67	97.858	99.024	102.57	98.354	100.82	96.399	105.42	93.88	105.63	91.782	99.358	91.081	90.009
109.81	93.482	99.319	98.573	101.64	97.841	98.996	102.56	98.331	100.8	96.372	105.38	93.854	105.59	91.757	99.319	91.06	89.987
109.75	93.454	99.285	98.558	101.61	97.824	98.967	102.54	98.308	100.79	96.346	105.33	93.828	105.54	91.731	99.28	91.039	89.965
109.7	93.427	99.251	98.544	101.58	97.807	98.939	102.53	98.285	100.78	96.319	105.28	93.802	105.5	91.706	99.241	91.018	89.942
109.64	93.4	99.217	98.529	101.55	97.79	98.911	102.51	98.263	100.76	96.292	105.23	93.777	105.46	91.68	99.202	90.997	89.92
109.58	93.372	99.183	98.515	101.52	97.773	98.883	102.5	98.24	100.75	96.266	105.18	93.751	105.41	91.655	99.163	90.976	89.898
109.52	93.345	99.149	98.5	101.48	97.756	98.854	102.48	98.217	100.74	96.239	105.13	93.726	105.37	91.629	99.124	90.955	89.875
109.47	93.318	99.116	98.486	101.45	97.739	98.826	102.47	98.195	100.72	96.212	105.08	93.7	105.33	91.604	99.086	90.934	89.853
109.41	93.291	99.082	98.471	101.42	97.722	98.798	102.45	98.172	100.71	96.186	105.04	93.674	105.29	91.578	99.047	90.913	89.831
109.35	93.263	99.048	98.457	101.39	97.705	98.77	102.44	98.149	100.7	96.159	104.99	93.649	105.24	91.553	99.008	90.892	89.809
109.29	93.236	99.014	98.442	101.36	97.688	98.742	102.42	98.127	100.68	96.132	104.94	93.623	105.2	91.528	98.969	90.871	89.787
109.24	93.209	98.98	98.428	101.33	97.671	98.714	102.41	98.104	100.67	96.106	104.89	93.598	105.16	91.503	98.931	90.85	89.765
109.18	93.182	98.947	98.413	101.3	97.654	98.686	102.39	98.082	100.66	96.079	104.84	93.573	105.12	91.477	98.892	90.829	89.743
109.12	93.155	98.913	98.399	101.27	97.637	98.658	102.38	98.059	100.64	96.053	104.8	93.547	105.08	91.452	98.853	90.808	89.721
109.07	93.127	98.879	98.384	101.24	97.62	98.63	102.36	98.037	100.63	96.026	104.75	93.522	105.03	91.427	98.815	90.787	89.698
109.01	93.1	98.846	98.37	101.21	97.603	98.602	102.35	98.014	100.62	96	104.7	93.497	104.99	91.402	98.776	90.766	89.677
108.95	93.073	98.812	98.356	101.18	97.587	98.574	102.33	97.992	100.6	95.973	104.65	93.472	104.95	91.377	98.738	90.746	89.655
108.9	93.046	98.778	98.341	101.15	97.57	98.546	102.32	97.97	100.59	95.947	104.6	93.446	104.91	91.352	98.699	90.725	89.633
108.84	93.019	98.745	98.327	101.12	97.553	98.518	102.3	97.947	100.58	95.921	104.56	93.421	104.87	91.327	98.661	90.704	89.611
108.78	92.992	98.711	98.312	101.09	97.536	98.49	102.29	97.925	100.56	95.894	104.51	93.396	104.82	91.302	98.623	90.684	89.589
108.73	92.965	98.678	98.298	101.06	97.519	98.463	102.27	97.902	100.55	95.868	104.46	93.371	104.78	91.277	98.584	90.663	89.567
108.67	92.938	98.645	98.284	101.03	97.503	98.435	102.26	97.88	100.54	95.841	104.41	93.346	104.74	91.252	98.546	90.642	89.545
108.61	92.911	98.611	98.269	101	97.486	98.407	102.24	97.858	100.52	95.815	104.37	93.321	104.7	91.227	98.508	90.622	89.523
108.56	92.885	98.578	98.255	100.97	97.469	98.38	102.23	97.836	100.51	95.789	104.32	93.296	104.66	91.202	98.47	90.601	89.502
108.5	92.858	98.544	98.241	100.94	97.452	98.352	102.21	97.813	100.5	95.762	104.27	93.271	104.61	91.178	98.431	90.581	89.48
108.45	92.831	98.511	98.226	100.91	97.435	98.324	102.2	97.791	100.48	95.736	104.22	93.246	104.57	91.153	98.393	90.56	89.458
108.39	92.804	98.478	98.212	100.88	97.419	98.297	102.18	97.769	100.47	95.71	104.18	93.221	104.53	91.128	98.355	90.54	89.436
108.33	92.777	98.445	98.198	100.85	97.402	98.269	102.17	97.747	100.46	95.684	104.13	93.196	104.49	91.104	98.317	90.519	89.415
108.28	92.75	98.412	98.183	100.82	97.385	98.242	102.15	97.725	100.44	95.658	104.08	93.171	104.45	91.079	98.279	90.499	89.393
108.22	92.724	98.378	98.169	100.79	97.369	98.214	102.14	97.702	100.43	95.631	104.03	93.146	104.41	91.054	98.241	90.478	89.372
108.17	92.697	98.345	98.155	100.76	97.352	98.187	102.12	97.68	100.42	95.605	103.99	93.122	104.37	91.03	98.203	90.458	89.35
108.11	92.67	98.312	98.141	100.73	97.335	98.159	102.11	97.658	100.4	95.579	103.94	93.097	104.32	91.005	98.165	90.438	89.328
108.05	92.643	98.279	98.126	100.7	97.319	98.132	102.09	97.636	100.39	95.553	103.89	93.072	104.28	90.981	98.128	90.417	89.307
108	92.617	98.246	98.112	100.67	97.302	98.105	102.08	97.614	100.38	95.527	103.85	93.048	104.24	90.956	98.09	90.397	89.285
107.94	92.59	98.213	98.098	100.64	97.285	98.077	102.06	97.592	100.36	95.501	103.8	93.023	104.2	90.932	98.052	90.377	89.264
107.89	92.564	98.18	98.084	100.61	97.269	98.05	102.05	97.57	100.35	95.475	103.75	92.998	104.16	90.907	98.014	90.356	89.243
107.83	92.537	98.147	98.07	100.58	97.252	98.023	102.03	97.548	100.34	95.449	103.71	92.974	104.12	90.883	97.977	90.336	89.221
107.78	92.51	98.114	98.055	100.55	97.235	97.996	102.02	97.526	100.33	95.423	103.66	92.949	104.08	90.859	97.939	90.316	89.2
107.82	92.534	98.145	98.068	100.57	97.248	98.017	102.03	97.544	100.34	95.445	103.71	92.97	104.11	90.88	97.984	90.334	89.219
107.86	92.558	98.176	98.081	100.6	97.26	98.038	102.04	97.563	100.35	95.467	103.76	92.99	104.14	90.901	98.029	90.353	89.239
107.91	92.583	98.206	98.093	100.62	97.272	98.058	102.05	97.581	100.37	95.489	103.81	93.01	104.17	90.922	98.073	90.371	89.258
107.95	92.607	98.237	98.106	100.65	97.284	98.079	102.06	97.599	100.38	95.511	103.86	93.031	104.21	90.943	98.118	90.39	89.277
107.99	92.631	98.267	98.118	100.67	97.296	98.1	102.06	97.618	100.4	95.533	103.91	93.051	104.24	90.964	98.163	90.408	89.297
108.04	92.655	98.298	98.131	100.7	97.308	98.121	102.07	97.636	100.41	95.554	103.96	93.071	104.27	90.985	98.208	90.427	89.316
108.08	92.679	98.329	98.144	100.72	97.32	98.142	102.08	97.654	100.43	95.576	104	93.091	104.3	91.006	98.252	90.445	89.335
108.12	92.703	98.359	98.156	100.75	97.332	98.163	102.09	97.673	100.44	95.598	104.05	93.112	104.33	91.027	98.297	90.463	89.355
108.17	92.727	98.39	98.169	100.77	97.345	98.184	102.1	97.691	100.45	95.62	104.1	93.132	104.37	91.048	98.342	90.482	89.374
108.21	92.751	98.42	98.181	100.8	97.357	98.204	102.11	97.709	100.47	95.642	104.15	93.152	104.4	91.069	98.386	90.5	89.393
108.25	92.775	98.451	98.194	100.82	97.369	98.225	102.12	97.728	100.48	95.664	104.2	93.173	104.43	91.09	98.431	90.519	89.413
108.3	92.799	98.481	98.206	100.85	97.381	98.246	102.13	97.746	100.5	95.686	104.25	93.193	104.46	91.111	98.476	90.537	89.432
108.34	92.823	98.512	98.219	100.87	97.393	98.267	102.14	97.764	100.51	95.708	104.3	93.213	104.49	91.132	98.52	90.555	89.451
108.38	92.847	98.542	98.232	100.9	97.405	98.288	102.15	97.783	100.53	95.73	104.35	93.233	104.52	91.153	98.565	90.574	89.471
108.43	92.871	98.573	98.244	100.92	97.417	98.309	102.16	97.801	100.54	95.752	104.4	93.254	104.56	91.174	98.609	90.592	89.49
108.47	92.895	98.603	98.257	100.95	97.429	98.329	102.17	97.819	100.55	95.774	104.45	93.274	104.59	91.195	98.654	90.611	89.509
108.51	92.919	98.634	98.269	100.97	97.441	98.35	102.17	97.838	100.57	95.795	104.5	93.294	104.62	91.216	98.698	90.629	89.529
108.56	92.942	98.664	98.282	101	97.453	98.371	102.18	97.856	100.58	95.817	104.55	93.314	104.65	91.237	98.743	90.647	89.548
108.6	92.966	98.694	98.294	101.02	97.466	98.392	102.19	97.874	100.6	95.839	104.6	93.335	104.68	91.258	98.787	90.666	89.567
108.64	92.99	98.725	98.307	101.05	97.478	98.413	102.2	97.892	100.61	95.861	104.65	93.355	104.71	91.279	98.832	90.684	89.587
108.69	93.014	98.755	98.319	101.07	97.49	98.433	102.21	97.911	100.63	95.883	104.69	93.375	104.75	91.3	98.876	90.702	89.606
108.73	93.038	98.786	98.332	101.1	97.502	98.454	102.22	97.929	100.64	95.905	104.74	93.395	104.78	91.321	98.921	90.721	89.625
108.77	93.062	98.816	98.345	101.12	97.514	98.475	102.23	97.947	100.65	95.926	104.79	93.416	104.81	91.342	98.965	90.739	89.645
108.82	93.086	98.846	98.357	101.15	97.526	98.496	102.24	97.965	100.67	95.948	104.84	93.436	104.84	91.363	99.009	90.757	89.664
108.86	93.11	98.877	98.37	101.17	97.538	98.517	102.25	97.984	100.68	95.97	104.89	93.456	104.87	91.384	99.054	90.776	89.683
108.8	93.083	98.843	98.355	101.14	97.521	98.489	102.23	97.961	100.67	95.944	104.84	93.431	104.83	91.359	99.015	90.755	89.661
108.75	93.056	98.809	98.341	101.11	97.504	98.461	102.22	97.939	100.66	95.917	104.79	93.406	104.79	91.334	98.976	90.734	89.639
108.69	93.029	98.776	98.326	101.08	97.488	98.433	102.2	97.916	100.64	95.891	104.75	93.38	104.75	91.309	98.937	90.714	89.617
108.64	93.002	98.742	98.312	101.05	97.471	98.406	102.19	97.894	100.63	95.865	104.7	93.355	104.71	91.284	98.899	90.693	89.596
108.58	92.975	98.709	98.298	101.02	97.454	98.378	102.17	97.872	100.62	95.838	104.65	93.33	104.66	91.259	98.86	90.672	89.574
108.52	92.948	98.675	98.283	100.99	97.437	98.35	102.16	97.85	100.6	95.812	104.6	93.305	104.62	91.234	98.822	90.652	89.552
108.47	92.921	98.642	98.269	100.96	97.421	98.323	102.14	97.827	100.59	95.786	104.55	93.28	104.58	91.209	98.783	90.631	89.53
108.41	92.894	98.609	98.255	100.93	97.404	98.295	102.13	97.805	100.58	95.759	104.51	93.255	104.54	91.184	98.745	90.61	89.508
108.35	92.867	98.575	98.24	100.9	97.387	98.268	102.11	97.783	100.56	95.733	104.46	93.23	104.5	91.16	98.706	90.59	89.487
108.3	92.84	98.542	98.226	100.87	97.371	98.24	102.1	97.761	100.55	95.707	104.41	93.206	104.46	91.135	98.668	90.569	89.465
108.24	92.813	98.509	98.212	100.84	97.354	98.213	102.08	97.738	100.54	95.681	104.36	93.181	104.41	91.11	98.629	90.549	89.443
108.19	92.787	98.475	98.197	100.81	97.337	98.185	102.07	97.716	100.52	95.654	104.32	93.156	104.37	91.086	98.591	90.528	89.422
108.13	92.76	98.442	98.183	100.78	97.32	98.158	102.05	97.694	100.51	95.628	104.27	93.131	104.33	91.061	98.553	90.508	89.4
108.07	92.733	98.409	98.169	100.75	97.304	98.13	102.04	97.672	100.5	95.602	104.22	93.106	104.29	91.036	98.515	90.487	89.378
108.02	92.706	98.376	98.155	100.72	97.287	98.103	102.02	97.65	100.48	95.576	104.17	93.082	104.25	91.012	98.476	90.467	89.357
107.96	92.68	98.343	98.14	100.69	97.271	98.076	102.01	97.628	100.47	95.55	104.13	93.057	104.21	90.987	98.438	90.447	89.335
107.91	92.653	98.309	98.126	100.66	97.254	98.049	101.99	97.606	100.46	95.524	104.08	93.032	104.17	90.963	98.4	90.426	89.314
107.85	92.626	98.276	98.112	100.63	97.237	98.021	101.98	97.584	100.44	95.498	104.03	93.008	104.13	90.939	98.362	90.406	89.292
107.8	92.6	98.243	98.098	100.6	97.221	97.994	101.96	97.562	100.43	95.472	103.99	92.983	104.09	90.914	98.324	90.386	89.271
107.74	92.573	98.21	98.083	100.57	97.204	97.967	101.95	97.54	100.42	95.445	103.94	92.959	104.04	90.89	98.286	90.365	89.249
107.69	92.546	98.177	98.069	100.54	97.188	97.94	101.94	97.518	100.4	95.419	103.89	92.934	104	90.865	98.248	90.345	89.228
107.63	92.52	98.145	98.055	100.51	97.171	97.913	101.92	97.496	100.39	95.393	103.84	92.91	103.96	90.841	98.21	90.325	89.206
107.58	92.493	98.112	98.041	100.48	97.155	97.886	101.91	97.474	100.38	95.368	103.8	92.885	103.92	90.817	98.172	90.305	89.185
107.52	92.467	98.079	98.027	100.45	97.138	97.859	101.89	97.452	100.36	95.342	103.75	92.861	103.88	90.793	98.134	90.285	89.164
107.47	92.44	98.046	98.013	100.42	97.122	97.832	101.88	97.43	100.35	95.316	103.7	92.836	103.84	90.768	98.096	90.265	89.142
107.41	92.414	98.013	97.999	100.39	97.105	97.805	101.86	97.409	100.34	95.29	103.66	92.812	103.8	90.744	98.059	90.244	89.121
107.36	92.387	97.98	97.984	100.36	97.089	97.778	101.85	97.387	100.32	95.264	103.61	92.788	103.76	90.72	98.021	90.224	89.1
107.3	92.361	97.948	97.97	100.34	97.072	97.751	101.83	97.365	100.31	95.238	103.56	92.763	103.72	90.696	97.983	90.204	89.079
107.25	92.334	97.915	97.956	100.31	97.056	97.724	101.82	97.343	100.3	95.212	103.52	92.739	103.68	90.672	97.946	90.184	89.057
107.19	92.308	97.882	97.942	100.28	97.039	97.697	101.8	97.321	100.29	95.186	103.47	92.715	103.64	90.648	97.908	90.164	89.036
107.14	92.282	97.85	97.928	100.25	97.023	97.67	101.79	97.3	100.27	95.161	103.42	92.691	103.6	90.624	97.87	90.144	89.015
107.08	92.255	97.817	97.914	100.22	97.006	97.643	101.77	97.278	100.26	95.135	103.38	92.667	103.56	90.6	97.833	90.124	88.994
107.03	92.229	97.784	97.9	100.19	96.99	97.617	101.76	97.256	100.25	95.109	103.33	92.643	103.52	90.576	97.795	90.104	88.973
106.97	92.203	97.752	97.886	100.16	96.973	97.59	101.74	97.235	100.23	95.083	103.28	92.618	103.48	90.552	97.758	90.085	88.952
106.92	92.176	97.719	97.872	100.13	96.957	97.563	101.73	97.213	100.22	95.058	103.24	92.594	103.44	90.528	97.721	90.065	88.931
106.86	92.15	97.687	97.858	100.1	96.941	97.537	101.71	97.191	100.21	95.032	103.19	92.57	103.4	90.505	97.683	90.045	88.91
106.81	92.124	97.654	97.844	100.07	96.924	97.51	101.7	97.17	100.19	95.006	103.15	92.546	103.36	90.481	97.646	90.025	88.889
106.76	92.098	97.622	97.83	100.04	96.908	97.483	101.69	97.148	100.18	94.98	103.1	92.522	103.32	90.457	97.609	90.005	88.868
106.7	92.071	97.59	97.816	100.01	96.892	97.457	101.67	97.127	100.17	94.955	103.05	92.499	103.28	90.433	97.571	89.986	88.847
106.65	92.045	97.557	97.802	99.985	96.875	97.43	101.66	97.105	100.16	94.929	103.01	92.475	103.24	90.41	97.534	89.966	88.826
106.59	92.019	97.525	97.788	99.956	96.859	97.404	101.64	97.084	100.14	94.904	102.96	92.451	103.2	90.386	97.497	89.946	88.805
106.54	91.993	97.493	97.774	99.927	96.843	97.377	101.63	97.062	100.13	94.878	102.92	92.427	103.16	90.362	97.46	89.926	88.784
106.48	91.967	97.46	97.76	99.898	96.826	97.351	101.61	97.041	100.12	94.853	102.87	92.403	103.12	90.339	97.423	89.907	88.763
106.43	91.941	97.428	97.746	99.869	96.81	97.325	101.6	97.019	100.1	94.827	102.82	92.379	103.08	90.315	97.386	89.887	88.743
106.38	91.915	97.396	97.732	99.84	96.794	97.298	101.58	96.998	100.09	94.801	102.78	92.356	103.04	90.292	97.349	89.868	88.722
106.32	91.889	97.364	97.718	99.812	96.778	97.272	101.57	96.976	100.08	94.776	102.73	92.332	103	90.268	97.312	89.848	88.701
106.27	91.863	97.332	97.704	99.783	96.761	97.246	101.55	96.955	100.06	94.751	102.69	92.308	102.96	90.245	97.275	89.828	88.68
106.22	91.837	97.3	97.691	99.754	96.745	97.219	101.54	96.934	100.05	94.725	102.64	92.285	102.92	90.221	97.238	89.809	88.66
106.16	91.811	97.268	97.677	99.725	96.729	97.193	101.52	96.912	100.04	94.7	102.6	92.261	102.88	90.198	97.201	89.789	88.639
106.11	91.785	97.236	97.663	99.697	96.713	97.167	101.51	96.891	100.03	94.674	102.55	92.238	102.84	90.175	97.164	89.77	88.618
106.05	91.759	97.204	97.649	99.668	96.696	97.141	101.5	96.87	100.01	94.649	102.5	92.214	102.8	90.151	97.127	89.75	88.598
106	91.733	97.172	97.635	99.64	96.68	97.114	101.48	96.849	100	94.623	102.46	92.19	102.77	90.128	97.091	89.731	88.577
105.95	91.707	97.14	97.621	99.611	96.664	97.088	101.47	96.827	99.988	94.598	102.41	92.167	102.73	90.105	97.054	89.712	88.556
105.89	91.681	97.108	97.607	99.582	96.648	97.062	101.45	96.806	99.975	94.573	102.37	92.144	102.69	90.082	97.017	89.692	88.536
105.84	91.655	97.076	97.594	99.554	96.632	97.036	101.44	96.785	99.962	94.547	102.32	92.12	102.65	90.058	96.981	89.673	88.515
105.79	91.63	97.044	97.58	99.525	96.616	97.01	101.42	96.764	99.949	94.522	102.28	92.097	102.61	90.035	96.944	89.654	88.495
105.73	91.604	97.012	97.566	99.497	96.599	96.984	101.41	96.743	99.937	94.497	102.23	92.073	102.57	90.012	96.908	89.634	88.474
105.68	91.578	96.98	97.552	99.469	96.583	96.958	101.39	96.722	99.924	94.472	102.19	92.05	102.53	89.989	96.871	89.615	88.454
105.63	91.552	96.949	97.539	99.44	96.567	96.932	101.38	96.7	99.911	94.446	102.14	92.027	102.49	89.966	96.835	89.596	88.434
105.58	91.527	96.917	97.525	99.412	96.551	96.906	101.37	96.679	99.898	94.421	102.1	92.004	102.45	89.943	96.798	89.577	88.413
105.52	91.501	96.885	97.511	99.384	96.535	96.88	101.35	96.658	99.886	94.396	102.05	91.98	102.42	89.92	96.762	89.557	88.393
105.47	91.475	96.854	97.497	99.355	96.519	96.855	101.34	96.637	99.873	94.371	102.01	91.957	102.38	89.897	96.725	89.538	88.373
105.42	91.45	96.822	97.484	99.327	96.503	96.829	101.32	96.616	99.86	94.346	101.96	91.934	102.34	89.874	96.689	89.519	88.352
105.36	91.424	96.79	97.47	99.299	96.487	96.803	101.31	96.595	99.847	94.321	101.92	91.911	102.3	89.851	96.653	89.5	88.332
105.31	91.398	96.759	97.456	99.271	96.471	96.777	101.29	96.574	99.835	94.296	101.87	91.888	102.26	89.828	96.617	89.481	88.312
105.26	91.373	96.727	97.443	99.243	96.455	96.752	101.28	96.553	99.822	94.27	101.83	91.865	102.22	89.806	96.58	89.462	88.291
105.21	91.347	96.696	97.429	99.214	96.439	96.726	101.26	96.532	99.809	94.245	101.78	91.842	102.18	89.783	96.544	89.443	88.271
105.15	91.322	96.664	97.415	99.186	96.423	96.7	101.25	96.511	99.797	94.22	101.74	91.819	102.15	89.76	96.508	89.424	88.251
105.1	91.296	96.633	97.402	99.158	96.407	96.675	101.24	96.491	99.784	94.195	101.69	91.796	102.11	89.737	96.472	89.405	88.231
105.05	91.271	96.602	97.388	99.13	96.391	96.649	101.22	96.47	99.771	94.17	101.65	91.773	102.07	89.715	96.436	89.386	88.211
105.09	91.295	96.633	97.401	99.156	96.403	96.67	101.23	96.488	99.786	94.193	101.7	91.794	102.1	89.736	96.481	89.405	88.23
105.14	91.32	96.664	97.413	99.181	96.415	96.691	101.24	96.507	99.8	94.215	101.75	91.814	102.13	89.757	96.527	89.423	88.25
105.18	91.344	96.695	97.426	99.207	96.428	96.712	101.25	96.526	99.815	94.238	101.8	91.835	102.17	89.779	96.573	89.442	88.269
105.22	91.368	96.727	97.439	99.232	96.44	96.734	101.26	96.544	99.829	94.26	101.85	91.856	102.2	89.8	96.618	89.461	88.289
105.27	91.393	96.758	97.452	99.257	96.452	96.755	101.27	96.563	99.843	94.282	101.9	91.876	102.23	89.821	96.664	89.479	88.309
105.31	91.417	96.789	97.464	99.283	96.464	96.776	101.28	96.581	99.858	94.305	101.95	91.897	102.26	89.843	96.709	89.498	88.328
105.36	91.442	96.82	97.477	99.308	96.476	96.797	101.29	96.6	99.872	94.327	102	91.918	102.3	89.864	96.754	89.517	88.348
105.4	91.466	96.852	97.49	99.334	96.489	96.818	101.3	96.619	99.887	94.349	102.05	91.938	102.33	89.885	96.8	89.535	88.367
105.44	91.49	96.883	97.503	99.359	96.501	96.839	101.3	96.637	99.901	94.372	102.1	91.959	102.36	89.907	96.845	89.554	88.387
105.49	91.515	96.914	97.515	99.384	96.513	96.861	101.31	96.656	99.915	94.394	102.15	91.98	102.39	89.928	96.891	89.573	88.406
105.53	91.539	96.945	97.528	99.41	96.525	96.882	101.32	96.674	99.93	94.417	102.2	92	102.42	89.949	96.936	89.591	88.426
105.58	91.563	96.976	97.541	99.435	96.538	96.903	101.33	96.693	99.944	94.439	102.25	92.021	102.46	89.971	96.981	89.61	88.445
105.62	91.588	97.007	97.553	99.461	96.55	96.924	101.34	96.711	99.958	94.461	102.3	92.041	102.49	89.992	97.027	89.629	88.465
105.66	91.612	97.038	97.566	99.486	96.562	96.945	101.35	96.73	99.973	94.484	102.35	92.062	102.52	90.013	97.072	89.647	88.485
105.61	91.586	97.007	97.552	99.457	96.546	96.919	101.34	96.709	99.96	94.458	102.31	92.039	102.48	89.99	97.035	89.628	88.464
105.56	91.56	96.975	97.539	99.429	96.53	96.893	101.32	96.688	99.947	94.433	102.26	92.015	102.44	89.967	96.999	89.609	88.444
105.51	91.535	96.943	97.525	99.401	96.514	96.867	101.31	96.667	99.934	94.408	102.22	91.992	102.41	89.944	96.962	89.589	88.423
105.45	91.509	96.911	97.511	99.372	96.498	96.842	101.29	96.646	99.922	94.383	102.17	91.969	102.37	89.921	96.926	89.57	88.403
105.4	91.483	96.88	97.497	99.344	96.482	96.816	101.28	96.625	99.909	94.358	102.13	91.946	102.33	89.898	96.889	89.551	88.383
105.35	91.458	96.848	97.484	99.316	96.466	96.79	101.26	96.604	99.896	94.332	102.08	91.923	102.29	89.875	96.853	89.532	88.362
105.29	91.432	96.817	97.47	99.288	96.45	96.764	101.25	96.583	99.883	94.307	102.04	91.9	102.25	89.852	96.816	89.513	88.342
105.24	91.407	96.785	97.456	99.26	96.434	96.738	101.24	96.562	99.871	94.282	101.99	91.877	102.21	89.83	96.78	89.494	88.322
105.19	91.381	96.753	97.443	99.232	96.418	96.713	101.22	96.541	99.858	94.257	101.95	91.854	102.17	89.807	96.743	89.475	88.301
105.14	91.355	96.722	97.429	99.203	96.402	96.687	101.21	96.52	99.845	94.232	101.9	91.831	102.14	89.784	96.707	89.456	88.281
105.08	91.33	96.69	97.415	99.175	96.386	96.662	101.19	96.499	99.833	94.207	101.86	91.808	102.1	89.761	96.671	89.437	88.261
105.03	91.304	96.659	97.402	99.147	96.37	96.636	101.18	96.478	99.82	94.182	101.81	91.785	102.06	89.739	96.634	89.418	88.241
104.98	91.279	96.627	97.388	99.119	96.354	96.61	101.16	96.457	99.807	94.157	101.77	91.762	102.02	89.716	96.598	89.399	88.221
105.02	91.303	96.659	97.401	99.145	96.366	96.632	101.17	96.476	99.822	94.179	101.82	91.782	102.05	89.737	96.644	89.417	88.24
105.07	91.328	96.69	97.413	99.17	96.378	96.653	101.18	96.494	99.836	94.202	101.87	91.803	102.09	89.759	96.689	89.436	88.26
105.11	91.352	96.721	97.426	99.196	96.391	96.674	101.19	96.513	99.85	94.224	101.92	91.824	102.12	89.78	96.735	89.455	88.279
105.16	91.376	96.753	97.439	99.221	96.403	96.695	101.2	96.532	99.865	94.247	101.97	91.844	102.15	89.801	96.78	89.473	88.299
105.2	91.401	96.784	97.452	99.247	96.415	96.716	101.21	96.55	99.879	94.269	102.02	91.865	102.18	89.823	96.825	89.492	88.319
105.24	91.425	96.815	97.464	99.272	96.427	96.737	101.22	96.569	99.894	94.292	102.07	91.886	102.22	89.844	96.871	89.511	88.338
105.29	91.45	96.846	97.477	99.297	96.439	96.759	101.23	96.587	99.908	94.314	102.12	91.906	102.25	89.865	96.916	89.529	88.358
105.33	91.474	96.877	97.49	99.323	96.452	96.78	101.24	96.606	99.922	94.336	102.17	91.927	102.28	89.887	96.962	89.548	88.377
105.38	91.498	96.909	97.503	99.348	96.464	96.801	101.25	96.625	99.937	94.359	102.22	91.948	102.31	89.908	97.007	89.567	88.397
105.42	91.523	96.94	97.515	99.373	96.476	96.822	101.26	96.643	99.951	94.381	102.27	91.968	102.34	89.929	97.052	89.585	88.416
105.37	91.497	96.908	97.502	99.345	96.46	96.796	101.24	96.622	99.938	94.356	102.23	91.945	102.31	89.906	97.016	89.566	88.396
105.31	91.471	96.876	97.488	99.317	96.444	96.771	101.23	96.601	99.925	94.331	102.18	91.922	102.27	89.883	96.979	89.547	88.376
105.26	91.446	96.845	97.474	99.289	96.428	96.745	101.21	96.58	99.913	94.306	102.14	91.899	102.23	89.861	96.942	89.528	88.355
105.21	91.42	96.813	97.46	99.261	96.412	96.719	101.2	96.559	99.9	94.281	102.09	91.876	102.19	89.838	96.906	89.509	88.335
105.16	91.394	96.781	97.447	99.233	96.396	96.693	101.18	96.538	99.887	94.255	102.05	91.853	102.15	89.815	96.869	89.49	88.315
105.1	91.369	96.75	97.433	99.204	96.38	96.668	101.17	96.517	99.875	94.23	102	91.83	102.11	89.792	96.833	89.471	88.294
105.05	91.343	96.718	97.419	99.176	96.364	96.642	101.16	96.496	99.862	94.205	101.96	91.807	102.08	89.769	96.796	89.451	88.274
105	91.318	96.687	97.406	99.148	96.348	96.617	101.14	96.476	99.849	94.18	101.91	91.784	102.04	89.747	96.76	89.432	88.254
104.95	91.292	96.655	97.392	99.12	96.332	96.591	101.13	96.455	99.836	94.155	101.87	91.761	102	89.724	96.724	89.413	88.234
104.89	91.267	96.624	97.378	99.092	96.316	96.566	101.11	96.434	99.824	94.13	101.82	91.738	101.96	89.701	96.687	89.394	88.214
104.84	91.241	96.593	97.365	99.064	96.301	96.54	101.1	96.413	99.811	94.105	101.78	91.715	101.92	89.679	96.651	89.375	88.194
104.79	91.216	96.561	97.351	99.037	96.285	96.515	101.08	96.392	99.798	94.08	101.73	91.692	101.89	89.656	96.615	89.357	88.174
104.74	91.191	96.53	97.338	99.009	96.269	96.489	101.07	96.372	99.786	94.056	101.69	91.67	101.85	89.633	96.579	89.338	88.154
104.69	91.165	96.499	97.324	98.981	96.253	96.464	101.06	96.351	99.773	94.031	101.65	91.647	101.81	89.611	96.542	89.319	88.134
104.63	91.14	96.467	97.31	98.953	96.237	96.439	101.04	96.33	99.761	94.006	101.6	91.624	101.77	89.588	96.506	89.3	88.114
104.58	91.114	96.436	97.297	98.925	96.221	96.413	101.03	96.309	99.748	93.981	101.56	91.601	101.73	89.566	96.47	89.281	88.094
104.53	91.089	96.405	97.283	98.898	96.205	96.388	101.01	96.289	99.735	93.956	101.51	91.579	101.7	89.543	96.434	89.262	88.074
104.48	91.064	96.374	97.27	98.87	96.19	96.363	101	96.268	99.723	93.931	101.47	91.556	101.66	89.521	96.398	89.244	88.054
104.43	91.038	96.343	97.256	98.842	96.174	96.338	100.98	96.247	99.71	93.907	101.42	91.534	101.62	89.499	96.362	89.225	88.034
104.38	91.013	96.311	97.243	98.815	96.158	96.312	100.97	96.227	99.698	93.882	101.38	91.511	101.58	89.476	96.326	89.206	88.014
104.32	90.988	96.28	97.229	98.787	96.142	96.287	100.96	96.206	99.685	93.857	101.33	91.488	101.55	89.454	96.29	89.187	87.994
104.27	90.963	96.249	97.216	98.759	96.126	96.262	100.94	96.186	99.672	93.832	101.29	91.466	101.51	89.432	96.254	89.169	87.974
104.22	90.938	96.218	97.202	98.732	96.111	96.237	100.93	96.165	99.66	93.808	101.25	91.443	101.47	89.409	96.219	89.15	87.954
104.17	90.912	96.187	97.189	98.704	96.095	96.212	100.91	96.144	99.647	93.783	101.2	91.421	101.43	89.387	96.183	89.131	87.935
104.12	90.887	96.156	97.175	98.677	96.079	96.187	100.9	96.124	99.635	93.758	101.16	91.399	101.4	89.365	96.147	89.113	87.915
104.07	90.862	96.125	97.162	98.649	96.063	96.162	100.89	96.103	99.622	93.734	101.11	91.376	101.36	89.343	96.111	89.094	87.895
104.01	90.837	96.095	97.148	98.622	96.048	96.137	100.87	96.083	99.61	93.709	101.07	91.354	101.32	89.321	96.076	89.076	87.875
103.96	90.812	96.064	97.135	98.595	96.032	96.112	100.86	96.063	99.597	93.684	101.03	91.331	101.28	89.299	96.04	89.057	87.856
103.91	90.787	96.033	97.122	98.567	96.016	96.087	100.84	96.042	99.585	93.66	100.98	91.309	101.25	89.277	96.005	89.039	87.836
103.86	90.762	96.002	97.108	98.54	96.001	96.062	100.83	96.022	99.572	93.635	100.94	91.287	101.21	89.255	95.969	89.02	87.816
103.81	90.737	95.971	97.095	98.513	95.985	96.037	100.81	96.001	99.56	93.611	100.9	91.265	101.17	89.233	95.933	89.002	87.797
103.76	90.712	95.94	97.081	98.485	95.969	96.012	100.8	95.981	99.547	93.586	100.85	91.242	101.14	89.211	95.898	88.983	87.777
103.71	90.687	95.91	97.068	98.458	95.954	95.988	100.79	95.961	99.535	93.562	100.81	91.22	101.1	89.189	95.862	88.965	87.758
103.66	90.662	95.879	97.055	98.431	95.938	95.963	100.77	95.94	99.523	93.537	100.76	91.198	101.06	89.167	95.827	88.946	87.738
103.61	90.637	95.848	97.041	98.404	95.922	95.938	100.76	95.92	99.51	93.513	100.72	91.176	101.02	89.145	95.792	88.928	87.719
103.56	90.612	95.818	97.028	98.377	95.907	95.913	100.74	95.9	99.498	93.488	100.68	91.154	100.99	89.123	95.756	88.91	87.699
103.51	90.587	95.787	97.015	98.35	95.891	95.889	100.73	95.879	99.485	93.464	100.63	91.132	100.95	89.101	95.721	88.891	87.68
103.45	90.562	95.757	97.001	98.323	95.875	95.864	100.72	95.859	99.473	93.439	100.59	91.11	100.91	89.079	95.686	88.873	87.66
103.4	90.537	95.726	96.988	98.296	95.86	95.839	100.7	95.839	99.461	93.415	100.55	91.088	100.88	89.058	95.651	88.855	87.641
103.35	90.512	95.696	96.975	98.269	95.844	95.815	100.69	95.819	99.448	93.391	100.5	91.066	100.84	89.036	95.615	88.837	87.621
103.3	90.488	95.665	96.961	98.242	95.829	95.79	100.67	95.799	99.436	93.366	100.46	91.044	100.8	89.014	95.58	88.818	87.602
103.25	90.463	95.635	96.948	98.215	95.813	95.766	100.66	95.778	99.424	93.342	100.42	91.022	100.77	88.993	95.545	88.8	87.583
103.2	90.438	95.604	96.935	98.188	95.798	95.741	100.65	95.758	99.411	93.318	100.37	91	100.73	88.971	95.51	88.782	87.563
103.15	90.413	95.574	96.922	98.161	95.782	95.717	100.63	95.738	99.399	93.293	100.33	90.978	100.7	88.949	95.475	88.764	87.544
103.1	90.389	95.544	96.908	98.134	95.767	95.692	100.62	95.718	99.387	93.269	100.29	90.956	100.66	88.928	95.44	88.746	87.525
103.05	90.364	95.513	96.895	98.107	95.751	95.668	100.6	95.698	99.374	93.245	100.25	90.935	100.62	88.906	95.405	88.728	87.506
103	90.339	95.483	96.882	98.08	95.736	95.643	100.59	95.678	99.362	93.22	100.2	90.913	100.59	88.885	95.37	88.71	87.487
102.95	90.315	95.453	96.869	98.054	95.72	95.619	100.58	95.658	99.35	93.196	100.16	90.891	100.55	88.863	95.335	88.692	87.467
102.9	90.29	95.422	96.855	98.027	95.705	95.595	100.56	95.638	99.338	93.172	100.12	90.869	100.51	88.842	95.3	88.674	87.448
102.85	90.265	95.392	96.842	98	95.689	95.57	100.55	95.618	99.325	93.148	100.07	90.848	100.48	88.82	95.266	88.656	87.429
102.8	90.241	95.362	96.829	97.974	95.674	95.546	100.53	95.598	99.313	93.124	100.03	90.826	100.44	88.799	95.231	88.638	87.41
102.75	90.216	95.332	96.816	97.947	95.658	95.522	100.52	95.578	99.301	93.1	99.988	90.804	100.41	88.778	95.196	88.62	87.391
102.7	90.192	95.302	96.803	97.92	95.643	95.497	100.51	95.558	99.289	93.075	99.945	90.783	100.37	88.756	95.161	88.602	87.372
102.65	90.167	95.272	96.79	97.894	95.628	95.473	100.49	95.538	99.276	93.051	99.903	90.761	100.33	88.735	95.127	88.584	87.353
102.6	90.143	95.242	96.776	97.867	95.612	95.449	100.48	95.518	99.264	93.027	99.86	90.74	100.3	88.714	95.092	88.566	87.334
102.55	90.118	95.212	96.763	97.841	95.597	95.425	100.46	95.498	99.252	93.003	99.818	90.718	100.26	88.693	95.057	88.548	87.315
102.5	90.094	95.182	96.75	97.814	95.581	95.401	100.45	95.479	99.24	92.979	99.775	90.697	100.23	88.671	95.023	88.53	87.296
102.45	90.069	95.152	96.737	97.788	95.566	95.377	100.44	95.459	99.228	92.955	99.733	90.675	100.19	88.65	94.988	88.512	87.277
102.4	90.045	95.122	96.724	97.761	95.551	95.353	100.42	95.439	99.215	92.931	99.69	90.654	100.15	88.629	94.954	88.495	87.258
102.35	90.02	95.092	96.711	97.735	95.535	95.329	100.41	95.419	99.203	92.907	99.648	90.633	100.12	88.608	94.919	88.477	87.239
102.3	89.996	95.062	96.698	97.709	95.52	95.305	100.4	95.399	99.191	92.883	99.606	90.611	100.08	88.587	94.885	88.459	87.22
102.25	89.972	95.032	96.685	97.682	95.505	95.281	100.38	95.38	99.179	92.859	99.564	90.59	100.05	88.566	94.851	88.441	87.201
102.21	89.947	95.002	96.672	97.656	95.489	95.257	100.37	95.36	99.167	92.835	99.521	90.569	100.01	88.545	94.816	88.424	87.182
102.16	89.923	94.972	96.659	97.63	95.474	95.233	100.35	95.34	99.155	92.811	99.479	90.547	99.977	88.524	94.782	88.406	87.164
102.11	89.899	94.943	96.646	97.604	95.459	95.209	100.34	95.321	99.143	92.788	99.437	90.526	99.941	88.503	94.748	88.388	87.145
102.06	89.875	94.913	96.633	97.578	95.443	95.185	100.33	95.301	99.131	92.764	99.395	90.505	99.906	88.482	94.714	88.371	87.126
102.01	89.85	94.883	96.62	97.551	95.428	95.161	100.31	95.281	99.118	92.74	99.353	90.484	99.87	88.461	94.679	88.353	87.107
101.96	89.826	94.854	96.607	97.525	95.413	95.138	100.3	95.262	99.106	92.716	99.311	90.463	99.835	88.44	94.645	88.336	87.089
101.91	89.802	94.824	96.594	97.499	95.398	95.114	100.28	95.242	99.094	92.692	99.269	90.441	99.8	88.419	94.611	88.318	87.07
101.86	89.778	94.794	96.581	97.473	95.382	95.09	100.27	95.222	99.082	92.668	99.227	90.42	99.765	88.398	94.577	88.3	87.051
101.81	89.754	94.765	96.568	97.447	95.367	95.066	100.26	95.203	99.07	92.645	99.185	90.399	99.73	88.378	94.543	88.283	87.033
101.76	89.729	94.735	96.555	97.421	95.352	95.043	100.24	95.183	99.058	92.621	99.144	90.378	99.694	88.357	94.509	88.265	87.014
101.72	89.705	94.706	96.542	97.395	95.337	95.019	100.23	95.164	99.046	92.597	99.102	90.357	99.659	88.336	94.475	88.248	86.995
101.67	89.681	94.676	96.529	97.369	95.322	94.995	100.22	95.144	99.034	92.573	99.06	90.336	99.624	88.316	94.441	88.231	86.977
101.62	89.657	94.647	96.516	97.343	95.306	94.972	100.2	95.125	99.022	92.55	99.018	90.315	99.589	88.295	94.407	88.213	86.958
101.57	89.633	94.617	96.503	97.317	95.291	94.948	100.19	95.105	99.01	92.526	98.977	90.294	99.555	88.274	94.373	88.196	86.94
101.52	89.609	94.588	96.49	97.291	95.276	94.925	100.17	95.086	98.998	92.502	98.935	90.274	99.52	88.254	94.339	88.178	86.921
101.47	89.585	94.558	96.477	97.266	95.261	94.901	100.16	95.066	98.986	92.479	98.894	90.253	99.485	88.233	94.306	88.161	86.903
101.42	89.561	94.529	96.464	97.24	95.246	94.878	100.15	95.047	98.974	92.455	98.852	90.232	99.45	88.213	94.272	88.144	86.884
101.38	89.537	94.5	96.451	97.214	95.231	94.854	100.13	95.028	98.962	92.432	98.811	90.211	99.415	88.192	94.238	88.126	86.866
101.33	89.513	94.47	96.438	97.188	95.216	94.831	100.12	95.008	98.95	92.408	98.77	90.19	99.381	88.172	94.204	88.109	86.848
101.28	89.489	94.441	96.426	97.163	95.201	94.807	100.11	94.989	98.938	92.384	98.728	90.17	99.346	88.151	94.171	88.092	86.829
101.23	89.465	94.412	96.413	97.137	95.186	94.784	100.09	94.97	98.926	92.361	98.687	90.149	99.311	88.131	94.137	88.075	86.811
101.18	89.441	94.383	96.4	97.111	95.17	94.761	100.08	94.95	98.915	92.337	98.646	90.128	99.277	88.11	94.104	88.057	86.793
101.13	89.417	94.354	96.387	97.086	95.155	94.737	100.07	94.931	98.903	92.314	98.605	90.107	99.242	88.09	94.07	88.04	86.774
101.09	89.394	94.324	96.374	97.06	95.14	94.714	100.05	94.912	98.891	92.29	98.563	90.087	99.208	88.07	94.036	88.023	86.756
101.04	89.37	94.295	96.361	97.035	95.125	94.691	100.04	94.893	98.879	92.267	98.522	90.066	99.173	88.049	94.003	88.006	86.738
100.99	89.346	94.266	96.349	97.009	95.11	94.668	100.02	94.873	98.867	92.243	98.481	90.046	99.139	88.029	93.97	87.989	86.719
100.94	89.322	94.237	96.336	96.983	95.095	94.644	100.01	94.854	98.855	92.22	98.44	90.025	99.105	88.009	93.936	87.972	86.701
100.89	89.298	94.208	96.323	96.958	95.08	94.621	99.997	94.835	98.843	92.197	98.399	90.005	99.07	87.988	93.903	87.955	86.683
100.85	89.275	94.179	96.31	96.933	95.065	94.598	99.983	94.816	98.831	92.173	98.358	89.984	99.036	87.968	93.869	87.938	86.665
100.8	89.251	94.15	96.298	96.907	95.05	94.575	99.97	94.797	98.82	92.15	98.317	89.964	99.002	87.948	93.836	87.921	86.647
100.75	89.227	94.121	96.285	96.882	95.035	94.552	99.956	94.777	98.808	92.126	98.277	89.943	98.968	87.928	93.803	87.904	86.629
100.7	89.204	94.092	96.272	96.856	95.02	94.529	99.943	94.758	98.796	92.103	98.236	89.923	98.934	87.908	93.77	87.887	86.61
100.66	89.18	94.063	96.259	96.831	95.005	94.506	99.929	94.739	98.784	92.08	98.195	89.902	98.9	87.888	93.736	87.87	86.592
100.61	89.156	94.035	96.247	96.806	94.99	94.483	99.916	94.72	98.772	92.056	98.154	89.882	98.866	87.868	93.703	87.853	86.574
100.56	89.133	94.006	96.234	96.781	94.975	94.46	99.902	94.701	98.761	92.033	98.114	89.862	98.832	87.848	93.67	87.836	86.556
100.51	89.109	93.977	96.221	96.755	94.961	94.437	99.888	94.682	98.749	92.01	98.073	89.841	98.798	87.828	93.637	87.819	86.538
100.47	89.085	93.948	96.209	96.73	94.946	94.414	99.875	94.663	98.737	91.987	98.033	89.821	98.764	87.808	93.604	87.802	86.52
100.42	89.062	93.919	96.196	96.705	94.931	94.391	99.861	94.644	98.725	91.963	97.992	89.801	98.73	87.788	93.571	87.785	86.502
100.37	89.038	93.891	96.183	96.68	94.916	94.368	99.848	94.625	98.714	91.94	97.952	89.781	98.696	87.768	93.538	87.768	86.484
100.32	89.015	93.862	96.171	96.655	94.901	94.345	99.834	94.606	98.702	91.917	97.911	89.76	98.663	87.748	93.505	87.751	86.466
100.28	88.991	93.833	96.158	96.63	94.886	94.322	99.821	94.587	98.69	91.894	97.871	89.74	98.629	87.728	93.472	87.735	86.449
100.23	88.968	93.805	96.145	96.605	94.871	94.299	99.807	94.568	98.678	91.871	97.83	89.72	98.595	87.708	93.439	87.718	86.431
100.18	88.944	93.776	96.133	96.58	94.856	94.277	99.794	94.549	98.667	91.848	97.79	89.7	98.562	87.689	93.406	87.701	86.413
100.14	88.921	93.747	96.12	96.555	94.842	94.254	99.78	94.531	98.655	91.825	97.75	89.68	98.528	87.669	93.373	87.684	86.395
100.09	88.898	93.719	96.107	96.53	94.827	94.231	99.767	94.512	98.643	91.801	97.71	89.66	98.495	87.649	93.341	87.668	86.377
100.04	88.874	93.69	96.095	96.505	94.812	94.209	99.753	94.493	98.632	91.778	97.67	89.64	98.461	87.629	93.308	87.651	86.359
99.995	88.851	93.662	96.082	96.48	94.797	94.186	99.74	94.474	98.62	91.755	97.629	89.62	98.428	87.61	93.275	87.634	86.342
99.948	88.827	93.633	96.07	96.455	94.782	94.163	99.726	94.455	98.608	91.732	97.589	89.6	98.394	87.59	93.243	87.618	86.324
99.901	88.804	93.605	96.057	96.43	94.768	94.141	99.713	94.437	98.597	91.709	97.549	89.58	98.361	87.57	93.21	87.601	86.306
99.854	88.781	93.577	96.045	96.405	94.753	94.118	99.7	94.418	98.585	91.686	97.509	89.56	98.328	87.551	93.177	87.585	86.289
99.808	88.758	93.548	96.032	96.38	94.738	94.095	99.686	94.399	98.573	91.663	97.469	89.54	98.294	87.531	93.145	87.568	86.271
99.761	88.734	93.52	96.02	96.356	94.723	94.073	99.673	94.38	98.562	91.64	97.43	89.52	98.261	87.512	93.112	87.551	86.253
99.714	88.711	93.492	96.007	96.331	94.709	94.05	99.659	94.362	98.55	91.617	97.39	89.5	98.228	87.492	93.08	87.535	86.236
99.668	88.688	93.463	95.995	96.306	94.694	94.028	99.646	94.343	98.539	91.594	97.35	89.48	98.195	87.473	93.047	87.518	86.218
99.621	88.665	93.435	95.982	96.282	94.679	94.006	99.632	94.324	98.527	91.572	97.31	89.461	98.162	87.453	93.015	87.502	86.2
99.575	88.641	93.407	95.97	96.257	94.665	93.983	99.619	94.306	98.515	91.549	97.27	89.441	98.129	87.434	92.982	87.486	86.183
99.529	88.618	93.378	95.957	96.232	94.65	93.961	99.606	94.287	98.504	91.526	97.231	89.421	98.096	87.414	92.95	87.469	86.165
99.482	88.595	93.35	95.945	96.208	94.635	93.938	99.592	94.268	98.492	91.503	97.191	89.402	98.063	87.395	92.918	87.453	86.148
99.436	88.572	93.322	95.932	96.183	94.62	93.916	99.579	94.25	98.481	91.48	97.151	89.382	98.03	87.376	92.885	87.436	86.13
99.481	88.597	93.355	95.945	96.209	94.633	93.938	99.588	94.269	98.495	91.503	97.204	89.403	98.063	87.398	92.933	87.456	86.15
99.527	88.622	93.388	95.958	96.236	94.645	93.96	99.598	94.288	98.51	91.527	97.257	89.425	98.097	87.42	92.98	87.475	86.17
99.572	88.647	93.42	95.971	96.262	94.658	93.981	99.607	94.307	98.525	91.55	97.31	89.446	98.13	87.442	93.027	87.494	86.19
99.617	88.673	93.453	95.984	96.288	94.67	94.003	99.617	94.327	98.539	91.573	97.362	89.467	98.164	87.464	93.074	87.513	86.21
99.662	88.698	93.485	95.997	96.315	94.683	94.025	99.626	94.346	98.554	91.597	97.415	89.489	98.197	87.486	93.122	87.532	86.23
99.708	88.723	93.518	96.01	96.341	94.695	94.047	99.636	94.365	98.568	91.62	97.467	89.51	98.23	87.508	93.169	87.552	86.25
99.753	88.748	93.551	96.023	96.367	94.708	94.068	99.645	94.384	98.583	91.643	97.52	89.532	98.264	87.53	93.216	87.571	86.27
99.798	88.773	93.583	96.036	96.393	94.72	94.09	99.654	94.403	98.598	91.667	97.572	89.553	98.297	87.552	93.263	87.59	86.29
99.843	88.799	93.616	96.049	96.42	94.733	94.112	99.664	94.422	98.612	91.69	97.625	89.574	98.331	87.574	93.31	87.609	86.31
99.888	88.824	93.648	96.062	96.446	94.745	94.133	99.673	94.441	98.627	91.713	97.677	89.596	98.364	87.595	93.357	87.629	86.33
99.934	88.849	93.681	96.075	96.472	94.758	94.155	99.683	94.461	98.641	91.737	97.73	89.617	98.397	87.617	93.405	87.648	86.35
99.979	88.874	93.714	96.088	96.498	94.77	94.177	99.692	94.48	98.656	91.76	97.782	89.638	98.431	87.639	93.452	87.667	86.37
100.02	88.899	93.746	96.101	96.524	94.783	94.199	99.702	94.499	98.67	91.783	97.835	89.66	98.464	87.661	93.499	87.686	86.39
100.07	88.924	93.779	96.114	96.551	94.795	94.22	99.711	94.518	98.685	91.806	97.887	89.681	98.497	87.683	93.546	87.705	86.41
100.11	88.949	93.811	96.127	96.577	94.808	94.242	99.72	94.537	98.7	91.83	97.939	89.702	98.531	87.705	93.593	87.724	86.43
100.16	88.974	93.844	96.14	96.603	94.82	94.264	99.73	94.556	98.714	91.853	97.992	89.724	98.564	87.727	93.64	87.744	86.45
100.11	88.951	93.815	96.128	96.578	94.805	94.241	99.716	94.537	98.702	91.83	97.951	89.704	98.53	87.707	93.607	87.727	86.432
100.07	88.927	93.786	96.115	96.553	94.79	94.218	99.703	94.518	98.691	91.807	97.911	89.684	98.497	87.687	93.574	87.71	86.414
100.02	88.904	93.758	96.103	96.528	94.776	94.196	99.69	94.5	98.679	91.784	97.871	89.663	98.463	87.668	93.541	87.693	86.396
99.972	88.881	93.729	96.09	96.503	94.761	94.173	99.676	94.481	98.667	91.76	97.83	89.643	98.43	87.648	93.508	87.677	86.378
99.925	88.857	93.701	96.077	96.478	94.746	94.15	99.663	94.462	98.656	91.737	97.79	89.623	98.397	87.628	93.475	87.66	86.361
99.878	88.834	93.672	96.065	96.453	94.731	94.128	99.649	94.443	98.644	91.714	97.75	89.603	98.363	87.609	93.442	87.643	86.343
99.831	88.811	93.644	96.052	96.428	94.717	94.105	99.636	94.424	98.632	91.691	97.709	89.583	98.33	87.589	93.409	87.627	86.325
99.785	88.787	93.615	96.04	96.404	94.702	94.083	99.622	94.406	98.621	91.668	97.669	89.564	98.297	87.569	93.376	87.61	86.307
99.738	88.764	93.587	96.027	96.379	94.687	94.06	99.609	94.387	98.609	91.645	97.629	89.544	98.264	87.55	93.343	87.593	86.29
99.692	88.741	93.558	96.015	96.354	94.672	94.038	99.596	94.368	98.597	91.622	97.589	89.524	98.23	87.53	93.311	87.577	86.272
99.645	88.717	93.53	96.002	96.329	94.658	94.015	99.582	94.35	98.586	91.6	97.549	89.504	98.197	87.511	93.278	87.56	86.254
99.599	88.694	93.502	95.99	96.305	94.643	93.993	99.569	94.331	98.574	91.577	97.509	89.484	98.164	87.491	93.245	87.544	86.237
99.552	88.671	93.473	95.977	96.28	94.628	93.97	99.556	94.312	98.562	91.554	97.469	89.464	98.131	87.472	93.213	87.527	86.219
99.506	88.648	93.445	95.965	96.255	94.614	93.948	99.542	94.294	98.551	91.531	97.429	89.445	98.098	87.452	93.18	87.511	86.201
99.551	88.673	93.478	95.978	96.282	94.626	93.97	99.552	94.313	98.565	91.554	97.482	89.466	98.132	87.474	93.227	87.53	86.221
99.596	88.698	93.51	95.991	96.308	94.639	93.991	99.561	94.332	98.58	91.578	97.534	89.487	98.165	87.496	93.274	87.549	86.241
99.642	88.723	93.543	96.004	96.334	94.651	94.013	99.571	94.351	98.595	91.601	97.587	89.509	98.198	87.518	93.321	87.568	86.261
99.687	88.748	93.576	96.017	96.36	94.664	94.035	99.58	94.37	98.609	91.624	97.639	89.53	98.232	87.54	93.368	87.588	86.281
99.732	88.774	93.608	96.03	96.387	94.676	94.057	99.589	94.389	98.624	91.647	97.692	89.551	98.265	87.562	93.416	87.607	86.301
99.777	88.799	93.641	96.043	96.413	94.689	94.078	99.599	94.409	98.638	91.671	97.744	89.573	98.299	87.584	93.463	87.626	86.321
99.822	88.824	93.673	96.056	96.439	94.701	94.1	99.608	94.428	98.653	91.694	97.797	89.594	98.332	87.606	93.51	87.645	86.341
99.868	88.849	93.706	96.069	96.465	94.714	94.122	99.618	94.447	98.668	91.717	97.849	89.616	98.365	87.628	93.557	87.664	86.361
99.821	88.826	93.677	96.056	96.44	94.699	94.099	99.604	94.428	98.656	91.694	97.809	89.596	98.332	87.608	93.524	87.648	86.343
99.774	88.802	93.649	96.044	96.416	94.684	94.077	99.591	94.409	98.644	91.671	97.769	89.576	98.299	87.589	93.491	87.631	86.326
99.728	88.779	93.62	96.031	96.391	94.669	94.054	99.578	94.391	98.632	91.648	97.728	89.556	98.265	87.569	93.458	87.614	86.308
99.681	88.756	93.592	96.019	96.366	94.655	94.032	99.564	94.372	98.621	91.625	97.688	89.536	98.232	87.549	93.425	87.598	86.29
99.635	88.732	93.564	96.006	96.341	94.64	94.009	99.551	94.353	98.609	91.603	97.648	89.516	98.199	87.53	93.392	87.581	86.273
99.588	88.709	93.535	95.994	96.316	94.625	93.987	99.538	94.335	98.598	91.58	97.608	89.496	98.166	87.51	93.359	87.565	86.255
99.542	88.686	93.507	95.981	96.292	94.611	93.964	99.524	94.316	98.586	91.557	97.568	89.476	98.133	87.491	93.327	87.548	86.237
99.496	88.663	93.479	95.969	96.267	94.596	93.942	99.511	94.297	98.574	91.534	97.528	89.457	98.1	87.471	93.294	87.532	86.22
99.449	88.64	93.45	95.956	96.243	94.581	93.92	99.498	94.279	98.563	91.511	97.488	89.437	98.067	87.452	93.261	87.515	86.202
99.403	88.616	93.422	95.944	96.218	94.567	93.897	99.484	94.26	98.551	91.488	97.448	89.417	98.034	87.432	93.228	87.499	86.185
99.357	88.593	93.394	95.931	96.193	94.552	93.875	99.471	94.241	98.539	91.465	97.408	89.397	98.001	87.413	93.196	87.482	86.167
99.311	88.57	93.366	95.919	96.169	94.538	93.853	99.458	94.223	98.528	91.443	97.368	89.378	97.969	87.394	93.163	87.466	86.149
99.265	88.547	93.337	95.906	96.144	94.523	93.831	99.444	94.204	98.516	91.42	97.329	89.358	97.936	87.374	93.131	87.449	86.132
99.219	88.524	93.309	95.894	96.12	94.508	93.808	99.431	94.186	98.505	91.397	97.289	89.338	97.903	87.355	93.098	87.433	86.115
99.173	88.501	93.281	95.882	96.095	94.494	93.786	99.418	94.167	98.493	91.374	97.249	89.319	97.87	87.336	93.066	87.417	86.097
99.127	88.478	93.253	95.869	96.071	94.479	93.764	99.405	94.149	98.482	91.351	97.209	89.299	97.838	87.316	93.033	87.4	86.08
99.081	88.455	93.225	95.857	96.047	94.465	93.742	99.391	94.13	98.47	91.329	97.17	89.28	97.805	87.297	93.001	87.384	86.062
99.035	88.432	93.197	95.844	96.022	94.45	93.72	99.378	94.112	98.459	91.306	97.13	89.26	97.773	87.278	92.968	87.368	86.045
98.989	88.409	93.169	95.832	95.998	94.436	93.698	99.365	94.094	98.447	91.283	97.091	89.241	97.74	87.259	92.936	87.351	86.027
98.943	88.386	93.141	95.82	95.973	94.421	93.676	99.352	94.075	98.436	91.261	97.051	89.221	97.708	87.24	92.904	87.335	86.01
98.898	88.363	93.113	95.807	95.949	94.407	93.654	99.339	94.057	98.424	91.238	97.012	89.202	97.675	87.22	92.871	87.319	85.993
98.852	88.34	93.085	95.795	95.925	94.392	93.632	99.325	94.038	98.413	91.215	96.973	89.182	97.643	87.201	92.839	87.303	85.976
98.807	88.317	93.057	95.783	95.901	94.378	93.61	99.312	94.02	98.401	91.193	96.933	89.163	97.61	87.182	92.807	87.287	85.958
98.761	88.294	93.029	95.77	95.877	94.363	93.588	99.299	94.002	98.39	91.17	96.894	89.144	97.578	87.163	92.775	87.27	85.941
98.716	88.271	93.001	95.758	95.852	94.349	93.566	99.286	93.983	98.378	91.148	96.855	89.124	97.546	87.144	92.743	87.254	85.924
98.67	88.248	92.974	95.746	95.828	94.334	93.544	99.273	93.965	98.367	91.125	96.815	89.105	97.514	87.125	92.71	87.238	85.907
98.625	88.226	92.946	95.733	95.804	94.32	93.522	99.259	93.947	98.355	91.103	96.776	89.086	97.481	87.106	92.678	87.222	85.889
98.579	88.203	92.918	95.721	95.78	94.305	93.5	99.246	93.929	98.344	91.08	96.737	89.067	97.449	87.087	92.646	87.206	85.872
98.534	88.18	92.89	95.709	95.756	94.291	93.478	99.233	93.91	98.332	91.058	96.698	89.047	97.417	87.068	92.614	87.19	85.855
98.489	88.157	92.863	95.697	95.732	94.277	93.457	99.22	93.892	98.321	91.035	96.659	89.028	97.385	87.05	92.582	87.174	85.838
98.444	88.135	92.835	95.684	95.708	94.262	93.435	99.207	93.874	98.31	91.013	96.62	89.009	97.353	87.031	92.55	87.158	85.821
98.399	88.112	92.807	95.672	95.684	94.248	93.413	99.194	93.856	98.298	90.99	96.581	88.99	97.321	87.012	92.518	87.142	85.804
98.354	88.089	92.78	95.66	95.66	94.233	93.391	99.181	93.838	98.287	90.968	96.542	88.971	97.289	86.993	92.487	87.126	85.787
98.308	88.066	92.752	95.648	95.636	94.219	93.37	99.167	93.819	98.275	90.945	96.503	88.952	97.257	86.974	92.455	87.11	85.77
98.264	88.044	92.725	95.635	95.612	94.205	93.348	99.154	93.801	98.264	90.923	96.464	88.932	97.225	86.956	92.423	87.094	85.753
98.219	88.021	92.697	95.623	95.588	94.19	93.326	99.141	93.783	98.253	90.901	96.426	88.913	97.194	86.937	92.391	87.078	85.736
98.174	87.998	92.67	95.611	95.564	94.176	93.305	99.128	93.765	98.241	90.878	96.387	88.894	97.162	86.918	92.359	87.062	85.719
98.129	87.976	92.642	95.599	95.541	94.162	93.283	99.115	93.747	98.23	90.856	96.348	88.875	97.13	86.899	92.328	87.046	85.702
98.084	87.953	92.615	95.587	95.517	94.147	93.262	99.102	93.729	98.219	90.834	96.31	88.856	97.099	86.881	92.296	87.03	85.685
98.039	87.931	92.587	95.574	95.493	94.133	93.24	99.089	93.711	98.207	90.811	96.271	88.838	97.067	86.862	92.264	87.014	85.668
97.995	87.908	92.56	95.562	95.469	94.119	93.219	99.076	93.693	98.196	90.789	96.232	88.819	97.035	86.844	92.233	86.999	85.651
97.95	87.886	92.532	95.55	95.446	94.104	93.197	99.063	93.675	98.185	90.767	96.194	88.8	97.004	86.825	92.201	86.983	85.634
97.905	87.863	92.505	95.538	95.422	94.09	93.176	99.05	93.657	98.173	90.745	96.155	88.781	96.972	86.806	92.17	86.967	85.617
97.861	87.841	92.478	95.526	95.398	94.076	93.154	99.037	93.639	98.162	90.722	96.117	88.762	96.941	86.788	92.138	86.951	85.601
97.816	87.818	92.45	95.514	95.375	94.062	93.133	99.024	93.621	98.151	90.7	96.078	88.743	96.909	86.769	92.107	86.936	85.584
97.772	87.796	92.423	95.502	95.351	94.047	93.111	99.011	93.603	98.14	90.678	96.04	88.724	96.878	86.751	92.075	86.92	85.567
97.728	87.773	92.396	95.489	95.328	94.033	93.09	98.998	93.585	98.128	90.656	96.002	88.706	96.847	86.733	92.044	86.904	85.55
97.683	87.751	92.369	95.477	95.304	94.019	93.069	98.985	93.567	98.117	90.634	95.964	88.687	96.815	86.714	92.012	86.889	85.533
97.639	87.728	92.342	95.465	95.281	94.005	93.047	98.972	93.55	98.106	90.612	95.925	88.668	96.784	86.696	91.981	86.873	85.517
97.595	87.706	92.314	95.453	95.257	93.99	93.026	98.959	93.532	98.095	90.589	95.887	88.65	96.753	86.677	91.95	86.857	85.5
97.55	87.684	92.287	95.441	95.234	93.976	93.005	98.946	93.514	98.084	90.567	95.849	88.631	96.722	86.659	91.918	86.842	85.483
97.506	87.661	92.26	95.429	95.21	93.962	92.984	98.933	93.496	98.072	90.545	95.811	88.612	96.691	86.641	91.887	86.826	85.467
97.462	87.639	92.233	95.417	95.187	93.948	92.962	98.92	93.478	98.061	90.523	95.773	88.594	96.66	86.623	91.856	86.811	85.45
97.418	87.617	92.206	95.405	95.163	93.934	92.941	98.907	93.461	98.05	90.501	95.735	88.575	96.629	86.604	91.825	86.795	85.433
97.374	87.595	92.179	95.393	95.14	93.92	92.92	98.894	93.443	98.039	90.479	95.697	88.557	96.597	86.586	91.794	86.779	85.417
97.33	87.572	92.152	95.381	95.117	93.906	92.899	98.881	93.425	98.028	90.457	95.659	88.538	96.567	86.568	91.763	86.764	85.4
97.286	87.55	92.125	95.369	95.094	93.891	92.878	98.868	93.407	98.016	90.435	95.621	88.519	96.536	86.55	91.732	86.748	85.384
97.242	87.528	92.098	95.357	95.07	93.877	92.857	98.855	93.39	98.005	90.413	95.583	88.501	96.505	86.532	91.7	86.733	85.367
97.199	87.506	92.071	95.345	95.047	93.863	92.836	98.842	93.372	97.994	90.391	95.545	88.483	96.474	86.513	91.669	86.718	85.351
97.155	87.483	92.044	95.333	95.024	93.849	92.815	98.829	93.354	97.983	90.369	95.508	88.464	96.443	86.495	91.638	86.702	85.334
97.111	87.461	92.017	95.321	95.001	93.835	92.794	98.816	93.337	97.972	90.347	95.47	88.446	96.412	86.477	91.608	86.687	85.318
97.067	87.439	91.991	95.309	94.978	93.821	92.773	98.803	93.319	97.961	90.325	95.432	88.427	96.382	86.459	91.577	86.671	85.301
97.113	87.465	92.024	95.322	95.004	93.833	92.795	98.813	93.338	97.976	90.349	95.486	88.449	96.415	86.482	91.625	86.691	85.322
97.159	87.49	92.057	95.335	95.031	93.846	92.817	98.822	93.358	97.99	90.373	95.539	88.471	96.449	86.504	91.672	86.71	85.342
97.205	87.516	92.09	95.349	95.057	93.859	92.839	98.832	93.377	98.005	90.397	95.593	88.492	96.483	86.526	91.72	86.73	85.362
97.251	87.541	92.123	95.362	95.084	93.871	92.861	98.842	93.397	98.02	90.42	95.646	88.514	96.517	86.548	91.768	86.749	85.382
97.296	87.567	92.157	95.375	95.111	93.884	92.883	98.851	93.416	98.034	90.444	95.7	88.536	96.551	86.571	91.816	86.769	85.402
97.342	87.592	92.19	95.388	95.137	93.896	92.905	98.861	93.435	98.049	90.468	95.753	88.557	96.585	86.593	91.864	86.788	85.422
97.388	87.618	92.223	95.401	95.164	93.909	92.927	98.87	93.455	98.064	90.492	95.806	88.579	96.619	86.615	91.912	86.807	85.442
97.433	87.643	92.256	95.414	95.19	93.922	92.949	98.88	93.474	98.078	90.515	95.86	88.601	96.652	86.637	91.96	86.827	85.462
97.479	87.669	92.289	95.428	95.217	93.934	92.971	98.889	93.494	98.093	90.539	95.913	88.622	96.686	86.659	92.007	86.846	85.483
97.525	87.694	92.322	95.441	95.244	93.947	92.993	98.899	93.513	98.108	90.563	95.966	88.644	96.72	86.682	92.055	86.866	85.503
97.571	87.72	92.356	95.454	95.27	93.959	93.015	98.908	93.532	98.122	90.586	96.02	88.666	96.754	86.704	92.103	86.885	85.523
97.616	87.745	92.389	95.467	95.297	93.972	93.036	98.918	93.552	98.137	90.61	96.073	88.687	96.788	86.726	92.15	86.905	85.543
97.662	87.771	92.422	95.48	95.323	93.984	93.058	98.927	93.571	98.152	90.634	96.126	88.709	96.821	86.748	92.198	86.924	85.563
97.708	87.796	92.455	95.493	95.35	93.997	93.08	98.937	93.59	98.166	90.657	96.179	88.731	96.855	86.77	92.246	86.943	85.583
97.753	87.821	92.488	95.506	95.376	94.01	93.102	98.946	93.61	98.181	90.681	96.233	88.752	96.889	86.793	92.293	86.963	85.603
97.799	87.847	92.521	95.52	95.403	94.022	93.124	98.956	93.629	98.196	90.705	96.286	88.774	96.923	86.815	92.341	86.982	85.623
97.845	87.872	92.554	95.533	95.429	94.035	93.146	98.965	93.648	98.21	90.728	96.339	88.795	96.956	86.837	92.389	87.001	85.643
97.8	87.85	92.527	95.521	95.406	94.021	93.125	98.952	93.63	98.199	90.706	96.3	88.777	96.925	86.818	92.357	86.986	85.627
97.756	87.827	92.499	95.508	95.382	94.006	93.103	98.939	93.613	98.188	90.684	96.262	88.758	96.893	86.8	92.325	86.97	85.61
97.711	87.805	92.472	95.496	95.359	93.992	93.082	98.926	93.595	98.176	90.662	96.223	88.739	96.862	86.781	92.293	86.954	85.593
97.667	87.782	92.445	95.484	95.335	93.978	93.061	98.913	93.577	98.165	90.639	96.185	88.72	96.831	86.763	92.262	86.938	85.576
97.623	87.76	92.417	95.472	95.311	93.964	93.039	98.9	93.559	98.154	90.617	96.146	88.701	96.8	86.744	92.23	86.923	85.559
97.578	87.738	92.39	95.46	95.288	93.95	93.018	98.887	93.541	98.143	90.595	96.108	88.683	96.768	86.726	92.199	86.907	85.543
97.534	87.715	92.363	95.448	95.264	93.935	92.997	98.874	93.523	98.131	90.573	96.069	88.664	96.737	86.708	92.167	86.891	85.526
97.49	87.693	92.336	95.436	95.241	93.921	92.976	98.862	93.505	98.12	90.551	96.031	88.645	96.706	86.689	92.136	86.876	85.509
97.446	87.67	92.309	95.424	95.218	93.907	92.955	98.849	93.488	98.109	90.529	95.993	88.627	96.675	86.671	92.104	86.86	85.492
97.402	87.648	92.282	95.412	95.194	93.893	92.933	98.836	93.47	98.098	90.507	95.954	88.608	96.644	86.653	92.073	86.844	85.476
97.358	87.626	92.254	95.4	95.171	93.879	92.912	98.823	93.452	98.086	90.485	95.916	88.589	96.613	86.634	92.041	86.829	85.459
97.314	87.604	92.227	95.388	95.147	93.865	92.891	98.81	93.434	98.075	90.463	95.878	88.571	96.582	86.616	92.01	86.813	85.443
97.27	87.581	92.2	95.376	95.124	93.851	92.87	98.797	93.417	98.064	90.441	95.84	88.552	96.551	86.598	91.979	86.798	85.426
97.226	87.559	92.173	95.364	95.101	93.837	92.849	98.784	93.399	98.053	90.419	95.802	88.534	96.52	86.58	91.947	86.782	85.409
97.182	87.537	92.146	95.352	95.078	93.822	92.828	98.771	93.381	98.042	90.397	95.764	88.515	96.489	86.561	91.916	86.767	85.393
97.139	87.515	92.119	95.34	95.054	93.808	92.807	98.758	93.364	98.031	90.375	95.726	88.497	96.458	86.543	91.885	86.751	85.376
97.095	87.492	92.092	95.328	95.031	93.794	92.786	98.746	93.346	98.019	90.353	95.688	88.478	96.427	86.525	91.853	86.736	85.36
97.051	87.47	92.065	95.316	95.008	93.78	92.765	98.733	93.328	98.008	90.331	95.65	88.46	96.397	86.507	91.822	86.72	85.343
97.008	87.448	92.039	95.304	94.985	93.766	92.744	98.72	93.311	97.997	90.309	95.612	88.441	96.366	86.489	91.791	86.705	85.327
96.964	87.426	92.012	95.292	94.962	93.752	92.723	98.707	93.293	97.986	90.287	95.574	88.423	96.335	86.471	91.76	86.689	85.31
96.921	87.404	91.985	95.28	94.938	93.738	92.702	98.694	93.275	97.975	90.266	95.536	88.405	96.305	86.453	91.729	86.674	85.294
96.877	87.382	91.958	95.268	94.915	93.724	92.681	98.681	93.258	97.964	90.244	95.498	88.386	96.274	86.435	91.698	86.659	85.277
96.834	87.36	91.931	95.256	94.892	93.71	92.66	98.669	93.24	97.953	90.222	95.461	88.368	96.244	86.417	91.667	86.643	85.261
96.79	87.338	91.905	95.244	94.869	93.696	92.64	98.656	93.223	97.942	90.2	95.423	88.35	96.213	86.399	91.636	86.628	85.245
96.747	87.316	91.878	95.232	94.846	93.682	92.619	98.643	93.205	97.93	90.178	95.385	88.332	96.183	86.381	91.605	86.613	85.228
96.704	87.294	91.851	95.221	94.823	93.668	92.598	98.63	93.188	97.919	90.157	95.348	88.313	96.152	86.363	91.574	86.597	85.212
96.661	87.272	91.824	95.209	94.8	93.654	92.577	98.617	93.17	97.908	90.135	95.31	88.295	96.122	86.345	91.543	86.582	85.196
96.617	87.25	91.798	95.197	94.778	93.64	92.557	98.605	93.153	97.897	90.113	95.273	88.277	96.092	86.327	91.512	86.567	85.179
96.574	87.228	91.771	95.185	94.755	93.626	92.536	98.592	93.135	97.886	90.091	95.235	88.259	96.061	86.309	91.482	86.552	85.163
96.531	87.206	91.745	95.173	94.732	93.613	92.515	98.579	93.118	97.875	90.07	95.198	88.241	96.031	86.292	91.451	86.537	85.147
96.488	87.184	91.718	95.161	94.709	93.599	92.495	98.566	93.101	97.864	90.048	95.16	88.223	96.001	86.274	91.42	86.521	85.131
96.445	87.162	91.691	95.149	94.686	93.585	92.474	98.554	93.083	97.853	90.026	95.123	88.205	95.971	86.256	91.389	86.506	85.115
96.402	87.14	91.665	95.138	94.663	93.571	92.453	98.541	93.066	97.842	90.005	95.086	88.186	95.94	86.238	91.359	86.491	85.098
96.359	87.118	91.638	95.126	94.641	93.557	92.433	98.528	93.049	97.831	89.983	95.049	88.168	95.91	86.221	91.328	86.476	85.082
96.317	87.096	91.612	95.114	94.618	93.543	92.412	98.515	93.031	97.82	89.961	95.011	88.15	95.88	86.203	91.297	86.461	85.066
96.274	87.075	91.586	95.102	94.595	93.529	92.392	98.503	93.014	97.809	89.94	94.974	88.132	95.85	86.185	91.267	86.446	85.05
96.231	87.053	91.559	95.09	94.572	93.515	92.371	98.49	92.997	97.798	89.918	94.937	88.115	95.82	86.168	91.236	86.431	85.034
96.188	87.031	91.533	95.079	94.55	93.502	92.351	98.477	92.979	97.787	89.897	94.9	88.097	95.79	86.15	91.206	86.416	85.018
96.146	87.009	91.506	95.067	94.527	93.488	92.33	98.465	92.962	97.776	89.875	94.863	88.079	95.76	86.133	91.175	86.401	85.002
96.103	86.988	91.48	95.055	94.505	93.474	92.31	98.452	92.945	97.765	89.854	94.826	88.061	95.731	86.115	91.145	86.386	84.986
96.06	86.966	91.454	95.043	94.482	93.46	92.289	98.439	92.928	97.754	89.832	94.789	88.043	95.701	86.098	91.114	86.371	84.97
96.018	86.944	91.427	95.032	94.459	93.446	92.269	98.427	92.91	97.743	89.811	94.752	88.025	95.671	86.08	91.084	86.356	84.954
95.975	86.922	91.401	95.02	94.437	93.432	92.249	98.414	92.893	97.733	89.789	94.715	88.007	95.641	86.063	91.053	86.341	84.938
95.933	86.901	91.375	95.008	94.414	93.419	92.228	98.401	92.876	97.722	89.768	94.678	87.99	95.612	86.045	91.023	86.326	84.922
95.891	86.879	91.349	94.997	94.392	93.405	92.208	98.389	92.859	97.711	89.746	94.641	87.972	95.582	86.028	90.993	86.311	84.906
95.848	86.857	91.323	94.985	94.37	93.391	92.188	98.376	92.842	97.7	89.725	94.605	87.954	95.552	86.01	90.963	86.296	84.89
95.806	86.836	91.296	94.973	94.347	93.377	92.168	98.363	92.825	97.689	89.703	94.568	87.936	95.523	85.993	90.932	86.281	84.874
95.764	86.814	91.27	94.962	94.325	93.364	92.147	98.351	92.808	97.678	89.682	94.531	87.919	95.493	85.976	90.902	86.266	84.858
95.722	86.793	91.244	94.95	94.302	93.35	92.127	98.338	92.79	97.667	89.661	94.495	87.901	95.464	85.958	90.872	86.251	84.842
95.679	86.771	91.218	94.938	94.28	93.336	92.107	98.326	92.773	97.656	89.639	94.458	87.883	95.434	85.941	90.842	86.237	84.826
95.637	86.75	91.192	94.927	94.258	93.323	92.087	98.313	92.756	97.646	89.618	94.421	87.866	95.405	85.924	90.812	86.222	84.811
95.595	86.728	91.166	94.915	94.235	93.309	92.067	98.3	92.739	97.635	89.597	94.385	87.848	95.375	85.906	90.782	86.207	84.795
95.553	86.707	91.14	94.903	94.213	93.295	92.047	98.288	92.722	97.624	89.575	94.348	87.831	95.346	85.889	90.752	86.192	84.779
95.511	86.685	91.114	94.892	94.191	93.281	92.026	98.275	92.705	97.613	89.554	94.312	87.813	95.317	85.872	90.722	86.178	84.763
95.469	86.664	91.088	94.88	94.169	93.268	92.006	98.263	92.688	97.602	89.533	94.275	87.795	95.287	85.855	90.692	86.163	84.747
95.428	86.642	91.062	94.868	94.147	93.254	91.986	98.25	92.671	97.591	89.512	94.239	87.778	95.258	85.838	90.662	86.148	84.732
95.386	86.621	91.036	94.857	94.124	93.241	91.966	98.238	92.654	97.581	89.49	94.203	87.76	95.229	85.821	90.632	86.134	84.716
95.344	86.599	91.01	94.845	94.102	93.227	91.946	98.225	92.638	97.57	89.469	94.166	87.743	95.2	85.803	90.602	86.119	84.7
95.302	86.578	90.985	94.834	94.08	93.213	91.926	98.212	92.621	97.559	89.448	94.13	87.726	95.171	85.786	90.572	86.104	84.685
95.26	86.557	90.959	94.822	94.058	93.2	91.906	98.2	92.604	97.548	89.427	94.094	87.708	95.142	85.769	90.542	86.09	84.669
95.219	86.535	90.933	94.811	94.036	93.186	91.886	98.187	92.587	97.538	89.406	94.058	87.691	95.113	85.752	90.512	86.075	84.653
95.177	86.514	90.907	94.799	94.014	93.172	91.867	98.175	92.57	97.527	89.385	94.022	87.673	95.084	85.735	90.483	86.06	84.638
95.136	86.493	90.881	94.788	93.992	93.159	91.847	98.162	92.553	97.516	89.363	93.986	87.656	95.055	85.718	90.453	86.046	84.622
95.094	86.471	90.856	94.776	93.97	93.145	91.827	98.15	92.536	97.505	89.342	93.95	87.639	95.026	85.701	90.423	86.031	84.607
95.053	86.45	90.83	94.765	93.948	93.132	91.807	98.137	92.52	97.495	89.321	93.914	87.622	94.997	85.684	90.393	86.017	84.591
95.011	86.429	90.804	94.753	93.926	93.118	91.787	98.125	92.503	97.484	89.3	93.878	87.604	94.968	85.667	90.364	86.002	84.576
94.97	86.408	90.779	94.742	93.904	93.105	91.767	98.112	92.486	97.473	89.279	93.842	87.587	94.939	85.651	90.334	85.988	84.56
94.929	86.386	90.753	94.73	93.883	93.091	91.748	98.1	92.469	97.463	89.258	93.806	87.57	94.91	85.634	90.305	85.973	84.545
94.887	86.365	90.728	94.719	93.861	93.078	91.728	98.088	92.453	97.452	89.237	93.77	87.553	94.882	85.617	90.275	85.959	84.529
94.846	86.344	90.702	94.707	93.839	93.064	91.708	98.075	92.436	97.441	89.216	93.734	87.535	94.853	85.6	90.246	85.945	84.514
94.805	86.323	90.676	94.696	93.817	93.05	91.689	98.063	92.419	97.431	89.195	93.698	87.518	94.824	85.583	90.216	85.93	84.498
94.764	86.302	90.651	94.684	93.795	93.037	91.669	98.05	92.402	97.42	89.174	93.663	87.501	94.796	85.567	90.187	85.916	84.483
94.723	86.281	90.625	94.673	93.774	93.024	91.649	98.038	92.386	97.409	89.153	93.627	87.484	94.767	85.55	90.157	85.901	84.468
94.682	86.259	90.6	94.661	93.752	93.01	91.63	98.025	92.369	97.399	89.132	93.591	87.467	94.739	85.533	90.128	85.887	84.452
94.641	86.238	90.575	94.65	93.73	92.997	91.61	98.013	92.352	97.388	89.111	93.556	87.45	94.71	85.516	90.098	85.873	84.437
94.6	86.217	90.549	94.638	93.708	92.983	91.59	98.001	92.336	97.377	89.09	93.52	87.433	94.682	85.5	90.069	85.858	84.422
94.559	86.196	90.524	94.627	93.687	92.97	91.571	97.988	92.319	97.367	89.069	93.485	87.416	94.653	85.483	90.04	85.844	84.406
94.518	86.175	90.498	94.616	93.665	92.956	91.551	97.976	92.303	97.356	89.049	93.449	87.399	94.625	85.466	90.011	85.83	84.391
94.477	86.154	90.473	94.604	93.644	92.943	91.532	97.963	92.286	97.346	89.028	93.414	87.382	94.596	85.45	89.981	85.816	84.376
94.436	86.133	90.448	94.593	93.622	92.929	91.512	97.951	92.27	97.335	89.007	93.378	87.365	94.568	85.433	89.952	85.801	84.36
94.395	86.112	90.422	94.582	93.601	92.916	91.493	97.939	92.253	97.324	88.986	93.343	87.348	94.54	85.417	89.923	85.787	84.345
94.355	86.091	90.397	94.57	93.579	92.903	91.474	97.926	92.237	97.314	88.965	93.307	87.331	94.512	85.4	89.894	85.773	84.33
94.314	86.07	90.372	94.559	93.558	92.889	91.454	97.914	92.22	97.303	88.944	93.272	87.314	94.483	85.384	89.865	85.759	84.315
94.274	86.049	90.347	94.547	93.536	92.876	91.435	97.902	92.204	97.293	88.924	93.237	87.298	94.455	85.367	89.836	85.745	84.3
94.233	86.028	90.322	94.536	93.515	92.862	91.415	97.889	92.187	97.282	88.903	93.202	87.281	94.427	85.351	89.807	85.73	84.284
94.192	86.008	90.296	94.525	93.493	92.849	91.396	97.877	92.171	97.272	88.882	93.166	87.264	94.399	85.334	89.778	85.716	84.269
94.152	85.987	90.271	94.514	93.472	92.836	91.377	97.865	92.154	97.261	88.861	93.131	87.247	94.371	85.318	89.749	85.702	84.254
94.198	86.013	90.305	94.527	93.499	92.848	91.399	97.874	92.174	97.276	88.886	93.186	87.269	94.405	85.34	89.797	85.722	84.275
94.245	86.039	90.339	94.54	93.526	92.861	91.421	97.884	92.194	97.291	88.91	93.241	87.291	94.44	85.363	89.846	85.742	84.295
94.291	86.065	90.373	94.554	93.553	92.874	91.444	97.893	92.213	97.306	88.934	93.295	87.313	94.474	85.386	89.895	85.761	84.315
94.338	86.09	90.407	94.567	93.58	92.887	91.466	97.903	92.233	97.32	88.958	93.35	87.335	94.508	85.408	89.944	85.781	84.336
94.384	86.116	90.441	94.58	93.607	92.899	91.488	97.913	92.253	97.335	88.983	93.404	87.357	94.543	85.431	89.993	85.801	84.356
94.43	86.142	90.475	94.594	93.634	92.912	91.51	97.922	92.272	97.35	89.007	93.459	87.379	94.577	85.453	90.041	85.821	84.376
94.477	86.168	90.509	94.607	93.661	92.925	91.533	97.932	92.292	97.365	89.031	93.513	87.401	94.612	85.476	90.09	85.84	84.397
94.523	86.194	90.543	94.62	93.688	92.938	91.555	97.942	92.312	97.38	89.055	93.568	87.423	94.646	85.498	90.139	85.86	84.417
94.569	86.22	90.577	94.633	93.715	92.95	91.577	97.951	92.331	97.394	89.08	93.622	87.445	94.68	85.521	90.187	85.88	84.437
94.529	86.199	90.551	94.622	93.694	92.937	91.558	97.939	92.315	97.384	89.059	93.587	87.428	94.652	85.504	90.158	85.865	84.422
94.488	86.178	90.526	94.611	93.672	92.923	91.538	97.926	92.298	97.373	89.038	93.551	87.411	94.623	85.488	90.129	85.851	84.407
94.447	86.157	90.501	94.599	93.65	92.91	91.519	97.914	92.282	97.363	89.017	93.516	87.394	94.595	85.471	90.099	85.837	84.391
94.406	86.136	90.475	94.588	93.629	92.897	91.499	97.902	92.265	97.352	88.996	93.48	87.378	94.567	85.454	90.07	85.822	84.376
94.365	86.115	90.45	94.577	93.607	92.883	91.48	97.889	92.249	97.341	88.975	93.445	87.361	94.538	85.438	90.041	85.808	84.361
94.325	86.094	90.425	94.565	93.586	92.87	91.46	97.877	92.232	97.331	88.954	93.409	87.344	94.51	85.421	90.011	85.794	84.346
94.284	86.073	90.399	94.554	93.564	92.856	91.441	97.865	92.216	97.32	88.934	93.374	87.327	94.482	85.405	89.982	85.78	84.33
94.244	86.052	90.374	94.543	93.543	92.843	91.422	97.852	92.199	97.31	88.913	93.338	87.31	94.454	85.388	89.953	85.766	84.315
94.203	86.031	90.349	94.531	93.521	92.83	91.402	97.84	92.183	97.299	88.892	93.303	87.293	94.426	85.372	89.924	85.751	84.3
94.163	86.01	90.324	94.52	93.5	92.816	91.383	97.828	92.166	97.289	88.871	93.268	87.276	94.398	85.355	89.895	85.737	84.285
94.122	85.989	90.298	94.509	93.478	92.803	91.364	97.816	92.15	97.278	88.851	93.232	87.26	94.37	85.339	89.865	85.723	84.27
94.082	85.969	90.273	94.497	93.457	92.79	91.344	97.803	92.133	97.268	88.83	93.197	87.243	94.341	85.322	89.836	85.709	84.255
94.041	85.948	90.248	94.486	93.436	92.776	91.325	97.791	92.117	97.257	88.809	93.162	87.226	94.314	85.306	89.807	85.695	84.24
94.001	85.927	90.223	94.475	93.414	92.763	91.306	97.779	92.101	97.247	88.789	93.127	87.209	94.286	85.29	89.778	85.681	84.224
93.961	85.906	90.198	94.463	93.393	92.75	91.287	97.766	92.084	97.236	88.768	93.092	87.193	94.258	85.273	89.749	85.667	84.209
93.921	85.885	90.173	94.452	93.372	92.737	91.268	97.754	92.068	97.226	88.747	93.057	87.176	94.23	85.257	89.72	85.653	84.194
93.88	85.865	90.148	94.441	93.351	92.723	91.248	97.742	92.052	97.215	88.727	93.022	87.159	94.202	85.241	89.691	85.639	84.179
93.84	85.844	90.123	94.43	93.329	92.71	91.229	97.73	92.035	97.205	88.706	92.987	87.143	94.174	85.224	89.662	85.625	84.164
93.8	85.823	90.098	94.418	93.308	92.697	91.21	97.717	92.019	97.194	88.686	92.952	87.126	94.146	85.208	89.634	85.611	84.149
93.76	85.802	90.073	94.407	93.287	92.684	91.191	97.705	92.003	97.184	88.665	92.917	87.109	94.119	85.192	89.605	85.597	84.134
93.72	85.782	90.048	94.396	93.266	92.67	91.172	97.693	91.987	97.173	88.645	92.882	87.093	94.091	85.176	89.576	85.583	84.119
93.68	85.761	90.023	94.385	93.245	92.657	91.153	97.681	91.97	97.163	88.624	92.847	87.076	94.063	85.159	89.547	85.569	84.105
93.64	85.74	89.998	94.374	93.224	92.644	91.134	97.669	91.954	97.152	88.604	92.812	87.06	94.036	85.143	89.518	85.555	84.09
93.6	85.72	89.974	94.362	93.203	92.631	91.115	97.656	91.938	97.142	88.583	92.778	87.043	94.008	85.127	89.49	85.541	84.075
93.561	85.699	89.949	94.351	93.182	92.618	91.096	97.644	91.922	97.132	88.563	92.743	87.027	93.981	85.111	89.461	85.527	84.06
93.521	85.679	89.924	94.34	93.161	92.604	91.077	97.632	91.906	97.121	88.542	92.708	87.01	93.953	85.095	89.432	85.513	84.045
93.481	85.658	89.899	94.329	93.14	92.591	91.058	97.62	91.889	97.111	88.522	92.674	86.994	93.926	85.079	89.404	85.5	84.03
93.441	85.637	89.874	94.318	93.119	92.578	91.039	97.608	91.873	97.1	88.501	92.639	86.978	93.898	85.063	89.375	85.486	84.015
93.402	85.617	89.85	94.307	93.098	92.565	91.02	97.596	91.857	97.09	88.481	92.604	86.961	93.871	85.047	89.347	85.472	84.001
93.362	85.596	89.825	94.295	93.077	92.552	91.001	97.583	91.841	97.08	88.46	92.57	86.945	93.843	85.031	89.318	85.458	83.986
93.323	85.576	89.8	94.284	93.056	92.539	90.983	97.571	91.825	97.069	88.44	92.535	86.928	93.816	85.015	89.29	85.444	83.971
93.283	85.555	89.776	94.273	93.035	92.526	90.964	97.559	91.809	97.059	88.42	92.501	86.912	93.789	84.999	89.261	85.431	83.956
93.244	85.535	89.751	94.262	93.014	92.512	90.945	97.547	91.793	97.049	88.399	92.467	86.896	93.762	84.983	89.233	85.417	83.942
93.204	85.514	89.727	94.251	92.993	92.499	90.926	97.535	91.777	97.038	88.379	92.432	86.88	93.734	84.967	89.204	85.403	83.927
93.165	85.494	89.702	94.24	92.972	92.486	90.907	97.523	91.761	97.028	88.359	92.398	86.863	93.707	84.951	89.176	85.39	83.912
93.125	85.474	89.677	94.229	92.952	92.473	90.889	97.511	91.745	97.018	88.338	92.364	86.847	93.68	84.935	89.148	85.376	83.898
93.086	85.453	89.653	94.218	92.931	92.46	90.87	97.499	91.729	97.007	88.318	92.329	86.831	93.653	84.919	89.119	85.362	83.883
93.047	85.433	89.628	94.207	92.91	92.447	90.851	97.486	91.713	96.997	88.298	92.295	86.815	93.626	84.904	89.091	85.349	83.868
93.008	85.412	89.604	94.196	92.889	92.434	90.833	97.474	91.697	96.987	88.278	92.261	86.798	93.599	84.888	89.063	85.335	83.854
92.968	85.392	89.579	94.185	92.869	92.421	90.814	97.462	91.681	96.976	88.257	92.227	86.782	93.572	84.872	89.034	85.321	83.839
92.929	85.372	89.555	94.174	92.848	92.408	90.795	97.45	91.665	96.966	88.237	92.193	86.766	93.545	84.856	89.006	85.308	83.825
92.89	85.351	89.531	94.163	92.827	92.395	90.777	97.438	91.649	96.956	88.217	92.159	86.75	93.518	84.841	88.978	85.294	83.81
92.851	85.331	89.506	94.152	92.807	92.382	90.758	97.426	91.633	96.946	88.197	92.124	86.734	93.491	84.825	88.95	85.281	83.795
92.812	85.311	89.482	94.14	92.786	92.369	90.74	97.414	91.617	96.935	88.177	92.09	86.718	93.464	84.809	88.922	85.267	83.781
92.773	85.291	89.458	94.129	92.766	92.356	90.721	97.402	91.601	96.925	88.156	92.057	86.702	93.437	84.794	88.894	85.254	83.766
92.734	85.27	89.433	94.119	92.745	92.343	90.703	97.39	91.586	96.915	88.136	92.023	86.686	93.411	84.778	88.866	85.24	83.752
92.695	85.25	89.409	94.108	92.725	92.33	90.684	97.378	91.57	96.905	88.116	91.989	86.67	93.384	84.762	88.838	85.227	83.738
92.657	85.23	89.385	94.097	92.704	92.317	90.666	97.366	91.554	96.895	88.096	91.955	86.654	93.357	84.747	88.81	85.213	83.723
92.618	85.21	89.36	94.086	92.684	92.304	90.647	97.354	91.538	96.884	88.076	91.921	86.638	93.33	84.731	88.782	85.2	83.709
92.579	85.19	89.336	94.075	92.663	92.291	90.629	97.342	91.522	96.874	88.056	91.887	86.622	93.304	84.716	88.754	85.186	83.694
92.54	85.169	89.312	94.064	92.643	92.278	90.61	97.33	91.507	96.864	88.036	91.854	86.606	93.277	84.7	88.726	85.173	83.68
92.502	85.149	89.288	94.053	92.622	92.265	90.592	97.318	91.491	96.854	88.016	91.82	86.59	93.251	84.685	88.698	85.16	83.666
92.463	85.129	89.264	94.042	92.602	92.252	90.574	97.306	91.475	96.844	87.996	91.786	86.574	93.224	84.669	88.67	85.146	83.651
92.424	85.109	89.24	94.031	92.582	92.239	90.555	97.294	91.46	96.834	87.976	91.753	86.559	93.197	84.654	88.642	85.133	83.637
92.386	85.089	89.216	94.02	92.561	92.226	90.537	97.282	91.444	96.823	87.956	91.719	86.543	93.171	84.638	88.614	85.12	83.623
92.347	85.069	89.191	94.009	92.541	92.214	90.519	97.27	91.428	96.813	87.936	91.685	86.527	93.145	84.623	88.587	85.106	83.608
92.309	85.049	89.167	93.998	92.521	92.201	90.5	97.258	91.412	96.803	87.916	91.652	86.511	93.118	84.607	88.559	85.093	83.594
92.271	85.029	89.143	93.987	92.501	92.188	90.482	97.246	91.397	96.793	87.896	91.618	86.495	93.092	84.592	88.531	85.08	83.58
92.232	85.009	89.119	93.976	92.48	92.175	90.464	97.234	91.381	96.783	87.876	91.585	86.48	93.065	84.577	88.504	85.066	83.565
92.194	84.989	89.095	93.966	92.46	92.162	90.446	97.222	91.366	96.773	87.856	91.552	86.464	93.039	84.561	88.476	85.053	83.551
[truncated: 41,201 more rows]
