# Supplementary material for: Global sleep homeostasis reflects temporally and spatially integrated local cortical neuronal activity
Source: eLife. 2020 Jul 2;9:e54148. doi: 10.7554/eLife.54148 (PMC7332296; doi:10.7554/eLife.54148)
Supplement: Figure 3—source data 1. [file elife-54148-fig3-data1.zip › Figure 3/Model Process S/Process-S-Classic-Model-SWA-Mouse-3.csv]

Frontal EEG	Mean LFP	LFP 1	LFP 2	LFP 3	LFP 4	LFP 5	LFP 6	LFP 7	LFP 8	LFP 9	LFP 10	LFP 11	LFP 12
131.15	127.68	135.08	128.09	130.74	120.04	127.02	123.19	128.18	132.02	125.43	137.5	132.53	121
131.19	127.69	135.09	128.12	130.77	120.05	127.04	123.2	128.2	132.04	125.44	137.52	132.55	121.03
131.22	127.71	135.11	128.14	130.79	120.07	127.06	123.21	128.21	132.06	125.46	137.53	132.56	121.05
131.25	127.73	135.13	128.17	130.81	120.08	127.09	123.22	128.23	132.08	125.47	137.55	132.57	121.08
131.29	127.74	135.15	128.19	130.83	120.09	127.11	123.23	128.24	132.09	125.49	137.57	132.58	121.1
131.32	127.76	135.17	128.21	130.86	120.11	127.13	123.24	128.25	132.11	125.5	137.59	132.59	121.13
131.35	127.78	135.18	128.24	130.88	120.12	127.15	123.25	128.27	132.13	125.52	137.61	132.61	121.15
131.38	127.79	135.2	128.26	130.9	120.13	127.17	123.26	128.28	132.14	125.54	137.63	132.62	121.18
131.42	127.81	135.22	128.29	130.92	120.15	127.19	123.28	128.3	132.16	125.55	137.65	132.63	121.2
131.45	127.83	135.24	128.31	130.94	120.16	127.22	123.29	128.31	132.18	125.57	137.66	132.64	121.23
131.48	127.84	135.26	128.33	130.97	120.17	127.24	123.3	128.32	132.19	125.58	137.68	132.65	121.25
131.52	127.86	135.27	128.36	130.99	120.19	127.26	123.31	128.34	132.21	125.6	137.7	132.67	121.28
131.55	127.88	135.29	128.38	131.01	120.2	127.28	123.32	128.35	132.23	125.61	137.72	132.68	121.3
131.58	127.89	135.31	128.4	131.03	120.21	127.3	123.33	128.36	132.25	125.63	137.74	132.69	121.33
131.62	127.91	135.33	128.43	131.06	120.23	127.32	123.34	128.38	132.26	125.65	137.76	132.7	121.35
131.65	127.93	135.35	128.45	131.08	120.24	127.34	123.35	128.39	132.28	125.66	137.78	132.71	121.38
131.68	127.94	135.36	128.48	131.1	120.25	127.37	123.37	128.41	132.3	125.68	137.79	132.73	121.4
131.72	127.96	135.38	128.5	131.12	120.27	127.39	123.38	128.42	132.31	125.69	137.81	132.74	121.43
131.75	127.98	135.4	128.52	131.14	120.28	127.41	123.39	128.43	132.33	125.71	137.83	132.75	121.45
131.78	127.99	135.42	128.55	131.17	120.29	127.43	123.4	128.45	132.35	125.72	137.85	132.76	121.48
131.82	128.01	135.44	128.57	131.19	120.31	127.45	123.41	128.46	132.37	125.74	137.87	132.77	121.5
131.85	128.02	135.45	128.59	131.21	120.32	127.47	123.42	128.47	132.38	125.75	137.89	132.79	121.52
131.88	128.04	135.47	128.62	131.23	120.33	127.5	123.43	128.49	132.4	125.77	137.91	132.8	121.55
131.91	128.06	135.49	128.64	131.25	120.35	127.52	123.44	128.5	132.42	125.79	137.92	132.81	121.57
131.95	128.07	135.51	128.67	131.28	120.36	127.54	123.45	128.52	132.43	125.8	137.94	132.82	121.6
131.98	128.09	135.53	128.69	131.3	120.37	127.56	123.47	128.53	132.45	125.82	137.96	132.83	121.62
132.01	128.11	135.54	128.71	131.32	120.39	127.58	123.48	128.54	132.47	125.83	137.98	132.85	121.65
132.05	128.12	135.56	128.74	131.34	120.4	127.6	123.49	128.56	132.48	125.85	138	132.86	121.67
132.08	128.14	135.58	128.76	131.37	120.41	127.62	123.5	128.57	132.5	125.86	138.02	132.87	121.7
132.11	128.16	135.6	128.78	131.39	120.43	127.65	123.51	128.59	132.52	125.88	138.04	132.88	121.72
132.15	128.17	135.62	128.81	131.41	120.44	127.67	123.52	128.6	132.54	125.89	138.05	132.89	121.75
132.18	128.19	135.63	128.83	131.43	120.45	127.69	123.53	128.61	132.55	125.91	138.07	132.91	121.77
132.21	128.21	135.65	128.86	131.45	120.47	127.71	123.54	128.63	132.57	125.93	138.09	132.92	121.8
132.24	128.22	135.67	128.88	131.48	120.48	127.73	123.55	128.64	132.59	125.94	138.11	132.93	121.82
132.28	128.24	135.69	128.9	131.5	120.49	127.75	123.57	128.65	132.6	125.96	138.13	132.94	121.85
132.31	128.25	135.71	128.93	131.52	120.51	127.77	123.58	128.67	132.62	125.97	138.15	132.95	121.87
132.34	128.27	135.72	128.95	131.54	120.52	127.8	123.59	128.68	132.64	125.99	138.16	132.97	121.9
132.38	128.29	135.74	128.97	131.56	120.53	127.82	123.6	128.7	132.65	126	138.18	132.98	121.92
132.41	128.3	135.76	129	131.59	120.55	127.84	123.61	128.71	132.67	126.02	138.2	132.99	121.94
132.44	128.32	135.78	129.02	131.61	120.56	127.86	123.62	128.72	132.69	126.03	138.22	133	121.97
132.47	128.34	135.8	129.05	131.63	120.57	127.88	123.63	128.74	132.7	126.05	138.24	133.01	121.99
132.51	128.35	135.81	129.07	131.65	120.59	127.9	123.64	128.75	132.72	126.07	138.26	133.03	122.02
132.54	128.37	135.83	129.09	131.67	120.6	127.92	123.66	128.76	132.74	126.08	138.28	133.04	122.04
132.57	128.39	135.85	129.12	131.7	120.61	127.95	123.67	128.78	132.76	126.1	138.29	133.05	122.07
132.61	128.4	135.87	129.14	131.72	120.63	127.97	123.68	128.79	132.77	126.11	138.31	133.06	122.09
132.49	128.33	135.8	129.06	131.63	120.58	127.9	123.64	128.75	132.68	126.04	138.22	133	122.03
132.38	128.26	135.74	128.97	131.55	120.53	127.83	123.6	128.71	132.58	125.98	138.13	132.95	121.97
132.27	128.19	135.68	128.89	131.47	120.49	127.76	123.56	128.67	132.48	125.91	138.03	132.89	121.91
132.16	128.11	135.62	128.81	131.38	120.44	127.69	123.53	128.63	132.38	125.84	137.94	132.83	121.85
132.05	128.04	135.56	128.73	131.3	120.39	127.62	123.49	128.59	132.29	125.77	137.85	132.77	121.79
131.94	127.97	135.49	128.64	131.22	120.35	127.55	123.45	128.55	132.19	125.7	137.75	132.71	121.74
131.82	127.9	135.43	128.56	131.13	120.3	127.48	123.41	128.5	132.09	125.64	137.66	132.66	121.68
131.71	127.83	135.37	128.48	131.05	120.25	127.41	123.38	128.46	132	125.57	137.57	132.6	121.62
131.6	127.76	135.31	128.4	130.97	120.21	127.35	123.34	128.42	131.9	125.5	137.47	132.54	121.56
131.49	127.69	135.25	128.32	130.88	120.16	127.28	123.3	128.38	131.81	125.43	137.38	132.48	121.5
131.38	127.61	135.18	128.24	130.8	120.11	127.21	123.26	128.34	131.71	125.37	137.29	132.43	121.44
131.27	127.54	135.12	128.15	130.72	120.07	127.14	123.23	128.3	131.61	125.3	137.2	132.37	121.38
131.16	127.47	135.06	128.07	130.63	120.02	127.07	123.19	128.26	131.52	125.23	137.1	132.31	121.32
131.05	127.4	135	127.99	130.55	119.98	127	123.15	128.22	131.42	125.17	137.01	132.25	121.26
130.94	127.33	134.94	127.91	130.47	119.93	126.94	123.11	128.18	131.33	125.1	136.92	132.19	121.2
130.83	127.26	134.88	127.83	130.39	119.88	126.87	123.08	128.14	131.23	125.03	136.83	132.14	121.14
130.72	127.19	134.81	127.75	130.3	119.84	126.8	123.04	128.1	131.14	124.97	136.74	132.08	121.09
130.61	127.12	134.75	127.67	130.22	119.79	126.73	123	128.05	131.04	124.9	136.64	132.02	121.03
130.5	127.05	134.69	127.59	130.14	119.75	126.66	122.96	128.01	130.95	124.83	136.55	131.97	120.97
130.39	126.98	134.63	127.51	130.06	119.7	126.59	122.93	127.97	130.85	124.76	136.46	131.91	120.91
130.28	126.91	134.57	127.43	129.98	119.65	126.53	122.89	127.93	130.76	124.7	136.37	131.85	120.85
130.17	126.84	134.51	127.34	129.89	119.61	126.46	122.85	127.89	130.66	124.63	136.28	131.79	120.79
130.06	126.77	134.44	127.26	129.81	119.56	126.39	122.81	127.85	130.57	124.57	136.19	131.74	120.73
129.95	126.7	134.38	127.18	129.73	119.52	126.32	122.78	127.81	130.48	124.5	136.1	131.68	120.67
129.84	126.63	134.32	127.1	129.65	119.47	126.26	122.74	127.77	130.38	124.43	136.01	131.62	120.62
129.74	126.56	134.26	127.02	129.57	119.43	126.19	122.7	127.73	130.29	124.37	135.91	131.57	120.56
129.63	126.49	134.2	126.94	129.49	119.38	126.12	122.66	127.69	130.19	124.3	135.82	131.51	120.5
129.52	126.42	134.14	126.86	129.41	119.34	126.05	122.63	127.65	130.1	124.23	135.73	131.45	120.44
129.41	126.35	134.08	126.79	129.33	119.29	125.99	122.59	127.61	130.01	124.17	135.64	131.4	120.38
129.3	126.28	134.01	126.71	129.24	119.24	125.92	122.55	127.57	129.91	124.1	135.55	131.34	120.32
129.19	126.21	133.95	126.63	129.16	119.2	125.85	122.52	127.53	129.82	124.04	135.46	131.28	120.26
129.09	126.14	133.89	126.55	129.08	119.15	125.79	122.48	127.49	129.73	123.97	135.37	131.23	120.21
128.98	126.07	133.83	126.47	129	119.11	125.72	122.44	127.45	129.63	123.91	135.28	131.17	120.15
128.87	126	133.77	126.39	128.92	119.06	125.65	122.41	127.41	129.54	123.84	135.19	131.11	120.09
128.76	125.93	133.71	126.31	128.84	119.02	125.59	122.37	127.37	129.45	123.77	135.1	131.06	120.03
128.66	125.86	133.65	126.23	128.76	118.97	125.52	122.33	127.33	129.36	123.71	135.01	131	119.97
128.55	125.79	133.59	126.15	128.68	118.93	125.45	122.29	127.29	129.26	123.64	134.92	130.94	119.92
128.44	125.72	133.53	126.07	128.6	118.88	125.39	122.26	127.25	129.17	123.58	134.83	130.89	119.86
128.34	125.65	133.46	126	128.52	118.84	125.32	122.22	127.21	129.08	123.51	134.74	130.83	119.8
128.23	125.58	133.4	125.92	128.44	118.79	125.25	122.18	127.17	128.99	123.45	134.65	130.77	119.74
128.12	125.51	133.34	125.84	128.36	118.75	125.19	122.15	127.13	128.9	123.38	134.56	130.72	119.68
128.02	125.44	133.28	125.76	128.28	118.7	125.12	122.11	127.09	128.81	123.32	134.48	130.66	119.63
127.91	125.38	133.22	125.68	128.2	118.66	125.05	122.07	127.05	128.71	123.25	134.39	130.61	119.57
127.8	125.31	133.16	125.6	128.12	118.61	124.99	122.04	127.01	128.62	123.19	134.3	130.55	119.51
127.7	125.24	133.1	125.53	128.04	118.57	124.92	122	126.97	128.53	123.12	134.21	130.49	119.45
127.59	125.17	133.04	125.45	127.96	118.52	124.86	121.96	126.93	128.44	123.06	134.12	130.44	119.39
127.49	125.1	132.98	125.37	127.88	118.48	124.79	121.93	126.89	128.35	122.99	134.03	130.38	119.34
127.38	125.03	132.92	125.29	127.81	118.43	124.72	121.89	126.85	128.26	122.93	133.94	130.33	119.28
127.28	124.96	132.86	125.22	127.73	118.39	124.66	121.85	126.81	128.17	122.87	133.85	130.27	119.22
127.17	124.9	132.8	125.14	127.65	118.34	124.59	121.82	126.77	128.08	122.8	133.77	130.22	119.16
127.07	124.83	132.73	125.06	127.57	118.3	124.53	121.78	126.73	127.99	122.74	133.68	130.16	119.11
126.96	124.76	132.67	124.98	127.49	118.26	124.46	121.74	126.69	127.9	122.67	133.59	130.1	119.05
126.86	124.69	132.61	124.91	127.41	118.21	124.4	121.71	126.65	127.81	122.61	133.5	130.05	118.99
126.75	124.62	132.55	124.83	127.33	118.17	124.33	121.67	126.61	127.72	122.54	133.41	129.99	118.93
126.65	124.56	132.49	124.75	127.26	118.12	124.27	121.63	126.57	127.63	122.48	133.33	129.94	118.88
126.54	124.49	132.43	124.68	127.18	118.08	124.2	121.6	126.53	127.54	122.42	133.24	129.88	118.82
126.44	124.42	132.37	124.6	127.1	118.03	124.14	121.56	126.49	127.45	122.35	133.15	129.83	118.76
126.33	124.35	132.31	124.52	127.02	117.99	124.07	121.53	126.45	127.36	122.29	133.06	129.77	118.7
126.23	124.29	132.25	124.45	126.94	117.94	124.01	121.49	126.41	127.27	122.22	132.98	129.72	118.65
126.13	124.22	132.19	124.37	126.86	117.9	123.94	121.45	126.37	127.18	122.16	132.89	129.66	118.59
126.02	124.15	132.13	124.29	126.79	117.86	123.88	121.42	126.33	127.09	122.1	132.8	129.61	118.53
125.92	124.08	132.07	124.22	126.71	117.81	123.81	121.38	126.29	127	122.03	132.72	129.55	118.48
125.81	124.02	132.01	124.14	126.63	117.77	123.75	121.34	126.25	126.91	121.97	132.63	129.5	118.42
125.71	123.95	131.95	124.07	126.55	117.72	123.68	121.31	126.21	126.82	121.91	132.54	129.44	118.36
125.61	123.88	131.89	123.99	126.48	117.68	123.62	121.27	126.17	126.73	121.84	132.46	129.39	118.31
125.5	123.81	131.83	123.92	126.4	117.64	123.55	121.24	126.13	126.65	121.78	132.37	129.33	118.25
125.4	123.75	131.77	123.84	126.32	117.59	123.49	121.2	126.09	126.56	121.72	132.28	129.28	118.19
125.3	123.68	131.71	123.76	126.25	117.55	123.42	121.16	126.05	126.47	121.65	132.2	129.22	118.13
125.2	123.61	131.65	123.69	126.17	117.5	123.36	121.13	126.02	126.38	121.59	132.11	129.17	118.08
125.09	123.55	131.59	123.61	126.09	117.46	123.29	121.09	125.98	126.29	121.53	132.02	129.11	118.02
124.99	123.48	131.53	123.54	126.02	117.42	123.23	121.06	125.94	126.21	121.46	131.94	129.06	117.96
124.89	123.41	131.47	123.46	125.94	117.37	123.17	121.02	125.9	126.12	121.4	131.85	129	117.91
124.79	123.35	131.41	123.39	125.86	117.33	123.1	120.98	125.86	126.03	121.34	131.77	128.95	117.85
124.68	123.28	131.35	123.31	125.79	117.29	123.04	120.95	125.82	125.94	121.28	131.68	128.89	117.79
124.58	123.21	131.29	123.24	125.71	117.24	122.97	120.91	125.78	125.86	121.21	131.6	128.84	117.74
124.48	123.15	131.23	123.17	125.63	117.2	122.91	120.88	125.74	125.77	121.15	131.51	128.78	117.68
124.38	123.08	131.17	123.09	125.56	117.15	122.85	120.84	125.7	125.68	121.09	131.42	128.73	117.62
124.28	123.02	131.11	123.02	125.48	117.11	122.78	120.8	125.66	125.59	121.03	131.34	128.67	117.57
124.18	122.95	131.05	122.94	125.4	117.07	122.72	120.77	125.62	125.51	120.96	131.25	128.62	117.51
124.08	122.88	130.99	122.87	125.33	117.02	122.66	120.73	125.59	125.42	120.9	131.17	128.57	117.46
123.97	122.82	130.93	122.79	125.25	116.98	122.59	120.7	125.55	125.34	120.84	131.08	128.51	117.4
123.87	122.75	130.87	122.72	125.18	116.94	122.53	120.66	125.51	125.25	120.78	131	128.46	117.34
123.77	122.69	130.81	122.65	125.1	116.89	122.47	120.62	125.47	125.16	120.72	130.91	128.4	117.29
123.67	122.62	130.75	122.57	125.03	116.85	122.4	120.59	125.43	125.08	120.65	130.83	128.35	117.23
123.57	122.55	130.69	122.5	124.95	116.81	122.34	120.55	125.39	124.99	120.59	130.75	128.3	117.17
123.47	122.49	130.63	122.42	124.88	116.76	122.28	120.52	125.35	124.9	120.53	130.66	128.24	117.12
123.37	122.42	130.57	122.35	124.8	116.72	122.21	120.48	125.31	124.82	120.47	130.58	128.19	117.06
123.41	122.44	130.59	122.38	124.82	116.74	122.24	120.49	125.33	124.84	120.49	130.6	128.2	117.09
123.44	122.46	130.61	122.4	124.85	116.75	122.26	120.51	125.34	124.86	120.5	130.62	128.21	117.12
123.48	122.48	130.63	122.43	124.87	116.76	122.28	120.52	125.36	124.87	120.52	130.64	128.23	117.14
123.51	122.49	130.65	122.45	124.89	116.78	122.3	120.53	125.37	124.89	120.54	130.66	128.24	117.17
123.55	122.51	130.67	122.48	124.92	116.79	122.33	120.54	125.38	124.91	120.55	130.68	128.25	117.2
123.58	122.53	130.69	122.5	124.94	116.8	122.35	120.55	125.4	124.93	120.57	130.7	128.26	117.22
123.62	122.55	130.71	122.53	124.96	116.82	122.37	120.56	125.41	124.95	120.59	130.72	128.28	117.25
123.65	122.56	130.73	122.56	124.99	116.83	122.39	120.57	125.43	124.97	120.61	130.74	128.29	117.28
123.69	122.58	130.75	122.58	125.01	116.85	122.41	120.59	125.44	124.98	120.62	130.76	128.3	117.3
123.59	122.51	130.69	122.51	124.93	116.8	122.35	120.55	125.4	124.9	120.56	130.68	128.25	117.25
123.49	122.45	130.63	122.43	124.86	116.76	122.29	120.51	125.36	124.81	120.5	130.59	128.19	117.19
123.39	122.38	130.57	122.36	124.78	116.72	122.23	120.48	125.32	124.73	120.44	130.51	128.14	117.13
123.29	122.32	130.51	122.29	124.71	116.67	122.16	120.44	125.29	124.64	120.38	130.42	128.09	117.08
123.19	122.25	130.45	122.21	124.63	116.63	122.1	120.41	125.25	124.56	120.31	130.34	128.03	117.02
123.09	122.19	130.39	122.14	124.56	116.59	122.04	120.37	125.21	124.47	120.25	130.25	127.98	116.97
122.99	122.12	130.33	122.07	124.48	116.54	121.97	120.34	125.17	124.39	120.19	130.17	127.92	116.91
122.89	122.06	130.28	121.99	124.41	116.5	121.91	120.3	125.13	124.3	120.13	130.09	127.87	116.85
122.79	121.99	130.22	121.92	124.34	116.46	121.85	120.27	125.09	124.22	120.07	130	127.82	116.8
122.69	121.93	130.16	121.85	124.26	116.42	121.79	120.23	125.05	124.13	120.01	129.92	127.76	116.74
122.59	121.86	130.1	121.78	124.19	116.37	121.72	120.19	125.02	124.05	119.95	129.84	127.71	116.69
122.49	121.8	130.04	121.7	124.11	116.33	121.66	120.16	124.98	123.96	119.88	129.75	127.66	116.63
122.39	121.73	129.98	121.63	124.04	116.29	121.6	120.12	124.94	123.88	119.82	129.67	127.6	116.57
122.29	121.67	129.92	121.56	123.96	116.24	121.54	120.09	124.9	123.79	119.76	129.59	127.55	116.52
122.19	121.6	129.86	121.49	123.89	116.2	121.47	120.05	124.86	123.71	119.7	129.5	127.5	116.46
122.09	121.54	129.8	121.41	123.82	116.16	121.41	120.02	124.82	123.63	119.64	129.42	127.44	116.41
122	121.47	129.74	121.34	123.74	116.12	121.35	119.98	124.78	123.54	119.58	129.34	127.39	116.35
121.9	121.41	129.68	121.27	123.67	116.07	121.29	119.95	124.75	123.46	119.52	129.26	127.34	116.3
121.8	121.35	129.62	121.2	123.6	116.03	121.23	119.91	124.71	123.38	119.46	129.17	127.28	116.24
121.7	121.28	129.56	121.13	123.52	115.99	121.16	119.88	124.67	123.29	119.4	129.09	127.23	116.19
121.6	121.22	129.51	121.06	123.45	115.95	121.1	119.84	124.63	123.21	119.34	129.01	127.18	116.13
121.51	121.15	129.45	120.98	123.37	115.9	121.04	119.81	124.59	123.13	119.28	128.93	127.13	116.07
121.41	121.09	129.39	120.91	123.3	115.86	120.98	119.77	124.55	123.04	119.22	128.84	127.07	116.02
121.31	121.02	129.33	120.84	123.23	115.82	120.92	119.74	124.52	122.96	119.16	128.76	127.02	115.96
121.21	120.96	129.27	120.77	123.16	115.78	120.86	119.7	124.48	122.88	119.1	128.68	126.97	115.91
121.12	120.9	129.21	120.7	123.08	115.73	120.8	119.67	124.44	122.79	119.04	128.6	126.91	115.85
121.02	120.83	129.15	120.63	123.01	115.69	120.73	119.63	124.4	122.71	118.98	128.51	126.86	115.8
120.92	120.77	129.09	120.56	122.94	115.65	120.67	119.6	124.36	122.63	118.92	128.43	126.81	115.74
120.82	120.71	129.04	120.49	122.86	115.61	120.61	119.56	124.33	122.55	118.86	128.35	126.76	115.69
120.73	120.64	128.98	120.41	122.79	115.57	120.55	119.53	124.29	122.46	118.8	128.27	126.7	115.63
120.63	120.58	128.92	120.34	122.72	115.52	120.49	119.49	124.25	122.38	118.74	128.19	126.65	115.58
120.53	120.52	128.86	120.27	122.65	115.48	120.43	119.46	124.21	122.3	118.68	128.11	126.6	115.52
120.44	120.45	128.8	120.2	122.57	115.44	120.37	119.42	124.17	122.22	118.62	128.03	126.55	115.47
120.34	120.39	128.74	120.13	122.5	115.4	120.31	119.39	124.14	122.14	118.56	127.94	126.49	115.41
120.24	120.33	128.68	120.06	122.43	115.36	120.25	119.35	124.1	122.05	118.5	127.86	126.44	115.36
120.15	120.26	128.62	119.99	122.36	115.31	120.18	119.32	124.06	121.97	118.44	127.78	126.39	115.3
120.05	120.2	128.57	119.92	122.29	115.27	120.12	119.28	124.02	121.89	118.38	127.7	126.34	115.25
119.96	120.14	128.51	119.85	122.21	115.23	120.06	119.25	123.98	121.81	118.32	127.62	126.28	115.19
119.86	120.07	128.45	119.78	122.14	115.19	120	119.21	123.95	121.73	118.26	127.54	126.23	115.14
119.76	120.01	128.39	119.71	122.07	115.15	119.94	119.18	123.91	121.65	118.2	127.46	126.18	115.08
119.67	119.95	128.33	119.64	122	115.11	119.88	119.14	123.87	121.57	118.14	127.38	126.13	115.03
119.57	119.88	128.27	119.57	121.93	115.06	119.82	119.11	123.83	121.49	118.08	127.3	126.08	114.97
119.48	119.82	128.22	119.5	121.86	115.02	119.76	119.07	123.8	121.41	118.02	127.22	126.02	114.92
119.38	119.76	128.16	119.43	121.79	114.98	119.7	119.04	123.76	121.32	117.97	127.14	125.97	114.87
119.29	119.7	128.1	119.36	121.71	114.94	119.64	119	123.72	121.24	117.91	127.06	125.92	114.81
119.19	119.63	128.04	119.3	121.64	114.9	119.58	118.97	123.68	121.16	117.85	126.98	125.87	114.76
119.1	119.57	127.98	119.23	121.57	114.86	119.52	118.93	123.64	121.08	117.79	126.9	125.82	114.7
119	119.51	127.92	119.16	121.5	114.82	119.46	118.9	123.61	121	117.73	126.82	125.76	114.65
118.91	119.45	127.87	119.09	121.43	114.77	119.4	118.87	123.57	120.92	117.67	126.74	125.71	114.59
118.82	119.39	127.81	119.02	121.36	114.73	119.34	118.83	123.53	120.84	117.61	126.66	125.66	114.54
118.72	119.32	127.75	118.95	121.29	114.69	119.28	118.8	123.49	120.76	117.56	126.58	125.61	114.49
118.63	119.26	127.69	118.88	121.22	114.65	119.22	118.76	123.46	120.68	117.5	126.5	125.56	114.43
118.53	119.2	127.63	118.81	121.15	114.61	119.16	118.73	123.42	120.6	117.44	126.42	125.51	114.38
118.44	119.14	127.58	118.75	121.08	114.57	119.1	118.69	123.38	120.53	117.38	126.34	125.45	114.32
118.35	119.08	127.52	118.68	121.01	114.53	119.04	118.66	123.34	120.45	117.32	126.26	125.4	114.27
118.25	119.01	127.46	118.61	120.94	114.49	118.98	118.62	123.31	120.37	117.26	126.18	125.35	114.21
118.16	118.95	127.4	118.54	120.87	114.44	118.93	118.59	123.27	120.29	117.21	126.11	125.3	114.16
118.06	118.89	127.34	118.47	120.8	114.4	118.87	118.56	123.23	120.21	117.15	126.03	125.25	114.11
117.97	118.83	127.29	118.4	120.73	114.36	118.81	118.52	123.2	120.13	117.09	125.95	125.2	114.05
117.88	118.77	127.23	118.34	120.66	114.32	118.75	118.49	123.16	120.05	117.03	125.87	125.15	114
117.79	118.71	127.17	118.27	120.59	114.28	118.69	118.45	123.12	119.97	116.97	125.79	125.1	113.94
117.69	118.64	127.11	118.2	120.52	114.24	118.63	118.42	123.08	119.89	116.92	125.71	125.04	113.89
117.6	118.58	127.06	118.13	120.45	114.2	118.57	118.39	123.05	119.82	116.86	125.63	124.99	113.84
117.51	118.52	127	118.07	120.38	114.16	118.51	118.35	123.01	119.74	116.8	125.56	124.94	113.78
117.41	118.46	126.94	118	120.31	114.12	118.45	118.32	122.97	119.66	116.74	125.48	124.89	113.73
117.32	118.4	126.88	117.93	120.24	114.08	118.39	118.28	122.94	119.58	116.69	125.4	124.84	113.68
117.23	118.34	126.82	117.86	120.17	114.04	118.34	118.25	122.9	119.5	116.63	125.32	124.79	113.62
117.14	118.28	126.77	117.8	120.1	114	118.28	118.21	122.86	119.43	116.57	125.24	124.74	113.57
117.05	118.22	126.71	117.73	120.03	113.95	118.22	118.18	122.82	119.35	116.51	125.17	124.69	113.52
116.95	118.16	126.65	117.66	119.97	113.91	118.16	118.15	122.79	119.27	116.46	125.09	124.64	113.46
116.86	118.09	126.59	117.6	119.9	113.87	118.1	118.11	122.75	119.19	116.4	125.01	124.59	113.41
116.77	118.03	126.54	117.53	119.83	113.83	118.04	118.08	122.71	119.12	116.34	124.93	124.54	113.35
116.68	117.97	126.48	117.46	119.76	113.79	117.98	118.04	122.68	119.04	116.29	124.86	124.48	113.3
116.59	117.91	126.42	117.4	119.69	113.75	117.93	118.01	122.64	118.96	116.23	124.78	124.43	113.25
116.5	117.85	126.37	117.33	119.62	113.71	117.87	117.98	122.6	118.88	116.17	124.7	124.38	113.19
116.53	117.87	126.39	117.36	119.65	113.73	117.89	117.99	122.62	118.9	116.19	124.72	124.4	113.22
116.57	117.89	126.41	117.38	119.67	113.74	117.91	118	122.63	118.92	116.21	124.74	124.41	113.25
116.61	117.91	126.43	117.41	119.7	113.75	117.94	118.01	122.65	118.94	116.23	124.77	124.42	113.28
116.64	117.93	126.45	117.44	119.72	113.77	117.96	118.02	122.66	118.96	116.25	124.79	124.44	113.31
116.68	117.94	126.47	117.46	119.74	113.78	117.98	118.04	122.68	118.98	116.26	124.81	124.45	113.34
116.72	117.96	126.49	117.49	119.77	113.8	118.01	118.05	122.69	119	116.28	124.83	124.46	113.36
116.76	117.98	126.52	117.52	119.79	113.81	118.03	118.06	122.7	119.02	116.3	124.85	124.48	113.39
116.79	118	126.54	117.55	119.82	113.83	118.05	118.07	122.72	119.04	116.32	124.88	124.49	113.42
116.83	118.02	126.56	117.57	119.84	113.84	118.08	118.08	122.73	119.06	116.34	124.9	124.5	113.45
116.87	118.04	126.58	117.6	119.86	113.85	118.1	118.1	122.75	119.08	116.36	124.92	124.52	113.48
116.91	118.05	126.6	117.63	119.89	113.87	118.12	118.11	122.76	119.1	116.37	124.94	124.53	113.51
116.94	118.07	126.62	117.65	119.91	113.88	118.14	118.12	122.78	119.12	116.39	124.96	124.54	113.53
116.98	118.09	126.65	117.68	119.94	113.9	118.17	118.13	122.79	119.14	116.41	124.99	124.55	113.56
117.02	118.11	126.67	117.71	119.96	113.91	118.19	118.14	122.81	119.16	116.43	125.01	124.57	113.59
117.05	118.13	126.69	117.73	119.98	113.92	118.21	118.16	122.82	119.18	116.45	125.03	124.58	113.62
117.09	118.15	126.71	117.76	120.01	113.94	118.24	118.17	122.84	119.2	116.47	125.05	124.59	113.65
117.13	118.16	126.73	117.79	120.03	113.95	118.26	118.18	122.85	119.22	116.48	125.07	124.61	113.67
117.17	118.18	126.75	117.82	120.06	113.97	118.28	118.19	122.86	119.24	116.5	125.1	124.62	113.7
117.2	118.2	126.77	117.84	120.08	113.98	118.3	118.2	122.88	119.26	116.52	125.12	124.63	113.73
117.24	118.22	126.8	117.87	120.1	114	118.33	118.21	122.89	119.28	116.54	125.14	124.65	113.76
117.28	118.24	126.82	117.9	120.13	114.01	118.35	118.23	122.91	119.3	116.56	125.16	124.66	113.79
117.32	118.26	126.84	117.92	120.15	114.02	118.37	118.24	122.92	119.32	116.58	125.18	124.67	113.81
117.22	118.19	126.78	117.86	120.08	113.98	118.31	118.2	122.89	119.24	116.52	125.11	124.62	113.76
117.13	118.13	126.72	117.79	120.01	113.94	118.26	118.17	122.85	119.16	116.46	125.03	124.57	113.71
117.04	118.07	126.67	117.72	119.95	113.9	118.2	118.14	122.81	119.08	116.4	124.95	124.52	113.65
116.95	118.01	126.61	117.65	119.88	113.86	118.14	118.1	122.77	119.01	116.35	124.87	124.47	113.6
116.85	117.95	126.55	117.59	119.81	113.82	118.08	118.07	122.74	118.93	116.29	124.8	124.42	113.55
116.76	117.89	126.49	117.52	119.74	113.78	118.02	118.03	122.7	118.85	116.23	124.72	124.37	113.49
116.67	117.83	126.44	117.45	119.67	113.74	117.96	118	122.66	118.78	116.18	124.64	124.32	113.44
116.58	117.77	126.38	117.39	119.6	113.7	117.91	117.97	122.63	118.7	116.12	124.56	124.27	113.39
116.49	117.71	126.32	117.32	119.53	113.66	117.85	117.93	122.59	118.62	116.06	124.49	124.22	113.33
116.4	117.65	126.26	117.25	119.47	113.62	117.79	117.9	122.55	118.55	116.01	124.41	124.17	113.28
116.31	117.59	126.21	117.19	119.4	113.58	117.73	117.87	122.52	118.47	115.95	124.33	124.12	113.23
116.22	117.53	126.15	117.12	119.33	113.54	117.67	117.83	122.48	118.39	115.89	124.26	124.07	113.17
116.12	117.47	126.09	117.06	119.26	113.5	117.62	117.8	122.44	118.32	115.84	124.18	124.02	113.12
116.03	117.41	126.03	116.99	119.19	113.46	117.56	117.76	122.41	118.24	115.78	124.1	123.97	113.07
115.94	117.35	125.98	116.92	119.13	113.42	117.5	117.73	122.37	118.17	115.72	124.03	123.92	113.01
115.85	117.29	125.92	116.86	119.06	113.38	117.44	117.7	122.33	118.09	115.67	123.95	123.87	112.96
115.76	117.23	125.86	116.79	118.99	113.34	117.38	117.66	122.3	118.01	115.61	123.88	123.82	112.91
115.67	117.17	125.81	116.73	118.92	113.3	117.33	117.63	122.26	117.94	115.56	123.8	123.77	112.85
115.58	117.11	125.75	116.66	118.86	113.26	117.27	117.6	122.22	117.86	115.5	123.72	123.72	112.8
115.49	117.05	125.69	116.6	118.79	113.22	117.21	117.56	122.19	117.79	115.44	123.65	123.67	112.75
115.4	116.99	125.63	116.53	118.72	113.18	117.16	117.53	122.15	117.71	115.39	123.57	123.62	112.69
115.31	116.93	125.58	116.47	118.65	113.14	117.1	117.49	122.11	117.64	115.33	123.5	123.57	112.64
115.22	116.87	125.52	116.4	118.59	113.1	117.04	117.46	122.08	117.56	115.28	123.42	123.52	112.59
115.13	116.81	125.46	116.33	118.52	113.06	116.98	117.43	122.04	117.49	115.22	123.34	123.47	112.53
115.04	116.75	125.41	116.27	118.45	113.02	116.93	117.39	122	117.41	115.16	123.27	123.42	112.48
114.95	116.69	125.35	116.21	118.39	112.98	116.87	117.36	121.97	117.34	115.11	123.19	123.37	112.43
114.86	116.63	125.29	116.14	118.32	112.94	116.81	117.33	121.93	117.26	115.05	123.12	123.32	112.38
114.78	116.57	125.24	116.08	118.25	112.9	116.76	117.29	121.89	117.19	115	123.04	123.27	112.32
114.69	116.52	125.18	116.01	118.19	112.86	116.7	117.26	121.86	117.11	114.94	122.97	123.22	112.27
114.6	116.46	125.12	115.95	118.12	112.82	116.64	117.23	121.82	117.04	114.89	122.89	123.17	112.22
114.51	116.4	125.07	115.88	118.05	112.78	116.59	117.19	121.79	116.97	114.83	122.82	123.12	112.17
114.42	116.34	125.01	115.82	117.99	112.74	116.53	117.16	121.75	116.89	114.78	122.74	123.07	112.11
114.33	116.28	124.95	115.75	117.92	112.7	116.47	117.13	121.71	116.82	114.72	122.67	123.02	112.06
114.24	116.22	124.9	115.69	117.85	112.66	116.42	117.09	121.68	116.74	114.67	122.59	122.97	112.01
114.15	116.16	124.84	115.62	117.79	112.62	116.36	117.06	121.64	116.67	114.61	122.52	122.92	111.96
114.07	116.1	124.78	115.56	117.72	112.58	116.3	117.03	121.6	116.6	114.55	122.44	122.87	111.9
113.98	116.05	124.73	115.5	117.66	112.54	116.25	116.99	121.57	116.52	114.5	122.37	122.82	111.85
113.89	115.99	124.67	115.43	117.59	112.51	116.19	116.96	121.53	116.45	114.45	122.3	122.78	111.8
113.8	115.93	124.61	115.37	117.53	112.47	116.13	116.93	121.5	116.38	114.39	122.22	122.73	111.75
113.71	115.87	124.56	115.31	117.46	112.43	116.08	116.89	121.46	116.3	114.34	122.15	122.68	111.69
113.63	115.81	124.5	115.24	117.39	112.39	116.02	116.86	121.42	116.23	114.28	122.07	122.63	111.64
113.54	115.75	124.44	115.18	117.33	112.35	115.97	116.83	121.39	116.16	114.23	122	122.58	111.59
113.45	115.7	124.39	115.12	117.26	112.31	115.91	116.79	121.35	116.09	114.17	121.93	122.53	111.54
113.36	115.64	124.33	115.05	117.2	112.27	115.85	116.76	121.32	116.01	114.12	121.85	122.48	111.49
113.28	115.58	124.28	114.99	117.13	112.23	115.8	116.73	121.28	115.94	114.06	121.78	122.43	111.43
113.19	115.52	124.22	114.93	117.07	112.19	115.74	116.7	121.24	115.87	114.01	121.7	122.38	111.38
113.1	115.46	124.16	114.86	117	112.15	115.69	116.66	121.21	115.79	113.95	121.63	122.34	111.33
113.02	115.41	124.11	114.8	116.94	112.11	115.63	116.63	121.17	115.72	113.9	121.56	122.29	111.28
112.93	115.35	124.05	114.74	116.87	112.08	115.58	116.6	121.14	115.65	113.85	121.48	122.24	111.23
112.84	115.29	123.99	114.67	116.81	112.04	115.52	116.56	121.1	115.58	113.79	121.41	122.19	111.17
112.76	115.23	123.94	114.61	116.74	112	115.46	116.53	121.07	115.51	113.74	121.34	122.14	111.12
112.67	115.18	123.88	114.55	116.68	111.96	115.41	116.5	121.03	115.43	113.68	121.27	122.09	111.07
112.58	115.12	123.83	114.49	116.61	111.92	115.35	116.47	120.99	115.36	113.63	121.19	122.04	111.02
112.62	115.14	123.85	114.51	116.64	111.93	115.38	116.48	121.01	115.38	113.65	121.22	122.06	111.05
112.66	115.16	123.87	114.54	116.66	111.95	115.4	116.49	121.02	115.4	113.67	121.24	122.07	111.08
112.7	115.17	123.89	114.57	116.69	111.96	115.42	116.5	121.04	115.42	113.69	121.26	122.08	111.11
112.74	115.19	123.92	114.6	116.71	111.98	115.45	116.51	121.05	115.44	113.71	121.28	122.1	111.13
112.78	115.21	123.94	114.63	116.74	111.99	115.47	116.53	121.07	115.46	113.72	121.31	122.11	111.16
112.82	115.23	123.96	114.65	116.76	112.01	115.49	116.54	121.08	115.48	113.74	121.33	122.12	111.19
112.85	115.25	123.98	114.68	116.79	112.02	115.52	116.55	121.1	115.5	113.76	121.35	122.14	111.22
112.89	115.27	124.01	114.71	116.81	112.04	115.54	116.56	121.11	115.53	113.78	121.38	122.15	111.25
112.93	115.29	124.03	114.74	116.84	112.05	115.56	116.57	121.13	115.55	113.8	121.4	122.16	111.28
112.97	115.31	124.05	114.76	116.86	112.07	115.59	116.59	121.14	115.57	113.82	121.42	122.18	111.31
113.01	115.33	124.07	114.79	116.88	112.08	115.61	116.6	121.16	115.59	113.84	121.44	122.19	111.34
113.05	115.34	124.1	114.82	116.91	112.09	115.63	116.61	121.17	115.61	113.86	121.47	122.21	111.37
113.08	115.36	124.12	114.85	116.93	112.11	115.66	116.62	121.19	115.63	113.88	121.49	122.22	111.4
113.12	115.38	124.14	114.88	116.96	112.12	115.68	116.64	121.2	115.65	113.9	121.51	122.23	111.43
113.16	115.4	124.16	114.9	116.98	112.14	115.7	116.65	121.21	115.67	113.92	121.54	122.25	111.45
113.2	115.42	124.19	114.93	117.01	112.15	115.73	116.66	121.23	115.69	113.93	121.56	122.26	111.48
113.24	115.44	124.21	114.96	117.03	112.17	115.75	116.67	121.24	115.71	113.95	121.58	122.27	111.51
113.28	115.46	124.23	114.99	117.06	112.18	115.77	116.68	121.26	115.73	113.97	121.6	122.29	111.54
113.31	115.48	124.25	115.01	117.08	112.2	115.8	116.7	121.27	115.75	113.99	121.63	122.3	111.57
113.23	115.42	124.2	114.95	117.02	112.16	115.74	116.66	121.24	115.68	113.94	121.55	122.25	111.52
113.14	115.36	124.14	114.89	116.95	112.12	115.69	116.63	121.2	115.6	113.88	121.48	122.2	111.47
113.05	115.3	124.09	114.82	116.89	112.08	115.63	116.6	121.17	115.53	113.83	121.41	122.15	111.41
112.97	115.24	124.03	114.76	116.82	112.04	115.57	116.56	121.13	115.46	113.77	121.33	122.11	111.36
112.88	115.19	123.97	114.7	116.76	112	115.52	116.53	121.09	115.39	113.72	121.26	122.06	111.31
112.79	115.13	123.92	114.64	116.69	111.96	115.46	116.5	121.06	115.32	113.67	121.19	122.01	111.26
112.71	115.07	123.86	114.57	116.63	111.92	115.41	116.47	121.02	115.25	113.61	121.11	121.96	111.21
112.62	115.01	123.8	114.51	116.56	111.88	115.35	116.43	120.99	115.17	113.56	121.04	121.91	111.15
112.53	114.96	123.75	114.45	116.5	111.85	115.3	116.4	120.95	115.1	113.5	120.97	121.86	111.1
112.45	114.9	123.69	114.39	116.43	111.81	115.24	116.37	120.92	115.03	113.45	120.9	121.81	111.05
112.36	114.84	123.64	114.32	116.37	111.77	115.19	116.33	120.88	114.96	113.4	120.82	121.77	111
112.28	114.79	123.58	114.26	116.31	111.73	115.13	116.3	120.84	114.89	113.34	120.75	121.72	110.95
112.19	114.73	123.52	114.2	116.24	111.69	115.08	116.27	120.81	114.82	113.29	120.68	121.67	110.9
112.1	114.67	123.47	114.14	116.18	111.65	115.02	116.24	120.77	114.75	113.24	120.61	121.62	110.84
112.02	114.61	123.41	114.08	116.11	111.61	114.97	116.2	120.74	114.68	113.18	120.54	121.57	110.79
111.93	114.56	123.36	114.01	116.05	111.58	114.91	116.17	120.7	114.61	113.13	120.46	121.53	110.74
111.85	114.5	123.3	113.95	115.99	111.54	114.86	116.14	120.67	114.53	113.08	120.39	121.48	110.69
111.76	114.44	123.25	113.89	115.92	111.5	114.8	116.11	120.63	114.46	113.02	120.32	121.43	110.64
111.68	114.39	123.19	113.83	115.86	111.46	114.75	116.07	120.6	114.39	112.97	120.25	121.38	110.59
111.59	114.33	123.13	113.77	115.8	111.42	114.69	116.04	120.56	114.32	112.92	120.18	121.33	110.53
111.51	114.27	123.08	113.71	115.73	111.38	114.64	116.01	120.53	114.25	112.86	120.1	121.29	110.48
111.42	114.22	123.02	113.64	115.67	111.35	114.58	115.97	120.49	114.18	112.81	120.03	121.24	110.43
111.34	114.16	122.97	113.58	115.61	111.31	114.53	115.94	120.45	114.11	112.76	119.96	121.19	110.38
111.25	114.1	122.91	113.52	115.54	111.27	114.48	115.91	120.42	114.04	112.7	119.89	121.14	110.33
111.17	114.05	122.86	113.46	115.48	111.23	114.42	115.88	120.38	113.97	112.65	119.82	121.1	110.28
111.09	113.99	122.8	113.4	115.42	111.19	114.37	115.85	120.35	113.9	112.6	119.75	121.05	110.23
111	113.94	122.74	113.34	115.35	111.16	114.31	115.81	120.31	113.84	112.55	119.68	121	110.18
110.92	113.88	122.69	113.28	115.29	111.12	114.26	115.78	120.28	113.77	112.49	119.61	120.95	110.12
110.83	113.82	122.63	113.22	115.23	111.08	114.2	115.75	120.24	113.7	112.44	119.53	120.91	110.07
110.75	113.77	122.58	113.16	115.17	111.04	114.15	115.72	120.21	113.63	112.39	119.46	120.86	110.02
110.67	113.71	122.52	113.1	115.1	111	114.1	115.68	120.17	113.56	112.34	119.39	120.81	109.97
110.58	113.66	122.47	113.03	115.04	110.97	114.04	115.65	120.14	113.49	112.28	119.32	120.76	109.92
110.5	113.6	122.41	112.97	114.98	110.93	113.99	115.62	120.1	113.42	112.23	119.25	120.72	109.87
110.41	113.54	122.36	112.91	114.92	110.89	113.94	115.59	120.07	113.35	112.18	119.18	120.67	109.82
110.33	113.49	122.3	112.85	114.85	110.85	113.88	115.55	120.03	113.28	112.13	119.11	120.62	109.77
110.25	113.43	122.25	112.79	114.79	110.81	113.83	115.52	120	113.21	112.07	119.04	120.57	109.72
110.16	113.38	122.19	112.73	114.73	110.78	113.77	115.49	119.96	113.15	112.02	118.97	120.53	109.67
110.08	113.32	122.14	112.67	114.67	110.74	113.72	115.46	119.93	113.08	111.97	118.9	120.48	109.61
110	113.27	122.08	112.61	114.61	110.7	113.67	115.43	119.89	113.01	111.92	118.83	120.43	109.56
109.92	113.21	122.03	112.55	114.54	110.66	113.61	115.39	119.86	112.94	111.87	118.76	120.39	109.51
109.83	113.15	121.97	112.49	114.48	110.63	113.56	115.36	119.82	112.87	111.81	118.69	120.34	109.46
109.75	113.1	121.92	112.43	114.42	110.59	113.51	115.33	119.79	112.8	111.76	118.62	120.29	109.41
109.67	113.04	121.86	112.37	114.36	110.55	113.45	115.3	119.75	112.74	111.71	118.55	120.25	109.36
109.59	112.99	121.8	112.32	114.3	110.51	113.4	115.27	119.72	112.67	111.66	118.48	120.2	109.31
109.5	112.93	121.75	112.26	114.24	110.48	113.35	115.23	119.68	112.6	111.61	118.41	120.15	109.26
109.42	112.88	121.69	112.2	114.17	110.44	113.3	115.2	119.65	112.53	111.56	118.34	120.11	109.21
109.34	112.82	121.64	112.14	114.11	110.4	113.24	115.17	119.61	112.47	111.5	118.27	120.06	109.16
109.26	112.77	121.59	112.08	114.05	110.36	113.19	115.14	119.58	112.4	111.45	118.2	120.01	109.11
109.18	112.71	121.53	112.02	113.99	110.33	113.14	115.11	119.54	112.33	111.4	118.13	119.97	109.06
109.09	112.66	121.48	111.96	113.93	110.29	113.08	115.07	119.51	112.26	111.35	118.06	119.92	109.01
109.01	112.6	121.42	111.9	113.87	110.25	113.03	115.04	119.47	112.2	111.3	118	119.87	108.96
108.93	112.55	121.37	111.84	113.81	110.21	112.98	115.01	119.44	112.13	111.25	117.93	119.83	108.91
108.85	112.49	121.31	111.78	113.75	110.18	112.93	114.98	119.41	112.06	111.2	117.86	119.78	108.86
108.77	112.44	121.26	111.72	113.69	110.14	112.87	114.95	119.37	112	111.14	117.79	119.73	108.81
108.69	112.39	121.2	111.67	113.63	110.1	112.82	114.91	119.34	111.93	111.09	117.72	119.69	108.76
108.61	112.33	121.15	111.61	113.57	110.07	112.77	114.88	119.3	111.86	111.04	117.65	119.64	108.71
108.52	112.28	121.09	111.55	113.5	110.03	112.72	114.85	119.27	111.8	110.99	117.58	119.59	108.66
108.44	112.22	121.04	111.49	113.44	109.99	112.66	114.82	119.23	111.73	110.94	117.51	119.55	108.61
108.36	112.17	120.98	111.43	113.38	109.96	112.61	114.79	119.2	111.66	110.89	117.45	119.5	108.56
108.28	112.11	120.93	111.37	113.32	109.92	112.56	114.76	119.16	111.6	110.84	117.38	119.46	108.51
108.2	112.06	120.87	111.32	113.26	109.88	112.51	114.72	119.13	111.53	110.79	117.31	119.41	108.46
108.12	112.01	120.82	111.26	113.2	109.84	112.45	114.69	119.1	111.47	110.74	117.24	119.36	108.41
108.04	111.95	120.76	111.2	113.14	109.81	112.4	114.66	119.06	111.4	110.69	117.17	119.32	108.36
107.96	111.9	120.71	111.14	113.08	109.77	112.35	114.63	119.03	111.33	110.64	117.1	119.27	108.31
107.88	111.84	120.66	111.08	113.02	109.73	112.3	114.6	118.99	111.27	110.59	117.04	119.23	108.26
107.8	111.79	120.6	111.03	112.96	109.7	112.25	114.57	118.96	111.2	110.53	116.97	119.18	108.21
107.72	111.74	120.55	110.97	112.9	109.66	112.2	114.53	118.92	111.14	110.48	116.9	119.13	108.16
107.64	111.68	120.49	110.91	112.84	109.62	112.14	114.5	118.89	111.07	110.43	116.83	119.09	108.11
107.56	111.63	120.44	110.85	112.79	109.59	112.09	114.47	118.86	111.01	110.38	116.77	119.04	108.06
107.48	111.57	120.38	110.8	112.73	109.55	112.04	114.44	118.82	110.94	110.33	116.7	119	108.01
107.4	111.52	120.33	110.74	112.67	109.51	111.99	114.41	118.79	110.88	110.28	116.63	118.95	107.96
107.32	111.47	120.28	110.68	112.61	109.48	111.94	114.38	118.75	110.81	110.23	116.56	118.9	107.91
107.24	111.41	120.22	110.62	112.55	109.44	111.89	114.35	118.72	110.75	110.18	116.5	118.86	107.86
107.16	111.36	120.17	110.57	112.49	109.4	111.83	114.31	118.68	110.68	110.13	116.43	118.81	107.81
107.09	111.31	120.11	110.51	112.43	109.37	111.78	114.28	118.65	110.62	110.08	116.36	118.77	107.76
107.01	111.25	120.06	110.45	112.37	109.33	111.73	114.25	118.62	110.55	110.03	116.3	118.72	107.71
106.93	111.2	120	110.4	112.31	109.3	111.68	114.22	118.58	110.49	109.98	116.23	118.68	107.66
106.85	111.15	119.95	110.34	112.25	109.26	111.63	114.19	118.55	110.42	109.93	116.16	118.63	107.61
106.77	111.09	119.9	110.28	112.19	109.22	111.58	114.16	118.51	110.36	109.88	116.09	118.59	107.56
106.69	111.04	119.84	110.23	112.14	109.19	111.53	114.13	118.48	110.29	109.83	116.03	118.54	107.51
106.61	110.99	119.79	110.17	112.08	109.15	111.48	114.1	118.45	110.23	109.78	115.96	118.5	107.46
106.53	110.94	119.73	110.11	112.02	109.11	111.43	114.06	118.41	110.17	109.74	115.9	118.45	107.41
106.46	110.88	119.68	110.06	111.96	109.08	111.37	114.03	118.38	110.1	109.69	115.83	118.4	107.36
106.38	110.83	119.63	110	111.9	109.04	111.32	114	118.34	110.04	109.64	115.76	118.36	107.32
106.3	110.78	119.57	109.95	111.84	109.01	111.27	113.97	118.31	109.97	109.59	115.7	118.31	107.27
106.22	110.72	119.52	109.89	111.78	108.97	111.22	113.94	118.28	109.91	109.54	115.63	118.27	107.22
106.14	110.67	119.46	109.83	111.73	108.93	111.17	113.91	118.24	109.85	109.49	115.56	118.22	107.17
106.07	110.62	119.41	109.78	111.67	108.9	111.12	113.88	118.21	109.78	109.44	115.5	118.18	107.12
105.99	110.57	119.36	109.72	111.61	108.86	111.07	113.85	118.18	109.72	109.39	115.43	118.13	107.07
105.91	110.51	119.3	109.67	111.55	108.83	111.02	113.82	118.14	109.66	109.34	115.37	118.09	107.02
105.83	110.46	119.25	109.61	111.49	108.79	110.97	113.78	118.11	109.59	109.29	115.3	118.04	106.97
105.76	110.41	119.2	109.55	111.44	108.75	110.92	113.75	118.07	109.53	109.24	115.23	118	106.92
105.68	110.36	119.14	109.5	111.38	108.72	110.87	113.72	118.04	109.47	109.19	115.17	117.95	106.87
105.6	110.3	119.09	109.44	111.32	108.68	110.82	113.69	118.01	109.4	109.14	115.1	117.91	106.83
105.52	110.25	119.03	109.39	111.26	108.65	110.77	113.66	117.97	109.34	109.1	115.04	117.87	106.78
105.45	110.2	118.98	109.33	111.21	108.61	110.72	113.63	117.94	109.28	109.05	114.97	117.82	106.73
105.37	110.15	118.93	109.28	111.15	108.58	110.67	113.6	117.91	109.22	109	114.91	117.78	106.68
105.29	110.1	118.87	109.22	111.09	108.54	110.62	113.57	117.87	109.15	108.95	114.84	117.73	106.63
105.22	110.04	118.82	109.17	111.03	108.5	110.57	113.54	117.84	109.09	108.9	114.78	117.69	106.58
105.14	109.99	118.77	109.11	110.98	108.47	110.52	113.51	117.81	109.03	108.85	114.71	117.64	106.53
105.06	109.94	118.71	109.06	110.92	108.43	110.47	113.48	117.77	108.97	108.8	114.65	117.6	106.49
104.99	109.89	118.66	109	110.86	108.4	110.42	113.44	117.74	108.9	108.76	114.58	117.55	106.44
104.91	109.84	118.61	108.95	110.81	108.36	110.37	113.41	117.71	108.84	108.71	114.52	117.51	106.39
104.83	109.79	118.55	108.89	110.75	108.33	110.32	113.38	117.67	108.78	108.66	114.45	117.46	106.34
104.76	109.73	118.5	108.84	110.69	108.29	110.27	113.35	117.64	108.72	108.61	114.39	117.42	106.29
104.68	109.68	118.45	108.78	110.63	108.26	110.22	113.32	117.61	108.66	108.56	114.32	117.38	106.24
104.61	109.63	118.39	108.73	110.58	108.22	110.17	113.29	117.57	108.59	108.51	114.26	117.33	106.19
104.53	109.58	118.34	108.67	110.52	108.18	110.12	113.26	117.54	108.53	108.47	114.19	117.29	106.15
104.46	109.53	118.29	108.62	110.46	108.15	110.07	113.23	117.51	108.47	108.42	114.13	117.24	106.1
104.38	109.48	118.23	108.56	110.41	108.11	110.02	113.2	117.47	108.41	108.37	114.07	117.2	106.05
104.3	109.43	118.18	108.51	110.35	108.08	109.97	113.17	117.44	108.35	108.32	114	117.15	106
104.35	109.45	118.21	108.54	110.38	108.09	110	113.18	117.45	108.37	108.34	114.03	117.17	106.03
104.39	109.46	118.23	108.57	110.4	108.11	110.02	113.19	117.47	108.39	108.36	114.05	117.18	106.06
104.43	109.48	118.25	108.6	110.43	108.12	110.05	113.21	117.49	108.41	108.38	114.08	117.2	106.09
104.47	109.5	118.28	108.63	110.45	108.14	110.07	113.22	117.5	108.43	108.4	114.1	117.21	106.13
104.51	109.52	118.3	108.66	110.48	108.15	110.09	113.23	117.52	108.46	108.43	114.13	117.22	106.16
104.55	109.54	118.33	108.69	110.51	108.17	110.12	113.24	117.53	108.48	108.45	114.15	117.24	106.19
104.59	109.56	118.35	108.72	110.53	108.18	110.14	113.26	117.55	108.5	108.47	114.17	117.25	106.22
104.63	109.58	118.38	108.75	110.56	108.2	110.17	113.27	117.56	108.52	108.49	114.2	117.27	106.25
104.67	109.6	118.4	108.78	110.58	108.21	110.19	113.28	117.58	108.54	108.51	114.22	117.28	106.28
104.6	109.55	118.35	108.72	110.53	108.18	110.14	113.25	117.54	108.48	108.46	114.16	117.24	106.23
104.52	109.5	118.3	108.67	110.47	108.14	110.09	113.22	117.51	108.42	108.41	114.1	117.19	106.19
104.44	109.45	118.24	108.61	110.41	108.11	110.04	113.19	117.48	108.36	108.36	114.03	117.15	106.14
104.37	109.4	118.19	108.56	110.36	108.07	109.99	113.16	117.44	108.3	108.32	113.97	117.1	106.09
104.29	109.35	118.14	108.5	110.3	108.04	109.94	113.13	117.41	108.24	108.27	113.9	117.06	106.04
104.22	109.3	118.08	108.45	110.24	108	109.89	113.1	117.38	108.17	108.22	113.84	117.02	105.99
104.14	109.25	118.03	108.4	110.19	107.97	109.84	113.07	117.34	108.11	108.17	113.77	116.97	105.94
104.07	109.19	117.98	108.34	110.13	107.93	109.8	113.04	117.31	108.05	108.12	113.71	116.93	105.9
103.99	109.14	117.92	108.29	110.08	107.9	109.75	113.01	117.28	107.99	108.08	113.65	116.89	105.85
103.92	109.09	117.87	108.23	110.02	107.86	109.7	112.98	117.24	107.93	108.03	113.58	116.84	105.8
103.84	109.04	117.82	108.18	109.96	107.83	109.65	112.95	117.21	107.87	107.98	113.52	116.8	105.75
103.77	108.99	117.77	108.13	109.91	107.79	109.6	112.92	117.18	107.81	107.93	113.46	116.75	105.7
103.69	108.94	117.71	108.07	109.85	107.76	109.55	112.89	117.15	107.75	107.89	113.39	116.71	105.66
103.62	108.89	117.66	108.02	109.8	107.72	109.5	112.86	117.11	107.69	107.84	113.33	116.67	105.61
103.54	108.84	117.61	107.97	109.74	107.69	109.45	112.83	117.08	107.63	107.79	113.27	116.62	105.56
103.47	108.79	117.55	107.91	109.69	107.65	109.4	112.79	117.05	107.57	107.75	113.2	116.58	105.51
103.4	108.74	117.5	107.86	109.63	107.62	109.36	112.76	117.01	107.51	107.7	113.14	116.54	105.46
103.44	108.76	117.53	107.89	109.66	107.63	109.38	112.78	117.03	107.53	107.72	113.16	116.55	105.5
103.48	108.78	117.55	107.92	109.68	107.65	109.4	112.79	117.04	107.55	107.74	113.19	116.56	105.53
103.52	108.8	117.58	107.95	109.71	107.66	109.43	112.8	117.06	107.57	107.76	113.21	116.58	105.56
103.56	108.82	117.6	107.98	109.73	107.68	109.45	112.82	117.08	107.6	107.78	113.24	116.59	105.59
103.6	108.84	117.63	108.01	109.76	107.69	109.48	112.83	117.09	107.62	107.8	113.26	116.61	105.62
103.64	108.86	117.65	108.04	109.79	107.71	109.5	112.84	117.11	107.64	107.82	113.29	116.62	105.65
103.68	108.88	117.68	108.07	109.81	107.72	109.53	112.85	117.12	107.66	107.84	113.31	116.63	105.68
103.72	108.9	117.7	108.1	109.84	107.74	109.55	112.87	117.14	107.68	107.86	113.34	116.65	105.72
103.65	108.85	117.65	108.04	109.78	107.7	109.5	112.84	117.1	107.62	107.82	113.28	116.61	105.67
103.57	108.8	117.6	107.99	109.73	107.67	109.45	112.81	117.07	107.56	107.77	113.21	116.56	105.62
103.5	108.75	117.54	107.94	109.67	107.63	109.4	112.77	117.04	107.5	107.72	113.15	116.52	105.57
103.43	108.7	117.49	107.88	109.61	107.6	109.36	112.74	117	107.44	107.68	113.09	116.47	105.52
103.35	108.65	117.44	107.83	109.56	107.56	109.31	112.71	116.97	107.38	107.63	113.02	116.43	105.48
103.28	108.6	117.38	107.78	109.5	107.53	109.26	112.68	116.94	107.32	107.58	112.96	116.39	105.43
103.2	108.55	117.33	107.72	109.45	107.49	109.21	112.65	116.91	107.26	107.53	112.9	116.34	105.38
103.13	108.49	117.28	107.67	109.39	107.46	109.16	112.62	116.87	107.2	107.49	112.84	116.3	105.33
103.06	108.44	117.23	107.62	109.34	107.43	109.11	112.59	116.84	107.14	107.44	112.77	116.26	105.29
102.98	108.39	117.17	107.57	109.28	107.39	109.06	112.56	116.81	107.08	107.39	112.71	116.21	105.24
102.91	108.34	117.12	107.51	109.23	107.36	109.02	112.53	116.77	107.02	107.35	112.65	116.17	105.19
102.83	108.29	117.07	107.46	109.17	107.32	108.97	112.5	116.74	106.96	107.3	112.59	116.13	105.14
102.76	108.24	117.02	107.41	109.12	107.29	108.92	112.47	116.71	106.91	107.25	112.52	116.08	105.09
102.69	108.19	116.96	107.35	109.06	107.25	108.87	112.44	116.68	106.85	107.21	112.46	116.04	105.05
102.61	108.14	116.91	107.3	109.01	107.22	108.82	112.41	116.64	106.79	107.16	112.4	116	105
102.54	108.09	116.86	107.25	108.96	107.18	108.78	112.38	116.61	106.73	107.11	112.34	115.96	104.95
102.47	108.04	116.81	107.2	108.9	107.15	108.73	112.35	116.58	106.67	107.07	112.27	115.91	104.9
102.39	108	116.75	107.14	108.85	107.11	108.68	112.32	116.55	106.61	107.02	112.21	115.87	104.86
102.32	107.95	116.7	107.09	108.79	107.08	108.63	112.29	116.51	106.55	106.97	112.15	115.83	104.81
102.25	107.9	116.65	107.04	108.74	107.05	108.58	112.26	116.48	106.49	106.93	112.09	115.78	104.76
102.18	107.85	116.6	106.99	108.68	107.01	108.54	112.23	116.45	106.43	106.88	112.03	115.74	104.71
102.1	107.8	116.54	106.94	108.63	106.98	108.49	112.2	116.42	106.38	106.83	111.96	115.7	104.67
102.03	107.75	116.49	106.88	108.57	106.94	108.44	112.17	116.38	106.32	106.79	111.9	115.66	104.62
101.96	107.7	116.44	106.83	108.52	106.91	108.39	112.14	116.35	106.26	106.74	111.84	115.61	104.57
101.89	107.65	116.39	106.78	108.47	106.87	108.35	112.11	116.32	106.2	106.7	111.78	115.57	104.53
101.81	107.6	116.33	106.73	108.41	106.84	108.3	112.08	116.29	106.14	106.65	111.72	115.53	104.48
101.74	107.55	116.28	106.68	108.36	106.81	108.25	112.05	116.25	106.08	106.6	111.66	115.48	104.43
101.67	107.5	116.23	106.63	108.31	106.77	108.2	112.02	116.22	106.03	106.56	111.6	115.44	104.38
101.6	107.45	116.18	106.57	108.25	106.74	108.16	111.99	116.19	105.97	106.51	111.53	115.4	104.34
101.53	107.4	116.13	106.52	108.2	106.7	108.11	111.96	116.16	105.91	106.47	111.47	115.36	104.29
101.45	107.35	116.07	106.47	108.14	106.67	108.06	111.93	116.12	105.85	106.42	111.41	115.31	104.24
101.38	107.3	116.02	106.42	108.09	106.64	108.02	111.91	116.09	105.8	106.37	111.35	115.27	104.2
101.31	107.26	115.97	106.37	108.04	106.6	107.97	111.88	116.06	105.74	106.33	111.29	115.23	104.15
101.24	107.21	115.92	106.32	107.98	106.57	107.92	111.85	116.03	105.68	106.28	111.23	115.19	104.1
101.17	107.16	115.87	106.27	107.93	106.53	107.87	111.82	116	105.62	106.24	111.17	115.14	104.06
101.1	107.11	115.81	106.21	107.88	106.5	107.83	111.79	115.96	105.57	106.19	111.11	115.1	104.01
101.03	107.06	115.76	106.16	107.82	106.47	107.78	111.76	115.93	105.51	106.15	111.05	115.06	103.96
100.95	107.01	115.71	106.11	107.77	106.43	107.73	111.73	115.9	105.45	106.1	110.99	115.02	103.92
100.88	106.96	115.66	106.06	107.72	106.4	107.69	111.7	115.87	105.39	106.06	110.93	114.98	103.87
100.81	106.91	115.61	106.01	107.67	106.37	107.64	111.67	115.84	105.34	106.01	110.87	114.93	103.82
100.74	106.87	115.55	105.96	107.61	106.33	107.59	111.64	115.8	105.28	105.97	110.81	114.89	103.78
100.67	106.82	115.5	105.91	107.56	106.3	107.55	111.61	115.77	105.22	105.92	110.75	114.85	103.73
100.6	106.77	115.45	105.86	107.51	106.27	107.5	111.58	115.74	105.17	105.88	110.69	114.81	103.68
100.53	106.72	115.4	105.81	107.45	106.23	107.45	111.55	115.71	105.11	105.83	110.62	114.77	103.64
100.46	106.67	115.35	105.76	107.4	106.2	107.41	111.52	115.67	105.05	105.79	110.56	114.72	103.59
100.39	106.62	115.3	105.71	107.35	106.16	107.36	111.49	115.64	105	105.74	110.5	114.68	103.54
100.32	106.58	115.24	105.66	107.3	106.13	107.32	111.46	115.61	104.94	105.7	110.45	114.64	103.5
100.25	106.53	115.19	105.61	107.25	106.1	107.27	111.43	115.58	104.89	105.65	110.39	114.6	103.45
100.18	106.48	115.14	105.56	107.19	106.06	107.22	111.4	115.55	104.83	105.61	110.33	114.56	103.4
100.11	106.43	115.09	105.51	107.14	106.03	107.18	111.37	115.52	104.77	105.56	110.27	114.51	103.36
100.04	106.38	115.04	105.46	107.09	106	107.13	111.34	115.48	104.72	105.52	110.21	114.47	103.31
99.968	106.34	114.99	105.41	107.04	105.96	107.08	111.32	115.45	104.66	105.47	110.15	114.43	103.26
99.899	106.29	114.93	105.36	106.98	105.93	107.04	111.29	115.42	104.61	105.43	110.09	114.39	103.22
99.829	106.24	114.88	105.31	106.93	105.9	106.99	111.26	115.39	104.55	105.38	110.03	114.35	103.17
99.759	106.19	114.83	105.26	106.88	105.86	106.95	111.23	115.36	104.49	105.34	109.97	114.31	103.13
99.69	106.15	114.78	105.21	106.83	105.83	106.9	111.2	115.32	104.44	105.29	109.91	114.26	103.08
99.621	106.1	114.73	105.16	106.78	105.8	106.86	111.17	115.29	104.38	105.25	109.85	114.22	103.03
99.551	106.05	114.68	105.11	106.73	105.76	106.81	111.14	115.26	104.33	105.2	109.79	114.18	102.99
99.482	106	114.63	105.06	106.67	105.73	106.76	111.11	115.23	104.27	105.16	109.73	114.14	102.94
99.413	105.95	114.57	105.01	106.62	105.7	106.72	111.08	115.2	104.22	105.12	109.67	114.1	102.89
99.344	105.91	114.52	104.96	106.57	105.67	106.67	111.05	115.17	104.16	105.07	109.61	114.06	102.85
99.275	105.86	114.47	104.91	106.52	105.63	106.63	111.02	115.13	104.11	105.03	109.56	114.02	102.8
99.206	105.81	114.42	104.86	106.47	105.6	106.58	110.99	115.1	104.05	104.98	109.5	113.97	102.76
99.137	105.77	114.37	104.81	106.42	105.57	106.54	110.97	115.07	104	104.94	109.44	113.93	102.71
99.069	105.72	114.32	104.77	106.37	105.53	106.49	110.94	115.04	103.94	104.89	109.38	113.89	102.66
99	105.67	114.27	104.72	106.31	105.5	106.45	110.91	115.01	103.89	104.85	109.32	113.85	102.62
98.932	105.62	114.22	104.67	106.26	105.47	106.4	110.88	114.98	103.83	104.81	109.26	113.81	102.57
98.863	105.58	114.16	104.62	106.21	105.44	106.35	110.85	114.95	103.78	104.76	109.2	113.77	102.53
98.795	105.53	114.11	104.57	106.16	105.4	106.31	110.82	114.91	103.72	104.72	109.15	113.73	102.48
98.727	105.48	114.06	104.52	106.11	105.37	106.26	110.79	114.88	103.67	104.67	109.09	113.69	102.44
98.658	105.44	114.01	104.47	106.06	105.34	106.22	110.76	114.85	103.61	104.63	109.03	113.64	102.39
98.59	105.39	113.96	104.42	106.01	105.3	106.17	110.73	114.82	103.56	104.59	108.97	113.6	102.34
98.522	105.34	113.91	104.38	105.96	105.27	106.13	110.7	114.79	103.5	104.54	108.91	113.56	102.3
98.455	105.3	113.86	104.33	105.91	105.24	106.08	110.68	114.76	103.45	104.5	108.86	113.52	102.25
98.497	105.32	113.88	104.36	105.93	105.25	106.11	110.69	114.77	103.47	104.52	108.88	113.54	102.29
98.54	105.34	113.91	104.39	105.96	105.27	106.13	110.7	114.79	103.5	104.54	108.91	113.55	102.32
98.582	105.36	113.94	104.42	105.99	105.28	106.16	110.71	114.8	103.52	104.57	108.93	113.57	102.35
98.625	105.38	113.96	104.45	106.01	105.3	106.18	110.73	114.82	103.54	104.59	108.96	113.58	102.38
98.667	105.4	113.99	104.48	106.04	105.32	106.21	110.74	114.84	103.56	104.61	108.99	113.6	102.42
98.709	105.42	114.02	104.51	106.07	105.33	106.23	110.75	114.85	103.59	104.63	109.01	113.61	102.45
98.752	105.44	114.04	104.54	106.09	105.35	106.26	110.77	114.87	103.61	104.65	109.04	113.62	102.48
98.794	105.46	114.07	104.57	106.12	105.36	106.28	110.78	114.88	103.63	104.67	109.06	113.64	102.52
98.837	105.48	114.1	104.6	106.15	105.38	106.31	110.79	114.9	103.65	104.7	109.09	113.65	102.55
98.879	105.5	114.12	104.63	106.17	105.39	106.33	110.81	114.91	103.68	104.72	109.12	113.67	102.58
98.921	105.52	114.15	104.67	106.2	105.41	106.36	110.82	114.93	103.7	104.74	109.14	113.68	102.61
98.964	105.54	114.18	104.7	106.22	105.42	106.38	110.83	114.94	103.72	104.76	109.17	113.7	102.65
99.006	105.56	114.2	104.73	106.25	105.44	106.41	110.84	114.96	103.75	104.78	109.19	113.71	102.68
98.938	105.52	114.15	104.68	106.2	105.41	106.36	110.82	114.93	103.69	104.74	109.14	113.67	102.63
98.869	105.47	114.1	104.63	106.15	105.37	106.31	110.79	114.9	103.64	104.7	109.08	113.63	102.59
98.801	105.42	114.05	104.58	106.1	105.34	106.27	110.76	114.87	103.58	104.65	109.02	113.59	102.54
98.733	105.38	114	104.53	106.05	105.31	106.22	110.73	114.83	103.53	104.61	108.96	113.55	102.5
98.665	105.33	113.95	104.48	106	105.28	106.18	110.7	114.8	103.47	104.56	108.9	113.51	102.45
98.596	105.28	113.9	104.43	105.95	105.24	106.13	110.67	114.77	103.42	104.52	108.85	113.47	102.41
98.529	105.24	113.85	104.39	105.9	105.21	106.09	110.64	114.74	103.37	104.48	108.79	113.43	102.36
98.461	105.19	113.79	104.34	105.84	105.18	106.04	110.61	114.71	103.31	104.43	108.73	113.38	102.31
98.393	105.14	113.74	104.29	105.79	105.14	106	110.58	114.68	103.26	104.39	108.67	113.34	102.27
98.325	105.1	113.69	104.24	105.74	105.11	105.95	110.56	114.65	103.2	104.35	108.62	113.3	102.22
98.258	105.05	113.64	104.19	105.69	105.08	105.91	110.53	114.62	103.15	104.3	108.56	113.26	102.18
98.19	105	113.59	104.14	105.64	105.05	105.87	110.5	114.58	103.1	104.26	108.5	113.22	102.13
98.123	104.96	113.54	104.1	105.59	105.01	105.82	110.47	114.55	103.04	104.22	108.44	113.18	102.09
98.055	104.91	113.49	104.05	105.54	104.98	105.78	110.44	114.52	102.99	104.17	108.39	113.14	102.04
97.988	104.87	113.44	104	105.49	104.95	105.73	110.41	114.49	102.94	104.13	108.33	113.1	102
97.921	104.82	113.39	103.95	105.44	104.92	105.69	110.38	114.46	102.88	104.09	108.27	113.06	101.95
97.854	104.77	113.34	103.9	105.39	104.89	105.64	110.36	114.43	102.83	104.04	108.21	113.02	101.9
97.787	104.73	113.29	103.86	105.34	104.85	105.6	110.33	114.4	102.78	104	108.16	112.98	101.86
97.72	104.68	113.24	103.81	105.29	104.82	105.55	110.3	114.37	102.72	103.96	108.1	112.94	101.81
97.653	104.63	113.18	103.76	105.24	104.79	105.51	110.27	114.34	102.67	103.92	108.04	112.9	101.77
97.586	104.59	113.13	103.71	105.19	104.76	105.47	110.24	114.3	102.62	103.87	107.99	112.86	101.72
97.52	104.54	113.08	103.67	105.14	104.72	105.42	110.21	114.27	102.56	103.83	107.93	112.82	101.68
97.453	104.5	113.03	103.62	105.09	104.69	105.38	110.18	114.24	102.51	103.79	107.87	112.78	101.63
97.386	104.45	112.98	103.57	105.04	104.66	105.33	110.16	114.21	102.46	103.74	107.82	112.74	101.59
97.32	104.4	112.93	103.52	105	104.63	105.29	110.13	114.18	102.41	103.7	107.76	112.7	101.54
97.254	104.36	112.88	103.48	104.95	104.6	105.24	110.1	114.15	102.35	103.66	107.7	112.66	101.5
97.188	104.31	112.83	103.43	104.9	104.56	105.2	110.07	114.12	102.3	103.62	107.65	112.62	101.45
97.121	104.27	112.78	103.38	104.85	104.53	105.16	110.04	114.09	102.25	103.57	107.59	112.58	101.41
97.055	104.22	112.73	103.34	104.8	104.5	105.11	110.01	114.06	102.2	103.53	107.53	112.54	101.36
96.989	104.18	112.68	103.29	104.75	104.47	105.07	109.98	114.03	102.14	103.49	107.48	112.5	101.32
96.924	104.13	112.63	103.24	104.7	104.44	105.03	109.96	114	102.09	103.45	107.42	112.46	101.27
96.858	104.09	112.58	103.2	104.65	104.4	104.98	109.93	113.96	102.04	103.4	107.36	112.42	101.23
96.901	104.11	112.61	103.23	104.68	104.42	105.01	109.94	113.98	102.06	103.43	107.39	112.43	101.26
96.944	104.13	112.63	103.26	104.7	104.43	105.03	109.95	114	102.09	103.45	107.42	112.45	101.29
96.987	104.15	112.66	103.29	104.73	104.45	105.06	109.97	114.01	102.11	103.47	107.44	112.46	101.33
97.029	104.17	112.69	103.32	104.76	104.47	105.08	109.98	114.03	102.13	103.49	107.47	112.48	101.36
97.072	104.19	112.71	103.35	104.78	104.48	105.11	109.99	114.04	102.15	103.51	107.5	112.49	101.39
97.115	104.21	112.74	103.38	104.81	104.5	105.13	110.01	114.06	102.18	103.54	107.52	112.51	101.43
97.158	104.23	112.77	103.41	104.84	104.51	105.16	110.02	114.07	102.2	103.56	107.55	112.52	101.46
97.201	104.25	112.8	103.44	104.86	104.53	105.18	110.03	114.09	102.22	103.58	107.58	112.53	101.49
97.244	104.27	112.82	103.47	104.89	104.54	105.21	110.05	114.11	102.25	103.6	107.6	112.55	101.53
97.287	104.3	112.85	103.51	104.92	104.56	105.23	110.06	114.12	102.27	103.62	107.63	112.56	101.56
97.33	104.32	112.88	103.54	104.94	104.57	105.26	110.07	114.14	102.29	103.65	107.66	112.58	101.59
97.372	104.34	112.9	103.57	104.97	104.59	105.28	110.08	114.15	102.31	103.67	107.68	112.59	101.63
97.415	104.36	112.93	103.6	105	104.61	105.31	110.1	114.17	102.34	103.69	107.71	112.61	101.66
97.458	104.38	112.96	103.63	105.02	104.62	105.33	110.11	114.18	102.36	103.71	107.74	112.62	101.69
97.501	104.4	112.98	103.66	105.05	104.64	105.35	110.12	114.2	102.38	103.73	107.76	112.64	101.73
97.544	104.42	113.01	103.69	105.08	104.65	105.38	110.14	114.22	102.41	103.76	107.79	112.65	101.76
97.586	104.44	113.04	103.72	105.1	104.67	105.4	110.15	114.23	102.43	103.78	107.81	112.67	101.79
97.629	104.46	113.06	103.75	105.13	104.68	105.43	110.16	114.25	102.45	103.8	107.84	112.68	101.83
97.672	104.48	113.09	103.78	105.16	104.7	105.45	110.18	114.26	102.47	103.82	107.87	112.7	101.86
97.714	104.5	113.12	103.82	105.18	104.71	105.48	110.19	114.28	102.5	103.84	107.89	112.71	101.89
97.757	104.53	113.14	103.85	105.21	104.73	105.5	110.2	114.29	102.52	103.87	107.92	112.73	101.93
97.8	104.55	113.17	103.88	105.24	104.75	105.53	110.22	114.31	102.54	103.89	107.95	112.74	101.96
97.843	104.57	113.2	103.91	105.26	104.76	105.55	110.23	114.32	102.57	103.91	107.97	112.76	101.99
97.885	104.59	113.23	103.94	105.29	104.78	105.58	110.24	114.34	102.59	103.93	108	112.77	102.02
97.928	104.61	113.25	103.97	105.32	104.79	105.6	110.25	114.36	102.61	103.95	108.03	112.79	102.06
97.971	104.63	113.28	104	105.34	104.81	105.63	110.27	114.37	102.63	103.98	108.05	112.8	102.09
98.013	104.65	113.31	104.03	105.37	104.82	105.65	110.28	114.39	102.66	104	108.08	112.81	102.12
98.056	104.67	113.33	104.06	105.4	104.84	105.68	110.29	114.4	102.68	104.02	108.1	112.83	102.16
98.098	104.69	113.36	104.09	105.42	104.85	105.7	110.31	114.42	102.7	104.04	108.13	112.84	102.19
98.141	104.71	113.39	104.12	105.45	104.87	105.73	110.32	114.43	102.73	104.06	108.16	112.86	102.22
98.184	104.73	113.41	104.16	105.48	104.88	105.75	110.33	114.45	102.75	104.09	108.18	112.87	102.26
98.226	104.76	113.44	104.19	105.5	104.9	105.78	110.35	114.47	102.77	104.11	108.21	112.89	102.29
98.269	104.78	113.47	104.22	105.53	104.92	105.8	110.36	114.48	102.79	104.13	108.24	112.9	102.32
98.311	104.8	113.49	104.25	105.56	104.93	105.83	110.37	114.5	102.82	104.15	108.26	112.92	102.35
98.354	104.82	113.52	104.28	105.58	104.95	105.85	110.38	114.51	102.84	104.17	108.29	112.93	102.39
98.396	104.84	113.55	104.31	105.61	104.96	105.88	110.4	114.53	102.86	104.2	108.32	112.95	102.42
98.439	104.86	113.57	104.34	105.64	104.98	105.9	110.41	114.54	102.89	104.22	108.34	112.96	102.45
98.481	104.88	113.6	104.37	105.66	104.99	105.93	110.42	114.56	102.91	104.24	108.37	112.98	102.49
98.524	104.9	113.63	104.4	105.69	105.01	105.95	110.44	114.57	102.93	104.26	108.39	112.99	102.52
98.566	104.92	113.65	104.43	105.71	105.02	105.97	110.45	114.59	102.95	104.28	108.42	113.01	102.55
98.609	104.94	113.68	104.46	105.74	105.04	106	110.46	114.61	102.98	104.31	108.45	113.02	102.58
98.651	104.96	113.71	104.49	105.77	105.05	106.02	110.48	114.62	103	104.33	108.47	113.04	102.62
98.694	104.98	113.73	104.52	105.79	105.07	106.05	110.49	114.64	103.02	104.35	108.5	113.05	102.65
98.736	105	113.76	104.56	105.82	105.09	106.07	110.5	114.65	103.05	104.37	108.53	113.06	102.68
98.779	105.03	113.79	104.59	105.85	105.1	106.1	110.51	114.67	103.07	104.39	108.55	113.08	102.71
98.821	105.05	113.81	104.62	105.87	105.12	106.12	110.53	114.68	103.09	104.41	108.58	113.09	102.75
98.863	105.07	113.84	104.65	105.9	105.13	106.15	110.54	114.7	103.11	104.44	108.6	113.11	102.78
98.906	105.09	113.87	104.68	105.93	105.15	106.17	110.55	114.71	103.14	104.46	108.63	113.12	102.81
98.948	105.11	113.89	104.71	105.95	105.16	106.2	110.57	114.73	103.16	104.48	108.66	113.14	102.85
98.991	105.13	113.92	104.74	105.98	105.18	106.22	110.58	114.75	103.18	104.5	108.68	113.15	102.88
99.033	105.15	113.94	104.77	106.01	105.19	106.25	110.59	114.76	103.2	104.52	108.71	113.17	102.91
99.075	105.17	113.97	104.8	106.03	105.21	106.27	110.61	114.78	103.23	104.55	108.74	113.18	102.94
99.007	105.12	113.92	104.75	105.98	105.18	106.23	110.58	114.75	103.17	104.5	108.68	113.14	102.9
98.938	105.08	113.87	104.7	105.93	105.14	106.18	110.55	114.71	103.12	104.46	108.62	113.1	102.85
98.87	105.03	113.82	104.65	105.88	105.11	106.14	110.52	114.68	103.07	104.42	108.56	113.06	102.81
98.801	104.99	113.77	104.61	105.83	105.08	106.09	110.49	114.65	103.01	104.37	108.51	113.02	102.76
98.733	104.94	113.72	104.56	105.78	105.05	106.05	110.46	114.62	102.96	104.33	108.45	112.98	102.71
98.665	104.89	113.67	104.51	105.73	105.01	106	110.43	114.59	102.91	104.28	108.39	112.94	102.67
98.597	104.85	113.61	104.46	105.68	104.98	105.96	110.4	114.56	102.85	104.24	108.33	112.9	102.62
98.529	104.8	113.56	104.41	105.63	104.95	105.91	110.38	114.53	102.8	104.2	108.28	112.86	102.58
98.461	104.75	113.51	104.36	105.58	104.92	105.87	110.35	114.5	102.75	104.16	108.22	112.82	102.53
98.393	104.71	113.46	104.31	105.53	104.88	105.82	110.32	114.47	102.69	104.11	108.16	112.78	102.48
98.326	104.66	113.41	104.27	105.48	104.85	105.78	110.29	114.43	102.64	104.07	108.1	112.74	102.44
98.258	104.62	113.36	104.22	105.43	104.82	105.73	110.26	114.4	102.59	104.03	108.05	112.7	102.39
98.19	104.57	113.31	104.17	105.38	104.79	105.69	110.23	114.37	102.53	103.98	107.99	112.66	102.35
98.123	104.52	113.26	104.12	105.33	104.76	105.64	110.2	114.34	102.48	103.94	107.93	112.62	102.3
98.056	104.48	113.21	104.07	105.28	104.72	105.6	110.18	114.31	102.43	103.9	107.88	112.58	102.26
97.988	104.43	113.16	104.03	105.23	104.69	105.56	110.15	114.28	102.38	103.85	107.82	112.54	102.21
97.921	104.39	113.11	103.98	105.18	104.66	105.51	110.12	114.25	102.32	103.81	107.76	112.5	102.16
97.854	104.34	113.06	103.93	105.13	104.63	105.47	110.09	114.22	102.27	103.77	107.71	112.46	102.12
97.787	104.29	113.01	103.88	105.08	104.59	105.42	110.06	114.19	102.22	103.73	107.65	112.42	102.07
97.72	104.25	112.96	103.83	105.03	104.56	105.38	110.03	114.16	102.17	103.68	107.59	112.38	102.03
97.653	104.2	112.91	103.79	104.98	104.53	105.33	110.01	114.12	102.11	103.64	107.54	112.34	101.98
97.587	104.16	112.86	103.74	104.93	104.5	105.29	109.98	114.09	102.06	103.6	107.48	112.3	101.94
97.52	104.11	112.8	103.69	104.88	104.47	105.25	109.95	114.06	102.01	103.56	107.43	112.26	101.89
97.453	104.07	112.75	103.64	104.83	104.43	105.2	109.92	114.03	101.96	103.51	107.37	112.22	101.85
97.387	104.02	112.7	103.6	104.78	104.4	105.16	109.89	114	101.91	103.47	107.31	112.18	101.8
97.321	103.98	112.65	103.55	104.73	104.37	105.11	109.86	113.97	101.85	103.43	107.26	112.14	101.76
97.254	103.93	112.6	103.5	104.69	104.34	105.07	109.84	113.94	101.8	103.39	107.2	112.1	101.71
97.188	103.89	112.55	103.45	104.64	104.31	105.03	109.81	113.91	101.75	103.34	107.15	112.06	101.67
97.122	103.84	112.5	103.41	104.59	104.28	104.98	109.78	113.88	101.7	103.3	107.09	112.02	101.62
97.056	103.8	112.45	103.36	104.54	104.24	104.94	109.75	113.85	101.65	103.26	107.03	111.98	101.58
96.99	103.75	112.4	103.31	104.49	104.21	104.9	109.72	113.82	101.6	103.22	106.98	111.94	101.53
96.924	103.71	112.35	103.27	104.44	104.18	104.85	109.69	113.79	101.55	103.17	106.92	111.9	101.49
96.858	103.66	112.3	103.22	104.39	104.15	104.81	109.67	113.76	101.49	103.13	106.87	111.86	101.44
96.792	103.62	112.25	103.17	104.34	104.12	104.77	109.64	113.72	101.44	103.09	106.81	111.82	101.4
96.727	103.57	112.2	103.13	104.3	104.09	104.72	109.61	113.69	101.39	103.05	106.76	111.78	101.35
96.661	103.53	112.15	103.08	104.25	104.05	104.68	109.58	113.66	101.34	103.01	106.7	111.74	101.31
96.596	103.48	112.1	103.03	104.2	104.02	104.64	109.55	113.63	101.29	102.96	106.65	111.7	101.26
96.531	103.44	112.05	102.99	104.15	103.99	104.59	109.53	113.6	101.24	102.92	106.59	111.67	101.22
96.465	103.39	112	102.94	104.1	103.96	104.55	109.5	113.57	101.19	102.88	106.53	111.63	101.17
96.4	103.35	111.95	102.89	104.05	103.93	104.51	109.47	113.54	101.14	102.84	106.48	111.59	101.13
96.335	103.3	111.9	102.85	104.01	103.9	104.46	109.44	113.51	101.09	102.8	106.42	111.55	101.08
96.27	103.26	111.85	102.8	103.96	103.86	104.42	109.41	113.48	101.04	102.76	106.37	111.51	101.04
96.205	103.21	111.8	102.75	103.91	103.83	104.38	109.39	113.45	100.99	102.71	106.31	111.47	100.99
96.14	103.17	111.75	102.71	103.86	103.8	104.33	109.36	113.42	100.94	102.67	106.26	111.43	100.95
96.075	103.12	111.7	102.66	103.81	103.77	104.29	109.33	113.39	100.88	102.63	106.21	111.39	100.9
96.011	103.08	111.65	102.62	103.77	103.74	104.25	109.3	113.36	100.83	102.59	106.15	111.35	100.86
95.946	103.04	111.6	102.57	103.72	103.71	104.21	109.27	113.33	100.78	102.55	106.1	111.31	100.81
95.882	102.99	111.55	102.52	103.67	103.68	104.16	109.25	113.3	100.73	102.51	106.04	111.27	100.77
95.817	102.95	111.5	102.48	103.62	103.65	104.12	109.22	113.27	100.68	102.47	105.99	111.24	100.72
95.753	102.9	111.45	102.43	103.57	103.61	104.08	109.19	113.24	100.63	102.42	105.93	111.2	100.68
95.688	102.86	111.4	102.39	103.53	103.58	104.03	109.16	113.21	100.58	102.38	105.88	111.16	100.64
95.624	102.82	111.35	102.34	103.48	103.55	103.99	109.13	113.18	100.53	102.34	105.82	111.12	100.59
95.56	102.77	111.3	102.3	103.43	103.52	103.95	109.11	113.15	100.48	102.3	105.77	111.08	100.55
95.496	102.73	111.25	102.25	103.39	103.49	103.91	109.08	113.12	100.43	102.26	105.72	111.04	100.5
95.432	102.68	111.2	102.2	103.34	103.46	103.86	109.05	113.09	100.39	102.22	105.66	111	100.46
95.368	102.64	111.15	102.16	103.29	103.43	103.82	109.02	113.06	100.34	102.18	105.61	110.96	100.41
95.305	102.6	111.11	102.11	103.24	103.4	103.78	109	113.03	100.29	102.14	105.55	110.93	100.37
95.241	102.55	111.06	102.07	103.2	103.37	103.74	108.97	113	100.24	102.1	105.5	110.89	100.33
95.177	102.51	111.01	102.02	103.15	103.34	103.69	108.94	112.97	100.19	102.06	105.45	110.85	100.28
95.114	102.46	110.96	101.98	103.1	103.3	103.65	108.91	112.94	100.14	102.01	105.39	110.81	100.24
95.05	102.42	110.91	101.93	103.06	103.27	103.61	108.89	112.91	100.09	101.97	105.34	110.77	100.19
94.987	102.38	110.86	101.89	103.01	103.24	103.57	108.86	112.88	100.04	101.93	105.29	110.73	100.15
94.924	102.33	110.81	101.84	102.96	103.21	103.53	108.83	112.85	99.991	101.89	105.23	110.7	100.1
94.861	102.29	110.76	101.8	102.91	103.18	103.48	108.8	112.82	99.942	101.85	105.18	110.66	100.06
94.797	102.25	110.71	101.75	102.87	103.15	103.44	108.78	112.79	99.893	101.81	105.12	110.62	100.02
94.734	102.2	110.66	101.71	102.82	103.12	103.4	108.75	112.76	99.844	101.77	105.07	110.58	99.972
94.671	102.16	110.61	101.66	102.77	103.09	103.36	108.72	112.73	99.795	101.73	105.02	110.54	99.928
94.609	102.12	110.56	101.62	102.73	103.06	103.32	108.69	112.7	99.747	101.69	104.96	110.5	99.885
94.546	102.07	110.51	101.57	102.68	103.03	103.27	108.67	112.67	99.698	101.65	104.91	110.47	99.841
94.483	102.03	110.46	101.53	102.64	103	103.23	108.64	112.64	99.649	101.61	104.86	110.43	99.797
94.42	101.99	110.41	101.49	102.59	102.97	103.19	108.61	112.61	99.601	101.57	104.81	110.39	99.753
94.358	101.94	110.36	101.44	102.54	102.94	103.15	108.58	112.58	99.553	101.53	104.75	110.35	99.709
94.295	101.9	110.32	101.4	102.5	102.91	103.11	108.56	112.55	99.504	101.49	104.7	110.31	99.665
94.233	101.86	110.27	101.35	102.45	102.87	103.07	108.53	112.52	99.456	101.45	104.65	110.28	99.622
94.171	101.82	110.22	101.31	102.4	102.84	103.02	108.5	112.49	99.408	101.41	104.59	110.24	99.578
94.109	101.77	110.17	101.26	102.36	102.81	102.98	108.47	112.46	99.36	101.37	104.54	110.2	99.534
94.046	101.73	110.12	101.22	102.31	102.78	102.94	108.45	112.43	99.312	101.33	104.49	110.16	99.491
93.984	101.69	110.07	101.18	102.27	102.75	102.9	108.42	112.4	99.264	101.29	104.44	110.12	99.447
93.922	101.64	110.02	101.13	102.22	102.72	102.86	108.39	112.37	99.216	101.25	104.38	110.09	99.403
93.861	101.6	109.97	101.09	102.18	102.69	102.82	108.36	112.34	99.168	101.21	104.33	110.05	99.36
93.799	101.56	109.92	101.04	102.13	102.66	102.78	108.34	112.31	99.12	101.17	104.28	110.01	99.316
93.737	101.52	109.87	101	102.08	102.63	102.74	108.31	112.28	99.072	101.13	104.23	109.97	99.273
93.675	101.47	109.83	100.96	102.04	102.6	102.69	108.28	112.25	99.025	101.09	104.17	109.93	99.229
93.614	101.43	109.78	100.91	101.99	102.57	102.65	108.26	112.22	98.977	101.05	104.12	109.9	99.186
93.552	101.39	109.73	100.87	101.95	102.54	102.61	108.23	112.19	98.93	101.01	104.07	109.86	99.143
93.491	101.35	109.68	100.83	101.9	102.51	102.57	108.2	112.16	98.882	100.97	104.02	109.82	99.099
93.43	101.3	109.63	100.78	101.86	102.48	102.53	108.17	112.13	98.835	100.93	103.97	109.78	99.056
93.368	101.26	109.58	100.74	101.81	102.45	102.49	108.15	112.1	98.788	100.89	103.91	109.75	99.013
93.307	101.22	109.53	100.7	101.77	102.42	102.45	108.12	112.08	98.74	100.85	103.86	109.71	98.969
93.246	101.18	109.48	100.65	101.72	102.39	102.41	108.09	112.05	98.693	100.81	103.81	109.67	98.926
93.185	101.13	109.43	100.61	101.68	102.36	102.37	108.07	112.02	98.646	100.77	103.76	109.63	98.883
93.124	101.09	109.39	100.57	101.63	102.33	102.33	108.04	111.99	98.599	100.73	103.71	109.6	98.84
93.063	101.05	109.34	100.52	101.59	102.3	102.28	108.01	111.96	98.552	100.69	103.65	109.56	98.796
93.003	101.01	109.29	100.48	101.54	102.27	102.24	107.99	111.93	98.505	100.66	103.6	109.52	98.753
92.942	100.97	109.24	100.44	101.5	102.24	102.2	107.96	111.9	98.459	100.62	103.55	109.48	98.71
92.881	100.92	109.19	100.39	101.45	102.21	102.16	107.93	111.87	98.412	100.58	103.5	109.45	98.667
92.821	100.88	109.14	100.35	101.41	102.18	102.12	107.9	111.84	98.365	100.54	103.45	109.41	98.624
92.76	100.84	109.09	100.31	101.36	102.15	102.08	107.88	111.81	98.319	100.5	103.4	109.37	98.581
92.7	100.8	109.05	100.27	101.32	102.12	102.04	107.85	111.78	98.272	100.46	103.35	109.34	98.538
92.64	100.76	109	100.22	101.27	102.09	102	107.82	111.75	98.226	100.42	103.3	109.3	98.495
92.579	100.72	108.95	100.18	101.23	102.06	101.96	107.8	111.72	98.179	100.38	103.24	109.26	98.452
92.519	100.67	108.9	100.14	101.18	102.03	101.92	107.77	111.69	98.133	100.34	103.19	109.22	98.409
92.459	100.63	108.85	100.09	101.14	102	101.88	107.74	111.67	98.087	100.3	103.14	109.19	98.367
92.399	100.59	108.8	100.05	101.09	101.97	101.84	107.72	111.64	98.041	100.27	103.09	109.15	98.324
92.339	100.55	108.76	100.01	101.05	101.94	101.8	107.69	111.61	97.995	100.23	103.04	109.11	98.281
92.279	100.51	108.71	99.968	101.01	101.91	101.76	107.66	111.58	97.948	100.19	102.99	109.08	98.238
92.22	100.47	108.66	99.925	100.96	101.88	101.72	107.64	111.55	97.903	100.15	102.94	109.04	98.196
92.16	100.42	108.61	99.883	100.92	101.85	101.68	107.61	111.52	97.857	100.11	102.89	109	98.153
92.1	100.38	108.56	99.841	100.87	101.82	101.64	107.58	111.49	97.811	100.07	102.84	108.97	98.11
92.041	100.34	108.51	99.799	100.83	101.79	101.6	107.56	111.46	97.765	100.03	102.79	108.93	98.068
91.981	100.3	108.47	99.757	100.78	101.77	101.56	107.53	111.43	97.719	99.995	102.74	108.89	98.025
91.922	100.26	108.42	99.715	100.74	101.74	101.52	107.5	111.4	97.674	99.957	102.69	108.86	97.982
91.863	100.22	108.37	99.673	100.7	101.71	101.48	107.48	111.38	97.628	99.918	102.64	108.82	97.94
91.804	100.18	108.32	99.631	100.65	101.68	101.44	107.45	111.35	97.583	99.88	102.58	108.78	97.897
91.744	100.14	108.27	99.589	100.61	101.65	101.4	107.42	111.32	97.537	99.842	102.53	108.75	97.855
91.685	100.09	108.22	99.547	100.57	101.62	101.36	107.4	111.29	97.492	99.804	102.48	108.71	97.812
91.626	100.05	108.18	99.506	100.52	101.59	101.32	107.37	111.26	97.447	99.765	102.43	108.67	97.77
91.568	100.01	108.13	99.464	100.48	101.56	101.28	107.34	111.23	97.401	99.727	102.38	108.64	97.728
91.509	99.971	108.08	99.422	100.43	101.53	101.24	107.32	111.2	97.356	99.689	102.33	108.6	97.685
91.45	99.931	108.03	99.381	100.39	101.5	101.2	107.29	111.17	97.311	99.651	102.28	108.56	97.643
91.494	99.952	108.06	99.413	100.42	101.52	101.23	107.3	111.19	97.335	99.674	102.31	108.58	97.678
91.539	99.974	108.09	99.445	100.45	101.53	101.25	107.32	111.21	97.359	99.697	102.34	108.59	97.712
91.583	99.996	108.12	99.477	100.47	101.55	101.28	107.33	111.22	97.383	99.721	102.37	108.61	97.747
91.628	100.02	108.15	99.51	100.5	101.56	101.3	107.34	111.24	97.407	99.744	102.4	108.62	97.782
91.672	100.04	108.18	99.542	100.53	101.58	101.33	107.36	111.25	97.43	99.767	102.42	108.64	97.817
91.717	100.06	108.21	99.574	100.56	101.6	101.36	107.37	111.27	97.454	99.79	102.45	108.65	97.852
91.761	100.08	108.23	99.606	100.58	101.61	101.38	107.38	111.29	97.478	99.813	102.48	108.67	97.886
91.805	100.1	108.26	99.638	100.61	101.63	101.41	107.4	111.3	97.502	99.837	102.51	108.68	97.921
91.746	100.06	108.22	99.596	100.57	101.6	101.37	107.37	111.27	97.457	99.798	102.46	108.65	97.879
91.687	100.02	108.17	99.555	100.52	101.57	101.33	107.34	111.24	97.411	99.76	102.41	108.61	97.836
91.628	99.981	108.12	99.513	100.48	101.54	101.29	107.32	111.22	97.366	99.722	102.36	108.58	97.794
91.569	99.941	108.07	99.471	100.44	101.51	101.25	107.29	111.19	97.321	99.684	102.31	108.54	97.751
91.511	99.9	108.02	99.43	100.39	101.48	101.21	107.27	111.16	97.276	99.646	102.26	108.5	97.709
91.452	99.859	107.98	99.388	100.35	101.45	101.17	107.24	111.13	97.231	99.608	102.21	108.47	97.667
91.393	99.818	107.93	99.347	100.31	101.42	101.13	107.21	111.1	97.186	99.57	102.16	108.43	97.624
91.335	99.777	107.88	99.305	100.26	101.39	101.09	107.19	111.07	97.141	99.532	102.11	108.39	97.582
91.276	99.737	107.83	99.264	100.22	101.37	101.05	107.16	111.04	97.097	99.494	102.06	108.36	97.54
91.218	99.696	107.78	99.222	100.18	101.34	101.01	107.13	111.01	97.052	99.456	102.01	108.32	97.498
91.159	99.656	107.74	99.181	100.13	101.31	100.97	107.11	110.99	97.007	99.418	101.96	108.28	97.455
91.101	99.615	107.69	99.14	100.09	101.28	100.93	107.08	110.96	96.963	99.38	101.91	108.25	97.413
91.043	99.575	107.64	99.099	100.05	101.25	100.89	107.05	110.93	96.918	99.342	101.86	108.21	97.371
90.985	99.534	107.59	99.058	100	101.22	100.86	107.03	110.9	96.874	99.305	101.81	108.18	97.329
90.926	99.494	107.54	99.017	99.961	101.19	100.82	107	110.87	96.829	99.267	101.76	108.14	97.287
90.868	99.453	107.5	98.976	99.918	101.16	100.78	106.97	110.84	96.785	99.229	101.71	108.1	97.245
90.811	99.413	107.45	98.935	99.875	101.13	100.74	106.95	110.81	96.741	99.192	101.66	108.07	97.203
90.753	99.373	107.4	98.894	99.833	101.1	100.7	106.92	110.79	96.697	99.154	101.61	108.03	97.161
90.695	99.332	107.35	98.853	99.79	101.08	100.66	106.9	110.76	96.652	99.117	101.56	108	97.119
90.637	99.292	107.31	98.812	99.747	101.05	100.62	106.87	110.73	96.608	99.079	101.51	107.96	97.077
90.58	99.252	107.26	98.772	99.705	101.02	100.58	106.84	110.7	96.564	99.042	101.47	107.92	97.035
90.522	99.212	107.21	98.731	99.662	100.99	100.54	106.82	110.67	96.52	99.005	101.42	107.89	96.993
90.465	99.172	107.16	98.69	99.62	100.96	100.51	106.79	110.64	96.477	98.967	101.37	107.85	96.951
90.407	99.132	107.12	98.65	99.577	100.93	100.47	106.77	110.61	96.433	98.93	101.32	107.82	96.909
90.35	99.092	107.07	98.609	99.535	100.9	100.43	106.74	110.59	96.389	98.893	101.27	107.78	96.868
90.293	99.052	107.02	98.569	99.493	100.87	100.39	106.71	110.56	96.345	98.856	101.22	107.74	96.826
90.236	99.012	106.97	98.529	99.45	100.85	100.35	106.69	110.53	96.302	98.819	101.17	107.71	96.784
90.178	98.972	106.93	98.488	99.408	100.82	100.31	106.66	110.5	96.258	98.781	101.12	107.67	96.742
90.121	98.933	106.88	98.448	99.366	100.79	100.27	106.63	110.47	96.215	98.744	101.08	107.64	96.701
90.065	98.893	106.83	98.408	99.324	100.76	100.24	106.61	110.44	96.171	98.707	101.03	107.6	96.659
90.008	98.853	106.78	98.368	99.282	100.73	100.2	106.58	110.42	96.128	98.67	100.98	107.57	96.617
89.951	98.813	106.74	98.328	99.24	100.7	100.16	106.56	110.39	96.085	98.633	100.93	107.53	96.576
89.894	98.774	106.69	98.288	99.198	100.67	100.12	106.53	110.36	96.041	98.597	100.88	107.49	96.534
89.837	98.734	106.64	98.248	99.156	100.65	100.08	106.5	110.33	95.998	98.56	100.83	107.46	96.493
89.781	98.695	106.59	98.208	99.114	100.62	100.04	106.48	110.3	95.955	98.523	100.79	107.42	96.451
89.724	98.655	106.55	98.168	99.073	100.59	100.01	106.45	110.28	95.912	98.486	100.74	107.39	96.41
89.668	98.616	106.5	98.128	99.031	100.56	99.968	106.43	110.25	95.869	98.449	100.69	107.35	96.368
89.612	98.576	106.45	98.089	98.989	100.53	99.93	106.4	110.22	95.826	98.413	100.64	107.32	96.327
89.555	98.537	106.41	98.049	98.948	100.5	99.892	106.38	110.19	95.783	98.376	100.59	107.28	96.286
89.499	98.498	106.36	98.009	98.906	100.48	99.854	106.35	110.16	95.741	98.339	100.55	107.25	96.244
89.443	98.458	106.31	97.97	98.865	100.45	99.816	106.32	110.14	95.698	98.303	100.5	107.21	96.203
89.387	98.419	106.26	97.93	98.823	100.42	99.778	106.3	110.11	95.655	98.266	100.45	107.18	96.162
89.331	98.38	106.22	97.891	98.782	100.39	99.74	106.27	110.08	95.613	98.23	100.4	107.14	96.12
89.275	98.341	106.17	97.851	98.74	100.36	99.702	106.25	110.05	95.57	98.193	100.36	107.11	96.079
89.219	98.302	106.12	97.812	98.699	100.33	99.665	106.22	110.02	95.528	98.157	100.31	107.07	96.038
89.163	98.263	106.08	97.773	98.658	100.31	99.627	106.19	110	95.485	98.121	100.26	107.04	95.997
89.108	98.224	106.03	97.733	98.617	100.28	99.589	106.17	109.97	95.443	98.084	100.21	107	95.956
89.052	98.185	105.98	97.694	98.576	100.25	99.552	106.14	109.94	95.401	98.048	100.17	106.97	95.915
88.997	98.146	105.94	97.655	98.535	100.22	99.514	106.12	109.91	95.359	98.012	100.12	106.93	95.873
88.941	98.107	105.89	97.616	98.494	100.19	99.476	106.09	109.88	95.316	97.976	100.07	106.9	95.832
88.886	98.068	105.84	97.577	98.453	100.17	99.439	106.07	109.86	95.274	97.939	100.02	106.86	95.791
88.83	98.029	105.79	97.538	98.412	100.14	99.401	106.04	109.83	95.232	97.903	99.977	106.83	95.75
88.775	97.99	105.75	97.499	98.371	100.11	99.364	106.02	109.8	95.19	97.867	99.93	106.79	95.709
88.72	97.952	105.7	97.46	98.33	100.08	99.327	105.99	109.77	95.148	97.831	99.883	106.76	95.668
88.665	97.913	105.65	97.421	98.289	100.05	99.289	105.96	109.74	95.107	97.795	99.836	106.72	95.628
88.61	97.874	105.61	97.383	98.249	100.03	99.252	105.94	109.72	95.065	97.759	99.789	106.69	95.587
88.555	97.836	105.56	97.344	98.208	99.998	99.215	105.91	109.69	95.023	97.723	99.742	106.65	95.546
88.5	97.797	105.51	97.305	98.167	99.97	99.178	105.89	109.66	94.981	97.688	99.695	106.62	95.505
88.445	97.759	105.47	97.267	98.127	99.942	99.14	105.86	109.63	94.94	97.652	99.648	106.58	95.464
88.39	97.72	105.42	97.228	98.086	99.914	99.103	105.84	109.61	94.898	97.616	99.602	106.55	95.423
88.336	97.682	105.37	97.19	98.046	99.886	99.066	105.81	109.58	94.857	97.58	99.555	106.51	95.383
88.281	97.643	105.33	97.151	98.006	99.858	99.029	105.79	109.55	94.815	97.544	99.508	106.48	95.342
88.226	97.605	105.28	97.113	97.965	99.831	98.992	105.76	109.52	94.774	97.509	99.462	106.44	95.301
88.172	97.567	105.23	97.074	97.925	99.803	98.955	105.73	109.5	94.733	97.473	99.415	106.41	95.261
88.117	97.529	105.19	97.036	97.885	99.775	98.918	105.71	109.47	94.692	97.438	99.369	106.37	95.22
88.063	97.49	105.14	96.998	97.845	99.748	98.881	105.68	109.44	94.65	97.402	99.323	106.34	95.179
88.009	97.452	105.1	96.96	97.805	99.72	98.844	105.66	109.41	94.609	97.367	99.276	106.3	95.139
87.955	97.414	105.05	96.922	97.764	99.692	98.808	105.63	109.39	94.568	97.331	99.23	106.27	95.098
87.901	97.376	105	96.883	97.724	99.665	98.771	105.61	109.36	94.527	97.296	99.184	106.24	95.058
87.846	97.338	104.96	96.845	97.685	99.637	98.734	105.58	109.33	94.486	97.26	99.138	106.2	95.017
87.892	97.36	104.99	96.878	97.712	99.654	98.76	105.6	109.35	94.511	97.284	99.166	106.22	95.053
87.937	97.382	105.02	96.911	97.74	99.67	98.786	105.61	109.36	94.535	97.308	99.195	106.23	95.089
87.983	97.405	105.05	96.944	97.768	99.686	98.812	105.62	109.38	94.56	97.332	99.224	106.25	95.125
88.028	97.427	105.08	96.977	97.796	99.702	98.837	105.64	109.4	94.584	97.356	99.252	106.26	95.161
88.074	97.449	105.11	97.01	97.824	99.718	98.863	105.65	109.41	94.608	97.38	99.281	106.28	95.197
88.119	97.471	105.14	97.043	97.852	99.735	98.889	105.66	109.43	94.633	97.404	99.31	106.29	95.233
88.165	97.494	105.17	97.076	97.88	99.751	98.915	105.68	109.44	94.657	97.428	99.339	106.31	95.269
88.21	97.516	105.2	97.109	97.907	99.767	98.941	105.69	109.46	94.682	97.452	99.367	106.33	95.305
88.256	97.538	105.23	97.142	97.935	99.783	98.967	105.71	109.48	94.706	97.475	99.396	106.34	95.34
88.301	97.56	105.26	97.175	97.963	99.799	98.992	105.72	109.49	94.73	97.499	99.424	106.36	95.376
88.346	97.582	105.29	97.207	97.991	99.816	99.018	105.73	109.51	94.755	97.523	99.453	106.37	95.412
88.392	97.605	105.32	97.24	98.019	99.832	99.044	105.75	109.53	94.779	97.547	99.482	106.39	95.448
88.437	97.627	105.35	97.273	98.047	99.848	99.07	105.76	109.54	94.804	97.571	99.51	106.4	95.484
88.482	97.649	105.38	97.306	98.074	99.864	99.096	105.77	109.56	94.828	97.595	99.539	106.42	95.519
88.528	97.671	105.41	97.339	98.102	99.88	99.121	105.79	109.57	94.852	97.619	99.568	106.43	95.555
88.573	97.693	105.44	97.371	98.13	99.897	99.147	105.8	109.59	94.877	97.642	99.596	106.45	95.591
88.618	97.716	105.47	97.404	98.158	99.913	99.173	105.81	109.61	94.901	97.666	99.625	106.47	95.627
88.664	97.738	105.49	97.437	98.186	99.929	99.199	105.83	109.62	94.925	97.69	99.653	106.48	95.662
88.709	97.76	105.52	97.47	98.213	99.945	99.224	105.84	109.64	94.95	97.714	99.682	106.5	95.698
88.754	97.782	105.55	97.503	98.241	99.961	99.25	105.86	109.66	94.974	97.738	99.711	106.51	95.734
88.799	97.804	105.58	97.535	98.269	99.978	99.276	105.87	109.67	94.998	97.761	99.739	106.53	95.769
88.845	97.826	105.61	97.568	98.297	99.994	99.302	105.88	109.69	95.023	97.785	99.768	106.54	95.805
88.89	97.849	105.64	97.601	98.325	100.01	99.327	105.9	109.7	95.047	97.809	99.796	106.56	95.841
88.935	97.871	105.67	97.634	98.352	100.03	99.353	105.91	109.72	95.071	97.833	99.825	106.57	95.876
88.98	97.893	105.7	97.666	98.38	100.04	99.379	105.92	109.74	95.096	97.856	99.853	106.59	95.912
89.025	97.915	105.73	97.699	98.408	100.06	99.405	105.94	109.75	95.12	97.88	99.882	106.61	95.947
89.071	97.937	105.76	97.732	98.436	100.07	99.43	105.95	109.77	95.144	97.904	99.91	106.62	95.983
89.116	97.959	105.79	97.764	98.463	100.09	99.456	105.96	109.79	95.169	97.928	99.939	106.64	96.018
89.161	97.981	105.82	97.797	98.491	100.11	99.482	105.98	109.8	95.193	97.951	99.967	106.65	96.054
89.206	98.004	105.85	97.83	98.519	100.12	99.508	105.99	109.82	95.217	97.975	99.996	106.67	96.09
89.251	98.026	105.88	97.862	98.547	100.14	99.533	106.01	109.83	95.241	97.999	100.02	106.68	96.125
89.296	98.048	105.91	97.895	98.574	100.16	99.559	106.02	109.85	95.266	98.023	100.05	106.7	96.161
89.341	98.07	105.94	97.928	98.602	100.17	99.585	106.03	109.87	95.29	98.046	100.08	106.71	96.196
89.386	98.092	105.97	97.96	98.63	100.19	99.61	106.05	109.88	95.314	98.07	100.11	106.73	96.231
89.33	98.053	105.92	97.921	98.589	100.16	99.573	106.02	109.85	95.272	98.034	100.06	106.7	96.19
89.274	98.014	105.88	97.881	98.547	100.13	99.535	106	109.83	95.23	97.998	100.02	106.66	96.149
89.219	97.976	105.83	97.842	98.506	100.1	99.498	105.97	109.8	95.188	97.961	99.968	106.63	96.108
89.163	97.937	105.78	97.803	98.465	100.08	99.46	105.94	109.77	95.146	97.925	99.921	106.59	96.066
89.107	97.898	105.74	97.763	98.425	100.05	99.423	105.92	109.74	95.105	97.889	99.874	106.56	96.025
89.052	97.86	105.69	97.724	98.384	100.02	99.385	105.89	109.72	95.063	97.853	99.827	106.52	95.984
88.996	97.821	105.64	97.685	98.343	99.992	99.348	105.87	109.69	95.021	97.817	99.78	106.49	95.943
88.941	97.783	105.6	97.646	98.302	99.964	99.31	105.84	109.66	94.979	97.781	99.733	106.45	95.902
88.885	97.744	105.55	97.607	98.261	99.936	99.273	105.82	109.63	94.938	97.745	99.686	106.42	95.861
88.83	97.706	105.5	97.568	98.221	99.908	99.236	105.79	109.6	94.896	97.709	99.64	106.38	95.82
88.775	97.667	105.46	97.529	98.18	99.881	99.198	105.77	109.58	94.855	97.673	99.593	106.35	95.779
88.719	97.629	105.41	97.49	98.14	99.853	99.161	105.74	109.55	94.813	97.638	99.546	106.31	95.738
88.664	97.591	105.36	97.451	98.099	99.825	99.124	105.71	109.52	94.772	97.602	99.5	106.28	95.697
88.609	97.552	105.32	97.412	98.059	99.797	99.087	105.69	109.49	94.731	97.566	99.453	106.25	95.656
88.554	97.514	105.27	97.373	98.018	99.77	99.05	105.66	109.47	94.69	97.53	99.407	106.21	95.615
88.499	97.476	105.22	97.335	97.978	99.742	99.013	105.64	109.44	94.648	97.495	99.36	106.18	95.574
88.444	97.438	105.18	97.296	97.938	99.715	98.976	105.61	109.41	94.607	97.459	99.314	106.14	95.533
88.39	97.4	105.13	97.257	97.897	99.687	98.939	105.59	109.38	94.566	97.424	99.268	106.11	95.492
88.335	97.361	105.08	97.219	97.857	99.659	98.902	105.56	109.36	94.525	97.388	99.221	106.07	95.452
88.28	97.323	105.04	97.18	97.817	99.632	98.865	105.54	109.33	94.484	97.353	99.175	106.04	95.411
88.226	97.285	104.99	97.142	97.777	99.604	98.828	105.51	109.3	94.443	97.317	99.129	106.01	95.37
88.171	97.247	104.94	97.104	97.737	99.577	98.791	105.49	109.27	94.403	97.282	99.083	105.97	95.329
88.117	97.21	104.9	97.065	97.697	99.549	98.755	105.46	109.25	94.362	97.246	99.037	105.94	95.289
88.063	97.172	104.85	97.027	97.657	99.522	98.718	105.44	109.22	94.321	97.211	98.991	105.9	95.248
88.008	97.134	104.81	96.989	97.617	99.494	98.681	105.41	109.19	94.281	97.176	98.945	105.87	95.207
87.954	97.096	104.76	96.951	97.577	99.467	98.645	105.39	109.16	94.24	97.141	98.899	105.83	95.167
87.9	97.058	104.71	96.913	97.538	99.44	98.608	105.36	109.14	94.2	97.105	98.853	105.8	95.126
87.846	97.021	104.67	96.875	97.498	99.412	98.572	105.34	109.11	94.159	97.07	98.808	105.77	95.086
87.792	96.983	104.62	96.837	97.458	99.385	98.535	105.31	109.08	94.119	97.035	98.762	105.73	95.045
87.738	96.945	104.57	96.799	97.419	99.358	98.499	105.29	109.06	94.078	97	98.716	105.7	95.005
87.684	96.908	104.53	96.761	97.379	99.33	98.462	105.26	109.03	94.038	96.965	98.671	105.66	94.964
87.63	96.87	104.48	96.723	97.34	99.303	98.426	105.24	109	93.998	96.93	98.625	105.63	94.924
87.577	96.833	104.44	96.685	97.3	99.276	98.39	105.21	108.97	93.958	96.895	98.58	105.6	94.884
87.523	96.795	104.39	96.647	97.261	99.249	98.353	105.19	108.95	93.918	96.86	98.534	105.56	94.843
87.47	96.758	104.34	96.61	97.221	99.221	98.317	105.16	108.92	93.878	96.825	98.489	105.53	94.803
87.416	96.721	104.3	96.572	97.182	99.194	98.281	105.14	108.89	93.838	96.79	98.444	105.5	94.763
87.363	96.683	104.25	96.534	97.143	99.167	98.245	105.11	108.86	93.798	96.756	98.398	105.46	94.722
87.309	96.646	104.2	96.497	97.104	99.14	98.208	105.09	108.84	93.758	96.721	98.353	105.43	94.682
87.256	96.609	104.16	96.459	97.064	99.113	98.172	105.06	108.81	93.718	96.686	98.308	105.39	94.642
87.203	96.571	104.11	96.422	97.025	99.086	98.136	105.04	108.78	93.679	96.651	98.263	105.36	94.602
87.15	96.534	104.07	96.385	96.986	99.059	98.1	105.01	108.76	93.639	96.617	98.218	105.33	94.562
87.097	96.497	104.02	96.347	96.947	99.032	98.064	104.99	108.73	93.599	96.582	98.173	105.29	94.521
87.044	96.46	103.98	96.31	96.908	99.005	98.028	104.96	108.7	93.56	96.548	98.128	105.26	94.481
86.991	96.423	103.93	96.273	96.869	98.978	97.992	104.94	108.68	93.52	96.513	98.083	105.23	94.441
86.938	96.386	103.88	96.236	96.831	98.951	97.957	104.91	108.65	93.481	96.479	98.038	105.19	94.401
86.885	96.349	103.84	96.199	96.792	98.924	97.921	104.89	108.62	93.441	96.444	97.994	105.16	94.361
86.832	96.312	103.79	96.161	96.753	98.897	97.885	104.86	108.59	93.402	96.41	97.949	105.13	94.321
86.78	96.275	103.75	96.124	96.714	98.87	97.849	104.84	108.57	93.363	96.375	97.904	105.09	94.281
86.727	96.238	103.7	96.087	96.676	98.844	97.814	104.81	108.54	93.324	96.341	97.86	105.06	94.241
86.674	96.202	103.65	96.051	96.637	98.817	97.778	104.79	108.51	93.284	96.307	97.815	105.03	94.201
86.622	96.165	103.61	96.014	96.599	98.79	97.742	104.76	108.49	93.245	96.272	97.771	104.99	94.161
86.57	96.128	103.56	95.977	96.56	98.763	97.707	104.74	108.46	93.206	96.238	97.726	104.96	94.122
86.517	96.091	103.52	95.94	96.522	98.736	97.671	104.71	108.43	93.167	96.204	97.682	104.93	94.082
86.465	96.055	103.47	95.903	96.483	98.71	97.636	104.69	108.41	93.128	96.17	97.638	104.89	94.042
86.413	96.018	103.43	95.867	96.445	98.683	97.6	104.66	108.38	93.09	96.136	97.593	104.86	94.002
86.361	95.982	103.38	95.83	96.407	98.656	97.565	104.64	108.35	93.051	96.102	97.549	104.83	93.963
86.309	95.945	103.33	95.794	96.368	98.63	97.529	104.61	108.33	93.012	96.068	97.505	104.79	93.923
86.257	95.909	103.29	95.757	96.33	98.603	97.494	104.59	108.3	92.973	96.034	97.461	104.76	93.883
86.205	95.872	103.24	95.721	96.292	98.577	97.459	104.56	108.27	92.935	96	97.417	104.73	93.844
86.153	95.836	103.2	95.684	96.254	98.55	97.424	104.54	108.25	92.896	95.966	97.373	104.69	93.804
86.101	95.799	103.15	95.648	96.216	98.523	97.388	104.52	108.22	92.858	95.932	97.329	104.66	93.764
86.049	95.763	103.11	95.612	96.178	98.497	97.353	104.49	108.19	92.819	95.898	97.285	104.63	93.725
85.998	95.727	103.06	95.575	96.14	98.47	97.318	104.47	108.17	92.781	95.864	97.241	104.59	93.685
85.946	95.691	103.02	95.539	96.102	98.444	97.283	104.44	108.14	92.742	95.831	97.197	104.56	93.646
85.895	95.654	102.97	95.503	96.064	98.418	97.248	104.42	108.11	92.704	95.797	97.154	104.53	93.606
85.843	95.618	102.93	95.467	96.026	98.391	97.213	104.39	108.09	92.666	95.763	97.11	104.5	93.567
85.792	95.582	102.88	95.431	95.989	98.365	97.178	104.37	108.06	92.628	95.73	97.066	104.46	93.527
85.741	95.546	102.83	95.395	95.951	98.338	97.143	104.34	108.03	92.59	95.696	97.023	104.43	93.488
85.689	95.51	102.79	95.359	95.913	98.312	97.108	104.32	108.01	92.552	95.662	96.979	104.4	93.449
85.638	95.474	102.74	95.323	95.876	98.286	97.073	104.3	107.98	92.514	95.629	96.936	104.36	93.409
85.587	95.438	102.7	95.287	95.838	98.259	97.038	104.27	107.95	92.476	95.595	96.892	104.33	93.37
85.536	95.402	102.65	95.251	95.8	98.233	97.004	104.25	107.93	92.438	95.562	96.849	104.3	93.331
85.485	95.366	102.61	95.216	95.763	98.207	96.969	104.22	107.9	92.4	95.528	96.806	104.27	93.291
85.434	95.33	102.56	95.18	95.726	98.181	96.934	104.2	107.87	92.362	95.495	96.762	104.23	93.252
85.383	95.295	102.52	95.144	95.688	98.154	96.899	104.17	107.85	92.324	95.462	96.719	104.2	93.213
85.332	95.259	102.47	95.109	95.651	98.128	96.865	104.15	107.82	92.287	95.428	96.676	104.17	93.174
85.282	95.223	102.43	95.073	95.614	98.102	96.83	104.12	107.79	92.249	95.395	96.633	104.14	93.135
85.231	95.187	102.38	95.038	95.576	98.076	96.796	104.1	107.77	92.212	95.362	96.59	104.1	93.095
85.18	95.152	102.34	95.002	95.539	98.05	96.761	104.08	107.74	92.174	95.329	96.547	104.07	93.056
85.13	95.116	102.29	94.967	95.502	98.024	96.727	104.05	107.72	92.137	95.296	96.504	104.04	93.017
85.08	95.081	102.25	94.931	95.465	97.998	96.692	104.03	107.69	92.099	95.263	96.461	104.01	92.978
85.029	95.045	102.2	94.896	95.428	97.972	96.658	104	107.66	92.062	95.229	96.418	103.97	92.939
84.979	95.01	102.16	94.861	95.391	97.946	96.623	103.98	107.64	92.025	95.196	96.375	103.94	92.9
84.929	94.974	102.11	94.826	95.354	97.92	96.589	103.96	107.61	91.987	95.163	96.333	103.91	92.861
84.878	94.939	102.07	94.79	95.317	97.894	96.555	103.93	107.58	91.95	95.131	96.29	103.88	92.822
84.828	94.903	102.02	94.755	95.28	97.868	96.521	103.91	107.56	91.913	95.098	96.247	103.84	92.784
84.778	94.868	101.98	94.72	95.244	97.842	96.486	103.88	107.53	91.876	95.065	96.205	103.81	92.745
84.728	94.833	101.93	94.685	95.207	97.816	96.452	103.86	107.51	91.839	95.032	96.162	103.78	92.706
84.678	94.797	101.89	94.65	95.17	97.79	96.418	103.83	107.48	91.802	94.999	96.12	103.75	92.667
84.628	94.762	101.84	94.615	95.134	97.764	96.384	103.81	107.45	91.765	94.966	96.077	103.72	92.628
84.579	94.727	101.8	94.581	95.097	97.738	96.35	103.79	107.43	91.728	94.934	96.035	103.68	92.589
84.529	94.692	101.75	94.546	95.06	97.713	96.316	103.76	107.4	91.691	94.901	95.993	103.65	92.551
84.479	94.657	101.71	94.511	95.024	97.687	96.282	103.74	107.37	91.655	94.868	95.95	103.62	92.512
84.43	94.622	101.66	94.476	94.987	97.661	96.248	103.71	107.35	91.618	94.836	95.908	103.59	92.473
84.38	94.587	101.62	94.442	94.951	97.635	96.214	103.69	107.32	91.581	94.803	95.866	103.55	92.435
84.331	94.552	101.57	94.407	94.915	97.61	96.18	103.67	107.3	91.545	94.77	95.824	103.52	92.396
84.281	94.517	101.53	94.372	94.878	97.584	96.146	103.64	107.27	91.508	94.738	95.782	103.49	92.357
84.232	94.482	101.49	94.338	94.842	97.558	96.113	103.62	107.24	91.472	94.705	95.74	103.46	92.319
84.183	94.447	101.44	94.303	94.806	97.533	96.079	103.59	107.22	91.435	94.673	95.698	103.43	92.28
84.133	94.412	101.4	94.269	94.77	97.507	96.045	103.57	107.19	91.399	94.641	95.656	103.39	92.242
84.084	94.377	101.35	94.235	94.734	97.481	96.011	103.55	107.17	91.363	94.608	95.614	103.36	92.203
84.035	94.342	101.31	94.2	94.697	97.456	95.978	103.52	107.14	91.327	94.576	95.572	103.33	92.165
83.986	94.308	101.26	94.166	94.661	97.43	95.944	103.5	107.11	91.29	94.544	95.531	103.3	92.126
83.937	94.273	101.22	94.132	94.625	97.405	95.911	103.47	107.09	91.254	94.511	95.489	103.27	92.088
83.984	94.296	101.25	94.165	94.654	97.421	95.937	103.49	107.1	91.279	94.536	95.519	103.28	92.125
84.03	94.319	101.28	94.199	94.682	97.438	95.963	103.5	107.12	91.304	94.561	95.548	103.3	92.162
84.077	94.342	101.31	94.233	94.711	97.454	95.989	103.52	107.14	91.329	94.586	95.578	103.32	92.2
84.123	94.364	101.34	94.267	94.739	97.471	96.016	103.53	107.15	91.354	94.61	95.608	103.33	92.237
84.074	94.33	101.3	94.232	94.703	97.445	95.982	103.51	107.13	91.318	94.578	95.566	103.3	92.198
84.025	94.295	101.25	94.198	94.667	97.42	95.948	103.48	107.1	91.282	94.546	95.524	103.27	92.16
83.976	94.26	101.21	94.164	94.631	97.394	95.915	103.46	107.08	91.246	94.513	95.482	103.24	92.121
83.927	94.226	101.17	94.129	94.595	97.369	95.881	103.44	107.05	91.21	94.481	95.441	103.2	92.083
83.878	94.191	101.12	94.095	94.559	97.343	95.848	103.41	107.03	91.174	94.449	95.399	103.17	92.045
83.83	94.156	101.08	94.061	94.523	97.318	95.814	103.39	107	91.138	94.417	95.357	103.14	92.006
83.781	94.122	101.03	94.027	94.487	97.292	95.781	103.36	106.97	91.102	94.385	95.316	103.11	91.968
83.732	94.087	100.99	93.993	94.452	97.267	95.747	103.34	106.95	91.066	94.353	95.275	103.08	91.93
83.684	94.053	100.94	93.959	94.416	97.242	95.714	103.32	106.92	91.03	94.321	95.233	103.05	91.891
83.635	94.019	100.9	93.925	94.38	97.216	95.681	103.29	106.9	90.994	94.289	95.192	103.01	91.853
83.586	93.984	100.86	93.891	94.345	97.191	95.648	103.27	106.87	90.959	94.257	95.15	102.98	91.815
83.538	93.95	100.81	93.857	94.309	97.166	95.614	103.25	106.84	90.923	94.225	95.109	102.95	91.777
83.49	93.916	100.77	93.823	94.274	97.14	95.581	103.22	106.82	90.887	94.193	95.068	102.92	91.739
83.441	93.881	100.72	93.789	94.238	97.115	95.548	103.2	106.79	90.852	94.161	95.027	102.89	91.7
83.393	93.847	100.68	93.756	94.203	97.09	95.515	103.17	106.77	90.816	94.129	94.986	102.86	91.662
83.345	93.813	100.63	93.722	94.167	97.065	95.482	103.15	106.74	90.781	94.097	94.945	102.83	91.624
83.297	93.779	100.59	93.688	94.132	97.04	95.449	103.13	106.72	90.746	94.066	94.904	102.79	91.586
83.249	93.745	100.55	93.655	94.097	97.014	95.416	103.1	106.69	90.71	94.034	94.863	102.76	91.548
83.201	93.711	100.5	93.621	94.061	96.989	95.383	103.08	106.67	90.675	94.002	94.822	102.73	91.51
83.153	93.677	100.46	93.588	94.026	96.964	95.35	103.06	106.64	90.64	93.971	94.781	102.7	91.472
83.105	93.643	100.41	93.554	93.991	96.939	95.317	103.03	106.61	90.604	93.939	94.74	102.67	91.434
83.057	93.609	100.37	93.521	93.956	96.914	95.284	103.01	106.59	90.569	93.907	94.699	102.64	91.396
83.009	93.575	100.33	93.488	93.921	96.889	95.251	102.99	106.56	90.534	93.876	94.659	102.61	91.358
82.962	93.541	100.28	93.454	93.886	96.864	95.218	102.96	106.54	90.499	93.844	94.618	102.58	91.321
82.914	93.507	100.24	93.421	93.851	96.839	95.186	102.94	106.51	90.464	93.813	94.578	102.54	91.283
82.866	93.473	100.19	93.388	93.816	96.814	95.153	102.92	106.49	90.429	93.781	94.537	102.51	91.245
82.819	93.439	100.15	93.355	93.781	96.789	95.12	102.89	106.46	90.394	93.75	94.496	102.48	91.207
82.771	93.406	100.11	93.322	93.746	96.764	95.088	102.87	106.44	90.36	93.719	94.456	102.45	91.169
82.724	93.372	100.06	93.289	93.711	96.739	95.055	102.84	106.41	90.325	93.687	94.416	102.42	91.132
82.677	93.338	100.02	93.256	93.676	96.714	95.022	102.82	106.38	90.29	93.656	94.375	102.39	91.094
82.629	93.305	99.974	93.223	93.642	96.689	94.99	102.8	106.36	90.255	93.625	94.335	102.36	91.056
82.582	93.271	99.93	93.19	93.607	96.664	94.957	102.77	106.33	90.221	93.594	94.295	102.33	91.019
82.535	93.237	99.886	93.157	93.573	96.64	94.925	102.75	106.31	90.186	93.562	94.254	102.3	90.981
82.488	93.204	99.842	93.124	93.538	96.615	94.893	102.73	106.28	90.152	93.531	94.214	102.27	90.943
82.441	93.17	99.798	93.091	93.503	96.59	94.86	102.7	106.26	90.117	93.5	94.174	102.23	90.906
82.394	93.137	99.754	93.058	93.469	96.565	94.828	102.68	106.23	90.083	93.469	94.134	102.2	90.868
82.347	93.104	99.711	93.026	93.434	96.541	94.795	102.66	106.21	90.049	93.438	94.094	102.17	90.831
82.3	93.07	99.667	92.993	93.4	96.516	94.763	102.63	106.18	90.014	93.407	94.054	102.14	90.793
82.254	93.037	99.623	92.96	93.366	96.491	94.731	102.61	106.16	89.98	93.376	94.014	102.11	90.756
82.207	93.004	99.58	92.928	93.331	96.467	94.699	102.59	106.13	89.946	93.345	93.974	102.08	90.718
82.16	92.97	99.536	92.895	93.297	96.442	94.667	102.56	106.11	89.912	93.314	93.935	102.05	90.681
82.114	92.937	99.492	92.863	93.263	96.417	94.634	102.54	106.08	89.877	93.283	93.895	102.02	90.644
82.067	92.904	99.449	92.83	93.229	96.393	94.602	102.52	106.06	89.843	93.253	93.855	101.99	90.606
82.021	92.871	99.405	92.798	93.195	96.368	94.57	102.5	106.03	89.809	93.222	93.815	101.96	90.569
81.974	92.838	99.362	92.766	93.161	96.344	94.538	102.47	106.01	89.775	93.191	93.776	101.93	90.532
81.928	92.805	99.318	92.733	93.127	96.319	94.506	102.45	105.98	89.742	93.16	93.736	101.9	90.494
81.882	92.772	99.275	92.701	93.093	96.294	94.474	102.43	105.96	89.708	93.13	93.697	101.87	90.457
81.835	92.739	99.231	92.669	93.059	96.27	94.442	102.4	105.93	89.674	93.099	93.657	101.84	90.42
81.789	92.706	99.188	92.637	93.025	96.246	94.41	102.38	105.91	89.64	93.068	93.618	101.8	90.383
81.743	92.673	99.144	92.605	92.991	96.221	94.379	102.36	105.88	89.606	93.038	93.578	101.77	90.345
81.697	92.64	99.101	92.572	92.957	96.197	94.347	102.33	105.86	89.573	93.007	93.539	101.74	90.308
81.651	92.607	99.057	92.54	92.923	96.172	94.315	102.31	105.83	89.539	92.977	93.5	101.71	90.271
81.605	92.574	99.014	92.508	92.889	96.148	94.283	102.29	105.81	89.506	92.946	93.46	101.68	90.234
81.559	92.541	98.971	92.476	92.856	96.124	94.252	102.26	105.78	89.472	92.916	93.421	101.65	90.197
81.514	92.509	98.927	92.445	92.822	96.099	94.22	102.24	105.76	89.439	92.885	93.382	101.62	90.16
81.468	92.476	98.884	92.413	92.789	96.075	94.188	102.22	105.73	89.405	92.855	93.343	101.59	90.123
81.422	92.443	98.841	92.381	92.755	96.051	94.157	102.2	105.71	89.372	92.825	93.304	101.56	90.086
81.376	92.411	98.797	92.349	92.721	96.026	94.125	102.17	105.68	89.338	92.794	93.265	101.53	90.049
81.331	92.378	98.754	92.317	92.688	96.002	94.094	102.15	105.66	89.305	92.764	93.226	101.5	90.012
81.285	92.345	98.711	92.286	92.655	95.978	94.062	102.13	105.63	89.272	92.734	93.187	101.47	89.975
81.24	92.313	98.668	92.254	92.621	95.954	94.031	102.1	105.61	89.239	92.704	93.148	101.44	89.938
81.195	92.28	98.625	92.223	92.588	95.93	93.999	102.08	105.58	89.206	92.674	93.109	101.41	89.901
81.149	92.248	98.581	92.191	92.555	95.905	93.968	102.06	105.56	89.173	92.643	93.071	101.38	89.865
81.104	92.215	98.538	92.159	92.521	95.881	93.936	102.04	105.53	89.14	92.613	93.032	101.35	89.828
81.059	92.183	98.495	92.128	92.488	95.857	93.905	102.01	105.51	89.107	92.583	92.993	101.32	89.791
81.014	92.151	98.452	92.097	92.455	95.833	93.874	101.99	105.48	89.074	92.553	92.955	101.29	89.754
80.969	92.118	98.409	92.065	92.422	95.809	93.843	101.97	105.46	89.041	92.523	92.916	101.26	89.717
80.923	92.086	98.366	92.034	92.389	95.785	93.811	101.94	105.43	89.008	92.493	92.878	101.23	89.681
80.879	92.054	98.323	92.003	92.356	95.761	93.78	101.92	105.41	88.975	92.463	92.839	101.2	89.644
80.834	92.022	98.28	91.971	92.323	95.737	93.749	101.9	105.38	88.943	92.433	92.801	101.17	89.607
80.789	91.989	98.237	91.94	92.29	95.713	93.718	101.88	105.36	88.91	92.404	92.762	101.14	89.571
80.744	91.957	98.194	91.909	92.257	95.689	93.687	101.85	105.33	88.877	92.374	92.724	101.11	89.534
80.791	91.98	98.227	91.943	92.286	95.706	93.713	101.87	105.35	88.903	92.399	92.754	101.13	89.573
80.839	92.004	98.259	91.978	92.314	95.723	93.74	101.88	105.37	88.928	92.425	92.785	101.14	89.611
80.886	92.027	98.292	92.012	92.343	95.739	93.767	101.9	105.38	88.954	92.45	92.815	101.16	89.649
80.934	92.05	98.325	92.046	92.372	95.756	93.793	101.91	105.4	88.979	92.475	92.845	101.18	89.687
80.981	92.073	98.357	92.081	92.401	95.773	93.82	101.92	105.42	89.005	92.501	92.876	101.19	89.725
81.029	92.097	98.39	92.115	92.43	95.79	93.846	101.94	105.43	89.03	92.526	92.906	101.21	89.764
81.076	92.12	98.423	92.149	92.458	95.806	93.873	101.95	105.45	89.056	92.551	92.936	101.22	89.802
81.124	92.143	98.455	92.184	92.487	95.823	93.9	101.97	105.47	89.081	92.576	92.967	101.24	89.84
81.171	92.166	98.488	92.218	92.516	95.84	93.926	101.98	105.49	89.107	92.602	92.997	101.26	89.878
81.218	92.19	98.521	92.252	92.545	95.857	93.953	101.99	105.5	89.132	92.627	93.027	101.27	89.916
81.266	92.213	98.553	92.287	92.573	95.873	93.979	102.01	105.52	89.158	92.652	93.058	101.29	89.954
81.313	92.236	98.586	92.321	92.602	95.89	94.006	102.02	105.54	89.183	92.678	93.088	101.31	89.992
81.361	92.259	98.618	92.355	92.631	95.907	94.032	102.04	105.55	89.209	92.703	93.118	101.32	90.03
81.408	92.282	98.651	92.389	92.66	95.924	94.059	102.05	105.57	89.234	92.728	93.149	101.34	90.069
81.455	92.306	98.684	92.424	92.688	95.94	94.085	102.07	105.59	89.26	92.753	93.179	101.35	90.107
81.503	92.329	98.716	92.458	92.717	95.957	94.112	102.08	105.6	89.285	92.779	93.209	101.37	90.145
81.55	92.352	98.749	92.492	92.746	95.974	94.138	102.09	105.62	89.31	92.804	93.24	101.39	90.183
81.597	92.375	98.781	92.526	92.775	95.991	94.165	102.11	105.64	89.336	92.829	93.27	101.4	90.221
81.644	92.398	98.814	92.56	92.803	96.007	94.192	102.12	105.65	89.361	92.854	93.3	101.42	90.259
81.598	92.366	98.77	92.528	92.77	95.983	94.16	102.1	105.63	89.328	92.824	93.261	101.39	90.222
81.553	92.333	98.727	92.496	92.736	95.959	94.128	102.08	105.6	89.295	92.794	93.222	101.36	90.184
81.507	92.301	98.684	92.465	92.703	95.935	94.097	102.05	105.58	89.262	92.763	93.183	101.33	90.147
81.461	92.268	98.641	92.433	92.669	95.911	94.065	102.03	105.55	89.228	92.733	93.144	101.3	90.11
81.415	92.236	98.598	92.401	92.636	95.887	94.034	102.01	105.53	89.195	92.703	93.105	101.27	90.073
81.37	92.203	98.554	92.369	92.602	95.862	94.002	101.99	105.5	89.162	92.673	93.067	101.24	90.036
81.324	92.171	98.511	92.337	92.569	95.838	93.971	101.96	105.48	89.129	92.643	93.028	101.21	90
81.279	92.139	98.468	92.306	92.536	95.814	93.94	101.94	105.45	89.096	92.613	92.989	101.18	89.963
81.233	92.106	98.425	92.274	92.503	95.79	93.908	101.92	105.43	89.063	92.583	92.951	101.15	89.926
81.188	92.074	98.382	92.242	92.469	95.766	93.877	101.89	105.4	89.031	92.553	92.912	101.12	89.889
81.143	92.042	98.339	92.211	92.436	95.742	93.846	101.87	105.38	88.998	92.523	92.874	101.09	89.852
81.097	92.01	98.296	92.179	92.403	95.718	93.815	101.85	105.36	88.965	92.493	92.835	101.06	89.815
81.052	91.977	98.253	92.148	92.37	95.694	93.783	101.83	105.33	88.932	92.463	92.797	101.03	89.779
81.007	91.945	98.21	92.116	92.337	95.67	93.752	101.8	105.31	88.9	92.433	92.758	101	89.742
80.962	91.913	98.167	92.085	92.304	95.646	93.721	101.78	105.28	88.867	92.403	92.72	100.97	89.705
80.917	91.881	98.124	92.053	92.271	95.622	93.69	101.76	105.26	88.834	92.373	92.682	100.94	89.668
80.872	91.849	98.081	92.022	92.238	95.599	93.659	101.74	105.23	88.802	92.343	92.643	100.91	89.632
80.827	91.817	98.038	91.991	92.205	95.575	93.628	101.71	105.21	88.769	92.314	92.605	100.88	89.595
80.782	91.785	97.996	91.96	92.173	95.551	93.597	101.69	105.18	88.737	92.284	92.567	100.85	89.558
80.737	91.753	97.953	91.928	92.14	95.527	93.566	101.67	105.16	88.705	92.254	92.529	100.82	89.522
80.693	91.721	97.91	91.897	92.107	95.503	93.535	101.64	105.13	88.672	92.224	92.491	100.79	89.485
80.648	91.689	97.867	91.866	92.075	95.48	93.504	101.62	105.11	88.64	92.195	92.453	100.76	89.449
80.603	91.658	97.824	91.835	92.042	95.456	93.473	101.6	105.09	88.608	92.165	92.415	100.73	89.412
80.559	91.626	97.782	91.804	92.009	95.432	93.443	101.58	105.06	88.576	92.136	92.377	100.7	89.376
80.514	91.594	97.739	91.773	91.977	95.408	93.412	101.55	105.04	88.543	92.106	92.339	100.67	89.339
80.47	91.562	97.696	91.742	91.944	95.385	93.381	101.53	105.01	88.511	92.077	92.301	100.64	89.303
80.425	91.531	97.653	91.711	91.912	95.361	93.35	101.51	104.99	88.479	92.047	92.263	100.62	89.266
80.381	91.499	97.611	91.681	91.879	95.337	93.32	101.49	104.96	88.447	92.018	92.226	100.59	89.23
80.337	91.467	97.568	91.65	91.847	95.314	93.289	101.46	104.94	88.415	91.988	92.188	100.56	89.194
80.293	91.436	97.526	91.619	91.815	95.29	93.259	101.44	104.91	88.383	91.959	92.15	100.53	89.157
80.248	91.404	97.483	91.588	91.782	95.267	93.228	101.42	104.89	88.352	91.93	92.113	100.5	89.121
80.204	91.373	97.44	91.558	91.75	95.243	93.197	101.4	104.87	88.32	91.9	92.075	100.47	89.085
80.16	91.341	97.398	91.527	91.718	95.22	93.167	101.38	104.84	88.288	91.871	92.038	100.44	89.048
80.208	91.365	97.431	91.562	91.747	95.236	93.194	101.39	104.86	88.314	91.897	92.068	100.46	89.087
80.256	91.388	97.464	91.596	91.776	95.253	93.22	101.4	104.87	88.339	91.922	92.099	100.47	89.125
80.303	91.411	97.497	91.63	91.805	95.27	93.247	101.42	104.89	88.365	91.948	92.129	100.49	89.164
80.351	91.435	97.53	91.665	91.833	95.287	93.274	101.43	104.91	88.391	91.973	92.16	100.5	89.202
80.307	91.403	97.487	91.634	91.801	95.263	93.243	101.41	104.88	88.359	91.944	92.122	100.48	89.166
80.262	91.372	97.445	91.603	91.769	95.24	93.213	101.39	104.86	88.327	91.915	92.085	100.45	89.13
80.218	91.34	97.402	91.573	91.737	95.216	93.182	101.37	104.84	88.295	91.885	92.047	100.42	89.093
80.174	91.309	97.36	91.542	91.704	95.193	93.152	101.34	104.81	88.263	91.856	92.01	100.39	89.057
80.13	91.277	97.317	91.511	91.672	95.169	93.121	101.32	104.79	88.232	91.827	91.972	100.36	89.021
80.086	91.246	97.275	91.481	91.64	95.146	93.091	101.3	104.76	88.2	91.798	91.935	100.33	88.985
80.042	91.215	97.232	91.45	91.608	95.122	93.06	101.28	104.74	88.168	91.769	91.898	100.3	88.948
79.999	91.183	97.19	91.42	91.576	95.099	93.03	101.25	104.71	88.137	91.739	91.86	100.27	88.912
79.955	91.152	97.147	91.389	91.544	95.076	93	101.23	104.69	88.105	91.71	91.823	100.24	88.876
79.911	91.121	97.105	91.359	91.512	95.052	92.969	101.21	104.67	88.074	91.681	91.786	100.21	88.84
79.867	91.09	97.063	91.329	91.48	95.029	92.939	101.19	104.64	88.043	91.652	91.749	100.18	88.804
79.824	91.059	97.02	91.298	91.448	95.005	92.909	101.16	104.62	88.011	91.623	91.712	100.15	88.768
79.78	91.027	96.978	91.268	91.417	94.982	92.879	101.14	104.59	87.98	91.594	91.674	100.13	88.732
79.737	90.996	96.936	91.238	91.385	94.959	92.849	101.12	104.57	87.949	91.565	91.637	100.1	88.696
79.693	90.965	96.893	91.208	91.353	94.936	92.819	101.1	104.55	87.917	91.537	91.6	100.07	88.66
79.65	90.934	96.851	91.178	91.321	94.912	92.788	101.08	104.52	87.886	91.508	91.564	100.04	88.624
79.607	90.903	96.809	91.148	91.29	94.889	92.758	101.05	104.5	87.855	91.479	91.527	100.01	88.588
79.563	90.872	96.766	91.117	91.258	94.866	92.728	101.03	104.47	87.824	91.45	91.49	99.981	88.552
79.52	90.841	96.724	91.087	91.226	94.843	92.698	101.01	104.45	87.793	91.421	91.453	99.952	88.516
79.477	90.81	96.682	91.058	91.195	94.82	92.668	100.99	104.43	87.762	91.393	91.416	99.923	88.48
79.434	90.78	96.64	91.028	91.163	94.796	92.639	100.96	104.4	87.731	91.364	91.379	99.894	88.445
79.391	90.749	96.598	90.998	91.132	94.773	92.609	100.94	104.38	87.7	91.335	91.343	99.866	88.409
79.348	90.718	96.556	90.968	91.101	94.75	92.579	100.92	104.35	87.669	91.307	91.306	99.837	88.373
79.305	90.687	96.514	90.938	91.069	94.727	92.549	100.9	104.33	87.639	91.278	91.27	99.808	88.337
79.262	90.657	96.471	90.908	91.038	94.704	92.519	100.88	104.31	87.608	91.25	91.233	99.779	88.301
79.31	90.68	96.505	90.943	91.067	94.721	92.546	100.89	104.32	87.634	91.275	91.264	99.796	88.34
79.358	90.704	96.538	90.978	91.096	94.738	92.573	100.9	104.34	87.659	91.301	91.295	99.812	88.379
79.406	90.727	96.572	91.012	91.125	94.755	92.6	100.92	104.36	87.685	91.327	91.325	99.829	88.418
79.454	90.751	96.605	91.047	91.154	94.772	92.626	100.93	104.37	87.711	91.352	91.356	99.845	88.457
79.502	90.774	96.638	91.081	91.183	94.789	92.653	100.95	104.39	87.737	91.378	91.387	99.862	88.495
79.55	90.798	96.672	91.116	91.212	94.806	92.68	100.96	104.41	87.762	91.404	91.418	99.878	88.534
79.597	90.821	96.705	91.151	91.241	94.822	92.707	100.98	104.42	87.788	91.429	91.448	99.895	88.573
79.645	90.844	96.738	91.185	91.27	94.839	92.733	100.99	104.44	87.814	91.455	91.479	99.911	88.611
79.693	90.868	96.772	91.22	91.299	94.856	92.76	101.01	104.46	87.84	91.481	91.51	99.927	88.65
79.741	90.891	96.805	91.254	91.328	94.873	92.787	101.02	104.47	87.865	91.506	91.541	99.944	88.689
79.789	90.915	96.838	91.289	91.357	94.89	92.814	101.03	104.49	87.891	91.532	91.571	99.96	88.727
79.836	90.938	96.872	91.324	91.386	94.907	92.84	101.05	104.51	87.917	91.557	91.602	99.977	88.766
79.884	90.962	96.905	91.358	91.415	94.924	92.867	101.06	104.53	87.943	91.583	91.633	99.993	88.804
79.932	90.985	96.938	91.393	91.444	94.941	92.894	101.08	104.54	87.968	91.609	91.663	100.01	88.843
79.98	91.009	96.971	91.427	91.473	94.958	92.92	101.09	104.56	87.994	91.634	91.694	100.03	88.882
79.936	90.978	96.929	91.397	91.441	94.934	92.89	101.07	104.53	87.963	91.605	91.657	99.997	88.845
79.892	90.947	96.887	91.366	91.409	94.911	92.86	101.05	104.51	87.931	91.576	91.62	99.968	88.809
79.849	90.916	96.844	91.336	91.377	94.888	92.83	101.02	104.49	87.9	91.547	91.583	99.939	88.773
79.805	90.885	96.802	91.306	91.345	94.865	92.8	101	104.46	87.869	91.519	91.546	99.911	88.737
79.762	90.854	96.76	91.275	91.314	94.842	92.77	100.98	104.44	87.838	91.49	91.509	99.882	88.701
79.718	90.823	96.718	91.245	91.282	94.818	92.74	100.96	104.41	87.807	91.461	91.472	99.853	88.665
79.675	90.792	96.676	91.215	91.25	94.795	92.71	100.94	104.39	87.776	91.432	91.436	99.824	88.629
79.631	90.761	96.633	91.185	91.219	94.772	92.68	100.91	104.37	87.745	91.403	91.399	99.796	88.593
79.588	90.73	96.591	91.155	91.187	94.749	92.65	100.89	104.34	87.714	91.375	91.362	99.767	88.557
79.545	90.699	96.549	91.125	91.156	94.726	92.62	100.87	104.32	87.683	91.346	91.326	99.738	88.522
79.502	90.669	96.507	91.095	91.124	94.703	92.59	100.85	104.29	87.652	91.318	91.289	99.71	88.486
79.458	90.638	96.465	91.065	91.093	94.68	92.56	100.83	104.27	87.622	91.289	91.252	99.681	88.45
79.415	90.607	96.423	91.035	91.062	94.657	92.531	100.8	104.25	87.591	91.26	91.216	99.652	88.414
79.372	90.577	96.381	91.005	91.03	94.634	92.501	100.78	104.22	87.56	91.232	91.179	99.624	88.378
79.329	90.546	96.339	90.975	90.999	94.611	92.471	100.76	104.2	87.53	91.203	91.143	99.595	88.343
79.287	90.516	96.297	90.945	90.968	94.588	92.442	100.74	104.18	87.499	91.175	91.107	99.567	88.307
79.244	90.485	96.255	90.915	90.937	94.565	92.412	100.72	104.15	87.468	91.146	91.07	99.538	88.271
79.201	90.454	96.213	90.886	90.906	94.542	92.382	100.69	104.13	87.438	91.118	91.034	99.51	88.235
79.158	90.424	96.171	90.856	90.874	94.519	92.353	100.67	104.1	87.407	91.09	90.998	99.481	88.2
79.115	90.394	96.129	90.826	90.843	94.496	92.323	100.65	104.08	87.377	91.061	90.962	99.453	88.164
79.073	90.363	96.087	90.797	90.812	94.473	92.294	100.63	104.06	87.347	91.033	90.925	99.425	88.129
79.03	90.333	96.045	90.767	90.781	94.451	92.264	100.61	104.03	87.316	91.005	90.889	99.396	88.093
78.988	90.302	96.004	90.738	90.75	94.428	92.235	100.58	104.01	87.286	90.977	90.853	99.368	88.057
78.945	90.272	95.962	90.708	90.719	94.405	92.205	100.56	103.99	87.256	90.948	90.817	99.34	88.022
78.903	90.242	95.92	90.679	90.689	94.382	92.176	100.54	103.96	87.226	90.92	90.781	99.311	87.986
78.861	90.212	95.878	90.649	90.658	94.36	92.147	100.52	103.94	87.195	90.892	90.745	99.283	87.951
78.818	90.181	95.836	90.62	90.627	94.337	92.117	100.5	103.91	87.165	90.864	90.709	99.255	87.915
78.776	90.151	95.795	90.591	90.596	94.314	92.088	100.48	103.89	87.135	90.836	90.673	99.227	87.88
78.734	90.121	95.753	90.561	90.565	94.291	92.059	100.45	103.87	87.105	90.808	90.638	99.198	87.845
78.692	90.091	95.711	90.532	90.535	94.269	92.029	100.43	103.84	87.075	90.78	90.602	99.17	87.809
78.65	90.061	95.67	90.503	90.504	94.246	92	100.41	103.82	87.045	90.752	90.566	99.142	87.774
78.608	90.031	95.628	90.474	90.474	94.223	91.971	100.39	103.8	87.015	90.724	90.53	99.114	87.739
78.566	90.001	95.586	90.445	90.443	94.201	91.942	100.37	103.77	86.986	90.696	90.495	99.086	87.703
78.524	89.971	95.545	90.415	90.412	94.178	91.913	100.35	103.75	86.956	90.668	90.459	99.058	87.668
78.482	89.941	95.503	90.386	90.382	94.156	91.884	100.32	103.73	86.926	90.64	90.424	99.03	87.633
78.44	89.911	95.462	90.357	90.352	94.133	91.855	100.3	103.7	86.896	90.612	90.388	99.002	87.598
78.398	89.881	95.42	90.328	90.321	94.111	91.826	100.28	103.68	86.867	90.585	90.353	98.974	87.562
78.357	89.851	95.378	90.3	90.291	94.088	91.797	100.26	103.66	86.837	90.557	90.317	98.946	87.527
78.315	89.822	95.337	90.271	90.26	94.066	91.768	100.24	103.63	86.808	90.529	90.282	98.918	87.492
78.273	89.792	95.295	90.242	90.23	94.043	91.739	100.22	103.61	86.778	90.501	90.247	98.89	87.457
78.232	89.762	95.254	90.213	90.2	94.021	91.71	100.19	103.58	86.749	90.474	90.211	98.862	87.422
78.19	89.732	95.213	90.184	90.17	93.998	91.681	100.17	103.56	86.719	90.446	90.176	98.834	87.387
78.149	89.703	95.171	90.156	90.14	93.976	91.653	100.15	103.54	86.69	90.418	90.141	98.806	87.352
78.108	89.673	95.13	90.127	90.109	93.954	91.624	100.13	103.51	86.66	90.391	90.106	98.779	87.317
78.066	89.643	95.088	90.098	90.079	93.931	91.595	100.11	103.49	86.631	90.363	90.071	98.751	87.282
78.025	89.614	95.047	90.07	90.049	93.909	91.566	100.09	103.47	86.602	90.336	90.035	98.723	87.247
77.984	89.584	95.006	90.041	90.019	93.887	91.538	100.06	103.44	86.573	90.308	90	98.695	87.212
77.943	89.555	94.964	90.013	89.989	93.864	91.509	100.04	103.42	86.543	90.281	89.965	98.668	87.177
77.902	89.525	94.923	89.984	89.959	93.842	91.48	100.02	103.4	86.514	90.253	89.93	98.64	87.142
77.861	89.496	94.882	89.956	89.93	93.82	91.452	100	103.37	86.485	90.226	89.896	98.612	87.107
77.82	89.466	94.841	89.927	89.9	93.798	91.423	99.979	103.35	86.456	90.199	89.861	98.585	87.072
77.779	89.437	94.799	89.899	89.87	93.775	91.395	99.958	103.33	86.427	90.171	89.826	98.557	87.037
77.738	89.408	94.758	89.871	89.84	93.753	91.366	99.936	103.31	86.398	90.144	89.791	98.529	87.002
77.697	89.378	94.717	89.842	89.81	93.731	91.338	99.915	103.28	86.369	90.117	89.756	98.502	86.968
77.656	89.349	94.676	89.814	89.781	93.709	91.309	99.893	103.26	86.34	90.09	89.722	98.474	86.933
77.615	89.32	94.635	89.786	89.751	93.687	91.281	99.872	103.24	86.311	90.062	89.687	98.447	86.898
77.575	89.291	94.594	89.758	89.721	93.665	91.253	99.851	103.21	86.283	90.035	89.652	98.419	86.863
77.534	89.261	94.553	89.73	89.692	93.643	91.224	99.829	103.19	86.254	90.008	89.618	98.392	86.829
77.494	89.232	94.511	89.701	89.662	93.62	91.196	99.808	103.17	86.225	89.981	89.583	98.364	86.794
77.453	89.203	94.47	89.673	89.633	93.598	91.168	99.787	103.14	86.196	89.954	89.549	98.337	86.759
77.413	89.174	94.429	89.645	89.603	93.576	91.14	99.765	103.12	86.168	89.927	89.514	98.31	86.725
77.372	89.145	94.388	89.617	89.574	93.554	91.111	99.744	103.1	86.139	89.9	89.48	98.282	86.69
77.332	89.116	94.347	89.589	89.544	93.532	91.083	99.723	103.07	86.111	89.873	89.446	98.255	86.656
77.291	89.087	94.306	89.562	89.515	93.51	91.055	99.702	103.05	86.082	89.846	89.411	98.228	86.621
77.251	89.058	94.265	89.534	89.486	93.488	91.027	99.68	103.03	86.054	89.819	89.377	98.2	86.587
77.211	89.029	94.225	89.506	89.456	93.467	90.999	99.659	103	86.025	89.792	89.343	98.173	86.552
77.171	89	94.184	89.478	89.427	93.445	90.971	99.638	102.98	85.997	89.765	89.309	98.146	86.518
77.131	88.971	94.143	89.45	89.398	93.423	90.943	99.617	102.96	85.969	89.738	89.274	98.118	86.483
77.091	88.942	94.102	89.423	89.369	93.401	90.915	99.596	102.94	85.94	89.712	89.24	98.091	86.449
77.051	88.914	94.061	89.395	89.34	93.379	90.887	99.575	102.91	85.912	89.685	89.206	98.064	86.414
77.011	88.885	94.02	89.367	89.311	93.357	90.859	99.553	102.89	85.884	89.658	89.172	98.037	86.38
76.971	88.856	93.979	89.34	89.282	93.335	90.831	99.532	102.87	85.856	89.631	89.138	98.01	86.346
76.931	88.827	93.939	89.312	89.253	93.314	90.803	99.511	102.84	85.828	89.605	89.104	97.983	86.311
76.98	88.851	93.973	89.347	89.282	93.331	90.83	99.526	102.86	85.854	89.631	89.136	97.999	86.351
77.028	88.875	94.007	89.383	89.311	93.348	90.857	99.54	102.88	85.88	89.657	89.167	98.016	86.391
77.077	88.899	94.042	89.418	89.341	93.365	90.884	99.555	102.9	85.906	89.683	89.198	98.033	86.43
77.125	88.923	94.076	89.453	89.37	93.382	90.911	99.569	102.91	85.932	89.709	89.23	98.05	86.47
77.174	88.947	94.111	89.488	89.399	93.399	90.938	99.584	102.93	85.958	89.736	89.261	98.066	86.509
77.222	88.97	94.145	89.523	89.428	93.416	90.965	99.598	102.95	85.984	89.762	89.292	98.083	86.549
77.271	88.994	94.179	89.558	89.458	93.433	90.992	99.613	102.96	86.01	89.788	89.323	98.1	86.588
77.231	88.965	94.138	89.53	89.429	93.411	90.964	99.592	102.94	85.982	89.761	89.289	98.072	86.554
77.191	88.936	94.097	89.502	89.399	93.39	90.936	99.571	102.92	85.954	89.734	89.255	98.045	86.519
77.15	88.908	94.057	89.475	89.37	93.368	90.908	99.55	102.89	85.925	89.707	89.221	98.018	86.485
77.11	88.879	94.016	89.447	89.341	93.346	90.881	99.528	102.87	85.897	89.681	89.187	97.991	86.451
77.07	88.85	93.975	89.419	89.312	93.324	90.853	99.507	102.85	85.869	89.654	89.153	97.964	86.416
77.03	88.821	93.934	89.391	89.283	93.302	90.825	99.486	102.83	85.841	89.627	89.119	97.937	86.382
76.99	88.793	93.893	89.364	89.254	93.281	90.797	99.465	102.8	85.813	89.6	89.085	97.91	86.347
76.951	88.764	93.853	89.336	89.225	93.259	90.769	99.444	102.78	85.785	89.574	89.051	97.883	86.313
76.911	88.735	93.812	89.309	89.196	93.237	90.741	99.423	102.76	85.757	89.547	89.017	97.856	86.279
76.871	88.707	93.771	89.281	89.167	93.215	90.714	99.402	102.73	85.729	89.521	88.984	97.829	86.245
76.831	88.678	93.731	89.254	89.138	93.194	90.686	99.381	102.71	85.701	89.494	88.95	97.802	86.21
76.792	88.65	93.69	89.226	89.109	93.172	90.658	99.36	102.69	85.673	89.468	88.916	97.775	86.176
76.752	88.621	93.649	89.199	89.081	93.15	90.631	99.339	102.67	85.645	89.441	88.882	97.748	86.142
76.713	88.593	93.609	89.172	89.052	93.129	90.603	99.318	102.64	85.617	89.415	88.849	97.721	86.108
76.673	88.564	93.568	89.144	89.023	93.107	90.575	99.297	102.62	85.589	89.388	88.815	97.694	86.074
76.634	88.536	93.528	89.117	88.994	93.086	90.548	99.276	102.6	85.562	89.362	88.782	97.667	86.039
76.594	88.508	93.487	89.09	88.966	93.064	90.52	99.255	102.58	85.534	89.335	88.748	97.641	86.005
76.555	88.479	93.446	89.063	88.937	93.043	90.493	99.234	102.55	85.506	89.309	88.715	97.614	85.971
76.516	88.451	93.406	89.035	88.909	93.021	90.465	99.213	102.53	85.479	89.283	88.681	97.587	85.937
76.476	88.423	93.365	89.008	88.88	93	90.438	99.192	102.51	85.451	89.256	88.648	97.56	85.903
76.437	88.394	93.325	88.981	88.852	92.978	90.41	99.172	102.48	85.424	89.23	88.614	97.534	85.869
76.398	88.366	93.285	88.954	88.823	92.957	90.383	99.151	102.46	85.396	89.204	88.581	97.507	85.835
76.359	88.338	93.244	88.927	88.795	92.935	90.356	99.13	102.44	85.369	89.178	88.548	97.48	85.801
76.32	88.31	93.204	88.9	88.766	92.914	90.328	99.109	102.42	85.341	89.152	88.515	97.454	85.767
76.281	88.282	93.163	88.873	88.738	92.892	90.301	99.088	102.39	85.314	89.125	88.481	97.427	85.733
76.242	88.254	93.123	88.846	88.71	92.871	90.274	99.067	102.37	85.287	89.099	88.448	97.401	85.7
76.203	88.226	93.083	88.819	88.681	92.85	90.247	99.047	102.35	85.259	89.073	88.415	97.374	85.666
76.164	88.198	93.042	88.793	88.653	92.828	90.219	99.026	102.33	85.232	89.047	88.382	97.347	85.632
76.125	88.17	93.002	88.766	88.625	92.807	90.192	99.005	102.3	85.205	89.021	88.349	97.321	85.598
76.087	88.142	92.962	88.739	88.597	92.786	90.165	98.984	102.28	85.178	88.995	88.316	97.294	85.564
76.048	88.114	92.921	88.712	88.569	92.764	90.138	98.964	102.26	85.15	88.969	88.283	97.268	85.53
76.009	88.086	92.881	88.686	88.541	92.743	90.111	98.943	102.24	85.123	88.943	88.25	97.241	85.497
75.971	88.058	92.841	88.659	88.513	92.722	90.084	98.922	102.21	85.096	88.917	88.217	97.215	85.463
75.932	88.03	92.801	88.632	88.485	92.701	90.057	98.901	102.19	85.069	88.892	88.185	97.189	85.429
75.894	88.002	92.761	88.606	88.457	92.679	90.03	98.881	102.17	85.042	88.866	88.152	97.162	85.396
75.855	87.974	92.72	88.579	88.429	92.658	90.003	98.86	102.15	85.015	88.84	88.119	97.136	85.362
75.817	87.947	92.68	88.553	88.401	92.637	89.976	98.839	102.12	84.989	88.814	88.086	97.11	85.328
75.779	87.919	92.64	88.526	88.373	92.616	89.949	98.819	102.1	84.962	88.788	88.054	97.083	85.295
75.74	87.891	92.6	88.5	88.345	92.595	89.922	98.798	102.08	84.935	88.763	88.021	97.057	85.261
75.702	87.864	92.56	88.474	88.317	92.574	89.895	98.778	102.06	84.908	88.737	87.988	97.031	85.228
75.664	87.836	92.52	88.447	88.289	92.552	89.869	98.757	102.04	84.881	88.711	87.956	97.004	85.194
75.626	87.808	92.48	88.421	88.262	92.531	89.842	98.736	102.01	84.855	88.686	87.923	96.978	85.161
75.588	87.781	92.44	88.395	88.234	92.51	89.815	98.716	101.99	84.828	88.66	87.891	96.952	85.127
75.55	87.753	92.4	88.368	88.206	92.489	89.788	98.695	101.97	84.801	88.634	87.858	96.926	85.094
75.512	87.726	92.36	88.342	88.179	92.468	89.762	98.675	101.95	84.775	88.609	87.826	96.9	85.06
75.474	87.698	92.32	88.316	88.151	92.447	89.735	98.654	101.92	84.748	88.583	87.794	96.874	85.027
75.436	87.671	92.28	88.29	88.124	92.426	89.708	98.634	101.9	84.722	88.558	87.761	96.848	84.993
75.398	87.643	92.24	88.264	88.096	92.405	89.682	98.613	101.88	84.695	88.532	87.729	96.821	84.96
75.36	87.616	92.2	88.238	88.069	92.384	89.655	98.593	101.86	84.669	88.507	87.697	96.795	84.927
75.322	87.589	92.16	88.212	88.041	92.363	89.629	98.572	101.84	84.643	88.482	87.665	96.769	84.893
75.285	87.561	92.121	88.186	88.014	92.343	89.602	98.552	101.81	84.616	88.456	87.632	96.743	84.86
75.247	87.534	92.081	88.16	87.986	92.322	89.576	98.531	101.79	84.59	88.431	87.6	96.717	84.827
75.21	87.507	92.041	88.134	87.959	92.301	89.549	98.511	101.77	84.564	88.406	87.568	96.691	84.794
75.172	87.48	92.001	88.108	87.932	92.28	89.523	98.491	101.75	84.538	88.38	87.536	96.666	84.76
75.134	87.452	91.961	88.082	87.905	92.259	89.496	98.47	101.72	84.511	88.355	87.504	96.64	84.727
75.097	87.425	91.922	88.056	87.877	92.238	89.47	98.45	101.7	84.485	88.33	87.472	96.614	84.694
75.06	87.398	91.882	88.031	87.85	92.218	89.444	98.43	101.68	84.459	88.305	87.44	96.588	84.661
75.022	87.371	91.842	88.005	87.823	92.197	89.417	98.409	101.66	84.433	88.279	87.408	96.562	84.628
74.985	87.344	91.802	87.979	87.796	92.176	89.391	98.389	101.64	84.407	88.254	87.377	96.536	84.595
74.948	87.317	91.763	87.954	87.769	92.155	89.365	98.369	101.61	84.381	88.229	87.345	96.51	84.562
74.911	87.29	91.723	87.928	87.742	92.135	89.339	98.348	101.59	84.355	88.204	87.313	96.485	84.529
74.873	87.263	91.683	87.902	87.715	92.114	89.313	98.328	101.57	84.329	88.179	87.281	96.459	84.495
74.836	87.236	91.644	87.877	87.688	92.093	89.286	98.308	101.55	84.303	88.154	87.25	96.433	84.462
74.799	87.209	91.604	87.851	87.661	92.073	89.26	98.287	101.53	84.277	88.129	87.218	96.407	84.429
74.762	87.182	91.565	87.826	87.634	92.052	89.234	98.267	101.5	84.252	88.104	87.186	96.382	84.397
74.725	87.155	91.525	87.8	87.607	92.031	89.208	98.247	101.48	84.226	88.079	87.155	96.356	84.364
74.688	87.128	91.486	87.775	87.58	92.011	89.182	98.227	101.46	84.2	88.054	87.123	96.33	84.331
74.651	87.101	91.446	87.75	87.553	91.99	89.156	98.206	101.44	84.174	88.029	87.092	96.305	84.298
74.615	87.074	91.407	87.724	87.527	91.97	89.13	98.186	101.42	84.149	88.004	87.06	96.279	84.265
74.578	87.048	91.367	87.699	87.5	91.949	89.104	98.166	101.39	84.123	87.98	87.029	96.254	84.232
74.541	87.021	91.328	87.674	87.473	91.928	89.078	98.146	101.37	84.098	87.955	86.997	96.228	84.199
74.59	87.045	91.363	87.709	87.503	91.946	89.106	98.161	101.39	84.124	87.981	87.029	96.245	84.24
74.64	87.069	91.399	87.745	87.532	91.963	89.133	98.175	101.41	84.151	88.008	87.061	96.262	84.28
74.689	87.094	91.434	87.78	87.562	91.98	89.16	98.19	101.42	84.177	88.035	87.093	96.279	84.321
74.738	87.118	91.469	87.816	87.592	91.998	89.187	98.205	101.44	84.203	88.061	87.125	96.296	84.361
74.787	87.142	91.505	87.852	87.621	92.015	89.215	98.22	101.46	84.23	88.088	87.157	96.313	84.402
74.837	87.166	91.54	87.887	87.651	92.032	89.242	98.234	101.48	84.256	88.115	87.189	96.33	84.442
74.886	87.19	91.576	87.923	87.68	92.05	89.269	98.249	101.49	84.283	88.141	87.221	96.347	84.482
74.935	87.214	91.611	87.958	87.71	92.067	89.296	98.264	101.51	84.309	88.168	87.252	96.363	84.523
74.984	87.239	91.646	87.994	87.74	92.084	89.324	98.279	101.53	84.336	88.194	87.284	96.38	84.563
75.033	87.263	91.682	88.029	87.769	92.101	89.351	98.293	101.55	84.362	88.221	87.316	96.397	84.604
75.082	87.287	91.717	88.065	87.799	92.119	89.378	98.308	101.56	84.388	88.248	87.348	96.414	84.644
75.131	87.311	91.752	88.1	87.828	92.136	89.405	98.323	101.58	84.415	88.274	87.38	96.431	84.684
75.181	87.335	91.787	88.136	87.858	92.153	89.433	98.337	101.6	84.441	88.301	87.411	96.448	84.725
75.23	87.359	91.823	88.171	87.887	92.171	89.46	98.352	101.61	84.468	88.327	87.443	96.465	84.765
75.279	87.383	91.858	88.207	87.917	92.188	89.487	98.367	101.63	84.494	88.354	87.475	96.482	84.805
75.328	87.408	91.893	88.242	87.947	92.205	89.514	98.382	101.65	84.52	88.38	87.507	96.499	84.845
75.377	87.432	91.928	88.277	87.976	92.222	89.542	98.396	101.67	84.547	88.407	87.539	96.516	84.886
75.426	87.456	91.964	88.313	88.006	92.24	89.569	98.411	101.68	84.573	88.433	87.57	96.533	84.926
75.475	87.48	91.999	88.348	88.035	92.257	89.596	98.426	101.7	84.6	88.46	87.602	96.549	84.966
75.437	87.453	91.959	88.322	88.008	92.236	89.57	98.405	101.68	84.573	88.435	87.57	96.524	84.933
75.399	87.425	91.919	88.296	87.98	92.215	89.543	98.385	101.66	84.547	88.409	87.538	96.498	84.899
75.448	87.45	91.954	88.331	88.01	92.233	89.57	98.4	101.67	84.573	88.436	87.57	96.515	84.94
75.497	87.474	91.99	88.367	88.04	92.25	89.598	98.415	101.69	84.6	88.462	87.601	96.532	84.98
75.546	87.498	92.025	88.402	88.069	92.267	89.625	98.429	101.71	84.626	88.489	87.633	96.549	85.02
75.595	87.522	92.06	88.438	88.099	92.284	89.652	98.444	101.73	84.652	88.515	87.665	96.565	85.06
75.644	87.546	92.095	88.473	88.128	92.302	89.679	98.459	101.74	84.679	88.542	87.697	96.582	85.1
75.693	87.57	92.13	88.508	88.158	92.319	89.706	98.473	101.76	84.705	88.568	87.728	96.599	85.141
75.742	87.594	92.165	88.544	88.187	92.336	89.734	98.488	101.78	84.732	88.595	87.76	96.616	85.181
75.704	87.567	92.126	88.517	88.16	92.315	89.707	98.468	101.76	84.705	88.569	87.728	96.59	85.147
75.666	87.54	92.086	88.491	88.132	92.294	89.68	98.447	101.73	84.679	88.544	87.696	96.564	85.114
75.627	87.512	92.046	88.465	88.104	92.274	89.654	98.427	101.71	84.652	88.518	87.663	96.539	85.08
75.589	87.485	92.006	88.438	88.077	92.253	89.627	98.407	101.69	84.626	88.493	87.631	96.513	85.047
75.551	87.458	91.966	88.412	88.049	92.232	89.601	98.386	101.67	84.6	88.467	87.599	96.487	85.013
75.513	87.431	91.927	88.386	88.022	92.211	89.574	98.366	101.65	84.573	88.442	87.567	96.461	84.98
75.475	87.403	91.887	88.359	87.995	92.19	89.548	98.346	101.62	84.547	88.417	87.535	96.435	84.947
75.437	87.376	91.847	88.333	87.967	92.17	89.521	98.325	101.6	84.521	88.391	87.503	96.41	84.913
75.4	87.349	91.807	88.307	87.94	92.149	89.495	98.305	101.58	84.495	88.366	87.471	96.384	84.88
75.362	87.322	91.768	88.281	87.913	92.128	89.469	98.285	101.56	84.469	88.341	87.439	96.358	84.847
75.324	87.295	91.728	88.255	87.886	92.108	89.442	98.265	101.54	84.443	88.316	87.407	96.333	84.813
75.286	87.268	91.689	88.229	87.858	92.087	89.416	98.244	101.51	84.416	88.291	87.375	96.307	84.78
75.249	87.241	91.649	88.203	87.831	92.066	89.39	98.224	101.49	84.39	88.265	87.344	96.282	84.747
75.211	87.214	91.609	88.177	87.804	92.046	89.364	98.204	101.47	84.364	88.24	87.312	96.256	84.714
75.174	87.187	91.57	88.151	87.777	92.025	89.337	98.184	101.45	84.339	88.215	87.28	96.23	84.681
75.136	87.16	91.53	88.125	87.75	92.004	89.311	98.164	101.43	84.313	88.19	87.248	96.205	84.648
75.099	87.133	91.491	88.099	87.723	91.984	89.285	98.143	101.4	84.287	88.165	87.217	96.179	84.614
75.061	87.107	91.451	88.073	87.696	91.963	89.259	98.123	101.38	84.261	88.14	87.185	96.154	84.581
75.024	87.08	91.412	88.048	87.669	91.943	89.233	98.103	101.36	84.235	88.115	87.154	96.128	84.548
74.987	87.053	91.372	88.022	87.642	91.922	89.207	98.083	101.34	84.21	88.09	87.122	96.103	84.515
75.036	87.077	91.408	88.057	87.672	91.94	89.234	98.098	101.36	84.236	88.117	87.154	96.12	84.556
75.085	87.101	91.443	88.093	87.701	91.957	89.261	98.112	101.37	84.262	88.143	87.186	96.137	84.596
75.134	87.126	91.478	88.128	87.731	91.974	89.289	98.127	101.39	84.289	88.17	87.218	96.154	84.636
75.183	87.15	91.514	88.164	87.76	91.991	89.316	98.142	101.41	84.315	88.197	87.249	96.171	84.677
75.232	87.174	91.549	88.199	87.79	92.009	89.343	98.157	101.42	84.342	88.223	87.281	96.188	84.717
75.281	87.198	91.585	88.235	87.819	92.026	89.37	98.171	101.44	84.368	88.25	87.313	96.205	84.757
75.33	87.222	91.62	88.27	87.849	92.043	89.398	98.186	101.46	84.394	88.276	87.345	96.222	84.798
75.379	87.246	91.655	88.306	87.879	92.061	89.425	98.201	101.48	84.421	88.303	87.377	96.239	84.838
75.428	87.271	91.691	88.341	87.908	92.078	89.452	98.216	101.49	84.447	88.329	87.409	96.255	84.878
75.477	87.295	91.726	88.376	87.938	92.095	89.479	98.23	101.51	84.474	88.356	87.44	96.272	84.918
75.526	87.319	91.761	88.412	87.967	92.113	89.507	98.245	101.53	84.5	88.382	87.472	96.289	84.958
75.575	87.343	91.796	88.447	87.997	92.13	89.534	98.26	101.55	84.526	88.409	87.504	96.306	84.999
75.624	87.367	91.832	88.482	88.026	92.147	89.561	98.275	101.56	84.553	88.435	87.536	96.323	85.039
75.673	87.391	91.867	88.518	88.056	92.164	89.588	98.289	101.58	84.579	88.462	87.567	96.34	85.079
75.722	87.415	91.902	88.553	88.085	92.182	89.615	98.304	101.6	84.606	88.488	87.599	96.357	85.119
75.771	87.44	91.937	88.589	88.115	92.199	89.643	98.319	101.61	84.632	88.515	87.631	96.374	85.159
75.82	87.464	91.973	88.624	88.144	92.216	89.67	98.334	101.63	84.658	88.541	87.663	96.391	85.199
75.869	87.488	92.008	88.659	88.174	92.234	89.697	98.348	101.65	84.685	88.568	87.694	96.408	85.24
75.918	87.512	92.043	88.695	88.203	92.251	89.724	98.363	101.67	84.711	88.594	87.726	96.425	85.28
75.967	87.536	92.078	88.73	88.233	92.268	89.751	98.378	101.68	84.737	88.621	87.758	96.442	85.32
76.016	87.56	92.113	88.765	88.262	92.285	89.779	98.392	101.7	84.764	88.647	87.79	96.458	85.36
76.065	87.584	92.148	88.8	88.292	92.303	89.806	98.407	101.72	84.79	88.674	87.821	96.475	85.4
76.113	87.608	92.184	88.836	88.321	92.32	89.833	98.422	101.74	84.816	88.7	87.853	96.492	85.44
76.162	87.632	92.219	88.871	88.351	92.337	89.86	98.437	101.75	84.843	88.727	87.885	96.509	85.48
76.211	87.656	92.254	88.906	88.38	92.354	89.887	98.451	101.77	84.869	88.753	87.916	96.526	85.52
76.26	87.68	92.289	88.941	88.41	92.372	89.915	98.466	101.79	84.895	88.78	87.948	96.543	85.56
76.309	87.705	92.324	88.977	88.439	92.389	89.942	98.481	101.8	84.922	88.806	87.98	96.56	85.6
76.357	87.729	92.359	89.012	88.469	92.406	89.969	98.495	101.82	84.948	88.832	88.011	96.577	85.64
76.406	87.753	92.394	89.047	88.498	92.423	89.996	98.51	101.84	84.974	88.859	88.043	96.594	85.679
76.455	87.777	92.429	89.082	88.528	92.441	90.023	98.525	101.86	85	88.885	88.074	96.611	85.719
76.504	87.801	92.464	89.117	88.557	92.458	90.05	98.539	101.87	85.027	88.912	88.106	96.627	85.759
76.552	87.825	92.499	89.153	88.587	92.475	90.077	98.554	101.89	85.053	88.938	88.138	96.644	85.799
76.601	87.849	92.534	89.188	88.616	92.492	90.105	98.569	101.91	85.079	88.964	88.169	96.661	85.839
76.65	87.873	92.569	89.223	88.645	92.51	90.132	98.583	101.93	85.106	88.991	88.201	96.678	85.879
76.698	87.897	92.604	89.258	88.675	92.527	90.159	98.598	101.94	85.132	89.017	88.232	96.695	85.919
76.747	87.921	92.639	89.293	88.704	92.544	90.186	98.613	101.96	85.158	89.043	88.264	96.712	85.958
76.796	87.945	92.674	89.328	88.734	92.561	90.213	98.628	101.98	85.184	89.07	88.296	96.729	85.998
76.844	87.969	92.709	89.364	88.763	92.578	90.24	98.642	101.99	85.211	89.096	88.327	96.746	86.038
76.893	87.993	92.744	89.399	88.793	92.596	90.267	98.657	102.01	85.237	89.122	88.359	96.762	86.078
76.941	88.017	92.778	89.434	88.822	92.613	90.294	98.672	102.03	85.263	89.149	88.39	96.779	86.117
76.99	88.041	92.813	89.469	88.851	92.63	90.322	98.686	102.05	85.289	89.175	88.422	96.796	86.157
77.039	88.065	92.848	89.504	88.881	92.647	90.349	98.701	102.06	85.316	89.201	88.453	96.813	86.197
77.087	88.089	92.883	89.539	88.91	92.665	90.376	98.716	102.08	85.342	89.227	88.485	96.83	86.236
77.136	88.113	92.918	89.574	88.94	92.682	90.403	98.73	102.1	85.368	89.254	88.516	96.847	86.276
77.184	88.137	92.953	89.609	88.969	92.699	90.43	98.745	102.11	85.394	89.28	88.548	96.864	86.316
77.233	88.161	92.987	89.644	88.998	92.716	90.457	98.76	102.13	85.42	89.306	88.579	96.88	86.355
77.281	88.185	93.022	89.679	89.028	92.733	90.484	98.774	102.15	85.447	89.333	88.611	96.897	86.395
77.33	88.209	93.057	89.714	89.057	92.751	90.511	98.789	102.17	85.473	89.359	88.642	96.914	86.435
77.378	88.233	93.092	89.749	89.086	92.768	90.538	98.804	102.18	85.499	89.385	88.674	96.931	86.474
77.427	88.257	93.127	89.784	89.116	92.785	90.565	98.818	102.2	85.525	89.411	88.705	96.948	86.514
77.475	88.281	93.161	89.819	89.145	92.802	90.592	98.833	102.22	85.551	89.438	88.737	96.965	86.553
77.524	88.305	93.196	89.854	89.174	92.819	90.619	98.848	102.23	85.578	89.464	88.768	96.981	86.593
77.572	88.329	93.231	89.889	89.204	92.837	90.647	98.862	102.25	85.604	89.49	88.8	96.998	86.632
77.62	88.353	93.265	89.924	89.233	92.854	90.674	98.877	102.27	85.63	89.516	88.831	97.015	86.672
77.669	88.377	93.3	89.959	89.262	92.871	90.701	98.891	102.29	85.656	89.542	88.862	97.032	86.711
77.717	88.401	93.335	89.994	89.292	92.888	90.728	98.906	102.3	85.682	89.569	88.894	97.049	86.751
77.766	88.424	93.369	90.029	89.321	92.905	90.755	98.921	102.32	85.708	89.595	88.925	97.066	86.79
77.814	88.448	93.404	90.064	89.35	92.922	90.782	98.935	102.34	85.734	89.621	88.957	97.082	86.83
77.862	88.472	93.439	90.099	89.38	92.94	90.809	98.95	102.36	85.761	89.647	88.988	97.099	86.869
77.911	88.496	93.473	90.134	89.409	92.957	90.836	98.965	102.37	85.787	89.673	89.019	97.116	86.908
77.959	88.52	93.508	90.168	89.438	92.974	90.863	98.979	102.39	85.813	89.699	89.051	97.133	86.948
78.007	88.544	93.542	90.203	89.468	92.991	90.89	98.994	102.41	85.839	89.726	89.082	97.15	86.987
78.056	88.568	93.577	90.238	89.497	93.008	90.917	99.009	102.42	85.865	89.752	89.114	97.166	87.026
78.104	88.592	93.612	90.273	89.526	93.025	90.944	99.023	102.44	85.891	89.778	89.145	97.183	87.066
78.152	88.616	93.646	90.308	89.555	93.043	90.971	99.038	102.46	85.917	89.804	89.176	97.2	87.105
78.111	88.587	93.605	90.279	89.526	93.021	90.943	99.017	102.44	85.889	89.777	89.142	97.174	87.07
78.069	88.559	93.565	90.25	89.497	93	90.915	98.996	102.41	85.861	89.75	89.108	97.147	87.035
78.028	88.53	93.524	90.221	89.467	92.978	90.887	98.975	102.39	85.833	89.723	89.074	97.121	87.001
77.987	88.502	93.484	90.193	89.438	92.957	90.859	98.955	102.37	85.805	89.697	89.04	97.095	86.966
77.946	88.474	93.443	90.164	89.409	92.935	90.831	98.934	102.35	85.777	89.67	89.007	97.068	86.931
77.905	88.446	93.403	90.135	89.38	92.914	90.803	98.913	102.32	85.749	89.643	88.973	97.042	86.896
77.864	88.417	93.362	90.107	89.351	92.892	90.776	98.893	102.3	85.721	89.616	88.939	97.016	86.862
77.823	88.389	93.322	90.078	89.321	92.871	90.748	98.872	102.28	85.693	89.59	88.905	96.99	86.827
77.782	88.361	93.281	90.049	89.292	92.85	90.72	98.851	102.26	85.665	89.563	88.872	96.963	86.792
77.741	88.333	93.241	90.021	89.263	92.828	90.692	98.831	102.23	85.637	89.537	88.838	96.937	86.758
77.7	88.304	93.2	89.992	89.234	92.807	90.665	98.81	102.21	85.609	89.51	88.805	96.911	86.723
77.659	88.276	93.16	89.964	89.205	92.786	90.637	98.789	102.19	85.581	89.483	88.771	96.885	86.688
77.618	88.248	93.12	89.935	89.177	92.764	90.609	98.769	102.17	85.554	89.457	88.737	96.859	86.654
77.578	88.22	93.079	89.907	89.148	92.743	90.582	98.748	102.14	85.526	89.43	88.704	96.833	86.619
77.537	88.192	93.039	89.879	89.119	92.722	90.554	98.728	102.12	85.498	89.404	88.671	96.807	86.585
77.497	88.164	92.999	89.85	89.09	92.701	90.527	98.707	102.1	85.471	89.378	88.637	96.781	86.55
77.456	88.136	92.958	89.822	89.061	92.679	90.499	98.687	102.08	85.443	89.351	88.604	96.755	86.516
77.416	88.108	92.918	89.794	89.033	92.658	90.472	98.666	102.05	85.416	89.325	88.571	96.729	86.481
77.375	88.08	92.878	89.766	89.004	92.637	90.444	98.646	102.03	85.388	89.298	88.537	96.703	86.447
77.335	88.053	92.838	89.738	88.975	92.616	90.417	98.625	102.01	85.361	89.272	88.504	96.677	86.413
77.294	88.025	92.798	89.71	88.947	92.595	90.389	98.605	101.99	85.333	89.246	88.471	96.651	86.378
77.254	87.997	92.757	89.682	88.918	92.574	90.362	98.584	101.96	85.306	89.22	88.438	96.625	86.344
77.214	87.969	92.717	89.654	88.889	92.553	90.335	98.564	101.94	85.279	89.193	88.405	96.599	86.31
77.174	87.941	92.677	89.626	88.861	92.531	90.307	98.543	101.92	85.252	89.167	88.372	96.573	86.275
77.134	87.914	92.637	89.598	88.832	92.51	90.28	98.523	101.9	85.224	89.141	88.339	96.547	86.241
77.094	87.886	92.597	89.57	88.804	92.489	90.253	98.502	101.88	85.197	89.115	88.306	96.522	86.207
77.054	87.858	92.557	89.542	88.776	92.468	90.226	98.482	101.85	85.17	89.089	88.273	96.496	86.173
77.014	87.831	92.517	89.514	88.747	92.447	90.198	98.462	101.83	85.143	89.063	88.24	96.47	86.138
76.974	87.803	92.477	89.486	88.719	92.426	90.171	98.441	101.81	85.116	89.037	88.207	96.444	86.104
76.934	87.776	92.437	89.458	88.691	92.405	90.144	98.421	101.79	85.089	89.011	88.174	96.419	86.07
76.894	87.748	92.397	89.431	88.662	92.384	90.117	98.401	101.76	85.062	88.985	88.141	96.393	86.036
76.855	87.72	92.357	89.403	88.634	92.363	90.09	98.38	101.74	85.035	88.959	88.109	96.367	86.002
76.815	87.693	92.317	89.375	88.606	92.343	90.063	98.36	101.72	85.008	88.933	88.076	96.341	85.968
76.775	87.666	92.277	89.348	88.578	92.322	90.036	98.34	101.7	84.981	88.907	88.043	96.316	85.934
76.736	87.638	92.237	89.32	88.55	92.301	90.009	98.319	101.68	84.954	88.881	88.011	96.29	85.9
76.696	87.611	92.197	89.293	88.522	92.28	89.982	98.299	101.65	84.927	88.855	87.978	96.265	85.866
76.657	87.583	92.157	89.265	88.494	92.259	89.955	98.279	101.63	84.901	88.83	87.945	96.239	85.832
76.617	87.556	92.117	89.238	88.466	92.238	89.928	98.259	101.61	84.874	88.804	87.913	96.214	85.798
76.578	87.529	92.078	89.21	88.438	92.218	89.902	98.238	101.59	84.847	88.778	87.881	96.188	85.764
76.538	87.501	92.038	89.183	88.41	92.197	89.875	98.218	101.57	84.821	88.752	87.848	96.163	85.73
76.499	87.474	91.998	89.156	88.382	92.176	89.848	98.198	101.54	84.794	88.727	87.816	96.137	85.696
76.46	87.447	91.958	89.128	88.354	92.155	89.821	98.178	101.52	84.767	88.701	87.783	96.112	85.662
76.421	87.42	91.918	89.101	88.326	92.135	89.795	98.158	101.5	84.741	88.675	87.751	96.086	85.628
76.47	87.444	91.954	89.136	88.356	92.152	89.822	98.172	101.52	84.767	88.702	87.783	96.103	85.668
76.518	87.468	91.989	89.172	88.385	92.169	89.849	98.187	101.53	84.794	88.728	87.814	96.12	85.708
76.567	87.492	92.024	89.207	88.415	92.186	89.876	98.202	101.55	84.82	88.755	87.846	96.137	85.748
76.616	87.516	92.059	89.242	88.444	92.204	89.903	98.217	101.57	84.846	88.781	87.878	96.154	85.788
76.664	87.54	92.094	89.277	88.474	92.221	89.93	98.231	101.59	84.872	88.808	87.91	96.171	85.828
76.713	87.565	92.129	89.312	88.503	92.238	89.958	98.246	101.6	84.899	88.834	87.941	96.188	85.868
76.674	87.537	92.09	89.285	88.475	92.217	89.931	98.226	101.58	84.872	88.808	87.909	96.162	85.834
76.634	87.51	92.05	89.257	88.447	92.197	89.904	98.206	101.56	84.845	88.782	87.876	96.137	85.8
76.595	87.483	92.01	89.23	88.419	92.176	89.877	98.185	101.54	84.819	88.757	87.844	96.112	85.766
76.555	87.455	91.97	89.202	88.391	92.155	89.85	98.165	101.52	84.792	88.731	87.811	96.086	85.732
76.516	87.428	91.93	89.175	88.364	92.134	89.824	98.145	101.49	84.766	88.705	87.779	96.061	85.698
76.477	87.401	91.891	89.148	88.336	92.114	89.797	98.125	101.47	84.739	88.68	87.747	96.035	85.664
76.438	87.374	91.851	89.12	88.308	92.093	89.77	98.105	101.45	84.713	88.654	87.715	96.01	85.63
76.398	87.347	91.811	89.093	88.28	92.072	89.743	98.085	101.43	84.686	88.629	87.682	95.985	85.596
76.359	87.32	91.772	89.066	88.252	92.052	89.717	98.065	101.41	84.66	88.603	87.65	95.959	85.563
76.32	87.293	91.732	89.039	88.225	92.031	89.69	98.044	101.38	84.633	88.578	87.618	95.934	85.529
76.281	87.266	91.692	89.012	88.197	92.011	89.664	98.024	101.36	84.607	88.552	87.586	95.909	85.495
76.242	87.239	91.653	88.985	88.17	91.99	89.637	98.004	101.34	84.581	88.527	87.554	95.884	85.461
76.204	87.212	91.613	88.958	88.142	91.969	89.611	97.984	101.32	84.555	88.501	87.522	95.858	85.428
76.165	87.185	91.574	88.93	88.114	91.949	89.584	97.964	101.3	84.528	88.476	87.49	95.833	85.394
76.126	87.158	91.534	88.904	88.087	91.928	89.558	97.944	101.28	84.502	88.45	87.458	95.808	85.36
76.087	87.131	91.495	88.877	88.059	91.908	89.531	97.924	101.25	84.476	88.425	87.426	95.783	85.327
76.048	87.104	91.455	88.85	88.032	91.887	89.505	97.904	101.23	84.45	88.4	87.394	95.758	85.293
76.01	87.078	91.416	88.823	88.005	91.867	89.478	97.884	101.21	84.424	88.374	87.362	95.733	85.26
75.971	87.051	91.376	88.796	87.977	91.846	89.452	97.864	101.19	84.398	88.349	87.33	95.707	85.226
75.933	87.024	91.337	88.769	87.95	91.826	89.426	97.844	101.17	84.372	88.324	87.299	95.682	85.192
75.894	86.997	91.297	88.742	87.923	91.806	89.4	97.824	101.15	84.346	88.299	87.267	95.657	85.159
75.856	86.971	91.258	88.716	87.895	91.785	89.373	97.804	101.12	84.32	88.274	87.235	95.632	85.125
75.817	86.944	91.218	88.689	87.868	91.765	89.347	97.784	101.1	84.294	88.248	87.204	95.607	85.092
75.779	86.917	91.179	88.662	87.841	91.744	89.321	97.765	101.08	84.268	88.223	87.172	95.582	85.059
75.741	86.891	91.14	88.636	87.814	91.724	89.295	97.745	101.06	84.243	88.198	87.14	95.557	85.025
75.703	86.864	91.1	88.609	87.787	91.704	89.269	97.725	101.04	84.217	88.173	87.109	95.532	84.992
75.664	86.838	91.061	88.583	87.76	91.684	89.242	97.705	101.02	84.191	88.148	87.077	95.508	84.958
75.626	86.811	91.022	88.556	87.733	91.663	89.216	97.685	100.99	84.165	88.123	87.046	95.483	84.925
75.588	86.785	90.982	88.53	87.706	91.643	89.19	97.665	100.97	84.14	88.098	87.015	95.458	84.892
75.55	86.758	90.943	88.503	87.679	91.623	89.164	97.645	100.95	84.114	88.073	86.983	95.433	84.858
75.512	86.732	90.904	88.477	87.652	91.602	89.138	97.626	100.93	84.089	88.048	86.952	95.408	84.825
75.474	86.705	90.865	88.451	87.625	91.582	89.112	97.606	100.91	84.063	88.024	86.921	95.383	84.792
75.436	86.679	90.826	88.424	87.598	91.562	89.086	97.586	100.89	84.038	87.999	86.889	95.359	84.759
75.398	86.653	90.786	88.398	87.571	91.542	89.061	97.566	100.86	84.012	87.974	86.858	95.334	84.726
75.361	86.626	90.747	88.372	87.544	91.522	89.035	97.547	100.84	83.987	87.949	86.827	95.309	84.692
75.323	86.6	90.708	88.346	87.518	91.502	89.009	97.527	100.82	83.961	87.924	86.796	95.284	84.659
75.285	86.574	90.669	88.319	87.491	91.481	88.983	97.507	100.8	83.936	87.9	86.765	95.26	84.626
75.248	86.548	90.63	88.293	87.464	91.461	88.957	97.487	100.78	83.911	87.875	86.734	95.235	84.593
75.21	86.521	90.591	88.267	87.438	91.441	88.931	97.468	100.76	83.886	87.85	86.703	95.21	84.56
75.172	86.495	90.552	88.241	87.411	91.421	88.906	97.448	100.74	83.86	87.825	86.672	95.186	84.527
75.135	86.469	90.513	88.215	87.384	91.401	88.88	97.428	100.71	83.835	87.801	86.641	95.161	84.494
75.098	86.443	90.474	88.189	87.358	91.381	88.854	97.409	100.69	83.81	87.776	86.61	95.137	84.461
75.06	86.417	90.435	88.163	87.331	91.361	88.829	97.389	100.67	83.785	87.752	86.579	95.112	84.428
75.023	86.391	90.396	88.137	87.305	91.341	88.803	97.369	100.65	83.76	87.727	86.548	95.087	84.395
74.985	86.365	90.357	88.111	87.278	91.321	88.778	97.35	100.63	83.735	87.703	86.517	95.063	84.362
74.948	86.339	90.318	88.086	87.252	91.301	88.752	97.33	100.61	83.71	87.678	86.486	95.038	84.329
74.911	86.313	90.279	88.06	87.226	91.281	88.726	97.311	100.59	83.685	87.654	86.456	95.014	84.296
74.874	86.287	90.24	88.034	87.199	91.261	88.701	97.291	100.57	83.66	87.629	86.425	94.99	84.263
74.837	86.261	90.201	88.008	87.173	91.241	88.676	97.271	100.54	83.635	87.605	86.394	94.965	84.23
74.8	86.235	90.162	87.983	87.147	91.222	88.65	97.252	100.52	83.61	87.58	86.364	94.941	84.198
74.763	86.209	90.124	87.957	87.12	91.202	88.625	97.232	100.5	83.585	87.556	86.333	94.916	84.165
74.726	86.184	90.085	87.931	87.094	91.182	88.599	97.213	100.48	83.561	87.532	86.303	94.892	84.132
74.689	86.158	90.046	87.906	87.068	91.162	88.574	97.193	100.46	83.536	87.507	86.272	94.868	84.099
74.652	86.132	90.007	87.88	87.042	91.142	88.549	97.174	100.44	83.511	87.483	86.242	94.843	84.066
74.615	86.106	89.968	87.855	87.016	91.122	88.523	97.154	100.42	83.487	87.459	86.211	94.819	84.034
74.578	86.081	89.93	87.829	86.99	91.103	88.498	97.135	100.4	83.462	87.435	86.181	94.795	84.001
74.542	86.055	89.891	87.804	86.964	91.083	88.473	97.115	100.37	83.437	87.411	86.15	94.77	83.968
74.505	86.029	89.852	87.778	86.938	91.063	88.448	97.096	100.35	83.413	87.386	86.12	94.746	83.936
74.468	86.004	89.814	87.753	86.912	91.043	88.422	97.077	100.33	83.388	87.362	86.09	94.722	83.903
74.432	85.978	89.775	87.727	86.886	91.024	88.397	97.057	100.31	83.364	87.338	86.06	94.698	83.871
74.395	85.952	89.736	87.702	86.86	91.004	88.372	97.038	100.29	83.339	87.314	86.029	94.674	83.838
74.359	85.927	89.698	87.677	86.834	90.984	88.347	97.018	100.27	83.315	87.29	85.999	94.65	83.805
74.322	85.901	89.659	87.652	86.808	90.965	88.322	96.999	100.25	83.29	87.266	85.969	94.625	83.773
74.286	85.876	89.621	87.626	86.782	90.945	88.297	96.98	100.23	83.266	87.242	85.939	94.601	83.74
74.25	85.85	89.582	87.601	86.756	90.926	88.272	96.96	100.21	83.242	87.218	85.909	94.577	83.708
74.299	85.875	89.618	87.637	86.786	90.943	88.299	96.975	100.22	83.268	87.245	85.941	94.594	83.749
74.348	85.899	89.654	87.673	86.816	90.96	88.327	96.99	100.24	83.295	87.272	85.973	94.612	83.789
74.398	85.924	89.69	87.708	86.846	90.978	88.354	97.005	100.26	83.322	87.299	86.005	94.629	83.83
74.447	85.948	89.726	87.744	86.875	90.995	88.382	97.02	100.28	83.348	87.326	86.038	94.646	83.871
74.496	85.972	89.763	87.779	86.905	91.013	88.409	97.035	100.29	83.375	87.352	86.07	94.663	83.911
74.545	85.997	89.799	87.815	86.935	91.03	88.436	97.05	100.31	83.402	87.379	86.102	94.68	83.952
74.509	85.971	89.76	87.789	86.909	91.011	88.411	97.03	100.29	83.377	87.355	86.072	94.656	83.919
74.472	85.946	89.721	87.764	86.883	90.991	88.386	97.011	100.27	83.353	87.331	86.041	94.632	83.887
74.436	85.92	89.683	87.739	86.857	90.971	88.361	96.992	100.25	83.328	87.307	86.011	94.608	83.854
74.399	85.895	89.644	87.713	86.831	90.952	88.336	96.972	100.23	83.304	87.283	85.981	94.584	83.822
74.363	85.869	89.606	87.688	86.805	90.932	88.311	96.953	100.2	83.279	87.259	85.951	94.56	83.789
74.326	85.844	89.567	87.663	86.78	90.912	88.286	96.934	100.18	83.255	87.235	85.921	94.536	83.757
74.29	85.818	89.529	87.638	86.754	90.893	88.261	96.914	100.16	83.231	87.211	85.891	94.511	83.724
74.253	85.793	89.49	87.612	86.728	90.873	88.236	96.895	100.14	83.206	87.187	85.861	94.487	83.692
74.217	85.768	89.452	87.587	86.702	90.854	88.211	96.876	100.12	83.182	87.163	85.831	94.464	83.659
74.181	85.742	89.413	87.562	86.677	90.834	88.186	96.856	100.1	83.158	87.139	85.801	94.44	83.627
74.145	85.717	89.375	87.537	86.651	90.815	88.161	96.837	100.08	83.134	87.115	85.771	94.416	83.594
74.108	85.692	89.336	87.512	86.625	90.795	88.136	96.818	100.06	83.11	87.092	85.741	94.392	83.562
74.072	85.666	89.298	87.487	86.6	90.776	88.111	96.799	100.04	83.086	87.068	85.711	94.368	83.53
74.036	85.641	89.259	87.462	86.574	90.756	88.086	96.78	100.02	83.062	87.044	85.682	94.344	83.497
74.086	85.666	89.296	87.498	86.604	90.774	88.114	96.794	100.03	83.088	87.071	85.714	94.361	83.538
74.135	85.69	89.332	87.533	86.634	90.791	88.141	96.809	100.05	83.115	87.098	85.746	94.378	83.579
74.184	85.715	89.368	87.569	86.664	90.809	88.169	96.824	100.07	83.142	87.125	85.778	94.395	83.62
74.234	85.739	89.404	87.605	86.693	90.826	88.196	96.839	100.09	83.168	87.152	85.811	94.413	83.661
74.283	85.763	89.441	87.64	86.723	90.844	88.224	96.854	100.1	83.195	87.178	85.843	94.43	83.701
74.333	85.788	89.477	87.676	86.753	90.861	88.251	96.869	100.12	83.222	87.205	85.875	94.447	83.742
74.382	85.812	89.513	87.711	86.783	90.879	88.278	96.884	100.14	83.248	87.232	85.907	94.464	83.783
74.431	85.837	89.549	87.747	86.812	90.896	88.306	96.899	100.16	83.275	87.259	85.939	94.481	83.823
74.48	85.861	89.585	87.783	86.842	90.913	88.333	96.914	100.17	83.301	87.286	85.972	94.499	83.864
74.53	85.885	89.621	87.818	86.872	90.931	88.361	96.929	100.19	83.328	87.313	86.004	94.516	83.905
74.579	85.91	89.658	87.854	86.902	90.948	88.388	96.944	100.21	83.355	87.34	86.036	94.533	83.945
74.628	85.934	89.694	87.889	86.931	90.966	88.415	96.959	100.23	83.381	87.366	86.068	94.55	83.986
74.678	85.959	89.73	87.925	86.961	90.983	88.443	96.974	100.24	83.408	87.393	86.1	94.567	84.027
74.727	85.983	89.766	87.96	86.991	91.001	88.47	96.989	100.26	83.435	87.42	86.132	94.584	84.067
74.69	85.958	89.727	87.935	86.965	90.981	88.445	96.969	100.24	83.41	87.396	86.102	94.56	84.034
74.653	85.932	89.689	87.909	86.939	90.961	88.42	96.95	100.22	83.385	87.372	86.072	94.536	84.002
74.616	85.906	89.65	87.884	86.913	90.942	88.395	96.931	100.2	83.361	87.348	86.042	94.512	83.969
74.579	85.881	89.611	87.858	86.887	90.922	88.37	96.911	100.18	83.337	87.324	86.011	94.488	83.937
74.543	85.855	89.573	87.833	86.861	90.903	88.344	96.892	100.16	83.312	87.3	85.981	94.464	83.904
74.506	85.83	89.534	87.807	86.835	90.883	88.319	96.873	100.13	83.288	87.276	85.951	94.44	83.871
74.469	85.805	89.496	87.782	86.809	90.863	88.294	96.853	100.11	83.263	87.251	85.921	94.416	83.839
74.433	85.779	89.457	87.756	86.783	90.844	88.269	96.834	100.09	83.239	87.228	85.891	94.392	83.806
74.396	85.754	89.419	87.731	86.758	90.824	88.244	96.815	100.07	83.215	87.204	85.861	94.368	83.774
74.36	85.729	89.38	87.706	86.732	90.805	88.219	96.796	100.05	83.191	87.18	85.831	94.345	83.741
74.323	85.703	89.342	87.68	86.706	90.785	88.194	96.776	100.03	83.166	87.156	85.801	94.321	83.709
74.287	85.678	89.304	87.655	86.681	90.766	88.17	96.757	100.01	83.142	87.132	85.771	94.297	83.676
74.251	85.653	89.265	87.63	86.655	90.746	88.145	96.738	99.988	83.118	87.108	85.741	94.273	83.644
74.214	85.628	89.227	87.605	86.629	90.727	88.12	96.719	99.967	83.094	87.084	85.711	94.249	83.611
74.178	85.602	89.188	87.58	86.604	90.708	88.095	96.7	99.946	83.07	87.06	85.682	94.226	83.579
74.142	85.577	89.15	87.554	86.578	90.688	88.07	96.681	99.925	83.046	87.037	85.652	94.202	83.547
74.106	85.552	89.112	87.529	86.553	90.669	88.045	96.661	99.905	83.022	87.013	85.622	94.178	83.514
74.07	85.527	89.074	87.504	86.527	90.649	88.021	96.642	99.884	82.998	86.989	85.592	94.154	83.482
74.033	85.502	89.035	87.479	86.502	90.63	87.996	96.623	99.863	82.974	86.966	85.563	94.131	83.45
73.997	85.477	88.997	87.454	86.476	90.611	87.971	96.604	99.842	82.95	86.942	85.533	94.107	83.417
73.962	85.452	88.959	87.429	86.451	90.592	87.947	96.585	99.822	82.926	86.918	85.504	94.083	83.385
73.926	85.427	88.921	87.405	86.426	90.572	87.922	96.566	99.801	82.903	86.895	85.474	94.06	83.353
73.89	85.402	88.882	87.38	86.4	90.553	87.897	96.547	99.78	82.879	86.871	85.445	94.036	83.321
73.854	85.377	88.844	87.355	86.375	90.534	87.873	96.528	99.759	82.855	86.848	85.415	94.013	83.289
73.818	85.352	88.806	87.33	86.35	90.514	87.848	96.509	99.739	82.831	86.824	85.386	93.989	83.256
73.782	85.327	88.768	87.305	86.325	90.495	87.824	96.49	99.718	82.808	86.801	85.356	93.965	83.224
73.747	85.302	88.73	87.281	86.299	90.476	87.799	96.471	99.697	82.784	86.777	85.327	93.942	83.192
73.711	85.277	88.692	87.256	86.274	90.457	87.775	96.452	99.677	82.761	86.754	85.298	93.918	83.16
73.761	85.302	88.728	87.292	86.304	90.474	87.802	96.467	99.694	82.787	86.781	85.33	93.936	83.201
73.81	85.327	88.765	87.327	86.334	90.492	87.83	96.482	99.712	82.814	86.808	85.362	93.953	83.242
73.86	85.351	88.801	87.363	86.364	90.509	87.857	96.497	99.729	82.841	86.835	85.395	93.97	83.283
73.909	85.376	88.838	87.399	86.394	90.527	87.885	96.512	99.747	82.867	86.862	85.427	93.987	83.324
73.958	85.4	88.874	87.434	86.423	90.544	87.912	96.527	99.764	82.894	86.889	85.459	94.005	83.365
74.008	85.425	88.91	87.47	86.453	90.562	87.94	96.542	99.782	82.921	86.916	85.492	94.022	83.406
74.057	85.449	88.947	87.506	86.483	90.579	87.967	96.557	99.799	82.947	86.943	85.524	94.039	83.446
74.107	85.474	88.983	87.541	86.513	90.597	87.995	96.572	99.817	82.974	86.969	85.556	94.056	83.487
74.156	85.498	89.02	87.577	86.543	90.614	88.022	96.587	99.834	83.001	86.996	85.588	94.074	83.528
74.12	85.473	88.981	87.552	86.517	90.595	87.997	96.568	99.813	82.977	86.973	85.559	94.05	83.496
74.084	85.448	88.943	87.527	86.492	90.576	87.973	96.548	99.793	82.953	86.949	85.529	94.026	83.463
74.048	85.423	88.905	87.502	86.466	90.557	87.948	96.529	99.772	82.929	86.925	85.5	94.003	83.431
74.012	85.398	88.867	87.477	86.441	90.537	87.923	96.51	99.751	82.905	86.902	85.47	93.979	83.399
73.976	85.373	88.828	87.452	86.416	90.518	87.899	96.491	99.731	82.882	86.878	85.441	93.956	83.367
73.94	85.348	88.79	87.427	86.39	90.499	87.874	96.472	99.71	82.858	86.855	85.411	93.932	83.334
73.904	85.323	88.752	87.402	86.365	90.48	87.85	96.453	99.689	82.834	86.831	85.382	93.909	83.302
73.868	85.298	88.714	87.377	86.34	90.46	87.825	96.434	99.669	82.811	86.808	85.352	93.885	83.27
73.832	85.274	88.676	87.352	86.315	90.441	87.801	96.415	99.648	82.787	86.784	85.323	93.862	83.238
73.796	85.249	88.638	87.328	86.289	90.422	87.776	96.396	99.627	82.763	86.761	85.294	93.838	83.206
73.761	85.224	88.6	87.303	86.264	90.403	87.752	96.378	99.607	82.74	86.737	85.264	93.815	83.174
73.725	85.199	88.562	87.278	86.239	90.384	87.727	96.359	99.586	82.716	86.714	85.235	93.792	83.142
73.689	85.175	88.524	87.253	86.214	90.365	87.703	96.34	99.565	82.693	86.691	85.206	93.768	83.11
73.739	85.199	88.56	87.289	86.244	90.382	87.731	96.355	99.583	82.719	86.718	85.238	93.785	83.151
73.788	85.224	88.597	87.325	86.274	90.4	87.758	96.37	99.601	82.746	86.745	85.271	93.803	83.191
73.838	85.248	88.633	87.361	86.304	90.417	87.786	96.385	99.618	82.773	86.772	85.303	93.82	83.232
73.887	85.273	88.67	87.396	86.333	90.435	87.813	96.4	99.636	82.8	86.799	85.335	93.837	83.273
73.937	85.297	88.706	87.432	86.363	90.452	87.84	96.415	99.653	82.826	86.826	85.368	93.854	83.314
73.986	85.322	88.743	87.468	86.393	90.47	87.868	96.43	99.671	82.853	86.853	85.4	93.872	83.355
74.036	85.346	88.779	87.503	86.423	90.487	87.895	96.445	99.688	82.88	86.88	85.432	93.889	83.396
74.085	85.371	88.816	87.539	86.453	90.505	87.923	96.46	99.706	82.906	86.907	85.465	93.906	83.437
74.135	85.395	88.852	87.575	86.483	90.523	87.95	96.475	99.723	82.933	86.933	85.497	93.923	83.478
74.184	85.42	88.889	87.61	86.512	90.54	87.978	96.49	99.741	82.96	86.96	85.529	93.941	83.519
74.233	85.444	88.925	87.646	86.542	90.558	88.005	96.505	99.758	82.987	86.987	85.562	93.958	83.559
74.197	85.419	88.887	87.621	86.517	90.538	87.981	96.486	99.737	82.963	86.964	85.532	93.934	83.527
74.161	85.394	88.849	87.595	86.491	90.519	87.956	96.467	99.717	82.939	86.94	85.502	93.911	83.495
74.125	85.369	88.811	87.57	86.466	90.5	87.931	96.448	99.696	82.915	86.916	85.473	93.887	83.462
74.088	85.345	88.772	87.545	86.44	90.481	87.907	96.429	99.675	82.891	86.893	85.443	93.864	83.43
74.052	85.32	88.734	87.52	86.415	90.461	87.882	96.41	99.655	82.867	86.869	85.414	93.841	83.398
74.016	85.295	88.696	87.495	86.39	90.442	87.858	96.391	99.634	82.844	86.846	85.385	93.817	83.366
73.98	85.27	88.658	87.47	86.365	90.423	87.833	96.372	99.614	82.82	86.822	85.355	93.794	83.333
73.944	85.245	88.62	87.445	86.339	90.404	87.809	96.353	99.593	82.796	86.799	85.326	93.77	83.301
73.909	85.22	88.582	87.42	86.314	90.385	87.784	96.334	99.572	82.773	86.775	85.296	93.747	83.269
73.873	85.196	88.544	87.395	86.289	90.366	87.76	96.315	99.552	82.749	86.752	85.267	93.724	83.237
73.837	85.171	88.506	87.371	86.264	90.347	87.735	96.296	99.531	82.726	86.728	85.238	93.7	83.205
73.886	85.196	88.543	87.406	86.294	90.364	87.763	96.311	99.549	82.752	86.755	85.27	93.718	83.246
73.936	85.22	88.579	87.442	86.324	90.382	87.79	96.326	99.566	82.779	86.782	85.303	93.735	83.287
73.985	85.245	88.616	87.478	86.353	90.399	87.818	96.341	99.584	82.806	86.809	85.335	93.752	83.328
74.035	85.269	88.652	87.513	86.383	90.417	87.845	96.356	99.601	82.833	86.836	85.367	93.77	83.368
74.084	85.294	88.689	87.549	86.413	90.434	87.873	96.371	99.619	82.859	86.863	85.4	93.787	83.409
74.133	85.318	88.725	87.584	86.443	90.452	87.9	96.386	99.636	82.886	86.89	85.432	93.804	83.45
74.183	85.343	88.762	87.62	86.473	90.469	87.928	96.401	99.654	82.913	86.917	85.464	93.821	83.491
74.232	85.367	88.798	87.656	86.502	90.487	87.955	96.416	99.671	82.939	86.944	85.497	93.839	83.532
74.282	85.392	88.835	87.691	86.532	90.504	87.982	96.431	99.689	82.966	86.971	85.529	93.856	83.573
74.331	85.416	88.871	87.727	86.562	90.522	88.01	96.446	99.706	82.993	86.998	85.561	93.873	83.613
74.38	85.441	88.907	87.762	86.592	90.539	88.037	96.461	99.724	83.019	87.025	85.593	93.89	83.654
74.43	85.465	88.944	87.798	86.622	90.557	88.065	96.476	99.741	83.046	87.052	85.626	93.908	83.695
74.479	85.49	88.98	87.834	86.651	90.574	88.092	96.491	99.759	83.073	87.079	85.658	93.925	83.736
74.528	85.514	89.017	87.869	86.681	90.592	88.12	96.506	99.776	83.099	87.106	85.69	93.942	83.776
74.577	85.539	89.053	87.905	86.711	90.609	88.147	96.521	99.794	83.126	87.133	85.722	93.959	83.817
74.627	85.563	89.089	87.94	86.741	90.627	88.175	96.536	99.811	83.153	87.16	85.755	93.977	83.858
74.676	85.588	89.126	87.976	86.77	90.644	88.202	96.551	99.829	83.179	87.187	85.787	93.994	83.898
74.725	85.612	89.162	88.011	86.8	90.662	88.229	96.566	99.846	83.206	87.213	85.819	94.011	83.939
74.774	85.636	89.198	88.047	86.83	90.679	88.257	96.581	99.864	83.233	87.24	85.851	94.028	83.98
74.824	85.661	89.235	88.082	86.86	90.697	88.284	96.596	99.881	83.259	87.267	85.884	94.045	84.02
74.873	85.685	89.271	88.118	86.889	90.714	88.312	96.611	99.899	83.286	87.294	85.916	94.063	84.061
74.922	85.71	89.307	88.153	86.919	90.732	88.339	96.626	99.916	83.312	87.321	85.948	94.08	84.101
74.971	85.734	89.343	88.189	86.949	90.749	88.366	96.641	99.934	83.339	87.348	85.98	94.097	84.142
75.02	85.759	89.38	88.224	86.978	90.767	88.394	96.656	99.951	83.366	87.375	86.012	94.114	84.182
75.069	85.783	89.416	88.26	87.008	90.784	88.421	96.671	99.969	83.392	87.401	86.044	94.132	84.223
75.118	85.808	89.452	88.295	87.038	90.802	88.449	96.686	99.986	83.419	87.428	86.077	94.149	84.263
75.168	85.832	89.488	88.33	87.068	90.819	88.476	96.701	100	83.445	87.455	86.109	94.166	84.304
75.217	85.856	89.524	88.366	87.097	90.837	88.503	96.716	100.02	83.472	87.482	86.141	94.183	84.344
75.266	85.881	89.56	88.401	87.127	90.854	88.531	96.731	100.04	83.499	87.509	86.173	94.2	84.385
75.315	85.905	89.597	88.437	87.157	90.872	88.558	96.746	100.06	83.525	87.535	86.205	94.218	84.425
75.364	85.93	89.633	88.472	87.186	90.889	88.586	96.761	100.07	83.552	87.562	86.237	94.235	84.466
75.413	85.954	89.669	88.507	87.216	90.907	88.613	96.775	100.09	83.578	87.589	86.269	94.252	84.506
75.462	85.978	89.705	88.543	87.246	90.924	88.64	96.79	100.11	83.605	87.616	86.301	94.269	84.547
75.511	86.003	89.741	88.578	87.275	90.942	88.668	96.805	100.13	83.632	87.642	86.334	94.286	84.587
75.473	85.977	89.702	88.552	87.249	90.922	88.642	96.786	100.11	83.607	87.618	86.303	94.263	84.554
75.435	85.952	89.664	88.525	87.223	90.902	88.617	96.767	100.08	83.582	87.594	86.272	94.239	84.521
75.397	85.926	89.625	88.499	87.196	90.883	88.591	96.748	100.06	83.557	87.569	86.242	94.215	84.488
75.359	85.901	89.587	88.472	87.17	90.863	88.566	96.729	100.04	83.532	87.545	86.212	94.191	84.455
75.322	85.875	89.548	88.446	87.144	90.844	88.541	96.709	100.02	83.508	87.521	86.181	94.168	84.422
75.284	85.85	89.51	88.42	87.117	90.824	88.515	96.69	100	83.483	87.496	86.151	94.144	84.389
75.246	85.824	89.471	88.393	87.091	90.805	88.49	96.671	99.98	83.458	87.472	86.12	94.12	84.356
75.209	85.799	89.433	88.367	87.065	90.785	88.465	96.652	99.959	83.434	87.448	86.09	94.097	84.323
75.171	85.773	89.394	88.341	87.039	90.766	88.44	96.633	99.938	83.409	87.424	86.06	94.073	84.29
75.134	85.748	89.356	88.315	87.013	90.746	88.415	96.614	99.917	83.385	87.399	86.03	94.049	84.257
75.096	85.723	89.317	88.289	86.987	90.727	88.389	96.595	99.896	83.36	87.375	86	94.026	84.224
75.059	85.698	89.279	88.263	86.961	90.707	88.364	96.576	99.876	83.336	87.351	85.969	94.002	84.192
75.022	85.672	89.241	88.237	86.935	90.688	88.339	96.556	99.855	83.311	87.327	85.939	93.979	84.159
74.984	85.647	89.202	88.211	86.909	90.669	88.314	96.537	99.834	83.287	87.303	85.909	93.955	84.126
74.947	85.622	89.164	88.185	86.883	90.649	88.289	96.518	99.813	83.263	87.279	85.879	93.932	84.093
74.91	85.597	89.126	88.159	86.857	90.63	88.264	96.499	99.792	83.238	87.255	85.849	93.908	84.061
74.873	85.571	89.087	88.133	86.831	90.611	88.239	96.48	99.772	83.214	87.231	85.819	93.885	84.028
74.836	85.546	89.049	88.107	86.805	90.591	88.214	96.461	99.751	83.19	87.207	85.789	93.861	83.995
74.798	85.521	89.011	88.081	86.779	90.572	88.189	96.442	99.73	83.166	87.183	85.759	93.838	83.962
74.761	85.496	88.972	88.055	86.754	90.553	88.164	96.423	99.71	83.142	87.159	85.73	93.814	83.93
74.725	85.471	88.934	88.029	86.728	90.533	88.14	96.404	99.689	83.117	87.135	85.7	93.791	83.897
74.688	85.446	88.896	88.004	86.702	90.514	88.115	96.386	99.668	83.093	87.111	85.67	93.768	83.865
74.651	85.421	88.858	87.978	86.676	90.495	88.09	96.367	99.648	83.069	87.088	85.64	93.744	83.832
74.614	85.396	88.82	87.952	86.651	90.476	88.065	96.348	99.627	83.045	87.064	85.611	93.721	83.8
74.663	85.421	88.856	87.988	86.681	90.493	88.093	96.363	99.645	83.072	87.091	85.643	93.738	83.84
74.712	85.445	88.893	88.023	86.71	90.511	88.12	96.378	99.662	83.099	87.118	85.675	93.755	83.881
74.762	85.47	88.929	88.059	86.74	90.528	88.147	96.393	99.68	83.125	87.145	85.707	93.773	83.922
74.811	85.494	88.965	88.094	86.77	90.546	88.175	96.408	99.697	83.152	87.171	85.74	93.79	83.962
74.86	85.519	89.002	88.13	86.8	90.563	88.202	96.423	99.715	83.179	87.198	85.772	93.807	84.003
74.909	85.543	89.038	88.165	86.829	90.581	88.23	96.438	99.732	83.205	87.225	85.804	93.824	84.043
74.958	85.568	89.074	88.201	86.859	90.598	88.257	96.453	99.75	83.232	87.252	85.836	93.842	84.084
75.008	85.592	89.111	88.236	86.889	90.616	88.285	96.468	99.767	83.258	87.279	85.869	93.859	84.125
75.057	85.617	89.147	88.272	86.919	90.633	88.312	96.483	99.785	83.285	87.306	85.901	93.876	84.165
75.106	85.641	89.183	88.307	86.948	90.651	88.339	96.498	99.802	83.312	87.333	85.933	93.893	84.206
75.155	85.665	89.22	88.342	86.978	90.668	88.367	96.513	99.82	83.338	87.36	85.965	93.911	84.246
75.204	85.69	89.256	88.378	87.008	90.686	88.394	96.528	99.837	83.365	87.386	85.997	93.928	84.287
75.253	85.714	89.292	88.413	87.037	90.703	88.422	96.543	99.855	83.392	87.413	86.029	93.945	84.327
75.302	85.739	89.328	88.449	87.067	90.721	88.449	96.558	99.872	83.418	87.44	86.062	93.962	84.368
75.351	85.763	89.365	88.484	87.097	90.738	88.476	96.572	99.89	83.445	87.467	86.094	93.98	84.408
75.4	85.788	89.401	88.519	87.127	90.756	88.504	96.587	99.907	83.471	87.494	86.126	93.997	84.448
75.449	85.812	89.437	88.555	87.156	90.773	88.531	96.602	99.925	83.498	87.52	86.158	94.014	84.489
75.498	85.836	89.473	88.59	87.186	90.791	88.558	96.617	99.942	83.524	87.547	86.19	94.031	84.529
75.547	85.861	89.51	88.625	87.216	90.808	88.586	96.632	99.96	83.551	87.574	86.222	94.049	84.57
75.596	85.885	89.546	88.661	87.245	90.826	88.613	96.647	99.977	83.578	87.601	86.254	94.066	84.61
75.645	85.91	89.582	88.696	87.275	90.843	88.641	96.662	99.995	83.604	87.627	86.286	94.083	84.65
75.694	85.934	89.618	88.731	87.305	90.861	88.668	96.677	100.01	83.631	87.654	86.319	94.1	84.691
75.743	85.959	89.654	88.767	87.334	90.878	88.695	96.692	100.03	83.657	87.681	86.351	94.118	84.731
75.792	85.983	89.69	88.802	87.364	90.896	88.723	96.707	100.05	83.684	87.708	86.383	94.135	84.771
75.841	86.007	89.726	88.837	87.394	90.913	88.75	96.722	100.06	83.71	87.734	86.415	94.152	84.812
75.89	86.032	89.762	88.872	87.423	90.93	88.777	96.737	100.08	83.737	87.761	86.447	94.169	84.852
75.939	86.056	89.798	88.908	87.453	90.948	88.805	96.752	100.1	83.763	87.788	86.479	94.186	84.892
75.988	86.08	89.834	88.943	87.482	90.965	88.832	96.767	100.12	83.79	87.815	86.511	94.204	84.932
76.036	86.105	89.871	88.978	87.512	90.983	88.859	96.782	100.13	83.816	87.841	86.543	94.221	84.972
76.085	86.129	89.907	89.013	87.542	91	88.887	96.797	100.15	83.843	87.868	86.575	94.238	85.013
76.047	86.103	89.868	88.986	87.515	90.981	88.861	96.778	100.13	83.818	87.843	86.544	94.214	84.979
76.008	86.078	89.829	88.959	87.488	90.961	88.835	96.758	100.11	83.793	87.819	86.513	94.19	84.946
75.969	86.052	89.791	88.932	87.462	90.941	88.81	96.739	100.09	83.768	87.794	86.483	94.167	84.913
75.931	86.026	89.752	88.905	87.435	90.922	88.784	96.72	100.07	83.743	87.769	86.452	94.143	84.879
75.892	86.001	89.713	88.878	87.408	90.902	88.758	96.701	100.05	83.718	87.745	86.421	94.119	84.846
75.854	85.975	89.675	88.851	87.382	90.883	88.733	96.682	100.03	83.693	87.72	86.39	94.096	84.813
75.816	85.95	89.636	88.825	87.355	90.863	88.707	96.663	100.01	83.668	87.696	86.36	94.072	84.78
75.777	85.924	89.598	88.798	87.329	90.844	88.682	96.643	99.984	83.643	87.671	86.329	94.048	84.746
75.739	85.899	89.559	88.771	87.302	90.824	88.657	96.624	99.963	83.618	87.647	86.299	94.025	84.713
75.701	85.873	89.52	88.744	87.276	90.804	88.631	96.605	99.943	83.593	87.622	86.268	94.001	84.68
75.663	85.848	89.482	88.717	87.249	90.785	88.606	96.586	99.922	83.568	87.598	86.238	93.978	84.647
75.624	85.822	89.443	88.691	87.223	90.766	88.58	96.567	99.901	83.544	87.574	86.207	93.954	84.614
75.586	85.797	89.405	88.664	87.197	90.746	88.555	96.548	99.88	83.519	87.549	86.177	93.931	84.581
75.548	85.771	89.367	88.638	87.17	90.727	88.53	96.529	99.859	83.494	87.525	86.147	93.907	84.548
75.51	85.746	89.328	88.611	87.144	90.707	88.504	96.51	99.839	83.47	87.501	86.116	93.884	84.514
75.472	85.721	89.29	88.584	87.118	90.688	88.479	96.491	99.818	83.445	87.476	86.086	93.86	84.481
75.434	85.695	89.251	88.558	87.091	90.668	88.454	96.472	99.797	83.42	87.452	86.056	93.837	84.448
75.397	85.67	89.213	88.531	87.065	90.649	88.429	96.453	99.776	83.396	87.428	86.026	93.813	84.415
75.359	85.645	89.175	88.505	87.039	90.63	88.404	96.434	99.756	83.371	87.404	85.995	93.79	84.383
75.321	85.62	89.136	88.479	87.013	90.61	88.378	96.415	99.735	83.347	87.38	85.965	93.767	84.35
75.283	85.595	89.098	88.452	86.987	90.591	88.353	96.396	99.714	83.322	87.356	85.935	93.743	84.317
75.246	85.569	89.06	88.426	86.961	90.572	88.328	96.377	99.694	83.298	87.331	85.905	93.72	84.284
75.208	85.544	89.021	88.4	86.935	90.553	88.303	96.358	99.673	83.274	87.307	85.875	93.697	84.251
75.171	85.519	88.983	88.373	86.909	90.533	88.278	96.339	99.652	83.249	87.283	85.845	93.673	84.218
75.133	85.494	88.945	88.347	86.883	90.514	88.253	96.32	99.632	83.225	87.259	85.815	93.65	84.185
75.096	85.469	88.907	88.321	86.857	90.495	88.228	96.301	99.611	83.201	87.235	85.785	93.627	84.152
75.058	85.444	88.869	88.295	86.831	90.476	88.203	96.283	99.59	83.177	87.211	85.755	93.604	84.12
75.021	85.419	88.83	88.269	86.805	90.456	88.178	96.264	99.57	83.152	87.187	85.725	93.581	84.087
74.984	85.394	88.792	88.243	86.78	90.437	88.154	96.245	99.549	83.128	87.164	85.696	93.557	84.054
74.946	85.369	88.754	88.217	86.754	90.418	88.129	96.226	99.529	83.104	87.14	85.666	93.534	84.022
74.909	85.344	88.716	88.191	86.728	90.399	88.104	96.207	99.508	83.08	87.116	85.636	93.511	83.989
74.872	85.32	88.678	88.165	86.702	90.38	88.079	96.188	99.488	83.056	87.092	85.606	93.488	83.956
74.835	85.295	88.64	88.139	86.677	90.361	88.054	96.17	99.467	83.032	87.068	85.577	93.465	83.924
74.798	85.27	88.602	88.113	86.651	90.342	88.03	96.151	99.447	83.008	87.044	85.547	93.442	83.891
74.761	85.245	88.564	88.087	86.626	90.323	88.005	96.132	99.426	82.984	87.021	85.518	93.419	83.858
74.724	85.22	88.526	88.061	86.6	90.304	87.98	96.113	99.406	82.96	86.997	85.488	93.396	83.826
74.687	85.196	88.488	88.036	86.574	90.285	87.955	96.095	99.385	82.936	86.973	85.459	93.373	83.793
74.65	85.171	88.45	88.01	86.549	90.266	87.931	96.076	99.365	82.913	86.95	85.429	93.35	83.761
74.613	85.146	88.412	87.984	86.523	90.247	87.906	96.057	99.344	82.889	86.926	85.4	93.327	83.728
74.577	85.121	88.374	87.959	86.498	90.228	87.882	96.038	99.324	82.865	86.902	85.37	93.304	83.696
74.54	85.097	88.336	87.933	86.473	90.209	87.857	96.02	99.304	82.841	86.879	85.341	93.281	83.663
74.503	85.072	88.298	87.907	86.447	90.19	87.833	96.001	99.283	82.818	86.855	85.311	93.258	83.631
74.467	85.048	88.26	87.882	86.422	90.171	87.808	95.982	99.263	82.794	86.832	85.282	93.235	83.599
74.43	85.023	88.222	87.856	86.397	90.152	87.784	95.964	99.243	82.77	86.808	85.253	93.212	83.566
74.393	84.999	88.185	87.831	86.371	90.133	87.759	95.945	99.222	82.747	86.785	85.224	93.189	83.534
74.357	84.974	88.147	87.805	86.346	90.114	87.735	95.926	99.202	82.723	86.761	85.194	93.167	83.502
74.321	84.95	88.109	87.78	86.321	90.095	87.71	95.908	99.182	82.7	86.738	85.165	93.144	83.469
74.284	84.925	88.071	87.754	86.296	90.076	87.686	95.889	99.161	82.676	86.714	85.136	93.121	83.437
74.248	84.901	88.033	87.729	86.271	90.058	87.662	95.871	99.141	82.653	86.691	85.107	93.098	83.405
74.211	84.876	87.996	87.704	86.245	90.039	87.637	95.852	99.121	82.63	86.668	85.078	93.075	83.372
74.175	84.852	87.958	87.679	86.22	90.02	87.613	95.834	99.1	82.606	86.644	85.049	93.053	83.34
74.139	84.828	87.92	87.653	86.195	90.001	87.589	95.815	99.08	82.583	86.621	85.02	93.03	83.308
74.103	84.803	87.883	87.628	86.17	89.982	87.565	95.796	99.06	82.56	86.598	84.991	93.007	83.276
74.067	84.779	87.845	87.603	86.145	89.964	87.54	95.778	99.04	82.536	86.575	84.962	92.985	83.244
74.031	84.755	87.807	87.578	86.12	89.945	87.516	95.759	99.02	82.513	86.551	84.933	92.962	83.212
73.995	84.731	87.77	87.553	86.096	89.926	87.492	95.741	98.999	82.49	86.528	84.904	92.939	83.179
73.959	84.706	87.732	87.528	86.071	89.908	87.468	95.722	98.979	82.467	86.505	84.876	92.917	83.147
73.923	84.682	87.694	87.503	86.046	89.889	87.444	95.704	98.959	82.444	86.482	84.847	92.894	83.115
73.887	84.658	87.657	87.478	86.021	89.87	87.42	95.685	98.939	82.42	86.459	84.818	92.872	83.083
73.851	84.634	87.619	87.453	85.996	89.852	87.396	95.667	98.919	82.397	86.436	84.789	92.849	83.051
73.815	84.61	87.582	87.428	85.971	89.833	87.372	95.649	98.899	82.374	86.413	84.761	92.826	83.019
73.78	84.586	87.544	87.403	85.947	89.814	87.348	95.63	98.879	82.351	86.39	84.732	92.804	82.987
73.744	84.562	87.507	87.378	85.922	89.796	87.324	95.612	98.859	82.328	86.367	84.704	92.781	82.955
73.708	84.538	87.469	87.353	85.897	89.777	87.3	95.593	98.839	82.306	86.344	84.675	92.759	82.923
73.673	84.514	87.432	87.328	85.873	89.759	87.276	95.575	98.818	82.283	86.321	84.646	92.737	82.892
73.637	84.49	87.394	87.304	85.848	89.74	87.252	95.557	98.798	82.26	86.298	84.618	92.714	82.86
73.602	84.466	87.357	87.279	85.824	89.722	87.228	95.538	98.778	82.237	86.275	84.589	92.692	82.828
73.566	84.442	87.32	87.254	85.799	89.703	87.204	95.52	98.758	82.214	86.252	84.561	92.669	82.796
73.531	84.418	87.282	87.23	85.775	89.685	87.181	95.502	98.738	82.191	86.229	84.533	92.647	82.764
73.495	84.394	87.245	87.205	85.75	89.666	87.157	95.483	98.718	82.169	86.206	84.504	92.625	82.732
73.46	84.37	87.208	87.18	85.726	89.648	87.133	95.465	98.698	82.146	86.184	84.476	92.602	82.701
73.425	84.347	87.17	87.156	85.701	89.629	87.109	95.447	98.679	82.123	86.161	84.448	92.58	82.669
73.39	84.323	87.133	87.131	85.677	89.611	87.086	95.428	98.659	82.101	86.138	84.419	92.558	82.637
73.439	84.347	87.17	87.167	85.707	89.629	87.113	95.444	98.676	82.128	86.165	84.452	92.575	82.678
73.489	84.372	87.207	87.203	85.737	89.646	87.141	95.459	98.694	82.154	86.192	84.485	92.593	82.719
73.538	84.397	87.244	87.238	85.767	89.664	87.168	95.474	98.712	82.181	86.22	84.517	92.61	82.761
73.588	84.422	87.281	87.274	85.797	89.682	87.196	95.489	98.729	82.208	86.247	84.55	92.627	82.802
73.637	84.446	87.318	87.31	85.826	89.699	87.224	95.504	98.747	82.235	86.274	84.582	92.645	82.843
73.687	84.471	87.355	87.346	85.856	89.717	87.251	95.519	98.764	82.262	86.301	84.615	92.662	82.884
73.737	84.496	87.392	87.381	85.886	89.734	87.279	95.534	98.782	82.289	86.328	84.647	92.68	82.925
73.786	84.52	87.429	87.417	85.916	89.752	87.306	95.549	98.8	82.315	86.355	84.68	92.697	82.966
73.836	84.545	87.466	87.453	85.946	89.77	87.334	95.565	98.817	82.342	86.383	84.712	92.714	83.007
73.885	84.57	87.503	87.488	85.976	89.787	87.361	95.58	98.835	82.369	86.41	84.745	92.732	83.048
73.934	84.594	87.54	87.524	86.006	89.805	87.389	95.595	98.853	82.396	86.437	84.777	92.749	83.089
73.984	84.619	87.577	87.56	86.036	89.823	87.417	95.61	98.87	82.423	86.464	84.81	92.767	83.13
74.033	84.644	87.614	87.595	86.066	89.84	87.444	95.625	98.888	82.449	86.491	84.842	92.784	83.171
74.083	84.668	87.651	87.631	86.095	89.858	87.472	95.64	98.905	82.476	86.518	84.875	92.801	83.212
74.132	84.693	87.688	87.666	86.125	89.875	87.499	95.655	98.923	82.503	86.545	84.907	92.819	83.253
74.181	84.717	87.725	87.702	86.155	89.893	87.527	95.67	98.941	82.53	86.572	84.94	92.836	83.294
74.231	84.742	87.762	87.738	86.185	89.911	87.554	95.685	98.958	82.557	86.599	84.972	92.854	83.335
74.28	84.767	87.799	87.773	86.215	89.928	87.582	95.7	98.976	82.583	86.626	85.005	92.871	83.376
74.33	84.791	87.835	87.809	86.245	89.946	87.609	95.716	98.993	82.61	86.653	85.037	92.888	83.417
74.379	84.816	87.872	87.844	86.275	89.963	87.637	95.731	99.011	82.637	86.68	85.069	92.906	83.457
74.428	84.841	87.909	87.88	86.304	89.981	87.664	95.746	99.029	82.664	86.707	85.102	92.923	83.498
74.477	84.865	87.946	87.915	86.334	89.999	87.692	95.761	99.046	82.69	86.734	85.134	92.94	83.539
74.527	84.89	87.983	87.951	86.364	90.016	87.719	95.776	99.064	82.717	86.761	85.167	92.958	83.58
74.576	84.914	88.019	87.987	86.394	90.034	87.747	95.791	99.081	82.744	86.788	85.199	92.975	83.621
74.625	84.939	88.056	88.022	86.424	90.051	87.774	95.806	99.099	82.77	86.815	85.231	92.993	83.661
74.675	84.963	88.093	88.058	86.454	90.069	87.802	95.821	99.117	82.797	86.842	85.264	93.01	83.702
74.724	84.988	88.13	88.093	86.483	90.086	87.829	95.836	99.134	82.824	86.869	85.296	93.027	83.743
74.773	85.013	88.166	88.128	86.513	90.104	87.857	95.851	99.152	82.851	86.896	85.328	93.045	83.784
74.822	85.037	88.203	88.164	86.543	90.122	87.884	95.866	99.169	82.877	86.923	85.361	93.062	83.824
74.871	85.062	88.24	88.199	86.573	90.139	87.912	95.881	99.187	82.904	86.95	85.393	93.079	83.865
74.921	85.086	88.276	88.235	86.602	90.157	87.939	95.897	99.205	82.931	86.977	85.425	93.097	83.906
74.97	85.111	88.313	88.27	86.632	90.174	87.967	95.912	99.222	82.957	87.004	85.458	93.114	83.946
75.019	85.135	88.35	88.306	86.662	90.192	87.994	95.927	99.24	82.984	87.031	85.49	93.131	83.987
75.068	85.16	88.386	88.341	86.692	90.209	88.021	95.942	99.257	83.011	87.058	85.522	93.149	84.027
75.117	85.185	88.423	88.377	86.722	90.227	88.049	95.957	99.275	83.037	87.085	85.555	93.166	84.068
75.166	85.209	88.459	88.412	86.751	90.245	88.076	95.972	99.292	83.064	87.112	85.587	93.184	84.109
75.215	85.234	88.496	88.447	86.781	90.262	88.104	95.987	99.31	83.091	87.139	85.619	93.201	84.149
75.264	85.258	88.533	88.483	86.811	90.28	88.131	96.002	99.327	83.117	87.166	85.651	93.218	84.19
75.313	85.283	88.569	88.518	86.841	90.297	88.159	96.017	99.345	83.144	87.192	85.684	93.236	84.23
75.362	85.307	88.606	88.553	86.87	90.315	88.186	96.032	99.363	83.171	87.219	85.716	93.253	84.271
75.412	85.332	88.642	88.589	86.9	90.332	88.214	96.047	99.38	83.197	87.246	85.748	93.27	84.311
75.461	85.356	88.679	88.624	86.93	90.35	88.241	96.062	99.398	83.224	87.273	85.78	93.288	84.352
75.51	85.381	88.715	88.659	86.959	90.367	88.268	96.077	99.415	83.251	87.3	85.813	93.305	84.392
75.472	85.356	88.677	88.633	86.933	90.348	88.243	96.058	99.395	83.226	87.276	85.783	93.282	84.359
75.434	85.331	88.639	88.606	86.907	90.329	88.218	96.04	99.374	83.202	87.252	85.753	93.259	84.326
75.396	85.306	88.601	88.58	86.882	90.31	88.194	96.021	99.354	83.178	87.228	85.723	93.236	84.293
75.358	85.281	88.563	88.553	86.856	90.291	88.169	96.002	99.334	83.154	87.204	85.693	93.213	84.26
75.32	85.256	88.525	88.527	86.83	90.272	88.144	95.984	99.313	83.13	87.18	85.663	93.19	84.228
75.283	85.232	88.487	88.5	86.804	90.253	88.119	95.965	99.293	83.106	87.156	85.634	93.168	84.195
75.245	85.207	88.449	88.474	86.778	90.234	88.094	95.946	99.272	83.081	87.132	85.604	93.145	84.162
75.207	85.182	88.411	88.448	86.752	90.215	88.069	95.928	99.252	83.057	87.108	85.574	93.122	84.129
75.17	85.157	88.373	88.421	86.727	90.196	88.045	95.909	99.232	83.033	87.085	85.545	93.099	84.096
75.132	85.133	88.335	88.395	86.701	90.177	88.02	95.891	99.211	83.009	87.061	85.515	93.076	84.064
75.095	85.108	88.297	88.369	86.675	90.158	87.995	95.872	99.191	82.986	87.037	85.486	93.054	84.031
75.058	85.084	88.259	88.343	86.65	90.139	87.97	95.853	99.171	82.962	87.013	85.456	93.031	83.998
75.02	85.059	88.222	88.316	86.624	90.121	87.946	95.835	99.15	82.938	86.99	85.427	93.008	83.966
74.983	85.034	88.184	88.29	86.598	90.102	87.921	95.816	99.13	82.914	86.966	85.397	92.986	83.933
74.946	85.01	88.146	88.264	86.573	90.083	87.897	95.798	99.11	82.89	86.942	85.368	92.963	83.9
74.908	84.985	88.108	88.238	86.547	90.064	87.872	95.779	99.09	82.866	86.919	85.338	92.94	83.868
74.871	84.961	88.07	88.212	86.522	90.045	87.847	95.761	99.069	82.843	86.895	85.309	92.918	83.835
74.834	84.936	88.033	88.186	86.497	90.026	87.823	95.742	99.049	82.819	86.872	85.28	92.895	83.803
74.797	84.912	87.995	88.16	86.471	90.008	87.798	95.724	99.029	82.795	86.848	85.25	92.873	83.77
74.76	84.888	87.957	88.134	86.446	89.989	87.774	95.705	99.009	82.772	86.824	85.221	92.85	83.738
74.723	84.863	87.919	88.108	86.42	89.97	87.75	95.687	98.989	82.748	86.801	85.192	92.828	83.705
74.686	84.839	87.882	88.083	86.395	89.951	87.725	95.668	98.968	82.725	86.777	85.163	92.805	83.673
74.649	84.815	87.844	88.057	86.37	89.933	87.701	95.65	98.948	82.701	86.754	85.134	92.783	83.64
74.613	84.79	87.806	88.031	86.345	89.914	87.676	95.632	98.928	82.678	86.731	85.105	92.76	83.608
74.576	84.766	87.769	88.005	86.319	89.895	87.652	95.613	98.908	82.654	86.707	85.076	92.738	83.576
74.539	84.742	87.731	87.98	86.294	89.877	87.628	95.595	98.888	82.631	86.684	85.047	92.715	83.543
74.502	84.718	87.694	87.954	86.269	89.858	87.604	95.576	98.868	82.607	86.661	85.018	92.693	83.511
74.466	84.693	87.656	87.928	86.244	89.839	87.579	95.558	98.848	82.584	86.637	84.989	92.67	83.479
74.429	84.669	87.618	87.903	86.219	89.821	87.555	95.54	98.828	82.561	86.614	84.96	92.648	83.446
74.393	84.645	87.581	87.877	86.194	89.802	87.531	95.521	98.808	82.538	86.591	84.931	92.626	83.414
74.356	84.621	87.543	87.852	86.169	89.784	87.507	95.503	98.788	82.514	86.567	84.902	92.603	83.382
74.32	84.597	87.506	87.826	86.144	89.765	87.483	95.485	98.768	82.491	86.544	84.873	92.581	83.35
74.283	84.573	87.468	87.801	86.119	89.747	87.458	95.466	98.748	82.468	86.521	84.844	92.559	83.317
74.247	84.549	87.431	87.775	86.094	89.728	87.434	95.448	98.728	82.445	86.498	84.816	92.536	83.285
74.211	84.525	87.394	87.75	86.069	89.71	87.41	95.43	98.708	82.422	86.475	84.787	92.514	83.253
74.175	84.501	87.356	87.725	86.044	89.691	87.386	95.411	98.688	82.399	86.452	84.758	92.492	83.221
74.138	84.477	87.319	87.699	86.02	89.673	87.362	95.393	98.668	82.376	86.429	84.73	92.47	83.189
74.102	84.453	87.281	87.674	85.995	89.654	87.338	95.375	98.648	82.353	86.406	84.701	92.448	83.157
74.066	84.429	87.244	87.649	85.97	89.636	87.314	95.357	98.628	82.33	86.383	84.673	92.425	83.125
74.03	84.405	87.207	87.624	85.945	89.617	87.29	95.338	98.608	82.307	86.36	84.644	92.403	83.093
73.994	84.381	87.169	87.598	85.921	89.599	87.267	95.32	98.588	82.284	86.337	84.616	92.381	83.061
73.958	84.357	87.132	87.573	85.896	89.581	87.243	95.302	98.568	82.261	86.314	84.587	92.359	83.029
73.922	84.334	87.095	87.548	85.871	89.562	87.219	95.284	98.548	82.238	86.291	84.559	92.337	82.997
73.886	84.31	87.058	87.523	85.847	89.544	87.195	95.266	98.529	82.215	86.268	84.53	92.315	82.965
73.85	84.286	87.02	87.498	85.822	89.525	87.171	95.248	98.509	82.193	86.245	84.502	92.293	82.933
73.815	84.262	86.983	87.473	85.798	89.507	87.148	95.229	98.489	82.17	86.222	84.474	92.271	82.901
73.779	84.239	86.946	87.448	85.773	89.489	87.124	95.211	98.469	82.147	86.199	84.445	92.249	82.869
73.743	84.215	86.909	87.423	85.749	89.471	87.1	95.193	98.449	82.125	86.177	84.417	92.227	82.837
73.708	84.191	86.872	87.398	85.724	89.452	87.076	95.175	98.43	82.102	86.154	84.389	92.205	82.805
73.672	84.168	86.834	87.374	85.7	89.434	87.053	95.157	98.41	82.079	86.131	84.361	92.183	82.773
73.637	84.144	86.797	87.349	85.675	89.416	87.029	95.139	98.39	82.057	86.108	84.333	92.161	82.742
73.601	84.121	86.76	87.324	85.651	89.398	87.006	95.121	98.37	82.034	86.086	84.304	92.139	82.71
73.566	84.097	86.723	87.299	85.627	89.379	86.982	95.103	98.351	82.012	86.063	84.276	92.117	82.678
73.53	84.074	86.686	87.274	85.603	89.361	86.958	95.085	98.331	81.989	86.04	84.248	92.095	82.646
73.495	84.05	86.649	87.25	85.578	89.343	86.935	95.067	98.311	81.967	86.018	84.22	92.073	82.615
73.459	84.027	86.612	87.225	85.554	89.325	86.911	95.049	98.292	81.945	85.995	84.192	92.051	82.583
73.424	84.003	86.575	87.201	85.53	89.307	86.888	95.031	98.272	81.922	85.973	84.164	92.03	82.551
73.389	83.98	86.538	87.176	85.506	89.289	86.865	95.013	98.252	81.9	85.95	84.136	92.008	82.52
73.354	83.956	86.501	87.151	85.482	89.271	86.841	94.995	98.233	81.878	85.928	84.109	91.986	82.488
73.319	83.933	86.464	87.127	85.458	89.252	86.818	94.977	98.213	81.855	85.905	84.081	91.964	82.456
73.284	83.91	86.427	87.102	85.433	89.234	86.794	94.959	98.193	81.833	85.883	84.053	91.943	82.425
73.249	83.887	86.39	87.078	85.409	89.216	86.771	94.941	98.174	81.811	85.86	84.025	91.921	82.393
73.214	83.863	86.353	87.054	85.385	89.198	86.748	94.923	98.154	81.789	85.838	83.997	91.899	82.362
73.179	83.84	86.316	87.029	85.362	89.18	86.724	94.905	98.135	81.767	85.816	83.97	91.877	82.33
73.144	83.817	86.279	87.005	85.338	89.162	86.701	94.887	98.115	81.745	85.793	83.942	91.856	82.299
73.109	83.794	86.243	86.981	85.314	89.144	86.678	94.869	98.096	81.722	85.771	83.914	91.834	82.267
73.074	83.77	86.206	86.956	85.29	89.126	86.655	94.851	98.076	81.7	85.749	83.887	91.812	82.236
73.039	83.747	86.169	86.932	85.266	89.108	86.632	94.833	98.057	81.678	85.726	83.859	91.791	82.205
73.005	83.724	86.132	86.908	85.242	89.09	86.608	94.816	98.037	81.656	85.704	83.832	91.769	82.173
72.97	83.701	86.095	86.884	85.218	89.072	86.585	94.798	98.018	81.635	85.682	83.804	91.748	82.142
73.02	83.726	86.133	86.92	85.248	89.09	86.613	94.813	98.035	81.661	85.709	83.837	91.765	82.183
73.069	83.751	86.17	86.955	85.278	89.108	86.641	94.828	98.053	81.688	85.737	83.87	91.783	82.225
73.119	83.775	86.208	86.991	85.308	89.126	86.668	94.843	98.071	81.715	85.764	83.902	91.8	82.266
73.169	83.8	86.245	87.027	85.338	89.143	86.696	94.859	98.088	81.742	85.791	83.935	91.818	82.307
73.218	83.825	86.283	87.063	85.368	89.161	86.724	94.874	98.106	81.769	85.818	83.968	91.835	82.349
73.268	83.85	86.32	87.098	85.398	89.179	86.751	94.889	98.124	81.796	85.846	84	91.853	82.39
73.318	83.875	86.358	87.134	85.428	89.196	86.779	94.904	98.142	81.823	85.873	84.033	91.87	82.431
73.367	83.899	86.395	87.17	85.458	89.214	86.806	94.919	98.159	81.85	85.9	84.066	91.888	82.472
73.417	83.924	86.432	87.206	85.488	89.232	86.834	94.935	98.177	81.877	85.927	84.099	91.905	82.514
73.466	83.949	86.47	87.241	85.518	89.25	86.862	94.95	98.195	81.904	85.955	84.131	91.923	82.555
73.516	83.974	86.507	87.277	85.548	89.267	86.889	94.965	98.212	81.931	85.982	84.164	91.94	82.596
73.566	83.999	86.545	87.313	85.578	89.285	86.917	94.98	98.23	81.958	86.009	84.196	91.958	82.637
73.615	84.023	86.582	87.349	85.608	89.303	86.945	94.995	98.248	81.984	86.036	84.229	91.975	82.678
73.665	84.048	86.619	87.384	85.638	89.32	86.972	95.011	98.266	82.011	86.064	84.262	91.993	82.72
73.714	84.073	86.657	87.42	85.668	89.338	87	95.026	98.283	82.038	86.091	84.294	92.01	82.761
73.764	84.098	86.694	87.456	85.698	89.356	87.027	95.041	98.301	82.065	86.118	84.327	92.028	82.802
73.813	84.122	86.731	87.491	85.728	89.373	87.055	95.056	98.319	82.092	86.145	84.36	92.045	82.843
73.863	84.147	86.768	87.527	85.758	89.391	87.083	95.071	98.336	82.119	86.172	84.392	92.063	82.884
73.912	84.172	86.806	87.563	85.788	89.409	87.11	95.087	98.354	82.146	86.2	84.425	92.08	82.925
73.961	84.196	86.843	87.598	85.818	89.426	87.138	95.102	98.372	82.172	86.227	84.457	92.098	82.966
74.011	84.221	86.88	87.634	85.848	89.444	87.165	95.117	98.389	82.199	86.254	84.49	92.115	83.007
74.06	84.246	86.917	87.669	85.878	89.462	87.193	95.132	98.407	82.226	86.281	84.522	92.133	83.048
74.11	84.271	86.954	87.705	85.907	89.479	87.221	95.147	98.425	82.253	86.308	84.555	92.15	83.089
74.159	84.295	86.992	87.741	85.937	89.497	87.248	95.162	98.442	82.28	86.335	84.588	92.168	83.13
74.208	84.32	87.029	87.776	85.967	89.515	87.276	95.178	98.46	82.307	86.362	84.62	92.185	83.171
74.258	84.345	87.066	87.812	85.997	89.532	87.303	95.193	98.478	82.333	86.39	84.653	92.203	83.212
74.307	84.369	87.103	87.847	86.027	89.55	87.331	95.208	98.495	82.36	86.417	84.685	92.22	83.253
74.271	84.346	87.066	87.822	86.002	89.532	87.307	95.19	98.476	82.337	86.394	84.657	92.198	83.221
74.235	84.322	87.029	87.796	85.977	89.513	87.283	95.172	98.456	82.314	86.371	84.628	92.176	83.189
74.198	84.298	86.991	87.771	85.953	89.495	87.259	95.154	98.436	82.291	86.348	84.6	92.154	83.157
74.162	84.274	86.954	87.746	85.928	89.477	87.235	95.136	98.416	82.268	86.325	84.571	92.133	83.125
74.126	84.251	86.917	87.72	85.903	89.458	87.211	95.118	98.396	82.246	86.302	84.543	92.111	83.093
74.09	84.227	86.88	87.695	85.879	89.44	87.188	95.099	98.377	82.223	86.279	84.514	92.089	83.061
74.054	84.203	86.843	87.67	85.854	89.422	87.164	95.081	98.357	82.2	86.256	84.486	92.067	83.029
74.018	84.18	86.805	87.645	85.83	89.404	87.14	95.063	98.337	82.177	86.233	84.458	92.045	82.997
73.982	84.156	86.768	87.619	85.805	89.386	87.116	95.045	98.318	82.155	86.21	84.43	92.023	82.965
73.946	84.133	86.731	87.594	85.78	89.367	87.093	95.027	98.298	82.132	86.188	84.401	92.001	82.933
73.91	84.109	86.694	87.569	85.756	89.349	87.069	95.009	98.278	82.109	86.165	84.373	91.98	82.901
73.874	84.085	86.657	87.544	85.732	89.331	87.045	94.991	98.259	82.087	86.142	84.345	91.958	82.869
73.838	84.062	86.62	87.519	85.707	89.313	87.022	94.973	98.239	82.064	86.119	84.317	91.936	82.837
73.802	84.039	86.583	87.494	85.683	89.295	86.998	94.955	98.219	82.042	86.097	84.289	91.914	82.805
73.767	84.015	86.546	87.469	85.658	89.277	86.975	94.938	98.2	82.019	86.074	84.261	91.893	82.773
73.731	83.992	86.509	87.444	85.634	89.259	86.951	94.92	98.18	81.997	86.051	84.233	91.871	82.742
73.695	83.968	86.472	87.419	85.61	89.24	86.927	94.902	98.161	81.974	86.029	84.205	91.849	82.71
73.66	83.945	86.435	87.394	85.586	89.222	86.904	94.884	98.141	81.952	86.006	84.177	91.828	82.678
73.624	83.922	86.398	87.369	85.561	89.204	86.881	94.866	98.121	81.93	85.984	84.149	91.806	82.646
73.589	83.898	86.361	87.345	85.537	89.186	86.857	94.848	98.102	81.907	85.961	84.121	91.785	82.615
73.553	83.875	86.324	87.32	85.513	89.168	86.834	94.83	98.082	81.885	85.939	84.093	91.763	82.583
73.518	83.852	86.288	87.295	85.489	89.15	86.81	94.812	98.063	81.863	85.916	84.065	91.741	82.551
73.483	83.828	86.251	87.27	85.465	89.132	86.787	94.794	98.043	81.84	85.894	84.037	91.72	82.52
73.447	83.805	86.214	87.246	85.441	89.114	86.764	94.777	98.024	81.818	85.871	84.01	91.698	82.488
73.412	83.782	86.177	87.221	85.417	89.096	86.74	94.759	98.004	81.796	85.849	83.982	91.677	82.457
73.377	83.759	86.14	87.196	85.393	89.079	86.717	94.741	97.985	81.774	85.826	83.954	91.655	82.425
73.342	83.736	86.104	87.172	85.369	89.061	86.694	94.723	97.965	81.752	85.804	83.927	91.634	82.393
73.307	83.713	86.067	87.147	85.345	89.043	86.671	94.705	97.946	81.73	85.782	83.899	91.612	82.362
73.271	83.69	86.03	87.123	85.321	89.025	86.647	94.688	97.927	81.708	85.759	83.871	91.591	82.33
73.236	83.666	85.993	87.098	85.297	89.007	86.624	94.67	97.907	81.686	85.737	83.844	91.57	82.299
73.201	83.643	85.957	87.074	85.273	88.989	86.601	94.652	97.888	81.664	85.715	83.816	91.548	82.267
73.167	83.62	85.92	87.049	85.249	88.971	86.578	94.634	97.868	81.642	85.693	83.789	91.527	82.236
73.132	83.597	85.883	87.025	85.226	88.953	86.555	94.617	97.849	81.62	85.67	83.761	91.505	82.205
73.097	83.574	85.847	87.001	85.202	88.936	86.532	94.599	97.83	81.598	85.648	83.734	91.484	82.173
73.062	83.552	85.81	86.976	85.178	88.918	86.509	94.581	97.81	81.576	85.626	83.706	91.463	82.142
73.027	83.529	85.773	86.952	85.154	88.9	86.486	94.564	97.791	81.554	85.604	83.679	91.441	82.11
72.993	83.506	85.737	86.928	85.131	88.882	86.463	94.546	97.772	81.532	85.582	83.652	91.42	82.079
72.958	83.483	85.7	86.904	85.107	88.865	86.44	94.528	97.752	81.511	85.56	83.625	91.399	82.048
72.923	83.46	85.664	86.88	85.083	88.847	86.417	94.511	97.733	81.489	85.538	83.597	91.378	82.017
72.889	83.437	85.627	86.855	85.06	88.829	86.394	94.493	97.714	81.467	85.516	83.57	91.356	81.985
72.854	83.414	85.591	86.831	85.036	88.812	86.371	94.475	97.695	81.446	85.494	83.543	91.335	81.954
72.82	83.392	85.554	86.807	85.013	88.794	86.348	94.458	97.675	81.424	85.472	83.516	91.314	81.923
72.785	83.369	85.518	86.783	84.989	88.776	86.325	94.44	97.656	81.402	85.45	83.489	91.293	81.892
72.751	83.346	85.481	86.759	84.966	88.759	86.302	94.423	97.637	81.381	85.428	83.461	91.272	81.861
72.717	83.324	85.445	86.735	84.943	88.741	86.28	94.405	97.618	81.359	85.406	83.434	91.251	81.829
72.682	83.301	85.408	86.711	84.919	88.723	86.257	94.387	97.599	81.338	85.384	83.407	91.23	81.798
72.648	83.278	85.372	86.687	84.896	88.706	86.234	94.37	97.579	81.316	85.362	83.38	91.208	81.767
72.614	83.256	85.336	86.664	84.872	88.688	86.211	94.352	97.56	81.295	85.34	83.353	91.187	81.736
72.58	83.233	85.299	86.64	84.849	88.671	86.189	94.335	97.541	81.274	85.318	83.327	91.166	81.705
72.545	83.21	85.263	86.616	84.826	88.653	86.166	94.317	97.522	81.252	85.297	83.3	91.145	81.674
72.511	83.188	85.227	86.592	84.803	88.636	86.144	94.3	97.503	81.231	85.275	83.273	91.124	81.643
72.477	83.165	85.19	86.568	84.779	88.618	86.121	94.282	97.484	81.21	85.253	83.246	91.103	81.612
72.443	83.143	85.154	86.545	84.756	88.601	86.098	94.265	97.465	81.188	85.231	83.219	91.082	81.581
72.409	83.12	85.118	86.521	84.733	88.583	86.076	94.247	97.446	81.167	85.21	83.192	91.061	81.55
72.376	83.098	85.082	86.497	84.71	88.566	86.053	94.23	97.426	81.146	85.188	83.166	91.04	81.519
72.342	83.076	85.045	86.474	84.687	88.548	86.031	94.213	97.407	81.125	85.166	83.139	91.019	81.488
72.392	83.101	85.083	86.51	84.717	88.566	86.058	94.228	97.425	81.152	85.194	83.172	91.037	81.53
72.441	83.125	85.121	86.546	84.747	88.584	86.086	94.243	97.443	81.179	85.221	83.205	91.055	81.571
72.491	83.15	85.159	86.582	84.777	88.602	86.114	94.258	97.461	81.206	85.249	83.238	91.072	81.613
72.541	83.175	85.197	86.618	84.807	88.619	86.142	94.274	97.479	81.233	85.276	83.271	91.09	81.655
72.591	83.2	85.235	86.654	84.837	88.637	86.169	94.289	97.496	81.26	85.304	83.303	91.108	81.696
72.641	83.225	85.273	86.689	84.867	88.655	86.197	94.304	97.514	81.287	85.331	83.336	91.125	81.738
72.691	83.25	85.311	86.725	84.898	88.673	86.225	94.32	97.532	81.314	85.359	83.369	91.143	81.779
72.656	83.227	85.274	86.701	84.874	88.655	86.202	94.302	97.513	81.292	85.337	83.342	91.122	81.748
72.622	83.205	85.238	86.677	84.851	88.638	86.179	94.285	97.494	81.271	85.315	83.315	91.101	81.717
72.588	83.182	85.202	86.654	84.828	88.62	86.157	94.267	97.475	81.25	85.293	83.288	91.08	81.686
72.554	83.16	85.165	86.63	84.804	88.603	86.134	94.25	97.456	81.228	85.271	83.262	91.059	81.655
72.52	83.137	85.129	86.606	84.781	88.585	86.112	94.232	97.436	81.207	85.25	83.235	91.038	81.624
72.486	83.115	85.093	86.582	84.758	88.568	86.089	94.215	97.417	81.186	85.228	83.208	91.017	81.593
72.452	83.093	85.056	86.559	84.735	88.55	86.067	94.197	97.398	81.165	85.206	83.181	90.996	81.562
72.418	83.07	85.02	86.535	84.712	88.533	86.044	94.18	97.379	81.143	85.185	83.155	90.975	81.531
72.384	83.048	84.984	86.511	84.689	88.515	86.021	94.163	97.36	81.122	85.163	83.128	90.954	81.5
72.35	83.025	84.948	86.488	84.666	88.498	85.999	94.145	97.341	81.101	85.141	83.101	90.933	81.47
72.316	83.003	84.912	86.464	84.643	88.481	85.977	94.128	97.322	81.08	85.12	83.075	90.913	81.439
72.282	82.981	84.876	86.44	84.62	88.463	85.954	94.11	97.303	81.059	85.098	83.048	90.892	81.408
72.249	82.958	84.839	86.417	84.597	88.446	85.932	94.093	97.284	81.038	85.077	83.021	90.871	81.377
72.215	82.936	84.803	86.393	84.574	88.429	85.909	94.076	97.265	81.017	85.055	82.995	90.85	81.346
72.181	82.914	84.767	86.37	84.551	88.411	85.887	94.058	97.246	80.996	85.034	82.968	90.83	81.315
72.148	82.892	84.731	86.347	84.528	88.394	85.865	94.041	97.228	80.975	85.012	82.942	90.809	81.285
72.114	82.87	84.695	86.323	84.505	88.377	85.842	94.024	97.209	80.954	84.991	82.916	90.788	81.254
[truncated: 41,201 more rows]
