# Supplementary material for: Global sleep homeostasis reflects temporally and spatially integrated local cortical neuronal activity
Source: eLife. 2020 Jul 2;9:e54148. doi: 10.7554/eLife.54148 (PMC7332296; doi:10.7554/eLife.54148)
Supplement: Figure 3—source data 1. [file elife-54148-fig3-data1.zip › Figure 3/Model Process S/Process-S-Classic-Model-SWA-Mouse-4.csv]

Frontal EEG	Mean LFP	LFP 1	LFP 2	LFP 3	LFP 4	LFP 5	LFP 6	LFP 7	LFP 8	LFP 9	LFP 10
125.73	117.08	127.01	124.18	130.05	109.92	136.24	127.85	122.86	137.16	132.95	87.717
125.66	117.02	126.96	124.13	129.99	109.88	136.15	127.78	122.81	137.07	132.89	87.684
125.59	116.95	126.91	124.07	129.94	109.85	136.07	127.72	122.75	136.99	132.82	87.652
125.52	116.89	126.85	124.02	129.88	109.81	135.99	127.66	122.7	136.91	132.75	87.619
125.45	116.83	126.8	123.96	129.83	109.77	135.91	127.6	122.64	136.83	132.68	87.586
125.38	116.77	126.75	123.9	129.77	109.73	135.83	127.53	122.59	136.75	132.61	87.553
125.31	116.71	126.7	123.85	129.72	109.7	135.75	127.47	122.53	136.66	132.54	87.521
125.24	116.65	126.64	123.79	129.66	109.66	135.67	127.41	122.47	136.58	132.47	87.488
125.27	116.67	126.67	123.81	129.68	109.68	135.7	127.43	122.49	136.6	132.49	87.502
125.3	116.69	126.69	123.83	129.7	109.69	135.72	127.46	122.51	136.63	132.51	87.516
125.33	116.72	126.71	123.85	129.72	109.71	135.75	127.48	122.54	136.65	132.53	87.53
125.37	116.74	126.74	123.88	129.74	109.73	135.77	127.51	122.56	136.67	132.55	87.544
125.4	116.76	126.76	123.9	129.76	109.75	135.8	127.53	122.58	136.69	132.57	87.558
125.43	116.78	126.78	123.92	129.78	109.76	135.83	127.55	122.6	136.71	132.59	87.572
125.46	116.8	126.81	123.94	129.8	109.78	135.85	127.58	122.62	136.73	132.6	87.586
125.49	116.82	126.83	123.96	129.82	109.8	135.88	127.6	122.64	136.76	132.62	87.6
125.52	116.84	126.85	123.98	129.84	109.82	135.9	127.63	122.66	136.78	132.64	87.614
125.55	116.86	126.88	124	129.86	109.83	135.93	127.65	122.68	136.8	132.66	87.628
125.58	116.88	126.9	124.02	129.88	109.85	135.96	127.67	122.7	136.82	132.68	87.642
125.61	116.9	126.92	124.04	129.9	109.87	135.98	127.7	122.72	136.84	132.7	87.656
125.64	116.92	126.94	124.06	129.91	109.89	136.01	127.72	122.74	136.86	132.72	87.669
125.67	116.94	126.97	124.08	129.93	109.9	136.03	127.75	122.76	136.89	132.74	87.683
125.71	116.96	126.99	124.1	129.95	109.92	136.06	127.77	122.78	136.91	132.75	87.697
125.74	116.98	127.01	124.12	129.97	109.94	136.09	127.79	122.8	136.93	132.77	87.711
125.77	117	127.04	124.15	129.99	109.96	136.11	127.82	122.82	136.95	132.79	87.725
125.8	117.02	127.06	124.17	130.01	109.97	136.14	127.84	122.84	136.97	132.81	87.739
125.83	117.04	127.08	124.19	130.03	109.99	136.16	127.87	122.86	136.99	132.83	87.753
125.86	117.06	127.11	124.21	130.05	110.01	136.19	127.89	122.88	137.01	132.85	87.767
125.89	117.08	127.13	124.23	130.07	110.03	136.22	127.91	122.9	137.04	132.87	87.781
125.92	117.1	127.15	124.25	130.09	110.04	136.24	127.94	122.92	137.06	132.89	87.795
125.95	117.12	127.18	124.27	130.11	110.06	136.27	127.96	122.94	137.08	132.9	87.809
125.98	117.14	127.2	124.29	130.13	110.08	136.29	127.99	122.96	137.1	132.92	87.823
126.01	117.16	127.22	124.31	130.15	110.1	136.32	128.01	122.98	137.12	132.94	87.837
126.04	117.19	127.24	124.33	130.17	110.11	136.35	128.03	123	137.14	132.96	87.85
126.07	117.21	127.27	124.35	130.19	110.13	136.37	128.06	123.02	137.16	132.98	87.864
126.11	117.23	127.29	124.37	130.2	110.15	136.4	128.08	123.04	137.19	133	87.878
126.14	117.25	127.31	124.39	130.22	110.17	136.42	128.11	123.06	137.21	133.02	87.892
126.07	117.19	127.26	124.34	130.17	110.13	136.34	128.04	123	137.13	132.95	87.859
126	117.13	127.21	124.28	130.11	110.09	136.26	127.98	122.94	137.04	132.88	87.826
125.93	117.06	127.15	124.23	130.06	110.05	136.18	127.92	122.89	136.96	132.81	87.793
125.86	117	127.1	124.17	130	110.01	136.1	127.86	122.83	136.88	132.74	87.76
125.79	116.94	127.05	124.11	129.95	109.98	136.02	127.79	122.78	136.8	132.67	87.727
125.72	116.88	127	124.06	129.89	109.94	135.94	127.73	122.72	136.72	132.6	87.695
125.65	116.82	126.94	124	129.84	109.9	135.86	127.67	122.67	136.63	132.53	87.662
125.58	116.76	126.89	123.95	129.78	109.86	135.78	127.61	122.61	136.55	132.47	87.629
125.51	116.7	126.84	123.89	129.73	109.83	135.7	127.54	122.56	136.47	132.4	87.596
125.44	116.64	126.79	123.84	129.67	109.79	135.61	127.48	122.5	136.39	132.33	87.564
125.37	116.58	126.73	123.78	129.62	109.75	135.53	127.42	122.45	136.31	132.26	87.531
125.31	116.52	126.68	123.72	129.56	109.71	135.45	127.36	122.39	136.23	132.19	87.498
125.24	116.46	126.63	123.67	129.51	109.68	135.37	127.29	122.34	136.15	132.12	87.466
125.17	116.4	126.58	123.61	129.45	109.64	135.29	127.23	122.28	136.07	132.06	87.433
125.1	116.34	126.52	123.56	129.4	109.6	135.21	127.17	122.23	135.98	131.99	87.4
125.03	116.28	126.47	123.5	129.34	109.56	135.13	127.11	122.17	135.9	131.92	87.368
124.96	116.22	126.42	123.45	129.29	109.53	135.05	127.05	122.12	135.82	131.85	87.335
124.89	116.16	126.37	123.39	129.23	109.49	134.97	126.98	122.06	135.74	131.78	87.303
124.82	116.1	126.32	123.34	129.18	109.45	134.89	126.92	122.01	135.66	131.72	87.27
124.76	116.04	126.26	123.28	129.12	109.41	134.81	126.86	121.95	135.58	131.65	87.238
124.69	115.99	126.21	123.23	129.07	109.38	134.74	126.8	121.9	135.5	131.58	87.206
124.62	115.93	126.16	123.17	129.02	109.34	134.66	126.74	121.84	135.42	131.51	87.173
124.55	115.87	126.11	123.12	128.96	109.3	134.58	126.68	121.79	135.34	131.45	87.141
124.48	115.81	126.06	123.06	128.91	109.27	134.5	126.61	121.73	135.26	131.38	87.109
124.41	115.75	126	123.01	128.85	109.23	134.42	126.55	121.68	135.18	131.31	87.077
124.35	115.69	125.95	122.95	128.8	109.19	134.34	126.49	121.63	135.1	131.24	87.044
124.28	115.63	125.9	122.9	128.74	109.15	134.26	126.43	121.57	135.02	131.18	87.012
124.21	115.57	125.85	122.84	128.69	109.12	134.18	126.37	121.52	134.94	131.11	86.98
124.14	115.51	125.8	122.79	128.63	109.08	134.1	126.31	121.46	134.86	131.04	86.948
124.07	115.45	125.75	122.73	128.58	109.04	134.02	126.24	121.41	134.78	130.98	86.916
124.01	115.39	125.69	122.68	128.53	109.01	133.94	126.18	121.35	134.7	130.91	86.884
123.94	115.33	125.64	122.62	128.47	108.97	133.87	126.12	121.3	134.62	130.84	86.852
123.87	115.28	125.59	122.57	128.42	108.93	133.79	126.06	121.25	134.54	130.77	86.82
123.8	115.22	125.54	122.51	128.36	108.89	133.71	126	121.19	134.46	130.71	86.788
123.74	115.16	125.49	122.46	128.31	108.86	133.63	125.94	121.14	134.38	130.64	86.756
123.67	115.1	125.44	122.4	128.26	108.82	133.55	125.88	121.08	134.3	130.57	86.724
123.6	115.04	125.38	122.35	128.2	108.78	133.47	125.82	121.03	134.22	130.51	86.692
123.53	114.98	125.33	122.3	128.15	108.75	133.4	125.76	120.98	134.14	130.44	86.66
123.47	114.92	125.28	122.24	128.09	108.71	133.32	125.69	120.92	134.07	130.38	86.628
123.4	114.87	125.23	122.19	128.04	108.67	133.24	125.63	120.87	133.99	130.31	86.597
123.33	114.81	125.18	122.13	127.99	108.64	133.16	125.57	120.81	133.91	130.24	86.565
123.26	114.75	125.13	122.08	127.93	108.6	133.08	125.51	120.76	133.83	130.18	86.533
123.2	114.69	125.08	122.02	127.88	108.56	133.01	125.45	120.71	133.75	130.11	86.501
123.13	114.63	125.03	121.97	127.83	108.53	132.93	125.39	120.65	133.67	130.04	86.47
123.06	114.57	124.97	121.91	127.77	108.49	132.85	125.33	120.6	133.59	129.98	86.438
123	114.52	124.92	121.86	127.72	108.45	132.77	125.27	120.55	133.52	129.91	86.407
122.93	114.46	124.87	121.81	127.66	108.42	132.7	125.21	120.49	133.44	129.85	86.375
122.86	114.4	124.82	121.75	127.61	108.38	132.62	125.15	120.44	133.36	129.78	86.344
122.79	114.34	124.77	121.7	127.56	108.34	132.54	125.09	120.39	133.28	129.72	86.312
122.73	114.29	124.72	121.64	127.5	108.31	132.47	125.03	120.33	133.2	129.65	86.281
122.66	114.23	124.67	121.59	127.45	108.27	132.39	124.97	120.28	133.12	129.58	86.249
122.59	114.17	124.62	121.54	127.4	108.23	132.31	124.91	120.23	133.05	129.52	86.218
122.53	114.11	124.57	121.48	127.34	108.2	132.24	124.85	120.17	132.97	129.45	86.186
122.46	114.05	124.52	121.43	127.29	108.16	132.16	124.79	120.12	132.89	129.39	86.155
122.39	114	124.46	121.38	127.24	108.12	132.08	124.73	120.07	132.81	129.32	86.124
122.33	113.94	124.41	121.32	127.18	108.09	132.01	124.67	120.01	132.74	129.26	86.092
122.26	113.88	124.36	121.27	127.13	108.05	131.93	124.61	119.96	132.66	129.19	86.061
122.2	113.82	124.31	121.21	127.08	108.01	131.85	124.55	119.91	132.58	129.13	86.03
122.13	113.77	124.26	121.16	127.02	107.98	131.78	124.49	119.85	132.5	129.06	85.999
122.06	113.71	124.21	121.11	126.97	107.94	131.7	124.43	119.8	132.43	129	85.968
122	113.65	124.16	121.05	126.92	107.9	131.62	124.37	119.75	132.35	128.93	85.936
121.93	113.6	124.11	121	126.87	107.87	131.55	124.31	119.7	132.27	128.87	85.905
121.86	113.54	124.06	120.95	126.81	107.83	131.47	124.25	119.64	132.19	128.8	85.874
121.8	113.48	124.01	120.89	126.76	107.79	131.4	124.19	119.59	132.12	128.74	85.843
121.73	113.42	123.96	120.84	126.71	107.76	131.32	124.13	119.54	132.04	128.67	85.812
121.67	113.37	123.91	120.79	126.65	107.72	131.24	124.07	119.48	131.96	128.61	85.781
121.6	113.31	123.86	120.73	126.6	107.69	131.17	124.01	119.43	131.89	128.54	85.75
121.53	113.25	123.81	120.68	126.55	107.65	131.09	123.95	119.38	131.81	128.48	85.719
121.47	113.2	123.76	120.63	126.5	107.61	131.02	123.89	119.33	131.73	128.42	85.688
121.4	113.14	123.71	120.57	126.44	107.58	130.94	123.83	119.27	131.66	128.35	85.658
121.34	113.08	123.66	120.52	126.39	107.54	130.87	123.77	119.22	131.58	128.29	85.627
121.27	113.03	123.61	120.47	126.34	107.5	130.79	123.71	119.17	131.51	128.22	85.596
121.21	112.97	123.56	120.41	126.29	107.47	130.72	123.65	119.12	131.43	128.16	85.565
121.14	112.91	123.51	120.36	126.23	107.43	130.64	123.59	119.06	131.35	128.09	85.535
121.07	112.86	123.46	120.31	126.18	107.4	130.57	123.53	119.01	131.28	128.03	85.504
121.01	112.8	123.41	120.26	126.13	107.36	130.49	123.48	118.96	131.2	127.97	85.473
120.94	112.74	123.36	120.2	126.08	107.32	130.42	123.42	118.91	131.12	127.9	85.442
120.88	112.69	123.31	120.15	126.02	107.29	130.34	123.36	118.86	131.05	127.84	85.412
120.81	112.63	123.26	120.1	125.97	107.25	130.27	123.3	118.8	130.97	127.78	85.381
120.75	112.58	123.21	120.04	125.92	107.22	130.19	123.24	118.75	130.9	127.71	85.351
120.68	112.52	123.16	119.99	125.87	107.18	130.12	123.18	118.7	130.82	127.65	85.32
120.62	112.46	123.11	119.94	125.81	107.14	130.04	123.12	118.65	130.75	127.58	85.29
120.55	112.41	123.06	119.89	125.76	107.11	129.97	123.06	118.6	130.67	127.52	85.259
120.49	112.35	123.01	119.83	125.71	107.07	129.9	123	118.54	130.6	127.46	85.229
120.42	112.3	122.96	119.78	125.66	107.04	129.82	122.95	118.49	130.52	127.39	85.198
120.36	112.24	122.91	119.73	125.6	107	129.75	122.89	118.44	130.45	127.33	85.168
120.29	112.18	122.86	119.68	125.55	106.96	129.67	122.83	118.39	130.37	127.27	85.138
120.23	112.13	122.81	119.62	125.5	106.93	129.6	122.77	118.34	130.3	127.2	85.107
120.16	112.07	122.76	119.57	125.45	106.89	129.53	122.71	118.28	130.22	127.14	85.077
120.1	112.02	122.71	119.52	125.4	106.86	129.45	122.65	118.23	130.15	127.08	85.047
120.03	111.96	122.66	119.47	125.35	106.82	129.38	122.59	118.18	130.07	127.02	85.017
119.97	111.91	122.61	119.41	125.29	106.78	129.31	122.54	118.13	130	126.95	84.986
119.91	111.85	122.56	119.36	125.24	106.75	129.23	122.48	118.08	129.92	126.89	84.956
119.84	111.8	122.51	119.31	125.19	106.71	129.16	122.42	118.03	129.85	126.83	84.926
119.78	111.74	122.46	119.26	125.14	106.68	129.08	122.36	117.97	129.77	126.76	84.896
119.71	111.68	122.41	119.21	125.09	106.64	129.01	122.3	117.92	129.7	126.7	84.866
119.65	111.63	122.36	119.15	125.03	106.61	128.94	122.24	117.87	129.62	126.64	84.836
119.58	111.57	122.31	119.1	124.98	106.57	128.87	122.19	117.82	129.55	126.58	84.806
119.52	111.52	122.27	119.05	124.93	106.53	128.79	122.13	117.77	129.47	126.51	84.776
119.46	111.46	122.22	119	124.88	106.5	128.72	122.07	117.72	129.4	126.45	84.746
119.39	111.41	122.17	118.94	124.83	106.46	128.65	122.01	117.67	129.33	126.39	84.716
119.33	111.35	122.12	118.89	124.78	106.43	128.57	121.95	117.62	129.25	126.33	84.686
119.26	111.3	122.07	118.84	124.72	106.39	128.5	121.9	117.56	129.18	126.27	84.656
119.2	111.24	122.02	118.79	124.67	106.36	128.43	121.84	117.51	129.11	126.2	84.626
119.14	111.19	121.97	118.74	124.62	106.32	128.36	121.78	117.46	129.03	126.14	84.597
119.07	111.13	121.92	118.69	124.57	106.29	128.28	121.72	117.41	128.96	126.08	84.567
119.01	111.08	121.87	118.63	124.52	106.25	128.21	121.67	117.36	128.88	126.02	84.537
119.04	111.1	121.9	118.66	124.54	106.27	128.24	121.69	117.38	128.91	126.04	84.551
119.07	111.12	121.92	118.68	124.56	106.29	128.27	121.72	117.4	128.93	126.06	84.566
119.1	111.14	121.95	118.7	124.58	106.3	128.3	121.74	117.42	128.95	126.08	84.58
119.14	111.17	121.97	118.72	124.6	106.32	128.33	121.77	117.44	128.98	126.1	84.595
119.17	111.19	121.99	118.74	124.62	106.34	128.36	121.79	117.47	129	126.12	84.609
119.2	111.21	122.02	118.77	124.64	106.36	128.38	121.82	117.49	129.03	126.14	84.624
119.23	111.23	122.04	118.79	124.66	106.38	128.41	121.84	117.51	129.05	126.16	84.638
119.27	111.25	122.07	118.81	124.68	106.39	128.44	121.87	117.53	129.07	126.18	84.653
119.2	111.2	122.02	118.76	124.63	106.36	128.37	121.81	117.48	129	126.12	84.623
119.14	111.14	121.97	118.71	124.58	106.32	128.3	121.75	117.43	128.93	126.06	84.593
119.07	111.09	121.92	118.65	124.53	106.29	128.22	121.69	117.38	128.85	125.99	84.563
119.01	111.03	121.87	118.6	124.48	106.25	128.15	121.64	117.33	128.78	125.93	84.533
118.95	110.98	121.82	118.55	124.43	106.22	128.08	121.58	117.27	128.7	125.87	84.504
118.88	110.92	121.77	118.5	124.37	106.18	128.01	121.52	117.22	128.63	125.81	84.474
118.82	110.87	121.73	118.45	124.32	106.15	127.94	121.46	117.17	128.56	125.75	84.444
118.76	110.81	121.68	118.4	124.27	106.11	127.86	121.41	117.12	128.49	125.69	84.415
118.69	110.76	121.63	118.34	124.22	106.07	127.79	121.35	117.07	128.41	125.62	84.385
118.63	110.71	121.58	118.29	124.17	106.04	127.72	121.29	117.02	128.34	125.56	84.356
118.57	110.65	121.53	118.24	124.12	106	127.65	121.23	116.97	128.27	125.5	84.326
118.5	110.6	121.48	118.19	124.07	105.97	127.58	121.18	116.92	128.19	125.44	84.296
118.44	110.54	121.43	118.14	124.02	105.93	127.5	121.12	116.87	128.12	125.38	84.267
118.38	110.49	121.38	118.09	123.97	105.9	127.43	121.06	116.82	128.05	125.32	84.237
118.31	110.43	121.34	118.04	123.92	105.86	127.36	121.01	116.77	127.98	125.26	84.208
118.25	110.38	121.29	117.99	123.86	105.83	127.29	120.95	116.72	127.9	125.19	84.179
118.19	110.33	121.24	117.93	123.81	105.79	127.22	120.89	116.67	127.83	125.13	84.149
118.12	110.27	121.19	117.88	123.76	105.76	127.15	120.83	116.62	127.76	125.07	84.12
118.06	110.22	121.14	117.83	123.71	105.72	127.08	120.78	116.57	127.69	125.01	84.091
118	110.16	121.09	117.78	123.66	105.69	127.01	120.72	116.52	127.61	124.95	84.061
117.93	110.11	121.05	117.73	123.61	105.65	126.93	120.66	116.47	127.54	124.89	84.032
117.87	110.06	121	117.68	123.56	105.62	126.86	120.61	116.42	127.47	124.83	84.003
117.9	110.08	121.02	117.7	123.58	105.63	126.89	120.63	116.44	127.49	124.85	84.017
117.94	110.1	121.05	117.72	123.6	105.65	126.92	120.66	116.46	127.52	124.87	84.032
117.97	110.12	121.07	117.74	123.62	105.67	126.95	120.68	116.48	127.54	124.89	84.046
117.91	110.07	121.02	117.69	123.57	105.64	126.88	120.63	116.43	127.47	124.83	84.017
117.84	110.01	120.97	117.64	123.52	105.6	126.81	120.57	116.38	127.4	124.77	83.988
117.78	109.96	120.93	117.59	123.47	105.57	126.74	120.51	116.33	127.33	124.71	83.959
117.72	109.91	120.88	117.54	123.42	105.53	126.67	120.46	116.28	127.25	124.65	83.93
117.65	109.85	120.83	117.49	123.37	105.5	126.6	120.4	116.23	127.18	124.59	83.9
117.59	109.8	120.78	117.44	123.32	105.46	126.53	120.34	116.18	127.11	124.53	83.871
117.53	109.75	120.73	117.39	123.27	105.43	126.46	120.29	116.13	127.04	124.47	83.842
117.47	109.69	120.68	117.34	123.22	105.39	126.39	120.23	116.08	126.97	124.41	83.813
117.4	109.64	120.64	117.29	123.17	105.36	126.32	120.17	116.03	126.9	124.35	83.784
117.34	109.59	120.59	117.24	123.12	105.32	126.25	120.12	115.98	126.82	124.29	83.755
117.28	109.53	120.54	117.19	123.07	105.29	126.18	120.06	115.93	126.75	124.23	83.726
117.22	109.48	120.49	117.14	123.02	105.25	126.11	120	115.88	126.68	124.17	83.697
117.15	109.43	120.44	117.08	122.97	105.22	126.04	119.95	115.83	126.61	124.11	83.668
117.09	109.37	120.4	117.03	122.92	105.18	125.97	119.89	115.78	126.54	124.05	83.64
117.03	109.32	120.35	116.98	122.87	105.15	125.9	119.84	115.73	126.47	123.99	83.611
116.97	109.27	120.3	116.93	122.82	105.11	125.83	119.78	115.68	126.4	123.93	83.582
116.91	109.22	120.25	116.88	122.77	105.08	125.76	119.72	115.63	126.33	123.87	83.553
116.84	109.16	120.21	116.83	122.72	105.04	125.69	119.67	115.58	126.26	123.81	83.524
116.78	109.11	120.16	116.78	122.67	105.01	125.62	119.61	115.53	126.18	123.75	83.496
116.72	109.06	120.11	116.73	122.62	104.97	125.55	119.56	115.48	126.11	123.69	83.467
116.66	109	120.06	116.68	122.57	104.94	125.48	119.5	115.43	126.04	123.63	83.438
116.6	108.95	120.02	116.63	122.52	104.9	125.41	119.44	115.38	125.97	123.57	83.41
116.53	108.9	119.97	116.58	122.47	104.87	125.34	119.39	115.33	125.9	123.51	83.381
116.47	108.85	119.92	116.53	122.42	104.83	125.27	119.33	115.28	125.83	123.45	83.352
116.41	108.79	119.87	116.48	122.37	104.8	125.2	119.28	115.24	125.76	123.39	83.324
116.35	108.74	119.82	116.43	122.32	104.77	125.13	119.22	115.19	125.69	123.33	83.295
116.29	108.69	119.78	116.38	122.27	104.73	125.06	119.16	115.14	125.62	123.27	83.267
116.23	108.64	119.73	116.33	122.22	104.7	125	119.11	115.09	125.55	123.22	83.238
116.16	108.58	119.68	116.28	122.17	104.66	124.93	119.05	115.04	125.48	123.16	83.21
116.1	108.53	119.64	116.23	122.12	104.63	124.86	119	114.99	125.41	123.1	83.181
116.04	108.48	119.59	116.18	122.07	104.59	124.79	118.94	114.94	125.34	123.04	83.153
115.98	108.43	119.54	116.13	122.02	104.56	124.72	118.89	114.89	125.27	122.98	83.125
115.92	108.38	119.49	116.08	121.97	104.52	124.65	118.83	114.84	125.2	122.92	83.096
115.86	108.32	119.45	116.03	121.92	104.49	124.58	118.78	114.79	125.13	122.86	83.068
115.8	108.27	119.4	115.98	121.87	104.45	124.52	118.72	114.74	125.06	122.8	83.04
115.83	108.29	119.42	116.01	121.89	104.47	124.55	118.75	114.77	125.09	122.83	83.054
115.86	108.32	119.45	116.03	121.91	104.49	124.58	118.77	114.79	125.11	122.85	83.069
115.9	108.34	119.47	116.05	121.93	104.51	124.61	118.8	114.81	125.14	122.87	83.084
115.93	108.36	119.5	116.07	121.95	104.53	124.64	118.82	114.83	125.16	122.89	83.098
115.96	108.38	119.52	116.09	121.97	104.55	124.67	118.85	114.85	125.19	122.91	83.113
115.99	108.4	119.55	116.12	122	104.56	124.7	118.88	114.88	125.21	122.93	83.128
116.03	108.43	119.57	116.14	122.02	104.58	124.73	118.9	114.9	125.23	122.95	83.143
116.06	108.45	119.6	116.16	122.04	104.6	124.76	118.93	114.92	125.26	122.97	83.157
116.09	108.47	119.62	116.18	122.06	104.62	124.79	118.95	114.94	125.28	122.99	83.172
116.13	108.49	119.65	116.21	122.08	104.64	124.82	118.98	114.96	125.31	123.01	83.187
116.16	108.51	119.67	116.23	122.1	104.65	124.85	119.01	114.98	125.33	123.03	83.201
116.19	108.54	119.7	116.25	122.12	104.67	124.88	119.03	115.01	125.36	123.05	83.216
116.23	108.56	119.72	116.27	122.14	104.69	124.91	119.06	115.03	125.38	123.08	83.231
116.26	108.58	119.75	116.3	122.16	104.71	124.94	119.08	115.05	125.41	123.1	83.245
116.29	108.6	119.77	116.32	122.18	104.73	124.97	119.11	115.07	125.43	123.12	83.26
116.32	108.62	119.8	116.34	122.21	104.74	125	119.13	115.09	125.45	123.14	83.275
116.36	108.65	119.82	116.36	122.23	104.76	125.03	119.16	115.11	125.48	123.16	83.289
116.39	108.67	119.85	116.39	122.25	104.78	125.06	119.19	115.14	125.5	123.18	83.304
116.42	108.69	119.87	116.41	122.27	104.8	125.09	119.21	115.16	125.53	123.2	83.319
116.46	108.71	119.9	116.43	122.29	104.82	125.12	119.24	115.18	125.55	123.22	83.333
116.39	108.66	119.85	116.38	122.24	104.78	125.05	119.18	115.13	125.48	123.16	83.305
116.33	108.61	119.8	116.33	122.19	104.75	124.98	119.13	115.08	125.41	123.1	83.276
116.27	108.55	119.76	116.28	122.14	104.71	124.91	119.07	115.03	125.34	123.04	83.248
116.21	108.5	119.71	116.23	122.09	104.68	124.84	119.02	114.98	125.27	122.99	83.219
116.15	108.45	119.66	116.18	122.04	104.64	124.77	118.96	114.93	125.2	122.93	83.191
116.09	108.4	119.61	116.13	121.99	104.61	124.7	118.9	114.88	125.13	122.87	83.163
116.03	108.35	119.57	116.08	121.94	104.57	124.64	118.85	114.84	125.06	122.81	83.134
115.96	108.29	119.52	116.03	121.89	104.54	124.57	118.79	114.79	124.99	122.75	83.106
115.9	108.24	119.47	115.98	121.84	104.5	124.5	118.74	114.74	124.92	122.69	83.077
115.84	108.19	119.42	115.93	121.79	104.47	124.43	118.68	114.69	124.86	122.63	83.049
115.78	108.14	119.38	115.88	121.74	104.44	124.36	118.63	114.64	124.79	122.58	83.021
115.72	108.09	119.33	115.83	121.69	104.4	124.3	118.57	114.59	124.72	122.52	82.993
115.66	108.03	119.28	115.78	121.65	104.37	124.23	118.52	114.54	124.65	122.46	82.964
115.6	107.98	119.24	115.73	121.6	104.33	124.16	118.46	114.49	124.58	122.4	82.936
115.54	107.93	119.19	115.69	121.55	104.3	124.09	118.41	114.45	124.51	122.34	82.908
115.47	107.88	119.14	115.64	121.5	104.26	124.02	118.35	114.4	124.44	122.29	82.88
115.41	107.83	119.1	115.59	121.45	104.23	123.96	118.3	114.35	124.37	122.23	82.852
115.35	107.78	119.05	115.54	121.4	104.2	123.89	118.24	114.3	124.3	122.17	82.824
115.29	107.73	119	115.49	121.35	104.16	123.82	118.19	114.25	124.23	122.11	82.796
115.23	107.67	118.95	115.44	121.3	104.13	123.75	118.13	114.2	124.17	122.05	82.768
115.17	107.62	118.91	115.39	121.25	104.09	123.69	118.08	114.15	124.1	122	82.74
115.11	107.57	118.86	115.34	121.2	104.06	123.62	118.02	114.11	124.03	121.94	82.712
115.05	107.52	118.81	115.29	121.15	104.03	123.55	117.97	114.06	123.96	121.88	82.684
114.99	107.47	118.77	115.24	121.11	103.99	123.48	117.91	114.01	123.89	121.82	82.656
114.93	107.42	118.72	115.19	121.06	103.96	123.42	117.86	113.96	123.82	121.77	82.628
114.87	107.37	118.67	115.14	121.01	103.92	123.35	117.8	113.91	123.76	121.71	82.6
114.81	107.32	118.63	115.09	120.96	103.89	123.28	117.75	113.86	123.69	121.65	82.572
114.75	107.26	118.58	115.05	120.91	103.85	123.22	117.7	113.82	123.62	121.59	82.544
114.69	107.21	118.53	115	120.86	103.82	123.15	117.64	113.77	123.55	121.54	82.517
114.63	107.16	118.49	114.95	120.81	103.79	123.08	117.59	113.72	123.48	121.48	82.489
114.57	107.11	118.44	114.9	120.76	103.75	123.02	117.53	113.67	123.42	121.42	82.461
114.6	107.13	118.47	114.92	120.78	103.77	123.05	117.56	113.69	123.44	121.44	82.476
114.63	107.16	118.49	114.94	120.81	103.79	123.08	117.58	113.72	123.47	121.46	82.491
114.67	107.18	118.52	114.97	120.83	103.81	123.11	117.61	113.74	123.49	121.49	82.506
114.7	107.2	118.54	114.99	120.85	103.83	123.14	117.64	113.76	123.52	121.51	82.52
114.64	107.15	118.5	114.94	120.8	103.79	123.07	117.58	113.71	123.45	121.45	82.493
114.58	107.1	118.45	114.89	120.75	103.76	123.01	117.53	113.66	123.38	121.39	82.465
114.52	107.05	118.4	114.84	120.7	103.72	122.94	117.47	113.62	123.31	121.33	82.437
114.46	107	118.36	114.79	120.65	103.69	122.87	117.42	113.57	123.24	121.28	82.41
114.4	106.95	118.31	114.74	120.61	103.66	122.81	117.36	113.52	123.18	121.22	82.382
114.34	106.9	118.26	114.7	120.56	103.62	122.74	117.31	113.47	123.11	121.16	82.354
114.28	106.84	118.22	114.65	120.51	103.59	122.67	117.26	113.42	123.04	121.11	82.327
114.22	106.79	118.17	114.6	120.46	103.55	122.61	117.2	113.38	122.97	121.05	82.299
114.16	106.74	118.12	114.55	120.41	103.52	122.54	117.15	113.33	122.91	120.99	82.272
114.1	106.69	118.08	114.5	120.36	103.49	122.48	117.09	113.28	122.84	120.94	82.244
114.13	106.72	118.1	114.52	120.38	103.5	122.51	117.12	113.3	122.87	120.96	82.259
114.17	106.74	118.13	114.55	120.41	103.52	122.54	117.15	113.33	122.89	120.98	82.274
114.2	106.76	118.15	114.57	120.43	103.54	122.57	117.17	113.35	122.92	121	82.289
114.23	106.78	118.18	114.59	120.45	103.56	122.6	117.2	113.37	122.94	121.02	82.304
114.27	106.8	118.21	114.62	120.47	103.58	122.63	117.23	113.39	122.97	121.04	82.318
114.3	106.83	118.23	114.64	120.49	103.6	122.66	117.25	113.41	122.99	121.06	82.333
114.33	106.85	118.26	114.66	120.51	103.61	122.69	117.28	113.44	123.02	121.09	82.348
114.37	106.87	118.28	114.68	120.53	103.63	122.72	117.3	113.46	123.04	121.11	82.363
114.4	106.89	118.31	114.71	120.55	103.65	122.75	117.33	113.48	123.07	121.13	82.378
114.43	106.92	118.33	114.73	120.58	103.67	122.78	117.36	113.5	123.09	121.15	82.393
114.47	106.94	118.36	114.75	120.6	103.69	122.81	117.38	113.52	123.12	121.17	82.407
114.5	106.96	118.38	114.77	120.62	103.7	122.85	117.41	113.55	123.14	121.19	82.422
114.53	106.98	118.41	114.8	120.64	103.72	122.88	117.43	113.57	123.17	121.21	82.437
114.57	107.01	118.43	114.82	120.66	103.74	122.91	117.46	113.59	123.19	121.23	82.452
114.6	107.03	118.46	114.84	120.68	103.76	122.94	117.49	113.61	123.22	121.26	82.467
114.63	107.05	118.48	114.87	120.7	103.78	122.97	117.51	113.63	123.24	121.28	82.481
114.67	107.07	118.51	114.89	120.72	103.79	123	117.54	113.66	123.27	121.3	82.496
114.7	107.09	118.53	114.91	120.75	103.81	123.03	117.57	113.68	123.29	121.32	82.511
114.73	107.12	118.56	114.93	120.77	103.83	123.06	117.59	113.7	123.32	121.34	82.526
114.77	107.14	118.58	114.96	120.79	103.85	123.09	117.62	113.72	123.34	121.36	82.541
114.8	107.16	118.61	114.98	120.81	103.87	123.12	117.64	113.74	123.37	121.38	82.555
114.83	107.18	118.63	115	120.83	103.89	123.15	117.67	113.77	123.39	121.4	82.57
114.87	107.21	118.66	115.02	120.85	103.9	123.18	117.7	113.79	123.42	121.42	82.585
114.9	107.23	118.69	115.05	120.87	103.92	123.21	117.72	113.81	123.44	121.45	82.6
114.93	107.25	118.71	115.07	120.89	103.94	123.24	117.75	113.83	123.47	121.47	82.615
114.97	107.27	118.74	115.09	120.92	103.96	123.28	117.77	113.85	123.49	121.49	82.629
115	107.29	118.76	115.12	120.94	103.98	123.31	117.8	113.87	123.52	121.51	82.644
115.03	107.32	118.79	115.14	120.96	103.99	123.34	117.83	113.9	123.54	121.53	82.659
115.06	107.34	118.81	115.16	120.98	104.01	123.37	117.85	113.92	123.57	121.55	82.674
115.1	107.36	118.84	115.18	121	104.03	123.4	117.88	113.94	123.59	121.57	82.689
115.13	107.38	118.86	115.21	121.02	104.05	123.43	117.9	113.96	123.61	121.59	82.703
115.16	107.41	118.89	115.23	121.04	104.07	123.46	117.93	113.98	123.64	121.62	82.718
115.2	107.43	118.91	115.25	121.06	104.08	123.49	117.96	114.01	123.66	121.64	82.733
115.23	107.45	118.94	115.27	121.08	104.1	123.52	117.98	114.03	123.69	121.66	82.748
115.26	107.47	118.96	115.3	121.11	104.12	123.55	118.01	114.05	123.71	121.68	82.762
115.3	107.49	118.99	115.32	121.13	104.14	123.58	118.03	114.07	123.74	121.7	82.777
115.33	107.52	119.01	115.34	121.15	104.16	123.61	118.06	114.09	123.76	121.72	82.792
115.36	107.54	119.04	115.36	121.17	104.17	123.64	118.09	114.12	123.79	121.74	82.807
115.4	107.56	119.06	115.39	121.19	104.19	123.67	118.11	114.14	123.81	121.76	82.821
115.43	107.58	119.09	115.41	121.21	104.21	123.7	118.14	114.16	123.84	121.78	82.836
115.46	107.6	119.11	115.43	121.23	104.23	123.73	118.16	114.18	123.86	121.81	82.851
115.5	107.63	119.14	115.45	121.25	104.25	123.76	118.19	114.2	123.89	121.83	82.866
115.43	107.58	119.09	115.41	121.21	104.21	123.7	118.14	114.15	123.82	121.77	82.838
115.37	107.52	119.04	115.36	121.16	104.18	123.63	118.08	114.11	123.75	121.71	82.809
115.31	107.47	119	115.31	121.11	104.14	123.56	118.03	114.06	123.68	121.65	82.781
115.25	107.42	118.95	115.26	121.06	104.11	123.49	117.97	114.01	123.62	121.6	82.753
115.19	107.37	118.9	115.21	121.01	104.08	123.43	117.92	113.96	123.55	121.54	82.725
115.13	107.32	118.86	115.16	120.96	104.04	123.36	117.86	113.91	123.48	121.48	82.697
115.07	107.27	118.81	115.11	120.91	104.01	123.29	117.81	113.87	123.41	121.42	82.67
115.01	107.22	118.76	115.06	120.86	103.97	123.23	117.75	113.82	123.34	121.37	82.642
114.95	107.17	118.72	115.01	120.81	103.94	123.16	117.7	113.77	123.28	121.31	82.614
114.89	107.12	118.67	114.96	120.77	103.91	123.09	117.64	113.72	123.21	121.25	82.586
114.83	107.07	118.62	114.91	120.72	103.87	123.03	117.59	113.67	123.14	121.2	82.558
114.77	107.01	118.58	114.87	120.67	103.84	122.96	117.53	113.62	123.07	121.14	82.53
114.71	106.96	118.53	114.82	120.62	103.8	122.89	117.48	113.58	123.01	121.08	82.503
114.65	106.91	118.48	114.77	120.57	103.77	122.83	117.43	113.53	122.94	121.03	82.475
114.59	106.86	118.44	114.72	120.52	103.74	122.76	117.37	113.48	122.87	120.97	82.447
114.53	106.81	118.39	114.67	120.47	103.7	122.69	117.32	113.43	122.8	120.91	82.419
114.47	106.76	118.34	114.62	120.43	103.67	122.63	117.26	113.39	122.74	120.86	82.392
114.5	106.78	118.37	114.65	120.45	103.69	122.66	117.29	113.41	122.76	120.88	82.407
114.53	106.81	118.39	114.67	120.47	103.7	122.69	117.32	113.43	122.79	120.9	82.421
114.57	106.83	118.42	114.69	120.49	103.72	122.72	117.34	113.45	122.81	120.92	82.436
114.6	106.85	118.45	114.71	120.51	103.74	122.75	117.37	113.47	122.84	120.94	82.451
114.63	106.87	118.47	114.74	120.53	103.76	122.78	117.39	113.5	122.86	120.96	82.466
114.67	106.89	118.5	114.76	120.55	103.78	122.81	117.42	113.52	122.89	120.98	82.481
114.7	106.92	118.52	114.78	120.57	103.79	122.84	117.45	113.54	122.91	121.01	82.495
114.73	106.94	118.55	114.8	120.6	103.81	122.87	117.47	113.56	122.94	121.03	82.51
114.77	106.96	118.57	114.83	120.62	103.83	122.91	117.5	113.58	122.96	121.05	82.525
114.8	106.98	118.6	114.85	120.64	103.85	122.94	117.53	113.61	122.99	121.07	82.54
114.83	107.01	118.62	114.87	120.66	103.87	122.97	117.55	113.63	123.01	121.09	82.555
114.87	107.03	118.65	114.9	120.68	103.88	123	117.58	113.65	123.04	121.11	82.569
114.9	107.05	118.67	114.92	120.7	103.9	123.03	117.6	113.67	123.06	121.13	82.584
114.93	107.07	118.7	114.94	120.72	103.92	123.06	117.63	113.69	123.09	121.15	82.599
114.97	107.1	118.72	114.96	120.74	103.94	123.09	117.66	113.72	123.11	121.18	82.614
115	107.12	118.75	114.99	120.77	103.96	123.12	117.68	113.74	123.14	121.2	82.629
115.03	107.14	118.77	115.01	120.79	103.98	123.15	117.71	113.76	123.16	121.22	82.643
115.06	107.16	118.8	115.03	120.81	103.99	123.18	117.73	113.78	123.19	121.24	82.658
115.1	107.18	118.82	115.05	120.83	104.01	123.21	117.76	113.8	123.21	121.26	82.673
115.13	107.21	118.85	115.08	120.85	104.03	123.24	117.79	113.83	123.24	121.28	82.688
115.16	107.23	118.87	115.1	120.87	104.05	123.27	117.81	113.85	123.26	121.3	82.703
115.2	107.25	118.9	115.12	120.89	104.07	123.3	117.84	113.87	123.29	121.32	82.717
115.23	107.27	118.92	115.14	120.91	104.08	123.33	117.86	113.89	123.31	121.34	82.732
115.26	107.3	118.95	115.17	120.94	104.1	123.37	117.89	113.91	123.34	121.37	82.747
115.3	107.32	118.97	115.19	120.96	104.12	123.4	117.92	113.93	123.36	121.39	82.762
115.33	107.34	119	115.21	120.98	104.14	123.43	117.94	113.96	123.39	121.41	82.776
115.36	107.36	119.02	115.24	121	104.16	123.46	117.97	113.98	123.41	121.43	82.791
115.4	107.38	119.05	115.26	121.02	104.17	123.49	117.99	114	123.44	121.45	82.806
115.43	107.41	119.07	115.28	121.04	104.19	123.52	118.02	114.02	123.46	121.47	82.821
115.46	107.43	119.1	115.3	121.06	104.21	123.55	118.05	114.04	123.49	121.49	82.835
115.5	107.45	119.12	115.33	121.08	104.23	123.58	118.07	114.07	123.51	121.51	82.85
115.53	107.47	119.15	115.35	121.1	104.25	123.61	118.1	114.09	123.54	121.54	82.865
115.56	107.49	119.17	115.37	121.13	104.26	123.64	118.12	114.11	123.56	121.56	82.88
115.59	107.52	119.2	115.39	121.15	104.28	123.67	118.15	114.13	123.59	121.58	82.894
115.63	107.54	119.23	115.42	121.17	104.3	123.7	118.18	114.15	123.61	121.6	82.909
115.66	107.56	119.25	115.44	121.19	104.32	123.73	118.2	114.18	123.64	121.62	82.924
115.69	107.58	119.28	115.46	121.21	104.34	123.76	118.23	114.2	123.66	121.64	82.939
115.73	107.61	119.3	115.48	121.23	104.35	123.79	118.25	114.22	123.69	121.66	82.953
115.76	107.63	119.33	115.51	121.25	104.37	123.82	118.28	114.24	123.71	121.68	82.968
115.79	107.65	119.35	115.53	121.27	104.39	123.85	118.31	114.26	123.74	121.7	82.983
115.83	107.67	119.38	115.55	121.3	104.41	123.88	118.33	114.28	123.76	121.73	82.998
115.86	107.69	119.4	115.57	121.32	104.43	123.91	118.36	114.31	123.79	121.75	83.012
115.89	107.72	119.43	115.6	121.34	104.45	123.94	118.38	114.33	123.81	121.77	83.027
115.92	107.74	119.45	115.62	121.36	104.46	123.98	118.41	114.35	123.84	121.79	83.042
115.96	107.76	119.48	115.64	121.38	104.48	124.01	118.44	114.37	123.86	121.81	83.056
115.99	107.78	119.5	115.66	121.4	104.5	124.04	118.46	114.39	123.89	121.83	83.071
116.02	107.8	119.53	115.69	121.42	104.52	124.07	118.49	114.42	123.91	121.85	83.086
116.06	107.83	119.55	115.71	121.44	104.54	124.1	118.51	114.44	123.94	121.87	83.101
116.09	107.85	119.58	115.73	121.46	104.55	124.13	118.54	114.46	123.96	121.89	83.115
116.12	107.87	119.6	115.75	121.48	104.57	124.16	118.57	114.48	123.99	121.92	83.13
116.16	107.89	119.63	115.78	121.51	104.59	124.19	118.59	114.5	124.01	121.94	83.145
116.19	107.92	119.65	115.8	121.53	104.61	124.22	118.62	114.52	124.03	121.96	83.159
116.22	107.94	119.67	115.82	121.55	104.63	124.25	118.64	114.55	124.06	121.98	83.174
116.25	107.96	119.7	115.85	121.57	104.64	124.28	118.67	114.57	124.08	122	83.189
116.29	107.98	119.72	115.87	121.59	104.66	124.31	118.7	114.59	124.11	122.02	83.203
116.32	108	119.75	115.89	121.61	104.68	124.34	118.72	114.61	124.13	122.04	83.218
116.35	108.03	119.77	115.91	121.63	104.7	124.37	118.75	114.63	124.16	122.06	83.233
116.39	108.05	119.8	115.94	121.65	104.72	124.4	118.77	114.66	124.18	122.08	83.247
116.42	108.07	119.82	115.96	121.67	104.73	124.43	118.8	114.68	124.21	122.1	83.262
116.45	108.09	119.85	115.98	121.7	104.75	124.46	118.82	114.7	124.23	122.13	83.277
116.48	108.11	119.87	116	121.72	104.77	124.49	118.85	114.72	124.26	122.15	83.291
116.52	108.14	119.9	116.02	121.74	104.79	124.52	118.88	114.74	124.28	122.17	83.306
116.55	108.16	119.92	116.05	121.76	104.81	124.55	118.9	114.76	124.31	122.19	83.321
116.58	108.18	119.95	116.07	121.78	104.82	124.58	118.93	114.79	124.33	122.21	83.335
116.62	108.2	119.97	116.09	121.8	104.84	124.61	118.95	114.81	124.36	122.23	83.35
116.65	108.22	120	116.11	121.82	104.86	124.64	118.98	114.83	124.38	122.25	83.365
116.68	108.25	120.02	116.14	121.84	104.88	124.67	119.01	114.85	124.41	122.27	83.379
116.71	108.27	120.05	116.16	121.86	104.9	124.7	119.03	114.87	124.43	122.29	83.394
116.75	108.29	120.07	116.18	121.88	104.91	124.73	119.06	114.89	124.46	122.31	83.409
116.78	108.31	120.1	116.2	121.91	104.93	124.76	119.08	114.92	124.48	122.34	83.423
116.81	108.33	120.12	116.23	121.93	104.95	124.79	119.11	114.94	124.5	122.36	83.438
116.85	108.36	120.15	116.25	121.95	104.97	124.82	119.13	114.96	124.53	122.38	83.453
116.88	108.38	120.17	116.27	121.97	104.99	124.85	119.16	114.98	124.55	122.4	83.467
116.91	108.4	120.2	116.29	121.99	105	124.88	119.19	115	124.58	122.42	83.482
116.94	108.42	120.22	116.32	122.01	105.02	124.91	119.21	115.02	124.6	122.44	83.497
116.98	108.44	120.25	116.34	122.03	105.04	124.94	119.24	115.05	124.63	122.46	83.511
117.01	108.47	120.27	116.36	122.05	105.06	124.97	119.26	115.07	124.65	122.48	83.526
117.04	108.49	120.3	116.38	122.07	105.08	125	119.29	115.09	124.68	122.5	83.541
117.07	108.51	120.32	116.41	122.09	105.09	125.03	119.31	115.11	124.7	122.52	83.555
117.11	108.53	120.35	116.43	122.12	105.11	125.06	119.34	115.13	124.73	122.54	83.57
117.14	108.55	120.37	116.45	122.14	105.13	125.09	119.37	115.15	124.75	122.57	83.584
117.17	108.58	120.4	116.47	122.16	105.15	125.12	119.39	115.18	124.78	122.59	83.599
117.11	108.52	120.35	116.42	122.11	105.11	125.05	119.34	115.13	124.71	122.53	83.57
117.05	108.47	120.3	116.37	122.06	105.08	124.98	119.28	115.08	124.64	122.47	83.541
116.99	108.42	120.25	116.32	122.01	105.04	124.91	119.22	115.03	124.57	122.41	83.513
116.92	108.37	120.2	116.27	121.96	105.01	124.85	119.17	114.98	124.5	122.35	83.484
116.86	108.32	120.16	116.22	121.91	104.97	124.78	119.11	114.93	124.43	122.3	83.455
116.8	108.26	120.11	116.17	121.86	104.94	124.71	119.06	114.88	124.36	122.24	83.427
116.74	108.21	120.06	116.12	121.81	104.9	124.64	119	114.83	124.29	122.18	83.398
116.68	108.16	120.01	116.07	121.76	104.87	124.57	118.95	114.78	124.22	122.12	83.369
116.61	108.11	119.97	116.02	121.71	104.84	124.5	118.89	114.74	124.16	122.06	83.341
116.55	108.06	119.92	115.97	121.66	104.8	124.44	118.84	114.69	124.09	122.01	83.312
116.49	108	119.87	115.93	121.61	104.77	124.37	118.78	114.64	124.02	121.95	83.284
116.43	107.95	119.82	115.88	121.56	104.73	124.3	118.73	114.59	123.95	121.89	83.255
116.37	107.9	119.78	115.83	121.51	104.7	124.23	118.67	114.54	123.88	121.83	83.227
116.31	107.85	119.73	115.78	121.47	104.66	124.16	118.61	114.49	123.81	121.78	83.198
116.24	107.8	119.68	115.73	121.42	104.63	124.1	118.56	114.44	123.75	121.72	83.17
116.18	107.75	119.63	115.68	121.37	104.59	124.03	118.5	114.39	123.68	121.66	83.141
116.12	107.69	119.59	115.63	121.32	104.56	123.96	118.45	114.35	123.61	121.6	83.113
116.06	107.64	119.54	115.58	121.27	104.52	123.89	118.39	114.3	123.54	121.55	83.085
116	107.59	119.49	115.53	121.22	104.49	123.83	118.34	114.25	123.47	121.49	83.056
115.94	107.54	119.44	115.48	121.17	104.46	123.76	118.28	114.2	123.41	121.43	83.028
115.88	107.49	119.4	115.43	121.12	104.42	123.69	118.23	114.15	123.34	121.37	83
115.81	107.44	119.35	115.38	121.07	104.39	123.62	118.17	114.1	123.27	121.32	82.972
115.75	107.39	119.3	115.33	121.02	104.35	123.56	118.12	114.05	123.2	121.26	82.944
115.69	107.34	119.26	115.28	120.98	104.32	123.49	118.06	114.01	123.14	121.2	82.915
115.63	107.29	119.21	115.23	120.93	104.28	123.42	118.01	113.96	123.07	121.15	82.887
115.57	107.23	119.16	115.18	120.88	104.25	123.35	117.96	113.91	123	121.09	82.859
115.51	107.18	119.12	115.14	120.83	104.22	123.29	117.9	113.86	122.93	121.03	82.831
115.45	107.13	119.07	115.09	120.78	104.18	123.22	117.85	113.81	122.87	120.98	82.803
115.39	107.08	119.02	115.04	120.73	104.15	123.15	117.79	113.77	122.8	120.92	82.775
115.33	107.03	118.97	114.99	120.68	104.11	123.09	117.74	113.72	122.73	120.86	82.747
115.27	106.98	118.93	114.94	120.63	104.08	123.02	117.68	113.67	122.66	120.81	82.719
115.21	106.93	118.88	114.89	120.59	104.04	122.95	117.63	113.62	122.6	120.75	82.691
115.14	106.88	118.83	114.84	120.54	104.01	122.89	117.57	113.57	122.53	120.69	82.663
115.08	106.83	118.79	114.79	120.49	103.98	122.82	117.52	113.53	122.46	120.64	82.635
115.02	106.78	118.74	114.74	120.44	103.94	122.75	117.47	113.48	122.4	120.58	82.607
114.96	106.73	118.69	114.7	120.39	103.91	122.69	117.41	113.43	122.33	120.53	82.579
114.9	106.68	118.65	114.65	120.34	103.87	122.62	117.36	113.38	122.26	120.47	82.552
114.84	106.63	118.6	114.6	120.3	103.84	122.56	117.3	113.33	122.2	120.41	82.524
114.78	106.58	118.55	114.55	120.25	103.81	122.49	117.25	113.29	122.13	120.36	82.496
114.72	106.53	118.51	114.5	120.2	103.77	122.42	117.19	113.24	122.06	120.3	82.468
114.66	106.48	118.46	114.45	120.15	103.74	122.36	117.14	113.19	122	120.25	82.441
114.6	106.42	118.41	114.4	120.1	103.7	122.29	117.09	113.14	121.93	120.19	82.413
114.54	106.37	118.37	114.36	120.05	103.67	122.23	117.03	113.1	121.87	120.13	82.385
114.48	106.32	118.32	114.31	120.01	103.64	122.16	116.98	113.05	121.8	120.08	82.358
114.42	106.27	118.28	114.26	119.96	103.6	122.09	116.92	113	121.73	120.02	82.33
114.36	106.22	118.23	114.21	119.91	103.57	122.03	116.87	112.95	121.67	119.97	82.303
114.3	106.17	118.18	114.16	119.86	103.53	121.96	116.82	112.91	121.6	119.91	82.275
114.24	106.12	118.14	114.11	119.81	103.5	121.9	116.76	112.86	121.54	119.86	82.248
114.18	106.07	118.09	114.07	119.77	103.47	121.83	116.71	112.81	121.47	119.8	82.22
114.12	106.03	118.04	114.02	119.72	103.43	121.77	116.66	112.76	121.4	119.74	82.193
114.06	105.98	118	113.97	119.67	103.4	121.7	116.6	112.72	121.34	119.69	82.165
114	105.93	117.95	113.92	119.62	103.37	121.64	116.55	112.67	121.27	119.63	82.138
113.94	105.88	117.91	113.87	119.57	103.33	121.57	116.49	112.62	121.21	119.58	82.11
113.88	105.83	117.86	113.82	119.53	103.3	121.51	116.44	112.58	121.14	119.52	82.083
113.82	105.78	117.81	113.78	119.48	103.26	121.44	116.39	112.53	121.08	119.47	82.056
113.76	105.73	117.77	113.73	119.43	103.23	121.38	116.33	112.48	121.01	119.41	82.028
113.7	105.68	117.72	113.68	119.38	103.2	121.31	116.28	112.43	120.95	119.36	82.001
113.64	105.63	117.68	113.63	119.34	103.16	121.25	116.23	112.39	120.88	119.3	81.974
113.59	105.58	117.63	113.58	119.29	103.13	121.18	116.17	112.34	120.82	119.25	81.947
113.53	105.53	117.58	113.54	119.24	103.1	121.12	116.12	112.29	120.75	119.19	81.919
113.47	105.48	117.54	113.49	119.19	103.06	121.05	116.07	112.25	120.69	119.14	81.892
113.41	105.43	117.49	113.44	119.15	103.03	120.99	116.02	112.2	120.62	119.08	81.865
113.35	105.38	117.45	113.39	119.1	103	120.93	115.96	112.15	120.56	119.03	81.838
113.29	105.33	117.4	113.35	119.05	102.96	120.86	115.91	112.11	120.49	118.97	81.811
113.23	105.28	117.36	113.3	119	102.93	120.8	115.86	112.06	120.43	118.92	81.784
113.17	105.23	117.31	113.25	118.96	102.9	120.73	115.8	112.01	120.36	118.87	81.757
113.11	105.19	117.26	113.2	118.91	102.86	120.67	115.75	111.97	120.3	118.81	81.73
113.05	105.14	117.22	113.16	118.86	102.83	120.6	115.7	111.92	120.23	118.76	81.703
112.99	105.09	117.17	113.11	118.81	102.8	120.54	115.64	111.87	120.17	118.7	81.676
112.93	105.04	117.13	113.06	118.77	102.76	120.48	115.59	111.83	120.1	118.65	81.649
112.88	104.99	117.08	113.01	118.72	102.73	120.41	115.54	111.78	120.04	118.59	81.622
112.82	104.94	117.04	112.97	118.67	102.7	120.35	115.49	111.73	119.98	118.54	81.595
112.76	104.89	116.99	112.92	118.63	102.66	120.29	115.43	111.69	119.91	118.49	81.568
112.7	104.84	116.95	112.87	118.58	102.63	120.22	115.38	111.64	119.85	118.43	81.542
112.64	104.8	116.9	112.82	118.53	102.6	120.16	115.33	111.59	119.78	118.38	81.515
112.58	104.75	116.85	112.78	118.48	102.56	120.1	115.28	111.55	119.72	118.32	81.488
112.52	104.7	116.81	112.73	118.44	102.53	120.03	115.22	111.5	119.65	118.27	81.461
112.47	104.65	116.76	112.68	118.39	102.5	119.97	115.17	111.46	119.59	118.22	81.434
112.41	104.6	116.72	112.63	118.34	102.46	119.91	115.12	111.41	119.53	118.16	81.408
112.35	104.55	116.67	112.59	118.3	102.43	119.84	115.07	111.36	119.46	118.11	81.381
112.29	104.5	116.63	112.54	118.25	102.4	119.78	115.01	111.32	119.4	118.05	81.354
112.23	104.46	116.58	112.49	118.2	102.36	119.72	114.96	111.27	119.34	118	81.328
112.17	104.41	116.54	112.45	118.16	102.33	119.65	114.91	111.23	119.27	117.95	81.301
112.12	104.36	116.49	112.4	118.11	102.3	119.59	114.86	111.18	119.21	117.89	81.275
112.06	104.31	116.45	112.35	118.06	102.26	119.53	114.8	111.13	119.15	117.84	81.248
112	104.26	116.4	112.3	118.02	102.23	119.46	114.75	111.09	119.08	117.79	81.222
111.94	104.22	116.36	112.26	117.97	102.2	119.4	114.7	111.04	119.02	117.73	81.195
111.88	104.17	116.31	112.21	117.92	102.16	119.34	114.65	111	118.96	117.68	81.169
111.83	104.12	116.27	112.16	117.88	102.13	119.28	114.6	110.95	118.89	117.63	81.142
111.77	104.07	116.22	112.12	117.83	102.1	119.21	114.54	110.9	118.83	117.57	81.116
111.71	104.02	116.18	112.07	117.78	102.07	119.15	114.49	110.86	118.77	117.52	81.09
111.65	103.98	116.13	112.02	117.74	102.03	119.09	114.44	110.81	118.7	117.47	81.063
111.59	103.93	116.09	111.98	117.69	102	119.03	114.39	110.77	118.64	117.41	81.037
111.54	103.88	116.04	111.93	117.64	101.97	118.97	114.34	110.72	118.58	117.36	81.011
111.48	103.83	116	111.88	117.6	101.93	118.9	114.28	110.68	118.52	117.31	80.984
111.42	103.78	115.95	111.84	117.55	101.9	118.84	114.23	110.63	118.45	117.26	80.958
111.36	103.74	115.91	111.79	117.5	101.87	118.78	114.18	110.58	118.39	117.2	80.932
111.31	103.69	115.86	111.74	117.46	101.84	118.72	114.13	110.54	118.33	117.15	80.906
111.25	103.64	115.82	111.7	117.41	101.8	118.66	114.08	110.49	118.27	117.1	80.879
111.19	103.59	115.78	111.65	117.36	101.77	118.59	114.03	110.45	118.2	117.04	80.853
111.13	103.55	115.73	111.61	117.32	101.74	118.53	113.98	110.4	118.14	116.99	80.827
111.08	103.5	115.69	111.56	117.27	101.7	118.47	113.92	110.36	118.08	116.94	80.801
111.02	103.45	115.64	111.51	117.23	101.67	118.41	113.87	110.31	118.02	116.89	80.775
110.96	103.41	115.6	111.47	117.18	101.64	118.35	113.82	110.27	117.95	116.83	80.749
110.9	103.36	115.55	111.42	117.13	101.61	118.29	113.77	110.22	117.89	116.78	80.723
110.85	103.31	115.51	111.37	117.09	101.57	118.22	113.72	110.18	117.83	116.73	80.697
110.79	103.26	115.46	111.33	117.04	101.54	118.16	113.67	110.13	117.77	116.68	80.671
110.73	103.22	115.42	111.28	117	101.51	118.1	113.62	110.09	117.71	116.63	80.645
110.68	103.17	115.38	111.24	116.95	101.48	118.04	113.56	110.04	117.65	116.57	80.619
110.62	103.12	115.33	111.19	116.9	101.44	117.98	113.51	110	117.58	116.52	80.593
110.56	103.08	115.29	111.14	116.86	101.41	117.92	113.46	109.95	117.52	116.47	80.567
110.51	103.03	115.24	111.1	116.81	101.38	117.86	113.41	109.91	117.46	116.42	80.541
110.45	102.98	115.2	111.05	116.77	101.34	117.8	113.36	109.86	117.4	116.37	80.516
110.39	102.93	115.15	111	116.72	101.31	117.74	113.31	109.82	117.34	116.31	80.49
110.34	102.89	115.11	110.96	116.67	101.28	117.67	113.26	109.77	117.28	116.26	80.464
110.28	102.84	115.07	110.91	116.63	101.25	117.61	113.21	109.73	117.21	116.21	80.438
110.22	102.79	115.02	110.87	116.58	101.21	117.55	113.16	109.68	117.15	116.16	80.413
110.17	102.75	114.98	110.82	116.54	101.18	117.49	113.11	109.64	117.09	116.11	80.387
110.11	102.7	114.93	110.78	116.49	101.15	117.43	113.05	109.59	117.03	116.05	80.361
110.05	102.65	114.89	110.73	116.45	101.12	117.37	113	109.55	116.97	116	80.336
110	102.61	114.85	110.68	116.4	101.09	117.31	112.95	109.5	116.91	115.95	80.31
109.94	102.56	114.8	110.64	116.35	101.05	117.25	112.9	109.46	116.85	115.9	80.284
109.88	102.52	114.76	110.59	116.31	101.02	117.19	112.85	109.41	116.79	115.85	80.259
109.83	102.47	114.72	110.55	116.26	100.99	117.13	112.8	109.37	116.73	115.8	80.233
109.77	102.42	114.67	110.5	116.22	100.96	117.07	112.75	109.32	116.67	115.75	80.208
109.71	102.38	114.63	110.46	116.17	100.92	117.01	112.7	109.28	116.6	115.69	80.182
109.66	102.33	114.58	110.41	116.13	100.89	116.95	112.65	109.24	116.54	115.64	80.157
109.6	102.28	114.54	110.37	116.08	100.86	116.89	112.6	109.19	116.48	115.59	80.131
109.55	102.24	114.5	110.32	116.04	100.83	116.83	112.55	109.15	116.42	115.54	80.106
109.49	102.19	114.45	110.27	115.99	100.79	116.77	112.5	109.1	116.36	115.49	80.081
109.43	102.15	114.41	110.23	115.95	100.76	116.71	112.45	109.06	116.3	115.44	80.055
109.38	102.1	114.37	110.18	115.9	100.73	116.65	112.4	109.01	116.24	115.39	80.03
109.32	102.05	114.32	110.14	115.86	100.7	116.59	112.35	108.97	116.18	115.34	80.005
109.27	102.01	114.28	110.09	115.81	100.67	116.53	112.3	108.93	116.12	115.29	79.979
109.21	101.96	114.24	110.05	115.77	100.63	116.47	112.25	108.88	116.06	115.24	79.954
109.15	101.92	114.19	110	115.72	100.6	116.41	112.2	108.84	116	115.19	79.929
109.1	101.87	114.15	109.96	115.68	100.57	116.35	112.15	108.79	115.94	115.13	79.904
109.04	101.82	114.11	109.91	115.63	100.54	116.29	112.1	108.75	115.88	115.08	79.878
108.99	101.78	114.06	109.87	115.59	100.51	116.24	112.05	108.71	115.82	115.03	79.853
108.93	101.73	114.02	109.82	115.54	100.47	116.18	112	108.66	115.76	114.98	79.828
108.88	101.69	113.98	109.78	115.5	100.44	116.12	111.95	108.62	115.7	114.93	79.803
108.82	101.64	113.93	109.73	115.45	100.41	116.06	111.9	108.57	115.64	114.88	79.778
108.76	101.6	113.89	109.69	115.41	100.38	116	111.85	108.53	115.58	114.83	79.753
108.71	101.55	113.85	109.64	115.36	100.35	115.94	111.8	108.49	115.52	114.78	79.728
108.65	101.51	113.8	109.6	115.32	100.31	115.88	111.75	108.44	115.46	114.73	79.703
108.6	101.46	113.76	109.55	115.27	100.28	115.82	111.7	108.4	115.4	114.68	79.678
108.54	101.41	113.72	109.51	115.23	100.25	115.76	111.65	108.35	115.34	114.63	79.653
108.49	101.37	113.67	109.46	115.18	100.22	115.71	111.6	108.31	115.29	114.58	79.628
108.43	101.32	113.63	109.42	115.14	100.19	115.65	111.55	108.27	115.23	114.53	79.603
108.38	101.28	113.59	109.37	115.09	100.15	115.59	111.5	108.22	115.17	114.48	79.578
108.32	101.23	113.54	109.33	115.05	100.12	115.53	111.45	108.18	115.11	114.43	79.553
108.27	101.19	113.5	109.28	115	100.09	115.47	111.4	108.14	115.05	114.38	79.528
108.21	101.14	113.46	109.24	114.96	100.06	115.41	111.35	108.09	114.99	114.33	79.503
108.16	101.1	113.42	109.19	114.91	100.03	115.36	111.3	108.05	114.93	114.28	79.479
108.1	101.05	113.37	109.15	114.87	99.995	115.3	111.25	108.01	114.87	114.23	79.454
108.05	101.01	113.33	109.11	114.83	99.964	115.24	111.2	107.96	114.81	114.18	79.429
107.99	100.96	113.29	109.06	114.78	99.932	115.18	111.16	107.92	114.75	114.13	79.404
107.94	100.92	113.24	109.02	114.74	99.9	115.12	111.11	107.88	114.7	114.08	79.38
107.88	100.87	113.2	108.97	114.69	99.868	115.07	111.06	107.83	114.64	114.03	79.355
107.83	100.83	113.16	108.93	114.65	99.837	115.01	111.01	107.79	114.58	113.98	79.33
107.77	100.78	113.12	108.88	114.6	99.805	114.95	110.96	107.75	114.52	113.93	79.306
107.81	100.81	113.14	108.91	114.63	99.824	114.98	110.99	107.77	114.55	113.96	79.321
107.84	100.83	113.17	108.93	114.65	99.842	115.02	111.01	107.79	114.57	113.98	79.336
107.88	100.85	113.2	108.96	114.67	99.861	115.05	111.04	107.82	114.6	114	79.352
107.91	100.88	113.22	108.98	114.69	99.879	115.08	111.07	107.84	114.63	114.02	79.367
107.95	100.9	113.25	109	114.72	99.898	115.12	111.1	107.86	114.66	114.05	79.382
107.98	100.92	113.28	109.03	114.74	99.916	115.15	111.12	107.88	114.68	114.07	79.398
108.02	100.95	113.3	109.05	114.76	99.935	115.18	111.15	107.91	114.71	114.09	79.413
107.96	100.9	113.26	109.01	114.72	99.903	115.13	111.1	107.86	114.65	114.04	79.388
107.91	100.86	113.22	108.96	114.67	99.872	115.07	111.05	107.82	114.59	113.99	79.364
107.85	100.81	113.17	108.92	114.63	99.84	115.01	111	107.78	114.53	113.94	79.339
107.8	100.77	113.13	108.87	114.58	99.808	114.95	110.95	107.73	114.48	113.9	79.314
107.74	100.72	113.09	108.83	114.54	99.777	114.9	110.9	107.69	114.42	113.85	79.29
107.69	100.68	113.05	108.79	114.49	99.745	114.84	110.86	107.65	114.36	113.8	79.265
107.63	100.63	113	108.74	114.45	99.714	114.78	110.81	107.61	114.3	113.75	79.24
107.58	100.59	112.96	108.7	114.41	99.682	114.72	110.76	107.56	114.24	113.7	79.216
107.53	100.55	112.92	108.65	114.36	99.65	114.67	110.71	107.52	114.18	113.65	79.191
107.47	100.5	112.88	108.61	114.32	99.619	114.61	110.66	107.48	114.13	113.6	79.167
107.42	100.46	112.83	108.56	114.27	99.587	114.55	110.61	107.43	114.07	113.55	79.142
107.36	100.41	112.79	108.52	114.23	99.556	114.49	110.56	107.39	114.01	113.5	79.118
107.31	100.37	112.75	108.48	114.19	99.524	114.44	110.51	107.35	113.95	113.45	79.094
107.25	100.32	112.71	108.43	114.14	99.493	114.38	110.46	107.3	113.89	113.4	79.069
107.2	100.28	112.66	108.39	114.1	99.462	114.32	110.42	107.26	113.84	113.36	79.045
107.15	100.24	112.62	108.34	114.05	99.43	114.26	110.37	107.22	113.78	113.31	79.02
107.09	100.19	112.58	108.3	114.01	99.399	114.21	110.32	107.18	113.72	113.26	78.996
107.04	100.15	112.54	108.26	113.97	99.367	114.15	110.27	107.13	113.66	113.21	78.972
106.98	100.1	112.49	108.21	113.92	99.336	114.09	110.22	107.09	113.61	113.16	78.948
106.93	100.06	112.45	108.17	113.88	99.305	114.04	110.17	107.05	113.55	113.11	78.923
106.88	100.01	112.41	108.13	113.83	99.273	113.98	110.13	107.01	113.49	113.06	78.899
106.82	99.971	112.37	108.08	113.79	99.242	113.92	110.08	106.96	113.43	113.01	78.875
106.77	99.927	112.33	108.04	113.75	99.211	113.87	110.03	106.92	113.38	112.97	78.851
106.71	99.883	112.28	107.99	113.7	99.179	113.81	109.98	106.88	113.32	112.92	78.826
106.66	99.839	112.24	107.95	113.66	99.148	113.75	109.93	106.83	113.26	112.87	78.802
106.61	99.796	112.2	107.91	113.62	99.117	113.7	109.88	106.79	113.2	112.82	78.778
106.55	99.752	112.16	107.86	113.57	99.086	113.64	109.84	106.75	113.15	112.77	78.754
106.5	99.708	112.12	107.82	113.53	99.055	113.59	109.79	106.71	113.09	112.72	78.73
106.45	99.665	112.07	107.78	113.49	99.023	113.53	109.74	106.67	113.03	112.68	78.706
106.39	99.621	112.03	107.73	113.44	98.992	113.47	109.69	106.62	112.98	112.63	78.682
106.34	99.577	111.99	107.69	113.4	98.961	113.42	109.64	106.58	112.92	112.58	78.658
106.28	99.534	111.95	107.65	113.36	98.93	113.36	109.59	106.54	112.86	112.53	78.634
106.23	99.49	111.91	107.6	113.31	98.899	113.3	109.55	106.5	112.81	112.48	78.61
106.18	99.447	111.86	107.56	113.27	98.868	113.25	109.5	106.45	112.75	112.44	78.586
106.12	99.404	111.82	107.52	113.23	98.837	113.19	109.45	106.41	112.69	112.39	78.562
106.07	99.36	111.78	107.47	113.18	98.806	113.14	109.4	106.37	112.64	112.34	78.538
106.02	99.317	111.74	107.43	113.14	98.775	113.08	109.36	106.33	112.58	112.29	78.515
105.97	99.274	111.7	107.39	113.1	98.744	113.03	109.31	106.29	112.52	112.25	78.491
105.91	99.23	111.66	107.34	113.05	98.713	112.97	109.26	106.24	112.47	112.2	78.467
105.86	99.187	111.61	107.3	113.01	98.682	112.91	109.21	106.2	112.41	112.15	78.443
105.81	99.144	111.57	107.26	112.97	98.651	112.86	109.16	106.16	112.35	112.1	78.419
105.75	99.101	111.53	107.21	112.92	98.62	112.8	109.12	106.12	112.3	112.06	78.396
105.7	99.058	111.49	107.17	112.88	98.589	112.75	109.07	106.08	112.24	112.01	78.372
105.65	99.015	111.45	107.13	112.84	98.558	112.69	109.02	106.03	112.19	111.96	78.348
105.59	98.972	111.41	107.08	112.79	98.527	112.64	108.97	105.99	112.13	111.91	78.324
105.54	98.929	111.37	107.04	112.75	98.496	112.58	108.93	105.95	112.07	111.87	78.301
105.49	98.886	111.32	107	112.71	98.466	112.53	108.88	105.91	112.02	111.82	78.277
105.44	98.843	111.28	106.96	112.66	98.435	112.47	108.83	105.87	111.96	111.77	78.254
105.38	98.8	111.24	106.91	112.62	98.404	112.42	108.78	105.82	111.91	111.72	78.23
105.33	98.757	111.2	106.87	112.58	98.373	112.36	108.74	105.78	111.85	111.68	78.206
105.28	98.715	111.16	106.83	112.54	98.342	112.31	108.69	105.74	111.8	111.63	78.183
105.22	98.672	111.12	106.78	112.49	98.312	112.25	108.64	105.7	111.74	111.58	78.159
105.17	98.629	111.08	106.74	112.45	98.281	112.2	108.6	105.66	111.68	111.54	78.136
105.12	98.587	111.03	106.7	112.41	98.25	112.14	108.55	105.62	111.63	111.49	78.112
105.07	98.544	110.99	106.66	112.37	98.219	112.09	108.5	105.58	111.57	111.44	78.089
105.01	98.502	110.95	106.61	112.32	98.189	112.03	108.45	105.53	111.52	111.4	78.066
104.96	98.459	110.91	106.57	112.28	98.158	111.98	108.41	105.49	111.46	111.35	78.042
104.91	98.417	110.87	106.53	112.24	98.127	111.93	108.36	105.45	111.41	111.3	78.019
104.86	98.374	110.83	106.49	112.19	98.097	111.87	108.31	105.41	111.35	111.26	77.996
104.81	98.332	110.79	106.44	112.15	98.066	111.82	108.27	105.37	111.3	111.21	77.972
104.75	98.29	110.75	106.4	112.11	98.036	111.76	108.22	105.33	111.24	111.16	77.949
104.7	98.247	110.71	106.36	112.07	98.005	111.71	108.17	105.29	111.19	111.12	77.926
104.65	98.205	110.67	106.32	112.02	97.975	111.65	108.13	105.24	111.13	111.07	77.902
104.6	98.163	110.62	106.27	111.98	97.944	111.6	108.08	105.2	111.08	111.02	77.879
104.54	98.121	110.58	106.23	111.94	97.913	111.55	108.03	105.16	111.02	110.98	77.856
104.49	98.079	110.54	106.19	111.9	97.883	111.49	107.99	105.12	110.97	110.93	77.833
104.44	98.037	110.5	106.15	111.85	97.853	111.44	107.94	105.08	110.91	110.88	77.81
104.39	97.995	110.46	106.1	111.81	97.822	111.38	107.89	105.04	110.86	110.84	77.786
104.34	97.953	110.42	106.06	111.77	97.792	111.33	107.85	105	110.8	110.79	77.763
104.29	97.911	110.38	106.02	111.73	97.761	111.28	107.8	104.96	110.75	110.75	77.74
104.23	97.869	110.34	105.98	111.69	97.731	111.22	107.75	104.92	110.69	110.7	77.717
104.18	97.827	110.3	105.94	111.64	97.7	111.17	107.71	104.87	110.64	110.65	77.694
104.13	97.785	110.26	105.89	111.6	97.67	111.12	107.66	104.83	110.59	110.61	77.671
104.08	97.743	110.22	105.85	111.56	97.64	111.06	107.61	104.79	110.53	110.56	77.648
104.03	97.701	110.18	105.81	111.52	97.609	111.01	107.57	104.75	110.48	110.52	77.625
103.98	97.66	110.14	105.77	111.47	97.579	110.96	107.52	104.71	110.42	110.47	77.602
103.92	97.618	110.1	105.73	111.43	97.549	110.9	107.47	104.67	110.37	110.42	77.579
103.87	97.576	110.06	105.68	111.39	97.518	110.85	107.43	104.63	110.31	110.38	77.556
103.82	97.535	110.01	105.64	111.35	97.488	110.8	107.38	104.59	110.26	110.33	77.533
103.77	97.493	109.97	105.6	111.31	97.458	110.74	107.34	104.55	110.21	110.29	77.51
103.72	97.452	109.93	105.56	111.26	97.428	110.69	107.29	104.51	110.15	110.24	77.488
103.67	97.41	109.89	105.52	111.22	97.397	110.64	107.24	104.47	110.1	110.2	77.465
103.62	97.369	109.85	105.47	111.18	97.367	110.58	107.2	104.43	110.04	110.15	77.442
103.56	97.328	109.81	105.43	111.14	97.337	110.53	107.15	104.39	109.99	110.1	77.419
103.51	97.286	109.77	105.39	111.1	97.307	110.48	107.1	104.35	109.94	110.06	77.396
103.46	97.245	109.73	105.35	111.06	97.277	110.42	107.06	104.31	109.88	110.01	77.374
103.41	97.204	109.69	105.31	111.01	97.247	110.37	107.01	104.26	109.83	109.97	77.351
103.36	97.162	109.65	105.27	110.97	97.217	110.32	106.97	104.22	109.78	109.92	77.328
103.31	97.121	109.61	105.22	110.93	97.187	110.27	106.92	104.18	109.72	109.88	77.306
103.26	97.08	109.57	105.18	110.89	97.156	110.21	106.88	104.14	109.67	109.83	77.283
103.21	97.039	109.53	105.14	110.85	97.126	110.16	106.83	104.1	109.62	109.79	77.26
103.16	96.998	109.49	105.1	110.81	97.096	110.11	106.78	104.06	109.56	109.74	77.238
103.1	96.957	109.45	105.06	110.76	97.066	110.06	106.74	104.02	109.51	109.7	77.215
103.05	96.916	109.41	105.02	110.72	97.036	110	106.69	103.98	109.46	109.65	77.193
103	96.875	109.37	104.98	110.68	97.006	109.95	106.65	103.94	109.4	109.61	77.17
102.95	96.834	109.33	104.93	110.64	96.976	109.9	106.6	103.9	109.35	109.56	77.147
102.9	96.793	109.29	104.89	110.6	96.946	109.85	106.56	103.86	109.3	109.52	77.125
102.85	96.752	109.25	104.85	110.56	96.917	109.8	106.51	103.82	109.24	109.47	77.103
102.8	96.711	109.21	104.81	110.51	96.887	109.74	106.46	103.78	109.19	109.43	77.08
102.75	96.671	109.17	104.77	110.47	96.857	109.69	106.42	103.74	109.14	109.38	77.058
102.7	96.63	109.13	104.73	110.43	96.827	109.64	106.37	103.7	109.09	109.34	77.035
102.65	96.589	109.09	104.69	110.39	96.797	109.59	106.33	103.66	109.03	109.29	77.013
102.68	96.613	109.12	104.71	110.41	96.816	109.62	106.36	103.69	109.06	109.32	77.029
102.72	96.638	109.15	104.74	110.44	96.835	109.66	106.38	103.71	109.09	109.34	77.044
102.76	96.662	109.17	104.76	110.46	96.854	109.69	106.41	103.73	109.12	109.36	77.06
102.79	96.686	109.2	104.79	110.48	96.873	109.73	106.44	103.76	109.15	109.39	77.076
102.83	96.71	109.23	104.81	110.51	96.891	109.77	106.47	103.78	109.17	109.41	77.091
102.86	96.734	109.26	104.84	110.53	96.91	109.8	106.5	103.81	109.2	109.44	77.107
102.9	96.758	109.29	104.86	110.55	96.929	109.84	106.53	103.83	109.23	109.46	77.123
102.85	96.718	109.25	104.82	110.51	96.899	109.78	106.48	103.79	109.18	109.42	77.1
102.8	96.677	109.21	104.78	110.47	96.869	109.73	106.44	103.75	109.13	109.37	77.078
102.75	96.636	109.17	104.74	110.43	96.839	109.68	106.39	103.71	109.07	109.33	77.055
102.7	96.595	109.13	104.7	110.39	96.81	109.63	106.34	103.67	109.02	109.28	77.033
102.65	96.555	109.09	104.65	110.35	96.78	109.58	106.3	103.63	108.97	109.24	77.011
102.6	96.514	109.05	104.61	110.31	96.75	109.52	106.25	103.59	108.92	109.19	76.988
102.55	96.474	109.01	104.57	110.26	96.72	109.47	106.21	103.55	108.86	109.15	76.966
102.5	96.433	108.97	104.53	110.22	96.69	109.42	106.16	103.51	108.81	109.1	76.944
102.45	96.393	108.93	104.49	110.18	96.661	109.37	106.12	103.47	108.76	109.06	76.921
102.4	96.352	108.89	104.45	110.14	96.631	109.32	106.07	103.43	108.71	109.01	76.899
102.34	96.312	108.85	104.41	110.1	96.601	109.27	106.03	103.39	108.65	108.97	76.877
102.29	96.271	108.81	104.37	110.06	96.571	109.21	105.98	103.35	108.6	108.93	76.855
102.24	96.231	108.77	104.33	110.02	96.542	109.16	105.94	103.31	108.55	108.88	76.832
102.19	96.191	108.73	104.29	109.98	96.512	109.11	105.89	103.27	108.5	108.84	76.81
102.14	96.15	108.69	104.24	109.94	96.482	109.06	105.85	103.23	108.44	108.79	76.788
102.09	96.11	108.65	104.2	109.89	96.453	109.01	105.8	103.19	108.39	108.75	76.766
102.04	96.07	108.61	104.16	109.85	96.423	108.96	105.76	103.15	108.34	108.7	76.744
101.99	96.03	108.57	104.12	109.81	96.393	108.91	105.71	103.11	108.29	108.66	76.722
101.94	95.99	108.53	104.08	109.77	96.364	108.86	105.67	103.07	108.24	108.62	76.7
101.89	95.95	108.49	104.04	109.73	96.334	108.81	105.62	103.04	108.18	108.57	76.678
101.84	95.91	108.45	104	109.69	96.305	108.75	105.58	103	108.13	108.53	76.656
101.79	95.87	108.41	103.96	109.65	96.275	108.7	105.53	102.96	108.08	108.49	76.634
101.74	95.83	108.37	103.92	109.61	96.246	108.65	105.49	102.92	108.03	108.44	76.612
101.7	95.79	108.34	103.88	109.57	96.216	108.6	105.44	102.88	107.98	108.4	76.59
101.65	95.75	108.3	103.84	109.53	96.187	108.55	105.4	102.84	107.93	108.35	76.568
101.6	95.71	108.26	103.8	109.49	96.157	108.5	105.35	102.8	107.87	108.31	76.546
101.55	95.671	108.22	103.76	109.45	96.128	108.45	105.31	102.76	107.82	108.27	76.524
101.5	95.631	108.18	103.72	109.41	96.098	108.4	105.27	102.72	107.77	108.22	76.502
101.45	95.591	108.14	103.68	109.36	96.069	108.35	105.22	102.68	107.72	108.18	76.48
101.4	95.551	108.1	103.64	109.32	96.039	108.3	105.18	102.64	107.67	108.14	76.458
101.35	95.512	108.06	103.59	109.28	96.01	108.25	105.13	102.6	107.62	108.09	76.436
101.3	95.472	108.02	103.55	109.24	95.981	108.2	105.09	102.56	107.57	108.05	76.415
101.25	95.433	107.98	103.51	109.2	95.951	108.15	105.04	102.53	107.51	108.01	76.393
101.29	95.457	108.01	103.54	109.23	95.97	108.18	105.07	102.55	107.54	108.03	76.409
101.32	95.481	108.04	103.56	109.25	95.989	108.22	105.1	102.57	107.57	108.05	76.424
101.36	95.506	108.07	103.59	109.27	96.008	108.26	105.13	102.6	107.6	108.08	76.44
101.39	95.53	108.1	103.61	109.3	96.027	108.29	105.16	102.62	107.63	108.1	76.456
101.43	95.554	108.12	103.64	109.32	96.046	108.33	105.19	102.65	107.66	108.13	76.472
101.47	95.579	108.15	103.67	109.34	96.065	108.36	105.22	102.67	107.69	108.15	76.488
101.42	95.539	108.11	103.62	109.3	96.036	108.31	105.17	102.63	107.64	108.11	76.466
101.37	95.5	108.07	103.58	109.26	96.006	108.26	105.13	102.59	107.59	108.06	76.444
101.32	95.46	108.03	103.54	109.22	95.977	108.21	105.08	102.55	107.53	108.02	76.422
101.27	95.42	107.99	103.5	109.18	95.948	108.16	105.04	102.52	107.48	107.98	76.4
101.22	95.381	107.96	103.46	109.14	95.918	108.11	104.99	102.48	107.43	107.93	76.379
101.17	95.341	107.92	103.42	109.1	95.889	108.06	104.95	102.44	107.38	107.89	76.357
101.12	95.302	107.88	103.38	109.06	95.86	108.01	104.9	102.4	107.33	107.85	76.335
101.07	95.263	107.84	103.34	109.02	95.83	107.96	104.86	102.36	107.28	107.8	76.313
101.02	95.223	107.8	103.3	108.98	95.801	107.91	104.82	102.32	107.23	107.76	76.292
100.97	95.184	107.76	103.26	108.94	95.772	107.86	104.77	102.28	107.18	107.72	76.27
101.01	95.208	107.79	103.29	108.96	95.791	107.9	104.8	102.31	107.21	107.74	76.286
101.05	95.233	107.82	103.31	108.99	95.81	107.93	104.83	102.33	107.24	107.77	76.302
101.08	95.257	107.85	103.34	109.01	95.829	107.97	104.86	102.35	107.26	107.79	76.318
101.12	95.282	107.87	103.36	109.03	95.848	108.01	104.89	102.38	107.29	107.81	76.334
101.15	95.306	107.9	103.39	109.06	95.867	108.04	104.92	102.4	107.32	107.84	76.349
101.19	95.33	107.93	103.41	109.08	95.886	108.08	104.94	102.43	107.35	107.86	76.365
101.23	95.355	107.96	103.44	109.11	95.905	108.11	104.97	102.45	107.38	107.89	76.381
101.26	95.379	107.99	103.46	109.13	95.924	108.15	105	102.48	107.41	107.91	76.397
101.3	95.403	108.01	103.49	109.15	95.943	108.19	105.03	102.5	107.44	107.94	76.413
101.34	95.428	108.04	103.51	109.18	95.962	108.22	105.06	102.53	107.47	107.96	76.429
101.37	95.452	108.07	103.54	109.2	95.981	108.26	105.09	102.55	107.5	107.98	76.444
101.41	95.477	108.1	103.56	109.22	96	108.29	105.12	102.57	107.52	108.01	76.46
101.44	95.501	108.13	103.59	109.25	96.019	108.33	105.14	102.6	107.55	108.03	76.476
101.48	95.525	108.15	103.61	109.27	96.038	108.37	105.17	102.62	107.58	108.06	76.492
101.52	95.55	108.18	103.64	109.29	96.056	108.4	105.2	102.65	107.61	108.08	76.508
101.55	95.574	108.21	103.67	109.32	96.075	108.44	105.23	102.67	107.64	108.1	76.523
101.59	95.598	108.24	103.69	109.34	96.094	108.47	105.26	102.7	107.67	108.13	76.539
101.62	95.623	108.27	103.72	109.36	96.113	108.51	105.29	102.72	107.7	108.15	76.555
101.66	95.647	108.29	103.74	109.39	96.132	108.55	105.32	102.74	107.73	108.18	76.571
101.7	95.671	108.32	103.77	109.41	96.151	108.58	105.34	102.77	107.76	108.2	76.587
101.73	95.696	108.35	103.79	109.43	96.17	108.62	105.37	102.79	107.78	108.22	76.602
101.77	95.72	108.38	103.82	109.46	96.189	108.65	105.4	102.82	107.81	108.25	76.618
101.8	95.744	108.4	103.84	109.48	96.208	108.69	105.43	102.84	107.84	108.27	76.634
101.84	95.769	108.43	103.87	109.51	96.227	108.73	105.46	102.87	107.87	108.3	76.65
101.88	95.793	108.46	103.89	109.53	96.246	108.76	105.49	102.89	107.9	108.32	76.666
101.91	95.817	108.49	103.92	109.55	96.265	108.8	105.52	102.91	107.93	108.34	76.681
101.95	95.841	108.52	103.94	109.58	96.284	108.83	105.54	102.94	107.96	108.37	76.697
101.99	95.866	108.54	103.97	109.6	96.303	108.87	105.57	102.96	107.99	108.39	76.713
102.02	95.89	108.57	103.99	109.62	96.322	108.9	105.6	102.99	108.02	108.42	76.729
102.06	95.914	108.6	104.02	109.65	96.341	108.94	105.63	103.01	108.04	108.44	76.744
102.09	95.939	108.63	104.04	109.67	96.36	108.98	105.66	103.04	108.07	108.46	76.76
102.13	95.963	108.66	104.07	109.69	96.378	109.01	105.69	103.06	108.1	108.49	76.776
102.17	95.987	108.68	104.09	109.72	96.397	109.05	105.72	103.08	108.13	108.51	76.792
102.2	96.011	108.71	104.12	109.74	96.416	109.08	105.74	103.11	108.16	108.54	76.808
102.24	96.036	108.74	104.14	109.76	96.435	109.12	105.77	103.13	108.19	108.56	76.823
102.27	96.06	108.77	104.17	109.79	96.454	109.16	105.8	103.16	108.22	108.58	76.839
102.31	96.084	108.79	104.19	109.81	96.473	109.19	105.83	103.18	108.25	108.61	76.855
102.35	96.108	108.82	104.22	109.83	96.492	109.23	105.86	103.21	108.27	108.63	76.871
102.38	96.133	108.85	104.24	109.86	96.511	109.26	105.89	103.23	108.3	108.66	76.886
102.42	96.157	108.88	104.27	109.88	96.53	109.3	105.91	103.25	108.33	108.68	76.902
102.45	96.181	108.91	104.29	109.9	96.549	109.33	105.94	103.28	108.36	108.7	76.918
102.49	96.205	108.93	104.32	109.93	96.568	109.37	105.97	103.3	108.39	108.73	76.934
102.52	96.23	108.96	104.34	109.95	96.587	109.41	106	103.33	108.42	108.75	76.949
102.56	96.254	108.99	104.37	109.97	96.605	109.44	106.03	103.35	108.45	108.77	76.965
102.6	96.278	109.02	104.39	110	96.624	109.48	106.06	103.38	108.48	108.8	76.981
102.63	96.302	109.04	104.42	110.02	96.643	109.51	106.08	103.4	108.5	108.82	76.996
102.67	96.326	109.07	104.44	110.04	96.662	109.55	106.11	103.42	108.53	108.85	77.012
102.7	96.351	109.1	104.47	110.07	96.681	109.58	106.14	103.45	108.56	108.87	77.028
102.74	96.375	109.13	104.49	110.09	96.7	109.62	106.17	103.47	108.59	108.89	77.044
102.78	96.399	109.15	104.52	110.12	96.719	109.65	106.2	103.5	108.62	108.92	77.059
102.81	96.423	109.18	104.54	110.14	96.738	109.69	106.23	103.52	108.65	108.94	77.075
102.85	96.447	109.21	104.57	110.16	96.757	109.73	106.26	103.54	108.68	108.97	77.091
102.88	96.472	109.24	104.59	110.19	96.775	109.76	106.28	103.57	108.7	108.99	77.106
102.92	96.496	109.27	104.62	110.21	96.794	109.8	106.31	103.59	108.73	109.01	77.122
102.96	96.52	109.29	104.64	110.23	96.813	109.83	106.34	103.62	108.76	109.04	77.138
102.99	96.544	109.32	104.67	110.26	96.832	109.87	106.37	103.64	108.79	109.06	77.154
103.03	96.568	109.35	104.69	110.28	96.851	109.9	106.4	103.67	108.82	109.08	77.169
103.06	96.592	109.38	104.72	110.3	96.87	109.94	106.43	103.69	108.85	109.11	77.185
103.1	96.616	109.4	104.74	110.33	96.889	109.97	106.45	103.71	108.88	109.13	77.201
103.13	96.641	109.43	104.77	110.35	96.908	110.01	106.48	103.74	108.9	109.16	77.216
103.17	96.665	109.46	104.79	110.37	96.926	110.04	106.51	103.76	108.93	109.18	77.232
103.21	96.689	109.49	104.81	110.4	96.945	110.08	106.54	103.79	108.96	109.2	77.248
103.24	96.713	109.51	104.84	110.42	96.964	110.12	106.57	103.81	108.99	109.23	77.263
103.28	96.737	109.54	104.86	110.44	96.983	110.15	106.6	103.83	109.02	109.25	77.279
103.31	96.761	109.57	104.89	110.47	97.002	110.19	106.62	103.86	109.05	109.28	77.295
103.35	96.785	109.6	104.91	110.49	97.021	110.22	106.65	103.88	109.08	109.3	77.31
103.38	96.81	109.62	104.94	110.51	97.04	110.26	106.68	103.91	109.1	109.32	77.326
103.42	96.834	109.65	104.96	110.54	97.058	110.29	106.71	103.93	109.13	109.35	77.342
103.46	96.858	109.68	104.99	110.56	97.077	110.33	106.74	103.95	109.16	109.37	77.357
103.49	96.882	109.71	105.01	110.58	97.096	110.36	106.77	103.98	109.19	109.39	77.373
103.53	96.906	109.73	105.04	110.61	97.115	110.4	106.79	104	109.22	109.42	77.389
103.56	96.93	109.76	105.06	110.63	97.134	110.43	106.82	104.03	109.25	109.44	77.404
103.6	96.954	109.79	105.09	110.65	97.153	110.47	106.85	104.05	109.28	109.47	77.42
103.63	96.978	109.82	105.11	110.67	97.171	110.5	106.88	104.07	109.3	109.49	77.436
103.67	97.002	109.84	105.14	110.7	97.19	110.54	106.91	104.1	109.33	109.51	77.451
103.71	97.026	109.87	105.16	110.72	97.209	110.57	106.93	104.12	109.36	109.54	77.467
103.74	97.05	109.9	105.19	110.74	97.228	110.61	106.96	104.15	109.39	109.56	77.483
103.78	97.075	109.93	105.21	110.77	97.247	110.64	106.99	104.17	109.42	109.58	77.498
103.81	97.099	109.95	105.24	110.79	97.266	110.68	107.02	104.19	109.45	109.61	77.514
103.85	97.123	109.98	105.26	110.81	97.284	110.71	107.05	104.22	109.47	109.63	77.53
103.88	97.147	110.01	105.29	110.84	97.303	110.75	107.08	104.24	109.5	109.66	77.545
103.92	97.171	110.04	105.31	110.86	97.322	110.79	107.1	104.27	109.53	109.68	77.561
103.96	97.195	110.06	105.34	110.88	97.341	110.82	107.13	104.29	109.56	109.7	77.577
103.99	97.219	110.09	105.36	110.91	97.36	110.86	107.16	104.31	109.59	109.73	77.592
104.03	97.243	110.12	105.39	110.93	97.379	110.89	107.19	104.34	109.62	109.75	77.608
104.06	97.267	110.15	105.41	110.95	97.397	110.93	107.22	104.36	109.65	109.77	77.623
104.1	97.291	110.17	105.43	110.98	97.416	110.96	107.25	104.39	109.67	109.8	77.639
104.13	97.315	110.2	105.46	111	97.435	111	107.27	104.41	109.7	109.82	77.655
104.17	97.339	110.23	105.48	111.02	97.454	111.03	107.3	104.43	109.73	109.84	77.67
104.2	97.363	110.26	105.51	111.05	97.473	111.07	107.33	104.46	109.76	109.87	77.686
104.24	97.387	110.28	105.53	111.07	97.491	111.1	107.36	104.48	109.79	109.89	77.702
104.28	97.411	110.31	105.56	111.09	97.51	111.14	107.39	104.51	109.82	109.92	77.717
104.31	97.435	110.34	105.58	111.12	97.529	111.17	107.41	104.53	109.84	109.94	77.733
104.35	97.459	110.37	105.61	111.14	97.548	111.21	107.44	104.55	109.87	109.96	77.748
104.38	97.483	110.39	105.63	111.16	97.567	111.24	107.47	104.58	109.9	109.99	77.764
104.42	97.507	110.42	105.66	111.19	97.585	111.28	107.5	104.6	109.93	110.01	77.78
104.45	97.531	110.45	105.68	111.21	97.604	111.31	107.53	104.63	109.96	110.03	77.795
104.49	97.555	110.48	105.71	111.23	97.623	111.35	107.55	104.65	109.99	110.06	77.811
104.52	97.579	110.5	105.73	111.26	97.642	111.38	107.58	104.67	110.01	110.08	77.826
104.56	97.603	110.53	105.76	111.28	97.661	111.42	107.61	104.7	110.04	110.1	77.842
104.59	97.627	110.56	105.78	111.3	97.679	111.45	107.64	104.72	110.07	110.13	77.858
104.63	97.651	110.58	105.81	111.32	97.698	111.49	107.67	104.75	110.1	110.15	77.873
104.67	97.675	110.61	105.83	111.35	97.717	111.52	107.7	104.77	110.13	110.18	77.889
104.7	97.699	110.64	105.85	111.37	97.736	111.56	107.72	104.79	110.15	110.2	77.904
104.65	97.657	110.6	105.81	111.33	97.705	111.5	107.68	104.75	110.1	110.15	77.881
104.6	97.615	110.56	105.77	111.29	97.675	111.45	107.63	104.71	110.05	110.11	77.858
104.54	97.574	110.52	105.73	111.24	97.645	111.39	107.58	104.67	109.99	110.06	77.835
104.49	97.532	110.48	105.69	111.2	97.614	111.34	107.54	104.63	109.94	110.02	77.811
104.44	97.491	110.44	105.64	111.16	97.584	111.29	107.49	104.59	109.89	109.97	77.788
104.39	97.449	110.39	105.6	111.12	97.554	111.23	107.44	104.55	109.83	109.93	77.765
104.34	97.408	110.35	105.56	111.08	97.523	111.18	107.4	104.51	109.78	109.88	77.742
104.29	97.366	110.31	105.52	111.04	97.493	111.12	107.35	104.47	109.73	109.84	77.719
104.23	97.325	110.27	105.48	110.99	97.463	111.07	107.31	104.43	109.67	109.79	77.696
104.18	97.284	110.23	105.44	110.95	97.433	111.02	107.26	104.39	109.62	109.75	77.673
104.13	97.242	110.19	105.39	110.91	97.402	110.96	107.21	104.35	109.57	109.7	77.65
104.08	97.201	110.15	105.35	110.87	97.372	110.91	107.17	104.31	109.51	109.66	77.627
104.03	97.16	110.11	105.31	110.83	97.342	110.86	107.12	104.27	109.46	109.61	77.604
103.97	97.119	110.07	105.27	110.79	97.312	110.8	107.08	104.22	109.41	109.57	77.581
103.92	97.077	110.03	105.23	110.74	97.282	110.75	107.03	104.18	109.35	109.52	77.558
103.87	97.036	109.99	105.19	110.7	97.252	110.7	106.98	104.14	109.3	109.48	77.535
103.82	96.995	109.95	105.14	110.66	97.221	110.65	106.94	104.1	109.25	109.43	77.512
103.77	96.954	109.91	105.1	110.62	97.191	110.59	106.89	104.06	109.19	109.39	77.489
103.72	96.913	109.87	105.06	110.58	97.161	110.54	106.85	104.02	109.14	109.34	77.467
103.67	96.872	109.83	105.02	110.54	97.131	110.49	106.8	103.98	109.09	109.3	77.444
103.62	96.831	109.79	104.98	110.5	97.101	110.43	106.76	103.94	109.03	109.25	77.421
103.56	96.791	109.75	104.94	110.45	97.071	110.38	106.71	103.9	108.98	109.21	77.398
103.51	96.75	109.71	104.9	110.41	97.041	110.33	106.66	103.86	108.93	109.16	77.376
103.46	96.709	109.67	104.85	110.37	97.011	110.28	106.62	103.82	108.88	109.12	77.353
103.41	96.668	109.63	104.81	110.33	96.981	110.22	106.57	103.78	108.82	109.07	77.33
103.36	96.627	109.59	104.77	110.29	96.951	110.17	106.53	103.74	108.77	109.03	77.307
103.31	96.587	109.55	104.73	110.25	96.921	110.12	106.48	103.7	108.72	108.99	77.285
103.26	96.546	109.51	104.69	110.21	96.892	110.07	106.44	103.66	108.67	108.94	77.262
103.21	96.506	109.47	104.65	110.17	96.862	110.01	106.39	103.62	108.61	108.9	77.24
103.16	96.465	109.43	104.61	110.12	96.832	109.96	106.35	103.58	108.56	108.85	77.217
103.1	96.424	109.39	104.57	110.08	96.802	109.91	106.3	103.54	108.51	108.81	77.194
103.05	96.384	109.35	104.53	110.04	96.772	109.86	106.25	103.5	108.46	108.76	77.172
103	96.344	109.31	104.48	110	96.742	109.8	106.21	103.46	108.41	108.72	77.149
102.95	96.303	109.27	104.44	109.96	96.712	109.75	106.16	103.42	108.35	108.68	77.127
102.9	96.263	109.23	104.4	109.92	96.683	109.7	106.12	103.38	108.3	108.63	77.104
102.85	96.222	109.19	104.36	109.88	96.653	109.65	106.07	103.34	108.25	108.59	77.082
102.8	96.182	109.15	104.32	109.84	96.623	109.6	106.03	103.3	108.2	108.55	77.059
102.75	96.142	109.11	104.28	109.8	96.593	109.54	105.98	103.26	108.15	108.5	77.037
102.7	96.102	109.07	104.24	109.76	96.564	109.49	105.94	103.22	108.09	108.46	77.015
102.65	96.062	109.03	104.2	109.71	96.534	109.44	105.89	103.19	108.04	108.41	76.992
102.6	96.021	108.99	104.16	109.67	96.504	109.39	105.85	103.15	107.99	108.37	76.97
102.55	95.981	108.95	104.12	109.63	96.475	109.34	105.8	103.11	107.94	108.33	76.948
102.5	95.941	108.91	104.08	109.59	96.445	109.29	105.76	103.07	107.89	108.28	76.925
102.45	95.901	108.87	104.03	109.55	96.415	109.23	105.71	103.03	107.84	108.24	76.903
102.4	95.861	108.83	103.99	109.51	96.386	109.18	105.67	102.99	107.78	108.2	76.881
102.35	95.821	108.79	103.95	109.47	96.356	109.13	105.62	102.95	107.73	108.15	76.859
102.3	95.782	108.75	103.91	109.43	96.327	109.08	105.58	102.91	107.68	108.11	76.836
102.25	95.742	108.71	103.87	109.39	96.297	109.03	105.53	102.87	107.63	108.07	76.814
102.2	95.702	108.67	103.83	109.35	96.268	108.98	105.49	102.83	107.58	108.02	76.792
102.15	95.662	108.63	103.79	109.31	96.238	108.93	105.44	102.79	107.53	107.98	76.77
102.1	95.622	108.59	103.75	109.27	96.208	108.88	105.4	102.75	107.48	107.94	76.748
102.05	95.583	108.55	103.71	109.23	96.179	108.82	105.36	102.71	107.43	107.89	76.726
102	95.543	108.51	103.67	109.19	96.15	108.77	105.31	102.67	107.38	107.85	76.704
101.95	95.503	108.47	103.63	109.15	96.12	108.72	105.27	102.63	107.32	107.81	76.681
101.9	95.464	108.43	103.59	109.11	96.091	108.67	105.22	102.6	107.27	107.76	76.659
101.85	95.424	108.39	103.55	109.06	96.061	108.62	105.18	102.56	107.22	107.72	76.637
101.8	95.385	108.36	103.51	109.02	96.032	108.57	105.13	102.52	107.17	107.68	76.615
101.75	95.345	108.32	103.47	108.98	96.002	108.52	105.09	102.48	107.12	107.63	76.593
101.7	95.306	108.28	103.43	108.94	95.973	108.47	105.04	102.44	107.07	107.59	76.571
101.65	95.267	108.24	103.39	108.9	95.944	108.42	105	102.4	107.02	107.55	76.55
101.6	95.227	108.2	103.35	108.86	95.914	108.37	104.96	102.36	106.97	107.51	76.528
101.55	95.188	108.16	103.31	108.82	95.885	108.32	104.91	102.32	106.92	107.46	76.506
101.5	95.149	108.12	103.27	108.78	95.856	108.27	104.87	102.28	106.87	107.42	76.484
101.45	95.109	108.08	103.23	108.74	95.827	108.22	104.82	102.24	106.82	107.38	76.462
101.4	95.07	108.04	103.19	108.7	95.797	108.17	104.78	102.21	106.77	107.33	76.44
101.35	95.031	108	103.15	108.66	95.768	108.12	104.73	102.17	106.72	107.29	76.418
101.3	94.992	107.96	103.11	108.62	95.739	108.07	104.69	102.13	106.67	107.25	76.397
101.25	94.953	107.92	103.07	108.58	95.71	108.02	104.65	102.09	106.62	107.21	76.375
101.2	94.914	107.89	103.03	108.54	95.68	107.97	104.6	102.05	106.57	107.16	76.353
101.15	94.875	107.85	102.99	108.5	95.651	107.92	104.56	102.01	106.52	107.12	76.331
101.1	94.836	107.81	102.95	108.46	95.622	107.87	104.51	101.97	106.47	107.08	76.31
101.05	94.797	107.77	102.91	108.42	95.593	107.82	104.47	101.94	106.42	107.04	76.288
101	94.758	107.73	102.87	108.38	95.564	107.77	104.43	101.9	106.37	107	76.266
100.96	94.719	107.69	102.83	108.34	95.535	107.72	104.38	101.86	106.32	106.95	76.245
100.91	94.68	107.65	102.79	108.3	95.506	107.67	104.34	101.82	106.27	106.91	76.223
100.86	94.641	107.61	102.75	108.26	95.477	107.62	104.3	101.78	106.22	106.87	76.202
100.81	94.603	107.58	102.71	108.22	95.447	107.57	104.25	101.74	106.17	106.83	76.18
100.76	94.564	107.54	102.67	108.18	95.418	107.52	104.21	101.7	106.12	106.78	76.158
100.71	94.525	107.5	102.63	108.14	95.389	107.47	104.16	101.67	106.07	106.74	76.137
100.66	94.487	107.46	102.59	108.1	95.36	107.42	104.12	101.63	106.02	106.7	76.115
100.61	94.448	107.42	102.55	108.06	95.331	107.37	104.08	101.59	105.97	106.66	76.094
100.56	94.41	107.38	102.51	108.02	95.302	107.32	104.03	101.55	105.92	106.62	76.072
100.52	94.371	107.34	102.47	107.98	95.273	107.27	103.99	101.51	105.87	106.57	76.051
100.47	94.333	107.31	102.43	107.95	95.245	107.22	103.95	101.48	105.82	106.53	76.03
100.42	94.294	107.27	102.39	107.91	95.216	107.17	103.9	101.44	105.77	106.49	76.008
100.37	94.256	107.23	102.35	107.87	95.187	107.12	103.86	101.4	105.72	106.45	75.987
100.32	94.217	107.19	102.31	107.83	95.158	107.07	103.82	101.36	105.67	106.41	75.965
100.27	94.179	107.15	102.27	107.79	95.129	107.02	103.77	101.32	105.62	106.37	75.944
100.22	94.141	107.11	102.23	107.75	95.1	106.98	103.73	101.28	105.57	106.32	75.923
100.18	94.102	107.07	102.2	107.71	95.071	106.93	103.69	101.25	105.52	106.28	75.901
100.13	94.064	107.04	102.16	107.67	95.043	106.88	103.64	101.21	105.47	106.24	75.88
100.08	94.026	107	102.12	107.63	95.014	106.83	103.6	101.17	105.43	106.2	75.859
100.03	93.988	106.96	102.08	107.59	94.985	106.78	103.56	101.13	105.38	106.16	75.838
99.982	93.95	106.92	102.04	107.55	94.956	106.73	103.51	101.09	105.33	106.12	75.817
99.933	93.912	106.88	102	107.51	94.927	106.68	103.47	101.06	105.28	106.08	75.795
99.885	93.874	106.84	101.96	107.47	94.899	106.63	103.43	101.02	105.23	106.03	75.774
99.837	93.836	106.81	101.92	107.43	94.87	106.59	103.38	100.98	105.18	105.99	75.753
99.789	93.798	106.77	101.88	107.39	94.841	106.54	103.34	100.94	105.13	105.95	75.732
99.74	93.76	106.73	101.84	107.35	94.813	106.49	103.3	100.91	105.08	105.91	75.711
99.692	93.722	106.69	101.8	107.32	94.784	106.44	103.26	100.87	105.04	105.87	75.69
99.644	93.684	106.65	101.77	107.28	94.755	106.39	103.21	100.83	104.99	105.83	75.669
99.596	93.646	106.62	101.73	107.24	94.727	106.34	103.17	100.79	104.94	105.79	75.648
99.548	93.608	106.58	101.69	107.2	94.698	106.29	103.13	100.76	104.89	105.75	75.627
99.5	93.571	106.54	101.65	107.16	94.669	106.25	103.08	100.72	104.84	105.71	75.606
99.452	93.533	106.5	101.61	107.12	94.641	106.2	103.04	100.68	104.79	105.66	75.585
99.405	93.495	106.46	101.57	107.08	94.612	106.15	103	100.64	104.75	105.62	75.564
99.357	93.458	106.43	101.53	107.04	94.584	106.1	102.96	100.6	104.7	105.58	75.543
99.309	93.42	106.39	101.49	107	94.555	106.05	102.91	100.57	104.65	105.54	75.522
99.261	93.382	106.35	101.45	106.96	94.527	106.01	102.87	100.53	104.6	105.5	75.501
99.214	93.345	106.31	101.42	106.93	94.498	105.96	102.83	100.49	104.55	105.46	75.48
99.166	93.307	106.28	101.38	106.89	94.47	105.91	102.79	100.46	104.5	105.42	75.459
99.118	93.27	106.24	101.34	106.85	94.441	105.86	102.74	100.42	104.46	105.38	75.438
99.071	93.233	106.2	101.3	106.81	94.413	105.81	102.7	100.38	104.41	105.34	75.417
99.023	93.195	106.16	101.26	106.77	94.384	105.77	102.66	100.34	104.36	105.3	75.397
98.976	93.158	106.12	101.22	106.73	94.356	105.72	102.62	100.31	104.31	105.26	75.376
98.928	93.12	106.09	101.18	106.69	94.328	105.67	102.57	100.27	104.27	105.22	75.355
98.881	93.083	106.05	101.15	106.65	94.299	105.62	102.53	100.23	104.22	105.18	75.334
98.833	93.046	106.01	101.11	106.62	94.271	105.58	102.49	100.19	104.17	105.14	75.314
98.786	93.009	105.97	101.07	106.58	94.243	105.53	102.45	100.16	104.12	105.1	75.293
98.739	92.972	105.94	101.03	106.54	94.214	105.48	102.4	100.12	104.07	105.06	75.272
98.691	92.934	105.9	100.99	106.5	94.186	105.43	102.36	100.08	104.03	105.02	75.252
98.644	92.897	105.86	100.95	106.46	94.158	105.39	102.32	100.05	103.98	104.98	75.231
98.597	92.86	105.82	100.91	106.42	94.129	105.34	102.28	100.01	103.93	104.94	75.21
98.55	92.823	105.79	100.88	106.38	94.101	105.29	102.24	99.972	103.88	104.9	75.19
98.503	92.786	105.75	100.84	106.35	94.073	105.25	102.19	99.935	103.84	104.86	75.169
98.455	92.749	105.71	100.8	106.31	94.045	105.2	102.15	99.898	103.79	104.82	75.149
98.408	92.712	105.67	100.76	106.27	94.016	105.15	102.11	99.861	103.74	104.78	75.128
98.361	92.676	105.64	100.72	106.23	93.988	105.11	102.07	99.824	103.7	104.74	75.107
98.314	92.639	105.6	100.69	106.19	93.96	105.06	102.03	99.787	103.65	104.7	75.087
98.267	92.602	105.56	100.65	106.15	93.932	105.01	101.98	99.751	103.6	104.66	75.066
98.221	92.565	105.52	100.61	106.12	93.904	104.96	101.94	99.714	103.55	104.62	75.046
98.174	92.528	105.49	100.57	106.08	93.876	104.92	101.9	99.677	103.51	104.58	75.026
98.211	92.553	105.52	100.6	106.1	93.895	104.96	101.93	99.702	103.54	104.6	75.042
98.247	92.578	105.54	100.62	106.13	93.914	104.99	101.96	99.727	103.57	104.63	75.058
98.284	92.603	105.57	100.65	106.15	93.933	105.03	101.99	99.752	103.6	104.65	75.074
98.321	92.628	105.6	100.67	106.17	93.952	105.07	102.02	99.777	103.63	104.68	75.09
98.358	92.653	105.63	100.7	106.2	93.972	105.1	102.05	99.802	103.66	104.7	75.106
98.395	92.678	105.66	100.73	106.22	93.991	105.14	102.07	99.827	103.69	104.72	75.122
98.432	92.703	105.69	100.75	106.25	94.01	105.18	102.1	99.852	103.72	104.75	75.138
98.468	92.727	105.72	100.78	106.27	94.029	105.22	102.13	99.877	103.75	104.77	75.154
98.505	92.752	105.75	100.8	106.3	94.048	105.25	102.16	99.902	103.78	104.8	75.17
98.542	92.777	105.77	100.83	106.32	94.068	105.29	102.19	99.927	103.81	104.82	75.186
98.579	92.802	105.8	100.85	106.34	94.087	105.33	102.22	99.952	103.84	104.85	75.202
98.615	92.827	105.83	100.88	106.37	94.106	105.36	102.25	99.976	103.87	104.87	75.218
98.652	92.852	105.86	100.91	106.39	94.125	105.4	102.28	100	103.9	104.9	75.234
98.689	92.877	105.89	100.93	106.42	94.144	105.44	102.31	100.03	103.93	104.92	75.25
98.726	92.901	105.92	100.96	106.44	94.163	105.48	102.34	100.05	103.96	104.95	75.266
98.762	92.926	105.95	100.98	106.46	94.183	105.51	102.37	100.08	103.99	104.97	75.282
98.799	92.951	105.97	101.01	106.49	94.202	105.55	102.4	100.1	104.02	105	75.298
98.836	92.976	106	101.03	106.51	94.221	105.59	102.43	100.13	104.04	105.02	75.314
98.873	93.001	106.03	101.06	106.54	94.24	105.62	102.45	100.15	104.07	105.05	75.33
98.909	93.025	106.06	101.09	106.56	94.259	105.66	102.48	100.18	104.1	105.07	75.346
98.946	93.05	106.09	101.11	106.58	94.278	105.7	102.51	100.2	104.13	105.1	75.362
98.983	93.075	106.12	101.14	106.61	94.298	105.73	102.54	100.23	104.16	105.12	75.378
99.019	93.1	106.14	101.16	106.63	94.317	105.77	102.57	100.25	104.19	105.15	75.394
98.972	93.063	106.11	101.12	106.59	94.288	105.72	102.53	100.21	104.15	105.1	75.373
98.924	93.025	106.07	101.09	106.56	94.26	105.68	102.49	100.18	104.1	105.06	75.353
98.877	92.988	106.03	101.05	106.52	94.232	105.63	102.44	100.14	104.05	105.02	75.332
98.83	92.951	105.99	101.01	106.48	94.203	105.58	102.4	100.1	104	104.98	75.311
98.782	92.914	105.96	100.97	106.44	94.175	105.53	102.36	100.06	103.96	104.94	75.291
98.735	92.877	105.92	100.93	106.4	94.147	105.49	102.32	100.03	103.91	104.9	75.27
98.688	92.84	105.88	100.89	106.36	94.118	105.44	102.27	99.991	103.86	104.86	75.249
98.64	92.803	105.84	100.86	106.32	94.09	105.39	102.23	99.954	103.81	104.82	75.229
98.593	92.766	105.81	100.82	106.29	94.062	105.34	102.19	99.917	103.77	104.78	75.208
98.546	92.729	105.77	100.78	106.25	94.034	105.3	102.15	99.88	103.72	104.74	75.187
98.499	92.692	105.73	100.74	106.21	94.006	105.25	102.11	99.843	103.67	104.7	75.167
98.452	92.655	105.69	100.7	106.17	93.977	105.2	102.06	99.806	103.63	104.66	75.146
98.405	92.618	105.66	100.66	106.13	93.949	105.16	102.02	99.769	103.58	104.62	75.126
98.358	92.582	105.62	100.63	106.09	93.921	105.11	101.98	99.732	103.53	104.58	75.105
98.311	92.545	105.58	100.59	106.06	93.893	105.06	101.94	99.696	103.48	104.54	75.085
98.264	92.508	105.54	100.55	106.02	93.865	105.02	101.9	99.659	103.44	104.5	75.064
98.217	92.471	105.51	100.51	105.98	93.837	104.97	101.86	99.622	103.39	104.47	75.044
98.17	92.435	105.47	100.47	105.94	93.809	104.92	101.81	99.586	103.34	104.43	75.023
98.123	92.398	105.43	100.44	105.9	93.781	104.88	101.77	99.549	103.3	104.39	75.003
98.076	92.362	105.4	100.4	105.87	93.753	104.83	101.73	99.512	103.25	104.35	74.982
98.03	92.325	105.36	100.36	105.83	93.724	104.78	101.69	99.476	103.2	104.31	74.962
97.983	92.289	105.32	100.32	105.79	93.696	104.74	101.65	99.439	103.16	104.27	74.942
97.936	92.252	105.28	100.28	105.75	93.668	104.69	101.61	99.403	103.11	104.23	74.921
97.89	92.216	105.25	100.25	105.71	93.64	104.64	101.56	99.366	103.06	104.19	74.901
97.843	92.179	105.21	100.21	105.68	93.613	104.6	101.52	99.33	103.02	104.15	74.881
97.797	92.143	105.17	100.17	105.64	93.585	104.55	101.48	99.293	102.97	104.11	74.86
97.75	92.107	105.14	100.13	105.6	93.557	104.5	101.44	99.257	102.92	104.07	74.84
97.704	92.07	105.1	100.1	105.56	93.529	104.46	101.4	99.22	102.88	104.03	74.82
97.657	92.034	105.06	100.06	105.52	93.501	104.41	101.36	99.184	102.83	103.99	74.8
97.611	91.998	105.03	100.02	105.49	93.473	104.36	101.31	99.148	102.79	103.95	74.78
97.564	91.962	104.99	99.982	105.45	93.445	104.32	101.27	99.111	102.74	103.91	74.759
97.518	91.925	104.95	99.945	105.41	93.417	104.27	101.23	99.075	102.69	103.87	74.739
97.472	91.889	104.92	99.907	105.37	93.389	104.23	101.19	99.039	102.65	103.84	74.719
97.425	91.853	104.88	99.87	105.33	93.362	104.18	101.15	99.003	102.6	103.8	74.699
97.379	91.817	104.84	99.832	105.3	93.334	104.13	101.11	98.966	102.56	103.76	74.679
97.333	91.781	104.81	99.795	105.26	93.306	104.09	101.07	98.93	102.51	103.72	74.659
97.287	91.745	104.77	99.757	105.22	93.278	104.04	101.03	98.894	102.46	103.68	74.639
97.241	91.709	104.73	99.72	105.18	93.25	104	100.99	98.858	102.42	103.64	74.619
97.195	91.673	104.7	99.682	105.15	93.223	103.95	100.94	98.822	102.37	103.6	74.599
97.149	91.638	104.66	99.645	105.11	93.195	103.91	100.9	98.786	102.33	103.56	74.579
97.103	91.602	104.62	99.608	105.07	93.167	103.86	100.86	98.75	102.28	103.53	74.559
97.057	91.566	104.59	99.57	105.03	93.14	103.82	100.82	98.714	102.23	103.49	74.539
97.011	91.53	104.55	99.533	105	93.112	103.77	100.78	98.678	102.19	103.45	74.519
96.965	91.494	104.51	99.496	104.96	93.084	103.72	100.74	98.642	102.14	103.41	74.499
96.919	91.459	104.48	99.458	104.92	93.057	103.68	100.7	98.606	102.1	103.37	74.479
96.873	91.423	104.44	99.421	104.88	93.029	103.63	100.66	98.57	102.05	103.33	74.459
96.828	91.387	104.4	99.384	104.85	93.001	103.59	100.62	98.535	102.01	103.29	74.439
96.782	91.352	104.37	99.347	104.81	92.974	103.54	100.58	98.499	101.96	103.26	74.419
96.736	91.316	104.33	99.31	104.77	92.946	103.5	100.53	98.463	101.92	103.22	74.4
96.69	91.281	104.29	99.273	104.73	92.919	103.45	100.49	98.427	101.87	103.18	74.38
96.645	91.245	104.26	99.236	104.7	92.891	103.41	100.45	98.391	101.83	103.14	74.36
96.599	91.21	104.22	99.198	104.66	92.864	103.36	100.41	98.356	101.78	103.1	74.34
96.554	91.174	104.18	99.161	104.62	92.836	103.32	100.37	98.32	101.74	103.06	74.32
96.508	91.139	104.15	99.124	104.59	92.809	103.27	100.33	98.284	101.69	103.03	74.301
96.463	91.104	104.11	99.088	104.55	92.781	103.23	100.29	98.249	101.65	102.99	74.281
96.417	91.068	104.08	99.051	104.51	92.754	103.18	100.25	98.213	101.6	102.95	74.261
96.372	91.033	104.04	99.014	104.47	92.726	103.14	100.21	98.178	101.56	102.91	74.242
96.327	90.998	104	98.977	104.44	92.699	103.09	100.17	98.142	101.51	102.87	74.222
96.281	90.963	103.97	98.94	104.4	92.671	103.05	100.13	98.107	101.47	102.84	74.202
96.236	90.927	103.93	98.903	104.36	92.644	103	100.09	98.071	101.42	102.8	74.183
96.191	90.892	103.9	98.866	104.33	92.617	102.96	100.05	98.036	101.38	102.76	74.163
96.145	90.857	103.86	98.83	104.29	92.589	102.91	100.01	98	101.33	102.72	74.144
96.1	90.822	103.82	98.793	104.25	92.562	102.87	99.968	97.965	101.29	102.68	74.124
96.055	90.787	103.79	98.756	104.21	92.535	102.83	99.928	97.93	101.24	102.65	74.104
96.01	90.752	103.75	98.719	104.18	92.507	102.78	99.887	97.894	101.2	102.61	74.085
95.965	90.717	103.72	98.683	104.14	92.48	102.74	99.847	97.859	101.15	102.57	74.065
95.92	90.682	103.68	98.646	104.1	92.453	102.69	99.807	97.824	101.11	102.53	74.046
95.875	90.647	103.64	98.609	104.07	92.425	102.65	99.767	97.789	101.06	102.5	74.027
95.83	90.612	103.61	98.573	104.03	92.398	102.6	99.727	97.753	101.02	102.46	74.007
95.785	90.577	103.57	98.536	103.99	92.371	102.56	99.687	97.718	100.98	102.42	73.988
95.74	90.543	103.54	98.5	103.96	92.344	102.52	99.647	97.683	100.93	102.38	73.968
95.695	90.508	103.5	98.463	103.92	92.317	102.47	99.607	97.648	100.89	102.34	73.949
95.65	90.473	103.46	98.427	103.88	92.289	102.43	99.567	97.613	100.84	102.31	73.93
95.606	90.438	103.43	98.39	103.85	92.262	102.38	99.527	97.578	100.8	102.27	73.91
95.561	90.404	103.39	98.354	103.81	92.235	102.34	99.487	97.543	100.75	102.23	73.891
95.516	90.369	103.36	98.318	103.77	92.208	102.3	99.447	97.508	100.71	102.2	73.872
95.472	90.334	103.32	98.281	103.74	92.181	102.25	99.407	97.473	100.67	102.16	73.852
95.427	90.3	103.29	98.245	103.7	92.154	102.21	99.367	97.438	100.62	102.12	73.833
95.382	90.265	103.25	98.209	103.66	92.127	102.17	99.327	97.403	100.58	102.08	73.814
95.338	90.231	103.21	98.172	103.63	92.1	102.12	99.288	97.368	100.53	102.05	73.794
95.293	90.196	103.18	98.136	103.59	92.072	102.08	99.248	97.333	100.49	102.01	73.775
95.249	90.162	103.14	98.1	103.55	92.045	102.03	99.208	97.298	100.45	101.97	73.756
95.204	90.128	103.11	98.064	103.52	92.018	101.99	99.169	97.263	100.4	101.94	73.737
95.16	90.093	103.07	98.028	103.48	91.991	101.95	99.129	97.229	100.36	101.9	73.718
95.116	90.059	103.04	97.991	103.44	91.964	101.9	99.089	97.194	100.32	101.86	73.699
95.071	90.024	103	97.955	103.41	91.937	101.86	99.05	97.159	100.27	101.82	73.679
95.027	89.99	102.97	97.919	103.37	91.91	101.82	99.01	97.124	100.23	101.79	73.66
95.064	90.016	103	97.946	103.4	91.93	101.86	99.04	97.15	100.26	101.81	73.677
95.102	90.041	103.02	97.972	103.42	91.949	101.89	99.07	97.176	100.29	101.84	73.693
95.14	90.066	103.05	97.998	103.45	91.969	101.93	99.1	97.201	100.32	101.86	73.709
95.177	90.092	103.08	98.025	103.47	91.988	101.97	99.13	97.227	100.35	101.89	73.725
95.215	90.117	103.11	98.051	103.5	92.008	102.01	99.159	97.252	100.38	101.91	73.742
95.252	90.142	103.14	98.077	103.52	92.027	102.05	99.189	97.278	100.41	101.94	73.758
95.29	90.168	103.17	98.104	103.55	92.046	102.09	99.219	97.303	100.44	101.96	73.774
95.327	90.193	103.2	98.13	103.57	92.066	102.12	99.249	97.329	100.47	101.99	73.791
95.365	90.218	103.23	98.156	103.59	92.085	102.16	99.278	97.354	100.51	102.02	73.807
95.402	90.244	103.26	98.182	103.62	92.105	102.2	99.308	97.38	100.54	102.04	73.823
95.439	90.269	103.29	98.209	103.64	92.124	102.24	99.338	97.405	100.57	102.07	73.839
95.477	90.294	103.32	98.235	103.67	92.143	102.28	99.368	97.431	100.6	102.09	73.856
95.514	90.319	103.35	98.261	103.69	92.163	102.31	99.398	97.456	100.63	102.12	73.872
95.552	90.345	103.38	98.288	103.72	92.182	102.35	99.427	97.481	100.66	102.14	73.888
95.589	90.37	103.4	98.314	103.74	92.201	102.39	99.457	97.507	100.69	102.17	73.904
95.627	90.395	103.43	98.34	103.77	92.221	102.43	99.487	97.532	100.72	102.19	73.921
95.664	90.421	103.46	98.366	103.79	92.24	102.47	99.516	97.558	100.75	102.22	73.937
95.702	90.446	103.49	98.393	103.82	92.26	102.51	99.546	97.583	100.78	102.24	73.953
95.739	90.471	103.52	98.419	103.84	92.279	102.54	99.576	97.609	100.81	102.27	73.969
95.776	90.496	103.55	98.445	103.87	92.298	102.58	99.606	97.634	100.84	102.29	73.986
95.814	90.522	103.58	98.471	103.89	92.318	102.62	99.635	97.66	100.87	102.32	74.002
95.851	90.547	103.61	98.497	103.92	92.337	102.66	99.665	97.685	100.9	102.34	74.018
95.888	90.572	103.64	98.524	103.94	92.356	102.7	99.695	97.71	100.93	102.37	74.034
95.926	90.597	103.67	98.55	103.96	92.376	102.73	99.724	97.736	100.96	102.4	74.05
95.963	90.623	103.7	98.576	103.99	92.395	102.77	99.754	97.761	101	102.42	74.067
95.918	90.588	103.66	98.54	103.95	92.368	102.73	99.714	97.726	100.95	102.38	74.047
95.873	90.553	103.62	98.503	103.92	92.341	102.68	99.674	97.691	100.91	102.35	74.028
95.828	90.518	103.59	98.467	103.88	92.313	102.64	99.634	97.656	100.86	102.31	74.008
95.783	90.483	103.55	98.43	103.84	92.286	102.6	99.594	97.621	100.82	102.27	73.989
95.738	90.449	103.52	98.394	103.81	92.259	102.55	99.554	97.586	100.77	102.23	73.969
95.694	90.414	103.48	98.357	103.77	92.232	102.51	99.514	97.551	100.73	102.2	73.95
95.649	90.379	103.44	98.321	103.73	92.205	102.46	99.474	97.515	100.69	102.16	73.931
95.604	90.345	103.41	98.285	103.7	92.178	102.42	99.434	97.481	100.64	102.12	73.911
95.559	90.31	103.37	98.248	103.66	92.151	102.37	99.394	97.446	100.6	102.08	73.892
95.515	90.276	103.34	98.212	103.62	92.124	102.33	99.355	97.411	100.55	102.05	73.873
95.47	90.241	103.3	98.176	103.59	92.096	102.29	99.315	97.376	100.51	102.01	73.853
95.425	90.207	103.27	98.139	103.55	92.069	102.24	99.275	97.341	100.47	101.97	73.834
95.381	90.172	103.23	98.103	103.51	92.042	102.2	99.235	97.306	100.42	101.94	73.815
95.336	90.138	103.2	98.067	103.48	92.015	102.16	99.196	97.271	100.38	101.9	73.796
95.292	90.103	103.16	98.031	103.44	91.988	102.11	99.156	97.236	100.34	101.86	73.776
95.247	90.069	103.12	97.995	103.4	91.961	102.07	99.116	97.202	100.29	101.82	73.757
95.285	90.094	103.15	98.021	103.43	91.981	102.11	99.146	97.227	100.32	101.85	73.774
95.322	90.12	103.18	98.047	103.45	92	102.15	99.176	97.253	100.35	101.88	73.79
95.36	90.145	103.21	98.074	103.48	92.02	102.18	99.206	97.278	100.38	101.9	73.806
95.397	90.17	103.24	98.1	103.5	92.039	102.22	99.236	97.304	100.41	101.93	73.822
95.434	90.196	103.27	98.126	103.53	92.058	102.26	99.265	97.329	100.45	101.95	73.839
95.472	90.221	103.3	98.152	103.55	92.078	102.3	99.295	97.355	100.48	101.98	73.855
95.509	90.246	103.33	98.179	103.58	92.097	102.34	99.325	97.38	100.51	102	73.871
95.547	90.272	103.36	98.205	103.6	92.117	102.37	99.355	97.406	100.54	102.03	73.887
95.502	90.237	103.32	98.169	103.57	92.089	102.33	99.315	97.371	100.49	101.99	73.868
95.457	90.203	103.29	98.133	103.53	92.062	102.29	99.275	97.336	100.45	101.95	73.849
95.413	90.168	103.25	98.096	103.49	92.035	102.24	99.235	97.301	100.41	101.92	73.829
95.368	90.134	103.22	98.06	103.46	92.008	102.2	99.196	97.266	100.36	101.88	73.81
95.324	90.099	103.18	98.024	103.42	91.981	102.16	99.156	97.231	100.32	101.84	73.791
95.279	90.065	103.14	97.988	103.38	91.954	102.11	99.117	97.197	100.28	101.81	73.772
95.235	90.031	103.11	97.952	103.35	91.927	102.07	99.077	97.162	100.23	101.77	73.753
95.19	89.997	103.07	97.916	103.31	91.9	102.02	99.037	97.127	100.19	101.73	73.733
95.146	89.962	103.04	97.88	103.27	91.874	101.98	98.998	97.093	100.14	101.7	73.714
95.102	89.928	103	97.844	103.24	91.847	101.94	98.958	97.058	100.1	101.66	73.695
95.057	89.894	102.97	97.808	103.2	91.82	101.89	98.919	97.023	100.06	101.62	73.676
95.013	89.86	102.93	97.772	103.17	91.793	101.85	98.879	96.989	100.01	101.58	73.657
94.969	89.826	102.9	97.736	103.13	91.766	101.81	98.84	96.954	99.971	101.55	73.638
94.924	89.792	102.86	97.7	103.09	91.739	101.76	98.801	96.92	99.928	101.51	73.619
94.88	89.757	102.83	97.664	103.06	91.712	101.72	98.761	96.885	99.885	101.48	73.6
94.836	89.723	102.79	97.628	103.02	91.685	101.68	98.722	96.851	99.842	101.44	73.581
94.792	89.689	102.75	97.592	102.99	91.659	101.63	98.683	96.816	99.798	101.4	73.562
94.748	89.656	102.72	97.556	102.95	91.632	101.59	98.644	96.782	99.755	101.37	73.543
94.704	89.622	102.68	97.521	102.91	91.605	101.55	98.604	96.747	99.712	101.33	73.524
94.66	89.588	102.65	97.485	102.88	91.578	101.51	98.565	96.713	99.669	101.29	73.505
94.616	89.554	102.61	97.449	102.84	91.552	101.46	98.526	96.679	99.626	101.26	73.486
94.572	89.52	102.58	97.413	102.81	91.525	101.42	98.487	96.644	99.584	101.22	73.467
94.528	89.486	102.54	97.378	102.77	91.498	101.38	98.448	96.61	99.541	101.18	73.448
94.484	89.453	102.51	97.342	102.73	91.471	101.33	98.409	96.576	99.498	101.15	73.429
94.44	89.419	102.47	97.306	102.7	91.445	101.29	98.37	96.542	99.455	101.11	73.41
94.397	89.385	102.44	97.271	102.66	91.418	101.25	98.331	96.507	99.413	101.08	73.392
94.353	89.351	102.4	97.235	102.63	91.391	101.21	98.292	96.473	99.37	101.04	73.373
94.309	89.318	102.37	97.2	102.59	91.365	101.16	98.253	96.439	99.327	101	73.354
94.265	89.284	102.33	97.164	102.55	91.338	101.12	98.214	96.405	99.285	100.97	73.335
94.222	89.251	102.3	97.129	102.52	91.312	101.08	98.175	96.371	99.242	100.93	73.316
94.178	89.217	102.26	97.093	102.48	91.285	101.04	98.136	96.337	99.2	100.89	73.298
94.135	89.184	102.23	97.058	102.45	91.258	100.99	98.097	96.303	99.157	100.86	73.279
94.091	89.15	102.19	97.022	102.41	91.232	100.95	98.059	96.269	99.115	100.82	73.26
94.047	89.117	102.16	96.987	102.38	91.205	100.91	98.02	96.235	99.073	100.79	73.241
94.004	89.083	102.12	96.952	102.34	91.179	100.87	97.981	96.201	99.03	100.75	73.223
93.961	89.05	102.09	96.916	102.3	91.152	100.82	97.943	96.167	98.988	100.72	73.204
93.917	89.017	102.05	96.881	102.27	91.126	100.78	97.904	96.133	98.946	100.68	73.186
93.874	88.983	102.02	96.846	102.23	91.099	100.74	97.865	96.099	98.904	100.64	73.167
93.83	88.95	101.99	96.811	102.2	91.073	100.7	97.827	96.065	98.862	100.61	73.148
93.787	88.917	101.95	96.775	102.16	91.046	100.66	97.788	96.031	98.819	100.57	73.13
93.744	88.884	101.92	96.74	102.13	91.02	100.61	97.75	95.998	98.777	100.54	73.111
93.701	88.851	101.88	96.705	102.09	90.993	100.57	97.711	95.964	98.735	100.5	73.093
93.657	88.817	101.85	96.67	102.06	90.967	100.53	97.673	95.93	98.693	100.47	73.074
93.614	88.784	101.81	96.635	102.02	90.941	100.49	97.634	95.896	98.652	100.43	73.056
93.571	88.751	101.78	96.6	101.99	90.914	100.45	97.596	95.863	98.61	100.39	73.037
93.528	88.718	101.74	96.565	101.95	90.888	100.4	97.558	95.829	98.568	100.36	73.019
93.485	88.685	101.71	96.53	101.91	90.862	100.36	97.519	95.795	98.526	100.32	73
93.442	88.652	101.67	96.495	101.88	90.835	100.32	97.481	95.762	98.484	100.29	72.982
93.399	88.619	101.64	96.46	101.84	90.809	100.28	97.443	95.728	98.443	100.25	72.963
93.356	88.586	101.6	96.425	101.81	90.783	100.24	97.404	95.695	98.401	100.22	72.945
93.313	88.553	101.57	96.39	101.77	90.756	100.2	97.366	95.661	98.359	100.18	72.927
93.27	88.521	101.54	96.355	101.74	90.73	100.15	97.328	95.628	98.318	100.15	72.908
93.227	88.488	101.5	96.32	101.7	90.704	100.11	97.29	95.594	98.276	100.11	72.89
93.185	88.455	101.47	96.285	101.67	90.678	100.07	97.252	95.561	98.235	100.08	72.871
93.142	88.422	101.43	96.25	101.63	90.652	100.03	97.214	95.527	98.194	100.04	72.853
93.099	88.39	101.4	96.215	101.6	90.625	99.989	97.176	95.494	98.152	100.01	72.835
93.056	88.357	101.36	96.181	101.56	90.599	99.947	97.137	95.461	98.111	99.972	72.817
93.014	88.324	101.33	96.146	101.53	90.573	99.906	97.099	95.427	98.07	99.937	72.798
92.971	88.292	101.3	96.111	101.49	90.547	99.865	97.062	95.394	98.028	99.902	72.78
92.929	88.259	101.26	96.077	101.46	90.521	99.824	97.024	95.361	97.987	99.867	72.762
92.886	88.226	101.23	96.042	101.42	90.495	99.783	96.986	95.327	97.946	99.832	72.744
92.843	88.194	101.19	96.007	101.39	90.468	99.742	96.948	95.294	97.905	99.797	72.725
92.801	88.161	101.16	95.973	101.35	90.442	99.701	96.91	95.261	97.864	99.762	72.707
92.758	88.129	101.13	95.938	101.32	90.416	99.66	96.872	95.228	97.823	99.728	72.689
92.716	88.096	101.09	95.903	101.28	90.39	99.619	96.834	95.195	97.782	99.693	72.671
92.674	88.064	101.06	95.869	101.25	90.364	99.578	96.797	95.161	97.741	99.658	72.653
92.631	88.032	101.02	95.834	101.21	90.338	99.537	96.759	95.128	97.7	99.623	72.635
92.589	87.999	100.99	95.8	101.18	90.312	99.496	96.721	95.095	97.659	99.589	72.617
92.547	87.967	100.95	95.765	101.14	90.286	99.456	96.683	95.062	97.618	99.554	72.599
92.504	87.935	100.92	95.731	101.11	90.26	99.415	96.646	95.029	97.577	99.52	72.581
92.462	87.903	100.89	95.697	101.07	90.234	99.374	96.608	94.996	97.537	99.485	72.563
92.42	87.87	100.85	95.662	101.04	90.208	99.334	96.571	94.963	97.496	99.451	72.545
92.378	87.838	100.82	95.628	101.01	90.182	99.293	96.533	94.93	97.455	99.416	72.527
92.336	87.806	100.79	95.594	100.97	90.156	99.253	96.496	94.897	97.415	99.382	72.509
92.294	87.774	100.75	95.559	100.94	90.13	99.212	96.458	94.865	97.374	99.347	72.491
92.252	87.742	100.72	95.525	100.9	90.105	99.172	96.421	94.832	97.334	99.313	72.473
92.21	87.71	100.68	95.491	100.87	90.079	99.131	96.383	94.799	97.293	99.279	72.455
92.168	87.678	100.65	95.456	100.83	90.053	99.091	96.346	94.766	97.253	99.244	72.437
92.126	87.646	100.62	95.422	100.8	90.027	99.051	96.308	94.733	97.212	99.21	72.419
92.084	87.614	100.58	95.388	100.76	90.001	99.01	96.271	94.701	97.172	99.176	72.401
92.042	87.582	100.55	95.354	100.73	89.975	98.97	96.234	94.668	97.132	99.142	72.383
92	87.55	100.52	95.32	100.69	89.95	98.93	96.196	94.635	97.091	99.108	72.365
91.958	87.518	100.48	95.286	100.66	89.924	98.89	96.159	94.603	97.051	99.073	72.348
91.916	87.486	100.45	95.252	100.63	89.898	98.85	96.122	94.57	97.011	99.039	72.33
91.875	87.454	100.41	95.218	100.59	89.872	98.81	96.085	94.537	96.971	99.005	72.312
91.833	87.423	100.38	95.184	100.56	89.847	98.77	96.048	94.505	96.931	98.971	72.294
91.791	87.391	100.35	95.15	100.52	89.821	98.73	96.011	94.472	96.891	98.937	72.277
91.75	87.359	100.31	95.116	100.49	89.795	98.69	95.973	94.44	96.851	98.903	72.259
91.708	87.327	100.28	95.082	100.45	89.769	98.65	95.936	94.407	96.811	98.869	72.241
91.666	87.296	100.25	95.048	100.42	89.744	98.61	95.899	94.375	96.771	98.836	72.223
91.625	87.264	100.21	95.014	100.39	89.718	98.571	95.862	94.342	96.731	98.802	72.206
91.583	87.232	100.18	94.98	100.35	89.692	98.531	95.825	94.31	96.691	98.768	72.188
91.542	87.201	100.15	94.946	100.32	89.667	98.491	95.788	94.277	96.651	98.734	72.17
91.5	87.169	100.11	94.912	100.28	89.641	98.452	95.751	94.245	96.611	98.7	72.153
91.459	87.138	100.08	94.879	100.25	89.616	98.412	95.715	94.213	96.572	98.667	72.135
91.418	87.106	100.05	94.845	100.21	89.59	98.372	95.678	94.18	96.532	98.633	72.118
91.376	87.075	100.01	94.811	100.18	89.564	98.333	95.641	94.148	96.492	98.6	72.1
91.335	87.044	99.98	94.777	100.15	89.539	98.293	95.604	94.116	96.453	98.566	72.083
91.294	87.012	99.946	94.744	100.11	89.513	98.254	95.567	94.083	96.413	98.532	72.065
91.253	86.981	99.913	94.71	100.08	89.488	98.215	95.531	94.051	96.374	98.499	72.047
91.211	86.949	99.88	94.676	100.04	89.462	98.175	95.494	94.019	96.334	98.465	72.03
91.17	86.918	99.847	94.643	100.01	89.437	98.136	95.457	93.987	96.295	98.432	72.012
91.129	86.887	99.814	94.609	99.977	89.411	98.097	95.42	93.955	96.255	98.398	71.995
91.167	86.913	99.844	94.636	100	89.431	98.137	95.451	93.981	96.287	98.425	72.012
91.206	86.939	99.874	94.663	100.03	89.451	98.176	95.482	94.007	96.319	98.451	72.028
91.244	86.965	99.904	94.69	100.05	89.47	98.216	95.512	94.033	96.351	98.477	72.045
91.283	86.991	99.934	94.717	100.08	89.49	98.256	95.543	94.059	96.382	98.503	72.061
91.321	87.016	99.964	94.744	100.1	89.51	98.295	95.573	94.086	96.414	98.529	72.078
91.359	87.042	99.994	94.771	100.13	89.529	98.335	95.604	94.112	96.446	98.555	72.094
91.398	87.068	100.02	94.798	100.15	89.549	98.374	95.634	94.138	96.477	98.581	72.111
91.436	87.094	100.05	94.825	100.18	89.569	98.414	95.665	94.164	96.509	98.607	72.127
91.474	87.12	100.08	94.852	100.21	89.588	98.454	95.695	94.19	96.541	98.633	72.144
91.513	87.146	100.11	94.879	100.23	89.608	98.493	95.726	94.217	96.572	98.66	72.161
91.551	87.172	100.14	94.906	100.26	89.628	98.533	95.756	94.243	96.604	98.686	72.177
91.589	87.198	100.17	94.933	100.28	89.647	98.572	95.787	94.269	96.636	98.712	72.194
91.628	87.223	100.2	94.96	100.31	89.667	98.612	95.817	94.295	96.667	98.738	72.21
91.586	87.192	100.17	94.927	100.27	89.641	98.572	95.78	94.263	96.628	98.704	72.192
91.545	87.16	100.14	94.893	100.24	89.616	98.532	95.743	94.23	96.588	98.67	72.175
91.503	87.129	100.1	94.859	100.2	89.59	98.493	95.706	94.198	96.548	98.637	72.157
91.462	87.097	100.07	94.825	100.17	89.565	98.453	95.67	94.166	96.508	98.603	72.14
91.42	87.066	100.04	94.792	100.14	89.539	98.414	95.633	94.133	96.469	98.569	72.122
91.379	87.035	100	94.758	100.1	89.514	98.374	95.596	94.101	96.429	98.536	72.104
91.338	87.003	99.971	94.724	100.07	89.488	98.335	95.559	94.069	96.39	98.502	72.087
91.296	86.972	99.938	94.691	100.03	89.463	98.295	95.522	94.037	96.35	98.469	72.069
91.255	86.941	99.905	94.657	100	89.437	98.256	95.486	94.004	96.311	98.435	72.052
91.214	86.909	99.871	94.623	99.966	89.412	98.216	95.449	93.972	96.271	98.402	72.034
91.173	86.878	99.838	94.59	99.932	89.386	98.177	95.412	93.94	96.232	98.369	72.017
91.132	86.847	99.805	94.556	99.899	89.361	98.138	95.376	93.908	96.193	98.335	71.999
91.091	86.816	99.772	94.523	99.865	89.335	98.098	95.339	93.876	96.153	98.302	71.982
91.05	86.784	99.739	94.489	99.831	89.31	98.059	95.303	93.844	96.114	98.269	71.964
91.008	86.753	99.706	94.456	99.797	89.284	98.02	95.266	93.812	96.075	98.235	71.947
90.967	86.722	99.673	94.422	99.763	89.259	97.981	95.23	93.78	96.036	98.202	71.93
90.926	86.691	99.639	94.389	99.73	89.234	97.942	95.193	93.748	95.997	98.169	71.912
90.886	86.66	99.606	94.355	99.696	89.208	97.903	95.157	93.716	95.958	98.136	71.895
90.845	86.629	99.573	94.322	99.662	89.183	97.864	95.12	93.684	95.919	98.103	71.877
90.804	86.598	99.54	94.289	99.628	89.158	97.825	95.084	93.652	95.88	98.07	71.86
90.763	86.567	99.508	94.255	99.595	89.132	97.786	95.047	93.62	95.841	98.037	71.843
90.722	86.536	99.475	94.222	99.561	89.107	97.747	95.011	93.588	95.802	98.004	71.825
90.681	86.505	99.442	94.189	99.527	89.082	97.708	94.975	93.556	95.763	97.971	71.808
90.641	86.474	99.409	94.156	99.494	89.056	97.67	94.939	93.525	95.724	97.938	71.791
90.6	86.444	99.376	94.122	99.46	89.031	97.631	94.902	93.493	95.685	97.905	71.774
90.559	86.413	99.343	94.089	99.427	89.006	97.592	94.866	93.461	95.646	97.872	71.756
90.519	86.382	99.31	94.056	99.393	88.981	97.553	94.83	93.429	95.608	97.839	71.739
90.478	86.351	99.277	94.023	99.36	88.956	97.515	94.794	93.398	95.569	97.806	71.722
90.437	86.321	99.245	93.99	99.326	88.93	97.476	94.758	93.366	95.53	97.774	71.705
90.397	86.29	99.212	93.957	99.293	88.905	97.438	94.722	93.334	95.492	97.741	71.688
90.356	86.259	99.179	93.924	99.259	88.88	97.399	94.685	93.303	95.453	97.708	71.671
90.395	86.285	99.21	93.951	99.285	88.9	97.439	94.716	93.329	95.485	97.734	71.687
90.433	86.311	99.24	93.978	99.31	88.919	97.479	94.747	93.355	95.517	97.761	71.704
90.472	86.337	99.27	94.005	99.336	88.939	97.519	94.777	93.382	95.549	97.787	71.72
90.511	86.363	99.3	94.032	99.362	88.959	97.559	94.808	93.408	95.581	97.813	71.737
90.549	86.389	99.331	94.06	99.387	88.979	97.599	94.839	93.434	95.613	97.839	71.754
90.588	86.415	99.361	94.087	99.413	88.998	97.639	94.87	93.461	95.645	97.866	71.77
90.626	86.441	99.391	94.114	99.438	89.018	97.679	94.9	93.487	95.677	97.892	71.787
90.665	86.467	99.421	94.141	99.464	89.038	97.719	94.931	93.513	95.709	97.918	71.803
90.703	86.493	99.452	94.168	99.489	89.058	97.758	94.961	93.54	95.74	97.944	71.82
90.742	86.519	99.482	94.195	99.515	89.077	97.798	94.992	93.566	95.772	97.971	71.837
90.78	86.545	99.512	94.222	99.54	89.097	97.838	95.023	93.592	95.804	97.997	71.853
90.819	86.571	99.542	94.25	99.566	89.117	97.878	95.053	93.619	95.836	98.023	71.87
90.857	86.597	99.572	94.277	99.591	89.136	97.918	95.084	93.645	95.868	98.049	71.886
90.896	86.623	99.603	94.304	99.617	89.156	97.958	95.115	93.671	95.9	98.075	71.903
90.934	86.649	99.633	94.331	99.643	89.176	97.997	95.145	93.697	95.932	98.102	71.92
90.972	86.675	99.663	94.358	99.668	89.196	98.037	95.176	93.724	95.963	98.128	71.936
91.011	86.701	99.693	94.385	99.694	89.215	98.077	95.206	93.75	95.995	98.154	71.953
91.049	86.727	99.723	94.412	99.719	89.235	98.116	95.237	93.776	96.027	98.18	71.969
91.088	86.753	99.753	94.439	99.745	89.255	98.156	95.268	93.802	96.059	98.206	71.986
91.126	86.779	99.784	94.466	99.77	89.274	98.196	95.298	93.829	96.091	98.233	72.002
91.085	86.748	99.75	94.433	99.736	89.249	98.157	95.262	93.797	96.051	98.199	71.985
91.044	86.717	99.717	94.4	99.702	89.224	98.117	95.225	93.765	96.012	98.166	71.967
91.003	86.686	99.684	94.366	99.669	89.198	98.078	95.189	93.733	95.973	98.133	71.95
90.962	86.655	99.651	94.333	99.635	89.173	98.039	95.152	93.701	95.934	98.1	71.933
90.921	86.624	99.618	94.299	99.601	89.148	98	95.116	93.669	95.895	98.067	71.915
90.88	86.593	99.585	94.266	99.568	89.122	97.961	95.079	93.637	95.856	98.034	71.898
90.839	86.562	99.552	94.233	99.534	89.097	97.922	95.043	93.605	95.817	98.001	71.88
90.798	86.531	99.519	94.2	99.5	89.072	97.883	95.007	93.573	95.778	97.968	71.863
90.757	86.5	99.486	94.166	99.467	89.046	97.844	94.97	93.541	95.739	97.935	71.846
90.717	86.469	99.453	94.133	99.433	89.021	97.805	94.934	93.51	95.701	97.902	71.829
90.676	86.438	99.42	94.1	99.4	88.996	97.766	94.898	93.478	95.662	97.869	71.811
90.635	86.407	99.388	94.067	99.366	88.971	97.727	94.862	93.446	95.623	97.836	71.794
90.594	86.377	99.355	94.034	99.333	88.946	97.688	94.826	93.414	95.584	97.803	71.777
90.554	86.346	99.322	94	99.299	88.92	97.649	94.789	93.383	95.546	97.771	71.759
90.513	86.315	99.289	93.967	99.266	88.895	97.611	94.753	93.351	95.507	97.738	71.742
90.472	86.285	99.256	93.934	99.232	88.87	97.572	94.717	93.319	95.469	97.705	71.725
90.432	86.254	99.224	93.901	99.199	88.845	97.533	94.681	93.288	95.43	97.673	71.708
90.391	86.223	99.191	93.868	99.166	88.82	97.495	94.645	93.256	95.392	97.64	71.691
90.351	86.193	99.158	93.835	99.132	88.795	97.456	94.609	93.225	95.353	97.607	71.674
90.31	86.162	99.125	93.802	99.099	88.77	97.418	94.573	93.193	95.315	97.575	71.656
90.27	86.132	99.093	93.769	99.066	88.744	97.379	94.537	93.162	95.276	97.542	71.639
90.23	86.101	99.06	93.736	99.032	88.719	97.341	94.501	93.13	95.238	97.51	71.622
90.189	86.071	99.028	93.703	98.999	88.694	97.303	94.465	93.099	95.2	97.477	71.605
90.149	86.04	98.995	93.671	98.966	88.669	97.264	94.429	93.067	95.161	97.445	71.588
90.109	86.01	98.962	93.638	98.933	88.644	97.226	94.394	93.036	95.123	97.412	71.571
90.068	85.979	98.93	93.605	98.9	88.619	97.188	94.358	93.004	95.085	97.38	71.554
90.028	85.949	98.897	93.572	98.866	88.594	97.15	94.322	92.973	95.047	97.348	71.537
89.988	85.919	98.865	93.539	98.833	88.569	97.111	94.286	92.942	95.009	97.315	71.52
89.948	85.888	98.832	93.506	98.8	88.544	97.073	94.251	92.91	94.971	97.283	71.503
89.907	85.858	98.8	93.474	98.767	88.519	97.035	94.215	92.879	94.933	97.251	71.486
89.867	85.828	98.767	93.441	98.734	88.494	96.997	94.179	92.848	94.895	97.219	71.469
89.827	85.798	98.735	93.408	98.701	88.47	96.959	94.144	92.817	94.857	97.187	71.452
89.787	85.768	98.703	93.376	98.668	88.445	96.921	94.108	92.786	94.819	97.154	71.435
89.747	85.737	98.67	93.343	98.635	88.42	96.883	94.072	92.754	94.781	97.122	71.418
89.707	85.707	98.638	93.31	98.602	88.395	96.845	94.037	92.723	94.743	97.09	71.401
89.667	85.677	98.606	93.278	98.569	88.37	96.808	94.001	92.692	94.706	97.058	71.384
89.627	85.647	98.573	93.245	98.536	88.345	96.77	93.966	92.661	94.668	97.026	71.368
89.587	85.617	98.541	93.213	98.503	88.32	96.732	93.93	92.63	94.63	96.994	71.351
89.548	85.587	98.509	93.18	98.47	88.295	96.694	93.895	92.599	94.593	96.962	71.334
89.508	85.557	98.477	93.148	98.438	88.271	96.657	93.859	92.568	94.555	96.93	71.317
89.468	85.527	98.444	93.115	98.405	88.246	96.619	93.824	92.537	94.517	96.899	71.3
89.428	85.497	98.412	93.083	98.372	88.221	96.582	93.789	92.506	94.48	96.867	71.284
89.389	85.467	98.38	93.051	98.339	88.196	96.544	93.753	92.475	94.442	96.835	71.267
89.349	85.437	98.348	93.018	98.306	88.172	96.506	93.718	92.444	94.405	96.803	71.25
89.309	85.408	98.316	92.986	98.274	88.147	96.469	93.683	92.413	94.367	96.771	71.233
89.27	85.378	98.284	92.953	98.241	88.122	96.432	93.648	92.382	94.33	96.74	71.217
89.23	85.348	98.252	92.921	98.208	88.097	96.394	93.612	92.351	94.293	96.708	71.2
89.19	85.318	98.22	92.889	98.176	88.073	96.357	93.577	92.32	94.255	96.676	71.183
89.151	85.289	98.188	92.857	98.143	88.048	96.32	93.542	92.29	94.218	96.645	71.167
89.111	85.259	98.156	92.824	98.11	88.023	96.282	93.507	92.259	94.181	96.613	71.15
89.072	85.229	98.124	92.792	98.078	87.999	96.245	93.472	92.228	94.144	96.582	71.133
89.032	85.2	98.092	92.76	98.045	87.974	96.208	93.437	92.197	94.107	96.55	71.117
88.993	85.17	98.06	92.728	98.013	87.95	96.171	93.402	92.167	94.07	96.519	71.1
88.954	85.14	98.028	92.696	97.98	87.925	96.134	93.367	92.136	94.032	96.487	71.084
88.914	85.111	97.996	92.664	97.948	87.9	96.097	93.332	92.105	93.995	96.456	71.067
88.875	85.081	97.964	92.631	97.915	87.876	96.06	93.297	92.075	93.958	96.424	71.05
88.836	85.052	97.932	92.599	97.883	87.851	96.023	93.262	92.044	93.922	96.393	71.034
88.797	85.023	97.901	92.567	97.85	87.827	95.986	93.227	92.013	93.885	96.362	71.017
88.835	85.049	97.931	92.595	97.876	87.847	96.026	93.258	92.04	93.917	96.388	71.034
88.874	85.075	97.962	92.622	97.902	87.866	96.067	93.289	92.067	93.949	96.415	71.051
88.913	85.101	97.992	92.65	97.928	87.886	96.107	93.32	92.093	93.982	96.441	71.068
88.952	85.128	98.023	92.677	97.954	87.906	96.148	93.351	92.12	94.014	96.468	71.084
88.991	85.154	98.054	92.705	97.979	87.926	96.188	93.382	92.147	94.046	96.495	71.101
89.03	85.18	98.084	92.732	98.005	87.946	96.229	93.413	92.173	94.078	96.521	71.118
89.069	85.206	98.115	92.76	98.031	87.966	96.269	93.444	92.2	94.111	96.548	71.134
89.108	85.232	98.145	92.787	98.057	87.986	96.309	93.475	92.226	94.143	96.574	71.151
89.146	85.259	98.176	92.814	98.083	88.005	96.35	93.506	92.253	94.175	96.601	71.168
89.185	85.285	98.206	92.842	98.109	88.025	96.39	93.537	92.279	94.208	96.627	71.185
89.224	85.311	98.237	92.869	98.134	88.045	96.43	93.567	92.306	94.24	96.654	71.201
89.263	85.337	98.268	92.897	98.16	88.065	96.471	93.598	92.333	94.272	96.68	71.218
89.302	85.363	98.298	92.924	98.186	88.085	96.511	93.629	92.359	94.304	96.707	71.235
89.341	85.39	98.329	92.952	98.212	88.105	96.551	93.66	92.386	94.337	96.733	71.251
89.379	85.416	98.359	92.979	98.238	88.124	96.591	93.691	92.412	94.369	96.76	71.268
89.34	85.386	98.327	92.947	98.205	88.1	96.554	93.656	92.381	94.331	96.728	71.251
89.3	85.356	98.295	92.914	98.172	88.075	96.516	93.621	92.351	94.294	96.696	71.235
89.26	85.327	98.263	92.882	98.14	88.05	96.479	93.585	92.32	94.257	96.665	71.218
89.221	85.297	98.231	92.85	98.107	88.026	96.442	93.55	92.289	94.219	96.633	71.201
89.181	85.267	98.199	92.818	98.074	88.001	96.404	93.515	92.258	94.182	96.602	71.185
89.142	85.237	98.167	92.785	98.042	87.976	96.367	93.48	92.227	94.145	96.57	71.168
89.102	85.208	98.135	92.753	98.009	87.952	96.33	93.445	92.197	94.108	96.539	71.151
89.063	85.178	98.103	92.721	97.977	87.927	96.292	93.41	92.166	94.071	96.507	71.135
89.023	85.149	98.071	92.689	97.944	87.903	96.255	93.375	92.135	94.034	96.476	71.118
88.984	85.119	98.039	92.657	97.912	87.878	96.218	93.34	92.105	93.997	96.444	71.101
88.945	85.09	98.007	92.625	97.879	87.853	96.181	93.305	92.074	93.96	96.413	71.085
88.905	85.06	97.975	92.593	97.847	87.829	96.144	93.27	92.043	93.923	96.382	71.068
88.866	85.031	97.943	92.561	97.815	87.804	96.107	93.235	92.013	93.886	96.35	71.052
88.827	85.001	97.912	92.529	97.782	87.78	96.07	93.2	91.982	93.849	96.319	71.035
88.787	84.972	97.88	92.497	97.75	87.755	96.033	93.165	91.952	93.812	96.288	71.019
88.748	84.942	97.848	92.465	97.717	87.731	95.996	93.131	91.921	93.775	96.257	71.002
88.709	84.913	97.816	92.433	97.685	87.706	95.959	93.096	91.891	93.739	96.225	70.986
88.67	84.884	97.785	92.401	97.653	87.682	95.922	93.061	91.86	93.702	96.194	70.969
88.631	84.854	97.753	92.369	97.621	87.657	95.885	93.026	91.83	93.665	96.163	70.953
88.592	84.825	97.721	92.337	97.588	87.633	95.848	92.992	91.799	93.629	96.132	70.936
88.553	84.796	97.69	92.305	97.556	87.609	95.812	92.957	91.769	93.592	96.101	70.92
88.514	84.767	97.658	92.273	97.524	87.584	95.775	92.922	91.739	93.555	96.07	70.903
88.475	84.738	97.626	92.241	97.492	87.56	95.738	92.888	91.708	93.519	96.039	70.887
88.436	84.708	97.595	92.21	97.46	87.535	95.702	92.853	91.678	93.482	96.008	70.871
88.397	84.679	97.563	92.178	97.427	87.511	95.665	92.818	91.648	93.446	95.977	70.854
88.358	84.65	97.532	92.146	97.395	87.487	95.629	92.784	91.617	93.41	95.946	70.838
88.319	84.621	97.5	92.115	97.363	87.462	95.592	92.749	91.587	93.373	95.915	70.822
88.28	84.592	97.469	92.083	97.331	87.438	95.556	92.715	91.557	93.337	95.885	70.805
88.241	84.563	97.437	92.051	97.299	87.414	95.519	92.68	91.527	93.301	95.854	70.789
88.203	84.534	97.406	92.02	97.267	87.39	95.483	92.646	91.497	93.264	95.823	70.773
88.164	84.505	97.374	91.988	97.235	87.365	95.447	92.612	91.466	93.228	95.792	70.757
88.125	84.476	97.343	91.956	97.203	87.341	95.41	92.577	91.436	93.192	95.762	70.74
88.087	84.447	97.311	91.925	97.171	87.317	95.374	92.543	91.406	93.156	95.731	70.724
88.048	84.418	97.28	91.893	97.139	87.293	95.338	92.508	91.376	93.12	95.7	70.708
88.009	84.39	97.249	91.862	97.107	87.268	95.302	92.474	91.346	93.084	95.67	70.692
87.971	84.361	97.217	91.83	97.075	87.244	95.265	92.44	91.316	93.047	95.639	70.676
87.932	84.332	97.186	91.799	97.044	87.22	95.229	92.406	91.286	93.011	95.609	70.659
87.894	84.303	97.155	91.767	97.012	87.196	95.193	92.371	91.256	92.976	95.578	70.643
87.855	84.275	97.124	91.736	96.98	87.172	95.157	92.337	91.226	92.94	95.548	70.627
87.817	84.246	97.092	91.705	96.948	87.148	95.121	92.303	91.196	92.904	95.517	70.611
87.778	84.217	97.061	91.673	96.916	87.123	95.085	92.269	91.166	92.868	95.487	70.595
87.818	84.244	97.092	91.701	96.942	87.143	95.126	92.3	91.193	92.9	95.513	70.612
87.857	84.27	97.123	91.729	96.968	87.163	95.167	92.331	91.22	92.933	95.54	70.629
87.896	84.296	97.154	91.756	96.994	87.183	95.208	92.362	91.247	92.966	95.567	70.645
87.935	84.323	97.185	91.784	97.02	87.203	95.249	92.394	91.274	92.998	95.594	70.662
87.974	84.349	97.215	91.812	97.047	87.223	95.289	92.425	91.3	93.031	95.62	70.679
88.013	84.375	97.246	91.839	97.073	87.243	95.33	92.456	91.327	93.063	95.647	70.696
88.052	84.402	97.277	91.867	97.099	87.263	95.371	92.487	91.354	93.096	95.674	70.712
88.091	84.428	97.308	91.894	97.125	87.283	95.411	92.518	91.381	93.128	95.701	70.729
88.13	84.455	97.338	91.922	97.151	87.303	95.452	92.549	91.407	93.161	95.727	70.746
88.169	84.481	97.369	91.95	97.177	87.323	95.493	92.58	91.434	93.193	95.754	70.763
88.208	84.507	97.4	91.977	97.203	87.343	95.533	92.612	91.461	93.226	95.781	70.78
88.247	84.534	97.431	92.005	97.229	87.362	95.574	92.643	91.488	93.258	95.807	70.796
88.287	84.56	97.461	92.033	97.255	87.382	95.615	92.674	91.514	93.291	95.834	70.813
88.326	84.586	97.492	92.06	97.281	87.402	95.655	92.705	91.541	93.323	95.861	70.83
88.365	84.613	97.523	92.088	97.307	87.422	95.696	92.736	91.568	93.356	95.887	70.847
88.404	84.639	97.554	92.115	97.333	87.442	95.736	92.767	91.595	93.388	95.914	70.863
88.443	84.665	97.584	92.143	97.359	87.462	95.777	92.798	91.621	93.421	95.941	70.88
88.482	84.692	97.615	92.17	97.385	87.482	95.818	92.829	91.648	93.453	95.967	70.897
88.521	84.718	97.646	92.198	97.411	87.502	95.858	92.86	91.675	93.486	95.994	70.914
88.56	84.744	97.676	92.226	97.437	87.522	95.899	92.891	91.702	93.518	96.021	70.93
88.598	84.771	97.707	92.253	97.462	87.542	95.939	92.922	91.728	93.551	96.047	70.947
88.637	84.797	97.738	92.281	97.488	87.561	95.98	92.953	91.755	93.583	96.074	70.964
88.676	84.823	97.768	92.308	97.514	87.581	96.02	92.984	91.782	93.615	96.101	70.981
88.715	84.85	97.799	92.336	97.54	87.601	96.061	93.016	91.808	93.648	96.127	70.997
88.754	84.876	97.83	92.363	97.566	87.621	96.101	93.047	91.835	93.68	96.154	71.014
88.793	84.902	97.86	92.391	97.592	87.641	96.141	93.078	91.862	93.713	96.181	71.031
88.832	84.928	97.891	92.418	97.618	87.661	96.182	93.109	91.888	93.745	96.207	71.047
88.871	84.955	97.922	92.446	97.644	87.681	96.222	93.14	91.915	93.777	96.234	71.064
88.91	84.981	97.952	92.473	97.67	87.701	96.263	93.171	91.942	93.81	96.26	71.081
88.949	85.007	97.983	92.501	97.696	87.72	96.303	93.202	91.968	93.842	96.287	71.098
88.988	85.033	98.014	92.528	97.722	87.74	96.343	93.233	91.995	93.874	96.314	71.114
89.027	85.06	98.044	92.556	97.748	87.76	96.384	93.264	92.022	93.907	96.34	71.131
89.065	85.086	98.075	92.583	97.774	87.78	96.424	93.295	92.048	93.939	96.367	71.148
89.104	85.112	98.105	92.611	97.799	87.8	96.464	93.326	92.075	93.971	96.393	71.164
89.143	85.138	98.136	92.638	97.825	87.82	96.505	93.356	92.101	94.004	96.42	71.181
89.182	85.165	98.166	92.666	97.851	87.84	96.545	93.387	92.128	94.036	96.446	71.198
89.142	85.135	98.134	92.634	97.819	87.815	96.508	93.352	92.097	93.999	96.415	71.181
89.103	85.106	98.102	92.602	97.786	87.791	96.47	93.317	92.067	93.962	96.384	71.165
89.063	85.076	98.071	92.57	97.754	87.766	96.433	93.283	92.036	93.925	96.352	71.148
89.024	85.047	98.039	92.538	97.722	87.742	96.395	93.248	92.006	93.888	96.321	71.131
88.985	85.017	98.007	92.506	97.689	87.717	96.358	93.213	91.975	93.851	96.29	71.115
88.945	84.988	97.975	92.474	97.657	87.693	96.321	93.178	91.945	93.814	96.259	71.098
88.906	84.958	97.943	92.442	97.625	87.668	96.283	93.143	91.914	93.778	96.227	71.082
88.867	84.929	97.911	92.41	97.593	87.644	96.246	93.108	91.884	93.741	96.196	71.065
88.827	84.9	97.879	92.378	97.56	87.619	96.209	93.073	91.853	93.704	96.165	71.048
88.788	84.87	97.848	92.346	97.528	87.595	96.172	93.039	91.823	93.667	96.134	71.032
88.827	84.897	97.878	92.374	97.554	87.615	96.212	93.07	91.849	93.7	96.161	71.049
88.866	84.923	97.909	92.401	97.58	87.635	96.253	93.101	91.876	93.732	96.187	71.065
88.905	84.949	97.94	92.429	97.606	87.655	96.293	93.132	91.903	93.765	96.214	71.082
88.944	84.975	97.97	92.456	97.632	87.674	96.333	93.163	91.929	93.797	96.241	71.099
88.983	85.002	98.001	92.484	97.658	87.694	96.374	93.194	91.956	93.829	96.267	71.115
89.021	85.028	98.031	92.511	97.684	87.714	96.414	93.225	91.983	93.862	96.294	71.132
89.06	85.054	98.062	92.539	97.71	87.734	96.455	93.256	92.009	93.894	96.32	71.149
89.021	85.025	98.03	92.507	97.677	87.71	96.417	93.221	91.979	93.857	96.289	71.132
88.982	84.995	97.998	92.475	97.645	87.685	96.38	93.186	91.948	93.82	96.258	71.116
88.942	84.966	97.966	92.443	97.613	87.661	96.342	93.151	91.918	93.783	96.227	71.099
88.903	84.937	97.935	92.411	97.58	87.636	96.305	93.116	91.887	93.747	96.196	71.083
88.864	84.907	97.903	92.379	97.548	87.612	96.268	93.082	91.857	93.71	96.164	71.066
88.824	84.878	97.871	92.347	97.516	87.587	96.231	93.047	91.826	93.673	96.133	71.049
88.785	84.849	97.839	92.315	97.484	87.563	96.194	93.012	91.796	93.637	96.102	71.033
88.746	84.819	97.807	92.283	97.452	87.539	96.156	92.977	91.765	93.6	96.071	71.016
88.707	84.79	97.776	92.252	97.42	87.514	96.119	92.943	91.735	93.563	96.04	71
88.668	84.761	97.744	92.22	97.387	87.49	96.082	92.908	91.705	93.527	96.009	70.983
88.628	84.732	97.712	92.188	97.355	87.466	96.045	92.873	91.674	93.49	95.978	70.967
88.589	84.703	97.681	92.156	97.323	87.441	96.008	92.839	91.644	93.454	95.948	70.95
88.55	84.674	97.649	92.125	97.291	87.417	95.972	92.804	91.614	93.417	95.917	70.934
88.511	84.644	97.617	92.093	97.259	87.393	95.935	92.77	91.584	93.381	95.886	70.918
88.472	84.615	97.586	92.061	97.227	87.369	95.898	92.735	91.553	93.345	95.855	70.901
88.433	84.586	97.554	92.03	97.195	87.344	95.861	92.701	91.523	93.308	95.824	70.885
88.394	84.557	97.523	91.998	97.163	87.32	95.824	92.666	91.493	93.272	95.794	70.869
88.356	84.528	97.491	91.966	97.131	87.296	95.788	92.632	91.463	93.236	95.763	70.852
88.317	84.499	97.46	91.935	97.099	87.272	95.751	92.597	91.433	93.2	95.732	70.836
88.278	84.47	97.428	91.903	97.068	87.247	95.714	92.563	91.403	93.164	95.702	70.819
88.239	84.442	97.397	91.872	97.036	87.223	95.678	92.529	91.373	93.127	95.671	70.803
88.2	84.413	97.365	91.84	97.004	87.199	95.641	92.494	91.343	93.091	95.64	70.787
88.162	84.384	97.334	91.809	96.972	87.175	95.605	92.46	91.313	93.055	95.61	70.771
88.201	84.41	97.365	91.836	96.998	87.195	95.645	92.491	91.339	93.088	95.637	70.787
88.24	84.437	97.396	91.864	97.024	87.215	95.686	92.522	91.366	93.12	95.663	70.804
88.279	84.463	97.426	91.892	97.05	87.235	95.727	92.554	91.393	93.153	95.69	70.821
88.318	84.489	97.457	91.919	97.076	87.255	95.767	92.585	91.42	93.185	95.717	70.838
88.357	84.516	97.488	91.947	97.102	87.274	95.808	92.616	91.446	93.218	95.743	70.854
88.396	84.542	97.519	91.975	97.128	87.294	95.848	92.647	91.473	93.25	95.77	70.871
88.435	84.568	97.549	92.002	97.154	87.314	95.889	92.678	91.5	93.283	95.797	70.888
88.474	84.595	97.58	92.03	97.18	87.334	95.929	92.709	91.527	93.315	95.824	70.905
88.513	84.621	97.611	92.057	97.206	87.354	95.97	92.74	91.553	93.348	95.85	70.921
88.552	84.647	97.641	92.085	97.232	87.374	96.01	92.771	91.58	93.38	95.877	70.938
88.591	84.674	97.672	92.113	97.258	87.394	96.051	92.802	91.607	93.413	95.904	70.955
88.63	84.7	97.703	92.14	97.284	87.414	96.091	92.833	91.634	93.445	95.93	70.972
88.669	84.726	97.733	92.168	97.31	87.434	96.132	92.864	91.66	93.478	95.957	70.988
88.708	84.753	97.764	92.195	97.336	87.454	96.172	92.896	91.687	93.51	95.984	71.005
88.746	84.779	97.795	92.223	97.362	87.474	96.212	92.927	91.714	93.543	96.01	71.022
88.785	84.805	97.825	92.25	97.388	87.493	96.253	92.958	91.74	93.575	96.037	71.039
88.824	84.832	97.856	92.278	97.414	87.513	96.293	92.989	91.767	93.607	96.064	71.055
88.863	84.858	97.887	92.306	97.44	87.533	96.334	93.02	91.794	93.64	96.09	71.072
88.902	84.884	97.917	92.333	97.466	87.553	96.374	93.051	91.821	93.672	96.117	71.089
88.941	84.91	97.948	92.361	97.492	87.573	96.414	93.082	91.847	93.705	96.143	71.105
88.98	84.937	97.978	92.388	97.518	87.593	96.455	93.113	91.874	93.737	96.17	71.122
89.019	84.963	98.009	92.416	97.544	87.613	96.495	93.144	91.901	93.769	96.197	71.139
89.058	84.989	98.04	92.443	97.57	87.633	96.535	93.175	91.927	93.802	96.223	71.156
89.097	85.016	98.07	92.471	97.596	87.653	96.575	93.206	91.954	93.834	96.25	71.172
89.135	85.042	98.101	92.498	97.622	87.672	96.616	93.237	91.98	93.866	96.276	71.189
89.174	85.068	98.131	92.526	97.648	87.692	96.656	93.268	92.007	93.899	96.303	71.206
89.213	85.094	98.162	92.553	97.674	87.712	96.696	93.299	92.034	93.931	96.33	71.222
89.252	85.121	98.193	92.581	97.699	87.732	96.736	93.33	92.06	93.963	96.356	71.239
89.291	85.147	98.223	92.608	97.725	87.752	96.777	93.361	92.087	93.996	96.383	71.256
89.329	85.173	98.254	92.636	97.751	87.772	96.817	93.392	92.114	94.028	96.409	71.272
89.368	85.199	98.284	92.663	97.777	87.792	96.857	93.423	92.14	94.06	96.436	71.289
89.407	85.226	98.315	92.691	97.803	87.811	96.897	93.454	92.167	94.093	96.462	71.306
89.446	85.252	98.345	92.718	97.829	87.831	96.937	93.484	92.193	94.125	96.489	71.323
89.485	85.278	98.376	92.745	97.855	87.851	96.977	93.515	92.22	94.157	96.516	71.339
89.523	85.304	98.406	92.773	97.881	87.871	97.018	93.546	92.247	94.189	96.542	71.356
89.562	85.33	98.437	92.8	97.907	87.891	97.058	93.577	92.273	94.222	96.569	71.373
89.601	85.357	98.467	92.828	97.932	87.911	97.098	93.608	92.3	94.254	96.595	71.389
89.64	85.383	98.498	92.855	97.958	87.931	97.138	93.639	92.326	94.286	96.622	71.406
89.678	85.409	98.528	92.883	97.984	87.95	97.178	93.67	92.353	94.318	96.648	71.423
89.717	85.435	98.559	92.91	98.01	87.97	97.218	93.701	92.38	94.351	96.675	71.439
89.756	85.461	98.589	92.938	98.036	87.99	97.258	93.732	92.406	94.383	96.701	71.456
89.794	85.488	98.619	92.965	98.062	88.01	97.298	93.763	92.433	94.415	96.728	71.473
89.833	85.514	98.65	92.992	98.087	88.03	97.338	93.794	92.459	94.447	96.754	71.489
89.872	85.54	98.68	93.02	98.113	88.05	97.378	93.824	92.486	94.479	96.781	71.506
89.911	85.566	98.711	93.047	98.139	88.069	97.418	93.855	92.512	94.512	96.807	71.522
89.949	85.592	98.741	93.074	98.165	88.089	97.458	93.886	92.539	94.544	96.834	71.539
89.988	85.618	98.772	93.102	98.191	88.109	97.498	93.917	92.565	94.576	96.86	71.556
90.027	85.644	98.802	93.129	98.217	88.129	97.538	93.948	92.592	94.608	96.887	71.572
90.065	85.671	98.832	93.157	98.242	88.149	97.578	93.979	92.618	94.64	96.913	71.589
90.104	85.697	98.863	93.184	98.268	88.169	97.618	94.009	92.645	94.672	96.939	71.606
90.142	85.723	98.893	93.211	98.294	88.188	97.657	94.04	92.671	94.705	96.966	71.622
90.181	85.749	98.923	93.239	98.32	88.208	97.697	94.071	92.698	94.737	96.992	71.639
90.22	85.775	98.954	93.266	98.345	88.228	97.737	94.102	92.724	94.769	97.019	71.656
90.258	85.801	98.984	93.293	98.371	88.248	97.777	94.133	92.751	94.801	97.045	71.672
90.297	85.827	99.014	93.321	98.397	88.268	97.817	94.164	92.777	94.833	97.072	71.689
90.335	85.854	99.045	93.348	98.423	88.287	97.857	94.194	92.804	94.865	97.098	71.705
90.374	85.88	99.075	93.375	98.449	88.307	97.896	94.225	92.83	94.897	97.124	71.722
90.413	85.906	99.105	93.403	98.474	88.327	97.936	94.256	92.857	94.929	97.151	71.739
90.451	85.932	99.136	93.43	98.5	88.347	97.976	94.287	92.883	94.961	97.177	71.755
90.49	85.958	99.166	93.457	98.526	88.367	98.016	94.318	92.91	94.993	97.204	71.772
90.528	85.984	99.196	93.485	98.551	88.386	98.056	94.348	92.936	95.026	97.23	71.788
90.567	86.01	99.227	93.512	98.577	88.406	98.095	94.379	92.962	95.058	97.256	71.805
90.605	86.036	99.257	93.539	98.603	88.426	98.135	94.41	92.989	95.09	97.283	71.822
90.644	86.062	99.287	93.566	98.629	88.446	98.175	94.441	93.015	95.122	97.309	71.838
90.682	86.088	99.317	93.594	98.654	88.466	98.214	94.471	93.042	95.154	97.336	71.855
90.721	86.114	99.348	93.621	98.68	88.485	98.254	94.502	93.068	95.186	97.362	71.871
90.759	86.14	99.378	93.648	98.706	88.505	98.294	94.533	93.095	95.218	97.388	71.888
90.798	86.166	99.408	93.675	98.731	88.525	98.333	94.563	93.121	95.25	97.415	71.905
90.836	86.193	99.438	93.703	98.757	88.545	98.373	94.594	93.147	95.282	97.441	71.921
90.875	86.219	99.469	93.73	98.783	88.564	98.413	94.625	93.174	95.314	97.467	71.938
90.913	86.245	99.499	93.757	98.809	88.584	98.452	94.656	93.2	95.346	97.494	71.954
90.952	86.271	99.529	93.784	98.834	88.604	98.492	94.686	93.226	95.378	97.52	71.971
90.99	86.297	99.559	93.812	98.86	88.624	98.531	94.717	93.253	95.41	97.546	71.987
91.029	86.323	99.589	93.839	98.886	88.644	98.571	94.748	93.279	95.442	97.573	72.004
91.067	86.349	99.62	93.866	98.911	88.663	98.61	94.778	93.306	95.473	97.599	72.021
91.105	86.375	99.65	93.893	98.937	88.683	98.65	94.809	93.332	95.505	97.625	72.037
91.144	86.401	99.68	93.921	98.963	88.703	98.69	94.84	93.358	95.537	97.651	72.054
91.182	86.427	99.71	93.948	98.988	88.723	98.729	94.87	93.385	95.569	97.678	72.07
91.221	86.453	99.74	93.975	99.014	88.742	98.769	94.901	93.411	95.601	97.704	72.087
91.259	86.479	99.77	94.002	99.039	88.762	98.808	94.932	93.437	95.633	97.73	72.103
91.297	86.505	99.8	94.029	99.065	88.782	98.847	94.962	93.464	95.665	97.757	72.12
91.336	86.531	99.831	94.056	99.091	88.802	98.887	94.993	93.49	95.697	97.783	72.136
91.374	86.557	99.861	94.084	99.116	88.821	98.926	95.024	93.516	95.729	97.809	72.153
91.412	86.583	99.891	94.111	99.142	88.841	98.966	95.054	93.543	95.761	97.835	72.169
91.451	86.609	99.921	94.138	99.168	88.861	99.005	95.085	93.569	95.792	97.862	72.186
91.489	86.635	99.951	94.165	99.193	88.881	99.045	95.115	93.595	95.824	97.888	72.203
91.527	86.661	99.981	94.192	99.219	88.9	99.084	95.146	93.621	95.856	97.914	72.219
91.566	86.687	100.01	94.219	99.244	88.92	99.123	95.177	93.648	95.888	97.94	72.236
91.604	86.713	100.04	94.247	99.27	88.94	99.163	95.207	93.674	95.92	97.967	72.252
91.642	86.739	100.07	94.274	99.296	88.96	99.202	95.238	93.7	95.952	97.993	72.269
91.681	86.764	100.1	94.301	99.321	88.979	99.241	95.268	93.727	95.984	98.019	72.285
91.719	86.79	100.13	94.328	99.347	88.999	99.281	95.299	93.753	96.015	98.045	72.302
91.757	86.816	100.16	94.355	99.372	89.019	99.32	95.33	93.779	96.047	98.071	72.318
91.795	86.842	100.19	94.382	99.398	89.039	99.359	95.36	93.805	96.079	98.098	72.335
91.834	86.868	100.22	94.409	99.423	89.058	99.398	95.391	93.832	96.111	98.124	72.351
91.872	86.894	100.25	94.436	99.449	89.078	99.438	95.421	93.858	96.142	98.15	72.368
91.91	86.92	100.28	94.463	99.474	89.098	99.477	95.452	93.884	96.174	98.176	72.384
91.948	86.946	100.31	94.49	99.5	89.117	99.516	95.482	93.91	96.206	98.202	72.401
91.987	86.972	100.34	94.518	99.526	89.137	99.555	95.513	93.937	96.238	98.229	72.417
92.025	86.998	100.37	94.545	99.551	89.157	99.594	95.543	93.963	96.269	98.255	72.434
92.063	87.024	100.4	94.572	99.577	89.177	99.634	95.574	93.989	96.301	98.281	72.45
92.101	87.05	100.43	94.599	99.602	89.196	99.673	95.604	94.015	96.333	98.307	72.467
92.139	87.075	100.46	94.626	99.628	89.216	99.712	95.635	94.041	96.365	98.333	72.483
92.178	87.101	100.49	94.653	99.653	89.236	99.751	95.665	94.068	96.396	98.359	72.5
92.216	87.127	100.52	94.68	99.679	89.255	99.79	95.696	94.094	96.428	98.385	72.516
92.254	87.153	100.55	94.707	99.704	89.275	99.829	95.726	94.12	96.46	98.412	72.533
92.292	87.179	100.58	94.734	99.73	89.295	99.868	95.757	94.146	96.491	98.438	72.549
92.33	87.205	100.61	94.761	99.755	89.314	99.907	95.787	94.172	96.523	98.464	72.566
92.368	87.231	100.64	94.788	99.781	89.334	99.946	95.818	94.199	96.555	98.49	72.582
92.407	87.257	100.67	94.815	99.806	89.354	99.986	95.848	94.225	96.587	98.516	72.598
92.445	87.282	100.7	94.842	99.832	89.374	100.02	95.879	94.251	96.618	98.542	72.615
92.483	87.308	100.73	94.869	99.857	89.393	100.06	95.909	94.277	96.65	98.568	72.631
92.521	87.334	100.76	94.896	99.883	89.413	100.1	95.94	94.303	96.681	98.594	72.648
92.559	87.36	100.79	94.923	99.908	89.433	100.14	95.97	94.329	96.713	98.62	72.664
92.597	87.386	100.82	94.95	99.933	89.452	100.18	96.001	94.355	96.745	98.647	72.681
92.635	87.412	100.85	94.977	99.959	89.472	100.22	96.031	94.382	96.776	98.673	72.697
92.673	87.437	100.88	95.004	99.984	89.492	100.26	96.061	94.408	96.808	98.699	72.714
92.711	87.463	100.91	95.031	100.01	89.511	100.3	96.092	94.434	96.84	98.725	72.73
92.749	87.489	100.94	95.058	100.04	89.531	100.34	96.122	94.46	96.871	98.751	72.747
92.787	87.515	100.97	95.085	100.06	89.551	100.38	96.153	94.486	96.903	98.777	72.763
92.825	87.541	101	95.112	100.09	89.57	100.41	96.183	94.512	96.934	98.803	72.779
92.863	87.566	101.03	95.139	100.11	89.59	100.45	96.213	94.538	96.966	98.829	72.796
92.901	87.592	101.06	95.166	100.14	89.61	100.49	96.244	94.564	96.997	98.855	72.812
92.939	87.618	101.09	95.193	100.16	89.629	100.53	96.274	94.59	97.029	98.881	72.829
92.977	87.644	101.12	95.219	100.19	89.649	100.57	96.305	94.616	97.061	98.907	72.845
93.015	87.67	101.15	95.246	100.21	89.669	100.61	96.335	94.643	97.092	98.933	72.862
93.053	87.695	101.18	95.273	100.24	89.688	100.65	96.365	94.669	97.124	98.959	72.878
93.091	87.721	101.21	95.3	100.26	89.708	100.69	96.396	94.695	97.155	98.985	72.894
93.129	87.747	101.24	95.327	100.29	89.728	100.72	96.426	94.721	97.187	99.011	72.911
93.167	87.773	101.27	95.354	100.31	89.747	100.76	96.456	94.747	97.218	99.037	72.927
93.205	87.798	101.3	95.381	100.34	89.767	100.8	96.487	94.773	97.25	99.063	72.944
93.243	87.824	101.33	95.408	100.37	89.786	100.84	96.517	94.799	97.281	99.089	72.96
93.281	87.85	101.36	95.435	100.39	89.806	100.88	96.547	94.825	97.313	99.115	72.976
93.319	87.876	101.39	95.462	100.42	89.826	100.92	96.578	94.851	97.344	99.141	72.993
93.357	87.901	101.42	95.488	100.44	89.845	100.96	96.608	94.877	97.376	99.167	73.009
93.395	87.927	101.45	95.515	100.47	89.865	101	96.638	94.903	97.407	99.193	73.026
93.433	87.953	101.48	95.542	100.49	89.885	101.03	96.669	94.929	97.438	99.219	73.042
93.471	87.979	101.51	95.569	100.52	89.904	101.07	96.699	94.955	97.47	99.245	73.058
93.509	88.004	101.53	95.596	100.54	89.924	101.11	96.729	94.981	97.501	99.271	73.075
93.547	88.03	101.56	95.623	100.57	89.944	101.15	96.76	95.007	97.533	99.297	73.091
93.584	88.056	101.59	95.65	100.59	89.963	101.19	96.79	95.033	97.564	99.323	73.108
93.622	88.081	101.62	95.676	100.62	89.983	101.23	96.82	95.059	97.596	99.349	73.124
93.66	88.107	101.65	95.703	100.64	90.002	101.27	96.85	95.085	97.627	99.375	73.14
93.698	88.133	101.68	95.73	100.67	90.022	101.3	96.881	95.111	97.658	99.4	73.157
93.736	88.159	101.71	95.757	100.69	90.042	101.34	96.911	95.137	97.69	99.426	73.173
93.774	88.184	101.74	95.784	100.72	90.061	101.38	96.941	95.163	97.721	99.452	73.189
93.812	88.21	101.77	95.81	100.75	90.081	101.42	96.971	95.189	97.753	99.478	73.206
93.849	88.236	101.8	95.837	100.77	90.1	101.46	97.002	95.215	97.784	99.504	73.222
93.887	88.261	101.83	95.864	100.8	90.12	101.5	97.032	95.241	97.815	99.53	73.239
93.925	88.287	101.86	95.891	100.82	90.14	101.54	97.062	95.267	97.847	99.556	73.255
93.963	88.313	101.89	95.918	100.85	90.159	101.57	97.092	95.293	97.878	99.582	73.271
94.001	88.338	101.92	95.944	100.87	90.179	101.61	97.122	95.319	97.909	99.608	73.288
94.038	88.364	101.95	95.971	100.9	90.199	101.65	97.153	95.344	97.941	99.634	73.304
94.076	88.39	101.98	95.998	100.92	90.218	101.69	97.183	95.37	97.972	99.659	73.32
94.114	88.415	102.01	96.025	100.95	90.238	101.73	97.213	95.396	98.003	99.685	73.337
94.152	88.441	102.04	96.051	100.97	90.257	101.77	97.243	95.422	98.035	99.711	73.353
94.189	88.466	102.07	96.078	101	90.277	101.8	97.273	95.448	98.066	99.737	73.369
94.227	88.492	102.1	96.105	101.02	90.296	101.84	97.304	95.474	98.097	99.763	73.386
94.265	88.518	102.13	96.132	101.05	90.316	101.88	97.334	95.5	98.128	99.789	73.402
94.302	88.543	102.16	96.158	101.07	90.336	101.92	97.364	95.526	98.16	99.814	73.418
94.34	88.569	102.19	96.185	101.1	90.355	101.96	97.394	95.552	98.191	99.84	73.435
94.378	88.595	102.22	96.212	101.12	90.375	102	97.424	95.577	98.222	99.866	73.451
94.416	88.62	102.24	96.238	101.15	90.394	102.03	97.454	95.603	98.253	99.892	73.467
94.453	88.646	102.27	96.265	101.17	90.414	102.07	97.484	95.629	98.285	99.918	73.484
94.491	88.671	102.3	96.292	101.2	90.434	102.11	97.515	95.655	98.316	99.944	73.5
94.529	88.697	102.33	96.319	101.22	90.453	102.15	97.545	95.681	98.347	99.969	73.516
94.566	88.723	102.36	96.345	101.25	90.473	102.19	97.575	95.707	98.378	99.995	73.532
94.604	88.748	102.39	96.372	101.28	90.492	102.23	97.605	95.733	98.41	100.02	73.549
94.642	88.774	102.42	96.399	101.3	90.512	102.26	97.635	95.758	98.441	100.05	73.565
94.679	88.799	102.45	96.425	101.33	90.531	102.3	97.665	95.784	98.472	100.07	73.581
94.717	88.825	102.48	96.452	101.35	90.551	102.34	97.695	95.81	98.503	100.1	73.598
94.754	88.85	102.51	96.479	101.38	90.57	102.38	97.725	95.836	98.534	100.12	73.614
94.792	88.876	102.54	96.505	101.4	90.59	102.42	97.755	95.862	98.566	100.15	73.63
94.83	88.902	102.57	96.532	101.43	90.61	102.46	97.786	95.888	98.597	100.18	73.647
94.867	88.927	102.6	96.558	101.45	90.629	102.49	97.816	95.913	98.628	100.2	73.663
94.905	88.953	102.63	96.585	101.48	90.649	102.53	97.846	95.939	98.659	100.23	73.679
94.942	88.978	102.66	96.612	101.5	90.668	102.57	97.876	95.965	98.69	100.25	73.695
94.98	89.004	102.69	96.638	101.53	90.688	102.61	97.906	95.991	98.721	100.28	73.712
95.018	89.029	102.72	96.665	101.55	90.707	102.65	97.936	96.016	98.752	100.3	73.728
95.055	89.055	102.75	96.692	101.58	90.727	102.68	97.966	96.042	98.783	100.33	73.744
95.093	89.08	102.77	96.718	101.6	90.746	102.72	97.996	96.068	98.815	100.36	73.761
95.13	89.106	102.8	96.745	101.63	90.766	102.76	98.026	96.094	98.846	100.38	73.777
95.168	89.131	102.83	96.771	101.65	90.785	102.8	98.056	96.12	98.877	100.41	73.793
95.205	89.157	102.86	96.798	101.68	90.805	102.84	98.086	96.145	98.908	100.43	73.809
95.243	89.182	102.89	96.825	101.7	90.825	102.87	98.116	96.171	98.939	100.46	73.826
95.28	89.208	102.92	96.851	101.73	90.844	102.91	98.146	96.197	98.97	100.48	73.842
95.318	89.233	102.95	96.878	101.75	90.864	102.95	98.176	96.222	99.001	100.51	73.858
95.355	89.259	102.98	96.904	101.78	90.883	102.99	98.206	96.248	99.032	100.54	73.874
95.393	89.284	103.01	96.931	101.8	90.903	103.03	98.236	96.274	99.063	100.56	73.891
95.43	89.31	103.04	96.957	101.83	90.922	103.06	98.266	96.3	99.094	100.59	73.907
95.468	89.335	103.07	96.984	101.85	90.942	103.1	98.296	96.325	99.125	100.61	73.923
95.505	89.361	103.1	97.01	101.88	90.961	103.14	98.326	96.351	99.156	100.64	73.939
95.542	89.386	103.13	97.037	101.9	90.981	103.18	98.356	96.377	99.187	100.66	73.956
95.58	89.412	103.16	97.064	101.93	91	103.22	98.386	96.402	99.218	100.69	73.972
95.617	89.437	103.18	97.09	101.95	91.02	103.25	98.416	96.428	99.249	100.72	73.988
95.655	89.463	103.21	97.117	101.98	91.039	103.29	98.446	96.454	99.28	100.74	74.004
95.692	89.488	103.24	97.143	102	91.059	103.33	98.476	96.48	99.311	100.77	74.021
95.73	89.514	103.27	97.17	102.03	91.078	103.37	98.506	96.505	99.342	100.79	74.037
95.767	89.539	103.3	97.196	102.05	91.098	103.4	98.536	96.531	99.373	100.82	74.053
95.804	89.564	103.33	97.223	102.08	91.117	103.44	98.565	96.557	99.404	100.84	74.069
95.842	89.59	103.36	97.249	102.1	91.137	103.48	98.595	96.582	99.435	100.87	74.085
95.879	89.615	103.39	97.276	102.13	91.156	103.52	98.625	96.608	99.466	100.89	74.102
95.916	89.641	103.42	97.302	102.15	91.176	103.56	98.655	96.633	99.497	100.92	74.118
95.954	89.666	103.45	97.329	102.18	91.195	103.59	98.685	96.659	99.528	100.95	74.134
95.991	89.692	103.48	97.355	102.2	91.215	103.63	98.715	96.685	99.559	100.97	74.15
96.029	89.717	103.51	97.381	102.23	91.234	103.67	98.745	96.71	99.59	101	74.166
96.066	89.742	103.53	97.408	102.25	91.254	103.71	98.775	96.736	99.621	101.02	74.183
96.103	89.768	103.56	97.434	102.28	91.273	103.74	98.805	96.762	99.652	101.05	74.199
96.14	89.793	103.59	97.461	102.3	91.293	103.78	98.834	96.787	99.682	101.07	74.215
96.178	89.819	103.62	97.487	102.33	91.312	103.82	98.864	96.813	99.713	101.1	74.231
96.215	89.844	103.65	97.514	102.35	91.332	103.86	98.894	96.838	99.744	101.12	74.247
96.252	89.869	103.68	97.54	102.38	91.351	103.9	98.924	96.864	99.775	101.15	74.264
96.29	89.895	103.71	97.567	102.4	91.371	103.93	98.954	96.89	99.806	101.18	74.28
96.327	89.92	103.74	97.593	102.43	91.39	103.97	98.984	96.915	99.837	101.2	74.296
96.364	89.945	103.77	97.619	102.45	91.409	104.01	99.014	96.941	99.868	101.23	74.312
96.401	89.971	103.8	97.646	102.48	91.429	104.05	99.043	96.966	99.898	101.25	74.328
96.439	89.996	103.83	97.672	102.5	91.448	104.08	99.073	96.992	99.929	101.28	74.344
96.476	90.022	103.86	97.699	102.53	91.468	104.12	99.103	97.017	99.96	101.3	74.361
96.513	90.047	103.88	97.725	102.55	91.487	104.16	99.133	97.043	99.991	101.33	74.377
96.55	90.072	103.91	97.751	102.58	91.507	104.2	99.163	97.069	100.02	101.35	74.393
96.588	90.098	103.94	97.778	102.6	91.526	104.23	99.192	97.094	100.05	101.38	74.409
96.625	90.123	103.97	97.804	102.63	91.546	104.27	99.222	97.12	100.08	101.41	74.425
96.662	90.148	104	97.83	102.65	91.565	104.31	99.252	97.145	100.11	101.43	74.441
96.699	90.174	104.03	97.857	102.68	91.585	104.35	99.282	97.171	100.14	101.46	74.458
96.736	90.199	104.06	97.883	102.7	91.604	104.38	99.312	97.196	100.18	101.48	74.474
96.774	90.224	104.09	97.91	102.73	91.623	104.42	99.341	97.222	100.21	101.51	74.49
96.811	90.249	104.12	97.936	102.75	91.643	104.46	99.371	97.247	100.24	101.53	74.506
96.848	90.275	104.15	97.962	102.78	91.662	104.5	99.401	97.273	100.27	101.56	74.522
96.885	90.3	104.17	97.989	102.8	91.682	104.53	99.431	97.298	100.3	101.58	74.538
96.922	90.325	104.2	98.015	102.83	91.701	104.57	99.46	97.324	100.33	101.61	74.555
96.959	90.351	104.23	98.041	102.85	91.721	104.61	99.49	97.349	100.36	101.63	74.571
96.996	90.376	104.26	98.068	102.88	91.74	104.64	99.52	97.375	100.39	101.66	74.587
97.034	90.401	104.29	98.094	102.9	91.76	104.68	99.55	97.4	100.42	101.69	74.603
97.071	90.427	104.32	98.12	102.93	91.779	104.72	99.579	97.426	100.45	101.71	74.619
97.108	90.452	104.35	98.146	102.95	91.798	104.76	99.609	97.451	100.48	101.74	74.635
97.145	90.477	104.38	98.173	102.98	91.818	104.79	99.639	97.477	100.51	101.76	74.651
97.182	90.502	104.41	98.199	103	91.837	104.83	99.668	97.502	100.54	101.79	74.667
97.219	90.528	104.44	98.225	103.03	91.857	104.87	99.698	97.528	100.57	101.81	74.684
97.256	90.553	104.46	98.252	103.05	91.876	104.91	99.728	97.553	100.61	101.84	74.7
97.293	90.578	104.49	98.278	103.07	91.895	104.94	99.757	97.578	100.64	101.86	74.716
97.33	90.603	104.52	98.304	103.1	91.915	104.98	99.787	97.604	100.67	101.89	74.732
97.367	90.629	104.55	98.33	103.12	91.934	105.02	99.817	97.629	100.7	101.91	74.748
97.404	90.654	104.58	98.357	103.15	91.954	105.06	99.846	97.655	100.73	101.94	74.764
97.441	90.679	104.61	98.383	103.17	91.973	105.09	99.876	97.68	100.76	101.96	74.78
97.478	90.704	104.64	98.409	103.2	91.993	105.13	99.906	97.706	100.79	101.99	74.796
97.515	90.73	104.67	98.435	103.22	92.012	105.17	99.935	97.731	100.82	102.02	74.812
97.552	90.755	104.69	98.462	103.25	92.031	105.2	99.965	97.756	100.85	102.04	74.828
97.589	90.78	104.72	98.488	103.27	92.051	105.24	99.995	97.782	100.88	102.07	74.845
97.626	90.805	104.75	98.514	103.3	92.07	105.28	100.02	97.807	100.91	102.09	74.861
97.663	90.83	104.78	98.54	103.32	92.089	105.32	100.05	97.833	100.94	102.12	74.877
97.7	90.856	104.81	98.566	103.35	92.109	105.35	100.08	97.858	100.97	102.14	74.893
97.737	90.881	104.84	98.593	103.37	92.128	105.39	100.11	97.883	101	102.17	74.909
97.774	90.906	104.87	98.619	103.4	92.148	105.43	100.14	97.909	101.03	102.19	74.925
97.811	90.931	104.9	98.645	103.42	92.167	105.46	100.17	97.934	101.06	102.22	74.941
97.848	90.956	104.93	98.671	103.45	92.186	105.5	100.2	97.959	101.1	102.24	74.957
97.885	90.982	104.95	98.697	103.47	92.206	105.54	100.23	97.985	101.13	102.27	74.973
97.922	91.007	104.98	98.724	103.5	92.225	105.57	100.26	98.01	101.16	102.29	74.989
97.959	91.032	105.01	98.75	103.52	92.245	105.61	100.29	98.035	101.19	102.32	75.005
97.996	91.057	105.04	98.776	103.55	92.264	105.65	100.32	98.061	101.22	102.34	75.021
98.033	91.082	105.07	98.802	103.57	92.283	105.69	100.35	98.086	101.25	102.37	75.037
98.07	91.107	105.1	98.828	103.59	92.303	105.72	100.38	98.111	101.28	102.39	75.053
98.106	91.133	105.13	98.854	103.62	92.322	105.76	100.41	98.137	101.31	102.42	75.069
98.143	91.158	105.16	98.881	103.64	92.341	105.8	100.44	98.162	101.34	102.45	75.086
98.18	91.183	105.18	98.907	103.67	92.361	105.83	100.47	98.187	101.37	102.47	75.102
98.217	91.208	105.21	98.933	103.69	92.38	105.87	100.5	98.213	101.4	102.5	75.118
98.254	91.233	105.24	98.959	103.72	92.399	105.91	100.53	98.238	101.43	102.52	75.134
98.291	91.258	105.27	98.985	103.74	92.419	105.94	100.56	98.263	101.46	102.55	75.15
98.328	91.283	105.3	99.011	103.77	92.438	105.98	100.59	98.289	101.49	102.57	75.166
98.364	91.308	105.33	99.037	103.79	92.458	106.02	100.62	98.314	101.52	102.6	75.182
98.401	91.334	105.36	99.063	103.82	92.477	106.05	100.65	98.339	101.55	102.62	75.198
98.438	91.359	105.39	99.09	103.84	92.496	106.09	100.67	98.364	101.58	102.65	75.214
98.475	91.384	105.41	99.116	103.87	92.516	106.13	100.7	98.39	101.61	102.67	75.23
98.512	91.409	105.44	99.142	103.89	92.535	106.17	100.73	98.415	101.64	102.7	75.246
98.548	91.434	105.47	99.168	103.92	92.554	106.2	100.76	98.44	101.67	102.72	75.262
98.585	91.459	105.5	99.194	103.94	92.574	106.24	100.79	98.465	101.7	102.75	75.278
98.622	91.484	105.53	99.22	103.96	92.593	106.28	100.82	98.491	101.73	102.77	75.294
98.659	91.509	105.56	99.246	103.99	92.612	106.31	100.85	98.516	101.76	102.8	75.31
98.695	91.534	105.59	99.272	104.01	92.632	106.35	100.88	98.541	101.8	102.82	75.326
98.732	91.559	105.61	99.298	104.04	92.651	106.39	100.91	98.566	101.83	102.85	75.342
98.769	91.584	105.64	99.324	104.06	92.67	106.42	100.94	98.592	101.86	102.87	75.358
98.806	91.61	105.67	99.35	104.09	92.69	106.46	100.97	98.617	101.89	102.9	75.374
98.842	91.635	105.7	99.376	104.11	92.709	106.5	101	98.642	101.92	102.92	75.39
98.879	91.66	105.73	99.402	104.14	92.728	106.53	101.03	98.667	101.95	102.95	75.406
98.916	91.685	105.76	99.428	104.16	92.748	106.57	101.06	98.692	101.98	102.97	75.422
98.953	91.71	105.79	99.454	104.19	92.767	106.61	101.09	98.718	102.01	103	75.438
98.989	91.735	105.81	99.48	104.21	92.786	106.64	101.12	98.743	102.04	103.02	75.454
99.026	91.76	105.84	99.506	104.24	92.806	106.68	101.15	98.768	102.07	103.05	75.47
99.063	91.785	105.87	99.532	104.26	92.825	106.72	101.18	98.793	102.1	103.08	75.486
99.099	91.81	105.9	99.558	104.28	92.844	106.75	101.2	98.818	102.13	103.1	75.502
99.052	91.774	105.86	99.521	104.25	92.817	106.7	101.16	98.782	102.08	103.06	75.481
99.004	91.738	105.83	99.484	104.21	92.789	106.66	101.12	98.746	102.04	103.02	75.46
98.957	91.702	105.79	99.447	104.17	92.762	106.61	101.08	98.71	101.99	102.99	75.439
98.993	91.727	105.82	99.473	104.2	92.781	106.64	101.11	98.736	102.02	103.01	75.455
99.03	91.752	105.84	99.499	104.22	92.8	106.68	101.14	98.761	102.05	103.04	75.471
99.067	91.777	105.87	99.525	104.25	92.82	106.72	101.17	98.786	102.08	103.06	75.487
99.103	91.802	105.9	99.551	104.27	92.839	106.75	101.2	98.811	102.11	103.09	75.503
99.14	91.827	105.93	99.577	104.3	92.858	106.79	101.23	98.836	102.14	103.11	75.519
99.177	91.852	105.96	99.603	104.32	92.878	106.83	101.26	98.861	102.17	103.14	75.535
99.213	91.877	105.99	99.629	104.35	92.897	106.86	101.29	98.887	102.2	103.16	75.551
99.25	91.902	106.02	99.655	104.37	92.916	106.9	101.32	98.912	102.23	103.19	75.567
99.287	91.927	106.04	99.68	104.39	92.936	106.94	101.35	98.937	102.26	103.21	75.583
99.323	91.952	106.07	99.706	104.42	92.955	106.97	101.37	98.962	102.3	103.24	75.599
99.36	91.977	106.1	99.732	104.44	92.974	107.01	101.4	98.987	102.33	103.26	75.615
99.396	92.002	106.13	99.758	104.47	92.993	107.05	101.43	99.012	102.36	103.29	75.631
99.433	92.027	106.16	99.784	104.49	93.013	107.08	101.46	99.037	102.39	103.31	75.647
99.47	92.052	106.19	99.81	104.52	93.032	107.12	101.49	99.063	102.42	103.34	75.663
99.506	92.077	106.22	99.836	104.54	93.051	107.15	101.52	99.088	102.45	103.36	75.679
99.543	92.102	106.24	99.862	104.57	93.071	107.19	101.55	99.113	102.48	103.39	75.695
99.579	92.127	106.27	99.888	104.59	93.09	107.23	101.58	99.138	102.51	103.41	75.711
99.616	92.152	106.3	99.914	104.62	93.109	107.26	101.61	99.163	102.54	103.44	75.727
99.652	92.177	106.33	99.94	104.64	93.128	107.3	101.64	99.188	102.57	103.46	75.743
99.689	92.202	106.36	99.966	104.66	93.148	107.34	101.67	99.213	102.6	103.49	75.759
99.725	92.227	106.39	99.992	104.69	93.167	107.37	101.7	99.238	102.63	103.51	75.774
99.762	92.252	106.41	100.02	104.71	93.186	107.41	101.73	99.263	102.66	103.54	75.79
99.798	92.277	106.44	100.04	104.74	93.206	107.45	101.76	99.288	102.69	103.56	75.806
99.835	92.302	106.47	100.07	104.76	93.225	107.48	101.79	99.313	102.72	103.59	75.822
99.871	92.327	106.5	100.1	104.79	93.244	107.52	101.81	99.339	102.75	103.61	75.838
99.908	92.352	106.53	100.12	104.81	93.263	107.55	101.84	99.364	102.78	103.64	75.854
99.944	92.377	106.56	100.15	104.84	93.283	107.59	101.87	99.389	102.81	103.66	75.87
99.981	92.401	106.58	100.17	104.86	93.302	107.63	101.9	99.414	102.84	103.69	75.886
100.02	92.426	106.61	100.2	104.88	93.321	107.66	101.93	99.439	102.87	103.71	75.902
100.05	92.451	106.64	100.22	104.91	93.34	107.7	101.96	99.464	102.9	103.74	75.918
100.09	92.476	106.67	100.25	104.93	93.36	107.74	101.99	99.489	102.93	103.76	75.934
100.13	92.501	106.7	100.28	104.96	93.379	107.77	102.02	99.514	102.96	103.79	75.95
100.16	92.526	106.73	100.3	104.98	93.398	107.81	102.05	99.539	102.99	103.81	75.965
100.2	92.551	106.75	100.33	105.01	93.417	107.84	102.08	99.564	103.02	103.84	75.981
100.24	92.576	106.78	100.35	105.03	93.437	107.88	102.11	99.589	103.05	103.86	75.997
100.27	92.601	106.81	100.38	105.06	93.456	107.92	102.14	99.614	103.08	103.89	76.013
100.31	92.625	106.84	100.41	105.08	93.475	107.95	102.17	99.639	103.11	103.91	76.029
100.35	92.65	106.87	100.43	105.1	93.494	107.99	102.19	99.664	103.14	103.94	76.045
100.38	92.675	106.9	100.46	105.13	93.514	108.03	102.22	99.689	103.17	103.96	76.061
100.42	92.7	106.92	100.48	105.15	93.533	108.06	102.25	99.714	103.2	103.99	76.077
100.45	92.725	106.95	100.51	105.18	93.552	108.1	102.28	99.739	103.23	104.01	76.093
100.49	92.75	106.98	100.53	105.2	93.571	108.13	102.31	99.764	103.26	104.04	76.108
100.53	92.775	107.01	100.56	105.23	93.59	108.17	102.34	99.789	103.29	104.06	76.124
100.56	92.8	107.04	100.59	105.25	93.61	108.21	102.37	99.814	103.32	104.09	76.14
100.6	92.824	107.07	100.61	105.28	93.629	108.24	102.4	99.839	103.35	104.11	76.156
100.64	92.849	107.09	100.64	105.3	93.648	108.28	102.43	99.864	103.38	104.14	76.172
100.67	92.874	107.12	100.66	105.32	93.667	108.31	102.46	99.889	103.41	104.16	76.188
100.71	92.899	107.15	100.69	105.35	93.687	108.35	102.49	99.913	103.44	104.19	76.204
100.74	92.924	107.18	100.71	105.37	93.706	108.39	102.52	99.938	103.47	104.21	76.22
100.78	92.949	107.21	100.74	105.4	93.725	108.42	102.54	99.963	103.5	104.24	76.235
100.82	92.973	107.23	100.77	105.42	93.744	108.46	102.57	99.988	103.53	104.26	76.251
100.85	92.998	107.26	100.79	105.45	93.763	108.49	102.6	100.01	103.56	104.29	76.267
100.89	93.023	107.29	100.82	105.47	93.783	108.53	102.63	100.04	103.59	104.31	76.283
100.93	93.048	107.32	100.84	105.49	93.802	108.57	102.66	100.06	103.62	104.34	76.299
100.96	93.073	107.35	100.87	105.52	93.821	108.6	102.69	100.09	103.65	104.36	76.315
101	93.097	107.38	100.89	105.54	93.84	108.64	102.72	100.11	103.68	104.39	76.33
101.04	93.122	107.4	100.92	105.57	93.859	108.67	102.75	100.14	103.71	104.41	76.346
101.07	93.147	107.43	100.95	105.59	93.879	108.71	102.78	100.16	103.74	104.43	76.362
101.11	93.172	107.46	100.97	105.62	93.898	108.75	102.81	100.19	103.77	104.46	76.378
101.14	93.196	107.49	101	105.64	93.917	108.78	102.84	100.21	103.8	104.48	76.394
101.18	93.221	107.52	101.02	105.66	93.936	108.82	102.86	100.24	103.83	104.51	76.41
101.22	93.246	107.54	101.05	105.69	93.955	108.85	102.89	100.26	103.86	104.53	76.425
101.25	93.271	107.57	101.07	105.71	93.975	108.89	102.92	100.29	103.89	104.56	76.441
101.29	93.296	107.6	101.1	105.74	93.994	108.93	102.95	100.31	103.92	104.58	76.457
101.32	93.32	107.63	101.13	105.76	94.013	108.96	102.98	100.34	103.95	104.61	76.473
101.36	93.345	107.66	101.15	105.79	94.032	109	103.01	100.36	103.98	104.63	76.489
101.4	93.37	107.68	101.18	105.81	94.051	109.03	103.04	100.39	104.01	104.66	76.505
101.43	93.395	107.71	101.2	105.83	94.071	109.07	103.07	100.41	104.04	104.68	76.52
101.47	93.419	107.74	101.23	105.86	94.09	109.1	103.1	100.44	104.07	104.71	76.536
101.51	93.444	107.77	101.25	105.88	94.109	109.14	103.13	100.46	104.1	104.73	76.552
101.54	93.469	107.8	101.28	105.91	94.128	109.18	103.15	100.49	104.13	104.76	76.568
101.58	93.493	107.83	101.31	105.93	94.147	109.21	103.18	100.51	104.15	104.78	76.584
101.61	93.518	107.85	101.33	105.96	94.166	109.25	103.21	100.54	104.18	104.81	76.599
101.65	93.543	107.88	101.36	105.98	94.186	109.28	103.24	100.56	104.21	104.83	76.615
101.69	93.568	107.91	101.38	106	94.205	109.32	103.27	100.58	104.24	104.86	76.631
101.72	93.592	107.94	101.41	106.03	94.224	109.35	103.3	100.61	104.27	104.88	76.647
101.76	93.617	107.97	101.43	106.05	94.243	109.39	103.33	100.63	104.3	104.91	76.663
101.79	93.642	107.99	101.46	106.08	94.262	109.43	103.36	100.66	104.33	104.93	76.678
101.83	93.666	108.02	101.48	106.1	94.281	109.46	103.39	100.68	104.36	104.96	76.694
101.87	93.691	108.05	101.51	106.13	94.3	109.5	103.42	100.71	104.39	104.98	76.71
101.9	93.716	108.08	101.54	106.15	94.32	109.53	103.44	100.73	104.42	105	76.726
101.94	93.74	108.11	101.56	106.17	94.339	109.57	103.47	100.76	104.45	105.03	76.741
101.97	93.765	108.13	101.59	106.2	94.358	109.6	103.5	100.78	104.48	105.05	76.757
102.01	93.79	108.16	101.61	106.22	94.377	109.64	103.53	100.81	104.51	105.08	76.773
102.05	93.814	108.19	101.64	106.25	94.396	109.67	103.56	100.83	104.54	105.1	76.789
102.08	93.839	108.22	101.66	106.27	94.415	109.71	103.59	100.86	104.57	105.13	76.804
102.12	93.864	108.24	101.69	106.29	94.435	109.75	103.62	100.88	104.6	105.15	76.82
102.15	93.888	108.27	101.71	106.32	94.454	109.78	103.65	100.91	104.63	105.18	76.836
102.19	93.913	108.3	101.74	106.34	94.473	109.82	103.68	100.93	104.66	105.2	76.852
102.23	93.938	108.33	101.77	106.37	94.492	109.85	103.7	100.96	104.69	105.23	76.867
102.26	93.962	108.36	101.79	106.39	94.511	109.89	103.73	100.98	104.72	105.25	76.883
102.3	93.987	108.38	101.82	106.42	94.53	109.92	103.76	101.01	104.75	105.28	76.899
102.33	94.012	108.41	101.84	106.44	94.549	109.96	103.79	101.03	104.78	105.3	76.915
102.37	94.036	108.44	101.87	106.46	94.568	109.99	103.82	101.05	104.81	105.33	76.93
102.41	94.061	108.47	101.89	106.49	94.588	110.03	103.85	101.08	104.84	105.35	76.946
102.44	94.085	108.5	101.92	106.51	94.607	110.06	103.88	101.1	104.87	105.37	76.962
102.48	94.11	108.52	101.94	106.54	94.626	110.1	103.91	101.13	104.9	105.4	76.978
102.51	94.135	108.55	101.97	106.56	94.645	110.14	103.94	101.15	104.93	105.42	76.993
102.55	94.159	108.58	102	106.58	94.664	110.17	103.96	101.18	104.96	105.45	77.009
102.59	94.184	108.61	102.02	106.61	94.683	110.21	103.99	101.2	104.99	105.47	77.025
102.62	94.208	108.64	102.05	106.63	94.702	110.24	104.02	101.23	105.01	105.5	77.041
102.66	94.233	108.66	102.07	106.66	94.721	110.28	104.05	101.25	105.04	105.52	77.056
102.69	94.258	108.69	102.1	106.68	94.74	110.31	104.08	101.28	105.07	105.55	77.072
102.73	94.282	108.72	102.12	106.7	94.76	110.35	104.11	101.3	105.1	105.57	77.088
102.77	94.307	108.75	102.15	106.73	94.779	110.38	104.14	101.33	105.13	105.6	77.103
102.8	94.331	108.77	102.17	106.75	94.798	110.42	104.17	101.35	105.16	105.62	77.119
102.84	94.356	108.8	102.2	106.78	94.817	110.45	104.19	101.38	105.19	105.65	77.135
102.87	94.38	108.83	102.22	106.8	94.836	110.49	104.22	101.4	105.22	105.67	77.151
102.91	94.405	108.86	102.25	106.82	94.855	110.52	104.25	101.42	105.25	105.69	77.166
102.94	94.429	108.89	102.28	106.85	94.874	110.56	104.28	101.45	105.28	105.72	77.182
102.98	94.454	108.91	102.3	106.87	94.893	110.59	104.31	101.47	105.31	105.74	77.198
103.02	94.479	108.94	102.33	106.9	94.912	110.63	104.34	101.5	105.34	105.77	77.213
103.05	94.503	108.97	102.35	106.92	94.931	110.66	104.37	101.52	105.37	105.79	77.229
103.09	94.528	109	102.38	106.94	94.95	110.7	104.4	101.55	105.4	105.82	77.245
103.12	94.552	109.02	102.4	106.97	94.969	110.73	104.42	101.57	105.43	105.84	77.26
103.16	94.577	109.05	102.43	106.99	94.989	110.77	104.45	101.6	105.46	105.87	77.276
103.2	94.601	109.08	102.45	107.02	95.008	110.8	104.48	101.62	105.49	105.89	77.292
103.23	94.626	109.11	102.48	107.04	95.027	110.84	104.51	101.65	105.52	105.92	77.307
103.27	94.65	109.13	102.5	107.07	95.046	110.88	104.54	101.67	105.55	105.94	77.323
103.3	94.675	109.16	102.53	107.09	95.065	110.91	104.57	101.69	105.58	105.96	77.339
103.34	94.699	109.19	102.55	107.11	95.084	110.95	104.6	101.72	105.6	105.99	77.354
103.37	94.724	109.22	102.58	107.14	95.103	110.98	104.63	101.74	105.63	106.01	77.37
103.41	94.748	109.25	102.61	107.16	95.122	111.02	104.65	101.77	105.66	106.04	77.386
103.45	94.773	109.27	102.63	107.18	95.141	111.05	104.68	101.79	105.69	106.06	77.401
103.39	94.734	109.23	102.59	107.15	95.112	111	104.64	101.75	105.64	106.02	77.379
103.34	94.695	109.19	102.55	107.11	95.083	110.94	104.6	101.72	105.59	105.98	77.356
103.29	94.656	109.15	102.51	107.07	95.055	110.89	104.55	101.68	105.55	105.94	77.333
103.24	94.617	109.11	102.47	107.03	95.026	110.84	104.51	101.64	105.5	105.9	77.311
103.19	94.579	109.07	102.43	106.99	94.997	110.78	104.46	101.6	105.45	105.86	77.288
103.14	94.54	109.03	102.39	106.95	94.968	110.73	104.42	101.56	105.4	105.82	77.265
103.09	94.501	108.99	102.35	106.91	94.939	110.68	104.38	101.52	105.35	105.77	77.243
103.04	94.463	108.95	102.31	106.87	94.911	110.62	104.33	101.49	105.3	105.73	77.22
102.99	94.424	108.91	102.28	106.83	94.882	110.57	104.29	101.45	105.25	105.69	77.198
102.94	94.386	108.88	102.24	106.8	94.853	110.52	104.24	101.41	105.2	105.65	77.175
102.89	94.347	108.84	102.2	106.76	94.825	110.47	104.2	101.37	105.15	105.61	77.152
102.83	94.309	108.8	102.16	106.72	94.796	110.41	104.16	101.33	105.11	105.57	77.13
102.78	94.27	108.76	102.12	106.68	94.767	110.36	104.11	101.3	105.06	105.53	77.108
102.73	94.232	108.72	102.08	106.64	94.739	110.31	104.07	101.26	105.01	105.49	77.085
102.68	94.194	108.68	102.04	106.6	94.71	110.26	104.03	101.22	104.96	105.45	77.063
102.63	94.155	108.64	102	106.56	94.681	110.2	103.98	101.18	104.91	105.41	77.04
102.58	94.117	108.6	101.96	106.53	94.653	110.15	103.94	101.14	104.86	105.37	77.018
102.53	94.079	108.56	101.92	106.49	94.624	110.1	103.9	101.11	104.81	105.33	76.995
102.48	94.041	108.52	101.88	106.45	94.596	110.05	103.85	101.07	104.77	105.29	76.973
102.43	94.002	108.48	101.84	106.41	94.567	109.99	103.81	101.03	104.72	105.24	76.951
102.38	93.964	108.44	101.81	106.37	94.539	109.94	103.77	100.99	104.67	105.2	76.928
102.33	93.926	108.4	101.77	106.33	94.51	109.89	103.72	100.95	104.62	105.16	76.906
102.28	93.888	108.36	101.73	106.29	94.482	109.84	103.68	100.92	104.57	105.12	76.884
102.23	93.85	108.32	101.69	106.26	94.453	109.78	103.64	100.88	104.53	105.08	76.862
102.18	93.812	108.28	101.65	106.22	94.425	109.73	103.59	100.84	104.48	105.04	76.839
102.13	93.774	108.24	101.61	106.18	94.396	109.68	103.55	100.8	104.43	105	76.817
102.08	93.736	108.21	101.57	106.14	94.368	109.63	103.51	100.77	104.38	104.96	76.795
102.03	93.698	108.17	101.53	106.1	94.34	109.58	103.46	100.73	104.33	104.92	76.773
101.98	93.661	108.13	101.49	106.06	94.311	109.52	103.42	100.69	104.29	104.88	76.751
101.93	93.623	108.09	101.46	106.03	94.283	109.47	103.38	100.65	104.24	104.84	76.729
101.88	93.585	108.05	101.42	105.99	94.254	109.42	103.33	100.62	104.19	104.8	76.707
101.83	93.547	108.01	101.38	105.95	94.226	109.37	103.29	100.58	104.14	104.76	76.685
101.78	93.51	107.97	101.34	105.91	94.198	109.32	103.25	100.54	104.1	104.72	76.663
101.73	93.472	107.93	101.3	105.87	94.17	109.27	103.21	100.5	104.05	104.68	76.641
101.68	93.434	107.89	101.26	105.84	94.141	109.21	103.16	100.47	104	104.64	76.619
101.63	93.397	107.85	101.22	105.8	94.113	109.16	103.12	100.43	103.95	104.6	76.597
101.58	93.359	107.82	101.18	105.76	94.085	109.11	103.08	100.39	103.91	104.56	76.575
101.53	93.322	107.78	101.15	105.72	94.057	109.06	103.03	100.35	103.86	104.52	76.553
101.48	93.284	107.74	101.11	105.68	94.028	109.01	102.99	100.32	103.81	104.48	76.531
101.43	93.247	107.7	101.07	105.65	94	108.96	102.95	100.28	103.76	104.44	76.509
101.38	93.209	107.66	101.03	105.61	93.972	108.91	102.91	100.24	103.72	104.4	76.487
101.33	93.172	107.62	100.99	105.57	93.944	108.86	102.86	100.21	103.67	104.36	76.465
101.28	93.135	107.58	100.95	105.53	93.916	108.81	102.82	100.17	103.62	104.33	76.443
101.24	93.097	107.54	100.92	105.49	93.888	108.75	102.78	100.13	103.57	104.29	76.421
101.19	93.06	107.51	100.88	105.46	93.859	108.7	102.74	100.09	103.53	104.25	76.4
101.14	93.023	107.47	100.84	105.42	93.831	108.65	102.69	100.06	103.48	104.21	76.378
101.09	92.986	107.43	100.8	105.38	93.803	108.6	102.65	100.02	103.43	104.17	76.356
101.04	92.949	107.39	100.76	105.34	93.775	108.55	102.61	99.983	103.39	104.13	76.334
100.99	92.912	107.35	100.72	105.3	93.747	108.5	102.57	99.946	103.34	104.09	76.313
100.94	92.874	107.31	100.69	105.27	93.719	108.45	102.52	99.909	103.29	104.05	76.291
100.89	92.837	107.27	100.65	105.23	93.691	108.4	102.48	99.872	103.25	104.01	76.269
100.84	92.8	107.24	100.61	105.19	93.663	108.35	102.44	99.835	103.2	103.97	76.248
100.79	92.763	107.2	100.57	105.15	93.635	108.3	102.4	99.798	103.15	103.93	76.226
100.74	92.727	107.16	100.53	105.12	93.607	108.25	102.35	99.762	103.11	103.89	76.205
100.7	92.69	107.12	100.5	105.08	93.579	108.2	102.31	99.725	103.06	103.85	76.183
100.65	92.653	107.08	100.46	105.04	93.551	108.15	102.27	99.688	103.01	103.81	76.161
100.6	92.616	107.04	100.42	105	93.523	108.1	102.23	99.651	102.97	103.78	76.14
100.55	92.579	107	100.38	104.97	93.495	108.05	102.19	99.615	102.92	103.74	76.118
100.5	92.542	106.97	100.34	104.93	93.468	108	102.14	99.578	102.87	103.7	76.097
100.45	92.506	106.93	100.31	104.89	93.44	107.95	102.1	99.541	102.83	103.66	76.075
100.4	92.469	106.89	100.27	104.85	93.412	107.9	102.06	99.505	102.78	103.62	76.054
100.35	92.432	106.85	100.23	104.82	93.384	107.85	102.02	99.468	102.74	103.58	76.033
100.31	92.396	106.81	100.19	104.78	93.356	107.8	101.98	99.432	102.69	103.54	76.011
100.26	92.359	106.78	100.15	104.74	93.328	107.75	101.93	99.395	102.64	103.5	75.99
100.21	92.323	106.74	100.12	104.7	93.301	107.7	101.89	99.359	102.6	103.47	75.968
100.16	92.286	106.7	100.08	104.67	93.273	107.65	101.85	99.322	102.55	103.43	75.947
100.11	92.25	106.66	100.04	104.63	93.245	107.6	101.81	99.286	102.51	103.39	75.926
100.06	92.213	106.62	100	104.59	93.217	107.55	101.77	99.249	102.46	103.35	75.904
100.01	92.177	106.59	99.967	104.56	93.19	107.5	101.73	99.213	102.41	103.31	75.883
99.966	92.141	106.55	99.929	104.52	93.162	107.45	101.68	99.177	102.37	103.27	75.862
99.918	92.104	106.51	99.891	104.48	93.134	107.4	101.64	99.14	102.32	103.23	75.841
99.87	92.068	106.47	99.854	104.44	93.107	107.35	101.6	99.104	102.28	103.2	75.819
99.822	92.032	106.43	99.816	104.41	93.079	107.3	101.56	99.068	102.23	103.16	75.798
99.773	91.995	106.4	99.779	104.37	93.051	107.25	101.52	99.031	102.19	103.12	75.777
99.725	91.959	106.36	99.741	104.33	93.024	107.2	101.48	98.995	102.14	103.08	75.756
99.677	91.923	106.32	99.704	104.3	92.996	107.15	101.43	98.959	102.09	103.04	75.735
99.629	91.887	106.28	99.667	104.26	92.969	107.1	101.39	98.923	102.05	103.01	75.714
99.581	91.851	106.24	99.629	104.22	92.941	107.05	101.35	98.887	102	102.97	75.693
99.533	91.815	106.21	99.592	104.19	92.913	107.01	101.31	98.851	101.96	102.93	75.672
99.485	91.779	106.17	99.554	104.15	92.886	106.96	101.27	98.815	101.91	102.89	75.65
99.437	91.743	106.13	99.517	104.11	92.858	106.91	101.23	98.779	101.87	102.85	75.629
99.39	91.707	106.09	99.48	104.08	92.831	106.86	101.19	98.743	101.82	102.81	75.608
99.342	91.671	106.06	99.443	104.04	92.803	106.81	101.15	98.707	101.78	102.78	75.587
99.294	91.635	106.02	99.405	104	92.776	106.76	101.1	98.671	101.73	102.74	75.566
99.246	91.599	105.98	99.368	103.96	92.748	106.71	101.06	98.635	101.69	102.7	75.546
99.199	91.564	105.94	99.331	103.93	92.721	106.66	101.02	98.599	101.64	102.66	75.525
99.151	91.528	105.91	99.294	103.89	92.694	106.61	100.98	98.563	101.6	102.63	75.504
[truncated: 41,201 more rows]
