# Supplementary material for: Global sleep homeostasis reflects temporally and spatially integrated local cortical neuronal activity
Source: eLife. 2020 Jul 2;9:e54148. doi: 10.7554/eLife.54148 (PMC7332296; doi:10.7554/eLife.54148)
Supplement: Figure 3—source data 1. [file elife-54148-fig3-data1.zip › Figure 3/Model Process S/Process-S-Classic-Model-SWA-Mouse-5.csv]

Frontal EEG	Mean LFP	LFP 1	LFP 2	LFP 3	LFP 4	LFP 5	LFP 6	LFP 7	LFP 8	LFP 9	LFP 10	LFP 11	LFP 12
122.08	114.61	130.68	115.51	123.85	121.73	122.02	116.21	126.1	125.01	135.94	132.87	126.75	123.16
122.02	114.56	130.62	115.48	123.81	121.69	121.96	116.18	126.04	124.95	135.86	132.78	126.68	123.08
121.96	114.5	130.56	115.46	123.76	121.65	121.89	116.15	125.98	124.89	135.78	132.69	126.61	123.01
121.9	114.45	130.5	115.43	123.72	121.61	121.83	116.12	125.92	124.83	135.7	132.59	126.55	122.93
121.84	114.39	130.44	115.4	123.67	121.58	121.77	116.09	125.86	124.77	135.62	132.5	126.48	122.86
121.78	114.33	130.38	115.37	123.62	121.54	121.71	116.06	125.79	124.71	135.54	132.41	126.42	122.78
121.72	114.28	130.32	115.35	123.58	121.5	121.65	116.03	125.73	124.65	135.47	132.32	126.35	122.71
121.66	114.22	130.26	115.32	123.53	121.46	121.59	116	125.67	124.58	135.39	132.23	126.28	122.63
121.6	114.16	130.2	115.29	123.49	121.42	121.53	115.97	125.61	124.52	135.31	132.13	126.22	122.56
121.54	114.11	130.14	115.26	123.44	121.38	121.47	115.94	125.55	124.46	135.23	132.04	126.15	122.49
121.48	114.05	130.08	115.24	123.39	121.34	121.41	115.91	125.49	124.4	135.15	131.95	126.09	122.41
121.42	114	130.02	115.21	123.35	121.31	121.34	115.88	125.42	124.34	135.07	131.86	126.02	122.34
121.36	113.94	129.96	115.18	123.3	121.27	121.28	115.85	125.36	124.28	134.99	131.77	125.95	122.26
121.31	113.88	129.9	115.15	123.26	121.23	121.22	115.82	125.3	124.22	134.92	131.68	125.89	122.19
121.25	113.83	129.84	115.13	123.21	121.19	121.16	115.79	125.24	124.16	134.84	131.59	125.82	122.11
121.19	113.77	129.78	115.1	123.16	121.15	121.1	115.76	125.18	124.1	134.76	131.5	125.76	122.04
121.13	113.72	129.72	115.07	123.12	121.11	121.04	115.73	125.12	124.04	134.68	131.4	125.69	121.97
121.07	113.66	129.66	115.04	123.07	121.07	120.98	115.7	125.06	123.98	134.6	131.31	125.63	121.89
121.01	113.6	129.6	115.02	123.03	121.04	120.92	115.67	124.99	123.92	134.53	131.22	125.56	121.82
120.95	113.55	129.54	114.99	122.98	121	120.86	115.64	124.93	123.86	134.45	131.13	125.5	121.74
120.89	113.49	129.48	114.96	122.94	120.96	120.8	115.61	124.87	123.8	134.37	131.04	125.43	121.67
120.83	113.44	129.42	114.93	122.89	120.92	120.74	115.58	124.81	123.74	134.29	130.95	125.36	121.6
120.77	113.38	129.36	114.91	122.85	120.88	120.68	115.55	124.75	123.68	134.22	130.86	125.3	121.52
120.72	113.33	129.3	114.88	122.8	120.85	120.62	115.52	124.69	123.62	134.14	130.77	125.23	121.45
120.66	113.27	129.24	114.85	122.75	120.81	120.56	115.49	124.63	123.56	134.06	130.68	125.17	121.38
120.6	113.22	129.19	114.82	122.71	120.77	120.5	115.46	124.57	123.5	133.98	130.59	125.1	121.3
120.54	113.16	129.13	114.8	122.66	120.73	120.44	115.43	124.51	123.44	133.91	130.5	125.04	121.23
120.48	113.1	129.07	114.77	122.62	120.69	120.38	115.4	124.45	123.38	133.83	130.41	124.97	121.16
120.42	113.05	129.01	114.74	122.57	120.66	120.32	115.37	124.39	123.32	133.75	130.32	124.91	121.08
120.36	112.99	128.95	114.72	122.53	120.62	120.26	115.34	124.32	123.26	133.67	130.23	124.84	121.01
120.3	112.94	128.89	114.69	122.48	120.58	120.2	115.31	124.26	123.2	133.6	130.14	124.78	120.94
120.25	112.88	128.83	114.66	122.44	120.54	120.14	115.28	124.2	123.14	133.52	130.05	124.71	120.86
120.19	112.83	128.77	114.63	122.39	120.5	120.08	115.25	124.14	123.08	133.44	129.96	124.65	120.79
120.13	112.77	128.71	114.61	122.35	120.47	120.02	115.22	124.08	123.02	133.37	129.87	124.58	120.72
120.07	112.72	128.65	114.58	122.3	120.43	119.96	115.19	124.02	122.96	133.29	129.78	124.52	120.65
120.01	112.66	128.59	114.55	122.26	120.39	119.9	115.16	123.96	122.9	133.21	129.69	124.45	120.57
119.95	112.61	128.53	114.52	122.21	120.35	119.84	115.13	123.9	122.84	133.14	129.61	124.39	120.5
119.9	112.55	128.48	114.5	122.17	120.31	119.78	115.1	123.84	122.78	133.06	129.52	124.32	120.43
119.84	112.5	128.42	114.47	122.12	120.28	119.72	115.07	123.78	122.72	132.98	129.43	124.26	120.36
119.78	112.44	128.36	114.44	122.08	120.24	119.66	115.04	123.72	122.66	132.91	129.34	124.19	120.28
119.72	112.39	128.3	114.42	122.03	120.2	119.6	115.01	123.66	122.6	132.83	129.25	124.13	120.21
119.66	112.34	128.24	114.39	121.99	120.16	119.54	114.98	123.6	122.54	132.75	129.16	124.06	120.14
119.61	112.28	128.18	114.36	121.94	120.13	119.48	114.95	123.54	122.48	132.68	129.07	124	120.07
119.55	112.23	128.12	114.34	121.9	120.09	119.42	114.92	123.48	122.42	132.6	128.98	123.93	119.99
119.49	112.17	128.06	114.31	121.85	120.05	119.36	114.89	123.42	122.36	132.52	128.9	123.87	119.92
119.43	112.12	128.01	114.28	121.81	120.01	119.3	114.86	123.36	122.3	132.45	128.81	123.8	119.85
119.37	112.06	127.95	114.25	121.76	119.97	119.24	114.83	123.3	122.24	132.37	128.72	123.74	119.78
119.32	112.01	127.89	114.23	121.72	119.94	119.18	114.8	123.24	122.19	132.29	128.63	123.67	119.7
119.26	111.95	127.83	114.2	121.67	119.9	119.12	114.77	123.18	122.13	132.22	128.54	123.61	119.63
119.2	111.9	127.77	114.17	121.63	119.86	119.06	114.75	123.12	122.07	132.14	128.45	123.55	119.56
119.14	111.85	127.71	114.15	121.58	119.82	119	114.72	123.06	122.01	132.07	128.37	123.48	119.49
119.08	111.79	127.66	114.12	121.54	119.79	118.94	114.69	123	121.95	131.99	128.28	123.42	119.42
119.03	111.74	127.6	114.09	121.5	119.75	118.88	114.66	122.94	121.89	131.91	128.19	123.35	119.35
118.97	111.68	127.54	114.07	121.45	119.71	118.82	114.63	122.88	121.83	131.84	128.1	123.29	119.27
118.91	111.63	127.48	114.04	121.41	119.67	118.76	114.6	122.82	121.77	131.76	128.02	123.22	119.2
118.85	111.58	127.42	114.01	121.36	119.64	118.7	114.57	122.76	121.71	131.69	127.93	123.16	119.13
118.8	111.52	127.36	113.99	121.32	119.6	118.64	114.54	122.7	121.65	131.61	127.84	123.1	119.06
118.74	111.47	127.31	113.96	121.27	119.56	118.59	114.51	122.64	121.59	131.54	127.75	123.03	118.99
118.68	111.41	127.25	113.93	121.23	119.53	118.53	114.48	122.58	121.53	131.46	127.67	122.97	118.92
118.62	111.36	127.19	113.91	121.18	119.49	118.47	114.45	122.52	121.48	131.39	127.58	122.9	118.84
118.57	111.31	127.13	113.88	121.14	119.45	118.41	114.42	122.46	121.42	131.31	127.49	122.84	118.77
118.51	111.25	127.07	113.85	121.1	119.41	118.35	114.39	122.4	121.36	131.23	127.41	122.77	118.7
118.45	111.2	127.02	113.82	121.05	119.38	118.29	114.36	122.35	121.3	131.16	127.32	122.71	118.63
118.4	111.15	126.96	113.8	121.01	119.34	118.23	114.34	122.29	121.24	131.08	127.23	122.65	118.56
118.34	111.09	126.9	113.77	120.96	119.3	118.17	114.31	122.23	121.18	131.01	127.15	122.58	118.49
118.28	111.04	126.84	113.74	120.92	119.26	118.11	114.28	122.17	121.12	130.93	127.06	122.52	118.42
118.22	110.99	126.78	113.72	120.87	119.23	118.06	114.25	122.11	121.06	130.86	126.97	122.45	118.35
118.17	110.93	126.73	113.69	120.83	119.19	118	114.22	122.05	121.01	130.78	126.89	122.39	118.28
118.11	110.88	126.67	113.66	120.79	119.15	117.94	114.19	121.99	120.95	130.71	126.8	122.33	118.21
118.05	110.83	126.61	113.64	120.74	119.12	117.88	114.16	121.93	120.89	130.63	126.71	122.26	118.14
118	110.77	126.55	113.61	120.7	119.08	117.82	114.13	121.87	120.83	130.56	126.63	122.2	118.06
117.94	110.72	126.5	113.58	120.65	119.04	117.76	114.1	121.81	120.77	130.48	126.54	122.14	117.99
117.88	110.67	126.44	113.56	120.61	119.01	117.7	114.07	121.76	120.71	130.41	126.45	122.07	117.92
117.83	110.61	126.38	113.53	120.57	118.97	117.64	114.04	121.7	120.65	130.33	126.37	122.01	117.85
117.77	110.56	126.32	113.51	120.52	118.93	117.59	114.02	121.64	120.59	130.26	126.28	121.95	117.78
117.71	110.51	126.27	113.48	120.48	118.89	117.53	113.99	121.58	120.54	130.19	126.2	121.88	117.71
117.66	110.45	126.21	113.45	120.43	118.86	117.47	113.96	121.52	120.48	130.11	126.11	121.82	117.64
117.6	110.4	126.15	113.43	120.39	118.82	117.41	113.93	121.46	120.42	130.04	126.03	121.75	117.57
117.54	110.35	126.09	113.4	120.35	118.78	117.35	113.9	121.4	120.36	129.96	125.94	121.69	117.5
117.49	110.29	126.04	113.37	120.3	118.75	117.29	113.87	121.35	120.3	129.89	125.86	121.63	117.43
117.43	110.24	125.98	113.35	120.26	118.71	117.24	113.84	121.29	120.24	129.81	125.77	121.56	117.36
117.37	110.19	125.92	113.32	120.22	118.67	117.18	113.81	121.23	120.19	129.74	125.68	121.5	117.29
117.32	110.14	125.87	113.29	120.17	118.64	117.12	113.78	121.17	120.13	129.67	125.6	121.44	117.22
117.26	110.08	125.81	113.27	120.13	118.6	117.06	113.76	121.11	120.07	129.59	125.51	121.37	117.15
117.21	110.03	125.75	113.24	120.08	118.56	117	113.73	121.05	120.01	129.52	125.43	121.31	117.08
117.15	109.98	125.7	113.21	120.04	118.53	116.94	113.7	120.99	119.95	129.44	125.34	121.25	117.01
117.09	109.93	125.64	113.19	120	118.49	116.89	113.67	120.94	119.9	129.37	125.26	121.18	116.94
117.04	109.87	125.58	113.16	119.95	118.45	116.83	113.64	120.88	119.84	129.3	125.18	121.12	116.87
116.98	109.82	125.52	113.13	119.91	118.42	116.77	113.61	120.82	119.78	129.22	125.09	121.06	116.8
116.92	109.77	125.47	113.11	119.87	118.38	116.71	113.58	120.76	119.72	129.15	125.01	120.99	116.73
116.87	109.72	125.41	113.08	119.82	118.34	116.65	113.56	120.7	119.66	129.07	124.92	120.93	116.66
116.81	109.66	125.35	113.06	119.78	118.31	116.6	113.53	120.65	119.61	129	124.84	120.87	116.6
116.76	109.61	125.3	113.03	119.74	118.27	116.54	113.5	120.59	119.55	128.93	124.75	120.81	116.53
116.7	109.56	125.24	113	119.69	118.23	116.48	113.47	120.53	119.49	128.85	124.67	120.74	116.46
116.64	109.51	125.18	112.98	119.65	118.2	116.42	113.44	120.47	119.43	128.78	124.58	120.68	116.39
116.59	109.46	125.13	112.95	119.61	118.16	116.37	113.41	120.41	119.37	128.71	124.5	120.62	116.32
116.53	109.4	125.07	112.92	119.56	118.13	116.31	113.38	120.36	119.32	128.63	124.42	120.55	116.25
116.48	109.35	125.01	112.9	119.52	118.09	116.25	113.36	120.3	119.26	128.56	124.33	120.49	116.18
116.42	109.3	124.96	112.87	119.48	118.05	116.19	113.33	120.24	119.2	128.49	124.25	120.43	116.11
116.37	109.25	124.9	112.85	119.43	118.02	116.14	113.3	120.18	119.14	128.41	124.16	120.37	116.04
116.31	109.2	124.84	112.82	119.39	117.98	116.08	113.27	120.13	119.09	128.34	124.08	120.3	115.97
116.25	109.14	124.79	112.79	119.35	117.94	116.02	113.24	120.07	119.03	128.27	124	120.24	115.91
116.2	109.09	124.73	112.77	119.3	117.91	115.96	113.21	120.01	118.97	128.19	123.91	120.18	115.84
116.14	109.04	124.68	112.74	119.26	117.87	115.91	113.18	119.95	118.91	128.12	123.83	120.11	115.77
116.09	108.99	124.62	112.72	119.22	117.84	115.85	113.16	119.9	118.85	128.05	123.75	120.05	115.7
116.03	108.94	124.56	112.69	119.17	117.8	115.79	113.13	119.84	118.8	127.97	123.66	119.99	115.63
115.98	108.89	124.51	112.66	119.13	117.76	115.73	113.1	119.78	118.74	127.9	123.58	119.93	115.56
115.92	108.83	124.45	112.64	119.09	117.73	115.68	113.07	119.72	118.68	127.83	123.5	119.86	115.49
115.87	108.78	124.39	112.61	119.05	117.69	115.62	113.04	119.67	118.62	127.76	123.42	119.8	115.43
115.81	108.73	124.34	112.58	119	117.65	115.56	113.01	119.61	118.57	127.68	123.33	119.74	115.36
115.76	108.68	124.28	112.56	118.96	117.62	115.5	112.99	119.55	118.51	127.61	123.25	119.68	115.29
115.7	108.63	124.23	112.53	118.92	117.58	115.45	112.96	119.5	118.45	127.54	123.17	119.61	115.22
115.64	108.58	124.17	112.51	118.87	117.55	115.39	112.93	119.44	118.4	127.47	123.08	119.55	115.15
115.59	108.53	124.11	112.48	118.83	117.51	115.33	112.9	119.38	118.34	127.39	123	119.49	115.08
115.53	108.47	124.06	112.45	118.79	117.47	115.28	112.87	119.32	118.28	127.32	122.92	119.43	115.02
115.48	108.42	124	112.43	118.75	117.44	115.22	112.84	119.27	118.22	127.25	122.84	119.37	114.95
115.42	108.37	123.95	112.4	118.7	117.4	115.16	112.82	119.21	118.17	127.18	122.75	119.3	114.88
115.37	108.32	123.89	112.38	118.66	117.37	115.1	112.79	119.15	118.11	127.1	122.67	119.24	114.81
115.31	108.27	123.84	112.35	118.62	117.33	115.05	112.76	119.1	118.05	127.03	122.59	119.18	114.74
115.36	108.32	123.87	112.36	118.64	117.35	115.08	112.77	119.13	118.1	127.07	122.63	119.22	114.8
115.41	108.36	123.9	112.37	118.66	117.36	115.12	112.78	119.16	118.15	127.11	122.67	119.27	114.85
115.45	108.41	123.93	112.39	118.68	117.38	115.16	112.8	119.19	118.19	127.15	122.71	119.31	114.91
115.4	108.36	123.87	112.36	118.64	117.34	115.1	112.77	119.13	118.13	127.08	122.63	119.25	114.84
115.34	108.3	123.82	112.33	118.59	117.31	115.04	112.74	119.07	118.08	127.01	122.54	119.19	114.77
115.29	108.25	123.76	112.31	118.55	117.27	114.98	112.71	119.02	118.02	126.93	122.46	119.13	114.7
115.24	108.2	123.71	112.28	118.51	117.24	114.93	112.68	118.96	117.96	126.86	122.38	119.06	114.64
115.18	108.15	123.65	112.26	118.46	117.2	114.87	112.66	118.9	117.91	126.79	122.3	119	114.57
115.13	108.1	123.6	112.23	118.42	117.17	114.81	112.63	118.85	117.85	126.72	122.22	118.94	114.5
115.07	108.05	123.54	112.2	118.38	117.13	114.76	112.6	118.79	117.79	126.65	122.13	118.88	114.43
115.02	108	123.49	112.18	118.34	117.09	114.7	112.57	118.73	117.74	126.57	122.05	118.82	114.37
114.96	107.95	123.43	112.15	118.29	117.06	114.64	112.54	118.68	117.68	126.5	121.97	118.75	114.3
114.91	107.9	123.37	112.13	118.25	117.02	114.59	112.52	118.62	117.62	126.43	121.89	118.69	114.23
114.85	107.85	123.32	112.1	118.21	116.99	114.53	112.49	118.56	117.56	126.36	121.81	118.63	114.17
114.8	107.8	123.26	112.08	118.17	116.95	114.47	112.46	118.51	117.51	126.29	121.73	118.57	114.1
114.74	107.74	123.21	112.05	118.13	116.92	114.42	112.43	118.45	117.45	126.22	121.65	118.51	114.03
114.69	107.69	123.15	112.02	118.08	116.88	114.36	112.4	118.39	117.39	126.14	121.56	118.45	113.96
114.63	107.64	123.1	112	118.04	116.85	114.31	112.38	118.34	117.34	126.07	121.48	118.38	113.9
114.58	107.59	123.04	111.97	118	116.81	114.25	112.35	118.28	117.28	126	121.4	118.32	113.83
114.53	107.54	122.99	111.95	117.96	116.77	114.19	112.32	118.23	117.22	125.93	121.32	118.26	113.76
114.47	107.49	122.93	111.92	117.91	116.74	114.14	112.29	118.17	117.17	125.86	121.24	118.2	113.7
114.42	107.44	122.88	111.9	117.87	116.7	114.08	112.26	118.11	117.11	125.79	121.16	118.14	113.63
114.36	107.39	122.82	111.87	117.83	116.67	114.02	112.24	118.06	117.05	125.72	121.08	118.08	113.56
114.31	107.34	122.77	111.84	117.79	116.63	113.97	112.21	118	117	125.65	121	118.01	113.5
114.25	107.29	122.71	111.82	117.75	116.6	113.91	112.18	117.94	116.94	125.57	120.92	117.95	113.43
114.2	107.24	122.66	111.79	117.7	116.56	113.85	112.15	117.89	116.88	125.5	120.84	117.89	113.36
114.15	107.19	122.6	111.77	117.66	116.53	113.8	112.12	117.83	116.83	125.43	120.76	117.83	113.3
114.09	107.14	122.55	111.74	117.62	116.49	113.74	112.1	117.78	116.77	125.36	120.68	117.77	113.23
114.04	107.09	122.49	111.72	117.58	116.46	113.69	112.07	117.72	116.72	125.29	120.6	117.71	113.16
113.98	107.04	122.44	111.69	117.54	116.42	113.63	112.04	117.67	116.66	125.22	120.52	117.65	113.1
113.93	106.99	122.38	111.67	117.49	116.39	113.57	112.01	117.61	116.6	125.15	120.44	117.58	113.03
113.88	106.94	122.33	111.64	117.45	116.35	113.52	111.99	117.55	116.55	125.08	120.36	117.52	112.96
113.82	106.89	122.27	111.61	117.41	116.31	113.46	111.96	117.5	116.49	125.01	120.28	117.46	112.9
113.77	106.84	122.22	111.59	117.37	116.28	113.41	111.93	117.44	116.43	124.94	120.2	117.4	112.83
113.71	106.79	122.16	111.56	117.33	116.24	113.35	111.9	117.39	116.38	124.87	120.12	117.34	112.77
113.66	106.74	122.11	111.54	117.28	116.21	113.3	111.88	117.33	116.32	124.8	120.04	117.28	112.7
113.61	106.69	122.06	111.51	117.24	116.17	113.24	111.85	117.28	116.27	124.73	119.96	117.22	112.63
113.55	106.64	122	111.49	117.2	116.14	113.18	111.82	117.22	116.21	124.66	119.88	117.16	112.57
113.5	106.59	121.95	111.46	117.16	116.1	113.13	111.79	117.17	116.15	124.59	119.8	117.1	112.5
113.45	106.54	121.89	111.44	117.12	116.07	113.07	111.77	117.11	116.1	124.52	119.72	117.03	112.44
113.39	106.49	121.84	111.41	117.08	116.03	113.02	111.74	117.05	116.04	124.44	119.64	116.97	112.37
113.34	106.44	121.78	111.39	117.03	116	112.96	111.71	117	115.99	124.37	119.56	116.91	112.3
113.29	106.4	121.73	111.36	116.99	115.96	112.91	111.68	116.94	115.93	124.3	119.48	116.85	112.24
113.23	106.35	121.67	111.33	116.95	115.93	112.85	111.66	116.89	115.87	124.23	119.4	116.79	112.17
113.18	106.3	121.62	111.31	116.91	115.89	112.79	111.63	116.83	115.82	124.16	119.32	116.73	112.11
113.13	106.25	121.57	111.28	116.87	115.86	112.74	111.6	116.78	115.76	124.09	119.25	116.67	112.04
113.07	106.2	121.51	111.26	116.83	115.82	112.68	111.57	116.72	115.71	124.02	119.17	116.61	111.98
113.02	106.15	121.46	111.23	116.79	115.79	112.63	111.55	116.67	115.65	123.95	119.09	116.55	111.91
112.97	106.1	121.4	111.21	116.74	115.75	112.57	111.52	116.61	115.59	123.89	119.01	116.49	111.85
112.91	106.05	121.35	111.18	116.7	115.72	112.52	111.49	116.56	115.54	123.82	118.93	116.43	111.78
112.86	106	121.3	111.16	116.66	115.68	112.46	111.46	116.5	115.48	123.75	118.85	116.37	111.72
112.81	105.95	121.24	111.13	116.62	115.65	112.41	111.44	116.45	115.43	123.68	118.77	116.3	111.65
112.75	105.9	121.19	111.11	116.58	115.62	112.35	111.41	116.39	115.37	123.61	118.7	116.24	111.59
112.7	105.85	121.13	111.08	116.54	115.58	112.3	111.38	116.34	115.32	123.54	118.62	116.18	111.52
112.65	105.81	121.08	111.06	116.5	115.55	112.24	111.35	116.28	115.26	123.47	118.54	116.12	111.46
112.59	105.76	121.03	111.03	116.46	115.51	112.19	111.33	116.23	115.2	123.4	118.46	116.06	111.39
112.54	105.71	120.97	111.01	116.41	115.48	112.13	111.3	116.17	115.15	123.33	118.38	116	111.33
112.49	105.66	120.92	110.98	116.37	115.44	112.08	111.27	116.12	115.09	123.26	118.31	115.94	111.26
112.44	105.61	120.87	110.96	116.33	115.41	112.02	111.25	116.07	115.04	123.19	118.23	115.88	111.2
112.38	105.56	120.81	110.93	116.29	115.37	111.97	111.22	116.01	114.98	123.12	118.15	115.82	111.13
112.33	105.51	120.76	110.91	116.25	115.34	111.91	111.19	115.96	114.93	123.05	118.07	115.76	111.07
112.28	105.46	120.7	110.88	116.21	115.3	111.86	111.16	115.9	114.87	122.98	117.99	115.7	111
112.22	105.42	120.65	110.86	116.17	115.27	111.8	111.14	115.85	114.82	122.91	117.92	115.64	110.94
112.17	105.37	120.6	110.83	116.13	115.23	111.75	111.11	115.79	114.76	122.84	117.84	115.58	110.87
112.12	105.32	120.54	110.81	116.09	115.2	111.69	111.08	115.74	114.71	122.78	117.76	115.52	110.81
112.07	105.27	120.49	110.78	116.04	115.17	111.64	111.06	115.68	114.65	122.71	117.69	115.46	110.75
112.01	105.22	120.44	110.76	116	115.13	111.58	111.03	115.63	114.59	122.64	117.61	115.4	110.68
111.96	105.17	120.38	110.73	115.96	115.1	111.53	111	115.58	114.54	122.57	117.53	115.34	110.62
111.91	105.13	120.33	110.71	115.92	115.06	111.47	110.97	115.52	114.48	122.5	117.45	115.28	110.55
111.86	105.08	120.28	110.68	115.88	115.03	111.42	110.95	115.47	114.43	122.43	117.38	115.22	110.49
111.8	105.03	120.22	110.66	115.84	114.99	111.36	110.92	115.41	114.37	122.36	117.3	115.16	110.42
111.75	104.98	120.17	110.63	115.8	114.96	111.31	110.89	115.36	114.32	122.29	117.22	115.1	110.36
111.7	104.93	120.12	110.61	115.76	114.93	111.25	110.87	115.31	114.26	122.23	117.15	115.04	110.3
111.65	104.88	120.06	110.58	115.72	114.89	111.2	110.84	115.25	114.21	122.16	117.07	114.98	110.23
111.69	104.93	120.1	110.59	115.74	114.91	111.24	110.85	115.28	114.26	122.2	117.11	115.03	110.29
111.74	104.98	120.13	110.6	115.76	114.92	111.27	110.86	115.31	114.3	122.24	117.15	115.07	110.34
111.79	105.02	120.16	110.62	115.78	114.94	111.31	110.88	115.34	114.35	122.28	117.19	115.12	110.4
111.84	105.07	120.19	110.63	115.8	114.96	111.35	110.89	115.37	114.4	122.32	117.23	115.16	110.46
111.88	105.12	120.23	110.64	115.82	114.98	111.38	110.9	115.4	114.45	122.36	117.27	115.21	110.51
111.93	105.16	120.26	110.65	115.84	114.99	111.42	110.91	115.44	114.5	122.4	117.31	115.26	110.57
111.98	105.21	120.29	110.66	115.86	115.01	111.46	110.92	115.47	114.54	122.44	117.36	115.3	110.63
112.03	105.26	120.33	110.67	115.88	115.03	111.5	110.94	115.5	114.59	122.48	117.4	115.35	110.68
112.07	105.3	120.36	110.69	115.9	115.04	111.53	110.95	115.53	114.64	122.53	117.44	115.4	110.74
112.12	105.35	120.39	110.7	115.92	115.06	111.57	110.96	115.56	114.69	122.57	117.48	115.44	110.79
112.17	105.4	120.42	110.71	115.94	115.08	111.61	110.97	115.59	114.74	122.61	117.52	115.49	110.85
112.22	105.44	120.46	110.72	115.96	115.09	111.64	110.99	115.62	114.78	122.65	117.56	115.54	110.91
112.26	105.49	120.49	110.73	115.98	115.11	111.68	111	115.65	114.83	122.69	117.6	115.58	110.96
112.31	105.54	120.52	110.74	116	115.13	111.72	111.01	115.68	114.88	122.73	117.64	115.63	111.02
112.36	105.58	120.55	110.76	116.02	115.14	111.75	111.02	115.71	114.93	122.77	117.68	115.67	111.07
112.41	105.63	120.59	110.77	116.04	115.16	111.79	111.03	115.74	114.98	122.81	117.72	115.72	111.13
112.45	105.68	120.62	110.78	116.06	115.18	111.83	111.05	115.77	115.02	122.85	117.76	115.77	111.19
112.5	105.72	120.65	110.79	116.08	115.19	111.86	111.06	115.8	115.07	122.89	117.8	115.81	111.24
112.55	105.77	120.68	110.8	116.1	115.21	111.9	111.07	115.83	115.12	122.93	117.84	115.86	111.3
112.6	105.82	120.72	110.82	116.12	115.23	111.94	111.08	115.86	115.17	122.97	117.88	115.9	111.35
112.64	105.86	120.75	110.83	116.15	115.24	111.97	111.1	115.89	115.21	123.01	117.93	115.95	111.41
112.69	105.91	120.78	110.84	116.17	115.26	112.01	111.11	115.92	115.26	123.05	117.97	116	111.46
112.74	105.96	120.81	110.85	116.19	115.28	112.05	111.12	115.95	115.31	123.09	118.01	116.04	111.52
112.78	106	120.85	110.86	116.21	115.29	112.08	111.13	115.99	115.36	123.13	118.05	116.09	111.58
112.83	106.05	120.88	110.87	116.23	115.31	112.12	111.14	116.02	115.4	123.18	118.09	116.13	111.63
112.88	106.09	120.91	110.89	116.25	115.33	112.16	111.16	116.05	115.45	123.22	118.13	116.18	111.69
112.93	106.14	120.94	110.9	116.27	115.35	112.19	111.17	116.08	115.5	123.26	118.17	116.23	111.74
112.97	106.19	120.98	110.91	116.29	115.36	112.23	111.18	116.11	115.55	123.3	118.21	116.27	111.8
113.02	106.23	121.01	110.92	116.31	115.38	112.27	111.19	116.14	115.6	123.34	118.25	116.32	111.85
113.07	106.28	121.04	110.93	116.33	115.4	112.3	111.21	116.17	115.64	123.38	118.29	116.36	111.91
113.12	106.33	121.07	110.94	116.35	115.41	112.34	111.22	116.2	115.69	123.42	118.33	116.41	111.97
113.16	106.37	121.11	110.96	116.37	115.43	112.38	111.23	116.23	115.74	123.46	118.37	116.46	112.02
113.21	106.42	121.14	110.97	116.39	115.45	112.41	111.24	116.26	115.79	123.5	118.41	116.5	112.08
113.26	106.46	121.17	110.98	116.41	115.46	112.45	111.25	116.29	115.83	123.54	118.45	116.55	112.13
113.3	106.51	121.2	110.99	116.43	115.48	112.49	111.27	116.32	115.88	123.58	118.49	116.59	112.19
113.35	106.56	121.24	111	116.45	115.5	112.52	111.28	116.35	115.93	123.62	118.53	116.64	112.24
113.4	106.6	121.27	111.01	116.47	115.51	112.56	111.29	116.38	115.98	123.66	118.57	116.68	112.3
113.45	106.65	121.3	111.03	116.49	115.53	112.6	111.3	116.41	116.02	123.7	118.61	116.73	112.35
113.49	106.7	121.33	111.04	116.51	115.55	112.63	111.32	116.44	116.07	123.74	118.65	116.78	112.41
113.54	106.74	121.37	111.05	116.53	115.56	112.67	111.33	116.47	116.12	123.78	118.69	116.82	112.47
113.59	106.79	121.4	111.06	116.55	115.58	112.71	111.34	116.5	116.16	123.82	118.73	116.87	112.52
113.63	106.83	121.43	111.07	116.57	115.6	112.74	111.35	116.53	116.21	123.86	118.77	116.91	112.58
113.68	106.88	121.46	111.08	116.59	115.61	112.78	111.36	116.56	116.26	123.9	118.82	116.96	112.63
113.73	106.93	121.5	111.1	116.61	115.63	112.82	111.38	116.59	116.31	123.94	118.86	117	112.69
113.78	106.97	121.53	111.11	116.63	115.65	112.85	111.39	116.62	116.35	123.98	118.9	117.05	112.74
113.72	106.92	121.47	111.08	116.59	115.61	112.8	111.36	116.57	116.3	123.91	118.82	116.99	112.68
113.67	106.87	121.42	111.06	116.55	115.58	112.74	111.33	116.51	116.24	123.84	118.74	116.93	112.61
113.61	106.82	121.37	111.03	116.51	115.54	112.69	111.31	116.46	116.19	123.77	118.66	116.87	112.54
113.56	106.77	121.31	111.01	116.47	115.51	112.63	111.28	116.4	116.13	123.7	118.58	116.81	112.48
113.51	106.72	121.26	110.98	116.43	115.47	112.58	111.25	116.35	116.07	123.64	118.5	116.75	112.41
113.45	106.67	121.2	110.96	116.38	115.44	112.52	111.22	116.3	116.02	123.57	118.43	116.68	112.35
113.4	106.62	121.15	110.93	116.34	115.4	112.47	111.2	116.24	115.96	123.5	118.35	116.62	112.28
113.35	106.57	121.1	110.91	116.3	115.37	112.41	111.17	116.19	115.91	123.43	118.27	116.56	112.22
113.29	106.52	121.04	110.88	116.26	115.34	112.36	111.14	116.13	115.85	123.36	118.19	116.5	112.15
113.24	106.47	120.99	110.86	116.22	115.3	112.3	111.12	116.08	115.79	123.29	118.12	116.44	112.08
113.19	106.43	120.94	110.83	116.18	115.27	112.24	111.09	116.02	115.74	123.22	118.04	116.38	112.02
113.13	106.38	120.88	110.81	116.14	115.23	112.19	111.06	115.97	115.68	123.15	117.96	116.32	111.95
113.08	106.33	120.83	110.78	116.1	115.2	112.13	111.03	115.91	115.63	123.08	117.88	116.26	111.89
113.03	106.28	120.77	110.76	116.06	115.16	112.08	111.01	115.86	115.57	123.01	117.81	116.2	111.82
112.97	106.23	120.72	110.73	116.02	115.13	112.02	110.98	115.8	115.51	122.94	117.73	116.14	111.76
112.92	106.18	120.67	110.71	115.97	115.09	111.97	110.95	115.75	115.46	122.87	117.65	116.08	111.69
112.87	106.13	120.61	110.68	115.93	115.06	111.91	110.93	115.7	115.4	122.8	117.57	116.02	111.63
112.81	106.08	120.56	110.66	115.89	115.03	111.86	110.9	115.64	115.35	122.74	117.5	115.96	111.56
112.76	106.03	120.51	110.63	115.85	114.99	111.8	110.87	115.59	115.29	122.67	117.42	115.9	111.5
112.71	105.98	120.45	110.61	115.81	114.96	111.75	110.85	115.53	115.24	122.6	117.34	115.84	111.43
112.65	105.93	120.4	110.58	115.77	114.92	111.7	110.82	115.48	115.18	122.53	117.27	115.78	111.37
112.6	105.88	120.35	110.56	115.73	114.89	111.64	110.79	115.42	115.12	122.46	117.19	115.72	111.3
112.55	105.84	120.29	110.53	115.69	114.85	111.59	110.76	115.37	115.07	122.39	117.11	115.66	111.24
112.5	105.79	120.24	110.51	115.65	114.82	111.53	110.74	115.32	115.01	122.32	117.04	115.6	111.17
112.44	105.74	120.19	110.48	115.61	114.79	111.48	110.71	115.26	114.96	122.25	116.96	115.54	111.11
112.39	105.69	120.13	110.46	115.57	114.75	111.42	110.68	115.21	114.9	122.19	116.88	115.48	111.04
112.34	105.64	120.08	110.43	115.53	114.72	111.37	110.66	115.15	114.85	122.12	116.81	115.41	110.98
112.28	105.59	120.03	110.41	115.49	114.68	111.31	110.63	115.1	114.79	122.05	116.73	115.35	110.92
112.23	105.54	119.97	110.38	115.45	114.65	111.26	110.6	115.05	114.74	121.98	116.65	115.29	110.85
112.18	105.49	119.92	110.36	115.4	114.62	111.2	110.58	114.99	114.68	121.91	116.58	115.23	110.79
112.13	105.45	119.87	110.33	115.36	114.58	111.15	110.55	114.94	114.63	121.84	116.5	115.17	110.72
112.07	105.4	119.81	110.31	115.32	114.55	111.09	110.52	114.89	114.57	121.78	116.42	115.11	110.66
112.02	105.35	119.76	110.28	115.28	114.51	111.04	110.5	114.83	114.52	121.71	116.35	115.05	110.59
111.97	105.3	119.71	110.26	115.24	114.48	110.99	110.47	114.78	114.46	121.64	116.27	114.99	110.53
111.92	105.25	119.66	110.23	115.2	114.44	110.93	110.44	114.72	114.41	121.57	116.2	114.93	110.47
111.86	105.2	119.6	110.21	115.16	114.41	110.88	110.42	114.67	114.35	121.5	116.12	114.88	110.4
111.81	105.15	119.55	110.18	115.12	114.38	110.82	110.39	114.62	114.3	121.44	116.05	114.82	110.34
111.76	105.11	119.5	110.16	115.08	114.34	110.77	110.36	114.56	114.24	121.37	115.97	114.76	110.27
111.71	105.06	119.44	110.13	115.04	114.31	110.71	110.34	114.51	114.19	121.3	115.89	114.7	110.21
111.65	105.01	119.39	110.11	115	114.28	110.66	110.31	114.46	114.13	121.23	115.82	114.64	110.15
111.6	104.96	119.34	110.09	114.96	114.24	110.61	110.28	114.4	114.08	121.17	115.74	114.58	110.08
111.55	104.91	119.29	110.06	114.92	114.21	110.55	110.26	114.35	114.02	121.1	115.67	114.52	110.02
111.5	104.87	119.23	110.04	114.88	114.17	110.5	110.23	114.3	113.97	121.03	115.59	114.46	109.95
111.45	104.82	119.18	110.01	114.84	114.14	110.44	110.2	114.24	113.91	120.96	115.52	114.4	109.89
111.39	104.77	119.13	109.99	114.8	114.11	110.39	110.18	114.19	113.86	120.89	115.44	114.34	109.83
111.34	104.72	119.08	109.96	114.76	114.07	110.34	110.15	114.14	113.8	120.83	115.37	114.28	109.76
111.29	104.67	119.02	109.94	114.72	114.04	110.28	110.12	114.08	113.75	120.76	115.29	114.22	109.7
111.24	104.63	118.97	109.91	114.68	114.01	110.23	110.1	114.03	113.69	120.69	115.22	114.16	109.64
111.19	104.58	118.92	109.89	114.64	113.97	110.17	110.07	113.98	113.64	120.63	115.14	114.1	109.57
111.13	104.53	118.87	109.86	114.6	113.94	110.12	110.04	113.93	113.58	120.56	115.07	114.04	109.51
111.08	104.48	118.81	109.84	114.56	113.9	110.07	110.02	113.87	113.53	120.49	114.99	113.98	109.45
111.03	104.43	118.76	109.81	114.52	113.87	110.01	109.99	113.82	113.47	120.42	114.92	113.92	109.38
110.98	104.39	118.71	109.79	114.48	113.84	109.96	109.97	113.77	113.42	120.36	114.85	113.86	109.32
110.93	104.34	118.66	109.77	114.44	113.8	109.91	109.94	113.71	113.36	120.29	114.77	113.8	109.26
110.87	104.29	118.61	109.74	114.4	113.77	109.85	109.91	113.66	113.31	120.22	114.7	113.74	109.19
110.82	104.24	118.55	109.72	114.36	113.74	109.8	109.89	113.61	113.25	120.16	114.62	113.68	109.13
110.77	104.2	118.5	109.69	114.32	113.7	109.75	109.86	113.56	113.2	120.09	114.55	113.63	109.07
110.72	104.15	118.45	109.67	114.28	113.67	109.69	109.83	113.5	113.15	120.02	114.47	113.57	109.01
110.67	104.1	118.4	109.64	114.24	113.64	109.64	109.81	113.45	113.09	119.96	114.4	113.51	108.94
110.62	104.05	118.35	109.62	114.2	113.6	109.58	109.78	113.4	113.04	119.89	114.33	113.45	108.88
110.56	104.01	118.29	109.59	114.16	113.57	109.53	109.75	113.35	112.98	119.82	114.25	113.39	108.82
110.51	103.96	118.24	109.57	114.12	113.54	109.48	109.73	113.29	112.93	119.75	114.18	113.33	108.76
110.46	103.91	118.19	109.55	114.08	113.5	109.42	109.7	113.24	112.87	119.69	114.1	113.27	108.69
110.41	103.87	118.14	109.52	114.04	113.47	109.37	109.68	113.19	112.82	119.62	114.03	113.21	108.63
110.36	103.82	118.09	109.5	114	113.44	109.32	109.65	113.14	112.76	119.56	113.96	113.15	108.57
110.31	103.77	118.03	109.47	113.96	113.4	109.26	109.62	113.08	112.71	119.49	113.88	113.09	108.51
110.26	103.72	117.98	109.45	113.92	113.37	109.21	109.6	113.03	112.66	119.42	113.81	113.04	108.44
110.21	103.68	117.93	109.42	113.89	113.34	109.16	109.57	112.98	112.6	119.36	113.74	112.98	108.38
110.15	103.63	117.88	109.4	113.85	113.3	109.1	109.55	112.93	112.55	119.29	113.66	112.92	108.32
110.1	103.58	117.83	109.38	113.81	113.27	109.05	109.52	112.87	112.49	119.22	113.59	112.86	108.26
110.05	103.54	117.78	109.35	113.77	113.24	109	109.49	112.82	112.44	119.16	113.52	112.8	108.19
110	103.49	117.72	109.33	113.73	113.2	108.95	109.47	112.77	112.39	119.09	113.44	112.74	108.13
109.95	103.44	117.67	109.3	113.69	113.17	108.89	109.44	112.72	112.33	119.03	113.37	112.68	108.07
109.9	103.4	117.62	109.28	113.65	113.14	108.84	109.41	112.67	112.28	118.96	113.3	112.62	108.01
109.85	103.35	117.57	109.26	113.61	113.1	108.79	109.39	112.61	112.22	118.89	113.23	112.57	107.95
109.8	103.3	117.52	109.23	113.57	113.07	108.73	109.36	112.56	112.17	118.83	113.15	112.51	107.88
109.75	103.26	117.47	109.21	113.53	113.04	108.68	109.34	112.51	112.12	118.76	113.08	112.45	107.82
109.69	103.21	117.42	109.18	113.49	113	108.63	109.31	112.46	112.06	118.7	113.01	112.39	107.76
109.64	103.16	117.36	109.16	113.45	112.97	108.58	109.28	112.41	112.01	118.63	112.94	112.33	107.7
109.59	103.12	117.31	109.13	113.41	112.94	108.52	109.26	112.35	111.95	118.56	112.86	112.27	107.64
109.54	103.07	117.26	109.11	113.37	112.91	108.47	109.23	112.3	111.9	118.5	112.79	112.21	107.58
109.49	103.02	117.21	109.09	113.34	112.87	108.42	109.21	112.25	111.85	118.43	112.72	112.16	107.51
109.44	102.98	117.16	109.06	113.3	112.84	108.36	109.18	112.2	111.79	118.37	112.65	112.1	107.45
109.39	102.93	117.11	109.04	113.26	112.81	108.31	109.15	112.15	111.74	118.3	112.57	112.04	107.39
109.34	102.88	117.06	109.01	113.22	112.77	108.26	109.13	112.09	111.69	118.24	112.5	111.98	107.33
109.29	102.84	117.01	108.99	113.18	112.74	108.21	109.1	112.04	111.63	118.17	112.43	111.92	107.27
109.24	102.79	116.95	108.97	113.14	112.71	108.15	109.08	111.99	111.58	118.11	112.36	111.86	107.21
109.19	102.74	116.9	108.94	113.1	112.68	108.1	109.05	111.94	111.52	118.04	112.29	111.81	107.15
109.14	102.7	116.85	108.92	113.06	112.64	108.05	109.03	111.89	111.47	117.97	112.21	111.75	107.08
109.09	102.65	116.8	108.89	113.02	112.61	108	109	111.84	111.42	117.91	112.14	111.69	107.02
109.04	102.61	116.75	108.87	112.98	112.58	107.94	108.97	111.79	111.36	117.84	112.07	111.63	106.96
108.99	102.56	116.7	108.85	112.95	112.54	107.89	108.95	111.73	111.31	117.78	112	111.57	106.9
108.94	102.51	116.65	108.82	112.91	112.51	107.84	108.92	111.68	111.26	117.71	111.93	111.52	106.84
108.89	102.47	116.6	108.8	112.87	112.48	107.79	108.9	111.63	111.2	117.65	111.86	111.46	106.78
108.84	102.42	116.55	108.77	112.83	112.45	107.73	108.87	111.58	111.15	117.58	111.78	111.4	106.72
108.79	102.38	116.5	108.75	112.79	112.41	107.68	108.85	111.53	111.1	117.52	111.71	111.34	106.66
108.74	102.33	116.45	108.73	112.75	112.38	107.63	108.82	111.48	111.04	117.45	111.64	111.28	106.6
108.68	102.28	116.4	108.7	112.71	112.35	107.58	108.79	111.43	110.99	117.39	111.57	111.23	106.54
108.63	102.24	116.34	108.68	112.67	112.32	107.53	108.77	111.38	110.94	117.32	111.5	111.17	106.48
108.58	102.19	116.29	108.65	112.64	112.28	107.47	108.74	111.32	110.88	117.26	111.43	111.11	106.41
108.53	102.15	116.24	108.63	112.6	112.25	107.42	108.72	111.27	110.83	117.2	111.36	111.05	106.35
108.48	102.1	116.19	108.61	112.56	112.22	107.37	108.69	111.22	110.78	117.13	111.29	111	106.29
108.43	102.06	116.14	108.58	112.52	112.19	107.32	108.67	111.17	110.72	117.07	111.21	110.94	106.23
108.38	102.01	116.09	108.56	112.48	112.15	107.26	108.64	111.12	110.67	117	111.14	110.88	106.17
108.33	101.97	116.04	108.54	112.44	112.12	107.21	108.61	111.07	110.62	116.94	111.07	110.82	106.11
108.29	101.92	115.99	108.51	112.4	112.09	107.16	108.59	111.02	110.56	116.87	111	110.76	106.05
108.24	101.87	115.94	108.49	112.37	112.06	107.11	108.56	110.97	110.51	116.81	110.93	110.71	105.99
108.19	101.83	115.89	108.46	112.33	112.02	107.06	108.54	110.92	110.46	116.74	110.86	110.65	105.93
108.14	101.78	115.84	108.44	112.29	111.99	107.01	108.51	110.87	110.41	116.68	110.79	110.59	105.87
108.09	101.74	115.79	108.42	112.25	111.96	106.95	108.49	110.82	110.35	116.62	110.72	110.53	105.81
108.04	101.69	115.74	108.39	112.21	111.93	106.9	108.46	110.77	110.3	116.55	110.65	110.48	105.75
107.99	101.65	115.69	108.37	112.17	111.89	106.85	108.44	110.71	110.25	116.49	110.58	110.42	105.69
107.94	101.6	115.64	108.35	112.14	111.86	106.8	108.41	110.66	110.19	116.42	110.51	110.36	105.63
107.89	101.56	115.59	108.32	112.1	111.83	106.75	108.39	110.61	110.14	116.36	110.44	110.3	105.57
107.84	101.51	115.54	108.3	112.06	111.8	106.69	108.36	110.56	110.09	116.29	110.37	110.25	105.51
107.79	101.47	115.49	108.27	112.02	111.76	106.64	108.33	110.51	110.04	116.23	110.3	110.19	105.45
107.74	101.42	115.44	108.25	111.98	111.73	106.59	108.31	110.46	109.98	116.17	110.23	110.13	105.39
107.69	101.38	115.39	108.23	111.94	111.7	106.54	108.28	110.41	109.93	116.1	110.16	110.07	105.33
107.64	101.33	115.34	108.2	111.91	111.67	106.49	108.26	110.36	109.88	116.04	110.09	110.02	105.27
107.59	101.29	115.29	108.18	111.87	111.64	106.44	108.23	110.31	109.82	115.98	110.02	109.96	105.21
107.54	101.24	115.24	108.16	111.83	111.6	106.39	108.21	110.26	109.77	115.91	109.95	109.9	105.15
107.49	101.2	115.19	108.13	111.79	111.57	106.33	108.18	110.21	109.72	115.85	109.88	109.85	105.09
107.44	101.15	115.14	108.11	111.75	111.54	106.28	108.16	110.16	109.67	115.78	109.81	109.79	105.03
107.39	101.11	115.09	108.09	111.72	111.51	106.23	108.13	110.11	109.61	115.72	109.74	109.73	104.98
107.34	101.06	115.04	108.06	111.68	111.48	106.18	108.11	110.06	109.56	115.66	109.67	109.67	104.92
107.3	101.02	114.99	108.04	111.64	111.44	106.13	108.08	110.01	109.51	115.59	109.6	109.62	104.86
107.25	100.97	114.94	108.02	111.6	111.41	106.08	108.06	109.96	109.46	115.53	109.53	109.56	104.8
107.2	100.93	114.89	107.99	111.56	111.38	106.03	108.03	109.91	109.4	115.47	109.47	109.5	104.74
107.15	100.88	114.84	107.97	111.53	111.35	105.98	108.01	109.86	109.35	115.4	109.4	109.45	104.68
107.1	100.84	114.79	107.94	111.49	111.32	105.92	107.98	109.81	109.3	115.34	109.33	109.39	104.62
107.05	100.79	114.74	107.92	111.45	111.28	105.87	107.96	109.76	109.25	115.28	109.26	109.33	104.56
107	100.75	114.69	107.9	111.41	111.25	105.82	107.93	109.71	109.19	115.21	109.19	109.28	104.5
106.95	100.71	114.64	107.87	111.37	111.22	105.77	107.91	109.66	109.14	115.15	109.12	109.22	104.44
106.9	100.66	114.59	107.85	111.34	111.19	105.72	107.88	109.61	109.09	115.09	109.05	109.16	104.38
106.85	100.62	114.54	107.83	111.3	111.16	105.67	107.86	109.56	109.04	115.02	108.98	109.11	104.33
106.81	100.57	114.49	107.8	111.26	111.12	105.62	107.83	109.51	108.99	114.96	108.92	109.05	104.27
106.76	100.53	114.45	107.78	111.22	111.09	105.57	107.81	109.46	108.93	114.9	108.85	108.99	104.21
106.71	100.48	114.4	107.76	111.19	111.06	105.52	107.78	109.41	108.88	114.84	108.78	108.94	104.15
106.66	100.44	114.35	107.73	111.15	111.03	105.46	107.76	109.36	108.83	114.77	108.71	108.88	104.09
106.61	100.4	114.3	107.71	111.11	111	105.41	107.73	109.31	108.78	114.71	108.64	108.82	104.03
106.56	100.35	114.25	107.69	111.07	110.97	105.36	107.71	109.26	108.73	114.65	108.57	108.77	103.97
106.51	100.31	114.2	107.66	111.03	110.93	105.31	107.68	109.21	108.67	114.58	108.51	108.71	103.91
106.47	100.26	114.15	107.64	111	110.9	105.26	107.66	109.16	108.62	114.52	108.44	108.65	103.86
106.42	100.22	114.1	107.62	110.96	110.87	105.21	107.63	109.11	108.57	114.46	108.37	108.6	103.8
106.37	100.18	114.05	107.59	110.92	110.84	105.16	107.61	109.07	108.52	114.4	108.3	108.54	103.74
106.32	100.13	114	107.57	110.88	110.81	105.11	107.58	109.02	108.47	114.33	108.23	108.48	103.68
106.27	100.09	113.95	107.55	110.85	110.78	105.06	107.56	108.97	108.41	114.27	108.17	108.43	103.62
106.22	100.04	113.9	107.52	110.81	110.74	105.01	107.53	108.92	108.36	114.21	108.1	108.37	103.57
106.18	100	113.86	107.5	110.77	110.71	104.96	107.51	108.87	108.31	114.15	108.03	108.31	103.51
106.13	99.956	113.81	107.48	110.74	110.68	104.91	107.48	108.82	108.26	114.08	107.96	108.26	103.45
106.08	99.913	113.76	107.45	110.7	110.65	104.86	107.46	108.77	108.21	114.02	107.89	108.2	103.39
106.03	99.869	113.71	107.43	110.66	110.62	104.81	107.43	108.72	108.15	113.96	107.83	108.15	103.33
105.98	99.825	113.66	107.41	110.62	110.59	104.76	107.41	108.67	108.1	113.9	107.76	108.09	103.27
105.93	99.781	113.61	107.39	110.59	110.56	104.71	107.38	108.62	108.05	113.84	107.69	108.03	103.22
105.89	99.738	113.56	107.36	110.55	110.52	104.66	107.36	108.57	108	113.77	107.63	107.98	103.16
105.84	99.694	113.51	107.34	110.51	110.49	104.6	107.33	108.52	107.95	113.71	107.56	107.92	103.1
105.79	99.651	113.47	107.32	110.47	110.46	104.55	107.31	108.48	107.9	113.65	107.49	107.86	103.04
105.74	99.607	113.42	107.29	110.44	110.43	104.5	107.28	108.43	107.84	113.59	107.42	107.81	102.99
105.69	99.564	113.37	107.27	110.4	110.4	104.45	107.26	108.38	107.79	113.53	107.36	107.75	102.93
105.65	99.52	113.32	107.25	110.36	110.37	104.4	107.23	108.33	107.74	113.46	107.29	107.7	102.87
105.6	99.477	113.27	107.22	110.33	110.34	104.35	107.21	108.28	107.69	113.4	107.22	107.64	102.81
105.55	99.434	113.22	107.2	110.29	110.3	104.3	107.18	108.23	107.64	113.34	107.16	107.58	102.76
105.5	99.391	113.17	107.18	110.25	110.27	104.25	107.16	108.18	107.59	113.28	107.09	107.53	102.7
105.45	99.347	113.13	107.15	110.21	110.24	104.2	107.13	108.13	107.53	113.22	107.02	107.47	102.64
105.41	99.304	113.08	107.13	110.18	110.21	104.15	107.11	108.09	107.48	113.16	106.96	107.42	102.58
105.36	99.261	113.03	107.11	110.14	110.18	104.1	107.09	108.04	107.43	113.09	106.89	107.36	102.53
105.31	99.218	112.98	107.09	110.1	110.15	104.05	107.06	107.99	107.38	113.03	106.82	107.31	102.47
105.36	99.266	113.02	107.1	110.12	110.17	104.09	107.07	108.02	107.43	113.08	106.87	107.35	102.53
105.41	99.315	113.05	107.11	110.15	110.18	104.13	107.09	108.05	107.48	113.12	106.91	107.4	102.59
105.46	99.364	113.08	107.12	110.17	110.2	104.17	107.1	108.08	107.53	113.16	106.95	107.45	102.65
105.51	99.412	113.12	107.13	110.19	110.22	104.21	107.11	108.12	107.58	113.21	107	107.5	102.71
105.56	99.461	113.15	107.15	110.21	110.24	104.25	107.12	108.15	107.63	113.25	107.04	107.55	102.77
105.6	99.509	113.19	107.16	110.23	110.25	104.29	107.14	108.18	107.68	113.3	107.09	107.6	102.82
105.56	99.466	113.14	107.13	110.19	110.22	104.24	107.11	108.13	107.63	113.23	107.02	107.55	102.77
105.51	99.423	113.09	107.11	110.16	110.19	104.19	107.09	108.08	107.58	113.17	106.95	107.49	102.71
105.46	99.379	113.04	107.09	110.12	110.16	104.14	107.06	108.03	107.53	113.11	106.89	107.43	102.65
105.41	99.336	112.99	107.07	110.08	110.13	104.09	107.04	107.99	107.48	113.05	106.82	107.38	102.59
105.37	99.293	112.95	107.04	110.05	110.1	104.04	107.01	107.94	107.43	112.99	106.75	107.32	102.54
105.32	99.25	112.9	107.02	110.01	110.07	103.99	106.99	107.89	107.38	112.93	106.69	107.27	102.48
105.27	99.207	112.85	107	109.97	110.03	103.94	106.96	107.84	107.32	112.86	106.62	107.21	102.42
105.22	99.163	112.8	106.97	109.93	110	103.89	106.94	107.79	107.27	112.8	106.56	107.16	102.37
105.18	99.12	112.75	106.95	109.9	109.97	103.84	106.91	107.74	107.22	112.74	106.49	107.1	102.31
105.13	99.077	112.7	106.93	109.86	109.94	103.79	106.89	107.69	107.17	112.68	106.42	107.04	102.25
105.08	99.034	112.66	106.91	109.82	109.91	103.74	106.87	107.65	107.12	112.62	106.36	106.99	102.19
105.03	98.992	112.61	106.88	109.79	109.88	103.69	106.84	107.6	107.07	112.56	106.29	106.93	102.14
104.99	98.949	112.56	106.86	109.75	109.85	103.64	106.82	107.55	107.02	112.5	106.23	106.88	102.08
104.94	98.906	112.51	106.84	109.71	109.82	103.59	106.79	107.5	106.97	112.44	106.16	106.82	102.02
104.89	98.863	112.46	106.81	109.68	109.79	103.54	106.77	107.45	106.91	112.37	106.09	106.77	101.97
104.84	98.82	112.42	106.79	109.64	109.76	103.49	106.74	107.41	106.86	112.31	106.03	106.71	101.91
104.8	98.777	112.37	106.77	109.6	109.73	103.44	106.72	107.36	106.81	112.25	105.96	106.66	101.85
104.75	98.735	112.32	106.75	109.57	109.69	103.39	106.7	107.31	106.76	112.19	105.9	106.6	101.8
104.7	98.692	112.27	106.72	109.53	109.66	103.34	106.67	107.26	106.71	112.13	105.83	106.54	101.74
104.65	98.649	112.23	106.7	109.49	109.63	103.29	106.65	107.21	106.66	112.07	105.77	106.49	101.68
104.61	98.607	112.18	106.68	109.46	109.6	103.24	106.62	107.17	106.61	112.01	105.7	106.43	101.63
104.56	98.564	112.13	106.65	109.42	109.57	103.19	106.6	107.12	106.56	111.95	105.63	106.38	101.57
104.51	98.522	112.08	106.63	109.38	109.54	103.14	106.57	107.07	106.51	111.89	105.57	106.32	101.51
104.47	98.479	112.03	106.61	109.35	109.51	103.09	106.55	107.02	106.46	111.83	105.5	106.27	101.46
104.42	98.437	111.99	106.59	109.31	109.48	103.04	106.53	106.97	106.41	111.77	105.44	106.21	101.4
104.37	98.394	111.94	106.56	109.28	109.45	102.99	106.5	106.93	106.35	111.71	105.37	106.16	101.35
104.32	98.352	111.89	106.54	109.24	109.42	102.94	106.48	106.88	106.3	111.65	105.31	106.1	101.29
104.28	98.31	111.84	106.52	109.2	109.39	102.89	106.45	106.83	106.25	111.59	105.24	106.05	101.23
104.23	98.267	111.8	106.5	109.17	109.36	102.85	106.43	106.78	106.2	111.53	105.18	105.99	101.18
104.18	98.225	111.75	106.47	109.13	109.33	102.8	106.4	106.73	106.15	111.46	105.11	105.94	101.12
104.14	98.183	111.7	106.45	109.09	109.29	102.75	106.38	106.69	106.1	111.4	105.05	105.88	101.06
104.09	98.141	111.65	106.43	109.06	109.26	102.7	106.36	106.64	106.05	111.34	104.99	105.83	101.01
104.04	98.098	111.61	106.4	109.02	109.23	102.65	106.33	106.59	106	111.28	104.92	105.77	100.95
104	98.056	111.56	106.38	108.98	109.2	102.6	106.31	106.54	105.95	111.22	104.86	105.72	100.9
103.95	98.014	111.51	106.36	108.95	109.17	102.55	106.28	106.5	105.9	111.16	104.79	105.66	100.84
103.9	97.972	111.46	106.34	108.91	109.14	102.5	106.26	106.45	105.85	111.1	104.73	105.61	100.79
103.86	97.93	111.42	106.31	108.88	109.11	102.45	106.24	106.4	105.8	111.04	104.66	105.55	100.73
103.81	97.888	111.37	106.29	108.84	109.08	102.4	106.21	106.35	105.75	110.98	104.6	105.5	100.67
103.86	97.937	111.4	106.3	108.86	109.1	102.44	106.22	106.39	105.8	111.03	104.64	105.55	100.73
103.91	97.986	111.44	106.32	108.88	109.12	102.48	106.24	106.42	105.85	111.07	104.69	105.6	100.79
103.96	98.035	111.47	106.33	108.9	109.13	102.52	106.25	106.45	105.9	111.12	104.73	105.65	100.85
104.01	98.084	111.51	106.34	108.93	109.15	102.56	106.26	106.48	105.95	111.16	104.78	105.7	100.91
104.06	98.133	111.54	106.35	108.95	109.17	102.6	106.27	106.52	106	111.21	104.82	105.75	100.97
104.11	98.182	111.58	106.36	108.97	109.19	102.64	106.29	106.55	106.05	111.25	104.87	105.8	101.03
104.15	98.231	111.61	106.38	108.99	109.2	102.68	106.3	106.58	106.1	111.29	104.91	105.85	101.09
104.2	98.28	111.65	106.39	109.01	109.22	102.72	106.31	106.61	106.16	111.34	104.96	105.9	101.15
104.16	98.238	111.6	106.37	108.97	109.19	102.67	106.29	106.57	106.11	111.28	104.89	105.84	101.1
104.11	98.196	111.55	106.34	108.94	109.16	102.62	106.26	106.52	106.05	111.22	104.83	105.79	101.04
104.06	98.154	111.51	106.32	108.9	109.13	102.57	106.24	106.47	106	111.16	104.76	105.73	100.99
104.02	98.111	111.46	106.3	108.87	109.1	102.52	106.22	106.42	105.95	111.1	104.7	105.68	100.93
103.97	98.069	111.41	106.28	108.83	109.07	102.47	106.19	106.38	105.9	111.04	104.63	105.62	100.87
103.92	98.027	111.37	106.25	108.79	109.04	102.42	106.17	106.33	105.85	110.98	104.57	105.57	100.82
103.88	97.985	111.32	106.23	108.76	109.01	102.37	106.14	106.28	105.8	110.92	104.51	105.51	100.76
103.83	97.943	111.27	106.21	108.72	108.98	102.32	106.12	106.23	105.75	110.86	104.44	105.46	100.71
103.78	97.901	111.22	106.19	108.69	108.95	102.28	106.1	106.19	105.7	110.8	104.38	105.41	100.65
103.74	97.859	111.18	106.16	108.65	108.92	102.23	106.07	106.14	105.65	110.74	104.31	105.35	100.59
103.69	97.817	111.13	106.14	108.61	108.89	102.18	106.05	106.09	105.6	110.68	104.25	105.3	100.54
103.64	97.775	111.08	106.12	108.58	108.86	102.13	106.02	106.05	105.55	110.62	104.19	105.24	100.48
103.6	97.734	111.04	106.1	108.54	108.83	102.08	106	106	105.5	110.56	104.12	105.19	100.43
103.55	97.692	110.99	106.07	108.51	108.79	102.03	105.98	105.95	105.45	110.5	104.06	105.13	100.37
103.5	97.65	110.94	106.05	108.47	108.76	101.98	105.95	105.9	105.4	110.44	103.99	105.08	100.32
103.46	97.608	110.89	106.03	108.43	108.73	101.93	105.93	105.86	105.35	110.38	103.93	105.02	100.26
103.41	97.567	110.85	106.01	108.4	108.7	101.89	105.9	105.81	105.3	110.32	103.87	104.97	100.21
103.37	97.525	110.8	105.98	108.36	108.67	101.84	105.88	105.76	105.25	110.26	103.8	104.91	100.15
103.32	97.483	110.75	105.96	108.33	108.64	101.79	105.86	105.72	105.2	110.2	103.74	104.86	100.1
103.27	97.442	110.71	105.94	108.29	108.61	101.74	105.83	105.67	105.15	110.14	103.68	104.8	100.04
103.23	97.4	110.66	105.92	108.25	108.58	101.69	105.81	105.62	105.1	110.08	103.61	104.75	99.986
103.18	97.359	110.61	105.89	108.22	108.55	101.64	105.78	105.58	105.05	110.03	103.55	104.7	99.931
103.13	97.317	110.57	105.87	108.18	108.52	101.6	105.76	105.53	105	109.97	103.49	104.64	99.876
103.09	97.276	110.52	105.85	108.15	108.49	101.55	105.74	105.48	104.95	109.91	103.42	104.59	99.821
103.04	97.234	110.47	105.83	108.11	108.46	101.5	105.71	105.44	104.9	109.85	103.36	104.53	99.766
103	97.193	110.43	105.81	108.08	108.43	101.45	105.69	105.39	104.85	109.79	103.3	104.48	99.711
102.95	97.152	110.38	105.78	108.04	108.4	101.4	105.67	105.34	104.8	109.73	103.24	104.42	99.656
102.9	97.11	110.33	105.76	108.01	108.37	101.35	105.64	105.3	104.75	109.67	103.17	104.37	99.602
102.86	97.069	110.29	105.74	107.97	108.34	101.31	105.62	105.25	104.7	109.61	103.11	104.32	99.547
102.81	97.028	110.24	105.72	107.93	108.31	101.26	105.6	105.2	104.65	109.55	103.05	104.26	99.492
102.77	96.987	110.19	105.69	107.9	108.28	101.21	105.57	105.16	104.6	109.49	102.98	104.21	99.438
102.72	96.946	110.15	105.67	107.86	108.25	101.16	105.55	105.11	104.55	109.44	102.92	104.15	99.383
102.67	96.904	110.1	105.65	107.83	108.22	101.11	105.52	105.06	104.5	109.38	102.86	104.1	99.328
102.63	96.863	110.06	105.63	107.79	108.19	101.06	105.5	105.02	104.45	109.32	102.8	104.04	99.274
102.58	96.822	110.01	105.61	107.76	108.16	101.02	105.48	104.97	104.4	109.26	102.73	103.99	99.219
102.54	96.781	109.96	105.58	107.72	108.13	100.97	105.45	104.92	104.35	109.2	102.67	103.94	99.165
102.49	96.74	109.92	105.56	107.69	108.1	100.92	105.43	104.88	104.3	109.14	102.61	103.88	99.111
102.45	96.699	109.87	105.54	107.65	108.07	100.87	105.41	104.83	104.25	109.08	102.55	103.83	99.056
102.4	96.659	109.82	105.52	107.62	108.04	100.82	105.38	104.79	104.2	109.02	102.48	103.77	99.002
102.36	96.618	109.78	105.49	107.58	108.01	100.78	105.36	104.74	104.15	108.97	102.42	103.72	98.948
102.31	96.577	109.73	105.47	107.55	107.98	100.73	105.34	104.69	104.1	108.91	102.36	103.67	98.894
102.26	96.536	109.69	105.45	107.51	107.95	100.68	105.31	104.65	104.05	108.85	102.3	103.61	98.84
102.22	96.495	109.64	105.43	107.47	107.93	100.63	105.29	104.6	104	108.79	102.24	103.56	98.786
102.17	96.455	109.59	105.41	107.44	107.9	100.58	105.27	104.56	103.95	108.73	102.17	103.51	98.732
102.13	96.414	109.55	105.38	107.4	107.87	100.54	105.24	104.51	103.9	108.67	102.11	103.45	98.678
102.08	96.373	109.5	105.36	107.37	107.84	100.49	105.22	104.46	103.85	108.62	102.05	103.4	98.624
102.04	96.333	109.46	105.34	107.33	107.81	100.44	105.2	104.42	103.8	108.56	101.99	103.34	98.57
101.99	96.292	109.41	105.32	107.3	107.78	100.39	105.17	104.37	103.75	108.5	101.93	103.29	98.516
101.95	96.251	109.36	105.3	107.26	107.75	100.35	105.15	104.33	103.71	108.44	101.87	103.24	98.462
101.9	96.211	109.32	105.27	107.23	107.72	100.3	105.13	104.28	103.66	108.38	101.8	103.18	98.408
101.86	96.171	109.27	105.25	107.19	107.69	100.25	105.1	104.23	103.61	108.33	101.74	103.13	98.355
101.81	96.13	109.23	105.23	107.16	107.66	100.2	105.08	104.19	103.56	108.27	101.68	103.08	98.301
101.77	96.09	109.18	105.21	107.12	107.63	100.16	105.06	104.14	103.51	108.21	101.62	103.02	98.247
101.72	96.049	109.13	105.19	107.09	107.6	100.11	105.03	104.1	103.46	108.15	101.56	102.97	98.194
101.68	96.009	109.09	105.16	107.05	107.57	100.06	105.01	104.05	103.41	108.1	101.5	102.92	98.14
101.63	95.969	109.04	105.14	107.02	107.54	100.01	104.99	104.01	103.36	108.04	101.44	102.86	98.087
101.59	95.928	109	105.12	106.98	107.51	99.966	104.96	103.96	103.31	107.98	101.38	102.81	98.033
101.54	95.888	108.95	105.1	106.95	107.48	99.919	104.94	103.91	103.26	107.92	101.31	102.76	97.98
101.5	95.848	108.91	105.08	106.91	107.45	99.871	104.92	103.87	103.21	107.86	101.25	102.7	97.927
101.45	95.808	108.86	105.06	106.88	107.42	99.824	104.89	103.82	103.16	107.81	101.19	102.65	97.873
101.41	95.768	108.82	105.03	106.85	107.39	99.777	104.87	103.78	103.11	107.75	101.13	102.6	97.82
101.36	95.728	108.77	105.01	106.81	107.36	99.729	104.85	103.73	103.07	107.69	101.07	102.54	97.767
101.32	95.688	108.72	104.99	106.78	107.33	99.682	104.82	103.69	103.02	107.63	101.01	102.49	97.714
101.27	95.648	108.68	104.97	106.74	107.31	99.635	104.8	103.64	102.97	107.58	100.95	102.44	97.661
101.23	95.608	108.63	104.95	106.71	107.28	99.588	104.78	103.6	102.92	107.52	100.89	102.38	97.608
101.18	95.568	108.59	104.92	106.67	107.25	99.541	104.75	103.55	102.87	107.46	100.83	102.33	97.555
101.14	95.528	108.54	104.9	106.64	107.22	99.493	104.73	103.51	102.82	107.41	100.77	102.28	97.502
101.09	95.488	108.5	104.88	106.6	107.19	99.446	104.71	103.46	102.77	107.35	100.71	102.22	97.449
101.05	95.448	108.45	104.86	106.57	107.16	99.399	104.68	103.42	102.72	107.29	100.65	102.17	97.396
101	95.408	108.41	104.84	106.53	107.13	99.352	104.66	103.37	102.67	107.23	100.59	102.12	97.343
100.96	95.369	108.36	104.82	106.5	107.1	99.305	104.64	103.32	102.63	107.18	100.53	102.06	97.29
100.91	95.329	108.32	104.79	106.46	107.07	99.258	104.61	103.28	102.58	107.12	100.47	102.01	97.238
100.87	95.289	108.27	104.77	106.43	107.04	99.211	104.59	103.23	102.53	107.06	100.41	101.96	97.185
100.83	95.249	108.23	104.75	106.4	107.01	99.164	104.57	103.19	102.48	107.01	100.35	101.91	97.132
100.78	95.21	108.18	104.73	106.36	106.98	99.118	104.55	103.14	102.43	106.95	100.29	101.85	97.08
100.74	95.17	108.14	104.71	106.33	106.96	99.071	104.52	103.1	102.38	106.89	100.23	101.8	97.027
100.69	95.131	108.09	104.69	106.29	106.93	99.024	104.5	103.05	102.33	106.84	100.17	101.75	96.975
100.65	95.091	108.05	104.66	106.26	106.9	98.977	104.48	103.01	102.28	106.78	100.11	101.69	96.922
100.6	95.052	108	104.64	106.22	106.87	98.93	104.45	102.96	102.24	106.72	100.05	101.64	96.87
100.56	95.012	107.96	104.62	106.19	106.84	98.884	104.43	102.92	102.19	106.66	99.987	101.59	96.817
100.51	94.973	107.91	104.6	106.15	106.81	98.837	104.41	102.88	102.14	106.61	99.927	101.54	96.765
100.47	94.933	107.87	104.58	106.12	106.78	98.79	104.38	102.83	102.09	106.55	99.868	101.48	96.713
100.43	94.894	107.82	104.56	106.09	106.75	98.744	104.36	102.79	102.04	106.5	99.808	101.43	96.66
100.38	94.855	107.78	104.53	106.05	106.72	98.697	104.34	102.74	101.99	106.44	99.749	101.38	96.608
100.34	94.815	107.73	104.51	106.02	106.69	98.65	104.32	102.7	101.95	106.38	99.689	101.33	96.556
100.29	94.776	107.69	104.49	105.98	106.67	98.604	104.29	102.65	101.9	106.33	99.63	101.27	96.504
100.25	94.737	107.64	104.47	105.95	106.64	98.557	104.27	102.61	101.85	106.27	99.571	101.22	96.452
100.21	94.698	107.6	104.45	105.91	106.61	98.511	104.25	102.56	101.8	106.21	99.511	101.17	96.4
100.16	94.659	107.55	104.43	105.88	106.58	98.464	104.22	102.52	101.75	106.16	99.452	101.12	96.348
100.12	94.62	107.51	104.4	105.85	106.55	98.418	104.2	102.47	101.7	106.1	99.393	101.06	96.296
100.07	94.58	107.46	104.38	105.81	106.52	98.371	104.18	102.43	101.66	106.04	99.334	101.01	96.244
100.03	94.541	107.42	104.36	105.78	106.49	98.325	104.16	102.38	101.61	105.99	99.275	100.96	96.192
99.986	94.502	107.38	104.34	105.74	106.46	98.279	104.13	102.34	101.56	105.93	99.216	100.91	96.14
99.943	94.463	107.33	104.32	105.71	106.44	98.232	104.11	102.3	101.51	105.88	99.157	100.85	96.089
99.899	94.424	107.29	104.3	105.68	106.41	98.186	104.09	102.25	101.46	105.82	99.098	100.8	96.037
99.855	94.386	107.24	104.28	105.64	106.38	98.14	104.07	102.21	101.41	105.76	99.04	100.75	95.985
99.811	94.347	107.2	104.25	105.61	106.35	98.094	104.04	102.16	101.37	105.71	98.981	100.7	95.934
99.768	94.308	107.15	104.23	105.57	106.32	98.047	104.02	102.12	101.32	105.65	98.922	100.64	95.882
99.724	94.269	107.11	104.21	105.54	106.29	98.001	104	102.07	101.27	105.6	98.864	100.59	95.831
99.68	94.23	107.06	104.19	105.51	106.26	97.955	103.98	102.03	101.22	105.54	98.805	100.54	95.779
99.637	94.192	107.02	104.17	105.47	106.23	97.909	103.95	101.99	101.17	105.48	98.747	100.49	95.728
99.593	94.153	106.98	104.15	105.44	106.21	97.863	103.93	101.94	101.13	105.43	98.688	100.44	95.676
99.55	94.114	106.93	104.13	105.4	106.18	97.817	103.91	101.9	101.08	105.37	98.63	100.38	95.625
99.506	94.076	106.89	104.11	105.37	106.15	97.771	103.88	101.85	101.03	105.32	98.572	100.33	95.574
99.463	94.037	106.84	104.08	105.34	106.12	97.725	103.86	101.81	100.98	105.26	98.513	100.28	95.522
99.419	93.998	106.8	104.06	105.3	106.09	97.679	103.84	101.77	100.93	105.21	98.455	100.23	95.471
99.376	93.96	106.76	104.04	105.27	106.06	97.633	103.82	101.72	100.89	105.15	98.397	100.18	95.42
99.332	93.921	106.71	104.02	105.24	106.03	97.587	103.79	101.68	100.84	105.09	98.339	100.12	95.369
99.289	93.883	106.67	104	105.2	106.01	97.541	103.77	101.63	100.79	105.04	98.281	100.07	95.318
99.246	93.844	106.62	103.98	105.17	105.98	97.495	103.75	101.59	100.74	104.98	98.223	100.02	95.267
99.202	93.806	106.58	103.96	105.14	105.95	97.449	103.73	101.55	100.7	104.93	98.165	99.968	95.216
99.159	93.768	106.54	103.93	105.1	105.92	97.404	103.7	101.5	100.65	104.87	98.107	99.916	95.165
99.116	93.729	106.49	103.91	105.07	105.89	97.358	103.68	101.46	100.6	104.82	98.049	99.864	95.114
99.073	93.691	106.45	103.89	105.03	105.86	97.312	103.66	101.42	100.55	104.76	97.992	99.812	95.063
99.03	93.653	106.4	103.87	105	105.84	97.266	103.64	101.37	100.5	104.71	97.934	99.761	95.012
98.987	93.615	106.36	103.85	104.97	105.81	97.221	103.61	101.33	100.46	104.65	97.876	99.709	94.961
98.943	93.576	106.32	103.83	104.93	105.78	97.175	103.59	101.28	100.41	104.6	97.819	99.657	94.91
98.9	93.538	106.27	103.81	104.9	105.75	97.129	103.57	101.24	100.36	104.54	97.761	99.605	94.86
98.857	93.5	106.23	103.79	104.87	105.72	97.084	103.55	101.2	100.31	104.49	97.704	99.554	94.809
98.814	93.462	106.18	103.77	104.83	105.69	97.038	103.53	101.15	100.27	104.43	97.646	99.502	94.758
98.771	93.424	106.14	103.74	104.8	105.67	96.993	103.5	101.11	100.22	104.38	97.589	99.451	94.708
98.728	93.386	106.1	103.72	104.77	105.64	96.947	103.48	101.07	100.17	104.32	97.532	99.399	94.657
98.779	93.436	106.13	103.74	104.79	105.66	96.988	103.49	101.1	100.23	104.37	97.579	99.452	94.72
98.829	93.487	106.17	103.75	104.81	105.67	97.028	103.51	101.13	100.28	104.42	97.626	99.504	94.782
98.88	93.538	106.21	103.76	104.83	105.69	97.069	103.52	101.17	100.33	104.46	97.673	99.557	94.844
98.93	93.588	106.24	103.77	104.85	105.71	97.109	103.53	101.2	100.39	104.51	97.72	99.61	94.906
98.981	93.639	106.28	103.78	104.88	105.73	97.15	103.54	101.23	100.44	104.56	97.767	99.662	94.969
99.031	93.689	106.32	103.8	104.9	105.74	97.19	103.56	101.27	100.49	104.6	97.814	99.715	95.031
99.082	93.74	106.35	103.81	104.92	105.76	97.231	103.57	101.3	100.54	104.65	97.861	99.768	95.093
99.038	93.701	106.31	103.79	104.89	105.73	97.185	103.55	101.26	100.5	104.59	97.803	99.716	95.042
98.995	93.663	106.26	103.77	104.85	105.71	97.14	103.53	101.21	100.45	104.54	97.746	99.664	94.991
98.952	93.625	106.22	103.75	104.82	105.68	97.094	103.5	101.17	100.4	104.48	97.688	99.613	94.94
98.909	93.587	106.18	103.72	104.79	105.65	97.048	103.48	101.13	100.35	104.43	97.631	99.561	94.89
98.866	93.548	106.13	103.7	104.75	105.62	97.003	103.46	101.08	100.31	104.37	97.573	99.509	94.839
98.823	93.51	106.09	103.68	104.72	105.59	96.957	103.44	101.04	100.26	104.32	97.516	99.458	94.788
98.78	93.472	106.05	103.66	104.69	105.57	96.912	103.41	101	100.21	104.26	97.459	99.406	94.738
98.737	93.434	106	103.64	104.65	105.54	96.866	103.39	100.95	100.16	104.21	97.402	99.355	94.687
98.694	93.396	105.96	103.62	104.62	105.51	96.821	103.37	100.91	100.12	104.15	97.345	99.303	94.637
98.651	93.358	105.92	103.6	104.59	105.48	96.776	103.35	100.87	100.07	104.1	97.288	99.252	94.586
98.608	93.32	105.87	103.58	104.55	105.45	96.73	103.32	100.82	100.02	104.04	97.231	99.2	94.536
98.566	93.282	105.83	103.56	104.52	105.42	96.685	103.3	100.78	99.975	103.99	97.174	99.149	94.485
98.523	93.244	105.78	103.54	104.49	105.4	96.639	103.28	100.74	99.928	103.93	97.117	99.097	94.435
98.48	93.206	105.74	103.51	104.45	105.37	96.594	103.26	100.69	99.88	103.88	97.06	99.046	94.385
98.437	93.169	105.7	103.49	104.42	105.34	96.549	103.24	100.65	99.833	103.83	97.003	98.994	94.335
98.395	93.131	105.65	103.47	104.39	105.31	96.504	103.21	100.61	99.786	103.77	96.947	98.943	94.284
98.352	93.093	105.61	103.45	104.35	105.28	96.458	103.19	100.56	99.738	103.72	96.89	98.892	94.234
98.309	93.055	105.57	103.43	104.32	105.26	96.413	103.17	100.52	99.691	103.66	96.834	98.841	94.184
98.267	93.017	105.52	103.41	104.29	105.23	96.368	103.15	100.48	99.644	103.61	96.777	98.789	94.134
98.224	92.98	105.48	103.39	104.25	105.2	96.323	103.12	100.43	99.597	103.55	96.721	98.738	94.084
98.182	92.942	105.44	103.37	104.22	105.17	96.278	103.1	100.39	99.55	103.5	96.664	98.687	94.034
98.139	92.905	105.4	103.35	104.19	105.14	96.233	103.08	100.35	99.503	103.45	96.608	98.636	93.984
98.097	92.867	105.35	103.33	104.15	105.12	96.188	103.06	100.31	99.456	103.39	96.551	98.585	93.934
98.054	92.829	105.31	103.3	104.12	105.09	96.143	103.04	100.26	99.409	103.34	96.495	98.533	93.884
98.012	92.792	105.27	103.28	104.09	105.06	96.098	103.01	100.22	99.362	103.28	96.439	98.482	93.834
97.969	92.754	105.22	103.26	104.06	105.03	96.053	102.99	100.18	99.315	103.23	96.383	98.431	93.785
97.927	92.717	105.18	103.24	104.02	105.01	96.008	102.97	100.13	99.268	103.17	96.327	98.38	93.735
97.885	92.68	105.14	103.22	103.99	104.98	95.963	102.95	100.09	99.221	103.12	96.271	98.329	93.685
97.842	92.642	105.09	103.2	103.96	104.95	95.918	102.93	100.05	99.174	103.07	96.215	98.278	93.636
97.8	92.605	105.05	103.18	103.92	104.92	95.873	102.9	100.01	99.127	103.01	96.159	98.227	93.586
97.758	92.568	105.01	103.16	103.89	104.89	95.829	102.88	99.964	99.08	102.96	96.103	98.176	93.536
97.716	92.53	104.96	103.14	103.86	104.87	95.784	102.86	99.922	99.033	102.9	96.047	98.126	93.487
97.673	92.493	104.92	103.12	103.83	104.84	95.739	102.84	99.879	98.986	102.85	95.991	98.075	93.437
97.631	92.456	104.88	103.1	103.79	104.81	95.694	102.82	99.836	98.939	102.8	95.936	98.024	93.388
97.589	92.419	104.84	103.08	103.76	104.78	95.65	102.79	99.794	98.893	102.74	95.88	97.973	93.339
97.547	92.381	104.79	103.05	103.73	104.76	95.605	102.77	99.751	98.846	102.69	95.825	97.922	93.289
97.505	92.344	104.75	103.03	103.7	104.73	95.56	102.75	99.709	98.799	102.64	95.769	97.871	93.24
97.463	92.307	104.71	103.01	103.66	104.7	95.516	102.73	99.667	98.753	102.58	95.714	97.821	93.191
97.421	92.27	104.67	102.99	103.63	104.67	95.471	102.71	99.624	98.706	102.53	95.658	97.77	93.141
97.379	92.233	104.62	102.97	103.6	104.65	95.426	102.69	99.582	98.659	102.48	95.603	97.719	93.092
97.337	92.196	104.58	102.95	103.56	104.62	95.382	102.66	99.54	98.613	102.42	95.548	97.669	93.043
97.295	92.159	104.54	102.93	103.53	104.59	95.337	102.64	99.497	98.566	102.37	95.492	97.618	92.994
97.253	92.122	104.5	102.91	103.5	104.56	95.293	102.62	99.455	98.519	102.32	95.437	97.567	92.945
97.211	92.085	104.45	102.89	103.47	104.54	95.249	102.6	99.413	98.473	102.26	95.382	97.517	92.896
97.17	92.049	104.41	102.87	103.43	104.51	95.204	102.58	99.371	98.426	102.21	95.327	97.466	92.847
97.128	92.012	104.37	102.85	103.4	104.48	95.16	102.55	99.328	98.38	102.16	95.272	97.416	92.798
97.086	91.975	104.33	102.83	103.37	104.45	95.115	102.53	99.286	98.333	102.1	95.217	97.365	92.749
97.044	91.938	104.28	102.81	103.34	104.43	95.071	102.51	99.244	98.287	102.05	95.162	97.315	92.7
97.003	91.901	104.24	102.79	103.3	104.4	95.027	102.49	99.202	98.241	102	95.107	97.264	92.652
96.961	91.865	104.2	102.77	103.27	104.37	94.982	102.47	99.16	98.194	101.94	95.052	97.214	92.603
96.919	91.828	104.16	102.75	103.24	104.34	94.938	102.45	99.118	98.148	101.89	94.997	97.164	92.554
96.878	91.791	104.11	102.72	103.21	104.32	94.894	102.42	99.076	98.101	101.84	94.943	97.113	92.505
96.836	91.755	104.07	102.7	103.18	104.29	94.85	102.4	99.034	98.055	101.78	94.888	97.063	92.457
96.887	91.806	104.11	102.72	103.2	104.31	94.891	102.42	99.068	98.109	101.83	94.936	97.117	92.52
96.938	91.857	104.14	102.73	103.22	104.32	94.932	102.43	99.102	98.163	101.88	94.984	97.17	92.583
96.989	91.908	104.18	102.74	103.24	104.34	94.973	102.44	99.136	98.217	101.93	95.032	97.224	92.646
97.04	91.959	104.22	102.75	103.26	104.36	95.014	102.45	99.169	98.271	101.97	95.079	97.278	92.709
97.091	92.01	104.26	102.77	103.29	104.38	95.055	102.47	99.203	98.325	102.02	95.127	97.331	92.772
97.141	92.061	104.29	102.78	103.31	104.4	95.096	102.48	99.237	98.379	102.07	95.175	97.385	92.835
97.192	92.112	104.33	102.79	103.33	104.41	95.137	102.49	99.271	98.433	102.12	95.223	97.438	92.898
97.243	92.163	104.37	102.8	103.35	104.43	95.178	102.51	99.304	98.487	102.16	95.27	97.492	92.961
97.294	92.214	104.4	102.82	103.37	104.45	95.219	102.52	99.338	98.541	102.21	95.318	97.545	93.024
97.345	92.265	104.44	102.83	103.4	104.47	95.26	102.53	99.372	98.595	102.26	95.366	97.599	93.087
97.396	92.316	104.48	102.84	103.42	104.49	95.301	102.54	99.406	98.649	102.3	95.414	97.652	93.15
97.446	92.367	104.51	102.85	103.44	104.5	95.342	102.56	99.439	98.703	102.35	95.461	97.706	93.213
97.497	92.418	104.55	102.86	103.46	104.52	95.383	102.57	99.473	98.757	102.4	95.509	97.759	93.276
97.548	92.469	104.59	102.88	103.48	104.54	95.424	102.58	99.507	98.811	102.45	95.557	97.813	93.339
97.599	92.52	104.62	102.89	103.51	104.56	95.465	102.6	99.54	98.864	102.49	95.604	97.866	93.401
97.65	92.571	104.66	102.9	103.53	104.58	95.506	102.61	99.574	98.918	102.54	95.652	97.919	93.464
97.7	92.622	104.7	102.91	103.55	104.59	95.547	102.62	99.608	98.972	102.59	95.699	97.973	93.527
97.751	92.673	104.73	102.93	103.57	104.61	95.588	102.63	99.642	99.026	102.63	95.747	98.026	93.59
97.802	92.724	104.77	102.94	103.59	104.63	95.629	102.65	99.675	99.079	102.68	95.795	98.079	93.652
97.853	92.774	104.81	102.95	103.61	104.65	95.67	102.66	99.709	99.133	102.73	95.842	98.133	93.715
97.903	92.825	104.84	102.96	103.64	104.67	95.711	102.67	99.743	99.187	102.78	95.89	98.186	93.778
97.954	92.876	104.88	102.98	103.66	104.68	95.752	102.69	99.776	99.24	102.82	95.937	98.239	93.84
98.005	92.927	104.92	102.99	103.68	104.7	95.793	102.7	99.81	99.294	102.87	95.985	98.292	93.903
97.962	92.889	104.87	102.97	103.65	104.67	95.748	102.68	99.767	99.247	102.82	95.929	98.241	93.853
97.92	92.852	104.83	102.95	103.62	104.65	95.703	102.65	99.725	99.2	102.76	95.873	98.19	93.803
97.878	92.814	104.79	102.93	103.58	104.62	95.658	102.63	99.683	99.153	102.71	95.818	98.139	93.754
97.835	92.776	104.75	102.91	103.55	104.59	95.614	102.61	99.64	99.106	102.66	95.762	98.089	93.704
97.793	92.739	104.7	102.88	103.52	104.56	95.569	102.59	99.598	99.059	102.6	95.707	98.038	93.654
97.751	92.702	104.66	102.86	103.49	104.54	95.525	102.57	99.555	99.013	102.55	95.651	97.987	93.605
97.709	92.664	104.62	102.84	103.45	104.51	95.48	102.55	99.513	98.966	102.49	95.596	97.936	93.555
97.666	92.627	104.57	102.82	103.42	104.48	95.435	102.52	99.471	98.919	102.44	95.541	97.885	93.505
97.624	92.589	104.53	102.8	103.39	104.45	95.391	102.5	99.429	98.872	102.39	95.486	97.835	93.456
97.582	92.552	104.49	102.78	103.36	104.43	95.346	102.48	99.386	98.826	102.33	95.43	97.784	93.406
97.54	92.515	104.45	102.76	103.32	104.4	95.302	102.46	99.344	98.779	102.28	95.375	97.733	93.357
97.498	92.478	104.4	102.74	103.29	104.37	95.257	102.44	99.302	98.732	102.23	95.32	97.683	93.308
97.456	92.44	104.36	102.72	103.26	104.34	95.213	102.42	99.26	98.685	102.17	95.265	97.632	93.258
97.414	92.403	104.32	102.7	103.23	104.32	95.169	102.39	99.218	98.639	102.12	95.21	97.581	93.209
97.372	92.366	104.28	102.68	103.19	104.29	95.124	102.37	99.176	98.592	102.07	95.155	97.531	93.16
97.33	92.329	104.23	102.66	103.16	104.26	95.08	102.35	99.134	98.546	102.01	95.1	97.48	93.111
97.288	92.292	104.19	102.64	103.13	104.24	95.036	102.33	99.092	98.499	101.96	95.046	97.43	93.061
97.246	92.255	104.15	102.62	103.1	104.21	94.991	102.31	99.05	98.453	101.91	94.991	97.379	93.012
97.204	92.218	104.11	102.6	103.06	104.18	94.947	102.29	99.008	98.406	101.86	94.936	97.329	92.963
97.163	92.181	104.07	102.58	103.03	104.15	94.903	102.26	98.966	98.36	101.8	94.881	97.278	92.914
97.121	92.144	104.02	102.56	103	104.13	94.859	102.24	98.924	98.313	101.75	94.827	97.228	92.865
97.079	92.107	103.98	102.54	102.97	104.1	94.814	102.22	98.882	98.267	101.7	94.772	97.177	92.816
97.037	92.07	103.94	102.51	102.94	104.07	94.77	102.2	98.841	98.22	101.64	94.718	97.127	92.767
96.996	92.033	103.9	102.49	102.9	104.04	94.726	102.18	98.799	98.174	101.59	94.663	97.077	92.719
96.954	91.997	103.85	102.47	102.87	104.02	94.682	102.16	98.757	98.128	101.54	94.609	97.026	92.67
96.912	91.96	103.81	102.45	102.84	103.99	94.638	102.14	98.715	98.081	101.49	94.555	96.976	92.621
96.871	91.923	103.77	102.43	102.81	103.96	94.594	102.11	98.674	98.035	101.43	94.5	96.926	92.572
96.829	91.886	103.73	102.41	102.77	103.94	94.55	102.09	98.632	97.989	101.38	94.446	96.876	92.524
96.788	91.85	103.69	102.39	102.74	103.91	94.506	102.07	98.59	97.942	101.33	94.392	96.825	92.475
96.746	91.813	103.64	102.37	102.71	103.88	94.462	102.05	98.549	97.896	101.27	94.338	96.775	92.426
96.705	91.776	103.6	102.35	102.68	103.86	94.418	102.03	98.507	97.85	101.22	94.284	96.725	92.378
96.663	91.74	103.56	102.33	102.65	103.83	94.374	102.01	98.466	97.804	101.17	94.23	96.675	92.329
96.622	91.703	103.52	102.31	102.61	103.8	94.33	101.99	98.424	97.758	101.12	94.176	96.625	92.281
96.58	91.667	103.48	102.29	102.58	103.77	94.287	101.96	98.383	97.711	101.06	94.122	96.575	92.232
96.539	91.63	103.44	102.27	102.55	103.75	94.243	101.94	98.341	97.665	101.01	94.068	96.525	92.184
96.498	91.594	103.39	102.25	102.52	103.72	94.199	101.92	98.3	97.619	100.96	94.015	96.475	92.136
96.549	91.645	103.43	102.26	102.54	103.74	94.24	101.93	98.334	97.674	101.01	94.063	96.529	92.199
96.6	91.696	103.47	102.27	102.56	103.76	94.281	101.95	98.368	97.728	101.06	94.111	96.583	92.262
96.651	91.747	103.5	102.29	102.59	103.77	94.323	101.96	98.402	97.782	101.1	94.159	96.637	92.325
96.702	91.798	103.54	102.3	102.61	103.79	94.364	101.97	98.436	97.836	101.15	94.207	96.69	92.388
96.753	91.85	103.58	102.31	102.63	103.81	94.405	101.99	98.47	97.89	101.2	94.255	96.744	92.452
96.804	91.901	103.62	102.32	102.65	103.83	94.446	102	98.504	97.944	101.25	94.303	96.798	92.515
96.854	91.952	103.65	102.34	102.67	103.85	94.488	102.01	98.537	97.999	101.29	94.351	96.852	92.578
96.813	91.915	103.61	102.32	102.64	103.82	94.444	101.99	98.496	97.952	101.24	94.297	96.802	92.529
96.771	91.878	103.57	102.3	102.61	103.79	94.4	101.97	98.454	97.906	101.19	94.243	96.751	92.481
96.73	91.842	103.53	102.28	102.58	103.77	94.356	101.95	98.413	97.86	101.14	94.189	96.701	92.432
96.688	91.805	103.48	102.26	102.55	103.74	94.312	101.93	98.371	97.814	101.08	94.135	96.651	92.383
96.647	91.768	103.44	102.24	102.51	103.71	94.268	101.9	98.33	97.768	101.03	94.081	96.601	92.335
96.606	91.732	103.4	102.22	102.48	103.68	94.224	101.88	98.289	97.721	100.98	94.027	96.551	92.286
96.564	91.695	103.36	102.19	102.45	103.66	94.181	101.86	98.247	97.675	100.93	93.974	96.501	92.238
96.523	91.659	103.32	102.17	102.42	103.63	94.137	101.84	98.206	97.629	100.87	93.92	96.451	92.189
96.481	91.622	103.28	102.15	102.39	103.6	94.093	101.82	98.165	97.583	100.82	93.866	96.401	92.141
96.44	91.586	103.23	102.13	102.35	103.58	94.049	101.8	98.123	97.537	100.77	93.813	96.351	92.093
96.399	91.549	103.19	102.11	102.32	103.55	94.006	101.78	98.082	97.491	100.72	93.759	96.301	92.044
96.358	91.513	103.15	102.09	102.29	103.52	93.962	101.76	98.041	97.445	100.67	93.706	96.251	91.996
96.316	91.477	103.11	102.07	102.26	103.5	93.919	101.73	98	97.399	100.61	93.652	96.201	91.948
96.275	91.44	103.07	102.05	102.23	103.47	93.875	101.71	97.959	97.353	100.56	93.599	96.152	91.9
96.234	91.404	103.03	102.03	102.2	103.44	93.831	101.69	97.918	97.307	100.51	93.546	96.102	91.852
96.193	91.368	102.98	102.01	102.16	103.42	93.788	101.67	97.876	97.261	100.46	93.492	96.052	91.804
96.152	91.331	102.94	101.99	102.13	103.39	93.744	101.65	97.835	97.215	100.41	93.439	96.002	91.756
96.203	91.383	102.98	102.01	102.15	103.41	93.786	101.66	97.869	97.27	100.45	93.488	96.056	91.819
96.254	91.434	103.02	102.02	102.18	103.43	93.827	101.67	97.903	97.324	100.5	93.536	96.11	91.882
96.305	91.485	103.05	102.03	102.2	103.44	93.869	101.69	97.937	97.379	100.55	93.584	96.165	91.946
96.356	91.536	103.09	102.04	102.22	103.46	93.91	101.7	97.972	97.433	100.6	93.632	96.219	92.009
96.407	91.588	103.13	102.05	102.24	103.48	93.951	101.71	98.006	97.487	100.64	93.681	96.273	92.073
96.458	91.639	103.17	102.07	102.27	103.5	93.993	101.73	98.04	97.542	100.69	93.729	96.327	92.136
96.509	91.69	103.2	102.08	102.29	103.52	94.034	101.74	98.073	97.596	100.74	93.777	96.381	92.199
96.56	91.741	103.24	102.09	102.31	103.53	94.075	101.75	98.107	97.65	100.79	93.825	96.435	92.262
96.611	91.792	103.28	102.1	102.33	103.55	94.117	101.77	98.141	97.704	100.84	93.873	96.489	92.326
96.662	91.843	103.31	102.12	102.35	103.57	94.158	101.78	98.175	97.759	100.88	93.922	96.542	92.389
96.713	91.895	103.35	102.13	102.38	103.59	94.199	101.79	98.209	97.813	100.93	93.97	96.596	92.452
96.764	91.946	103.39	102.14	102.4	103.61	94.24	101.8	98.243	97.867	100.98	94.018	96.65	92.515
96.815	91.997	103.43	102.15	102.42	103.62	94.282	101.82	98.277	97.921	101.03	94.066	96.704	92.578
96.866	92.048	103.46	102.17	102.44	103.64	94.323	101.83	98.311	97.975	101.07	94.114	96.758	92.641
96.917	92.099	103.5	102.18	102.46	103.66	94.364	101.84	98.345	98.029	101.12	94.162	96.812	92.704
96.968	92.15	103.54	102.19	102.49	103.68	94.405	101.86	98.379	98.083	101.17	94.21	96.865	92.767
97.019	92.201	103.57	102.2	102.51	103.7	94.447	101.87	98.413	98.138	101.22	94.258	96.919	92.83
97.07	92.252	103.61	102.22	102.53	103.71	94.488	101.88	98.447	98.192	101.26	94.306	96.973	92.893
97.121	92.303	103.65	102.23	102.55	103.73	94.529	101.89	98.481	98.246	101.31	94.354	97.027	92.956
97.172	92.354	103.68	102.24	102.58	103.75	94.57	101.91	98.515	98.3	101.36	94.402	97.08	93.019
97.222	92.405	103.72	102.25	102.6	103.77	94.611	101.92	98.549	98.354	101.41	94.45	97.134	93.082
97.273	92.456	103.76	102.27	102.62	103.79	94.653	101.93	98.583	98.408	101.45	94.498	97.188	93.145
97.324	92.507	103.79	102.28	102.64	103.8	94.694	101.95	98.616	98.462	101.5	94.546	97.241	93.208
97.375	92.557	103.83	102.29	102.66	103.82	94.735	101.96	98.65	98.516	101.55	94.594	97.295	93.271
97.426	92.608	103.87	102.3	102.69	103.84	94.776	101.97	98.684	98.569	101.6	94.642	97.349	93.334
97.477	92.659	103.91	102.32	102.71	103.86	94.817	101.98	98.718	98.623	101.64	94.69	97.402	93.397
97.527	92.71	103.94	102.33	102.73	103.88	94.858	102	98.752	98.677	101.69	94.738	97.456	93.459
97.578	92.761	103.98	102.34	102.75	103.9	94.899	102.01	98.786	98.731	101.74	94.786	97.509	93.522
97.629	92.812	104.02	102.35	102.77	103.91	94.941	102.02	98.82	98.785	101.79	94.834	97.563	93.585
97.68	92.862	104.05	102.36	102.8	103.93	94.982	102.04	98.853	98.839	101.83	94.882	97.616	93.648
97.73	92.913	104.09	102.38	102.82	103.95	95.023	102.05	98.887	98.892	101.88	94.929	97.67	93.71
97.781	92.964	104.13	102.39	102.84	103.97	95.064	102.06	98.921	98.946	101.93	94.977	97.723	93.773
97.832	93.015	104.16	102.4	102.86	103.99	95.105	102.07	98.955	99	101.98	95.025	97.777	93.835
97.883	93.065	104.2	102.41	102.88	104	95.146	102.09	98.989	99.054	102.02	95.073	97.83	93.898
97.933	93.116	104.24	102.43	102.91	104.02	95.187	102.1	99.023	99.107	102.07	95.121	97.883	93.961
97.984	93.167	104.27	102.44	102.93	104.04	95.228	102.11	99.056	99.161	102.12	95.168	97.937	94.023
98.035	93.217	104.31	102.45	102.95	104.06	95.269	102.13	99.09	99.215	102.17	95.216	97.99	94.086
98.085	93.268	104.35	102.46	102.97	104.08	95.31	102.14	99.124	99.268	102.21	95.264	98.043	94.148
98.136	93.319	104.38	102.48	102.99	104.09	95.351	102.15	99.158	99.322	102.26	95.312	98.097	94.211
98.187	93.369	104.42	102.49	103.02	104.11	95.392	102.16	99.192	99.376	102.31	95.359	98.15	94.273
98.237	93.42	104.46	102.5	103.04	104.13	95.433	102.18	99.225	99.429	102.35	95.407	98.203	94.336
98.288	93.47	104.5	102.51	103.06	104.15	95.474	102.19	99.259	99.483	102.4	95.455	98.256	94.398
98.338	93.521	104.53	102.53	103.08	104.17	95.515	102.2	99.293	99.536	102.45	95.502	98.31	94.46
98.389	93.572	104.57	102.54	103.1	104.18	95.556	102.22	99.327	99.59	102.5	95.55	98.363	94.523
98.44	93.622	104.61	102.55	103.13	104.2	95.597	102.23	99.36	99.644	102.54	95.598	98.416	94.585
98.49	93.673	104.64	102.56	103.15	104.22	95.638	102.24	99.394	99.697	102.59	95.645	98.469	94.648
98.541	93.723	104.68	102.58	103.17	104.24	95.678	102.25	99.428	99.75	102.64	95.693	98.522	94.71
98.591	93.774	104.72	102.59	103.19	104.26	95.719	102.27	99.461	99.804	102.69	95.741	98.575	94.772
98.642	93.824	104.75	102.6	103.21	104.27	95.76	102.28	99.495	99.857	102.73	95.788	98.628	94.834
98.692	93.874	104.79	102.61	103.24	104.29	95.801	102.29	99.529	99.911	102.78	95.836	98.681	94.897
98.743	93.925	104.83	102.62	103.26	104.31	95.842	102.31	99.563	99.964	102.83	95.883	98.734	94.959
98.793	93.975	104.86	102.64	103.28	104.33	95.883	102.32	99.596	100.02	102.87	95.931	98.787	95.021
98.844	94.026	104.9	102.65	103.3	104.35	95.924	102.33	99.63	100.07	102.92	95.978	98.84	95.083
98.894	94.076	104.94	102.66	103.32	104.36	95.965	102.35	99.664	100.12	102.97	96.026	98.893	95.145
98.945	94.126	104.97	102.67	103.35	104.38	96.005	102.36	99.697	100.18	103.01	96.073	98.946	95.207
98.995	94.177	105.01	102.69	103.37	104.4	96.046	102.37	99.731	100.23	103.06	96.121	98.999	95.269
99.046	94.227	105.05	102.7	103.39	104.42	96.087	102.38	99.765	100.28	103.11	96.168	99.052	95.331
99.096	94.277	105.08	102.71	103.41	104.44	96.128	102.4	99.798	100.34	103.16	96.216	99.105	95.393
99.147	94.328	105.12	102.72	103.43	104.45	96.169	102.41	99.832	100.39	103.2	96.263	99.158	95.455
99.197	94.378	105.16	102.74	103.46	104.47	96.209	102.42	99.866	100.44	103.25	96.311	99.211	95.517
99.247	94.428	105.19	102.75	103.48	104.49	96.25	102.44	99.899	100.5	103.3	96.358	99.263	95.579
99.298	94.478	105.23	102.76	103.5	104.51	96.291	102.45	99.933	100.55	103.34	96.405	99.316	95.641
99.348	94.529	105.26	102.77	103.52	104.53	96.332	102.46	99.967	100.6	103.39	96.453	99.369	95.703
99.398	94.579	105.3	102.79	103.54	104.54	96.372	102.47	100	100.66	103.44	96.5	99.422	95.765
99.449	94.629	105.34	102.8	103.57	104.56	96.413	102.49	100.03	100.71	103.48	96.547	99.475	95.827
99.499	94.679	105.37	102.81	103.59	104.58	96.454	102.5	100.07	100.76	103.53	96.595	99.527	95.889
99.549	94.729	105.41	102.82	103.61	104.6	96.494	102.51	100.1	100.82	103.58	96.642	99.58	95.951
99.6	94.78	105.45	102.84	103.63	104.61	96.535	102.52	100.13	100.87	103.62	96.689	99.633	96.012
99.65	94.83	105.48	102.85	103.65	104.63	96.576	102.54	100.17	100.92	103.67	96.737	99.685	96.074
99.7	94.88	105.52	102.86	103.68	104.65	96.617	102.55	100.2	100.97	103.72	96.784	99.738	96.136
99.751	94.93	105.56	102.87	103.7	104.67	96.657	102.56	100.24	101.03	103.77	96.831	99.79	96.198
99.801	94.98	105.59	102.88	103.72	104.69	96.698	102.58	100.27	101.08	103.81	96.878	99.843	96.259
99.851	95.03	105.63	102.9	103.74	104.7	96.738	102.59	100.3	101.13	103.86	96.926	99.896	96.321
99.901	95.08	105.67	102.91	103.76	104.72	96.779	102.6	100.34	101.19	103.91	96.973	99.948	96.383
99.952	95.13	105.7	102.92	103.79	104.74	96.82	102.61	100.37	101.24	103.95	97.02	100	96.444
100	95.18	105.74	102.93	103.81	104.76	96.86	102.63	100.4	101.29	104	97.067	100.05	96.506
100.05	95.23	105.78	102.95	103.83	104.78	96.901	102.64	100.44	101.35	104.05	97.114	100.11	96.567
100.1	95.28	105.81	102.96	103.85	104.79	96.942	102.65	100.47	101.4	104.09	97.161	100.16	96.629
100.15	95.33	105.85	102.97	103.87	104.81	96.982	102.67	100.5	101.45	104.14	97.209	100.21	96.69
100.2	95.38	105.89	102.98	103.9	104.83	97.023	102.68	100.54	101.5	104.19	97.256	100.26	96.752
100.25	95.43	105.92	103	103.92	104.85	97.063	102.69	100.57	101.56	104.23	97.303	100.32	96.813
100.3	95.48	105.96	103.01	103.94	104.87	97.104	102.7	100.6	101.61	104.28	97.35	100.37	96.875
100.35	95.53	105.99	103.02	103.96	104.88	97.144	102.72	100.64	101.66	104.33	97.397	100.42	96.936
100.4	95.579	106.03	103.03	103.98	104.9	97.185	102.73	100.67	101.72	104.37	97.444	100.47	96.998
100.45	95.629	106.07	103.04	104	104.92	97.225	102.74	100.7	101.77	104.42	97.491	100.52	97.059
100.5	95.679	106.1	103.06	104.03	104.94	97.266	102.76	100.74	101.82	104.47	97.538	100.58	97.12
100.55	95.729	106.14	103.07	104.05	104.96	97.306	102.77	100.77	101.87	104.51	97.585	100.63	97.182
100.6	95.779	106.18	103.08	104.07	104.97	97.347	102.78	100.8	101.93	104.56	97.632	100.68	97.243
100.65	95.829	106.21	103.09	104.09	104.99	97.387	102.79	100.84	101.98	104.6	97.679	100.73	97.304
100.7	95.878	106.25	103.11	104.11	105.01	97.428	102.81	100.87	102.03	104.65	97.726	100.79	97.366
100.75	95.928	106.28	103.12	104.14	105.03	97.468	102.82	100.91	102.08	104.7	97.773	100.84	97.427
100.8	95.978	106.32	103.13	104.16	105.05	97.509	102.83	100.94	102.14	104.74	97.82	100.89	97.488
100.85	96.028	106.36	103.14	104.18	105.06	97.549	102.85	100.97	102.19	104.79	97.867	100.94	97.549
100.9	96.077	106.39	103.16	104.2	105.08	97.59	102.86	101.01	102.24	104.84	97.914	100.99	97.611
100.95	96.127	106.43	103.17	104.22	105.1	97.63	102.87	101.04	102.29	104.88	97.961	101.05	97.672
101	96.177	106.47	103.18	104.25	105.12	97.67	102.88	101.07	102.35	104.93	98.007	101.1	97.733
101.05	96.226	106.5	103.19	104.27	105.13	97.711	102.9	101.11	102.4	104.98	98.054	101.15	97.794
101.1	96.276	106.54	103.21	104.29	105.15	97.751	102.91	101.14	102.45	105.02	98.101	101.2	97.855
101.15	96.325	106.58	103.22	104.31	105.17	97.791	102.92	101.17	102.5	105.07	98.148	101.25	97.916
101.2	96.375	106.61	103.23	104.33	105.19	97.832	102.94	101.21	102.56	105.12	98.195	101.31	97.977
101.25	96.425	106.65	103.24	104.35	105.21	97.872	102.95	101.24	102.61	105.16	98.242	101.36	98.038
101.3	96.474	106.68	103.25	104.38	105.22	97.913	102.96	101.27	102.66	105.21	98.288	101.41	98.099
101.35	96.524	106.72	103.27	104.4	105.24	97.953	102.97	101.31	102.71	105.25	98.335	101.46	98.16
101.4	96.573	106.76	103.28	104.42	105.26	97.993	102.99	101.34	102.77	105.3	98.382	101.51	98.221
101.45	96.623	106.79	103.29	104.44	105.28	98.033	103	101.37	102.82	105.35	98.429	101.57	98.282
101.5	96.672	106.83	103.3	104.46	105.3	98.074	103.01	101.41	102.87	105.39	98.475	101.62	98.343
101.55	96.722	106.86	103.32	104.49	105.31	98.114	103.03	101.44	102.92	105.44	98.522	101.67	98.404
101.6	96.771	106.9	103.33	104.51	105.33	98.154	103.04	101.47	102.97	105.49	98.569	101.72	98.464
101.65	96.821	106.94	103.34	104.53	105.35	98.195	103.05	101.51	103.03	105.53	98.616	101.77	98.525
101.7	96.87	106.97	103.35	104.55	105.37	98.235	103.06	101.54	103.08	105.58	98.662	101.83	98.586
101.75	96.92	107.01	103.37	104.57	105.39	98.275	103.08	101.57	103.13	105.62	98.709	101.88	98.647
101.8	96.969	107.05	103.38	104.59	105.4	98.315	103.09	101.61	103.18	105.67	98.755	101.93	98.707
101.85	97.018	107.08	103.39	104.62	105.42	98.356	103.1	101.64	103.24	105.72	98.802	101.98	98.768
101.9	97.068	107.12	103.4	104.64	105.44	98.396	103.11	101.67	103.29	105.76	98.849	102.03	98.829
101.95	97.117	107.15	103.41	104.66	105.46	98.436	103.13	101.71	103.34	105.81	98.895	102.08	98.89
102	97.166	107.19	103.43	104.68	105.47	98.476	103.14	101.74	103.39	105.86	98.942	102.14	98.95
102.05	97.216	107.23	103.44	104.7	105.49	98.516	103.15	101.77	103.44	105.9	98.988	102.19	99.011
102.1	97.265	107.26	103.45	104.73	105.51	98.557	103.17	101.81	103.5	105.95	99.035	102.24	99.071
102.15	97.314	107.3	103.46	104.75	105.53	98.597	103.18	101.84	103.55	105.99	99.082	102.29	99.132
102.2	97.364	107.33	103.48	104.77	105.55	98.637	103.19	101.87	103.6	106.04	99.128	102.34	99.193
102.25	97.413	107.37	103.49	104.79	105.56	98.677	103.2	101.91	103.65	106.09	99.175	102.39	99.253
102.3	97.462	107.41	103.5	104.81	105.58	98.717	103.22	101.94	103.7	106.13	99.221	102.45	99.314
102.35	97.511	107.44	103.51	104.83	105.6	98.757	103.23	101.97	103.76	106.18	99.268	102.5	99.374
102.4	97.561	107.48	103.53	104.86	105.62	98.797	103.24	102.01	103.81	106.22	99.314	102.55	99.435
102.45	97.61	107.51	103.54	104.88	105.64	98.838	103.26	102.04	103.86	106.27	99.361	102.6	99.495
102.5	97.659	107.55	103.55	104.9	105.65	98.878	103.27	102.07	103.91	106.32	99.407	102.65	99.555
102.55	97.708	107.59	103.56	104.92	105.67	98.918	103.28	102.1	103.96	106.36	99.453	102.7	99.616
102.6	97.757	107.62	103.57	104.94	105.69	98.958	103.29	102.14	104.02	106.41	99.5	102.75	99.676
102.65	97.806	107.66	103.59	104.97	105.71	98.998	103.31	102.17	104.07	106.45	99.546	102.81	99.736
102.7	97.855	107.69	103.6	104.99	105.72	99.038	103.32	102.2	104.12	106.5	99.593	102.86	99.797
102.75	97.905	107.73	103.61	105.01	105.74	99.078	103.33	102.24	104.17	106.55	99.639	102.91	99.857
102.8	97.954	107.77	103.62	105.03	105.76	99.118	103.35	102.27	104.22	106.59	99.685	102.96	99.917
102.85	98.003	107.8	103.64	105.05	105.78	99.158	103.36	102.3	104.28	106.64	99.732	103.01	99.978
102.9	98.052	107.84	103.65	105.07	105.8	99.198	103.37	102.34	104.33	106.68	99.778	103.06	100.04
102.94	98.101	107.87	103.66	105.1	105.81	99.238	103.38	102.37	104.38	106.73	99.824	103.11	100.1
102.99	98.15	107.91	103.67	105.12	105.83	99.278	103.4	102.4	104.43	106.77	99.871	103.16	100.16
103.04	98.199	107.94	103.69	105.14	105.85	99.318	103.41	102.44	104.48	106.82	99.917	103.22	100.22
103.09	98.248	107.98	103.7	105.16	105.87	99.358	103.42	102.47	104.53	106.87	99.963	103.27	100.28
103.14	98.297	108.02	103.71	105.18	105.89	99.398	103.43	102.5	104.59	106.91	100.01	103.32	100.34
103.19	98.346	108.05	103.72	105.2	105.9	99.438	103.45	102.54	104.64	106.96	100.06	103.37	100.4
103.24	98.395	108.09	103.73	105.23	105.92	99.478	103.46	102.57	104.69	107	100.1	103.42	100.46
103.29	98.443	108.12	103.75	105.25	105.94	99.518	103.47	102.6	104.74	107.05	100.15	103.47	100.52
103.34	98.492	108.16	103.76	105.27	105.96	99.558	103.49	102.64	104.79	107.09	100.19	103.52	100.58
103.39	98.541	108.2	103.77	105.29	105.97	99.598	103.5	102.67	104.84	107.14	100.24	103.57	100.64
103.44	98.59	108.23	103.78	105.31	105.99	99.637	103.51	102.7	104.9	107.19	100.29	103.62	100.7
103.49	98.639	108.27	103.8	105.34	106.01	99.677	103.52	102.73	104.95	107.23	100.33	103.68	100.76
103.54	98.688	108.3	103.81	105.36	106.03	99.717	103.54	102.77	105	107.28	100.38	103.73	100.82
103.59	98.737	108.34	103.82	105.38	106.05	99.757	103.55	102.8	105.05	107.32	100.42	103.78	100.88
103.64	98.785	108.37	103.83	105.4	106.06	99.797	103.56	102.83	105.1	107.37	100.47	103.83	100.94
103.69	98.834	108.41	103.84	105.42	106.08	99.837	103.58	102.87	105.15	107.41	100.52	103.88	101
103.74	98.883	108.45	103.86	105.44	106.1	99.877	103.59	102.9	105.2	107.46	100.56	103.93	101.06
103.79	98.932	108.48	103.87	105.47	106.12	99.916	103.6	102.93	105.26	107.51	100.61	103.98	101.12
103.83	98.98	108.52	103.88	105.49	106.13	99.956	103.61	102.97	105.31	107.55	100.66	104.03	101.18
103.88	99.029	108.55	103.89	105.51	106.15	99.996	103.63	103	105.36	107.6	100.7	104.08	101.24
103.93	99.078	108.59	103.91	105.53	106.17	100.04	103.64	103.03	105.41	107.64	100.75	104.13	101.3
103.98	99.126	108.62	103.92	105.55	106.19	100.08	103.65	103.06	105.46	107.69	100.79	104.18	101.36
104.03	99.175	108.66	103.93	105.57	106.21	100.12	103.66	103.1	105.51	107.73	100.84	104.24	101.42
104.08	99.224	108.7	103.94	105.6	106.22	100.16	103.68	103.13	105.56	107.78	100.89	104.29	101.48
104.13	99.272	108.73	103.96	105.62	106.24	100.2	103.69	103.16	105.62	107.82	100.93	104.34	101.54
104.18	99.321	108.77	103.97	105.64	106.26	100.23	103.7	103.2	105.67	107.87	100.98	104.39	101.6
104.23	99.37	108.8	103.98	105.66	106.28	100.27	103.72	103.23	105.72	107.92	101.02	104.44	101.66
104.28	99.418	108.84	103.99	105.68	106.29	100.31	103.73	103.26	105.77	107.96	101.07	104.49	101.71
104.33	99.467	108.87	104	105.7	106.31	100.35	103.74	103.3	105.82	108.01	101.11	104.54	101.77
104.38	99.515	108.91	104.02	105.73	106.33	100.39	103.75	103.33	105.87	108.05	101.16	104.59	101.83
104.43	99.564	108.95	104.03	105.75	106.35	100.43	103.77	103.36	105.92	108.1	101.21	104.64	101.89
104.47	99.612	108.98	104.04	105.77	106.37	100.47	103.78	103.39	105.97	108.14	101.25	104.69	101.95
104.52	99.661	109.02	104.05	105.79	106.38	100.51	103.79	103.43	106.02	108.19	101.3	104.74	102.01
104.57	99.709	109.05	104.07	105.81	106.4	100.55	103.8	103.46	106.08	108.23	101.34	104.79	102.07
104.62	99.758	109.09	104.08	105.83	106.42	100.59	103.82	103.49	106.13	108.28	101.39	104.84	102.13
104.67	99.806	109.12	104.09	105.86	106.44	100.63	103.83	103.53	106.18	108.32	101.44	104.89	102.19
104.72	99.855	109.16	104.1	105.88	106.45	100.67	103.84	103.56	106.23	108.37	101.48	104.94	102.25
104.77	99.903	109.19	104.11	105.9	106.47	100.71	103.86	103.59	106.28	108.41	101.53	104.99	102.31
104.82	99.951	109.23	104.13	105.92	106.49	100.75	103.87	103.63	106.33	108.46	101.57	105.05	102.37
104.87	100	109.27	104.14	105.94	106.51	100.79	103.88	103.66	106.38	108.5	101.62	105.1	102.43
104.92	100.05	109.3	104.15	105.96	106.53	100.83	103.89	103.69	106.43	108.55	101.66	105.15	102.49
104.97	100.1	109.34	104.16	105.99	106.54	100.87	103.91	103.72	106.48	108.6	101.71	105.2	102.55
105.02	100.14	109.37	104.18	106.01	106.56	100.91	103.92	103.76	106.53	108.64	101.76	105.25	102.61
105.06	100.19	109.41	104.19	106.03	106.58	100.95	103.93	103.79	106.59	108.69	101.8	105.3	102.66
105.11	100.24	109.44	104.2	106.05	106.6	100.99	103.94	103.82	106.64	108.73	101.85	105.35	102.72
105.16	100.29	109.48	104.21	106.07	106.61	101.03	103.96	103.86	106.69	108.78	101.89	105.4	102.78
105.21	100.34	109.51	104.22	106.09	106.63	101.07	103.97	103.89	106.74	108.82	101.94	105.45	102.84
105.26	100.39	109.55	104.24	106.12	106.65	101.11	103.98	103.92	106.79	108.87	101.98	105.5	102.9
105.31	100.43	109.59	104.25	106.14	106.67	101.15	104	103.95	106.84	108.91	102.03	105.55	102.96
105.36	100.48	109.62	104.26	106.16	106.69	101.19	104.01	103.99	106.89	108.96	102.08	105.6	103.02
105.41	100.53	109.66	104.27	106.18	106.7	101.23	104.02	104.02	106.94	109	102.12	105.65	103.08
105.46	100.58	109.69	104.29	106.2	106.72	101.26	104.03	104.05	106.99	109.05	102.17	105.7	103.14
105.51	100.63	109.73	104.3	106.22	106.74	101.3	104.05	104.09	107.04	109.09	102.21	105.75	103.2
105.55	100.68	109.76	104.31	106.25	106.76	101.34	104.06	104.12	107.09	109.14	102.26	105.8	103.26
105.6	100.72	109.8	104.32	106.27	106.77	101.38	104.07	104.15	107.14	109.18	102.3	105.85	103.31
105.65	100.77	109.83	104.33	106.29	106.79	101.42	104.08	104.18	107.2	109.23	102.35	105.9	103.37
105.7	100.82	109.87	104.35	106.31	106.81	101.46	104.1	104.22	107.25	109.27	102.39	105.95	103.43
105.75	100.87	109.9	104.36	106.33	106.83	101.5	104.11	104.25	107.3	109.32	102.44	106	103.49
105.8	100.92	109.94	104.37	106.35	106.84	101.54	104.12	104.28	107.35	109.36	102.49	106.05	103.55
105.85	100.96	109.97	104.38	106.37	106.86	101.58	104.14	104.31	107.4	109.41	102.53	106.1	103.61
105.9	101.01	110.01	104.4	106.4	106.88	101.62	104.15	104.35	107.45	109.45	102.58	106.15	103.67
105.95	101.06	110.05	104.41	106.42	106.9	101.66	104.16	104.38	107.5	109.5	102.62	106.2	103.73
105.99	101.11	110.08	104.42	106.44	106.92	101.7	104.17	104.41	107.55	109.54	102.67	106.25	103.79
106.04	101.16	110.12	104.43	106.46	106.93	101.74	104.19	104.45	107.6	109.59	102.71	106.3	103.84
106.09	101.2	110.15	104.45	106.48	106.95	101.78	104.2	104.48	107.65	109.63	102.76	106.35	103.9
106.14	101.25	110.19	104.46	106.5	106.97	101.82	104.21	104.51	107.7	109.68	102.8	106.4	103.96
106.19	101.3	110.22	104.47	106.53	106.99	101.86	104.22	104.54	107.75	109.72	102.85	106.45	104.02
106.24	101.35	110.26	104.48	106.55	107	101.9	104.24	104.58	107.8	109.77	102.89	106.5	104.08
106.29	101.4	110.29	104.49	106.57	107.02	101.93	104.25	104.61	107.85	109.81	102.94	106.55	104.14
106.34	101.44	110.33	104.51	106.59	107.04	101.97	104.26	104.64	107.9	109.86	102.98	106.6	104.2
106.38	101.49	110.36	104.52	106.61	107.06	102.01	104.28	104.67	107.95	109.9	103.03	106.65	104.25
106.43	101.54	110.4	104.53	106.63	107.07	102.05	104.29	104.71	108	109.95	103.07	106.7	104.31
106.48	101.59	110.43	104.54	106.66	107.09	102.09	104.3	104.74	108.05	109.99	103.12	106.75	104.37
106.53	101.64	110.47	104.56	106.68	107.11	102.13	104.31	104.77	108.1	110.04	103.17	106.8	104.43
106.58	101.68	110.5	104.57	106.7	107.13	102.17	104.33	104.81	108.16	110.08	103.21	106.85	104.49
106.63	101.73	110.54	104.58	106.72	107.15	102.21	104.34	104.84	108.21	110.12	103.26	106.9	104.55
106.68	101.78	110.57	104.59	106.74	107.16	102.25	104.35	104.87	108.26	110.17	103.3	106.95	104.61
106.73	101.83	110.61	104.6	106.76	107.18	102.29	104.36	104.9	108.31	110.21	103.35	107	104.66
106.77	101.87	110.64	104.62	106.78	107.2	102.33	104.38	104.94	108.36	110.26	103.39	107.05	104.72
106.82	101.92	110.68	104.63	106.81	107.22	102.37	104.39	104.97	108.41	110.3	103.44	107.1	104.78
106.87	101.97	110.71	104.64	106.83	107.23	102.41	104.4	105	108.46	110.35	103.48	107.15	104.84
106.92	102.02	110.75	104.65	106.85	107.25	102.44	104.42	105.03	108.51	110.39	103.53	107.2	104.9
106.97	102.07	110.79	104.66	106.87	107.27	102.48	104.43	105.07	108.56	110.44	103.57	107.25	104.96
107.02	102.11	110.82	104.68	106.89	107.29	102.52	104.44	105.1	108.61	110.48	103.62	107.3	105.01
107.07	102.16	110.86	104.69	106.91	107.3	102.56	104.45	105.13	108.66	110.53	103.66	107.35	105.07
107.11	102.21	110.89	104.7	106.93	107.32	102.6	104.47	105.16	108.71	110.57	103.71	107.39	105.13
107.16	102.26	110.93	104.71	106.96	107.34	102.64	104.48	105.2	108.76	110.62	103.75	107.44	105.19
107.21	102.3	110.96	104.73	106.98	107.36	102.68	104.49	105.23	108.81	110.66	103.8	107.49	105.25
107.26	102.35	111	104.74	107	107.38	102.72	104.5	105.26	108.86	110.7	103.84	107.54	105.31
107.31	102.4	111.03	104.75	107.02	107.39	102.76	104.52	105.3	108.91	110.75	103.89	107.59	105.36
107.36	102.45	111.07	104.76	107.04	107.41	102.8	104.53	105.33	108.96	110.79	103.93	107.64	105.42
107.41	102.49	111.1	104.77	107.06	107.43	102.84	104.54	105.36	109.01	110.84	103.98	107.69	105.48
107.45	102.54	111.14	104.79	107.09	107.45	102.87	104.56	105.39	109.06	110.88	104.02	107.74	105.54
107.5	102.59	111.17	104.8	107.11	107.46	102.91	104.57	105.43	109.11	110.93	104.07	107.79	105.6
107.55	102.64	111.21	104.81	107.13	107.48	102.95	104.58	105.46	109.16	110.97	104.11	107.84	105.65
107.6	102.68	111.24	104.82	107.15	107.5	102.99	104.59	105.49	109.21	111.02	104.16	107.89	105.71
107.65	102.73	111.28	104.84	107.17	107.52	103.03	104.61	105.52	109.26	111.06	104.2	107.94	105.77
107.7	102.78	111.31	104.85	107.19	107.53	103.07	104.62	105.56	109.31	111.11	104.25	107.99	105.83
107.75	102.83	111.35	104.86	107.21	107.55	103.11	104.63	105.59	109.36	111.15	104.29	108.04	105.89
107.79	102.87	111.38	104.87	107.24	107.57	103.15	104.64	105.62	109.41	111.19	104.34	108.09	105.94
107.84	102.92	111.42	104.88	107.26	107.59	103.19	104.66	105.65	109.46	111.24	104.38	108.13	106
107.89	102.97	111.45	104.9	107.28	107.6	103.23	104.67	105.69	109.51	111.28	104.43	108.18	106.06
107.94	103.02	111.49	104.91	107.3	107.62	103.27	104.68	105.72	109.56	111.33	104.47	108.23	106.12
107.99	103.06	111.52	104.92	107.32	107.64	103.3	104.69	105.75	109.61	111.37	104.52	108.28	106.18
108.04	103.11	111.56	104.93	107.34	107.66	103.34	104.71	105.78	109.66	111.42	104.56	108.33	106.23
108.08	103.16	111.59	104.95	107.36	107.68	103.38	104.72	105.82	109.71	111.46	104.61	108.38	106.29
108.13	103.2	111.63	104.96	107.39	107.69	103.42	104.73	105.85	109.76	111.5	104.65	108.43	106.35
108.18	103.25	111.66	104.97	107.41	107.71	103.46	104.75	105.88	109.81	111.55	104.7	108.48	106.41
108.23	103.3	111.7	104.98	107.43	107.73	103.5	104.76	105.91	109.86	111.59	104.74	108.53	106.46
108.28	103.35	111.73	104.99	107.45	107.75	103.54	104.77	105.95	109.91	111.64	104.79	108.58	106.52
108.33	103.39	111.77	105.01	107.47	107.76	103.58	104.78	105.98	109.95	111.68	104.83	108.63	106.58
108.37	103.44	111.8	105.02	107.49	107.78	103.62	104.8	106.01	110	111.73	104.87	108.68	106.64
108.42	103.49	111.84	105.03	107.51	107.8	103.65	104.81	106.04	110.05	111.77	104.92	108.72	106.69
108.47	103.54	111.87	105.04	107.54	107.82	103.69	104.82	106.08	110.1	111.81	104.96	108.77	106.75
108.52	103.58	111.9	105.06	107.56	107.83	103.73	104.83	106.11	110.15	111.86	105.01	108.82	106.81
108.57	103.63	111.94	105.07	107.58	107.85	103.77	104.85	106.14	110.2	111.9	105.05	108.87	106.87
108.62	103.68	111.97	105.08	107.6	107.87	103.81	104.86	106.17	110.25	111.95	105.1	108.92	106.93
108.66	103.72	112.01	105.09	107.62	107.89	103.85	104.87	106.2	110.3	111.99	105.14	108.97	106.98
108.71	103.77	112.04	105.1	107.64	107.9	103.89	104.88	106.24	110.35	112.03	105.19	109.02	107.04
108.76	103.82	112.08	105.12	107.66	107.92	103.93	104.9	106.27	110.4	112.08	105.23	109.07	107.1
108.81	103.87	112.11	105.13	107.69	107.94	103.96	104.91	106.3	110.45	112.12	105.28	109.12	107.16
108.86	103.91	112.15	105.14	107.71	107.96	104	104.92	106.33	110.5	112.17	105.32	109.16	107.21
108.9	103.96	112.18	105.15	107.73	107.97	104.04	104.94	106.37	110.55	112.21	105.37	109.21	107.27
108.95	104.01	112.22	105.16	107.75	107.99	104.08	104.95	106.4	110.6	112.26	105.41	109.26	107.33
109	104.05	112.25	105.18	107.77	108.01	104.12	104.96	106.43	110.65	112.3	105.45	109.31	107.38
109.05	104.1	112.29	105.19	107.79	108.03	104.16	104.97	106.46	110.7	112.34	105.5	109.36	107.44
109.1	104.15	112.32	105.2	107.81	108.05	104.2	104.99	106.5	110.75	112.39	105.54	109.41	107.5
109.15	104.19	112.36	105.21	107.84	108.06	104.24	105	106.53	110.8	112.43	105.59	109.46	107.56
109.19	104.24	112.39	105.23	107.86	108.08	104.27	105.01	106.56	110.85	112.48	105.63	109.51	107.61
109.24	104.29	112.43	105.24	107.88	108.1	104.31	105.02	106.59	110.89	112.52	105.68	109.55	107.67
109.29	104.34	112.46	105.25	107.9	108.12	104.35	105.04	106.63	110.94	112.56	105.72	109.6	107.73
109.34	104.38	112.5	105.26	107.92	108.13	104.39	105.05	106.66	110.99	112.61	105.77	109.65	107.79
109.39	104.43	112.53	105.27	107.94	108.15	104.43	105.06	106.69	111.04	112.65	105.81	109.7	107.84
109.43	104.48	112.57	105.29	107.96	108.17	104.47	105.07	106.72	111.09	112.7	105.85	109.75	107.9
109.48	104.52	112.6	105.3	107.99	108.19	104.51	105.09	106.75	111.14	112.74	105.9	109.8	107.96
109.53	104.57	112.63	105.31	108.01	108.2	104.55	105.1	106.79	111.19	112.78	105.94	109.85	108.01
109.58	104.62	112.67	105.32	108.03	108.22	104.58	105.11	106.82	111.24	112.83	105.99	109.89	108.07
109.63	104.66	112.7	105.33	108.05	108.24	104.62	105.13	106.85	111.29	112.87	106.03	109.94	108.13
109.67	104.71	112.74	105.35	108.07	108.26	104.66	105.14	106.88	111.34	112.91	106.08	109.99	108.19
109.72	104.76	112.77	105.36	108.09	108.27	104.7	105.15	106.92	111.39	112.96	106.12	110.04	108.24
109.77	104.8	112.81	105.37	108.11	108.29	104.74	105.16	106.95	111.44	113	106.17	110.09	108.3
109.82	104.85	112.84	105.38	108.14	108.31	104.78	105.18	106.98	111.49	113.05	106.21	110.14	108.36
109.87	104.9	112.88	105.4	108.16	108.33	104.82	105.19	107.01	111.53	113.09	106.25	110.18	108.41
109.91	104.94	112.91	105.41	108.18	108.34	104.85	105.2	107.05	111.58	113.13	106.3	110.23	108.47
109.96	104.99	112.95	105.42	108.2	108.36	104.89	105.21	107.08	111.63	113.18	106.34	110.28	108.53
110.01	105.04	112.98	105.43	108.22	108.38	104.93	105.23	107.11	111.68	113.22	106.39	110.33	108.58
110.06	105.08	113.02	105.44	108.24	108.4	104.97	105.24	107.14	111.73	113.26	106.43	110.38	108.64
110.11	105.13	113.05	105.46	108.26	108.41	105.01	105.25	107.17	111.78	113.31	106.48	110.43	108.7
110.15	105.18	113.08	105.47	108.28	108.43	105.05	105.26	107.21	111.83	113.35	106.52	110.47	108.75
110.2	105.22	113.12	105.48	108.31	108.45	105.09	105.28	107.24	111.88	113.4	106.56	110.52	108.81
110.25	105.27	113.15	105.49	108.33	108.47	105.12	105.29	107.27	111.93	113.44	106.61	110.57	108.87
110.3	105.32	113.19	105.5	108.35	108.48	105.16	105.3	107.3	111.98	113.48	106.65	110.62	108.93
110.34	105.36	113.22	105.52	108.37	108.5	105.2	105.32	107.34	112.02	113.53	106.7	110.67	108.98
110.39	105.41	113.26	105.53	108.39	108.52	105.24	105.33	107.37	112.07	113.57	106.74	110.72	109.04
110.44	105.46	113.29	105.54	108.41	108.54	105.28	105.34	107.4	112.12	113.61	106.78	110.76	109.1
110.49	105.5	113.33	105.55	108.43	108.55	105.32	105.35	107.43	112.17	113.66	106.83	110.81	109.15
110.54	105.55	113.36	105.57	108.46	108.57	105.36	105.37	107.46	112.22	113.7	106.87	110.86	109.21
110.58	105.6	113.4	105.58	108.48	108.59	105.39	105.38	107.5	112.27	113.74	106.92	110.91	109.27
110.63	105.64	113.43	105.59	108.5	108.61	105.43	105.39	107.53	112.32	113.79	106.96	110.96	109.32
110.68	105.69	113.46	105.6	108.52	108.62	105.47	105.4	107.56	112.37	113.83	107	111	109.38
110.73	105.74	113.5	105.61	108.54	108.64	105.51	105.42	107.59	112.41	113.88	107.05	111.05	109.44
110.78	105.78	113.53	105.63	108.56	108.66	105.55	105.43	107.62	112.46	113.92	107.09	111.1	109.49
110.82	105.83	113.57	105.64	108.58	108.68	105.59	105.44	107.66	112.51	113.96	107.14	111.15	109.55
110.87	105.88	113.6	105.65	108.6	108.69	105.62	105.45	107.69	112.56	114.01	107.18	111.2	109.6
110.92	105.92	113.64	105.66	108.63	108.71	105.66	105.47	107.72	112.61	114.05	107.22	111.24	109.66
110.97	105.97	113.67	105.67	108.65	108.73	105.7	105.48	107.75	112.66	114.09	107.27	111.29	109.72
111.01	106.01	113.71	105.69	108.67	108.75	105.74	105.49	107.79	112.71	114.14	107.31	111.34	109.77
111.06	106.06	113.74	105.7	108.69	108.76	105.78	105.5	107.82	112.76	114.18	107.36	111.39	109.83
111.11	106.11	113.77	105.71	108.71	108.78	105.82	105.52	107.85	112.8	114.22	107.4	111.44	109.89
111.16	106.15	113.81	105.72	108.73	108.8	105.85	105.53	107.88	112.85	114.27	107.44	111.48	109.94
111.2	106.2	113.84	105.74	108.75	108.82	105.89	105.54	107.91	112.9	114.31	107.49	111.53	110
111.25	106.25	113.88	105.75	108.78	108.84	105.93	105.55	107.95	112.95	114.35	107.53	111.58	110.06
111.3	106.29	113.91	105.76	108.8	108.85	105.97	105.57	107.98	113	114.4	107.58	111.63	110.11
111.35	106.34	113.95	105.77	108.82	108.87	106.01	105.58	108.01	113.05	114.44	107.62	111.67	110.17
111.39	106.38	113.98	105.78	108.84	108.89	106.05	105.59	108.04	113.1	114.48	107.66	111.72	110.22
111.44	106.43	114.01	105.8	108.86	108.91	106.08	105.61	108.07	113.14	114.53	107.71	111.77	110.28
111.49	106.48	114.05	105.81	108.88	108.92	106.12	105.62	108.11	113.19	114.57	107.75	111.82	110.34
111.54	106.52	114.08	105.82	108.9	108.94	106.16	105.63	108.14	113.24	114.61	107.8	111.87	110.39
111.59	106.57	114.12	105.83	108.92	108.96	106.2	105.64	108.17	113.29	114.66	107.84	111.91	110.45
111.63	106.62	114.15	105.84	108.95	108.98	106.24	105.66	108.2	113.34	114.7	107.88	111.96	110.51
111.68	106.66	114.19	105.86	108.97	108.99	106.27	105.67	108.23	113.39	114.74	107.93	112.01	110.56
111.73	106.71	114.22	105.87	108.99	109.01	106.31	105.68	108.27	113.43	114.79	107.97	112.06	110.62
111.78	106.75	114.25	105.88	109.01	109.03	106.35	105.69	108.3	113.48	114.83	108.01	112.1	110.67
111.82	106.8	114.29	105.89	109.03	109.04	106.39	105.71	108.33	113.53	114.87	108.06	112.15	110.73
111.87	106.85	114.32	105.9	109.05	109.06	106.43	105.72	108.36	113.58	114.92	108.1	112.2	110.79
111.92	106.89	114.36	105.92	109.07	109.08	106.47	105.73	108.39	113.63	114.96	108.14	112.25	110.84
111.97	106.94	114.39	105.93	109.09	109.1	106.5	105.74	108.43	113.68	115	108.19	112.29	110.9
112.01	106.98	114.43	105.94	109.12	109.11	106.54	105.76	108.46	113.72	115.05	108.23	112.34	110.95
112.06	107.03	114.46	105.95	109.14	109.13	106.58	105.77	108.49	113.77	115.09	108.28	112.39	111.01
112.11	107.08	114.49	105.97	109.16	109.15	106.62	105.78	108.52	113.82	115.13	108.32	112.44	111.07
112.16	107.12	114.53	105.98	109.18	109.17	106.66	105.79	108.55	113.87	115.18	108.36	112.48	111.12
112.2	107.17	114.56	105.99	109.2	109.18	106.69	105.81	108.59	113.92	115.22	108.41	112.53	111.18
112.25	107.21	114.6	106	109.22	109.2	106.73	105.82	108.62	113.96	115.26	108.45	112.58	111.23
112.3	107.26	114.63	106.01	109.24	109.22	106.77	105.83	108.65	114.01	115.3	108.49	112.63	111.29
112.34	107.31	114.66	106.03	109.26	109.24	106.81	105.84	108.68	114.06	115.35	108.54	112.67	111.35
112.39	107.35	114.7	106.04	109.28	109.25	106.85	105.86	108.71	114.11	115.39	108.58	112.72	111.4
112.44	107.4	114.73	106.05	109.31	109.27	106.88	105.87	108.75	114.16	115.43	108.62	112.77	111.46
112.49	107.44	114.77	106.06	109.33	109.29	106.92	105.88	108.78	114.21	115.48	108.67	112.82	111.51
112.53	107.49	114.8	106.07	109.35	109.31	106.96	105.9	108.81	114.25	115.52	108.71	112.86	111.57
112.58	107.54	114.84	106.09	109.37	109.32	107	105.91	108.84	114.3	115.56	108.76	112.91	111.62
112.63	107.58	114.87	106.1	109.39	109.34	107.04	105.92	108.87	114.35	115.61	108.8	112.96	111.68
112.68	107.63	114.9	106.11	109.41	109.36	107.07	105.93	108.9	114.4	115.65	108.84	113	111.74
112.72	107.67	114.94	106.12	109.43	109.38	107.11	105.95	108.94	114.45	115.69	108.89	113.05	111.79
112.77	107.72	114.97	106.13	109.45	109.39	107.15	105.96	108.97	114.49	115.73	108.93	113.1	111.85
112.82	107.76	115.01	106.15	109.48	109.41	107.19	105.97	109	114.54	115.78	108.97	113.15	111.9
112.87	107.81	115.04	106.16	109.5	109.43	107.23	105.98	109.03	114.59	115.82	109.02	113.19	111.96
112.91	107.86	115.07	106.17	109.52	109.45	107.26	106	109.06	114.64	115.86	109.06	113.24	112.01
112.96	107.9	115.11	106.18	109.54	109.46	107.3	106.01	109.1	114.69	115.91	109.1	113.29	112.07
113.01	107.95	115.14	106.2	109.56	109.48	107.34	106.02	109.13	114.73	115.95	109.15	113.33	112.13
113.05	107.99	115.18	106.21	109.58	109.5	107.38	106.03	109.16	114.78	115.99	109.19	113.38	112.18
113.1	108.04	115.21	106.22	109.6	109.52	107.42	106.05	109.19	114.83	116.03	109.23	113.43	112.24
113.15	108.08	115.24	106.23	109.62	109.53	107.45	106.06	109.22	114.88	116.08	109.28	113.48	112.29
113.2	108.13	115.28	106.24	109.65	109.55	107.49	106.07	109.25	114.92	116.12	109.32	113.52	112.35
113.24	108.18	115.31	106.26	109.67	109.57	107.53	106.08	109.29	114.97	116.16	109.36	113.57	112.4
113.29	108.22	115.35	106.27	109.69	109.59	107.57	106.1	109.32	115.02	116.21	109.41	113.62	112.46
113.34	108.27	115.38	106.28	109.71	109.6	107.61	106.11	109.35	115.07	116.25	109.45	113.66	112.51
113.38	108.31	115.41	106.29	109.73	109.62	107.64	106.12	109.38	115.12	116.29	109.49	113.71	112.57
113.43	108.36	115.45	106.3	109.75	109.64	107.68	106.13	109.41	115.16	116.33	109.54	113.76	112.62
113.48	108.4	115.48	106.32	109.77	109.66	107.72	106.15	109.45	115.21	116.38	109.58	113.81	112.68
113.53	108.45	115.52	106.33	109.79	109.67	107.76	106.16	109.48	115.26	116.42	109.62	113.85	112.73
113.57	108.5	115.55	106.34	109.81	109.69	107.8	106.17	109.51	115.31	116.46	109.67	113.9	112.79
113.62	108.54	115.58	106.35	109.84	109.71	107.83	106.18	109.54	115.35	116.5	109.71	113.95	112.84
113.67	108.59	115.62	106.36	109.86	109.73	107.87	106.2	109.57	115.4	116.55	109.75	113.99	112.9
113.71	108.63	115.65	106.38	109.88	109.74	107.91	106.21	109.6	115.45	116.59	109.79	114.04	112.96
113.76	108.68	115.68	106.39	109.9	109.76	107.95	106.22	109.64	115.5	116.63	109.84	114.09	113.01
113.81	108.72	115.72	106.4	109.92	109.78	107.98	106.23	109.67	115.54	116.68	109.88	114.13	113.07
113.86	108.77	115.75	106.41	109.94	109.8	108.02	106.25	109.7	115.59	116.72	109.92	114.18	113.12
113.9	108.81	115.79	106.42	109.96	109.81	108.06	106.26	109.73	115.64	116.76	109.97	114.23	113.18
113.95	108.86	115.82	106.44	109.98	109.83	108.1	106.27	109.76	115.69	116.8	110.01	114.27	113.23
114	108.9	115.85	106.45	110	109.85	108.13	106.29	109.79	115.73	116.85	110.05	114.32	113.29
114.04	108.95	115.89	106.46	110.03	109.86	108.17	106.3	109.83	115.78	116.89	110.1	114.37	113.34
114.09	108.99	115.92	106.47	110.05	109.88	108.21	106.31	109.86	115.83	116.93	110.14	114.41	113.4
114.14	109.04	115.96	106.48	110.07	109.9	108.25	106.32	109.89	115.88	116.97	110.18	114.46	113.45
114.18	109.09	115.99	106.5	110.09	109.92	108.29	106.34	109.92	115.92	117.02	110.23	114.51	113.51
114.23	109.13	116.02	106.51	110.11	109.93	108.32	106.35	109.95	115.97	117.06	110.27	114.55	113.56
114.28	109.18	116.06	106.52	110.13	109.95	108.36	106.36	109.98	116.02	117.1	110.31	114.6	113.62
114.33	109.22	116.09	106.53	110.15	109.97	108.4	106.37	110.02	116.07	117.14	110.35	114.65	113.67
114.37	109.27	116.12	106.55	110.17	109.99	108.44	106.39	110.05	116.11	117.19	110.4	114.69	113.73
114.42	109.31	116.16	106.56	110.19	110	108.47	106.4	110.08	116.16	117.23	110.44	114.74	113.78
114.47	109.36	116.19	106.57	110.22	110.02	108.51	106.41	110.11	116.21	117.27	110.48	114.79	113.84
114.51	109.4	116.23	106.58	110.24	110.04	108.55	106.42	110.14	116.26	117.31	110.53	114.83	113.89
114.56	109.45	116.26	106.59	110.26	110.06	108.59	106.44	110.17	116.3	117.36	110.57	114.88	113.95
114.61	109.49	116.29	106.61	110.28	110.07	108.62	106.45	110.21	116.35	117.4	110.61	114.93	114
114.65	109.54	116.33	106.62	110.3	110.09	108.66	106.46	110.24	116.4	117.44	110.66	114.97	114.06
114.7	109.58	116.36	106.63	110.32	110.11	108.7	106.47	110.27	116.45	117.48	110.7	115.02	114.11
114.75	109.63	116.39	106.64	110.34	110.13	108.74	106.49	110.3	116.49	117.53	110.74	115.06	114.16
114.79	109.67	116.43	106.65	110.36	110.14	108.77	106.5	110.33	116.54	117.57	110.78	115.11	114.22
114.84	109.72	116.46	106.67	110.38	110.16	108.81	106.51	110.36	116.59	117.61	110.83	115.16	114.27
114.89	109.76	116.5	106.68	110.41	110.18	108.85	106.52	110.4	116.63	117.65	110.87	115.2	114.33
114.93	109.81	116.53	106.69	110.43	110.19	108.89	106.54	110.43	116.68	117.69	110.91	115.25	114.38
114.98	109.85	116.56	106.7	110.45	110.21	108.93	106.55	110.46	116.73	117.74	110.96	115.3	114.44
115.03	109.9	116.6	106.71	110.47	110.23	108.96	106.56	110.49	116.78	117.78	111	115.34	114.49
115.07	109.94	116.63	106.73	110.49	110.25	109	106.57	110.52	116.82	117.82	111.04	115.39	114.55
115.12	109.99	116.66	106.74	110.51	110.26	109.04	106.59	110.55	116.87	117.86	111.08	115.44	114.6
115.17	110.03	116.7	106.75	110.53	110.28	109.08	106.6	110.59	116.92	117.91	111.13	115.48	114.66
115.21	110.08	116.73	106.76	110.55	110.3	109.11	106.61	110.62	116.96	117.95	111.17	115.53	114.71
115.26	110.12	116.76	106.77	110.57	110.32	109.15	106.62	110.65	117.01	117.99	111.21	115.57	114.77
115.31	110.17	116.8	106.79	110.59	110.33	109.19	106.64	110.68	117.06	118.03	111.25	115.62	114.82
115.36	110.21	116.83	106.8	110.62	110.35	109.23	106.65	110.71	117.1	118.07	111.3	115.67	114.87
115.4	110.26	116.87	106.81	110.64	110.37	109.26	106.66	110.74	117.15	118.12	111.34	115.71	114.93
115.45	110.3	116.9	106.82	110.66	110.39	109.3	106.67	110.77	117.2	118.16	111.38	115.76	114.98
115.5	110.35	116.93	106.83	110.68	110.4	109.34	106.69	110.81	117.25	118.2	111.43	115.8	115.04
115.54	110.39	116.97	106.85	110.7	110.42	109.37	106.7	110.84	117.29	118.24	111.47	115.85	115.09
115.59	110.44	117	106.86	110.72	110.44	109.41	106.71	110.87	117.34	118.29	111.51	115.9	115.15
115.63	110.48	117.03	106.87	110.74	110.46	109.45	106.72	110.9	117.39	118.33	111.55	115.94	115.2
115.68	110.53	117.07	106.88	110.76	110.47	109.49	106.74	110.93	117.43	118.37	111.6	115.99	115.25
115.73	110.57	117.1	106.89	110.78	110.49	109.52	106.75	110.96	117.48	118.41	111.64	116.04	115.31
115.77	110.62	117.13	106.91	110.8	110.51	109.56	106.76	110.99	117.53	118.45	111.68	116.08	115.36
115.82	110.66	117.17	106.92	110.83	110.52	109.6	106.77	111.03	117.57	118.5	111.72	116.13	115.42
115.87	110.71	117.2	106.93	110.85	110.54	109.64	106.79	111.06	117.62	118.54	111.77	116.17	115.47
115.91	110.75	117.23	106.94	110.87	110.56	109.67	106.8	111.09	117.67	118.58	111.81	116.22	115.53
115.96	110.8	117.27	106.95	110.89	110.58	109.71	106.81	111.12	117.71	118.62	111.85	116.26	115.58
116.01	110.84	117.3	106.97	110.91	110.59	109.75	106.82	111.15	117.76	118.66	111.89	116.31	115.63
116.05	110.89	117.33	106.98	110.93	110.61	109.79	106.84	111.18	117.81	118.71	111.94	116.36	115.69
116.1	110.93	117.37	106.99	110.95	110.63	109.82	106.85	111.21	117.85	118.75	111.98	116.4	115.74
116.15	110.98	117.4	107	110.97	110.65	109.86	106.86	111.25	117.9	118.79	112.02	116.45	115.8
116.19	111.02	117.43	107.01	110.99	110.66	109.9	106.87	111.28	117.95	118.83	112.06	116.49	115.85
116.24	111.07	117.47	107.03	111.01	110.68	109.93	106.89	111.31	117.99	118.87	112.11	116.54	115.9
116.29	111.11	117.5	107.04	111.04	110.7	109.97	106.9	111.34	118.04	118.92	112.15	116.59	115.96
116.33	111.15	117.54	107.05	111.06	110.71	110.01	106.91	111.37	118.09	118.96	112.19	116.63	116.01
116.38	111.2	117.57	107.06	111.08	110.73	110.05	106.92	111.4	118.13	119	112.23	116.68	116.07
116.43	111.24	117.6	107.07	111.1	110.75	110.08	106.94	111.43	118.18	119.04	112.28	116.72	116.12
116.47	111.29	117.64	107.09	111.12	110.77	110.12	106.95	111.47	118.23	119.08	112.32	116.77	116.17
116.52	111.33	117.67	107.1	111.14	110.78	110.16	106.96	111.5	118.27	119.13	112.36	116.81	116.23
116.57	111.38	117.7	107.11	111.16	110.8	110.2	106.97	111.53	118.32	119.17	112.4	116.86	116.28
116.61	111.42	117.74	107.12	111.18	110.82	110.23	106.99	111.56	118.37	119.21	112.44	116.91	116.34
116.66	111.47	117.77	107.13	111.2	110.84	110.27	107	111.59	118.41	119.25	112.49	116.95	116.39
116.7	111.51	117.8	107.15	111.22	110.85	110.31	107.01	111.62	118.46	119.29	112.53	117	116.44
116.75	111.56	117.84	107.16	111.25	110.87	110.34	107.02	111.65	118.51	119.33	112.57	117.04	116.5
116.8	111.6	117.87	107.17	111.27	110.89	110.38	107.04	111.69	118.55	119.38	112.61	117.09	116.55
116.84	111.64	117.9	107.18	111.29	110.91	110.42	107.05	111.72	118.6	119.42	112.66	117.13	116.61
116.89	111.69	117.94	107.19	111.31	110.92	110.46	107.06	111.75	118.65	119.46	112.7	117.18	116.66
116.94	111.73	117.97	107.21	111.33	110.94	110.49	107.07	111.78	118.69	119.5	112.74	117.22	116.71
116.98	111.78	118	107.22	111.35	110.96	110.53	107.09	111.81	118.74	119.54	112.78	117.27	116.77
117.03	111.82	118.04	107.23	111.37	110.97	110.57	107.1	111.84	118.78	119.58	112.83	117.32	116.82
117.08	111.87	118.07	107.24	111.39	110.99	110.6	107.11	111.87	118.83	119.63	112.87	117.36	116.87
117.12	111.91	118.1	107.25	111.41	111.01	110.64	107.12	111.9	118.88	119.67	112.91	117.41	116.93
117.17	111.96	118.14	107.27	111.43	111.03	110.68	107.14	111.94	118.92	119.71	112.95	117.45	116.98
117.21	112	118.17	107.28	111.46	111.04	110.72	107.15	111.97	118.97	119.75	112.99	117.5	117.04
117.26	112.04	118.2	107.29	111.48	111.06	110.75	107.16	112	119.02	119.79	113.04	117.54	117.09
117.2	111.99	118.15	107.27	111.44	111.03	110.7	107.14	111.95	118.96	119.73	112.96	117.48	117.02
117.15	111.94	118.1	107.24	111.4	111	110.64	107.11	111.9	118.9	119.66	112.89	117.42	116.95
117.09	111.88	118.05	107.22	111.36	110.97	110.59	107.09	111.84	118.84	119.59	112.82	117.36	116.88
117.04	111.83	117.99	107.2	111.32	110.93	110.54	107.06	111.79	118.79	119.53	112.75	117.3	116.81
116.98	111.77	117.94	107.18	111.29	110.9	110.48	107.04	111.74	118.73	119.46	112.67	117.24	116.74
116.92	111.72	117.89	107.15	111.25	110.87	110.43	107.01	111.69	118.67	119.39	112.6	117.18	116.67
116.87	111.66	117.84	107.13	111.21	110.84	110.37	106.99	111.64	118.61	119.33	112.53	117.12	116.6
116.81	111.61	117.79	107.11	111.17	110.81	110.32	106.97	111.59	118.56	119.26	112.46	117.05	116.53
116.86	111.66	117.82	107.12	111.19	110.82	110.36	106.98	111.62	118.6	119.3	112.5	117.1	116.59
116.9	111.7	117.85	107.13	111.22	110.84	110.39	106.99	111.65	118.65	119.34	112.54	117.15	116.64
116.95	111.74	117.89	107.14	111.24	110.86	110.43	107	111.68	118.7	119.39	112.58	117.19	116.69
117	111.79	117.92	107.15	111.26	110.88	110.47	107.02	111.71	118.74	119.43	112.63	117.24	116.75
117.04	111.83	117.95	107.17	111.28	110.89	110.51	107.03	111.74	118.79	119.47	112.67	117.28	116.8
117.09	111.88	117.99	107.18	111.3	110.91	110.54	107.04	111.78	118.83	119.51	112.71	117.33	116.86
117.14	111.92	118.02	107.19	111.32	110.93	110.58	107.05	111.81	118.88	119.55	112.75	117.37	116.91
117.18	111.97	118.05	107.2	111.34	110.95	110.62	107.07	111.84	118.93	119.6	112.8	117.42	116.96
117.23	112.01	118.09	107.21	111.36	110.96	110.65	107.08	111.87	118.97	119.64	112.84	117.46	117.02
117.27	112.05	118.12	107.23	111.38	110.98	110.69	107.09	111.9	119.02	119.68	112.88	117.51	117.07
117.32	112.1	118.15	107.24	111.4	111	110.73	107.1	111.93	119.07	119.72	112.92	117.55	117.12
117.37	112.14	118.19	107.25	111.43	111.01	110.77	107.12	111.96	119.11	119.76	112.96	117.6	117.18
117.41	112.19	118.22	107.26	111.45	111.03	110.8	107.13	111.99	119.16	119.8	113.01	117.65	117.23
117.46	112.23	118.25	107.27	111.47	111.05	110.84	107.14	112.03	119.2	119.85	113.05	117.69	117.28
117.51	112.28	118.29	107.29	111.49	111.07	110.88	107.15	112.06	119.25	119.89	113.09	117.74	117.34
117.55	112.32	118.32	107.3	111.51	111.08	110.91	107.17	112.09	119.3	119.93	113.13	117.78	117.39
117.6	112.36	118.35	107.31	111.53	111.1	110.95	107.18	112.12	119.34	119.97	113.18	117.83	117.44
117.64	112.41	118.39	107.32	111.55	111.12	110.99	107.19	112.15	119.39	120.01	113.22	117.87	117.5
117.69	112.45	118.42	107.33	111.57	111.14	111.02	107.2	112.18	119.44	120.05	113.26	117.92	117.55
117.74	112.5	118.45	107.35	111.59	111.15	111.06	107.22	112.21	119.48	120.09	113.3	117.96	117.6
117.78	112.54	118.49	107.36	111.61	111.17	111.1	107.23	112.24	119.53	120.14	113.34	118.01	117.66
117.83	112.59	118.52	107.37	111.63	111.19	111.14	107.24	112.28	119.57	120.18	113.39	118.05	117.71
117.87	112.63	118.55	107.38	111.66	111.2	111.17	107.25	112.31	119.62	120.22	113.43	118.1	117.76
117.92	112.67	118.59	107.39	111.68	111.22	111.21	107.27	112.34	119.67	120.26	113.47	118.14	117.82
117.97	112.72	118.62	107.41	111.7	111.24	111.25	107.28	112.37	119.71	120.3	113.51	118.19	117.87
118.01	112.76	118.65	107.42	111.72	111.26	111.28	107.29	112.4	119.76	120.34	113.55	118.23	117.92
118.06	112.81	118.68	107.43	111.74	111.27	111.32	107.3	112.43	119.8	120.38	113.6	118.28	117.98
118.1	112.85	118.72	107.44	111.76	111.29	111.36	107.32	112.46	119.85	120.43	113.64	118.32	118.03
118.15	112.89	118.75	107.45	111.78	111.31	111.39	107.33	112.49	119.9	120.47	113.68	118.37	118.08
118.2	112.94	118.78	107.47	111.8	111.33	111.43	107.34	112.53	119.94	120.51	113.72	118.41	118.14
118.24	112.98	118.82	107.48	111.82	111.34	111.47	107.35	112.56	119.99	120.55	113.76	118.46	118.19
118.29	113.03	118.85	107.49	111.84	111.36	111.5	107.37	112.59	120.03	120.59	113.81	118.5	118.24
118.34	113.07	118.88	107.5	111.86	111.38	111.54	107.38	112.62	120.08	120.63	113.85	118.55	118.3
118.38	113.11	118.92	107.51	111.89	111.39	111.58	107.39	112.65	120.13	120.67	113.89	118.59	118.35
118.43	113.16	118.95	107.53	111.91	111.41	111.62	107.4	112.68	120.17	120.72	113.93	118.64	118.4
118.47	113.2	118.98	107.54	111.93	111.43	111.65	107.42	112.71	120.22	120.76	113.97	118.68	118.46
118.52	113.25	119.02	107.55	111.95	111.45	111.69	107.43	112.74	120.26	120.8	114.01	118.73	118.51
118.57	113.29	119.05	107.56	111.97	111.46	111.73	107.44	112.77	120.31	120.84	114.06	118.77	118.56
118.61	113.33	119.08	107.57	111.99	111.48	111.76	107.45	112.81	120.35	120.88	114.1	118.82	118.62
118.66	113.38	119.11	107.59	112.01	111.5	111.8	107.46	112.84	120.4	120.92	114.14	118.86	118.67
118.7	113.42	119.15	107.6	112.03	111.51	111.84	107.48	112.87	120.45	120.96	114.18	118.91	118.72
118.75	113.47	119.18	107.61	112.05	111.53	111.87	107.49	112.9	120.49	121	114.22	118.95	118.77
118.79	113.51	119.21	107.62	112.07	111.55	111.91	107.5	112.93	120.54	121.05	114.27	119	118.83
118.84	113.55	119.25	107.63	112.09	111.57	111.95	107.51	112.96	120.58	121.09	114.31	119.04	118.88
118.89	113.6	119.28	107.65	112.11	111.58	111.98	107.53	112.99	120.63	121.13	114.35	119.09	118.93
118.93	113.64	119.31	107.66	112.14	111.6	112.02	107.54	113.02	120.67	121.17	114.39	119.13	118.99
118.98	113.68	119.35	107.67	112.16	111.62	112.06	107.55	113.05	120.72	121.21	114.43	119.18	119.04
119.02	113.73	119.38	107.68	112.18	111.64	112.09	107.56	113.09	120.77	121.25	114.47	119.22	119.09
119.07	113.77	119.41	107.69	112.2	111.65	112.13	107.58	113.12	120.81	121.29	114.52	119.27	119.14
119.12	113.82	119.44	107.71	112.22	111.67	112.17	107.59	113.15	120.86	121.33	114.56	119.31	119.2
119.16	113.86	119.48	107.72	112.24	111.69	112.2	107.6	113.18	120.9	121.38	114.6	119.36	119.25
119.21	113.9	119.51	107.73	112.26	111.7	112.24	107.61	113.21	120.95	121.42	114.64	119.4	119.3
119.25	113.95	119.54	107.74	112.28	111.72	112.28	107.63	113.24	120.99	121.46	114.68	119.44	119.36
119.3	113.99	119.58	107.75	112.3	111.74	112.31	107.64	113.27	121.04	121.5	114.72	119.49	119.41
119.34	114.03	119.61	107.77	112.32	111.76	112.35	107.65	113.3	121.08	121.54	114.77	119.53	119.46
119.39	114.08	119.64	107.78	112.34	111.77	112.39	107.66	113.33	121.13	121.58	114.81	119.58	119.51
119.44	114.12	119.67	107.79	112.36	111.79	112.42	107.68	113.36	121.18	121.62	114.85	119.62	119.57
119.48	114.17	119.71	107.8	112.39	111.81	112.46	107.69	113.4	121.22	121.66	114.89	119.67	119.62
119.53	114.21	119.74	107.81	112.41	111.82	112.5	107.7	113.43	121.27	121.7	114.93	119.71	119.67
119.57	114.25	119.77	107.83	112.43	111.84	112.53	107.71	113.46	121.31	121.75	114.97	119.76	119.72
119.62	114.3	119.81	107.84	112.45	111.86	112.57	107.73	113.49	121.36	121.79	115.01	119.8	119.78
119.66	114.34	119.84	107.85	112.47	111.88	112.61	107.74	113.52	121.4	121.83	115.06	119.85	119.83
119.71	114.38	119.87	107.86	112.49	111.89	112.64	107.75	113.55	121.45	121.87	115.1	119.89	119.88
119.76	114.43	119.9	107.87	112.51	111.91	112.68	107.76	113.58	121.49	121.91	115.14	119.93	119.93
119.8	114.47	119.94	107.88	112.53	111.93	112.72	107.78	113.61	121.54	121.95	115.18	119.98	119.99
119.85	114.51	119.97	107.9	112.55	111.94	112.75	107.79	113.64	121.58	121.99	115.22	120.02	120.04
119.89	114.56	120	107.91	112.57	111.96	112.79	107.8	113.67	121.63	122.03	115.26	120.07	120.09
119.94	114.6	120.03	107.92	112.59	111.98	112.83	107.81	113.71	121.67	122.07	115.3	120.11	120.14
119.98	114.64	120.07	107.93	112.61	112	112.86	107.83	113.74	121.72	122.11	115.35	120.16	120.2
120.03	114.69	120.1	107.94	112.63	112.01	112.9	107.84	113.77	121.77	122.15	115.39	120.2	120.25
120.08	114.73	120.13	107.96	112.66	112.03	112.94	107.85	113.8	121.81	122.2	115.43	120.25	120.3
120.12	114.77	120.17	107.97	112.68	112.05	112.97	107.86	113.83	121.86	122.24	115.47	120.29	120.35
120.17	114.82	120.2	107.98	112.7	112.06	113.01	107.88	113.86	121.9	122.28	115.51	120.33	120.41
120.21	114.86	120.23	107.99	112.72	112.08	113.04	107.89	113.89	121.95	122.32	115.55	120.38	120.46
120.26	114.9	120.26	108	112.74	112.1	113.08	107.9	113.92	121.99	122.36	115.59	120.42	120.51
120.3	114.95	120.3	108.02	112.76	112.12	113.12	107.91	113.95	122.04	122.4	115.64	120.47	120.56
120.35	114.99	120.33	108.03	112.78	112.13	113.15	107.93	113.98	122.08	122.44	115.68	120.51	120.61
120.39	115.04	120.36	108.04	112.8	112.15	113.19	107.94	114.01	122.13	122.48	115.72	120.55	120.67
120.44	115.08	120.39	108.05	112.82	112.17	113.23	107.95	114.05	122.17	122.52	115.76	120.6	120.72
120.49	115.12	120.43	108.06	112.84	112.18	113.26	107.96	114.08	122.22	122.56	115.8	120.64	120.77
120.53	115.16	120.46	108.08	112.86	112.2	113.3	107.98	114.11	122.26	122.6	115.84	120.69	120.82
120.58	115.21	120.49	108.09	112.88	112.22	113.34	107.99	114.14	122.31	122.64	115.88	120.73	120.88
120.62	115.25	120.53	108.1	112.9	112.24	113.37	108	114.17	122.35	122.68	115.92	120.78	120.93
120.67	115.29	120.56	108.11	112.93	112.25	113.41	108.01	114.2	122.4	122.73	115.97	120.82	120.98
120.71	115.34	120.59	108.12	112.95	112.27	113.45	108.03	114.23	122.44	122.77	116.01	120.86	121.03
120.76	115.38	120.62	108.14	112.97	112.29	113.48	108.04	114.26	122.49	122.81	116.05	120.91	121.08
120.8	115.42	120.66	108.15	112.99	112.3	113.52	108.05	114.29	122.53	122.85	116.09	120.95	121.14
120.85	115.47	120.69	108.16	113.01	112.32	113.55	108.06	114.32	122.58	122.89	116.13	121	121.19
120.9	115.51	120.72	108.17	113.03	112.34	113.59	108.07	114.35	122.62	122.93	116.17	121.04	121.24
120.94	115.55	120.75	108.18	113.05	112.36	113.63	108.09	114.38	122.67	122.97	116.21	121.08	121.29
120.99	115.6	120.79	108.2	113.07	112.37	113.66	108.1	114.42	122.71	123.01	116.25	121.13	121.34
121.03	115.64	120.82	108.21	113.09	112.39	113.7	108.11	114.45	122.76	123.05	116.3	121.17	121.4
121.08	115.68	120.85	108.22	113.11	112.41	113.74	108.12	114.48	122.8	123.09	116.34	121.22	121.45
121.12	115.73	120.88	108.23	113.13	112.42	113.77	108.14	114.51	122.85	123.13	116.38	121.26	121.5
121.17	115.77	120.92	108.24	113.15	112.44	113.81	108.15	114.54	122.89	123.17	116.42	121.3	121.55
121.21	115.81	120.95	108.25	113.17	112.46	113.85	108.16	114.57	122.94	123.21	116.46	121.35	121.6
121.26	115.86	120.98	108.27	113.19	112.48	113.88	108.17	114.6	122.98	123.25	116.5	121.39	121.65
121.3	115.9	121.01	108.28	113.22	112.49	113.92	108.19	114.63	123.03	123.29	116.54	121.43	121.71
121.35	115.94	121.05	108.29	113.24	112.51	113.95	108.2	114.66	123.07	123.33	116.58	121.48	121.76
121.39	115.98	121.08	108.3	113.26	112.53	113.99	108.21	114.69	123.12	123.37	116.62	121.52	121.81
121.44	116.03	121.11	108.31	113.28	112.54	114.03	108.22	114.72	123.16	123.41	116.66	121.57	121.86
121.48	116.07	121.14	108.33	113.3	112.56	114.06	108.24	114.75	123.2	123.46	116.71	121.61	121.91
121.53	116.11	121.18	108.34	113.32	112.58	114.1	108.25	114.78	123.25	123.5	116.75	121.65	121.97
121.58	116.16	121.21	108.35	113.34	112.6	114.14	108.26	114.82	123.29	123.54	116.79	121.7	122.02
121.62	116.2	121.24	108.36	113.36	112.61	114.17	108.27	114.85	123.34	123.58	116.83	121.74	122.07
121.67	116.24	121.27	108.37	113.38	112.63	114.21	108.29	114.88	123.38	123.62	116.87	121.78	122.12
121.71	116.29	121.31	108.39	113.4	112.65	114.24	108.3	114.91	123.43	123.66	116.91	121.83	122.17
121.76	116.33	121.34	108.4	113.42	112.66	114.28	108.31	114.94	123.47	123.7	116.95	121.87	122.22
121.8	116.37	121.37	108.41	113.44	112.68	114.32	108.32	114.97	123.52	123.74	116.99	121.92	122.28
121.85	116.41	121.4	108.42	113.46	112.7	114.35	108.34	115	123.56	123.78	117.03	121.96	122.33
121.89	116.46	121.44	108.43	113.48	112.72	114.39	108.35	115.03	123.61	123.82	117.07	122	122.38
121.94	116.5	121.47	108.45	113.5	112.73	114.42	108.36	115.06	123.65	123.86	117.12	122.05	122.43
121.98	116.54	121.5	108.46	113.53	112.75	114.46	108.37	115.09	123.7	123.9	117.16	122.09	122.48
122.03	116.59	121.53	108.47	113.55	112.77	114.5	108.39	115.12	123.74	123.94	117.2	122.13	122.53
122.07	116.63	121.57	108.48	113.57	112.78	114.53	108.4	115.15	123.78	123.98	117.24	122.18	122.58
122.12	116.67	121.6	108.49	113.59	112.8	114.57	108.41	115.18	123.83	124.02	117.28	122.22	122.64
122.16	116.71	121.63	108.5	113.61	112.82	114.6	108.42	115.21	123.87	124.06	117.32	122.26	122.69
122.21	116.76	121.66	108.52	113.63	112.84	114.64	108.43	115.24	123.92	124.1	117.36	122.31	122.74
122.25	116.8	121.69	108.53	113.65	112.85	114.68	108.45	115.28	123.96	124.14	117.4	122.35	122.79
122.3	116.84	121.73	108.54	113.67	112.87	114.71	108.46	115.31	124.01	124.18	117.44	122.39	122.84
122.34	116.88	121.76	108.55	113.69	112.89	114.75	108.47	115.34	124.05	124.22	117.48	122.44	122.89
122.39	116.93	121.79	108.56	113.71	112.9	114.79	108.48	115.37	124.1	124.26	117.52	122.48	122.94
122.43	116.97	121.82	108.58	113.73	112.92	114.82	108.5	115.4	124.14	124.3	117.56	122.52	123
122.48	117.01	121.86	108.59	113.75	112.94	114.86	108.51	115.43	124.18	124.34	117.6	122.57	123.05
122.52	117.06	121.89	108.6	113.77	112.95	114.89	108.52	115.46	124.23	124.38	117.65	122.61	123.1
122.57	117.1	121.92	108.61	113.79	112.97	114.93	108.53	115.49	124.27	124.42	117.69	122.65	123.15
122.61	117.14	121.95	108.62	113.81	112.99	114.97	108.55	115.52	124.32	124.46	117.73	122.7	123.2
122.66	117.18	121.99	108.64	113.84	113.01	115	108.56	115.55	124.36	124.5	117.77	122.74	123.25
122.7	117.23	122.02	108.65	113.86	113.02	115.04	108.57	115.58	124.41	124.54	117.81	122.78	123.3
122.75	117.27	122.05	108.66	113.88	113.04	115.07	108.58	115.61	124.45	124.58	117.85	122.83	123.35
122.79	117.31	122.08	108.67	113.9	113.06	115.11	108.6	115.64	124.49	124.62	117.89	122.87	123.41
122.84	117.35	122.11	108.68	113.92	113.07	115.14	108.61	115.67	124.54	124.66	117.93	122.91	123.46
122.88	117.4	122.15	108.7	113.94	113.09	115.18	108.62	115.7	124.58	124.7	117.97	122.96	123.51
122.93	117.44	122.18	108.71	113.96	113.11	115.22	108.63	115.73	124.63	124.74	118.01	123	123.56
122.97	117.48	122.21	108.72	113.98	113.13	115.25	108.65	115.76	124.67	124.78	118.05	123.04	123.61
123.02	117.52	122.24	108.73	114	113.14	115.29	108.66	115.8	124.72	124.82	118.09	123.09	123.66
123.06	117.57	122.28	108.74	114.02	113.16	115.32	108.67	115.83	124.76	124.86	118.13	123.13	123.71
123.11	117.61	122.31	108.75	114.04	113.18	115.36	108.68	115.86	124.8	124.9	118.17	123.17	123.76
123.15	117.65	122.34	108.77	114.06	113.19	115.4	108.7	115.89	124.85	124.94	118.21	123.22	123.81
123.2	117.69	122.37	108.78	114.08	113.21	115.43	108.71	115.92	124.89	124.98	118.25	123.26	123.86
123.24	117.74	122.4	108.79	114.1	113.23	115.47	108.72	115.95	124.94	125.02	118.29	123.3	123.92
123.29	117.78	122.44	108.8	114.12	113.24	115.5	108.73	115.98	124.98	125.06	118.34	123.35	123.97
123.33	117.82	122.47	108.81	114.14	113.26	115.54	108.74	116.01	125.02	125.1	118.38	123.39	124.02
123.38	117.86	122.5	108.83	114.16	113.28	115.58	108.76	116.04	125.07	125.14	118.42	123.43	124.07
123.42	117.91	122.53	108.84	114.19	113.3	115.61	108.77	116.07	125.11	125.18	118.46	123.47	124.12
123.47	117.95	122.56	108.85	114.21	113.31	115.65	108.78	116.1	125.16	125.22	118.5	123.52	124.17
123.51	117.99	122.6	108.86	114.23	113.33	115.68	108.79	116.13	125.2	125.26	118.54	123.56	124.22
123.56	118.03	122.63	108.87	114.25	113.35	115.72	108.81	116.16	125.24	125.3	118.58	123.6	124.27
123.6	118.07	122.66	108.89	114.27	113.36	115.75	108.82	116.19	125.29	125.34	118.62	123.65	124.32
123.65	118.12	122.69	108.9	114.29	113.38	115.79	108.83	116.22	125.33	125.38	118.66	123.69	124.37
123.69	118.16	122.73	108.91	114.31	113.4	115.83	108.84	116.25	125.38	125.42	118.7	123.73	124.42
123.74	118.2	122.76	108.92	114.33	113.41	115.86	108.86	116.28	125.42	125.46	118.74	123.78	124.47
123.78	118.24	122.79	108.93	114.35	113.43	115.9	108.87	116.31	125.46	125.5	118.78	123.82	124.53
123.83	118.29	122.82	108.94	114.37	113.45	115.93	108.88	116.34	125.51	125.54	118.82	123.86	124.58
123.87	118.33	122.85	108.96	114.39	113.47	115.97	108.89	116.37	125.55	125.58	118.86	123.9	124.63
123.92	118.37	122.89	108.97	114.41	113.48	116	108.91	116.4	125.6	125.62	118.9	123.95	124.68
123.96	118.41	122.92	108.98	114.43	113.5	116.04	108.92	116.44	125.64	125.66	118.94	123.99	124.73
124	118.45	122.95	108.99	114.45	113.52	116.08	108.93	116.47	125.68	125.7	118.98	124.03	124.78
124.05	118.5	122.98	109	114.47	113.53	116.11	108.94	116.5	125.73	125.74	119.02	124.08	124.83
124.09	118.54	123.01	109.02	114.49	113.55	116.15	108.95	116.53	125.77	125.78	119.06	124.12	124.88
124.14	118.58	123.05	109.03	114.51	113.57	116.18	108.97	116.56	125.81	125.82	119.1	124.16	124.93
124.08	118.52	122.99	109	114.47	113.53	116.13	108.94	116.5	125.75	125.75	119.02	124.1	124.85
124.02	118.46	122.94	108.98	114.43	113.5	116.07	108.92	116.45	125.69	125.68	118.94	124.03	124.78
123.95	118.4	122.88	108.96	114.39	113.47	116.01	108.89	116.39	125.63	125.61	118.87	123.97	124.7
123.89	118.34	122.82	108.93	114.35	113.43	115.95	108.86	116.34	125.57	125.53	118.79	123.9	124.62
123.83	118.28	122.77	108.91	114.31	113.4	115.9	108.84	116.28	125.51	125.46	118.71	123.84	124.55
123.77	118.22	122.71	108.88	114.28	113.37	115.84	108.81	116.23	125.45	125.39	118.63	123.77	124.47
123.71	118.16	122.66	108.86	114.24	113.33	115.78	108.79	116.17	125.39	125.32	118.55	123.71	124.4
123.65	118.1	122.61	108.84	114.2	113.3	115.72	108.76	116.12	125.32	125.25	118.48	123.64	124.32
123.59	118.04	122.55	108.81	114.16	113.27	115.67	108.74	116.06	125.26	125.18	118.4	123.58	124.24
123.53	117.98	122.5	108.79	114.12	113.23	115.61	108.71	116.01	125.2	125.11	118.32	123.51	124.17
123.47	117.92	122.44	108.76	114.08	113.2	115.55	108.68	115.95	125.14	125.04	118.24	123.45	124.09
123.41	117.86	122.39	108.74	114.04	113.17	115.49	108.66	115.9	125.08	124.97	118.16	123.39	124.02
123.35	117.8	122.33	108.72	114	113.14	115.44	108.63	115.85	125.02	124.9	118.09	123.32	123.94
123.28	117.75	122.28	108.69	113.96	113.1	115.38	108.61	115.79	124.96	124.83	118.01	123.26	123.87
123.22	117.69	122.22	108.67	113.92	113.07	115.32	108.58	115.74	124.9	124.76	117.93	123.19	123.79
123.16	117.63	122.17	108.64	113.88	113.04	115.27	108.56	115.68	124.84	124.69	117.85	123.13	123.71
123.1	117.57	122.11	108.62	113.84	113	115.21	108.53	115.63	124.78	124.62	117.78	123.06	123.64
123.04	117.51	122.06	108.6	113.8	112.97	115.15	108.51	115.57	124.72	124.55	117.7	123	123.56
122.98	117.45	122	108.57	113.76	112.94	115.1	108.48	115.52	124.66	124.48	117.62	122.94	123.49
122.92	117.39	121.95	108.55	113.72	112.9	115.04	108.45	115.47	124.59	124.41	117.54	122.87	123.41
122.86	117.33	121.89	108.53	113.68	112.87	114.98	108.43	115.41	124.53	124.34	117.47	122.81	123.34
122.8	117.27	121.84	108.5	113.64	112.84	114.92	108.4	115.36	124.47	124.27	117.39	122.74	123.26
122.74	117.21	121.79	108.48	113.6	112.81	114.87	108.38	115.3	124.41	124.2	117.31	122.68	123.19
122.68	117.15	121.73	108.45	113.56	112.77	114.81	108.35	115.25	124.35	124.13	117.24	122.62	123.11
122.62	117.1	121.68	108.43	113.52	112.74	114.75	108.33	115.2	124.29	124.06	117.16	122.55	123.04
122.56	117.04	121.62	108.41	113.49	112.71	114.7	108.3	115.14	124.23	123.99	117.08	122.49	122.96
122.5	116.98	121.57	108.38	113.45	112.67	114.64	108.28	115.09	124.17	123.92	117.01	122.42	122.89
122.44	116.92	121.51	108.36	113.41	112.64	114.58	108.25	115.03	124.11	123.85	116.93	122.36	122.81
122.38	116.86	121.46	108.34	113.37	112.61	114.53	108.23	114.98	124.05	123.78	116.85	122.3	122.74
122.32	116.8	121.41	108.31	113.33	112.58	114.47	108.2	114.93	123.99	123.71	116.78	122.23	122.66
122.26	116.74	121.35	108.29	113.29	112.54	114.41	108.18	114.87	123.93	123.64	116.7	122.17	122.59
122.2	116.69	121.3	108.26	113.25	112.51	114.36	108.15	114.82	123.87	123.57	116.62	122.1	122.52
122.14	116.63	121.24	108.24	113.21	112.48	114.3	108.13	114.77	123.81	123.5	116.55	122.04	122.44
122.08	116.57	121.19	108.22	113.17	112.44	114.25	108.1	114.71	123.75	123.43	116.47	121.98	122.37
122.02	116.51	121.14	108.19	113.13	112.41	114.19	108.07	114.66	123.69	123.36	116.4	121.91	122.29
121.96	116.45	121.08	108.17	113.09	112.38	114.13	108.05	114.61	123.63	123.29	116.32	121.85	122.22
121.9	116.39	121.03	108.15	113.06	112.35	114.08	108.02	114.55	123.57	123.22	116.24	121.79	122.14
121.84	116.34	120.98	108.12	113.02	112.31	114.02	108	114.5	123.51	123.15	116.17	121.72	122.07
121.78	116.28	120.92	108.1	112.98	112.28	113.96	107.97	114.44	123.45	123.08	116.09	121.66	122
121.72	116.22	120.87	108.08	112.94	112.25	113.91	107.95	114.39	123.39	123.01	116.02	121.6	121.92
121.66	116.16	120.81	108.05	112.9	112.22	113.85	107.92	114.34	123.33	122.94	115.94	121.53	121.85
121.6	116.1	120.76	108.03	112.86	112.18	113.8	107.9	114.28	123.27	122.88	115.87	121.47	121.78
121.54	116.05	120.71	108	112.82	112.15	113.74	107.87	114.23	123.21	122.81	115.79	121.41	121.7
121.48	115.99	120.65	107.98	112.78	112.12	113.68	107.85	114.18	123.15	122.74	115.72	121.34	121.63
121.42	115.93	120.6	107.96	112.75	112.09	113.63	107.82	114.13	123.09	122.67	115.64	121.28	121.55
121.37	115.87	120.55	107.93	112.71	112.05	113.57	107.8	114.07	123.03	122.6	115.57	121.22	121.48
121.31	115.82	120.49	107.91	112.67	112.02	113.52	107.77	114.02	122.97	122.53	115.49	121.15	121.41
121.25	115.76	120.44	107.89	112.63	111.99	113.46	107.75	113.97	122.91	122.46	115.41	121.09	121.33
121.19	115.7	120.39	107.86	112.59	111.96	113.4	107.72	113.91	122.85	122.39	115.34	121.03	121.26
121.13	115.64	120.33	107.84	112.55	111.92	113.35	107.7	113.86	122.79	122.33	115.27	120.96	121.19
121.07	115.59	120.28	107.82	112.51	111.89	113.29	107.67	113.81	122.73	122.26	115.19	120.9	121.11
121.01	115.53	120.23	107.79	112.47	111.86	113.24	107.65	113.75	122.67	122.19	115.12	120.84	121.04
120.95	115.47	120.17	107.77	112.44	111.83	113.18	107.62	113.7	122.61	122.12	115.04	120.77	120.97
120.89	115.41	120.12	107.75	112.4	111.8	113.12	107.6	113.65	122.55	122.05	114.97	120.71	120.89
120.83	115.36	120.07	107.72	112.36	111.76	113.07	107.57	113.6	122.49	121.98	114.89	120.65	120.82
120.77	115.3	120.01	107.7	112.32	111.73	113.01	107.55	113.54	122.43	121.91	114.82	120.59	120.75
120.72	115.24	119.96	107.68	112.28	111.7	112.96	107.52	113.49	122.37	121.85	114.74	120.52	120.68
120.66	115.18	119.91	107.65	112.24	111.67	112.9	107.5	113.44	122.31	121.78	114.67	120.46	120.6
120.6	115.13	119.85	107.63	112.21	111.63	112.85	107.47	113.39	122.25	121.71	114.59	120.4	120.53
120.54	115.07	119.8	107.61	112.17	111.6	112.79	107.45	113.33	122.19	121.64	114.52	120.33	120.46
120.48	115.01	119.75	107.58	112.13	111.57	112.74	107.42	113.28	122.14	121.57	114.45	120.27	120.38
120.42	114.96	119.69	107.56	112.09	111.54	112.68	107.4	113.23	122.08	121.51	114.37	120.21	120.31
120.36	114.9	119.64	107.54	112.05	111.51	112.63	107.38	113.18	122.02	121.44	114.3	120.15	120.24
120.31	114.84	119.59	107.51	112.01	111.47	112.57	107.35	113.12	121.96	121.37	114.22	120.08	120.17
120.25	114.79	119.54	107.49	111.98	111.44	112.51	107.33	113.07	121.9	121.3	114.15	120.02	120.09
120.19	114.73	119.48	107.47	111.94	111.41	112.46	107.3	113.02	121.84	121.23	114.08	119.96	120.02
120.13	114.67	119.43	107.44	111.9	111.38	112.4	107.28	112.97	121.78	121.17	114	119.9	119.95
120.07	114.62	119.38	107.42	111.86	111.35	112.35	107.25	112.91	121.72	121.1	113.93	119.83	119.88
120.01	114.56	119.33	107.4	111.82	111.31	112.29	107.23	112.86	121.66	121.03	113.86	119.77	119.81
119.95	114.5	119.27	107.38	111.79	111.28	112.24	107.2	112.81	121.6	120.96	113.78	119.71	119.73
119.9	114.45	119.22	107.35	111.75	111.25	112.18	107.18	112.76	121.54	120.9	113.71	119.65	119.66
119.84	114.39	119.17	107.33	111.71	111.22	112.13	107.15	112.71	121.48	120.83	113.64	119.58	119.59
119.78	114.33	119.12	107.31	111.67	111.19	112.07	107.13	112.65	121.43	120.76	113.56	119.52	119.52
119.72	114.28	119.06	107.28	111.63	111.16	112.02	107.1	112.6	121.37	120.69	113.49	119.46	119.45
119.66	114.22	119.01	107.26	111.6	111.12	111.96	107.08	112.55	121.31	120.63	113.42	119.4	119.37
119.61	114.16	118.96	107.24	111.56	111.09	111.91	107.05	112.5	121.25	120.56	113.34	119.33	119.3
119.55	114.11	118.91	107.21	111.52	111.06	111.85	107.03	112.45	121.19	120.49	113.27	119.27	119.23
119.49	114.05	118.85	107.19	111.48	111.03	111.8	107.01	112.39	121.13	120.43	113.2	119.21	119.16
119.43	114	118.8	107.17	111.44	111	111.74	106.98	112.34	121.07	120.36	113.13	119.15	119.09
119.37	113.94	118.75	107.14	111.41	110.96	111.69	106.96	112.29	121.01	120.29	113.05	119.09	119.02
119.32	113.88	118.7	107.12	111.37	110.93	111.63	106.93	112.24	120.96	120.22	112.98	119.02	118.95
119.26	113.83	118.64	107.1	111.33	110.9	111.58	106.91	112.19	120.9	120.16	112.91	118.96	118.87
119.2	113.77	118.59	107.08	111.29	110.87	111.52	106.88	112.13	120.84	120.09	112.84	118.9	118.8
119.14	113.72	118.54	107.05	111.25	110.84	111.47	106.86	112.08	120.78	120.02	112.76	118.84	118.73
119.09	113.66	118.49	107.03	111.22	110.81	111.42	106.83	112.03	120.72	119.96	112.69	118.78	118.66
119.03	113.61	118.44	107.01	111.18	110.77	111.36	106.81	111.98	120.66	119.89	112.62	118.71	118.59
118.97	113.55	118.38	106.98	111.14	110.74	111.31	106.78	111.93	120.6	119.82	112.55	118.65	118.52
118.91	113.49	118.33	106.96	111.1	110.71	111.25	106.76	111.88	120.55	119.76	112.47	118.59	118.45
118.86	113.44	118.28	106.94	111.07	110.68	111.2	106.74	111.83	120.49	119.69	112.4	118.53	118.38
118.8	113.38	118.23	106.92	111.03	110.65	111.14	106.71	111.77	120.43	119.62	112.33	118.47	118.31
118.74	113.33	118.18	106.89	110.99	110.62	111.09	106.69	111.72	120.37	119.56	112.26	118.41	118.23
118.68	113.27	118.12	106.87	110.95	110.59	111.03	106.66	111.67	120.31	119.49	112.19	118.34	118.16
118.63	113.22	118.07	106.85	110.92	110.55	110.98	106.64	111.62	120.25	119.42	112.11	118.28	118.09
118.57	113.16	118.02	106.82	110.88	110.52	110.93	106.61	111.57	120.2	119.36	112.04	118.22	118.02
118.51	113.11	117.97	106.8	110.84	110.49	110.87	106.59	111.52	120.14	119.29	111.97	118.16	117.95
118.45	113.05	117.92	106.78	110.8	110.46	110.82	106.57	111.47	120.08	119.23	111.9	118.1	117.88
118.4	113	117.87	106.76	110.77	110.43	110.76	106.54	111.42	120.02	119.16	111.83	118.04	117.81
118.34	112.94	117.81	106.73	110.73	110.4	110.71	106.52	111.36	119.96	119.09	111.76	117.97	117.74
118.28	112.88	117.76	106.71	110.69	110.37	110.65	106.49	111.31	119.9	119.03	111.69	117.91	117.67
118.23	112.83	117.71	106.69	110.65	110.33	110.6	106.47	111.26	119.85	118.96	111.61	117.85	117.6
118.17	112.77	117.66	106.66	110.62	110.3	110.55	106.44	111.21	119.79	118.9	111.54	117.79	117.53
118.11	112.72	117.61	106.64	110.58	110.27	110.49	106.42	111.16	119.73	118.83	111.47	117.73	117.46
118.05	112.67	117.56	106.62	110.54	110.24	110.44	106.4	111.11	119.67	118.76	111.4	117.67	117.39
118	112.61	117.5	106.6	110.51	110.21	110.38	106.37	111.06	119.61	118.7	111.33	117.61	117.32
117.94	112.56	117.45	106.57	110.47	110.18	110.33	106.35	111.01	119.56	118.63	111.26	117.54	117.25
117.88	112.5	117.4	106.55	110.43	110.15	110.28	106.32	110.96	119.5	118.57	111.19	117.48	117.18
117.83	112.45	117.35	106.53	110.39	110.12	110.22	106.3	110.91	119.44	118.5	111.12	117.42	117.11
117.77	112.39	117.3	106.51	110.36	110.09	110.17	106.28	110.86	119.38	118.43	111.05	117.36	117.04
117.71	112.34	117.25	106.48	110.32	110.05	110.11	106.25	110.8	119.33	118.37	110.98	117.3	116.97
117.66	112.28	117.2	106.46	110.28	110.02	110.06	106.23	110.75	119.27	118.3	110.91	117.24	116.9
117.6	112.23	117.15	106.44	110.25	109.99	110.01	106.2	110.7	119.21	118.24	110.83	117.18	116.83
117.54	112.17	117.09	106.41	110.21	109.96	109.95	106.18	110.65	119.15	118.17	110.76	117.12	116.76
117.49	112.12	117.04	106.39	110.17	109.93	109.9	106.16	110.6	119.09	118.11	110.69	117.06	116.69
117.43	112.06	116.99	106.37	110.13	109.9	109.85	106.13	110.55	119.04	118.04	110.62	116.99	116.62
117.37	112.01	116.94	106.35	110.1	109.87	109.79	106.11	110.5	118.98	117.98	110.55	116.93	116.55
117.32	111.96	116.89	106.32	110.06	109.84	109.74	106.08	110.45	118.92	117.91	110.48	116.87	116.49
117.26	111.9	116.84	106.3	110.02	109.81	109.69	106.06	110.4	118.86	117.85	110.41	116.81	116.42
117.21	111.85	116.79	106.28	109.99	109.78	109.63	106.04	110.35	118.81	117.78	110.34	116.75	116.35
117.15	111.79	116.74	106.26	109.95	109.74	109.58	106.01	110.3	118.75	117.72	110.27	116.69	116.28
117.09	111.74	116.69	106.23	109.91	109.71	109.52	105.99	110.25	118.69	117.65	110.2	116.63	116.21
117.04	111.68	116.64	106.21	109.88	109.68	109.47	105.96	110.2	118.63	117.59	110.13	116.57	116.14
116.98	111.63	116.58	106.19	109.84	109.65	109.42	105.94	110.15	118.58	117.52	110.06	116.51	116.07
116.92	111.58	116.53	106.17	109.8	109.62	109.36	105.92	110.1	118.52	117.46	109.99	116.45	116
116.87	111.52	116.48	106.14	109.77	109.59	109.31	105.89	110.05	118.46	117.39	109.92	116.39	115.93
116.81	111.47	116.43	106.12	109.73	109.56	109.26	105.87	110	118.4	117.33	109.86	116.33	115.86
116.76	111.42	116.38	106.1	109.69	109.53	109.21	105.84	109.95	118.35	117.26	109.79	116.27	115.8
116.7	111.36	116.33	106.08	109.66	109.5	109.15	105.82	109.9	118.29	117.2	109.72	116.2	115.73
116.64	111.31	116.28	106.05	109.62	109.47	109.1	105.8	109.85	118.23	117.13	109.65	116.14	115.66
116.59	111.25	116.23	106.03	109.58	109.44	109.05	105.77	109.8	118.18	117.07	109.58	116.08	115.59
116.53	111.2	116.18	106.01	109.55	109.41	108.99	105.75	109.75	118.12	117	109.51	116.02	115.52
116.48	111.15	116.13	105.99	109.51	109.37	108.94	105.73	109.7	118.06	116.94	109.44	115.96	115.45
116.42	111.09	116.08	105.96	109.47	109.34	108.89	105.7	109.65	118	116.87	109.37	115.9	115.38
116.37	111.04	116.03	105.94	109.44	109.31	108.83	105.68	109.6	117.95	116.81	109.3	115.84	115.32
116.31	110.99	115.98	105.92	109.4	109.28	108.78	105.65	109.55	117.89	116.75	109.23	115.78	115.25
116.25	110.93	115.93	105.9	109.36	109.25	108.73	105.63	109.5	117.83	116.68	109.16	115.72	115.18
116.2	110.88	115.88	105.88	109.33	109.22	108.67	105.61	109.45	117.78	116.62	109.1	115.66	115.11
116.14	110.83	115.83	105.85	109.29	109.19	108.62	105.58	109.4	117.72	116.55	109.03	115.6	115.04
116.09	110.77	115.78	105.83	109.25	109.16	108.57	105.56	109.35	117.66	116.49	108.96	115.54	114.98
116.03	110.72	115.73	105.81	109.22	109.13	108.52	105.54	109.3	117.61	116.42	108.89	115.48	114.91
115.98	110.67	115.68	105.79	109.18	109.1	108.46	105.51	109.25	117.55	116.36	108.82	115.42	114.84
115.92	110.61	115.63	105.76	109.14	109.07	108.41	105.49	109.2	117.49	116.3	108.75	115.36	114.77
115.87	110.56	115.58	105.74	109.11	109.04	108.36	105.47	109.15	117.43	116.23	108.68	115.3	114.7
115.81	110.51	115.53	105.72	109.07	109.01	108.31	105.44	109.1	117.38	116.17	108.62	115.24	114.64
115.76	110.45	115.48	105.7	109.04	108.98	108.25	105.42	109.05	117.32	116.11	108.55	115.18	114.57
115.7	110.4	115.43	105.68	109	108.95	108.2	105.39	109	117.26	116.04	108.48	115.12	114.5
115.65	110.35	115.38	105.65	108.96	108.92	108.15	105.37	108.96	117.21	115.98	108.41	115.06	114.43
115.59	110.3	115.33	105.63	108.93	108.89	108.09	105.35	108.91	117.15	115.91	108.34	115	114.37
115.54	110.24	115.28	105.61	108.89	108.86	108.04	105.32	108.86	117.09	115.85	108.28	114.94	114.3
115.48	110.19	115.23	105.59	108.86	108.83	107.99	105.3	108.81	117.04	115.79	108.21	114.88	114.23
115.43	110.14	115.18	105.56	108.82	108.8	107.94	105.28	108.76	116.98	115.72	108.14	114.82	114.17
115.37	110.08	115.13	105.54	108.78	108.77	107.89	105.25	108.71	116.92	115.66	108.07	114.76	114.1
115.32	110.03	115.08	105.52	108.75	108.74	107.83	105.23	108.66	116.87	115.6	108	114.7	114.03
115.26	109.98	115.03	105.5	108.71	108.71	107.78	105.21	108.61	116.81	115.53	107.94	114.64	113.96
115.21	109.93	114.98	105.48	108.67	108.68	107.73	105.18	108.56	116.76	115.47	107.87	114.58	113.9
115.15	109.87	114.93	105.45	108.64	108.64	107.68	105.16	108.51	116.7	115.41	107.8	114.52	113.83
115.1	109.82	114.88	105.43	108.6	108.61	107.62	105.14	108.46	116.64	115.34	107.73	114.46	113.76
115.04	109.77	114.83	105.41	108.57	108.58	107.57	105.11	108.42	116.59	115.28	107.67	114.4	113.7
114.99	109.72	114.78	105.39	108.53	108.55	107.52	105.09	108.37	116.53	115.22	107.6	114.34	113.63
114.93	109.67	114.73	105.37	108.5	108.52	107.47	105.07	108.32	116.47	115.15	107.53	114.28	113.56
114.88	109.61	114.68	105.34	108.46	108.49	107.41	105.04	108.27	116.42	115.09	107.47	114.22	113.5
114.82	109.56	114.63	105.32	108.42	108.46	107.36	105.02	108.22	116.36	115.03	107.4	114.16	113.43
114.77	109.51	114.58	105.3	108.39	108.43	107.31	105	108.17	116.31	114.96	107.33	114.11	113.36
114.71	109.46	114.53	105.28	108.35	108.4	107.26	104.97	108.12	116.25	114.9	107.26	114.05	113.3
114.66	109.4	114.48	105.26	108.32	108.37	107.21	104.95	108.07	116.19	114.84	107.2	113.99	113.23
114.6	109.35	114.43	105.23	108.28	108.34	107.15	104.93	108.03	116.14	114.78	107.13	113.93	113.16
114.55	109.3	114.38	105.21	108.24	108.31	107.1	104.9	107.98	116.08	114.71	107.06	113.87	113.1
114.5	109.25	114.33	105.19	108.21	108.28	107.05	104.88	107.93	116.02	114.65	107	113.81	113.03
114.44	109.2	114.28	105.17	108.17	108.25	107	104.86	107.88	115.97	114.59	106.93	113.75	112.96
114.39	109.14	114.24	105.15	108.14	108.22	106.95	104.83	107.83	115.91	114.52	106.86	113.69	112.9
114.33	109.09	114.19	105.12	108.1	108.19	106.9	104.81	107.78	115.86	114.46	106.8	113.63	112.83
114.28	109.04	114.14	105.1	108.07	108.16	106.84	104.79	107.73	115.8	114.4	106.73	113.57	112.77
114.22	108.99	114.09	105.08	108.03	108.13	106.79	104.76	107.69	115.75	114.34	106.66	113.51	112.7
114.17	108.94	114.04	105.06	108	108.1	106.74	104.74	107.64	115.69	114.27	106.6	113.45	112.63
114.12	108.89	113.99	105.04	107.96	108.08	106.69	104.72	107.59	115.63	114.21	106.53	113.39	112.57
114.06	108.83	113.94	105.01	107.92	108.05	106.64	104.7	107.54	115.58	114.15	106.47	113.34	112.5
114.01	108.78	113.89	104.99	107.89	108.02	106.59	104.67	107.49	115.52	114.09	106.4	113.28	112.44
113.95	108.73	113.84	104.97	107.85	107.99	106.53	104.65	107.44	115.47	114.02	106.33	113.22	112.37
113.9	108.68	113.79	104.95	107.82	107.96	106.48	104.63	107.4	115.41	113.96	106.27	113.16	112.3
113.85	108.63	113.75	104.93	107.78	107.93	106.43	104.6	107.35	115.35	113.9	106.2	113.1	112.24
113.79	108.58	113.7	104.91	107.75	107.9	106.38	104.58	107.3	115.3	113.84	106.14	113.04	112.17
113.74	108.53	113.65	104.88	107.71	107.87	106.33	104.56	107.25	115.24	113.78	106.07	112.98	112.11
113.69	108.48	113.6	104.86	107.68	107.84	106.28	104.53	107.2	115.19	113.71	106.01	112.92	112.04
113.63	108.42	113.55	104.84	107.64	107.81	106.23	104.51	107.16	115.13	113.65	105.94	112.86	111.98
113.58	108.37	113.5	104.82	107.61	107.78	106.17	104.49	107.11	115.08	113.59	105.87	112.81	111.91
113.52	108.32	113.45	104.8	107.57	107.75	106.12	104.47	107.06	115.02	113.53	105.81	112.75	111.85
113.47	108.27	113.4	104.78	107.54	107.72	106.07	104.44	107.01	114.97	113.47	105.74	112.69	111.78
113.42	108.22	113.36	104.75	107.5	107.69	106.02	104.42	106.96	114.91	113.4	105.68	112.63	111.72
113.36	108.17	113.31	104.73	107.46	107.66	105.97	104.4	106.92	114.86	113.34	105.61	112.57	111.65
113.31	108.12	113.26	104.71	107.43	107.63	105.92	104.37	106.87	114.8	113.28	105.55	112.51	111.59
113.26	108.07	113.21	104.69	107.39	107.6	105.87	104.35	106.82	114.74	113.22	105.48	112.45	111.52
113.2	108.02	113.16	104.67	107.36	107.57	105.82	104.33	106.77	114.69	113.16	105.42	112.4	111.46
113.15	107.97	113.11	104.65	107.32	107.54	105.76	104.31	106.73	114.63	113.1	105.35	112.34	111.39
113.1	107.91	113.06	104.62	107.29	107.51	105.71	104.28	106.68	114.58	113.03	105.29	112.28	111.33
113.04	107.86	113.02	104.6	107.25	107.48	105.66	104.26	106.63	114.52	112.97	105.22	112.22	111.26
112.99	107.81	112.97	104.58	107.22	107.45	105.61	104.24	106.58	114.47	112.91	105.16	112.16	111.2
112.94	107.76	112.92	104.56	107.18	107.42	105.56	104.21	106.54	114.41	112.85	105.09	112.1	111.13
112.88	107.71	112.87	104.54	107.15	107.39	105.51	104.19	106.49	114.36	112.79	105.03	112.05	111.07
112.83	107.66	112.82	104.52	107.11	107.37	105.46	104.17	106.44	114.3	112.73	104.96	111.99	111
112.78	107.61	112.77	104.49	107.08	107.34	105.41	104.15	106.39	114.25	112.67	104.9	111.93	110.94
112.72	107.56	112.73	104.47	107.04	107.31	105.36	104.12	106.35	114.19	112.6	104.83	111.87	110.87
112.67	107.51	112.68	104.45	107.01	107.28	105.31	104.1	106.3	114.14	112.54	104.77	111.81	110.81
112.62	107.46	112.63	104.43	106.97	107.25	105.26	104.08	106.25	114.08	112.48	104.7	111.75	110.74
112.57	107.41	112.58	104.41	106.94	107.22	105.21	104.05	106.2	114.03	112.42	104.64	111.7	110.68
112.51	107.36	112.53	104.39	106.9	107.19	105.15	104.03	106.16	113.97	112.36	104.58	111.64	110.62
112.56	107.41	112.57	104.4	106.93	107.21	105.19	104.04	106.19	114.02	112.4	104.62	111.69	110.67
112.61	107.45	112.6	104.41	106.95	107.23	105.23	104.06	106.22	114.07	112.45	104.67	111.73	110.73
112.65	107.5	112.64	104.42	106.97	107.24	105.27	104.07	106.25	114.12	112.49	104.71	111.78	110.78
112.7	107.54	112.67	104.44	106.99	107.26	105.31	104.08	106.29	114.17	112.54	104.76	111.83	110.84
112.75	107.59	112.71	104.45	107.01	107.28	105.35	104.1	106.32	114.21	112.58	104.8	111.88	110.9
112.8	107.63	112.74	104.46	107.03	107.3	105.39	104.11	106.35	114.26	112.62	104.84	111.92	110.95
112.84	107.68	112.78	104.47	107.06	107.31	105.42	104.12	106.38	114.31	112.67	104.89	111.97	111.01
112.89	107.73	112.81	104.48	107.08	107.33	105.46	104.13	106.42	114.36	112.71	104.93	112.02	111.06
112.94	107.77	112.85	104.5	107.1	107.35	105.5	104.15	106.45	114.41	112.76	104.98	112.07	111.12
112.99	107.82	112.88	104.51	107.12	107.37	105.54	104.16	106.48	114.45	112.8	105.02	112.11	111.18
113.03	107.86	112.92	104.52	107.14	107.38	105.58	104.17	106.51	114.5	112.84	105.07	112.16	111.23
113.08	107.91	112.95	104.53	107.16	107.4	105.62	104.18	106.55	114.55	112.89	105.11	112.21	111.29
113.03	107.86	112.9	104.51	107.13	107.37	105.56	104.16	106.5	114.49	112.83	105.05	112.15	111.22
112.97	107.81	112.85	104.49	107.09	107.34	105.51	104.14	106.45	114.44	112.77	104.98	112.09	111.16
112.92	107.76	112.81	104.47	107.06	107.31	105.46	104.12	106.4	114.38	112.7	104.92	112.03	111.09
112.87	107.71	112.76	104.45	107.02	107.28	105.41	104.09	106.36	114.33	112.64	104.85	111.98	111.03
112.81	107.66	112.71	104.43	106.99	107.26	105.36	104.07	106.31	114.27	112.58	104.79	111.92	110.96
112.76	107.61	112.66	104.4	106.95	107.23	105.31	104.05	106.26	114.22	112.52	104.73	111.86	110.9
112.71	107.55	112.61	104.38	106.92	107.2	105.26	104.03	106.21	114.16	112.46	104.66	111.8	110.84
112.65	107.5	112.56	104.36	106.88	107.17	105.21	104	106.17	114.11	112.4	104.6	111.74	110.77
112.6	107.45	112.52	104.34	106.85	107.14	105.16	103.98	106.12	114.05	112.34	104.53	111.69	110.71
112.55	107.4	112.47	104.32	106.81	107.11	105.11	103.96	106.07	114	112.28	104.47	111.63	110.64
112.5	107.35	112.42	104.3	106.78	107.08	105.06	103.94	106.03	113.94	112.22	104.4	111.57	110.58
112.44	107.3	112.37	104.28	106.74	107.05	105.01	103.91	105.98	113.89	112.15	104.34	111.51	110.51
112.49	107.35	112.41	104.29	106.77	107.07	105.04	103.93	106.01	113.94	112.2	104.39	111.56	110.57
112.54	107.4	112.44	104.3	106.79	107.09	105.08	103.94	106.04	113.99	112.24	104.43	111.61	110.63
112.59	107.44	112.48	104.31	106.81	107.1	105.12	103.95	106.08	114.03	112.29	104.47	111.65	110.68
112.63	107.49	112.51	104.32	106.83	107.12	105.16	103.96	106.11	114.08	112.33	104.52	111.7	110.74
112.68	107.53	112.55	104.34	106.85	107.14	105.2	103.98	106.14	114.13	112.37	104.56	111.75	110.8
112.73	107.58	112.58	104.35	106.87	107.16	105.24	103.99	106.17	114.18	112.42	104.61	111.8	110.85
112.77	107.62	112.62	104.36	106.9	107.17	105.28	104	106.21	114.23	112.46	104.65	111.85	110.91
112.72	107.57	112.57	104.34	106.86	107.15	105.23	103.98	106.16	114.17	112.4	104.59	111.79	110.84
112.67	107.52	112.52	104.32	106.83	107.12	105.17	103.96	106.11	114.12	112.34	104.53	111.73	110.78
112.62	107.47	112.47	104.3	106.79	107.09	105.12	103.93	106.06	114.06	112.28	104.46	111.67	110.71
112.56	107.42	112.42	104.28	106.76	107.06	105.07	103.91	106.02	114.01	112.22	104.4	111.61	110.65
112.51	107.37	112.38	104.25	106.72	107.03	105.02	103.89	105.97	113.95	112.16	104.33	111.55	110.59
112.46	107.32	112.33	104.23	106.69	107	104.97	103.87	105.92	113.9	112.1	104.27	111.5	110.52
112.4	107.27	112.28	104.21	106.65	106.97	104.92	103.84	105.88	113.84	112.04	104.21	111.44	110.46
112.35	107.22	112.23	104.19	106.62	106.94	104.87	103.82	105.83	113.79	111.98	104.14	111.38	110.39
112.3	107.17	112.18	104.17	106.58	106.91	104.82	103.8	105.78	113.73	111.91	104.08	111.32	110.33
112.25	107.12	112.14	104.15	106.55	106.88	104.77	103.78	105.73	113.68	111.85	104.01	111.26	110.27
112.19	107.07	112.09	104.13	106.51	106.85	104.72	103.75	105.69	113.62	111.79	103.95	111.21	110.2
112.14	107.02	112.04	104.1	106.48	106.83	104.67	103.73	105.64	113.57	111.73	103.89	111.15	110.14
112.09	106.97	111.99	104.08	106.44	106.8	104.62	103.71	105.59	113.51	111.67	103.82	111.09	110.07
112.03	106.92	111.95	104.06	106.41	106.77	104.57	103.69	105.55	113.46	111.61	103.76	111.03	110.01
111.98	106.87	111.9	104.04	106.38	106.74	104.52	103.66	105.5	113.4	111.55	103.7	110.98	109.95
111.93	106.82	111.85	104.02	106.34	106.71	104.47	103.64	105.45	113.35	111.49	103.63	110.92	109.88
111.88	106.77	111.8	104	106.31	106.68	104.42	103.62	105.41	113.29	111.43	103.57	110.86	109.82
111.83	106.72	111.76	103.98	106.27	106.65	104.37	103.6	105.36	113.24	111.37	103.51	110.8	109.76
111.77	106.67	111.71	103.96	106.24	106.62	104.32	103.57	105.31	113.19	111.31	103.44	110.75	109.69
111.72	106.62	111.66	103.93	106.2	106.59	104.27	103.55	105.27	113.13	111.25	103.38	110.69	109.63
111.67	106.57	111.61	103.91	106.17	106.57	104.22	103.53	105.22	113.08	111.19	103.32	110.63	109.57
111.62	106.52	111.57	103.89	106.14	106.54	104.17	103.51	105.17	113.02	111.13	103.25	110.57	109.5
111.56	106.48	111.52	103.87	106.1	106.51	104.12	103.48	105.13	112.97	111.07	103.19	110.51	109.44
111.51	106.43	111.47	103.85	106.07	106.48	104.07	103.46	105.08	112.91	111.01	103.13	110.46	109.38
111.46	106.38	111.42	103.83	106.03	106.45	104.02	103.44	105.03	112.86	110.95	103.07	110.4	109.31
111.41	106.33	111.38	103.81	106	106.42	103.97	103.42	104.99	112.8	110.89	103	110.34	109.25
111.36	106.28	111.33	103.79	105.96	106.39	103.92	103.4	104.94	112.75	110.83	102.94	110.29	109.19
111.3	106.23	111.28	103.76	105.93	106.36	103.87	103.37	104.9	112.7	110.77	102.88	110.23	109.12
111.25	106.18	111.23	103.74	105.9	106.34	103.82	103.35	104.85	112.64	110.71	102.82	110.17	109.06
111.2	106.13	111.19	103.72	105.86	106.31	103.77	103.33	104.8	112.59	110.65	102.75	110.11	109
111.15	106.08	111.14	103.7	105.83	106.28	103.72	103.31	104.76	112.53	110.59	102.69	110.06	108.94
111.1	106.03	111.09	103.68	105.79	106.25	103.67	103.28	104.71	112.48	110.53	102.63	110	108.87
111.04	105.98	111.05	103.66	105.76	106.22	103.62	103.26	104.66	112.43	110.47	102.57	109.94	108.81
110.99	105.93	111	103.64	105.73	106.19	103.57	103.24	104.62	112.37	110.41	102.5	109.88	108.75
110.94	105.88	110.95	103.62	105.69	106.16	103.52	103.22	104.57	112.32	110.35	102.44	109.83	108.69
110.89	105.84	110.91	103.6	105.66	106.14	103.47	103.2	104.53	112.26	110.29	102.38	109.77	108.62
110.84	105.79	110.86	103.57	105.62	106.11	103.42	103.17	104.48	112.21	110.23	102.32	109.71	108.56
110.78	105.74	110.81	103.55	105.59	106.08	103.37	103.15	104.43	112.16	110.18	102.26	109.66	108.5
110.73	105.69	110.77	103.53	105.56	106.05	103.32	103.13	104.39	112.1	110.12	102.19	109.6	108.44
110.68	105.64	110.72	103.51	105.52	106.02	103.27	103.11	104.34	112.05	110.06	102.13	109.54	108.37
110.63	105.59	110.67	103.49	105.49	105.99	103.22	103.08	104.3	111.99	110	102.07	109.48	108.31
110.58	105.54	110.62	103.47	105.45	105.96	103.17	103.06	104.25	111.94	109.94	102.01	109.43	108.25
110.53	105.49	110.58	103.45	105.42	105.94	103.12	103.04	104.21	111.89	109.88	101.95	109.37	108.19
110.48	105.45	110.53	103.43	105.39	105.91	103.07	103.02	104.16	111.83	109.82	101.88	109.31	108.12
110.42	105.4	110.48	103.41	105.35	105.88	103.02	103	104.11	111.78	109.76	101.82	109.26	108.06
110.37	105.35	110.44	103.39	105.32	105.85	102.98	102.97	104.07	111.73	109.7	101.76	109.2	108
110.32	105.3	110.39	103.37	105.28	105.82	102.93	102.95	104.02	111.67	109.64	101.7	109.14	107.94
110.27	105.25	110.34	103.34	105.25	105.79	102.88	102.93	103.98	111.62	109.58	101.64	109.09	107.88
110.22	105.2	110.3	103.32	105.22	105.77	102.83	102.91	103.93	111.56	109.53	101.58	109.03	107.81
110.17	105.15	110.25	103.3	105.18	105.74	102.78	102.89	103.89	111.51	109.47	101.52	108.97	107.75
110.12	105.11	110.21	103.28	105.15	105.71	102.73	102.86	103.84	111.46	109.41	101.46	108.92	107.69
110.07	105.06	110.16	103.26	105.12	105.68	102.68	102.84	103.79	111.4	109.35	101.39	108.86	107.63
110.01	105.01	110.11	103.24	105.08	105.65	102.63	102.82	103.75	111.35	109.29	101.33	108.8	107.57
109.96	104.96	110.07	103.22	105.05	105.62	102.58	102.8	103.7	111.3	109.23	101.27	108.75	107.51
109.91	104.91	110.02	103.2	105.02	105.6	102.53	102.78	103.66	111.24	109.17	101.21	108.69	107.44
109.86	104.87	109.97	103.18	104.98	105.57	102.48	102.75	103.61	111.19	109.11	101.15	108.63	107.38
109.81	104.82	109.93	103.16	104.95	105.54	102.43	102.73	103.57	111.14	109.06	101.09	108.58	107.32
109.76	104.77	109.88	103.14	104.92	105.51	102.39	102.71	103.52	111.08	109	101.03	108.52	107.26
109.71	104.72	109.84	103.12	104.88	105.48	102.34	102.69	103.48	111.03	108.94	100.97	108.46	107.2
109.66	104.67	109.79	103.09	104.85	105.46	102.29	102.67	103.43	110.98	108.88	100.91	108.41	107.14
109.61	104.63	109.74	103.07	104.81	105.43	102.24	102.65	103.39	110.92	108.82	100.85	108.35	107.08
109.56	104.58	109.7	103.05	104.78	105.4	102.19	102.62	103.34	110.87	108.76	100.79	108.3	107.02
109.51	104.53	109.65	103.03	104.75	105.37	102.14	102.6	103.3	110.82	108.71	100.73	108.24	106.95
109.45	104.48	109.6	103.01	104.71	105.34	102.09	102.58	103.25	110.76	108.65	100.67	108.18	106.89
109.4	104.43	109.56	102.99	104.68	105.32	102.04	102.56	103.21	110.71	108.59	100.61	108.13	106.83
109.35	104.39	109.51	102.97	104.65	105.29	102	102.54	103.16	110.66	108.53	100.55	108.07	106.77
109.3	104.34	109.47	102.95	104.61	105.26	101.95	102.52	103.12	110.6	108.47	100.48	108.01	106.71
109.25	104.29	109.42	102.93	104.58	105.23	101.9	102.49	103.07	110.55	108.42	100.42	107.96	106.65
109.2	104.24	109.37	102.91	104.55	105.2	101.85	102.47	103.03	110.5	108.36	100.36	107.9	106.59
109.15	104.2	109.33	102.89	104.51	105.18	101.8	102.45	102.98	110.45	108.3	100.3	107.85	106.53
109.1	104.15	109.28	102.87	104.48	105.15	101.75	102.43	102.94	110.39	108.24	100.24	107.79	106.47
109.05	104.1	109.24	102.85	104.45	105.12	101.7	102.41	102.89	110.34	108.18	100.18	107.73	106.41
109	104.05	109.19	102.83	104.42	105.09	101.66	102.39	102.85	110.29	108.13	100.12	107.68	106.35
108.95	104.01	109.15	102.8	104.38	105.06	101.61	102.36	102.8	110.23	108.07	100.07	107.62	106.29
108.9	103.96	109.1	102.78	104.35	105.04	101.56	102.34	102.76	110.18	108.01	100.01	107.57	106.23
108.85	103.91	109.05	102.76	104.32	105.01	101.51	102.32	102.71	110.13	107.95	99.946	107.51	106.17
108.8	103.87	109.01	102.74	104.28	104.98	101.46	102.3	102.67	110.07	107.89	99.886	107.45	106.1
108.75	103.82	108.96	102.72	104.25	104.95	101.41	102.28	102.62	110.02	107.84	99.827	107.4	106.04
108.7	103.77	108.92	102.7	104.22	104.93	101.37	102.26	102.58	109.97	107.78	99.767	107.34	105.98
108.65	103.72	108.87	102.68	104.18	104.9	101.32	102.23	102.54	109.92	107.72	99.708	107.29	105.92
108.6	103.68	108.83	102.66	104.15	104.87	101.27	102.21	102.49	109.86	107.66	99.648	107.23	105.86
108.55	103.63	108.78	102.64	104.12	104.84	101.22	102.19	102.45	109.81	107.61	99.589	107.18	105.8
108.5	103.58	108.74	102.62	104.08	104.81	101.17	102.17	102.4	109.76	107.55	99.53	107.12	105.74
108.55	103.63	108.77	102.63	104.11	104.83	101.21	102.18	102.43	109.81	107.6	99.576	107.17	105.8
108.59	103.68	108.81	102.64	104.13	104.85	101.25	102.2	102.47	109.86	107.64	99.622	107.22	105.86
108.64	103.72	108.84	102.66	104.15	104.87	101.29	102.21	102.5	109.91	107.69	99.669	107.27	105.92
108.69	103.77	108.88	102.67	104.17	104.89	101.33	102.22	102.53	109.96	107.73	99.715	107.32	105.98
108.74	103.82	108.91	102.68	104.19	104.9	101.37	102.23	102.57	110.01	107.78	99.762	107.37	106.03
108.79	103.87	108.95	102.69	104.22	104.92	101.41	102.25	102.6	110.06	107.82	99.808	107.42	106.09
108.84	103.91	108.99	102.71	104.24	104.94	101.45	102.26	102.63	110.11	107.87	99.854	107.47	106.15
108.88	103.96	109.02	102.72	104.26	104.96	101.49	102.27	102.67	110.16	107.91	99.9	107.52	106.21
108.93	104.01	109.06	102.73	104.28	104.98	101.53	102.29	102.7	110.21	107.96	99.947	107.57	106.26
108.88	103.96	109.01	102.71	104.25	104.95	101.48	102.26	102.65	110.15	107.9	99.887	107.51	106.2
108.83	103.91	108.96	102.69	104.22	104.92	101.43	102.24	102.61	110.1	107.84	99.827	107.45	106.14
108.78	103.87	108.92	102.67	104.18	104.89	101.38	102.22	102.57	110.05	107.79	99.768	107.4	106.08
108.73	103.82	108.87	102.65	104.15	104.86	101.33	102.2	102.52	109.99	107.73	99.709	107.34	106.02
108.68	103.77	108.83	102.63	104.12	104.84	101.29	102.18	102.48	109.94	107.67	99.649	107.29	105.96
108.63	103.72	108.78	102.61	104.08	104.81	101.24	102.16	102.43	109.89	107.61	99.59	107.23	105.9
108.58	103.68	108.74	102.59	104.05	104.78	101.19	102.13	102.39	109.84	107.56	99.531	107.17	105.84
108.53	103.63	108.69	102.57	104.02	104.75	101.14	102.11	102.34	109.78	107.5	99.471	107.12	105.78
108.48	103.58	108.65	102.55	103.99	104.73	101.09	102.09	102.3	109.73	107.44	99.412	107.06	105.72
108.43	103.54	108.6	102.53	103.95	104.7	101.04	102.07	102.25	109.68	107.39	99.353	107.01	105.66
108.38	103.49	108.56	102.51	103.92	104.67	101	102.05	102.21	109.63	107.33	99.294	106.95	105.6
108.33	103.44	108.51	102.49	103.89	104.64	100.95	102.03	102.17	109.57	107.27	99.235	106.9	105.54
108.28	103.4	108.47	102.46	103.85	104.62	100.9	102.01	102.12	109.52	107.21	99.176	106.84	105.48
108.23	103.35	108.42	102.44	103.82	104.59	100.85	101.98	102.08	109.47	107.16	99.117	106.79	105.42
108.18	103.3	108.37	102.42	103.79	104.56	100.8	101.96	102.03	109.42	107.1	99.059	106.73	105.36
108.13	103.26	108.33	102.4	103.76	104.53	100.76	101.94	101.99	109.36	107.04	99	106.67	105.3
108.08	103.21	108.28	102.38	103.72	104.51	100.71	101.92	101.95	109.31	106.99	98.941	106.62	105.24
108.03	103.16	108.24	102.36	103.69	104.48	100.66	101.9	101.9	109.26	106.93	98.883	106.56	105.18
107.98	103.12	108.19	102.34	103.66	104.45	100.61	101.88	101.86	109.21	106.87	98.824	106.51	105.13
107.93	103.07	108.15	102.32	103.62	104.42	100.57	101.86	101.81	109.15	106.82	98.766	106.45	105.07
107.88	103.02	108.1	102.3	103.59	104.4	100.52	101.83	101.77	109.1	106.76	98.707	106.4	105.01
107.83	102.98	108.06	102.28	103.56	104.37	100.47	101.81	101.73	109.05	106.7	98.649	106.34	104.95
107.78	102.93	108.01	102.26	103.53	104.34	100.42	101.79	101.68	109	106.65	98.59	106.29	104.89
107.74	102.88	107.97	102.24	103.49	104.31	100.37	101.77	101.64	108.94	106.59	98.532	106.23	104.83
107.69	102.84	107.92	102.22	103.46	104.29	100.33	101.75	101.59	108.89	106.53	98.474	106.18	104.77
107.64	102.79	107.88	102.2	103.43	104.26	100.28	101.73	101.55	108.84	106.48	98.416	106.12	104.71
107.59	102.74	107.83	102.18	103.4	104.23	100.23	101.71	101.51	108.79	106.42	98.358	106.07	104.65
107.54	102.7	107.79	102.16	103.36	104.2	100.18	101.69	101.46	108.74	106.36	98.3	106.01	104.59
107.49	102.65	107.75	102.14	103.33	104.18	100.14	101.66	101.42	108.68	106.31	98.242	105.96	104.53
107.44	102.61	107.7	102.12	103.3	104.15	100.09	101.64	101.37	108.63	106.25	98.184	105.9	104.47
107.39	102.56	107.66	102.1	103.27	104.12	100.04	101.62	101.33	108.58	106.19	98.126	105.85	104.42
107.34	102.51	107.61	102.08	103.24	104.1	99.995	101.6	101.29	108.53	106.14	98.068	105.79	104.36
107.29	102.47	107.57	102.06	103.2	104.07	99.947	101.58	101.24	108.48	106.08	98.01	105.74	104.3
107.34	102.52	107.6	102.07	103.22	104.09	99.987	101.59	101.28	108.53	106.13	98.057	105.79	104.36
107.39	102.56	107.64	102.08	103.25	104.1	100.03	101.61	101.31	108.58	106.17	98.104	105.84	104.41
107.44	102.61	107.67	102.1	103.27	104.12	100.07	101.62	101.34	108.63	106.22	98.151	105.89	104.47
107.49	102.66	107.71	102.11	103.29	104.14	100.11	101.63	101.38	108.68	106.26	98.198	105.94	104.53
107.53	102.71	107.75	102.12	103.31	104.16	100.15	101.64	101.41	108.73	106.31	98.244	105.99	104.59
107.58	102.75	107.78	102.13	103.33	104.18	100.19	101.66	101.44	108.78	106.36	98.291	106.04	104.65
107.63	102.8	107.82	102.15	103.36	104.19	100.23	101.67	101.48	108.83	106.4	98.338	106.09	104.71
107.58	102.75	107.77	102.13	103.32	104.17	100.18	101.65	101.43	108.77	106.35	98.28	106.03	104.65
107.53	102.71	107.73	102.11	103.29	104.14	100.13	101.63	101.39	108.72	106.29	98.222	105.98	104.59
107.48	102.66	107.68	102.08	103.26	104.11	100.08	101.61	101.35	108.67	106.23	98.164	105.92	104.53
107.43	102.62	107.64	102.06	103.23	104.09	100.04	101.59	101.3	108.62	106.18	98.106	105.87	104.47
107.38	102.57	107.59	102.04	103.19	104.06	99.988	101.56	101.26	108.57	106.12	98.049	105.81	104.41
107.34	102.52	107.55	102.02	103.16	104.03	99.941	101.54	101.22	108.51	106.06	97.991	105.76	104.35
107.29	102.48	107.5	102	103.13	104	99.893	101.52	101.17	108.46	106.01	97.933	105.7	104.29
107.24	102.43	107.46	101.98	103.1	103.98	99.846	101.5	101.13	108.41	105.95	97.875	105.65	104.24
107.19	102.39	107.42	101.96	103.07	103.95	99.799	101.48	101.09	108.36	105.9	97.818	105.59	104.18
107.14	102.34	107.37	101.94	103.03	103.92	99.751	101.46	101.04	108.31	105.84	97.76	105.54	104.12
107.09	102.29	107.33	101.92	103	103.9	99.704	101.44	101	108.26	105.78	97.703	105.48	104.06
107.04	102.25	107.28	101.9	102.97	103.87	99.657	101.42	100.95	108.2	105.73	97.646	105.43	104
106.99	102.2	107.24	101.88	102.94	103.84	99.61	101.4	100.91	108.15	105.67	97.588	105.37	103.94
106.94	102.16	107.19	101.86	102.9	103.81	99.563	101.38	100.87	108.1	105.62	97.531	105.32	103.88
106.89	102.11	107.15	101.84	102.87	103.79	99.515	101.35	100.83	108.05	105.56	97.474	105.26	103.83
106.85	102.07	107.1	101.82	102.84	103.76	99.468	101.33	100.78	108	105.5	97.417	105.21	103.77
106.8	102.02	107.06	101.8	102.81	103.73	99.421	101.31	100.74	107.94	105.45	97.359	105.15	103.71
106.75	101.97	107.02	101.78	102.78	103.71	99.374	101.29	100.7	107.89	105.39	97.302	105.1	103.65
106.7	101.93	106.97	101.76	102.74	103.68	99.327	101.27	100.65	107.84	105.34	97.245	105.04	103.59
106.65	101.88	106.93	101.74	102.71	103.65	99.28	101.25	100.61	107.79	105.28	97.189	104.99	103.53
106.6	101.84	106.88	101.72	102.68	103.63	99.233	101.23	100.57	107.74	105.23	97.132	104.94	103.48
106.55	101.79	106.84	101.7	102.65	103.6	99.186	101.21	100.52	107.69	105.17	97.075	104.88	103.42
106.51	101.75	106.8	101.68	102.62	103.57	99.139	101.19	100.48	107.64	105.11	97.018	104.83	103.36
106.55	101.8	106.83	101.7	102.64	103.59	99.179	101.2	100.51	107.69	105.16	97.065	104.88	103.42
106.6	101.84	106.87	101.71	102.66	103.61	99.219	101.21	100.55	107.74	105.21	97.112	104.93	103.48
106.65	101.89	106.9	101.72	102.68	103.63	99.259	101.23	100.58	107.79	105.25	97.16	104.98	103.54
106.7	101.94	106.94	101.73	102.7	103.64	99.299	101.24	100.61	107.84	105.3	97.207	105.03	103.6
106.75	101.99	106.98	101.75	102.73	103.66	99.339	101.25	100.65	107.89	105.35	97.254	105.08	103.65
106.8	102.03	107.01	101.76	102.75	103.68	99.379	101.26	100.68	107.94	105.39	97.301	105.13	103.71
106.85	102.08	107.05	101.77	102.77	103.7	99.419	101.28	100.71	107.99	105.44	97.348	105.18	103.77
106.89	102.13	107.08	101.78	102.79	103.72	99.459	101.29	100.75	108.04	105.49	97.395	105.23	103.83
106.94	102.18	107.12	101.8	102.81	103.73	99.499	101.3	100.78	108.09	105.53	97.442	105.28	103.89
106.99	102.22	107.16	101.81	102.84	103.75	99.539	101.32	100.81	108.14	105.58	97.489	105.33	103.95
107.04	102.27	107.19	101.82	102.86	103.77	99.579	101.33	100.85	108.19	105.62	97.536	105.38	104.01
107.09	102.32	107.23	101.83	102.88	103.79	99.619	101.34	100.88	108.24	105.67	97.583	105.43	104.07
107.14	102.37	107.26	101.84	102.9	103.81	99.659	101.35	100.92	108.29	105.72	97.63	105.48	104.12
107.19	102.41	107.3	101.86	102.92	103.83	99.699	101.37	100.95	108.34	105.76	97.677	105.53	104.18
107.14	102.37	107.26	101.84	102.89	103.8	99.652	101.35	100.91	108.29	105.71	97.62	105.48	104.12
107.09	102.32	107.21	101.82	102.86	103.77	99.604	101.33	100.86	108.24	105.65	97.562	105.42	104.07
107.04	102.28	107.17	101.8	102.83	103.74	99.557	101.3	100.82	108.19	105.59	97.505	105.37	104.01
106.99	102.23	107.12	101.78	102.8	103.72	99.51	101.28	100.78	108.13	105.54	97.448	105.31	103.95
106.94	102.19	107.08	101.76	102.76	103.69	99.463	101.26	100.73	108.08	105.48	97.391	105.26	103.89
106.89	102.14	107.03	101.74	102.73	103.66	99.416	101.24	100.69	108.03	105.43	97.334	105.2	103.83
106.84	102.09	106.99	101.72	102.7	103.64	99.369	101.22	100.65	107.98	105.37	97.277	105.15	103.77
106.79	102.05	106.95	101.7	102.67	103.61	99.322	101.2	100.6	107.93	105.32	97.22	105.09	103.72
106.84	102.1	106.98	101.71	102.69	103.63	99.362	101.21	100.64	107.98	105.36	97.267	105.14	103.77
106.89	102.14	107.02	101.72	102.71	103.65	99.402	101.23	100.67	108.03	105.41	97.314	105.19	103.83
106.94	102.19	107.05	101.73	102.73	103.66	99.442	101.24	100.7	108.08	105.45	97.361	105.25	103.89
106.99	102.24	107.09	101.75	102.76	103.68	99.482	101.25	100.74	108.13	105.5	97.408	105.3	103.95
107.04	102.29	107.13	101.76	102.78	103.7	99.522	101.27	100.77	108.18	105.55	97.455	105.35	104.01
107.09	102.33	107.16	101.77	102.8	103.72	99.562	101.28	100.8	108.23	105.59	97.502	105.4	104.07
107.14	102.38	107.2	101.78	102.82	103.74	99.601	101.29	100.84	108.28	105.64	97.549	105.45	104.13
107.18	102.43	107.23	101.8	102.84	103.75	99.641	101.3	100.87	108.33	105.69	97.596	105.5	104.18
107.23	102.48	107.27	101.81	102.87	103.77	99.681	101.32	100.9	108.38	105.73	97.643	105.55	104.24
107.28	102.52	107.31	101.82	102.89	103.79	99.721	101.33	100.94	108.43	105.78	97.69	105.6	104.3
107.33	102.57	107.34	101.83	102.91	103.81	99.761	101.34	100.97	108.48	105.82	97.737	105.65	104.36
107.38	102.62	107.38	101.85	102.93	103.83	99.801	101.36	101	108.53	105.87	97.784	105.7	104.42
107.43	102.67	107.41	101.86	102.96	103.84	99.841	101.37	101.04	108.58	105.92	97.831	105.75	104.48
107.48	102.71	107.45	101.87	102.98	103.86	99.881	101.38	101.07	108.63	105.96	97.878	105.8	104.54
107.52	102.76	107.49	101.88	103	103.88	99.92	101.39	101.1	108.68	106.01	97.925	105.85	104.59
107.57	102.81	107.52	101.9	103.02	103.9	99.96	101.41	101.14	108.73	106.05	97.972	105.9	104.65
107.62	102.86	107.56	101.91	103.04	103.92	100	101.42	101.17	108.78	106.1	98.019	105.95	104.71
107.67	102.9	107.59	101.92	103.07	103.93	100.04	101.43	101.2	108.83	106.15	98.066	106	104.77
107.72	102.95	107.63	101.93	103.09	103.95	100.08	101.45	101.24	108.88	106.19	98.112	106.05	104.83
107.77	103	107.67	101.95	103.11	103.97	100.12	101.46	101.27	108.93	106.24	98.159	106.1	104.89
107.81	103.05	107.7	101.96	103.13	103.99	100.16	101.47	101.3	108.98	106.28	98.206	106.15	104.94
107.86	103.09	107.74	101.97	103.15	104.01	100.2	101.48	101.34	109.03	106.33	98.253	106.2	105
107.91	103.14	107.77	101.98	103.18	104.02	100.24	101.5	101.37	109.08	106.38	98.3	106.25	105.06
107.96	103.19	107.81	102	103.2	104.04	100.28	101.51	101.4	109.13	106.42	98.346	106.3	105.12
107.91	103.14	107.77	101.98	103.17	104.02	100.23	101.49	101.36	109.08	106.37	98.288	106.24	105.06
107.86	103.1	107.72	101.96	103.13	103.99	100.18	101.47	101.32	109.03	106.31	98.23	106.19	105
107.81	103.05	107.68	101.94	103.1	103.96	100.14	101.45	101.27	108.97	106.25	98.173	106.13	104.94
107.76	103	107.63	101.91	103.07	103.93	100.09	101.43	101.23	108.92	106.2	98.115	106.08	104.88
107.71	102.96	107.59	101.89	103.04	103.91	100.04	101.41	101.19	108.87	106.14	98.057	106.02	104.82
107.66	102.91	107.54	101.87	103	103.88	99.993	101.38	101.14	108.82	106.08	97.999	105.97	104.76
107.61	102.86	107.5	101.85	102.97	103.85	99.946	101.36	101.1	108.77	106.03	97.941	105.91	104.7
107.56	102.82	107.45	101.83	102.94	103.83	99.899	101.34	101.06	108.71	105.97	97.884	105.86	104.65
107.51	102.77	107.41	101.81	102.91	103.8	99.851	101.32	101.01	108.66	105.92	97.826	105.8	104.59
107.47	102.72	107.36	101.79	102.88	103.77	99.804	101.3	100.97	108.61	105.86	97.769	105.75	104.53
107.42	102.68	107.32	101.77	102.84	103.74	99.757	101.28	100.93	108.56	105.8	97.711	105.69	104.47
107.46	102.73	107.36	101.79	102.86	103.76	99.796	101.29	100.96	108.61	105.85	97.758	105.74	104.53
107.51	102.77	107.39	101.8	102.89	103.78	99.836	101.31	100.99	108.66	105.9	97.805	105.79	104.59
107.56	102.82	107.43	101.81	102.91	103.8	99.876	101.32	101.03	108.71	105.94	97.852	105.84	104.64
107.51	102.77	107.38	101.79	102.88	103.77	99.829	101.3	100.98	108.66	105.89	97.795	105.79	104.58
107.46	102.73	107.34	101.77	102.84	103.74	99.781	101.28	100.94	108.6	105.83	97.737	105.73	104.53
107.41	102.68	107.29	101.75	102.81	103.72	99.734	101.26	100.9	108.55	105.77	97.68	105.68	104.47
107.36	102.64	107.25	101.73	102.78	103.69	99.687	101.23	100.85	108.5	105.72	97.622	105.62	104.41
107.32	102.59	107.21	101.71	102.75	103.66	99.64	101.21	100.81	108.45	105.66	97.565	105.57	104.35
107.27	102.54	107.16	101.69	102.72	103.64	99.593	101.19	100.77	108.4	105.61	97.508	105.51	104.29
107.22	102.5	107.12	101.67	102.68	103.61	99.545	101.17	100.72	108.34	105.55	97.451	105.46	104.23
107.17	102.45	107.07	101.65	102.65	103.58	99.498	101.15	100.68	108.29	105.49	97.393	105.4	104.17
107.12	102.41	107.03	101.63	102.62	103.56	99.451	101.13	100.64	108.24	105.44	97.336	105.35	104.11
107.07	102.36	106.98	101.61	102.59	103.53	99.404	101.11	100.59	108.19	105.38	97.279	105.29	104.06
107.02	102.31	106.94	101.59	102.56	103.5	99.357	101.09	100.55	108.14	105.33	97.222	105.24	104
106.97	102.27	106.89	101.57	102.52	103.48	99.31	101.07	100.51	108.09	105.27	97.165	105.19	103.94
106.92	102.22	106.85	101.55	102.49	103.45	99.263	101.05	100.46	108.03	105.22	97.109	105.13	103.88
106.87	102.18	106.81	101.53	102.46	103.42	99.216	101.03	100.42	107.98	105.16	97.052	105.08	103.82
106.83	102.13	106.76	101.51	102.43	103.4	99.169	101.01	100.38	107.93	105.1	96.995	105.02	103.76
106.78	102.09	106.72	101.49	102.4	103.37	99.122	100.98	100.34	107.88	105.05	96.938	104.97	103.7
106.73	102.04	106.67	101.47	102.37	103.34	99.076	100.96	100.29	107.83	104.99	96.882	104.91	103.65
106.68	101.99	106.63	101.45	102.33	103.32	99.029	100.94	100.25	107.78	104.94	96.825	104.86	103.59
106.63	101.95	106.59	101.43	102.3	103.29	98.982	100.92	100.21	107.72	104.88	96.769	104.8	103.53
106.58	101.9	106.54	101.41	102.27	103.26	98.935	100.9	100.16	107.67	104.83	96.712	104.75	103.47
106.53	101.86	106.5	101.39	102.24	103.24	98.888	100.88	100.12	107.62	104.77	96.656	104.69	103.41
106.49	101.81	106.45	101.37	102.21	103.21	98.842	100.86	100.08	107.57	104.72	96.599	104.64	103.36
106.44	101.77	106.41	101.35	102.18	103.18	98.795	100.84	100.04	107.52	104.66	96.543	104.59	103.3
106.39	101.72	106.37	101.33	102.14	103.16	98.748	100.82	99.994	107.47	104.61	96.487	104.53	103.24
106.34	101.68	106.32	101.31	102.11	103.13	98.702	100.8	99.951	107.42	104.55	96.431	104.48	103.18
106.29	101.63	106.28	101.29	102.08	103.1	98.655	100.78	99.909	107.36	104.5	96.375	104.42	103.12
106.24	101.59	106.24	101.27	102.05	103.08	98.609	100.76	99.866	107.31	104.44	96.318	104.37	103.07
106.19	101.54	106.19	101.25	102.02	103.05	98.562	100.74	99.824	107.26	104.39	96.262	104.31	103.01
106.15	101.5	106.15	101.23	101.99	103.02	98.516	100.72	99.781	107.21	104.33	96.207	104.26	102.95
106.1	101.45	106.1	101.22	101.95	103	98.469	100.7	99.739	107.16	104.28	96.151	104.21	102.89
106.05	101.41	106.06	101.2	101.92	102.97	98.423	100.67	99.696	107.11	104.22	96.095	104.15	102.84
106	101.36	106.02	101.18	101.89	102.94	98.376	100.65	99.654	107.06	104.17	96.039	104.1	102.78
105.95	101.32	105.97	101.16	101.86	102.92	98.33	100.63	99.612	107.01	104.11	95.983	104.04	102.72
105.91	101.27	105.93	101.14	101.83	102.89	98.283	100.61	99.569	106.95	104.06	95.928	103.99	102.66
105.86	101.23	105.89	101.12	101.8	102.86	98.237	100.59	99.527	106.9	104	95.872	103.94	102.61
105.81	101.18	105.84	101.1	101.77	102.84	98.191	100.57	99.485	106.85	103.95	95.816	103.88	102.55
105.76	101.14	105.8	101.08	101.73	102.81	98.145	100.55	99.442	106.8	103.89	95.761	103.83	102.49
105.71	101.09	105.76	101.06	101.7	102.79	98.098	100.53	99.4	106.75	103.84	95.705	103.77	102.43
105.67	101.05	105.71	101.04	101.67	102.76	98.052	100.51	99.358	106.7	103.79	95.65	103.72	102.38
105.62	101	105.67	101.02	101.64	102.73	98.006	100.49	99.316	106.65	103.73	95.595	103.67	102.32
105.57	100.96	105.63	101	101.61	102.71	97.96	100.47	99.274	106.6	103.68	95.539	103.61	102.26
105.52	100.91	105.58	100.98	101.58	102.68	97.914	100.45	99.232	106.55	103.62	95.484	103.56	102.21
105.47	100.87	105.54	100.96	101.55	102.65	97.868	100.43	99.19	106.5	103.57	95.429	103.51	102.15
105.43	100.82	105.5	100.94	101.52	102.63	97.822	100.41	99.148	106.44	103.51	95.374	103.45	102.09
105.38	100.78	105.45	100.92	101.48	102.6	97.775	100.39	99.106	106.39	103.46	95.319	103.4	102.04
105.33	100.73	105.41	100.9	101.45	102.57	97.729	100.37	99.064	106.34	103.4	95.264	103.34	101.98
105.28	100.69	105.37	100.88	101.42	102.55	97.683	100.35	99.022	106.29	103.35	95.209	103.29	101.92
105.24	100.65	105.32	100.86	101.39	102.52	97.638	100.33	98.98	106.24	103.3	95.154	103.24	101.87
105.19	100.6	105.28	100.84	101.36	102.5	97.592	100.31	98.938	106.19	103.24	95.099	103.18	101.81
105.14	100.56	105.24	100.82	101.33	102.47	97.546	100.29	98.896	106.14	103.19	95.044	103.13	101.75
105.09	100.51	105.19	100.8	101.3	102.44	97.5	100.27	98.854	106.09	103.13	94.989	103.08	101.7
105.04	100.47	105.15	100.78	101.27	102.42	97.454	100.25	98.812	106.04	103.08	94.935	103.02	101.64
105	100.42	105.11	100.76	101.24	102.39	97.408	100.23	98.771	105.99	103.03	94.88	102.97	101.58
104.95	100.38	105.07	100.75	101.2	102.37	97.362	100.2	98.729	105.94	102.97	94.825	102.92	101.53
104.9	100.34	105.02	100.73	101.17	102.34	97.317	100.18	98.687	105.89	102.92	94.771	102.86	101.47
104.86	100.29	104.98	100.71	101.14	102.31	97.271	100.16	98.646	105.84	102.87	94.716	102.81	101.41
104.81	100.25	104.94	100.69	101.11	102.29	97.225	100.14	98.604	105.79	102.81	94.662	102.76	101.36
104.76	100.2	104.89	100.67	101.08	102.26	97.18	100.12	98.562	105.74	102.76	94.608	102.7	101.3
104.71	100.16	104.85	100.65	101.05	102.24	97.134	100.1	98.521	105.69	102.7	94.553	102.65	101.24
104.67	100.12	104.81	100.63	101.02	102.21	97.088	100.08	98.479	105.63	102.65	94.499	102.6	101.19
104.62	100.07	104.77	100.61	100.99	102.18	97.043	100.06	98.438	105.58	102.6	94.445	102.54	101.13
104.57	100.03	104.72	100.59	100.96	102.16	96.997	100.04	98.396	105.53	102.54	94.391	102.49	101.08
104.52	99.985	104.68	100.57	100.93	102.13	96.952	100.02	98.355	105.48	102.49	94.337	102.44	101.02
104.48	99.941	104.64	100.55	100.9	102.11	96.906	100	98.313	105.43	102.44	94.283	102.38	100.96
104.43	99.897	104.6	100.53	100.86	102.08	96.861	99.983	98.272	105.38	102.38	94.229	102.33	100.91
104.38	99.854	104.55	100.51	100.83	102.05	96.815	99.962	98.231	105.33	102.33	94.175	102.28	100.85
104.34	99.81	104.51	100.49	100.8	102.03	96.77	99.942	98.189	105.28	102.28	94.121	102.22	100.8
104.29	99.766	104.47	100.47	100.77	102	96.725	99.922	98.148	105.23	102.22	94.067	102.17	100.74
104.24	99.723	104.42	100.45	100.74	101.98	96.679	99.902	98.107	105.18	102.17	94.013	102.12	100.69
104.2	99.679	104.38	100.44	100.71	101.95	96.634	99.882	98.066	105.13	102.12	93.959	102.06	100.63
104.15	99.636	104.34	100.42	100.68	101.92	96.589	99.862	98.024	105.08	102.06	93.906	102.01	100.57
104.1	99.592	104.3	100.4	100.65	101.9	96.543	99.842	97.983	105.03	102.01	93.852	101.96	100.52
104.05	99.549	104.26	100.38	100.62	101.87	96.498	99.822	97.942	104.98	101.96	93.798	101.91	100.46
104.01	99.505	104.21	100.36	100.59	101.85	96.453	99.802	97.901	104.93	101.9	93.745	101.85	100.41
103.96	99.462	104.17	100.34	100.56	101.82	96.408	99.782	97.86	104.88	101.85	93.691	101.8	100.35
103.91	99.419	104.13	100.32	100.53	101.8	96.363	99.762	97.819	104.83	101.8	93.638	101.75	100.3
103.87	99.375	104.09	100.3	100.5	101.77	96.317	99.742	97.778	104.78	101.74	93.585	101.69	100.24
103.82	99.332	104.04	100.28	100.47	101.74	96.272	99.722	97.737	104.73	101.69	93.531	101.64	100.19
103.77	99.289	104	100.26	100.44	101.72	96.227	99.702	97.696	104.68	101.64	93.478	101.59	100.13
103.73	99.246	103.96	100.24	100.41	101.69	96.182	99.682	97.655	104.63	101.59	93.425	101.54	100.08
103.68	99.203	103.92	100.22	100.37	101.67	96.137	99.662	97.614	104.58	101.53	93.372	101.48	100.02
103.64	99.16	103.87	100.2	100.34	101.64	96.092	99.642	97.573	104.53	101.48	93.319	101.43	99.966
103.59	99.117	103.83	100.19	100.31	101.62	96.047	99.622	97.533	104.48	101.43	93.266	101.38	99.911
103.54	99.074	103.79	100.17	100.28	101.59	96.002	99.602	97.492	104.43	101.37	93.213	101.33	99.856
103.5	99.031	103.75	100.15	100.25	101.57	95.958	99.582	97.451	104.38	101.32	93.16	101.27	99.801
103.45	98.988	103.71	100.13	100.22	101.54	95.913	99.563	97.41	104.33	101.27	93.107	101.22	99.746
103.4	98.945	103.66	100.11	100.19	101.51	95.868	99.543	97.37	104.28	101.22	93.054	101.17	99.691
103.36	98.902	103.62	100.09	100.16	101.49	95.823	99.523	97.329	104.23	101.16	93.001	101.11	99.636
103.31	98.859	103.58	100.07	100.13	101.46	95.778	99.503	97.288	104.18	101.11	92.949	101.06	99.582
103.26	98.816	103.54	100.05	100.1	101.44	95.733	99.483	97.248	104.14	101.06	92.896	101.01	99.527
103.22	98.774	103.5	100.03	100.07	101.41	95.689	99.463	97.207	104.09	101.01	92.843	100.96	99.472
103.17	98.731	103.45	100.01	100.04	101.39	95.644	99.444	97.166	104.04	100.96	92.791	100.91	99.418
103.13	98.688	103.41	99.994	100.01	101.36	95.599	99.424	97.126	103.99	100.9	92.738	100.85	99.363
103.08	98.646	103.37	99.975	99.98	101.34	95.555	99.404	97.085	103.94	100.85	92.686	100.8	99.308
103.03	98.603	103.33	99.956	99.95	101.31	95.51	99.384	97.045	103.89	100.8	92.633	100.75	99.254
102.99	98.56	103.29	99.937	99.92	101.29	95.466	99.364	97.005	103.84	100.75	92.581	100.7	99.2
102.94	98.518	103.25	99.918	99.89	101.26	95.421	99.345	96.964	103.79	100.69	92.529	100.64	99.145
102.9	98.475	103.2	99.899	99.86	101.23	95.376	99.325	96.924	103.74	100.64	92.476	100.59	99.091
102.85	98.433	103.16	99.88	99.83	101.21	95.332	99.305	96.883	103.69	100.59	92.424	100.54	99.037
102.8	98.39	103.12	99.861	99.8	101.18	95.288	99.286	96.843	103.64	100.54	92.372	100.49	98.982
102.76	98.348	103.08	99.842	99.77	101.16	95.243	99.266	96.803	103.59	100.49	92.32	100.44	98.928
102.71	98.306	103.04	99.823	99.74	101.13	95.199	99.246	96.763	103.54	100.43	92.268	100.38	98.874
102.67	98.263	103	99.804	99.71	101.11	95.154	99.227	96.722	103.49	100.38	92.216	100.33	98.82
102.62	98.221	102.95	99.786	99.68	101.08	95.11	99.207	96.682	103.44	100.33	92.164	100.28	98.766
102.58	98.179	102.91	99.767	99.65	101.06	95.066	99.187	96.642	103.39	100.28	92.112	100.23	98.712
102.53	98.137	102.87	99.748	99.62	101.03	95.021	99.168	96.602	103.35	100.23	92.06	100.17	98.658
102.48	98.095	102.83	99.729	99.59	101.01	94.977	99.148	96.562	103.3	100.17	92.008	100.12	98.604
102.44	98.052	102.79	99.71	99.56	100.98	94.933	99.128	96.522	103.25	100.12	91.957	100.07	98.55
102.39	98.01	102.75	99.691	99.53	100.96	94.889	99.109	96.482	103.2	100.07	91.905	100.02	98.496
102.35	97.968	102.71	99.672	99.5	100.93	94.844	99.089	96.442	103.15	100.02	91.853	99.967	98.442
102.3	97.926	102.67	99.653	99.47	100.91	94.8	99.07	96.402	103.1	99.968	91.802	99.915	98.389
102.26	97.884	102.62	99.634	99.44	100.88	94.756	99.05	96.362	103.05	99.916	91.75	99.863	98.335
102.21	97.842	102.58	99.616	99.411	100.86	94.712	99.031	96.322	103	99.865	91.699	99.812	98.281
102.17	97.801	102.54	99.597	99.381	100.83	94.668	99.011	96.282	102.95	99.813	91.647	99.76	98.228
102.12	97.759	102.5	99.578	99.351	100.81	94.624	98.992	96.242	102.9	99.762	91.596	99.708	98.174
102.07	97.717	102.46	99.559	99.321	100.78	94.58	98.972	96.202	102.85	99.71	91.545	99.656	98.121
102.03	97.675	102.42	99.54	99.291	100.76	94.536	98.953	96.162	102.81	99.659	91.493	99.605	98.067
101.98	97.633	102.38	99.522	99.262	100.73	94.492	98.933	96.122	102.76	99.608	91.442	99.553	98.014
101.94	97.592	102.34	99.503	99.232	100.71	94.448	98.914	96.083	102.71	99.556	91.391	99.501	97.961
101.89	97.55	102.29	99.484	99.202	100.68	94.404	98.894	96.043	102.66	99.505	91.34	99.45	97.907
101.85	97.508	102.25	99.465	99.173	100.66	94.36	98.875	96.003	102.61	99.454	91.289	99.398	97.854
101.8	97.467	102.21	99.447	99.143	100.63	94.316	98.855	95.964	102.56	99.403	91.238	99.347	97.801
101.76	97.425	102.17	99.428	99.113	100.61	94.272	98.836	95.924	102.51	99.352	91.187	99.295	97.748
101.71	97.384	102.13	99.409	99.084	100.58	94.229	98.816	95.884	102.46	99.301	91.136	99.244	97.694
101.67	97.342	102.09	99.39	99.054	100.56	94.185	98.797	95.845	102.42	99.249	91.085	99.192	97.641
101.62	97.301	102.05	99.372	99.025	100.53	94.141	98.778	95.805	102.37	99.198	91.034	99.141	97.588
101.58	97.259	102.01	99.353	98.995	100.51	94.097	98.758	95.766	102.32	99.147	90.983	99.089	97.535
101.53	97.218	101.97	99.334	98.966	100.48	94.054	98.739	95.726	102.27	99.097	90.933	99.038	97.482
101.49	97.176	101.93	99.316	98.936	100.46	94.01	98.72	95.687	102.22	99.046	90.882	98.987	97.429
101.44	97.135	101.89	99.297	98.907	100.43	93.966	98.7	95.647	102.17	98.995	90.831	98.935	97.377
101.4	97.094	101.84	99.278	98.877	100.41	93.923	98.681	95.608	102.12	98.944	90.781	98.884	97.324
101.35	97.053	101.8	99.26	98.848	100.38	93.879	98.662	95.569	102.08	98.893	90.73	98.833	97.271
101.31	97.011	101.76	99.241	98.818	100.36	93.836	98.642	95.529	102.03	98.842	90.68	98.782	97.218
101.26	96.97	101.72	99.222	98.789	100.33	93.792	98.623	95.49	101.98	98.792	90.629	98.73	97.166
101.22	96.929	101.68	99.204	98.76	100.31	93.749	98.604	95.451	101.93	98.741	90.579	98.679	97.113
101.17	96.888	101.64	99.185	98.73	100.28	93.705	98.584	95.411	101.88	98.69	90.529	98.628	97.06
101.13	96.847	101.6	99.167	98.701	100.26	93.662	98.565	95.372	101.83	98.64	90.478	98.577	97.008
101.08	96.806	101.56	99.148	98.672	100.23	93.618	98.546	95.333	101.79	98.589	90.428	98.526	96.955
101.04	96.765	101.52	99.13	98.642	100.21	93.575	98.527	95.294	101.74	98.539	90.378	98.475	96.903
101	96.724	101.48	99.111	98.613	100.19	93.531	98.508	95.255	101.69	98.488	90.328	98.424	96.85
100.95	96.683	101.44	99.092	98.584	100.16	93.488	98.488	95.216	101.64	98.438	90.278	98.373	96.798
100.91	96.642	101.4	99.074	98.555	100.14	93.445	98.469	95.177	101.59	98.387	90.228	98.322	96.746
100.86	96.601	101.36	99.055	98.525	100.11	93.402	98.45	95.138	101.54	98.337	90.178	98.271	96.694
100.82	96.561	101.32	99.037	98.496	100.09	93.358	98.431	95.098	101.5	98.287	90.128	98.22	96.641
100.77	96.52	101.28	99.018	98.467	100.06	93.315	98.412	95.06	101.45	98.236	90.078	98.169	96.589
100.73	96.479	101.24	99	98.438	100.04	93.272	98.392	95.021	101.4	98.186	90.028	98.118	96.537
100.78	96.529	101.27	99.013	98.46	100.06	93.313	98.406	95.055	101.45	98.235	90.078	98.171	96.599
100.83	96.578	101.31	99.025	98.483	100.07	93.355	98.419	95.09	101.51	98.283	90.127	98.224	96.66
100.88	96.628	101.35	99.038	98.506	100.09	93.396	98.432	95.124	101.56	98.332	90.176	98.278	96.722
100.93	96.677	101.39	99.051	98.528	100.11	93.438	98.445	95.159	101.61	98.38	90.226	98.331	96.783
100.98	96.727	101.42	99.063	98.551	100.13	93.479	98.458	95.193	101.66	98.429	90.275	98.384	96.845
101.03	96.776	101.46	99.076	98.573	100.15	93.521	98.471	95.228	101.72	98.477	90.324	98.437	96.906
101.08	96.826	101.5	99.089	98.596	100.17	93.562	98.485	95.262	101.77	98.526	90.373	98.49	96.967
101.13	96.875	101.54	99.101	98.619	100.19	93.604	98.498	95.297	101.82	98.574	90.423	98.543	97.029
101.18	96.924	101.57	99.114	98.641	100.2	93.645	98.511	95.332	101.87	98.623	90.472	98.596	97.09
101.23	96.974	101.61	99.126	98.664	100.22	93.686	98.524	95.366	101.93	98.671	90.521	98.649	97.151
101.28	97.023	101.65	99.139	98.686	100.24	93.728	98.537	95.401	101.98	98.72	90.57	98.702	97.213
101.33	97.073	101.69	99.152	98.709	100.26	93.769	98.55	95.435	102.03	98.768	90.62	98.756	97.274
101.38	97.122	101.72	99.164	98.732	100.28	93.811	98.563	95.47	102.08	98.816	90.669	98.809	97.335
101.43	97.171	101.76	99.177	98.754	100.3	93.852	98.577	95.504	102.14	98.865	90.718	98.861	97.397
101.48	97.221	101.8	99.19	98.777	100.31	93.893	98.59	95.539	102.19	98.913	90.767	98.914	97.458
101.53	97.27	101.84	99.202	98.799	100.33	93.935	98.603	95.573	102.24	98.961	90.816	98.967	97.519
101.48	97.228	101.8	99.184	98.77	100.31	93.891	98.584	95.534	102.19	98.911	90.766	98.916	97.466
101.44	97.187	101.76	99.165	98.741	100.28	93.848	98.564	95.494	102.15	98.86	90.715	98.865	97.413
101.39	97.146	101.71	99.147	98.711	100.26	93.804	98.545	95.455	102.1	98.809	90.665	98.814	97.36
101.35	97.104	101.67	99.128	98.682	100.23	93.761	98.526	95.416	102.05	98.758	90.614	98.762	97.308
101.3	97.063	101.63	99.11	98.653	100.21	93.717	98.507	95.377	102	98.708	90.564	98.711	97.255
101.26	97.022	101.59	99.091	98.623	100.18	93.674	98.488	95.337	101.95	98.657	90.514	98.66	97.202
101.21	96.981	101.55	99.072	98.594	100.16	93.63	98.468	95.298	101.9	98.607	90.463	98.609	97.149
101.17	96.94	101.51	99.054	98.565	100.14	93.587	98.449	95.259	101.85	98.556	90.413	98.558	97.097
101.12	96.899	101.47	99.035	98.536	100.11	93.543	98.43	95.22	101.81	98.506	90.363	98.507	97.044
101.08	96.858	101.43	99.017	98.506	100.09	93.5	98.411	95.181	101.76	98.455	90.313	98.455	96.992
101.04	96.816	101.39	98.998	98.477	100.06	93.457	98.392	95.142	101.71	98.405	90.263	98.404	96.939
100.99	96.775	101.35	98.98	98.448	100.04	93.413	98.373	95.103	101.66	98.354	90.213	98.353	96.887
100.95	96.735	101.31	98.961	98.419	100.01	93.37	98.353	95.064	101.61	98.304	90.163	98.302	96.834
100.9	96.694	101.27	98.943	98.39	99.988	93.327	98.334	95.025	101.57	98.254	90.113	98.251	96.782
100.86	96.653	101.23	98.925	98.361	99.963	93.284	98.315	94.986	101.52	98.203	90.063	98.2	96.73
100.81	96.612	101.19	98.906	98.331	99.939	93.241	98.296	94.947	101.47	98.153	90.013	98.15	96.677
100.77	96.571	101.15	98.888	98.302	99.914	93.197	98.277	94.908	101.42	98.103	89.964	98.099	96.625
100.72	96.53	101.11	98.869	98.273	99.89	93.154	98.258	94.869	101.37	98.053	89.914	98.048	96.573
100.68	96.489	101.07	98.851	98.244	99.866	93.111	98.239	94.83	101.32	98.003	89.864	97.997	96.521
100.64	96.449	101.03	98.832	98.215	99.841	93.068	98.22	94.792	101.28	97.953	89.815	97.946	96.469
100.59	96.408	100.99	98.814	98.186	99.817	93.025	98.201	94.753	101.23	97.903	89.765	97.895	96.417
100.55	96.367	100.95	98.796	98.157	99.792	92.982	98.182	94.714	101.18	97.853	89.715	97.845	96.365
100.5	96.327	100.91	98.777	98.128	99.768	92.939	98.163	94.675	101.13	97.803	89.666	97.794	96.313
100.46	96.286	100.87	98.759	98.099	99.744	92.896	98.144	94.637	101.08	97.753	89.617	97.743	96.261
100.41	96.246	100.83	98.741	98.07	99.719	92.853	98.125	94.598	101.04	97.703	89.567	97.693	96.209
100.37	96.205	100.79	98.722	98.042	99.695	92.81	98.106	94.56	100.99	97.653	89.518	97.642	96.157
100.33	96.165	100.75	98.704	98.013	99.671	92.767	98.087	94.521	100.94	97.603	89.469	97.591	96.106
100.28	96.124	100.71	98.686	97.984	99.646	92.724	98.068	94.482	100.89	97.553	89.419	97.541	96.054
100.24	96.084	100.67	98.667	97.955	99.622	92.682	98.049	94.444	100.85	97.504	89.37	97.49	96.002
100.19	96.044	100.63	98.649	97.926	99.598	92.639	98.03	94.405	100.8	97.454	89.321	97.44	95.951
100.15	96.003	100.59	98.631	97.897	99.573	92.596	98.011	94.367	100.75	97.404	89.272	97.389	95.899
100.11	95.963	100.55	98.612	97.869	99.549	92.553	97.993	94.328	100.7	97.355	89.223	97.339	95.847
100.06	95.923	100.51	98.594	97.84	99.525	92.511	97.974	94.29	100.65	97.305	89.174	97.288	95.796
100.02	95.883	100.47	98.576	97.811	99.501	92.468	97.955	94.252	100.61	97.256	89.125	97.238	95.744
99.974	95.842	100.43	98.558	97.782	99.477	92.425	97.936	94.213	100.56	97.206	89.076	97.187	95.693
99.93	95.802	100.39	98.539	97.754	99.452	92.383	97.917	94.175	100.51	97.157	89.027	97.137	95.642
99.887	95.762	100.35	98.521	97.725	99.428	92.34	97.898	94.137	100.46	97.107	88.979	97.087	95.59
99.843	95.722	100.31	98.503	97.696	99.404	92.297	97.879	94.098	100.42	97.058	88.93	97.036	95.539
99.799	95.682	100.27	98.485	97.668	99.38	92.255	97.861	94.06	100.37	97.008	88.881	96.986	95.488
99.755	95.642	100.23	98.467	97.639	99.356	92.212	97.842	94.022	100.32	96.959	88.833	96.936	95.437
99.712	95.602	100.19	98.448	97.61	99.332	92.17	97.823	93.984	100.27	96.91	88.784	96.886	95.385
99.668	95.562	100.15	98.43	97.582	99.308	92.127	97.804	93.945	100.23	96.861	88.735	96.835	95.334
99.624	95.522	100.11	98.412	97.553	99.284	92.085	97.785	93.907	100.18	96.811	88.687	96.785	95.283
99.581	95.482	100.07	98.394	97.525	99.26	92.042	97.767	93.869	100.13	96.762	88.639	96.735	95.232
99.537	95.442	100.03	98.376	97.496	99.236	92	97.748	93.831	100.08	96.713	88.59	96.685	95.181
99.494	95.403	99.992	98.358	97.468	99.212	91.958	97.729	93.793	100.04	96.664	88.542	96.635	95.13
99.45	95.363	99.953	98.339	97.439	99.188	91.915	97.711	93.755	99.989	96.615	88.493	96.585	95.079
99.407	95.323	99.913	98.321	97.411	99.164	91.873	97.692	93.717	99.941	96.566	88.445	96.535	95.029
99.364	95.283	99.874	98.303	97.382	99.14	91.831	97.673	93.679	99.894	96.517	88.397	96.485	94.978
99.32	95.244	99.834	98.285	97.354	99.116	91.788	97.655	93.641	99.847	96.468	88.349	96.435	94.927
99.277	95.204	99.795	98.267	97.325	99.092	91.746	97.636	93.603	99.8	96.419	88.301	96.385	94.876
99.234	95.165	99.756	98.249	97.297	99.068	91.704	97.617	93.565	99.752	96.37	88.253	96.335	94.826
99.19	95.125	99.716	98.231	97.269	99.044	91.662	97.599	93.528	99.705	96.321	88.205	96.285	94.775
99.147	95.086	99.677	98.213	97.24	99.02	91.62	97.58	93.49	99.658	96.273	88.157	96.235	94.724
99.104	95.046	99.638	98.195	97.212	98.996	91.577	97.561	93.452	99.611	96.224	88.109	96.185	94.674
99.061	95.007	99.599	98.177	97.183	98.972	91.535	97.543	93.414	99.564	96.175	88.061	96.135	94.623
99.017	94.967	99.559	98.159	97.155	98.948	91.493	97.524	93.376	99.516	96.126	88.013	96.086	94.573
98.974	94.928	99.52	98.141	97.127	98.925	91.451	97.505	93.339	99.469	96.078	87.965	96.036	94.523
98.931	94.888	99.481	98.123	97.099	98.901	91.409	97.487	93.301	99.422	96.029	87.918	95.986	94.472
98.888	94.849	99.442	98.105	97.07	98.877	91.367	97.468	93.263	99.375	95.981	87.87	95.936	94.422
98.845	94.81	99.403	98.087	97.042	98.853	91.325	97.45	93.226	99.328	95.932	87.822	95.887	94.372
98.802	94.771	99.364	98.069	97.014	98.829	91.283	97.431	93.188	99.281	95.884	87.775	95.837	94.321
[truncated: 41,201 more rows]
