# Supplementary material for: Global sleep homeostasis reflects temporally and spatially integrated local cortical neuronal activity
Source: eLife. 2020 Jul 2;9:e54148. doi: 10.7554/eLife.54148 (PMC7332296; doi:10.7554/eLife.54148)
Supplement: Figure 3—source data 1. [file elife-54148-fig3-data1.zip › Figure 3/Model Process S/Process-S-Classic-Model-SWA-Mouse-6.csv]

Frontal EEG	Mean LFP	LFP 1	LFP 2	LFP 3	LFP 4	LFP 5	LFP 6	LFP 7	LFP 8	LFP 9	LFP 10	LFP 11	LFP 12	LFP 13	LFP 14	LFP 15	LFP 16
139.23	119.55	129.85	112.62	127.15	115.82	126.76	113.75	118.5	116.14	120.54	127.42	118.13	120.74	118.33	117.63	117.37	115.85
139.26	119.57	129.87	112.63	127.17	115.83	126.78	113.76	118.52	116.14	120.56	127.44	118.15	120.76	118.34	117.64	117.39	115.88
139.29	119.59	129.9	112.65	127.19	115.84	126.79	113.78	118.53	116.15	120.58	127.46	118.16	120.78	118.36	117.66	117.4	115.9
139.32	119.61	129.92	112.66	127.21	115.85	126.81	113.79	118.55	116.16	120.6	127.48	118.18	120.79	118.37	117.68	117.42	115.92
139.34	119.62	129.94	112.68	127.22	115.86	126.82	113.8	118.56	116.17	120.62	127.51	118.19	120.81	118.38	117.7	117.43	115.94
139.37	119.64	129.96	112.69	127.24	115.87	126.84	113.81	118.58	116.18	120.64	127.53	118.21	120.83	118.4	117.72	117.45	115.96
139.4	119.66	129.98	112.71	127.26	115.88	126.86	113.83	118.59	116.19	120.66	127.55	118.23	120.85	118.41	117.73	117.46	115.99
139.43	119.68	130	112.72	127.28	115.89	126.87	113.84	118.61	116.2	120.68	127.57	118.24	120.87	118.42	117.75	117.48	116.01
139.46	119.7	130.02	112.74	127.29	115.9	126.89	113.85	118.63	116.21	120.7	127.59	118.26	120.89	118.44	117.77	117.49	116.03
139.48	119.71	130.04	112.75	127.31	115.91	126.9	113.87	118.64	116.22	120.72	127.61	118.28	120.91	118.45	117.79	117.51	116.05
139.51	119.73	130.06	112.77	127.33	115.92	126.92	113.88	118.66	116.22	120.74	127.63	118.29	120.93	118.46	117.8	117.52	116.08
139.54	119.75	130.08	112.78	127.35	115.93	126.94	113.89	118.67	116.23	120.76	127.66	118.31	120.95	118.48	117.82	117.54	116.1
139.57	119.77	130.1	112.8	127.36	115.94	126.95	113.9	118.69	116.24	120.78	127.68	118.33	120.97	118.49	117.84	117.55	116.12
139.6	119.78	130.12	112.81	127.38	115.95	126.97	113.92	118.7	116.25	120.8	127.7	118.34	120.99	118.5	117.86	117.57	116.14
139.63	119.8	130.14	112.83	127.4	115.96	126.98	113.93	118.72	116.26	120.82	127.72	118.36	121	118.52	117.88	117.58	116.17
139.65	119.82	130.16	112.84	127.42	115.97	127	113.94	118.74	116.27	120.84	127.74	118.38	121.02	118.53	117.89	117.6	116.19
139.68	119.84	130.18	112.86	127.43	115.98	127.02	113.95	118.75	116.28	120.86	127.76	118.39	121.04	118.54	117.91	117.61	116.21
139.71	119.86	130.2	112.87	127.45	115.99	127.03	113.97	118.77	116.29	120.87	127.78	118.41	121.06	118.56	117.93	117.63	116.23
139.74	119.87	130.22	112.89	127.47	116	127.05	113.98	118.78	116.3	120.89	127.81	118.43	121.08	118.57	117.95	117.64	116.25
139.77	119.89	130.24	112.9	127.49	116.02	127.07	113.99	118.8	116.3	120.91	127.83	118.44	121.1	118.58	117.97	117.66	116.28
139.79	119.91	130.26	112.92	127.5	116.03	127.08	114	118.81	116.31	120.93	127.85	118.46	121.12	118.6	117.98	117.67	116.3
139.82	119.93	130.28	112.93	127.52	116.04	127.1	114.02	118.83	116.32	120.95	127.87	118.47	121.14	118.61	118	117.69	116.32
139.85	119.94	130.3	112.95	127.54	116.05	127.11	114.03	118.85	116.33	120.97	127.89	118.49	121.16	118.62	118.02	117.7	116.34
139.88	119.96	130.32	112.96	127.56	116.06	127.13	114.04	118.86	116.34	120.99	127.91	118.51	121.18	118.64	118.04	117.72	116.36
139.91	119.98	130.34	112.98	127.57	116.07	127.15	114.05	118.88	116.35	121.01	127.93	118.52	121.2	118.65	118.06	117.73	116.39
139.93	120	130.36	112.99	127.59	116.08	127.16	114.07	118.89	116.36	121.03	127.95	118.54	121.21	118.66	118.07	117.75	116.41
139.96	120.02	130.38	113.01	127.61	116.09	127.18	114.08	118.91	116.37	121.05	127.98	118.56	121.23	118.68	118.09	117.76	116.43
139.99	120.03	130.4	113.02	127.63	116.1	127.19	114.09	118.92	116.38	121.07	128	118.57	121.25	118.69	118.11	117.78	116.45
140.02	120.05	130.42	113.04	127.64	116.11	127.21	114.1	118.94	116.38	121.09	128.02	118.59	121.27	118.7	118.13	117.79	116.48
140.05	120.07	130.44	113.05	127.66	116.12	127.23	114.12	118.96	116.39	121.11	128.04	118.61	121.29	118.72	118.14	117.81	116.5
140.07	120.09	130.46	113.07	127.68	116.13	127.24	114.13	118.97	116.4	121.13	128.06	118.62	121.31	118.73	118.16	117.82	116.52
140.1	120.1	130.48	113.08	127.7	116.14	127.26	114.14	118.99	116.41	121.15	128.08	118.64	121.33	118.74	118.18	117.84	116.54
140.13	120.12	130.5	113.1	127.71	116.15	127.27	114.15	119	116.42	121.17	128.1	118.66	121.35	118.76	118.2	117.85	116.56
140.16	120.14	130.52	113.11	127.73	116.16	127.29	114.17	119.02	116.43	121.19	128.12	118.67	121.37	118.77	118.22	117.87	116.59
140.19	120.16	130.54	113.13	127.75	116.17	127.31	114.18	119.03	116.44	121.21	128.15	118.69	121.39	118.78	118.23	117.88	116.61
140.22	120.17	130.56	113.14	127.77	116.18	127.32	114.19	119.05	116.45	121.22	128.17	118.7	121.41	118.8	118.25	117.9	116.63
140.24	120.19	130.58	113.16	127.78	116.19	127.34	114.2	119.07	116.45	121.24	128.19	118.72	121.42	118.81	118.27	117.91	116.65
140.27	120.21	130.6	113.17	127.8	116.2	127.35	114.22	119.08	116.46	121.26	128.21	118.74	121.44	118.82	118.29	117.93	116.67
140.3	120.23	130.62	113.19	127.82	116.21	127.37	114.23	119.1	116.47	121.28	128.23	118.75	121.46	118.84	118.31	117.94	116.7
140.33	120.25	130.64	113.2	127.83	116.22	127.39	114.24	119.11	116.48	121.3	128.25	118.77	121.48	118.85	118.32	117.96	116.72
140.36	120.26	130.66	113.22	127.85	116.23	127.4	114.25	119.13	116.49	121.32	128.27	118.79	121.5	118.86	118.34	117.97	116.74
140.38	120.28	130.68	113.23	127.87	116.24	127.42	114.27	119.14	116.5	121.34	128.29	118.8	121.52	118.88	118.36	117.99	116.76
140.41	120.3	130.7	113.24	127.89	116.25	127.43	114.28	119.16	116.51	121.36	128.32	118.82	121.54	118.89	118.38	118	116.78
140.44	120.32	130.72	113.26	127.9	116.26	127.45	114.29	119.17	116.52	121.38	128.34	118.84	121.56	118.9	118.39	118.02	116.81
140.47	120.33	130.74	113.27	127.92	116.27	127.47	114.3	119.19	116.53	121.4	128.36	118.85	121.58	118.92	118.41	118.03	116.83
140.5	120.35	130.76	113.29	127.94	116.28	127.48	114.32	119.21	116.53	121.42	128.38	118.87	121.6	118.93	118.43	118.05	116.85
140.52	120.37	130.79	113.3	127.96	116.29	127.5	114.33	119.22	116.54	121.44	128.4	118.88	121.61	118.94	118.45	118.06	116.87
140.55	120.39	130.81	113.32	127.97	116.3	127.51	114.34	119.24	116.55	121.46	128.42	118.9	121.63	118.96	118.47	118.08	116.89
140.58	120.4	130.83	113.33	127.99	116.31	127.53	114.35	119.25	116.56	121.48	128.44	118.92	121.65	118.97	118.48	118.09	116.92
140.61	120.42	130.85	113.35	128.01	116.32	127.55	114.37	119.27	116.57	121.5	128.46	118.93	121.67	118.98	118.5	118.11	116.94
140.64	120.44	130.87	113.36	128.03	116.33	127.56	114.38	119.28	116.58	121.52	128.49	118.95	121.69	119	118.52	118.12	116.96
140.66	120.46	130.89	113.38	128.04	116.34	127.58	114.39	119.3	116.59	121.53	128.51	118.97	121.71	119.01	118.54	118.14	116.98
140.69	120.48	130.91	113.39	128.06	116.35	127.59	114.4	119.32	116.6	121.55	128.53	118.98	121.73	119.02	118.55	118.15	117
140.72	120.49	130.93	113.41	128.08	116.36	127.61	114.42	119.33	116.61	121.57	128.55	119	121.75	119.04	118.57	118.17	117.03
140.75	120.51	130.95	113.42	128.1	116.37	127.63	114.43	119.35	116.61	121.59	128.57	119.02	121.77	119.05	118.59	118.18	117.05
140.78	120.53	130.97	113.44	128.11	116.38	127.64	114.44	119.36	116.62	121.61	128.59	119.03	121.78	119.06	118.61	118.2	117.07
140.8	120.55	130.99	113.45	128.13	116.39	127.66	114.45	119.38	116.63	121.63	128.61	119.05	121.8	119.08	118.63	118.21	117.09
140.83	120.56	131.01	113.47	128.15	116.4	127.67	114.47	119.39	116.64	121.65	128.63	119.06	121.82	119.09	118.64	118.23	117.11
140.86	120.58	131.03	113.48	128.16	116.41	127.69	114.48	119.41	116.65	121.67	128.66	119.08	121.84	119.1	118.66	118.24	117.14
140.89	120.6	131.05	113.5	128.18	116.42	127.71	114.49	119.43	116.66	121.69	128.68	119.1	121.86	119.12	118.68	118.26	117.16
140.92	120.62	131.07	113.51	128.2	116.43	127.72	114.5	119.44	116.67	121.71	128.7	119.11	121.88	119.13	118.7	118.27	117.18
140.94	120.63	131.09	113.53	128.22	116.44	127.74	114.52	119.46	116.68	121.73	128.72	119.13	121.9	119.14	118.72	118.29	117.2
140.97	120.65	131.11	113.54	128.23	116.45	127.75	114.53	119.47	116.69	121.75	128.74	119.15	121.92	119.16	118.73	118.3	117.22
141	120.67	131.13	113.56	128.25	116.46	127.77	114.54	119.49	116.69	121.77	128.76	119.16	121.94	119.17	118.75	118.32	117.25
141.03	120.69	131.15	113.57	128.27	116.47	127.79	114.55	119.5	116.7	121.79	128.78	119.18	121.96	119.18	118.77	118.33	117.27
141.05	120.71	131.17	113.59	128.29	116.48	127.8	114.57	119.52	116.71	121.81	128.8	119.2	121.97	119.2	118.79	118.35	117.29
141.08	120.72	131.19	113.6	128.3	116.49	127.82	114.58	119.53	116.72	121.82	128.83	119.21	121.99	119.21	118.8	118.36	117.31
141.11	120.74	131.21	113.62	128.32	116.5	127.83	114.59	119.55	116.73	121.84	128.85	119.23	122.01	119.22	118.82	118.38	117.33
141.14	120.76	131.23	113.63	128.34	116.51	127.85	114.6	119.57	116.74	121.86	128.87	119.24	122.03	119.24	118.84	118.39	117.36
141.17	120.78	131.25	113.65	128.36	116.52	127.87	114.62	119.58	116.75	121.88	128.89	119.26	122.05	119.25	118.86	118.41	117.38
141.19	120.79	131.27	113.66	128.37	116.53	127.88	114.63	119.6	116.76	121.9	128.91	119.28	122.07	119.26	118.87	118.42	117.4
141.22	120.81	131.29	113.68	128.39	116.54	127.9	114.64	119.61	116.76	121.92	128.93	119.29	122.09	119.28	118.89	118.44	117.42
141.25	120.83	131.31	113.69	128.41	116.55	127.91	114.65	119.63	116.77	121.94	128.95	119.31	122.11	119.29	118.91	118.45	117.44
141.28	120.85	131.33	113.7	128.42	116.56	127.93	114.67	119.64	116.78	121.96	128.97	119.33	122.13	119.3	118.93	118.47	117.47
141.31	120.86	131.35	113.72	128.44	116.57	127.95	114.68	119.66	116.79	121.98	128.99	119.34	122.14	119.32	118.95	118.48	117.49
141.33	120.88	131.37	113.73	128.46	116.58	127.96	114.69	119.67	116.8	122	129.02	119.36	122.16	119.33	118.96	118.5	117.51
141.36	120.9	131.39	113.75	128.48	116.59	127.98	114.7	119.69	116.81	122.02	129.04	119.37	122.18	119.34	118.98	118.51	117.53
141.39	120.92	131.41	113.76	128.49	116.6	127.99	114.72	119.71	116.82	122.04	129.06	119.39	122.2	119.35	119	118.53	117.55
141.42	120.93	131.43	113.78	128.51	116.61	128.01	114.73	119.72	116.83	122.06	129.08	119.41	122.22	119.37	119.02	118.54	117.57
141.45	120.95	131.45	113.79	128.53	116.62	128.03	114.74	119.74	116.84	122.07	129.1	119.42	122.24	119.38	119.03	118.56	117.6
141.47	120.97	131.47	113.81	128.55	116.63	128.04	114.75	119.75	116.84	122.09	129.12	119.44	122.26	119.39	119.05	118.57	117.62
141.5	120.99	131.49	113.82	128.56	116.64	128.06	114.77	119.77	116.85	122.11	129.14	119.46	122.28	119.41	119.07	118.58	117.64
141.53	121	131.51	113.84	128.58	116.65	128.07	114.78	119.78	116.86	122.13	129.16	119.47	122.3	119.42	119.09	118.6	117.66
141.56	121.02	131.53	113.85	128.6	116.66	128.09	114.79	119.8	116.87	122.15	129.18	119.49	122.31	119.43	119.11	118.61	117.68
141.58	121.04	131.55	113.87	128.62	116.67	128.11	114.8	119.82	116.88	122.17	129.21	119.51	122.33	119.45	119.12	118.63	117.71
141.61	121.06	131.57	113.88	128.63	116.68	128.12	114.82	119.83	116.89	122.19	129.23	119.52	122.35	119.46	119.14	118.64	117.73
141.64	121.08	131.59	113.9	128.65	116.69	128.14	114.83	119.85	116.9	122.21	129.25	119.54	122.37	119.47	119.16	118.66	117.75
141.67	121.09	131.61	113.91	128.67	116.7	128.15	114.84	119.86	116.91	122.23	129.27	119.55	122.39	119.49	119.18	118.67	117.77
141.7	121.11	131.63	113.93	128.68	116.71	128.17	114.85	119.88	116.91	122.25	129.29	119.57	122.41	119.5	119.19	118.69	117.79
141.72	121.13	131.65	113.94	128.7	116.72	128.19	114.87	119.89	116.92	122.27	129.31	119.59	122.43	119.51	119.21	118.7	117.82
141.75	121.15	131.67	113.96	128.72	116.73	128.2	114.88	119.91	116.93	122.29	129.33	119.6	122.45	119.53	119.23	118.72	117.84
141.78	121.16	131.69	113.97	128.74	116.74	128.22	114.89	119.92	116.94	122.31	129.35	119.62	122.46	119.54	119.25	118.73	117.86
141.81	121.18	131.71	113.99	128.75	116.75	128.23	114.9	119.94	116.95	122.32	129.37	119.64	122.48	119.55	119.26	118.75	117.88
141.84	121.2	131.73	114	128.77	116.76	128.25	114.92	119.96	116.96	122.34	129.39	119.65	122.5	119.57	119.28	118.76	117.9
141.86	121.22	131.75	114.02	128.79	116.77	128.27	114.93	119.97	116.97	122.36	129.42	119.67	122.52	119.58	119.3	118.78	117.92
141.89	121.23	131.77	114.03	128.81	116.78	128.28	114.94	119.99	116.98	122.38	129.44	119.68	122.54	119.59	119.32	118.79	117.95
141.92	121.25	131.79	114.05	128.82	116.79	128.3	114.95	120	116.99	122.4	129.46	119.7	122.56	119.61	119.34	118.81	117.97
141.95	121.27	131.81	114.06	128.84	116.8	128.31	114.97	120.02	116.99	122.42	129.48	119.72	122.58	119.62	119.35	118.82	117.99
141.97	121.29	131.83	114.07	128.86	116.81	128.33	114.98	120.03	117	122.44	129.5	119.73	122.6	119.63	119.37	118.84	118.01
142	121.3	131.85	114.09	128.87	116.82	128.35	114.99	120.05	117.01	122.46	129.52	119.75	122.62	119.65	119.39	118.85	118.03
142.03	121.32	131.87	114.1	128.89	116.83	128.36	115	120.06	117.02	122.48	129.54	119.77	122.63	119.66	119.41	118.87	118.05
142.06	121.34	131.89	114.12	128.91	116.84	128.38	115.02	120.08	117.03	122.5	129.56	119.78	122.65	119.67	119.42	118.88	118.08
142.09	121.36	131.91	114.13	128.93	116.85	128.39	115.03	120.1	117.04	122.52	129.58	119.8	122.67	119.69	119.44	118.9	118.1
142.11	121.37	131.93	114.15	128.94	116.86	128.41	115.04	120.11	117.05	122.54	129.61	119.81	122.69	119.7	119.46	118.91	118.12
142.14	121.39	131.95	114.16	128.96	116.87	128.42	115.05	120.13	117.06	122.55	129.63	119.83	122.71	119.71	119.48	118.93	118.14
142.17	121.41	131.97	114.18	128.98	116.88	128.44	115.07	120.14	117.06	122.57	129.65	119.85	122.73	119.73	119.49	118.94	118.16
142.2	121.43	131.99	114.19	128.99	116.89	128.46	115.08	120.16	117.07	122.59	129.67	119.86	122.75	119.74	119.51	118.96	118.18
142.22	121.44	132.01	114.21	129.01	116.9	128.47	115.09	120.17	117.08	122.61	129.69	119.88	122.77	119.75	119.53	118.97	118.21
142.25	121.46	132.03	114.22	129.03	116.91	128.49	115.1	120.19	117.09	122.63	129.71	119.9	122.78	119.76	119.55	118.99	118.23
142.28	121.48	132.05	114.24	129.05	116.92	128.5	115.12	120.2	117.1	122.65	129.73	119.91	122.8	119.78	119.57	119	118.25
142.31	121.5	132.07	114.25	129.06	116.93	128.52	115.13	120.22	117.11	122.67	129.75	119.93	122.82	119.79	119.58	119.01	118.27
142.34	121.51	132.09	114.27	129.08	116.94	128.54	115.14	120.24	117.12	122.69	129.77	119.94	122.84	119.8	119.6	119.03	118.29
142.36	121.53	132.11	114.28	129.1	116.95	128.55	115.15	120.25	117.13	122.71	129.79	119.96	122.86	119.82	119.62	119.04	118.31
142.39	121.55	132.13	114.3	129.12	116.96	128.57	115.17	120.27	117.14	122.73	129.82	119.98	122.88	119.83	119.64	119.06	118.34
142.42	121.57	132.15	114.31	129.13	116.97	128.58	115.18	120.28	117.14	122.75	129.84	119.99	122.9	119.84	119.65	119.07	118.36
142.45	121.58	132.17	114.33	129.15	116.98	128.6	115.19	120.3	117.15	122.76	129.86	120.01	122.92	119.86	119.67	119.09	118.38
142.47	121.6	132.19	114.34	129.17	116.99	128.62	115.2	120.31	117.16	122.78	129.88	120.02	122.93	119.87	119.69	119.1	118.4
142.5	121.62	132.21	114.36	129.18	117	128.63	115.22	120.33	117.17	122.8	129.9	120.04	122.95	119.88	119.71	119.12	118.42
142.53	121.64	132.23	114.37	129.2	117.01	128.65	115.23	120.34	117.18	122.82	129.92	120.06	122.97	119.9	119.72	119.13	118.44
142.56	121.65	132.25	114.39	129.22	117.02	128.66	115.24	120.36	117.19	122.84	129.94	120.07	122.99	119.91	119.74	119.15	118.47
142.58	121.67	132.27	114.4	129.24	117.03	128.68	115.25	120.37	117.2	122.86	129.96	120.09	123.01	119.92	119.76	119.16	118.49
142.61	121.69	132.29	114.41	129.25	117.04	128.7	115.27	120.39	117.21	122.88	129.98	120.11	123.03	119.94	119.78	119.18	118.51
142.64	121.71	132.31	114.43	129.27	117.05	128.71	115.28	120.41	117.21	122.9	130	120.12	123.05	119.95	119.79	119.19	118.53
142.67	121.72	132.33	114.44	129.29	117.06	128.73	115.29	120.42	117.22	122.92	130.02	120.14	123.07	119.96	119.81	119.21	118.55
142.7	121.74	132.35	114.46	129.3	117.07	128.74	115.3	120.44	117.23	122.94	130.05	120.15	123.08	119.98	119.83	119.22	118.57
142.72	121.76	132.37	114.47	129.32	117.08	128.76	115.32	120.45	117.24	122.96	130.07	120.17	123.1	119.99	119.85	119.24	118.6
142.75	121.78	132.39	114.49	129.34	117.09	128.77	115.33	120.47	117.25	122.97	130.09	120.19	123.12	120	119.86	119.25	118.62
142.78	121.79	132.41	114.5	129.36	117.1	128.79	115.34	120.48	117.26	122.99	130.11	120.2	123.14	120.02	119.88	119.27	118.64
142.81	121.81	132.43	114.52	129.37	117.11	128.81	115.35	120.5	117.27	123.01	130.13	120.22	123.16	120.03	119.9	119.28	118.66
142.83	121.83	132.45	114.53	129.39	117.12	128.82	115.36	120.51	117.28	123.03	130.15	120.24	123.18	120.04	119.92	119.3	118.68
142.86	121.85	132.47	114.55	129.41	117.13	128.84	115.38	120.53	117.28	123.05	130.17	120.25	123.2	120.05	119.94	119.31	118.7
142.89	121.86	132.49	114.56	129.42	117.14	128.85	115.39	120.55	117.29	123.07	130.19	120.27	123.21	120.07	119.95	119.33	118.73
142.92	121.88	132.51	114.58	129.44	117.15	128.87	115.4	120.56	117.3	123.09	130.21	120.28	123.23	120.08	119.97	119.34	118.75
142.94	121.9	132.53	114.59	129.46	117.16	128.89	115.41	120.58	117.31	123.11	130.23	120.3	123.25	120.09	119.99	119.35	118.77
142.97	121.92	132.55	114.61	129.48	117.17	128.9	115.43	120.59	117.32	123.13	130.25	120.32	123.27	120.11	120.01	119.37	118.79
143	121.93	132.57	114.62	129.49	117.18	128.92	115.44	120.61	117.33	123.15	130.28	120.33	123.29	120.12	120.02	119.38	118.81
143.03	121.95	132.59	114.64	129.51	117.19	128.93	115.45	120.62	117.34	123.16	130.3	120.35	123.31	120.13	120.04	119.4	118.83
143.06	121.97	132.61	114.65	129.53	117.2	128.95	115.46	120.64	117.35	123.18	130.32	120.36	123.33	120.15	120.06	119.41	118.85
143.08	121.99	132.63	114.67	129.55	117.21	128.97	115.48	120.65	117.35	123.2	130.34	120.38	123.35	120.16	120.08	119.43	118.88
143.11	122	132.65	114.68	129.56	117.22	128.98	115.49	120.67	117.36	123.22	130.36	120.4	123.36	120.17	120.09	119.44	118.9
143.14	122.02	132.67	114.69	129.58	117.23	129	115.5	120.68	117.37	123.24	130.38	120.41	123.38	120.19	120.11	119.46	118.92
143.17	122.04	132.69	114.71	129.6	117.24	129.01	115.51	120.7	117.38	123.26	130.4	120.43	123.4	120.2	120.13	119.47	118.94
143.19	122.06	132.71	114.72	129.61	117.25	129.03	115.53	120.72	117.39	123.28	130.42	120.45	123.42	120.21	120.15	119.49	118.96
143.22	122.07	132.73	114.74	129.63	117.26	129.04	115.54	120.73	117.4	123.3	130.44	120.46	123.44	120.23	120.16	119.5	118.98
143.25	122.09	132.75	114.75	129.65	117.27	129.06	115.55	120.75	117.41	123.32	130.46	120.48	123.46	120.24	120.18	119.52	119.01
143.28	122.11	132.77	114.77	129.67	117.28	129.08	115.56	120.76	117.42	123.34	130.48	120.49	123.48	120.25	120.2	119.53	119.03
143.3	122.12	132.79	114.78	129.68	117.29	129.09	115.58	120.78	117.43	123.35	130.51	120.51	123.49	120.26	120.22	119.55	119.05
143.33	122.14	132.81	114.8	129.7	117.3	129.11	115.59	120.79	117.43	123.37	130.53	120.53	123.51	120.28	120.23	119.56	119.07
143.36	122.16	132.83	114.81	129.72	117.31	129.12	115.6	120.81	117.44	123.39	130.55	120.54	123.53	120.29	120.25	119.58	119.09
143.39	122.18	132.85	114.83	129.73	117.32	129.14	115.61	120.82	117.45	123.41	130.57	120.56	123.55	120.3	120.27	119.59	119.11
143.41	122.19	132.87	114.84	129.75	117.33	129.16	115.63	120.84	117.46	123.43	130.59	120.57	123.57	120.32	120.29	119.6	119.13
143.44	122.21	132.89	114.86	129.77	117.34	129.17	115.64	120.85	117.47	123.45	130.61	120.59	123.59	120.33	120.3	119.62	119.16
143.47	122.23	132.91	114.87	129.79	117.35	129.19	115.65	120.87	117.48	123.47	130.63	120.61	123.61	120.34	120.32	119.63	119.18
143.5	122.25	132.93	114.89	129.8	117.36	129.2	115.66	120.89	117.49	123.49	130.65	120.62	123.62	120.36	120.34	119.65	119.2
143.52	122.26	132.95	114.9	129.82	117.37	129.22	115.67	120.9	117.5	123.51	130.67	120.64	123.64	120.37	120.36	119.66	119.22
143.55	122.28	132.97	114.92	129.84	117.38	129.23	115.69	120.92	117.5	123.52	130.69	120.65	123.66	120.38	120.37	119.68	119.24
143.58	122.3	132.98	114.93	129.85	117.39	129.25	115.7	120.93	117.51	123.54	130.71	120.67	123.68	120.4	120.39	119.69	119.26
143.61	122.32	133	114.94	129.87	117.4	129.27	115.71	120.95	117.52	123.56	130.73	120.69	123.7	120.41	120.41	119.71	119.28
143.63	122.33	133.02	114.96	129.89	117.41	129.28	115.72	120.96	117.53	123.58	130.76	120.7	123.72	120.42	120.43	119.72	119.31
143.66	122.35	133.04	114.97	129.9	117.42	129.3	115.74	120.98	117.54	123.6	130.78	120.72	123.74	120.44	120.44	119.74	119.33
143.69	122.37	133.06	114.99	129.92	117.43	129.31	115.75	120.99	117.55	123.62	130.8	120.74	123.75	120.45	120.46	119.75	119.35
143.72	122.39	133.08	115	129.94	117.44	129.33	115.76	121.01	117.56	123.64	130.82	120.75	123.77	120.46	120.48	119.77	119.37
143.74	122.4	133.1	115.02	129.96	117.45	129.35	115.77	121.02	117.57	123.66	130.84	120.77	123.79	120.47	120.5	119.78	119.39
143.77	122.42	133.12	115.03	129.97	117.46	129.36	115.79	121.04	117.57	123.68	130.86	120.78	123.81	120.49	120.51	119.8	119.41
143.8	122.44	133.14	115.05	129.99	117.47	129.38	115.8	121.06	117.58	123.7	130.88	120.8	123.83	120.5	120.53	119.81	119.43
143.83	122.46	133.16	115.06	130.01	117.48	129.39	115.81	121.07	117.59	123.71	130.9	120.82	123.85	120.51	120.55	119.83	119.46
143.85	122.47	133.18	115.08	130.02	117.49	129.41	115.82	121.09	117.6	123.73	130.92	120.83	123.87	120.53	120.57	119.84	119.48
143.88	122.49	133.2	115.09	130.04	117.5	129.42	115.84	121.1	117.61	123.75	130.94	120.85	123.88	120.54	120.58	119.85	119.5
143.91	122.51	133.22	115.11	130.06	117.51	129.44	115.85	121.12	117.62	123.77	130.96	120.86	123.9	120.55	120.6	119.87	119.52
143.94	122.52	133.24	115.12	130.08	117.52	129.46	115.86	121.13	117.63	123.79	130.98	120.88	123.92	120.57	120.62	119.88	119.54
143.96	122.54	133.26	115.14	130.09	117.53	129.47	115.87	121.15	117.64	123.81	131	120.9	123.94	120.58	120.64	119.9	119.56
143.99	122.56	133.28	115.15	130.11	117.54	129.49	115.89	121.16	117.64	123.83	131.03	120.91	123.96	120.59	120.65	119.91	119.58
144.02	122.58	133.3	115.17	130.13	117.55	129.5	115.9	121.18	117.65	123.85	131.05	120.93	123.98	120.61	120.67	119.93	119.61
144.05	122.59	133.32	115.18	130.14	117.56	129.52	115.91	121.19	117.66	123.86	131.07	120.94	124	120.62	120.69	119.94	119.63
144.07	122.61	133.34	115.19	130.16	117.57	129.54	115.92	121.21	117.67	123.88	131.09	120.96	124.01	120.63	120.71	119.96	119.65
144.1	122.63	133.36	115.21	130.18	117.58	129.55	115.94	121.23	117.68	123.9	131.11	120.98	124.03	120.64	120.72	119.97	119.67
144.13	122.65	133.38	115.22	130.2	117.59	129.57	115.95	121.24	117.69	123.92	131.13	120.99	124.05	120.66	120.74	119.99	119.69
144.16	122.66	133.4	115.24	130.21	117.6	129.58	115.96	121.26	117.7	123.94	131.15	121.01	124.07	120.67	120.76	120	119.71
144.18	122.68	133.42	115.25	130.23	117.61	129.6	115.97	121.27	117.71	123.96	131.17	121.02	124.09	120.68	120.78	120.02	119.73
144.21	122.7	133.44	115.27	130.25	117.62	129.61	115.98	121.29	117.71	123.98	131.19	121.04	124.11	120.7	120.79	120.03	119.75
144.24	122.72	133.46	115.28	130.26	117.63	129.63	116	121.3	117.72	124	131.21	121.06	124.13	120.71	120.81	120.04	119.78
144.27	122.73	133.48	115.3	130.28	117.64	129.65	116.01	121.32	117.73	124.02	131.23	121.07	124.14	120.72	120.83	120.06	119.8
144.29	122.75	133.5	115.31	130.3	117.65	129.66	116.02	121.33	117.74	124.03	131.25	121.09	124.16	120.74	120.85	120.07	119.82
144.32	122.77	133.52	115.33	130.31	117.66	129.68	116.03	121.35	117.75	124.05	131.27	121.1	124.18	120.75	120.86	120.09	119.84
144.35	122.78	133.54	115.34	130.33	117.67	129.69	116.05	121.36	117.76	124.07	131.3	121.12	124.2	120.76	120.88	120.1	119.86
144.38	122.8	133.56	115.36	130.35	117.68	129.71	116.06	121.38	117.77	124.09	131.32	121.14	124.22	120.78	120.9	120.12	119.88
144.4	122.82	133.58	115.37	130.37	117.69	129.73	116.07	121.39	117.78	124.11	131.34	121.15	124.24	120.79	120.92	120.13	119.9
144.43	122.84	133.6	115.39	130.38	117.7	129.74	116.08	121.41	117.78	124.13	131.36	121.17	124.25	120.8	120.93	120.15	119.92
144.46	122.85	133.62	115.4	130.4	117.71	129.76	116.1	121.43	117.79	124.15	131.38	121.18	124.27	120.81	120.95	120.16	119.95
144.49	122.87	133.64	115.41	130.42	117.72	129.77	116.11	121.44	117.8	124.17	131.4	121.2	124.29	120.83	120.97	120.18	119.97
144.51	122.89	133.66	115.43	130.43	117.73	129.79	116.12	121.46	117.81	124.18	131.42	121.22	124.31	120.84	120.99	120.19	119.99
144.54	122.91	133.68	115.44	130.45	117.74	129.8	116.13	121.47	117.82	124.2	131.44	121.23	124.33	120.85	121	120.21	120.01
144.57	122.92	133.7	115.46	130.47	117.75	129.82	116.15	121.49	117.83	124.22	131.46	121.25	124.35	120.87	121.02	120.22	120.03
144.6	122.94	133.72	115.47	130.49	117.76	129.84	116.16	121.5	117.84	124.24	131.48	121.26	124.37	120.88	121.04	120.23	120.05
144.62	122.96	133.74	115.49	130.5	117.77	129.85	116.17	121.52	117.85	124.26	131.5	121.28	124.38	120.89	121.06	120.25	120.07
144.65	122.97	133.76	115.5	130.52	117.78	129.87	116.18	121.53	117.85	124.28	131.52	121.3	124.4	120.91	121.07	120.26	120.09
144.68	122.99	133.78	115.52	130.54	117.79	129.88	116.19	121.55	117.86	124.3	131.54	121.31	124.42	120.92	121.09	120.28	120.12
144.71	123.01	133.8	115.53	130.55	117.8	129.9	116.21	121.56	117.87	124.32	131.56	121.33	124.44	120.93	121.11	120.29	120.14
144.73	123.03	133.82	115.55	130.57	117.81	129.91	116.22	121.58	117.88	124.33	131.58	121.34	124.46	120.95	121.13	120.31	120.16
144.76	123.04	133.84	115.56	130.59	117.82	129.93	116.23	121.59	117.89	124.35	131.61	121.36	124.48	120.96	121.14	120.32	120.18
144.79	123.06	133.85	115.58	130.6	117.83	129.95	116.24	121.61	117.9	124.37	131.63	121.38	124.49	120.97	121.16	120.34	120.2
144.81	123.08	133.87	115.59	130.62	117.84	129.96	116.26	121.63	117.91	124.39	131.65	121.39	124.51	120.98	121.18	120.35	120.22
144.84	123.1	133.89	115.61	130.64	117.85	129.98	116.27	121.64	117.91	124.41	131.67	121.41	124.53	121	121.2	120.37	120.24
144.87	123.11	133.91	115.62	130.66	117.86	129.99	116.28	121.66	117.92	124.43	131.69	121.42	124.55	121.01	121.21	120.38	120.26
144.9	123.13	133.93	115.63	130.67	117.87	130.01	116.29	121.67	117.93	124.45	131.71	121.44	124.57	121.02	121.23	120.4	120.29
144.92	123.15	133.95	115.65	130.69	117.88	130.02	116.31	121.69	117.94	124.47	131.73	121.46	124.59	121.04	121.25	120.41	120.31
144.95	123.16	133.97	115.66	130.71	117.89	130.04	116.32	121.7	117.95	124.48	131.75	121.47	124.61	121.05	121.26	120.42	120.33
144.98	123.18	133.99	115.68	130.72	117.9	130.06	116.33	121.72	117.96	124.5	131.77	121.49	124.62	121.06	121.28	120.44	120.35
145.01	123.2	134.01	115.69	130.74	117.91	130.07	116.34	121.73	117.97	124.52	131.79	121.5	124.64	121.08	121.3	120.45	120.37
145.03	123.22	134.03	115.71	130.76	117.92	130.09	116.35	121.75	117.98	124.54	131.81	121.52	124.66	121.09	121.32	120.47	120.39
145.06	123.23	134.05	115.72	130.77	117.93	130.1	116.37	121.76	117.98	124.56	131.83	121.54	124.68	121.1	121.33	120.48	120.41
145.09	123.25	134.07	115.74	130.79	117.94	130.12	116.38	121.78	117.99	124.58	131.85	121.55	124.7	121.11	121.35	120.5	120.43
145.12	123.27	134.09	115.75	130.81	117.95	130.14	116.39	121.79	118	124.6	131.87	121.57	124.72	121.13	121.37	120.51	120.45
145.14	123.28	134.11	115.77	130.83	117.96	130.15	116.4	121.81	118.01	124.62	131.89	121.58	124.73	121.14	121.39	120.53	120.48
145.17	123.3	134.13	115.78	130.84	117.97	130.17	116.42	121.82	118.02	124.63	131.91	121.6	124.75	121.15	121.4	120.54	120.5
145.2	123.32	134.15	115.8	130.86	117.98	130.18	116.43	121.84	118.03	124.65	131.94	121.62	124.77	121.17	121.42	120.56	120.52
145.23	123.34	134.17	115.81	130.88	117.99	130.2	116.44	121.86	118.04	124.67	131.96	121.63	124.79	121.18	121.44	120.57	120.54
145.25	123.35	134.19	115.82	130.89	118	130.21	116.45	121.87	118.05	124.69	131.98	121.65	124.81	121.19	121.46	120.58	120.56
145.28	123.37	134.21	115.84	130.91	118.01	130.23	116.47	121.89	118.05	124.71	132	121.66	124.83	121.21	121.47	120.6	120.58
145.31	123.39	134.23	115.85	130.93	118.02	130.25	116.48	121.9	118.06	124.73	132.02	121.68	124.84	121.22	121.49	120.61	120.6
145.33	123.41	134.25	115.87	130.94	118.03	130.26	116.49	121.92	118.07	124.75	132.04	121.7	124.86	121.23	121.51	120.63	120.62
145.36	123.42	134.27	115.88	130.96	118.04	130.28	116.5	121.93	118.08	124.77	132.06	121.71	124.88	121.24	121.53	120.64	120.64
145.39	123.44	134.29	115.9	130.98	118.05	130.29	116.52	121.95	118.09	124.78	132.08	121.73	124.9	121.26	121.54	120.66	120.67
145.42	123.46	134.31	115.91	131	118.06	130.31	116.53	121.96	118.1	124.8	132.1	121.74	124.92	121.27	121.56	120.67	120.69
145.44	123.47	134.33	115.93	131.01	118.06	130.32	116.54	121.98	118.11	124.82	132.12	121.76	124.94	121.28	121.58	120.69	120.71
145.47	123.49	134.35	115.94	131.03	118.07	130.34	116.55	121.99	118.12	124.84	132.14	121.78	124.95	121.3	121.59	120.7	120.73
145.5	123.51	134.37	115.96	131.05	118.08	130.36	116.56	122.01	118.12	124.86	132.16	121.79	124.97	121.31	121.61	120.72	120.75
145.53	123.53	134.39	115.97	131.06	118.09	130.37	116.58	122.02	118.13	124.88	132.18	121.81	124.99	121.32	121.63	120.73	120.77
145.55	123.54	134.41	115.99	131.08	118.1	130.39	116.59	122.04	118.14	124.9	132.2	121.82	125.01	121.34	121.65	120.74	120.79
145.58	123.56	134.43	116	131.1	118.11	130.4	116.6	122.05	118.15	124.91	132.22	121.84	125.03	121.35	121.66	120.76	120.81
145.61	123.58	134.44	116.01	131.11	118.12	130.42	116.61	122.07	118.16	124.93	132.24	121.86	125.05	121.36	121.68	120.77	120.83
145.63	123.59	134.46	116.03	131.13	118.13	130.43	116.63	122.09	118.17	124.95	132.26	121.87	125.06	121.37	121.7	120.79	120.85
145.66	123.61	134.48	116.04	131.15	118.14	130.45	116.64	122.1	118.18	124.97	132.28	121.89	125.08	121.39	121.72	120.8	120.88
145.69	123.63	134.5	116.06	131.16	118.15	130.47	116.65	122.12	118.18	124.99	132.31	121.9	125.1	121.4	121.73	120.82	120.9
145.72	123.65	134.52	116.07	131.18	118.16	130.48	116.66	122.13	118.19	125.01	132.33	121.92	125.12	121.41	121.75	120.83	120.92
145.74	123.66	134.54	116.09	131.2	118.17	130.5	116.67	122.15	118.2	125.03	132.35	121.94	125.14	121.43	121.77	120.85	120.94
145.77	123.68	134.56	116.1	131.22	118.18	130.51	116.69	122.16	118.21	125.04	132.37	121.95	125.16	121.44	121.79	120.86	120.96
145.8	123.7	134.58	116.12	131.23	118.19	130.53	116.7	122.18	118.22	125.06	132.39	121.97	125.17	121.45	121.8	120.88	120.98
145.82	123.71	134.6	116.13	131.25	118.2	130.54	116.71	122.19	118.23	125.08	132.41	121.98	125.19	121.47	121.82	120.89	121
145.85	123.73	134.62	116.15	131.27	118.21	130.56	116.72	122.21	118.24	125.1	132.43	122	125.21	121.48	121.84	120.9	121.02
145.88	123.75	134.64	116.16	131.28	118.22	130.58	116.74	122.22	118.25	125.12	132.45	122.01	125.23	121.49	121.85	120.92	121.04
145.91	123.77	134.66	116.18	131.3	118.23	130.59	116.75	122.24	118.25	125.14	132.47	122.03	125.25	121.5	121.87	120.93	121.06
145.93	123.78	134.68	116.19	131.32	118.24	130.61	116.76	122.25	118.26	125.16	132.49	122.05	125.27	121.52	121.89	120.95	121.09
145.96	123.8	134.7	116.2	131.33	118.25	130.62	116.77	122.27	118.27	125.17	132.51	122.06	125.28	121.53	121.91	120.96	121.11
145.99	123.82	134.72	116.22	131.35	118.26	130.64	116.79	122.28	118.28	125.19	132.53	122.08	125.3	121.54	121.92	120.98	121.13
146.02	123.83	134.74	116.23	131.37	118.27	130.65	116.8	122.3	118.29	125.21	132.55	122.09	125.32	121.56	121.94	120.99	121.15
146.04	123.85	134.76	116.25	131.38	118.28	130.67	116.81	122.31	118.3	125.23	132.57	122.11	125.34	121.57	121.96	121.01	121.17
146.07	123.87	134.78	116.26	131.4	118.29	130.69	116.82	122.33	118.31	125.25	132.59	122.13	125.36	121.58	121.98	121.02	121.19
146.1	123.89	134.8	116.28	131.42	118.3	130.7	116.83	122.35	118.31	125.27	132.61	122.14	125.37	121.59	121.99	121.03	121.21
146.12	123.9	134.82	116.29	131.44	118.31	130.72	116.85	122.36	118.32	125.29	132.63	122.16	125.39	121.61	122.01	121.05	121.23
146.15	123.92	134.84	116.31	131.45	118.32	130.73	116.86	122.38	118.33	125.3	132.65	122.17	125.41	121.62	122.03	121.06	121.25
146.18	123.94	134.86	116.32	131.47	118.33	130.75	116.87	122.39	118.34	125.32	132.67	122.19	125.43	121.63	122.04	121.08	121.27
146.21	123.95	134.88	116.34	131.49	118.34	130.76	116.88	122.41	118.35	125.34	132.69	122.21	125.45	121.65	122.06	121.09	121.3
146.23	123.97	134.9	116.35	131.5	118.35	130.78	116.9	122.42	118.36	125.36	132.72	122.22	125.47	121.66	122.08	121.11	121.32
146.26	123.99	134.92	116.37	131.52	118.36	130.8	116.91	122.44	118.37	125.38	132.74	122.24	125.48	121.67	122.1	121.12	121.34
146.29	124.01	134.93	116.38	131.54	118.37	130.81	116.92	122.45	118.38	125.4	132.76	122.25	125.5	121.69	122.11	121.14	121.36
146.31	124.02	134.95	116.39	131.55	118.38	130.83	116.93	122.47	118.38	125.42	132.78	122.27	125.52	121.7	122.13	121.15	121.38
146.34	124.04	134.97	116.41	131.57	118.39	130.84	116.95	122.48	118.39	125.43	132.8	122.28	125.54	121.71	122.15	121.17	121.4
146.37	124.06	134.99	116.42	131.59	118.4	130.86	116.96	122.5	118.4	125.45	132.82	122.3	125.56	121.72	122.17	121.18	121.42
146.4	124.07	135.01	116.44	131.6	118.41	130.87	116.97	122.51	118.41	125.47	132.84	122.32	125.58	121.74	122.18	121.19	121.44
146.42	124.09	135.03	116.45	131.62	118.42	130.89	116.98	122.53	118.42	125.49	132.86	122.33	125.59	121.75	122.2	121.21	121.46
146.45	124.11	135.05	116.47	131.64	118.43	130.9	116.99	122.54	118.43	125.51	132.88	122.35	125.61	121.76	122.22	121.22	121.48
146.48	124.13	135.07	116.48	131.65	118.44	130.92	117.01	122.56	118.44	125.53	132.9	122.36	125.63	121.78	122.23	121.24	121.5
146.5	124.14	135.09	116.5	131.67	118.45	130.94	117.02	122.57	118.44	125.55	132.92	122.38	125.65	121.79	122.25	121.25	121.52
146.53	124.16	135.11	116.51	131.69	118.46	130.95	117.03	122.59	118.45	125.56	132.94	122.4	125.67	121.8	122.27	121.27	121.55
146.56	124.18	135.13	116.53	131.71	118.47	130.97	117.04	122.6	118.46	125.58	132.96	122.41	125.68	121.81	122.29	121.28	121.57
146.59	124.19	135.15	116.54	131.72	118.48	130.98	117.06	122.62	118.47	125.6	132.98	122.43	125.7	121.83	122.3	121.3	121.59
146.61	124.21	135.17	116.55	131.74	118.49	131	117.07	122.63	118.48	125.62	133	122.44	125.72	121.84	122.32	121.31	121.61
146.64	124.23	135.19	116.57	131.76	118.5	131.01	117.08	122.65	118.49	125.64	133.02	122.46	125.74	121.85	122.34	121.32	121.63
146.67	124.24	135.21	116.58	131.77	118.51	131.03	117.09	122.67	118.5	125.66	133.04	122.47	125.76	121.87	122.36	121.34	121.65
146.69	124.26	135.23	116.6	131.79	118.52	131.05	117.1	122.68	118.51	125.67	133.06	122.49	125.78	121.88	122.37	121.35	121.67
146.72	124.28	135.25	116.61	131.81	118.53	131.06	117.12	122.7	118.51	125.69	133.08	122.51	125.79	121.89	122.39	121.37	121.69
146.75	124.3	135.27	116.63	131.82	118.54	131.08	117.13	122.71	118.52	125.71	133.1	122.52	125.81	121.9	122.41	121.38	121.71
146.77	124.31	135.29	116.64	131.84	118.55	131.09	117.14	122.73	118.53	125.73	133.12	122.54	125.83	121.92	122.42	121.4	121.73
146.8	124.33	135.31	116.66	131.86	118.56	131.11	117.15	122.74	118.54	125.75	133.14	122.55	125.85	121.93	122.44	121.41	121.75
146.83	124.35	135.33	116.67	131.87	118.57	131.12	117.17	122.76	118.55	125.77	133.16	122.57	125.87	121.94	122.46	121.43	121.77
146.86	124.36	135.34	116.69	131.89	118.58	131.14	117.18	122.77	118.56	125.79	133.18	122.59	125.88	121.96	122.48	121.44	121.8
146.88	124.38	135.36	116.7	131.91	118.59	131.16	117.19	122.79	118.57	125.8	133.2	122.6	125.9	121.97	122.49	121.45	121.82
146.91	124.4	135.38	116.71	131.92	118.6	131.17	117.2	122.8	118.57	125.82	133.23	122.62	125.92	121.98	122.51	121.47	121.84
146.94	124.42	135.4	116.73	131.94	118.61	131.19	117.21	122.82	118.58	125.84	133.25	122.63	125.94	122	122.53	121.48	121.86
146.96	124.43	135.42	116.74	131.96	118.61	131.2	117.23	122.83	118.59	125.86	133.27	122.65	125.96	122.01	122.54	121.5	121.88
146.99	124.45	135.44	116.76	131.97	118.62	131.22	117.24	122.85	118.6	125.88	133.29	122.66	125.98	122.02	122.56	121.51	121.9
147.02	124.47	135.46	116.77	131.99	118.63	131.23	117.25	122.86	118.61	125.9	133.31	122.68	125.99	122.03	122.58	121.53	121.92
147.05	124.48	135.48	116.79	132.01	118.64	131.25	117.26	122.88	118.62	125.91	133.33	122.7	126.01	122.05	122.6	121.54	121.94
147.07	124.5	135.5	116.8	132.03	118.65	131.26	117.28	122.89	118.63	125.93	133.35	122.71	126.03	122.06	122.61	121.55	121.96
147.1	124.52	135.52	116.82	132.04	118.66	131.28	117.29	122.91	118.64	125.95	133.37	122.73	126.05	122.07	122.63	121.57	121.98
147.13	124.53	135.54	116.83	132.06	118.67	131.3	117.3	122.92	118.64	125.97	133.39	122.74	126.07	122.09	122.65	121.58	122
147.15	124.55	135.56	116.85	132.08	118.68	131.31	117.31	122.94	118.65	125.99	133.41	122.76	126.08	122.1	122.66	121.6	122.02
147.18	124.57	135.58	116.86	132.09	118.69	131.33	117.33	122.95	118.66	126.01	133.43	122.77	126.1	122.11	122.68	121.61	122.04
147.21	124.59	135.6	116.87	132.11	118.7	131.34	117.34	122.97	118.67	126.02	133.45	122.79	126.12	122.12	122.7	121.63	122.07
147.23	124.6	135.62	116.89	132.13	118.71	131.36	117.35	122.99	118.68	126.04	133.47	122.81	126.14	122.14	122.72	121.64	122.09
147.26	124.62	135.64	116.9	132.14	118.72	131.37	117.36	123	118.69	126.06	133.49	122.82	126.16	122.15	122.73	121.66	122.11
147.29	124.64	135.66	116.92	132.16	118.73	131.39	117.37	123.02	118.7	126.08	133.51	122.84	126.17	122.16	122.75	121.67	122.13
147.32	124.65	135.68	116.93	132.18	118.74	131.41	117.39	123.03	118.7	126.1	133.53	122.85	126.19	122.18	122.77	121.68	122.15
147.34	124.67	135.7	116.95	132.19	118.75	131.42	117.4	123.05	118.71	126.12	133.55	122.87	126.21	122.19	122.78	121.7	122.17
147.37	124.69	135.71	116.96	132.21	118.76	131.44	117.41	123.06	118.72	126.14	133.57	122.89	126.23	122.2	122.8	121.71	122.19
147.4	124.7	135.73	116.98	132.23	118.77	131.45	117.42	123.08	118.73	126.15	133.59	122.9	126.25	122.21	122.82	121.73	122.21
147.42	124.72	135.75	116.99	132.24	118.78	131.47	117.44	123.09	118.74	126.17	133.61	122.92	126.26	122.23	122.84	121.74	122.23
147.45	124.74	135.77	117.01	132.26	118.79	131.48	117.45	123.11	118.75	126.19	133.63	122.93	126.28	122.24	122.85	121.76	122.25
147.48	124.76	135.79	117.02	132.28	118.8	131.5	117.46	123.12	118.76	126.21	133.65	122.95	126.3	122.25	122.87	121.77	122.27
147.5	124.77	135.81	117.03	132.29	118.81	131.51	117.47	123.14	118.76	126.23	133.67	122.96	126.32	122.27	122.89	121.79	122.29
147.53	124.79	135.83	117.05	132.31	118.82	131.53	117.48	123.15	118.77	126.25	133.69	122.98	126.34	122.28	122.9	121.8	122.31
147.56	124.81	135.85	117.06	132.33	118.83	131.55	117.5	123.17	118.78	126.26	133.71	123	126.36	122.29	122.92	121.81	122.33
147.59	124.82	135.87	117.08	132.34	118.84	131.56	117.51	123.18	118.79	126.28	133.73	123.01	126.37	122.3	122.94	121.83	122.36
147.61	124.84	135.89	117.09	132.36	118.85	131.58	117.52	123.2	118.8	126.3	133.75	123.03	126.39	122.32	122.96	121.84	122.38
147.64	124.86	135.91	117.11	132.38	118.86	131.59	117.53	123.21	118.81	126.32	133.77	123.04	126.41	122.33	122.97	121.86	122.4
147.67	124.87	135.93	117.12	132.39	118.87	131.61	117.55	123.23	118.82	126.34	133.79	123.06	126.43	122.34	122.99	121.87	122.42
147.69	124.89	135.95	117.14	132.41	118.88	131.62	117.56	123.24	118.83	126.36	133.81	123.07	126.45	122.36	123.01	121.89	122.44
147.72	124.91	135.97	117.15	132.43	118.89	131.64	117.57	123.26	118.83	126.37	133.83	123.09	126.46	122.37	123.02	121.9	122.46
147.75	124.93	135.99	117.16	132.45	118.9	131.65	117.58	123.27	118.84	126.39	133.85	123.11	126.48	122.38	123.04	121.91	122.48
147.77	124.94	136.01	117.18	132.46	118.91	131.67	117.59	123.29	118.85	126.41	133.87	123.12	126.5	122.39	123.06	121.93	122.5
147.8	124.96	136.03	117.19	132.48	118.92	131.69	117.61	123.3	118.86	126.43	133.9	123.14	126.52	122.41	123.08	121.94	122.52
147.83	124.98	136.04	117.21	132.5	118.93	131.7	117.62	123.32	118.87	126.45	133.92	123.15	126.54	122.42	123.09	121.96	122.54
147.85	124.99	136.06	117.22	132.51	118.94	131.72	117.63	123.33	118.88	126.47	133.94	123.17	126.55	122.43	123.11	121.97	122.56
147.88	125.01	136.08	117.24	132.53	118.95	131.73	117.64	123.35	118.89	126.48	133.96	123.18	126.57	122.45	123.13	121.99	122.58
147.91	125.03	136.1	117.25	132.55	118.96	131.75	117.65	123.36	118.89	126.5	133.98	123.2	126.59	122.46	123.14	122	122.6
147.94	125.04	136.12	117.27	132.56	118.97	131.76	117.67	123.38	118.9	126.52	134	123.22	126.61	122.47	123.16	122.01	122.62
147.96	125.06	136.14	117.28	132.58	118.98	131.78	117.68	123.39	118.91	126.54	134.02	123.23	126.63	122.48	123.18	122.03	122.64
147.99	125.08	136.16	117.3	132.6	118.99	131.8	117.69	123.41	118.92	126.56	134.04	123.25	126.64	122.5	123.2	122.04	122.66
148.02	125.09	136.18	117.31	132.61	119	131.81	117.7	123.42	118.93	126.57	134.06	123.26	126.66	122.51	123.21	122.06	122.68
148.04	125.11	136.2	117.32	132.63	119.01	131.83	117.72	123.44	118.94	126.59	134.08	123.28	126.68	122.52	123.23	122.07	122.71
148.07	125.13	136.22	117.34	132.65	119.01	131.84	117.73	123.46	118.95	126.61	134.1	123.29	126.7	122.53	123.25	122.09	122.73
148.1	125.15	136.24	117.35	132.66	119.02	131.86	117.74	123.47	118.95	126.63	134.12	123.31	126.72	122.55	123.26	122.1	122.75
148.12	125.16	136.26	117.37	132.68	119.03	131.87	117.75	123.49	118.96	126.65	134.14	123.33	126.73	122.56	123.28	122.11	122.77
148.15	125.18	136.28	117.38	132.7	119.04	131.89	117.76	123.5	118.97	126.67	134.16	123.34	126.75	122.57	123.3	122.13	122.79
148.18	125.2	136.3	117.4	132.71	119.05	131.9	117.78	123.52	118.98	126.68	134.18	123.36	126.77	122.59	123.32	122.14	122.81
148.2	125.21	136.32	117.41	132.73	119.06	131.92	117.79	123.53	118.99	126.7	134.2	123.37	126.79	122.6	123.33	122.16	122.83
148.23	125.23	136.34	117.43	132.75	119.07	131.94	117.8	123.55	119	126.72	134.22	123.39	126.81	122.61	123.35	122.17	122.85
148.26	125.25	136.35	117.44	132.76	119.08	131.95	117.81	123.56	119.01	126.74	134.24	123.4	126.82	122.62	123.37	122.19	122.87
148.28	125.26	136.37	117.45	132.78	119.09	131.97	117.83	123.58	119.01	126.76	134.26	123.42	126.84	122.64	123.38	122.2	122.89
148.31	125.28	136.39	117.47	132.8	119.1	131.98	117.84	123.59	119.02	126.78	134.28	123.44	126.86	122.65	123.4	122.22	122.91
148.34	125.3	136.41	117.48	132.81	119.11	132	117.85	123.61	119.03	126.79	134.3	123.45	126.88	122.66	123.42	122.23	122.93
148.37	125.31	136.43	117.5	132.83	119.12	132.01	117.86	123.62	119.04	126.81	134.32	123.47	126.9	122.68	123.43	122.24	122.95
148.39	125.33	136.45	117.51	132.85	119.13	132.03	117.87	123.64	119.05	126.83	134.34	123.48	126.91	122.69	123.45	122.26	122.97
148.42	125.35	136.47	117.53	132.86	119.14	132.04	117.89	123.65	119.06	126.85	134.36	123.5	126.93	122.7	123.47	122.27	122.99
148.45	125.36	136.49	117.54	132.88	119.15	132.06	117.9	123.67	119.07	126.87	134.38	123.51	126.95	122.71	123.49	122.29	123.01
148.47	125.38	136.51	117.56	132.9	119.16	132.08	117.91	123.68	119.07	126.88	134.4	123.53	126.97	122.73	123.5	122.3	123.03
148.5	125.4	136.53	117.57	132.91	119.17	132.09	117.92	123.7	119.08	126.9	134.42	123.55	126.99	122.74	123.52	122.32	123.05
148.53	125.42	136.55	117.58	132.93	119.18	132.11	117.94	123.71	119.09	126.92	134.44	123.56	127	122.75	123.54	122.33	123.07
148.55	125.43	136.57	117.6	132.95	119.19	132.12	117.95	123.73	119.1	126.94	134.46	123.58	127.02	122.77	123.55	122.34	123.09
148.58	125.45	136.59	117.61	132.96	119.2	132.14	117.96	123.74	119.11	126.96	134.48	123.59	127.04	122.78	123.57	122.36	123.12
148.61	125.47	136.61	117.63	132.98	119.21	132.15	117.97	123.76	119.12	126.98	134.5	123.61	127.06	122.79	123.59	122.37	123.14
148.63	125.48	136.62	117.64	133	119.22	132.17	117.98	123.77	119.13	126.99	134.52	123.62	127.07	122.8	123.61	122.39	123.16
148.66	125.5	136.64	117.66	133.01	119.23	132.18	118	123.79	119.14	127.01	134.54	123.64	127.09	122.82	123.62	122.4	123.18
148.69	125.52	136.66	117.67	133.03	119.24	132.2	118.01	123.8	119.14	127.03	134.56	123.65	127.11	122.83	123.64	122.42	123.2
148.71	125.53	136.68	117.69	133.05	119.25	132.21	118.02	123.82	119.15	127.05	134.58	123.67	127.13	122.84	123.66	122.43	123.22
148.74	125.55	136.7	117.7	133.06	119.26	132.23	118.03	123.83	119.16	127.07	134.6	123.69	127.15	122.85	123.67	122.44	123.24
148.77	125.57	136.72	117.71	133.08	119.27	132.25	118.04	123.85	119.17	127.09	134.62	123.7	127.16	122.87	123.69	122.46	123.26
148.79	125.58	136.74	117.73	133.1	119.28	132.26	118.06	123.86	119.18	127.1	134.64	123.72	127.18	122.88	123.71	122.47	123.28
148.82	125.6	136.76	117.74	133.11	119.29	132.28	118.07	123.88	119.19	127.12	134.66	123.73	127.2	122.89	123.72	122.49	123.3
148.85	125.62	136.78	117.76	133.13	119.3	132.29	118.08	123.89	119.2	127.14	134.68	123.75	127.22	122.91	123.74	122.5	123.32
148.87	125.63	136.8	117.77	133.15	119.31	132.31	118.09	123.91	119.2	127.16	134.7	123.76	127.24	122.92	123.76	122.51	123.34
148.9	125.65	136.82	117.79	133.16	119.32	132.32	118.11	123.92	119.21	127.18	134.72	123.78	127.25	122.93	123.78	122.53	123.36
148.93	125.67	136.84	117.8	133.18	119.33	132.34	118.12	123.94	119.22	127.19	134.74	123.8	127.27	122.94	123.79	122.54	123.38
148.95	125.69	136.86	117.82	133.2	119.34	132.35	118.13	123.95	119.23	127.21	134.76	123.81	127.29	122.96	123.81	122.56	123.4
148.98	125.7	136.88	117.83	133.21	119.34	132.37	118.14	123.97	119.24	127.23	134.78	123.83	127.31	122.97	123.83	122.57	123.42
149.01	125.72	136.89	117.84	133.23	119.35	132.39	118.15	123.98	119.25	127.25	134.8	123.84	127.33	122.98	123.84	122.59	123.44
148.92	125.67	136.83	117.81	133.17	119.32	132.33	118.12	123.94	119.22	127.2	134.74	123.8	127.27	122.94	123.8	122.54	123.39
148.84	125.63	136.77	117.78	133.11	119.29	132.28	118.09	123.9	119.2	127.15	134.69	123.75	127.22	122.89	123.75	122.5	123.34
148.76	125.58	136.7	117.74	133.06	119.26	132.23	118.06	123.86	119.18	127.1	134.63	123.71	127.17	122.85	123.7	122.45	123.29
148.67	125.54	136.64	117.71	133	119.22	132.18	118.03	123.82	119.16	127.05	134.57	123.66	127.12	122.8	123.65	122.41	123.24
148.59	125.49	136.58	117.68	132.94	119.19	132.13	118	123.78	119.14	127	134.51	123.62	127.07	122.76	123.61	122.36	123.19
148.5	125.45	136.51	117.64	132.88	119.16	132.08	117.97	123.73	119.11	126.95	134.46	123.57	127.02	122.71	123.56	122.32	123.13
148.42	125.4	136.45	117.61	132.82	119.12	132.03	117.93	123.69	119.09	126.9	134.4	123.53	126.97	122.67	123.51	122.27	123.08
148.34	125.36	136.38	117.58	132.77	119.09	131.98	117.9	123.65	119.07	126.85	134.34	123.48	126.91	122.62	123.47	122.23	123.03
148.25	125.31	136.32	117.54	132.71	119.06	131.93	117.87	123.61	119.05	126.8	134.28	123.44	126.86	122.58	123.42	122.18	122.98
148.17	125.27	136.26	117.51	132.65	119.03	131.88	117.84	123.57	119.02	126.75	134.23	123.39	126.81	122.54	123.37	122.14	122.93
148.09	125.22	136.19	117.48	132.59	118.99	131.83	117.81	123.53	119	126.7	134.17	123.35	126.76	122.49	123.33	122.09	122.88
148	125.18	136.13	117.44	132.53	118.96	131.78	117.78	123.49	118.98	126.65	134.11	123.3	126.71	122.45	123.28	122.05	122.83
147.92	125.13	136.07	117.41	132.48	118.93	131.73	117.75	123.45	118.96	126.6	134.05	123.26	126.66	122.4	123.23	122	122.78
147.84	125.09	136	117.38	132.42	118.9	131.68	117.72	123.4	118.94	126.55	134	123.21	126.61	122.36	123.19	121.96	122.73
147.75	125.04	135.94	117.34	132.36	118.86	131.63	117.69	123.36	118.91	126.5	133.94	123.17	126.56	122.31	123.14	121.91	122.68
147.67	125	135.88	117.31	132.3	118.83	131.58	117.65	123.32	118.89	126.45	133.88	123.12	126.5	122.27	123.09	121.87	122.62
147.59	124.95	135.81	117.28	132.25	118.8	131.53	117.62	123.28	118.87	126.4	133.83	123.08	126.45	122.22	123.04	121.82	122.57
147.51	124.91	135.75	117.25	132.19	118.77	131.48	117.59	123.24	118.85	126.35	133.77	123.03	126.4	122.18	123	121.78	122.52
147.42	124.86	135.69	117.21	132.13	118.73	131.43	117.56	123.2	118.82	126.3	133.71	122.99	126.35	122.14	122.95	121.73	122.47
147.34	124.82	135.63	117.18	132.07	118.7	131.38	117.53	123.16	118.8	126.26	133.66	122.94	126.3	122.09	122.9	121.69	122.42
147.26	124.77	135.56	117.15	132.02	118.67	131.33	117.5	123.12	118.78	126.21	133.6	122.9	126.25	122.05	122.86	121.64	122.37
147.17	124.73	135.5	117.11	131.96	118.64	131.28	117.47	123.08	118.76	126.16	133.54	122.85	126.2	122	122.81	121.6	122.32
147.09	124.68	135.44	117.08	131.9	118.6	131.23	117.44	123.03	118.74	126.11	133.49	122.81	126.15	121.96	122.77	121.56	122.27
147.01	124.64	135.37	117.05	131.85	118.57	131.18	117.41	122.99	118.71	126.06	133.43	122.76	126.1	121.92	122.72	121.51	122.22
146.93	124.59	135.31	117.01	131.79	118.54	131.13	117.38	122.95	118.69	126.01	133.37	122.72	126.05	121.87	122.67	121.47	122.17
146.84	124.55	135.25	116.98	131.73	118.51	131.08	117.35	122.91	118.67	125.96	133.31	122.68	126	121.83	122.63	121.42	122.12
146.76	124.51	135.19	116.95	131.67	118.48	131.03	117.31	122.87	118.65	125.91	133.26	122.63	125.95	121.78	122.58	121.38	122.07
146.68	124.46	135.12	116.92	131.62	118.44	130.98	117.28	122.83	118.63	125.86	133.2	122.59	125.9	121.74	122.53	121.33	122.02
146.6	124.42	135.06	116.88	131.56	118.41	130.93	117.25	122.79	118.6	125.81	133.15	122.54	125.84	121.7	122.49	121.29	121.97
146.52	124.37	135	116.85	131.5	118.38	130.88	117.22	122.75	118.58	125.76	133.09	122.5	125.79	121.65	122.44	121.25	121.92
146.43	124.33	134.94	116.82	131.45	118.35	130.83	117.19	122.71	118.56	125.72	133.03	122.45	125.74	121.61	122.39	121.2	121.87
146.35	124.28	134.87	116.78	131.39	118.31	130.78	117.16	122.67	118.54	125.67	132.98	122.41	125.69	121.56	122.35	121.16	121.82
146.27	124.24	134.81	116.75	131.33	118.28	130.73	117.13	122.63	118.52	125.62	132.92	122.37	125.64	121.52	122.3	121.11	121.77
146.19	124.19	134.75	116.72	131.28	118.25	130.68	117.1	122.59	118.49	125.57	132.86	122.32	125.59	121.48	122.26	121.07	121.72
146.11	124.15	134.69	116.69	131.22	118.22	130.63	117.07	122.54	118.47	125.52	132.81	122.28	125.54	121.43	122.21	121.02	121.67
146.02	124.11	134.62	116.65	131.16	118.19	130.58	117.04	122.5	118.45	125.47	132.75	122.23	125.49	121.39	122.16	120.98	121.62
145.94	124.06	134.56	116.62	131.11	118.15	130.54	117.01	122.46	118.43	125.42	132.69	122.19	125.44	121.34	122.12	120.94	121.57
145.86	124.02	134.5	116.59	131.05	118.12	130.49	116.98	122.42	118.41	125.37	132.64	122.14	125.39	121.3	122.07	120.89	121.52
145.78	123.97	134.44	116.55	130.99	118.09	130.44	116.95	122.38	118.38	125.33	132.58	122.1	125.34	121.26	122.02	120.85	121.47
145.7	123.93	134.38	116.52	130.94	118.06	130.39	116.92	122.34	118.36	125.28	132.53	122.06	125.29	121.21	121.98	120.81	121.42
145.62	123.89	134.31	116.49	130.88	118.03	130.34	116.88	122.3	118.34	125.23	132.47	122.01	125.24	121.17	121.93	120.76	121.37
145.54	123.84	134.25	116.46	130.83	117.99	130.29	116.85	122.26	118.32	125.18	132.41	121.97	125.19	121.13	121.89	120.72	121.32
145.45	123.8	134.19	116.42	130.77	117.96	130.24	116.82	122.22	118.3	125.13	132.36	121.93	125.14	121.08	121.84	120.67	121.27
145.37	123.75	134.13	116.39	130.71	117.93	130.19	116.79	122.18	118.27	125.08	132.3	121.88	125.09	121.04	121.8	120.63	121.22
145.29	123.71	134.07	116.36	130.66	117.9	130.14	116.76	122.14	118.25	125.03	132.25	121.84	125.04	121	121.75	120.59	121.17
145.21	123.67	134.01	116.33	130.6	117.87	130.09	116.73	122.1	118.23	124.99	132.19	121.79	124.99	120.95	121.7	120.54	121.12
145.13	123.62	133.94	116.29	130.54	117.84	130.04	116.7	122.06	118.21	124.94	132.13	121.75	124.94	120.91	121.66	120.5	121.07
145.05	123.58	133.88	116.26	130.49	117.8	129.99	116.67	122.02	118.19	124.89	132.08	121.71	124.89	120.87	121.61	120.46	121.03
144.97	123.53	133.82	116.23	130.43	117.77	129.95	116.64	121.98	118.16	124.84	132.02	121.66	124.84	120.82	121.57	120.41	120.98
144.89	123.49	133.76	116.2	130.38	117.74	129.9	116.61	121.94	118.14	124.79	131.97	121.62	124.79	120.78	121.52	120.37	120.93
144.81	123.45	133.7	116.16	130.32	117.71	129.85	116.58	121.9	118.12	124.75	131.91	121.58	124.74	120.74	121.48	120.33	120.88
144.73	123.4	133.64	116.13	130.27	117.68	129.8	116.55	121.86	118.1	124.7	131.86	121.53	124.69	120.69	121.43	120.28	120.83
144.65	123.36	133.57	116.1	130.21	117.65	129.75	116.52	121.82	118.08	124.65	131.8	121.49	124.64	120.65	121.38	120.24	120.78
144.57	123.31	133.51	116.07	130.15	117.61	129.7	116.49	121.78	118.06	124.6	131.75	121.44	124.59	120.61	121.34	120.2	120.73
144.48	123.27	133.45	116.04	130.1	117.58	129.65	116.46	121.74	118.03	124.55	131.69	121.4	124.54	120.56	121.29	120.15	120.68
144.4	123.23	133.39	116	130.04	117.55	129.6	116.43	121.7	118.01	124.5	131.63	121.36	124.49	120.52	121.25	120.11	120.63
144.32	123.18	133.33	115.97	129.99	117.52	129.56	116.4	121.66	117.99	124.46	131.58	121.31	124.44	120.48	121.2	120.07	120.58
144.24	123.14	133.27	115.94	129.93	117.49	129.51	116.37	121.62	117.97	124.41	131.52	121.27	124.4	120.43	121.16	120.02	120.54
144.16	123.1	133.21	115.91	129.88	117.46	129.46	116.34	121.58	117.95	124.36	131.47	121.23	124.35	120.39	121.11	119.98	120.49
144.08	123.05	133.15	115.87	129.82	117.42	129.41	116.31	121.54	117.92	124.31	131.41	121.18	124.3	120.35	121.07	119.94	120.44
144	123.01	133.09	115.84	129.77	117.39	129.36	116.28	121.5	117.9	124.27	131.36	121.14	124.25	120.31	121.02	119.89	120.39
143.92	122.97	133.03	115.81	129.71	117.36	129.31	116.25	121.46	117.88	124.22	131.3	121.1	124.2	120.26	120.98	119.85	120.34
143.84	122.92	132.96	115.78	129.65	117.33	129.27	116.22	121.42	117.86	124.17	131.25	121.05	124.15	120.22	120.93	119.81	120.29
143.76	122.88	132.9	115.75	129.6	117.3	129.22	116.19	121.38	117.84	124.12	131.19	121.01	124.1	120.18	120.88	119.76	120.24
143.68	122.84	132.84	115.71	129.54	117.27	129.17	116.16	121.34	117.82	124.07	131.14	120.97	124.05	120.13	120.84	119.72	120.19
143.6	122.79	132.78	115.68	129.49	117.24	129.12	116.13	121.3	117.79	124.03	131.08	120.93	124	120.09	120.79	119.68	120.15
143.52	122.75	132.72	115.65	129.43	117.21	129.07	116.1	121.26	117.77	123.98	131.03	120.88	123.95	120.05	120.75	119.64	120.1
143.45	122.71	132.66	115.62	129.38	117.17	129.02	116.07	121.22	117.75	123.93	130.97	120.84	123.9	120.01	120.7	119.59	120.05
143.37	122.66	132.6	115.59	129.32	117.14	128.98	116.04	121.18	117.73	123.88	130.92	120.8	123.85	119.96	120.66	119.55	120
143.29	122.62	132.54	115.55	129.27	117.11	128.93	116.01	121.14	117.71	123.84	130.86	120.75	123.8	119.92	120.61	119.51	119.95
143.21	122.58	132.48	115.52	129.21	117.08	128.88	115.98	121.1	117.69	123.79	130.81	120.71	123.76	119.88	120.57	119.46	119.9
143.13	122.53	132.42	115.49	129.16	117.05	128.83	115.95	121.06	117.66	123.74	130.75	120.67	123.71	119.84	120.52	119.42	119.86
143.05	122.49	132.36	115.46	129.1	117.02	128.78	115.92	121.02	117.64	123.69	130.7	120.62	123.66	119.79	120.48	119.38	119.81
142.97	122.45	132.3	115.43	129.05	116.99	128.74	115.89	120.98	117.62	123.65	130.64	120.58	123.61	119.75	120.43	119.34	119.76
142.89	122.4	132.24	115.39	129	116.96	128.69	115.86	120.94	117.6	123.6	130.59	120.54	123.56	119.71	120.39	119.29	119.71
142.81	122.36	132.18	115.36	128.94	116.92	128.64	115.83	120.9	117.58	123.55	130.54	120.5	123.51	119.67	120.34	119.25	119.66
142.73	122.32	132.12	115.33	128.89	116.89	128.59	115.8	120.86	117.56	123.51	130.48	120.45	123.46	119.62	120.3	119.21	119.62
142.65	122.27	132.06	115.3	128.83	116.86	128.54	115.77	120.82	117.53	123.46	130.43	120.41	123.41	119.58	120.26	119.17	119.57
142.57	122.23	132	115.27	128.78	116.83	128.5	115.74	120.78	117.51	123.41	130.37	120.37	123.36	119.54	120.21	119.12	119.52
142.5	122.19	131.94	115.24	128.72	116.8	128.45	115.71	120.74	117.49	123.36	130.32	120.32	123.32	119.5	120.17	119.08	119.47
142.42	122.15	131.88	115.2	128.67	116.77	128.4	115.68	120.71	117.47	123.32	130.26	120.28	123.27	119.45	120.12	119.04	119.42
142.34	122.1	131.82	115.17	128.61	116.74	128.35	115.65	120.67	117.45	123.27	130.21	120.24	123.22	119.41	120.08	119	119.38
142.26	122.06	131.76	115.14	128.56	116.71	128.3	115.62	120.63	117.43	123.22	130.15	120.2	123.17	119.37	120.03	118.95	119.33
142.18	122.02	131.7	115.11	128.51	116.68	128.26	115.59	120.59	117.4	123.18	130.1	120.15	123.12	119.33	119.99	118.91	119.28
142.1	121.97	131.64	115.08	128.45	116.65	128.21	115.56	120.55	117.38	123.13	130.05	120.11	123.07	119.28	119.94	118.87	119.23
142.02	121.93	131.58	115.05	128.4	116.62	128.16	115.53	120.51	117.36	123.08	129.99	120.07	123.02	119.24	119.9	118.83	119.19
141.95	121.89	131.52	115.01	128.34	116.58	128.11	115.5	120.47	117.34	123.03	129.94	120.03	122.98	119.2	119.85	118.79	119.14
141.87	121.85	131.46	114.98	128.29	116.55	128.07	115.47	120.43	117.32	122.99	129.88	119.98	122.93	119.16	119.81	118.74	119.09
141.79	121.8	131.4	114.95	128.23	116.52	128.02	115.44	120.39	117.3	122.94	129.83	119.94	122.88	119.12	119.76	118.7	119.04
141.71	121.76	131.34	114.92	128.18	116.49	127.97	115.41	120.35	117.27	122.89	129.78	119.9	122.83	119.07	119.72	118.66	119
141.63	121.72	131.28	114.89	128.13	116.46	127.92	115.38	120.31	117.25	122.85	129.72	119.86	122.78	119.03	119.68	118.62	118.95
141.56	121.67	131.22	114.86	128.07	116.43	127.88	115.35	120.27	117.23	122.8	129.67	119.82	122.73	118.99	119.63	118.58	118.9
141.48	121.63	131.16	114.82	128.02	116.4	127.83	115.32	120.23	117.21	122.75	129.61	119.77	122.69	118.95	119.59	118.53	118.85
141.4	121.59	131.1	114.79	127.97	116.37	127.78	115.3	120.2	117.19	122.71	129.56	119.73	122.64	118.91	119.54	118.49	118.81
141.32	121.55	131.04	114.76	127.91	116.34	127.74	115.27	120.16	117.17	122.66	129.51	119.69	122.59	118.86	119.5	118.45	118.76
141.24	121.5	130.98	114.73	127.86	116.31	127.69	115.24	120.12	117.15	122.61	129.45	119.65	122.54	118.82	119.45	118.41	118.71
141.17	121.46	130.92	114.7	127.8	116.28	127.64	115.21	120.08	117.12	122.57	129.4	119.6	122.49	118.78	119.41	118.37	118.66
141.09	121.42	130.87	114.67	127.75	116.25	127.59	115.18	120.04	117.1	122.52	129.35	119.56	122.44	118.74	119.37	118.32	118.62
141.01	121.38	130.81	114.64	127.7	116.22	127.55	115.15	120	117.08	122.48	129.29	119.52	122.4	118.7	119.32	118.28	118.57
140.93	121.33	130.75	114.6	127.64	116.19	127.5	115.12	119.96	117.06	122.43	129.24	119.48	122.35	118.66	119.28	118.24	118.52
140.86	121.29	130.69	114.57	127.59	116.16	127.45	115.09	119.92	117.04	122.38	129.18	119.44	122.3	118.61	119.23	118.2	118.48
140.78	121.25	130.63	114.54	127.54	116.12	127.41	115.06	119.88	117.02	122.34	129.13	119.39	122.25	118.57	119.19	118.16	118.43
140.7	121.21	130.57	114.51	127.48	116.09	127.36	115.03	119.85	117	122.29	129.08	119.35	122.2	118.53	119.15	118.12	118.38
140.62	121.17	130.51	114.48	127.43	116.06	127.31	115	119.81	116.97	122.24	129.02	119.31	122.16	118.49	119.1	118.07	118.34
140.55	121.12	130.45	114.45	127.38	116.03	127.27	114.97	119.77	116.95	122.2	128.97	119.27	122.11	118.45	119.06	118.03	118.29
140.47	121.08	130.39	114.42	127.32	116	127.22	114.94	119.73	116.93	122.15	128.92	119.23	122.06	118.41	119.01	117.99	118.24
140.39	121.04	130.34	114.39	127.27	115.97	127.17	114.91	119.69	116.91	122.1	128.86	119.18	122.01	118.36	118.97	117.95	118.2
140.32	121	130.28	114.36	127.22	115.94	127.12	114.88	119.65	116.89	122.06	128.81	119.14	121.97	118.32	118.93	117.91	118.15
140.24	120.95	130.22	114.32	127.16	115.91	127.08	114.86	119.61	116.87	122.01	128.76	119.1	121.92	118.28	118.88	117.87	118.1
140.16	120.91	130.16	114.29	127.11	115.88	127.03	114.83	119.58	116.85	121.97	128.7	119.06	121.87	118.24	118.84	117.83	118.06
140.09	120.87	130.1	114.26	127.06	115.85	126.98	114.8	119.54	116.82	121.92	128.65	119.02	121.82	118.2	118.79	117.78	118.01
140.01	120.83	130.04	114.23	127	115.82	126.94	114.77	119.5	116.8	121.87	128.6	118.98	121.78	118.16	118.75	117.74	117.96
139.93	120.79	129.98	114.2	126.95	115.79	126.89	114.74	119.46	116.78	121.83	128.54	118.93	121.73	118.12	118.71	117.7	117.92
139.86	120.74	129.93	114.17	126.9	115.76	126.84	114.71	119.42	116.76	121.78	128.49	118.89	121.68	118.07	118.66	117.66	117.87
139.78	120.7	129.87	114.14	126.85	115.73	126.8	114.68	119.38	116.74	121.74	128.44	118.85	121.63	118.03	118.62	117.62	117.82
139.7	120.66	129.81	114.11	126.79	115.7	126.75	114.65	119.34	116.72	121.69	128.39	118.81	121.59	117.99	118.58	117.58	117.78
139.63	120.62	129.75	114.08	126.74	115.67	126.71	114.62	119.31	116.7	121.64	128.33	118.77	121.54	117.95	118.53	117.54	117.73
139.55	120.58	129.69	114.04	126.69	115.64	126.66	114.59	119.27	116.68	121.6	128.28	118.73	121.49	117.91	118.49	117.5	117.68
139.47	120.54	129.63	114.01	126.64	115.61	126.61	114.57	119.23	116.65	121.55	128.23	118.69	121.44	117.87	118.45	117.45	117.64
139.4	120.49	129.58	113.98	126.58	115.58	126.57	114.54	119.19	116.63	121.51	128.17	118.64	121.4	117.83	118.4	117.41	117.59
139.32	120.45	129.52	113.95	126.53	115.55	126.52	114.51	119.15	116.61	121.46	128.12	118.6	121.35	117.79	118.36	117.37	117.55
139.25	120.41	129.46	113.92	126.48	115.52	126.47	114.48	119.11	116.59	121.42	128.07	118.56	121.3	117.75	118.32	117.33	117.5
139.17	120.37	129.4	113.89	126.43	115.49	126.43	114.45	119.08	116.57	121.37	128.02	118.52	121.25	117.7	118.27	117.29	117.45
139.09	120.33	129.34	113.86	126.37	115.46	126.38	114.42	119.04	116.55	121.32	127.96	118.48	121.21	117.66	118.23	117.25	117.41
139.02	120.28	129.29	113.83	126.32	115.43	126.33	114.39	119	116.53	121.28	127.91	118.44	121.16	117.62	118.19	117.21	117.36
138.94	120.24	129.23	113.8	126.27	115.4	126.29	114.36	118.96	116.51	121.23	127.86	118.4	121.11	117.58	118.14	117.17	117.32
138.87	120.2	129.17	113.77	126.22	115.37	126.24	114.33	118.92	116.48	121.19	127.81	118.36	121.07	117.54	118.1	117.13	117.27
138.79	120.16	129.11	113.74	126.16	115.34	126.2	114.31	118.89	116.46	121.14	127.75	118.31	121.02	117.5	118.06	117.09	117.22
138.71	120.12	129.06	113.71	126.11	115.31	126.15	114.28	118.85	116.44	121.1	127.7	118.27	120.97	117.46	118.01	117.05	117.18
138.64	120.08	129	113.68	126.06	115.28	126.1	114.25	118.81	116.42	121.05	127.65	118.23	120.92	117.42	117.97	117	117.13
138.56	120.04	128.94	113.64	126.01	115.25	126.06	114.22	118.77	116.4	121.01	127.6	118.19	120.88	117.38	117.93	116.96	117.09
138.49	119.99	128.88	113.61	125.95	115.22	126.01	114.19	118.73	116.38	120.96	127.54	118.15	120.83	117.34	117.88	116.92	117.04
138.41	119.95	128.83	113.58	125.9	115.19	125.97	114.16	118.7	116.36	120.92	127.49	118.11	120.78	117.3	117.84	116.88	117
138.34	119.91	128.77	113.55	125.85	115.16	125.92	114.13	118.66	116.34	120.87	127.44	118.07	120.74	117.26	117.8	116.84	116.95
138.26	119.87	128.71	113.52	125.8	115.13	125.87	114.1	118.62	116.32	120.83	127.39	118.03	120.69	117.21	117.75	116.8	116.9
138.19	119.83	128.65	113.49	125.75	115.1	125.83	114.08	118.58	116.29	120.78	127.33	117.99	120.64	117.17	117.71	116.76	116.86
138.11	119.79	128.6	113.46	125.7	115.07	125.78	114.05	118.54	116.27	120.74	127.28	117.95	120.6	117.13	117.67	116.72	116.81
138.04	119.75	128.54	113.43	125.64	115.04	125.74	114.02	118.51	116.25	120.69	127.23	117.9	120.55	117.09	117.62	116.68	116.77
138.07	119.76	128.56	113.45	125.66	115.05	125.75	114.03	118.52	116.26	120.71	127.25	117.92	120.57	117.11	117.64	116.69	116.79
138.09	119.78	128.58	113.46	125.68	115.06	125.77	114.04	118.54	116.27	120.73	127.27	117.94	120.59	117.12	117.66	116.71	116.81
138.12	119.8	128.6	113.48	125.7	115.07	125.79	114.06	118.55	116.28	120.75	127.29	117.95	120.61	117.13	117.68	116.73	116.83
138.15	119.82	128.62	113.49	125.71	115.08	125.8	114.07	118.57	116.29	120.77	127.32	117.97	120.63	117.15	117.7	116.74	116.86
138.18	119.83	128.64	113.5	125.73	115.09	125.82	114.08	118.58	116.3	120.79	127.34	117.99	120.65	117.16	117.71	116.76	116.88
138.21	119.85	128.66	113.52	125.75	115.1	125.83	114.09	118.6	116.31	120.81	127.36	118	120.67	117.17	117.73	116.77	116.9
138.24	119.87	128.68	113.53	125.77	115.11	125.85	114.11	118.62	116.31	120.83	127.38	118.02	120.68	117.19	117.75	116.79	116.92
138.26	119.89	128.7	113.55	125.78	115.12	125.87	114.12	118.63	116.32	120.85	127.4	118.04	120.7	117.2	117.77	116.8	116.94
138.29	119.91	128.72	113.56	125.8	115.13	125.88	114.13	118.65	116.33	120.87	127.42	118.05	120.72	117.21	117.79	116.82	116.97
138.32	119.92	128.74	113.58	125.82	115.14	125.9	114.14	118.66	116.34	120.89	127.44	118.07	120.74	117.23	117.8	116.83	116.99
138.35	119.94	128.76	113.59	125.84	115.15	125.92	114.16	118.68	116.35	120.9	127.47	118.09	120.76	117.24	117.82	116.85	117.01
138.38	119.96	128.78	113.61	125.86	115.17	125.93	114.17	118.69	116.36	120.92	127.49	118.1	120.78	117.26	117.84	116.86	117.03
138.41	119.98	128.81	113.62	125.87	115.18	125.95	114.18	118.71	116.37	120.94	127.51	118.12	120.8	117.27	117.86	116.88	117.05
138.43	119.99	128.83	113.64	125.89	115.19	125.96	114.19	118.73	116.38	120.96	127.53	118.14	120.82	117.28	117.88	116.89	117.08
138.46	120.01	128.85	113.65	125.91	115.2	125.98	114.21	118.74	116.39	120.98	127.55	118.15	120.84	117.3	117.89	116.91	117.1
138.49	120.03	128.87	113.67	125.93	115.21	126	114.22	118.76	116.39	121	127.57	118.17	120.86	117.31	117.91	116.92	117.12
138.52	120.05	128.89	113.68	125.94	115.22	126.01	114.23	118.77	116.4	121.02	127.59	118.19	120.88	117.32	117.93	116.94	117.14
138.55	120.07	128.91	113.7	125.96	115.23	126.03	114.24	118.79	116.41	121.04	127.62	118.2	120.89	117.34	117.95	116.95	117.16
138.58	120.08	128.93	113.71	125.98	115.24	126.04	114.26	118.8	116.42	121.06	127.64	118.22	120.91	117.35	117.97	116.97	117.19
138.6	120.1	128.95	113.73	126	115.25	126.06	114.27	118.82	116.43	121.08	127.66	118.23	120.93	117.36	117.98	116.98	117.21
138.63	120.12	128.97	113.74	126.01	115.26	126.08	114.28	118.84	116.44	121.1	127.68	118.25	120.95	117.38	118	117	117.23
138.66	120.14	128.99	113.76	126.03	115.27	126.09	114.29	118.85	116.45	121.12	127.7	118.27	120.97	117.39	118.02	117.01	117.25
138.69	120.15	129.01	113.77	126.05	115.28	126.11	114.31	118.87	116.46	121.14	127.72	118.28	120.99	117.4	118.04	117.03	117.27
138.72	120.17	129.03	113.79	126.07	115.29	126.13	114.32	118.88	116.47	121.16	127.74	118.3	121.01	117.42	118.05	117.04	117.3
138.75	120.19	129.05	113.8	126.08	115.3	126.14	114.33	118.9	116.47	121.18	127.77	118.32	121.03	117.43	118.07	117.06	117.32
138.77	120.21	129.07	113.82	126.1	115.31	126.16	114.34	118.91	116.48	121.2	127.79	118.33	121.05	117.44	118.09	117.07	117.34
138.8	120.22	129.09	113.83	126.12	115.32	126.17	114.36	118.93	116.49	121.22	127.81	118.35	121.07	117.46	118.11	117.09	117.36
138.83	120.24	129.11	113.85	126.14	115.33	126.19	114.37	118.95	116.5	121.24	127.83	118.37	121.09	117.47	118.13	117.1	117.38
138.86	120.26	129.13	113.86	126.16	115.34	126.21	114.38	118.96	116.51	121.25	127.85	118.38	121.11	117.49	118.14	117.12	117.4
138.89	120.28	129.15	113.88	126.17	115.35	126.22	114.39	118.98	116.52	121.27	127.87	118.4	121.12	117.5	118.16	117.13	117.43
138.91	120.3	129.17	113.89	126.19	115.36	126.24	114.41	118.99	116.53	121.29	127.89	118.42	121.14	117.51	118.18	117.15	117.45
138.94	120.31	129.19	113.91	126.21	115.37	126.26	114.42	119.01	116.54	121.31	127.91	118.43	121.16	117.53	118.2	117.16	117.47
138.97	120.33	129.21	113.92	126.23	115.38	126.27	114.43	119.02	116.54	121.33	127.94	118.45	121.18	117.54	118.22	117.18	117.49
138.9	120.29	129.16	113.89	126.17	115.35	126.23	114.4	118.99	116.52	121.29	127.88	118.41	121.13	117.5	118.17	117.14	117.45
138.82	120.25	129.1	113.86	126.12	115.32	126.18	114.37	118.95	116.5	121.24	127.83	118.37	121.09	117.46	118.13	117.1	117.4
138.74	120.21	129.04	113.83	126.07	115.29	126.13	114.35	118.91	116.48	121.2	127.78	118.33	121.04	117.42	118.09	117.06	117.35
138.67	120.16	128.98	113.8	126.02	115.26	126.09	114.32	118.87	116.46	121.15	127.73	118.28	120.99	117.38	118.04	117.02	117.31
138.59	120.12	128.93	113.77	125.97	115.23	126.04	114.29	118.83	116.44	121.1	127.67	118.24	120.95	117.34	118	116.97	117.26
138.52	120.08	128.87	113.74	125.91	115.2	126	114.26	118.8	116.42	121.06	127.62	118.2	120.9	117.29	117.96	116.93	117.22
138.44	120.04	128.81	113.7	125.86	115.17	125.95	114.23	118.76	116.4	121.01	127.57	118.16	120.85	117.25	117.91	116.89	117.17
138.37	120	128.75	113.67	125.81	115.14	125.9	114.2	118.72	116.38	120.97	127.52	118.12	120.81	117.21	117.87	116.85	117.13
138.29	119.96	128.7	113.64	125.76	115.11	125.86	114.17	118.68	116.35	120.92	127.46	118.08	120.76	117.17	117.83	116.81	117.08
138.22	119.92	128.64	113.61	125.71	115.08	125.81	114.14	118.64	116.33	120.88	127.41	118.04	120.71	117.13	117.78	116.77	117.03
138.14	119.87	128.58	113.58	125.65	115.05	125.77	114.12	118.61	116.31	120.83	127.36	118	120.66	117.09	117.74	116.73	116.99
138.07	119.83	128.52	113.55	125.6	115.02	125.72	114.09	118.57	116.29	120.79	127.31	117.96	120.62	117.05	117.7	116.69	116.94
137.99	119.79	128.47	113.52	125.55	114.99	125.67	114.06	118.53	116.27	120.74	127.26	117.92	120.57	117.01	117.65	116.65	116.9
137.92	119.75	128.41	113.49	125.5	114.96	125.63	114.03	118.49	116.25	120.7	127.2	117.87	120.52	116.97	117.61	116.61	116.85
137.84	119.71	128.35	113.46	125.45	114.93	125.58	114	118.45	116.23	120.65	127.15	117.83	120.48	116.93	117.57	116.57	116.81
137.77	119.67	128.3	113.43	125.4	114.9	125.54	113.97	118.42	116.21	120.61	127.1	117.79	120.43	116.89	117.53	116.53	116.76
137.69	119.63	128.24	113.4	125.34	114.87	125.49	113.94	118.38	116.19	120.56	127.05	117.75	120.38	116.85	117.48	116.49	116.72
137.62	119.59	128.18	113.37	125.29	114.85	125.45	113.92	118.34	116.16	120.52	127	117.71	120.34	116.81	117.44	116.45	116.67
137.54	119.54	128.12	113.34	125.24	114.82	125.4	113.89	118.3	116.14	120.47	126.94	117.67	120.29	116.77	117.4	116.41	116.62
137.47	119.5	128.07	113.31	125.19	114.79	125.36	113.86	118.27	116.12	120.43	126.89	117.63	120.25	116.73	117.35	116.37	116.58
137.39	119.46	128.01	113.28	125.14	114.76	125.31	113.83	118.23	116.1	120.38	126.84	117.59	120.2	116.69	117.31	116.33	116.53
137.32	119.42	127.95	113.25	125.09	114.73	125.26	113.8	118.19	116.08	120.34	126.79	117.55	120.15	116.65	117.27	116.29	116.49
137.24	119.38	127.9	113.22	125.04	114.7	125.22	113.77	118.15	116.06	120.29	126.74	117.51	120.11	116.61	117.23	116.25	116.44
137.17	119.34	127.84	113.19	124.98	114.67	125.17	113.74	118.12	116.04	120.25	126.68	117.47	120.06	116.57	117.18	116.21	116.4
137.1	119.3	127.78	113.16	124.93	114.64	125.13	113.72	118.08	116.02	120.2	126.63	117.43	120.01	116.53	117.14	116.17	116.35
137.02	119.26	127.73	113.13	124.88	114.61	125.08	113.69	118.04	116	120.16	126.58	117.39	119.97	116.49	117.1	116.13	116.31
136.95	119.22	127.67	113.1	124.83	114.58	125.04	113.66	118	115.97	120.11	126.53	117.35	119.92	116.45	117.06	116.09	116.26
136.87	119.17	127.61	113.06	124.78	114.55	124.99	113.63	117.97	115.95	120.07	126.48	117.31	119.87	116.41	117.01	116.05	116.22
136.8	119.13	127.56	113.03	124.73	114.52	124.95	113.6	117.93	115.93	120.02	126.43	117.27	119.83	116.37	116.97	116.01	116.17
136.72	119.09	127.5	113	124.68	114.49	124.9	113.57	117.89	115.91	119.98	126.38	117.23	119.78	116.33	116.93	115.97	116.13
136.65	119.05	127.44	112.97	124.63	114.46	124.86	113.55	117.85	115.89	119.94	126.32	117.19	119.74	116.29	116.89	115.93	116.08
136.58	119.01	127.39	112.94	124.58	114.43	124.81	113.52	117.82	115.87	119.89	126.27	117.15	119.69	116.25	116.84	115.89	116.04
136.5	118.97	127.33	112.91	124.53	114.4	124.77	113.49	117.78	115.85	119.85	126.22	117.11	119.64	116.21	116.8	115.85	115.99
136.43	118.93	127.28	112.88	124.47	114.38	124.72	113.46	117.74	115.83	119.8	126.17	117.06	119.6	116.17	116.76	115.81	115.95
136.36	118.89	127.22	112.85	124.42	114.35	124.68	113.43	117.7	115.81	119.76	126.12	117.02	119.55	116.13	116.72	115.77	115.9
136.28	118.85	127.16	112.82	124.37	114.32	124.63	113.4	117.67	115.79	119.71	126.07	116.98	119.51	116.09	116.67	115.73	115.86
136.21	118.81	127.11	112.79	124.32	114.29	124.59	113.38	117.63	115.77	119.67	126.02	116.94	119.46	116.05	116.63	115.69	115.82
136.14	118.77	127.05	112.76	124.27	114.26	124.54	113.35	117.59	115.74	119.62	125.97	116.9	119.41	116.01	116.59	115.65	115.77
136.06	118.73	127	112.73	124.22	114.23	124.5	113.32	117.56	115.72	119.58	125.91	116.86	119.37	115.97	116.55	115.61	115.73
135.99	118.69	126.94	112.7	124.17	114.2	124.45	113.29	117.52	115.7	119.54	125.86	116.82	119.32	115.93	116.51	115.57	115.68
135.92	118.65	126.88	112.67	124.12	114.17	124.41	113.26	117.48	115.68	119.49	125.81	116.78	119.28	115.89	116.46	115.53	115.64
135.84	118.6	126.83	112.64	124.07	114.14	124.36	113.24	117.44	115.66	119.45	125.76	116.74	119.23	115.85	116.42	115.49	115.59
135.77	118.56	126.77	112.61	124.02	114.11	124.32	113.21	117.41	115.64	119.4	125.71	116.7	119.19	115.81	116.38	115.45	115.55
135.7	118.52	126.72	112.58	123.97	114.09	124.27	113.18	117.37	115.62	119.36	125.66	116.66	119.14	115.77	116.34	115.41	115.5
135.62	118.48	126.66	112.55	123.92	114.06	124.23	113.15	117.33	115.6	119.32	125.61	116.62	119.09	115.73	116.3	115.37	115.46
135.55	118.44	126.6	112.52	123.87	114.03	124.19	113.12	117.3	115.58	119.27	125.56	116.59	119.05	115.69	116.25	115.33	115.42
135.48	118.4	126.55	112.49	123.82	114	124.14	113.1	117.26	115.56	119.23	125.51	116.55	119	115.65	116.21	115.29	115.37
135.4	118.36	126.49	112.46	123.77	113.97	124.1	113.07	117.22	115.54	119.18	125.46	116.51	118.96	115.61	116.17	115.26	115.33
135.33	118.32	126.44	112.43	123.72	113.94	124.05	113.04	117.19	115.52	119.14	125.41	116.47	118.91	115.57	116.13	115.22	115.28
135.26	118.28	126.38	112.4	123.67	113.91	124.01	113.01	117.15	115.49	119.1	125.35	116.43	118.87	115.53	116.09	115.18	115.24
135.19	118.24	126.33	112.37	123.62	113.88	123.96	112.98	117.11	115.47	119.05	125.3	116.39	118.82	115.49	116.04	115.14	115.2
135.11	118.2	126.27	112.34	123.57	113.85	123.92	112.96	117.07	115.45	119.01	125.25	116.35	118.78	115.45	116	115.1	115.15
135.04	118.16	126.22	112.31	123.52	113.83	123.87	112.93	117.04	115.43	118.96	125.2	116.31	118.73	115.41	115.96	115.06	115.11
134.97	118.12	126.16	112.29	123.47	113.8	123.83	112.9	117	115.41	118.92	125.15	116.27	118.68	115.37	115.92	115.02	115.06
134.9	118.08	126.11	112.26	123.42	113.77	123.79	112.87	116.96	115.39	118.88	125.1	116.23	118.64	115.33	115.88	114.98	115.02
134.82	118.04	126.05	112.23	123.37	113.74	123.74	112.85	116.93	115.37	118.83	125.05	116.19	118.59	115.3	115.84	114.94	114.98
134.75	118	126	112.2	123.32	113.71	123.7	112.82	116.89	115.35	118.79	125	116.15	118.55	115.26	115.79	114.9	114.93
134.68	117.96	125.94	112.17	123.27	113.68	123.65	112.79	116.85	115.33	118.75	124.95	116.11	118.5	115.22	115.75	114.86	114.89
134.61	117.92	125.88	112.14	123.22	113.65	123.61	112.76	116.82	115.31	118.7	124.9	116.07	118.46	115.18	115.71	114.82	114.84
134.53	117.88	125.83	112.11	123.17	113.62	123.57	112.73	116.78	115.29	118.66	124.85	116.03	118.41	115.14	115.67	114.79	114.8
134.46	117.84	125.77	112.08	123.12	113.6	123.52	112.71	116.74	115.27	118.61	124.8	115.99	118.37	115.1	115.63	114.75	114.76
134.39	117.8	125.72	112.05	123.07	113.57	123.48	112.68	116.71	115.25	118.57	124.75	115.95	118.32	115.06	115.59	114.71	114.71
134.32	117.76	125.66	112.02	123.02	113.54	123.43	112.65	116.67	115.22	118.53	124.7	115.91	118.28	115.02	115.54	114.67	114.67
134.25	117.72	125.61	111.99	122.97	113.51	123.39	112.62	116.63	115.2	118.48	124.65	115.87	118.23	114.98	115.5	114.63	114.63
134.17	117.68	125.56	111.96	122.92	113.48	123.35	112.6	116.6	115.18	118.44	124.6	115.83	118.19	114.94	115.46	114.59	114.58
134.1	117.64	125.5	111.93	122.87	113.45	123.3	112.57	116.56	115.16	118.4	124.55	115.79	118.14	114.9	115.42	114.55	114.54
134.03	117.6	125.45	111.9	122.82	113.42	123.26	112.54	116.53	115.14	118.35	124.5	115.76	118.1	114.86	115.38	114.51	114.5
133.96	117.56	125.39	111.87	122.77	113.4	123.21	112.51	116.49	115.12	118.31	124.45	115.72	118.05	114.83	115.34	114.48	114.45
133.89	117.52	125.34	111.84	122.72	113.37	123.17	112.49	116.45	115.1	118.27	124.4	115.68	118.01	114.79	115.3	114.44	114.41
133.82	117.48	125.28	111.81	122.67	113.34	123.13	112.46	116.42	115.08	118.22	124.35	115.64	117.96	114.75	115.25	114.4	114.37
133.74	117.44	125.23	111.78	122.63	113.31	123.08	112.43	116.38	115.06	118.18	124.3	115.6	117.92	114.71	115.21	114.36	114.32
133.67	117.4	125.17	111.75	122.58	113.28	123.04	112.4	116.34	115.04	118.14	124.25	115.56	117.87	114.67	115.17	114.32	114.28
133.6	117.36	125.12	111.72	122.53	113.25	122.99	112.38	116.31	115.02	118.09	124.2	115.52	117.83	114.63	115.13	114.28	114.24
133.53	117.32	125.06	111.69	122.48	113.23	122.95	112.35	116.27	115	118.05	124.15	115.48	117.78	114.59	115.09	114.24	114.19
133.46	117.28	125.01	111.67	122.43	113.2	122.91	112.32	116.23	114.98	118.01	124.1	115.44	117.74	114.55	115.05	114.21	114.15
133.39	117.24	124.95	111.64	122.38	113.17	122.86	112.29	116.2	114.96	117.96	124.05	115.4	117.7	114.52	115.01	114.17	114.11
133.32	117.2	124.9	111.61	122.33	113.14	122.82	112.27	116.16	114.94	117.92	124	115.37	117.65	114.48	114.97	114.13	114.06
133.24	117.16	124.85	111.58	122.28	113.11	122.78	112.24	116.13	114.92	117.88	123.95	115.33	117.61	114.44	114.93	114.09	114.02
133.17	117.12	124.79	111.55	122.23	113.08	122.73	112.21	116.09	114.89	117.84	123.9	115.29	117.56	114.4	114.88	114.05	113.98
133.1	117.08	124.74	111.52	122.18	113.06	122.69	112.18	116.05	114.87	117.79	123.85	115.25	117.52	114.36	114.84	114.01	113.94
133.03	117.05	124.68	111.49	122.14	113.03	122.65	112.16	116.02	114.85	117.75	123.8	115.21	117.47	114.32	114.8	113.98	113.89
132.96	117.01	124.63	111.46	122.09	113	122.6	112.13	115.98	114.83	117.71	123.75	115.17	117.43	114.28	114.76	113.94	113.85
132.89	116.97	124.58	111.43	122.04	112.97	122.56	112.1	115.95	114.81	117.66	123.7	115.13	117.38	114.25	114.72	113.9	113.81
132.82	116.93	124.52	111.4	121.99	112.94	122.52	112.07	115.91	114.79	117.62	123.65	115.09	117.34	114.21	114.68	113.86	113.76
132.75	116.89	124.47	111.37	121.94	112.92	122.47	112.05	115.87	114.77	117.58	123.6	115.06	117.3	114.17	114.64	113.82	113.72
132.68	116.85	124.41	111.34	121.89	112.89	122.43	112.02	115.84	114.75	117.54	123.56	115.02	117.25	114.13	114.6	113.79	113.68
132.61	116.81	124.36	111.32	121.84	112.86	122.39	111.99	115.8	114.73	117.49	123.51	114.98	117.21	114.09	114.56	113.75	113.64
132.54	116.77	124.31	111.29	121.8	112.83	122.34	111.96	115.77	114.71	117.45	123.46	114.94	117.16	114.05	114.52	113.71	113.59
132.47	116.73	124.25	111.26	121.75	112.8	122.3	111.94	115.73	114.69	117.41	123.41	114.9	117.12	114.01	114.48	113.67	113.55
132.4	116.69	124.2	111.23	121.7	112.78	122.26	111.91	115.69	114.67	117.37	123.36	114.86	117.07	113.98	114.43	113.63	113.51
132.33	116.65	124.14	111.2	121.65	112.75	122.21	111.88	115.66	114.65	117.32	123.31	114.82	117.03	113.94	114.39	113.59	113.47
132.26	116.61	124.09	111.17	121.6	112.72	122.17	111.86	115.62	114.63	117.28	123.26	114.79	116.99	113.9	114.35	113.56	113.42
132.19	116.57	124.04	111.14	121.55	112.69	122.13	111.83	115.59	114.61	117.24	123.21	114.75	116.94	113.86	114.31	113.52	113.38
132.12	116.53	123.98	111.11	121.51	112.66	122.09	111.8	115.55	114.59	117.2	123.16	114.71	116.9	113.82	114.27	113.48	113.34
132.05	116.5	123.93	111.08	121.46	112.64	122.04	111.77	115.51	114.57	117.15	123.11	114.67	116.85	113.79	114.23	113.44	113.3
131.98	116.46	123.88	111.05	121.41	112.61	122	111.75	115.48	114.55	117.11	123.06	114.63	116.81	113.75	114.19	113.41	113.26
131.91	116.42	123.82	111.03	121.36	112.58	121.96	111.72	115.44	114.53	117.07	123.01	114.59	116.77	113.71	114.15	113.37	113.21
131.84	116.38	123.77	111	121.31	112.55	121.91	111.69	115.41	114.51	117.03	122.97	114.56	116.72	113.67	114.11	113.33	113.17
131.77	116.34	123.72	110.97	121.27	112.52	121.87	111.67	115.37	114.49	116.98	122.92	114.52	116.68	113.63	114.07	113.29	113.13
131.7	116.3	123.66	110.94	121.22	112.5	121.83	111.64	115.34	114.46	116.94	122.87	114.48	116.63	113.6	114.03	113.25	113.09
131.63	116.26	123.61	110.91	121.17	112.47	121.78	111.61	115.3	114.44	116.9	122.82	114.44	116.59	113.56	113.99	113.22	113.04
131.56	116.22	123.56	110.88	121.12	112.44	121.74	111.59	115.26	114.42	116.86	122.77	114.4	116.55	113.52	113.95	113.18	113
131.49	116.18	123.5	110.85	121.07	112.41	121.7	111.56	115.23	114.4	116.81	122.72	114.36	116.5	113.48	113.91	113.14	112.96
131.42	116.14	123.45	110.82	121.03	112.39	121.66	111.53	115.19	114.38	116.77	122.67	114.33	116.46	113.44	113.87	113.1	112.92
131.35	116.11	123.4	110.8	120.98	112.36	121.61	111.5	115.16	114.36	116.73	122.62	114.29	116.41	113.41	113.83	113.07	112.88
131.28	116.07	123.34	110.77	120.93	112.33	121.57	111.48	115.12	114.34	116.69	122.58	114.25	116.37	113.37	113.79	113.03	112.83
131.21	116.03	123.29	110.74	120.88	112.3	121.53	111.45	115.09	114.32	116.65	122.53	114.21	116.33	113.33	113.75	112.99	112.79
131.14	115.99	123.24	110.71	120.83	112.28	121.49	111.42	115.05	114.3	116.6	122.48	114.17	116.28	113.29	113.71	112.95	112.75
131.07	115.95	123.19	110.68	120.79	112.25	121.44	111.4	115.02	114.28	116.56	122.43	114.14	116.24	113.25	113.67	112.92	112.71
131	115.91	123.13	110.65	120.74	112.22	121.4	111.37	114.98	114.26	116.52	122.38	114.1	116.2	113.22	113.63	112.88	112.67
130.93	115.87	123.08	110.62	120.69	112.19	121.36	111.34	114.95	114.24	116.48	122.33	114.06	116.15	113.18	113.59	112.84	112.63
130.86	115.83	123.03	110.6	120.64	112.17	121.32	111.32	114.91	114.22	116.44	122.29	114.02	116.11	113.14	113.55	112.8	112.58
130.79	115.8	122.97	110.57	120.6	112.14	121.27	111.29	114.88	114.2	116.39	122.24	113.98	116.07	113.1	113.51	112.77	112.54
130.72	115.76	122.92	110.54	120.55	112.11	121.23	111.26	114.84	114.18	116.35	122.19	113.95	116.02	113.07	113.47	112.73	112.5
130.66	115.72	122.87	110.51	120.5	112.08	121.19	111.24	114.8	114.16	116.31	122.14	113.91	115.98	113.03	113.43	112.69	112.46
130.59	115.68	122.82	110.48	120.45	112.06	121.15	111.21	114.77	114.14	116.27	122.09	113.87	115.94	112.99	113.39	112.66	112.42
130.52	115.64	122.76	110.45	120.41	112.03	121.1	111.18	114.73	114.12	116.23	122.04	113.83	115.89	112.95	113.35	112.62	112.38
130.45	115.6	122.71	110.42	120.36	112	121.06	111.16	114.7	114.1	116.18	122	113.8	115.85	112.92	113.31	112.58	112.33
130.38	115.56	122.66	110.4	120.31	111.97	121.02	111.13	114.66	114.08	116.14	121.95	113.76	115.81	112.88	113.27	112.54	112.29
130.31	115.53	122.61	110.37	120.27	111.95	120.98	111.1	114.63	114.06	116.1	121.9	113.72	115.76	112.84	113.23	112.51	112.25
130.24	115.49	122.55	110.34	120.22	111.92	120.94	111.08	114.59	114.04	116.06	121.85	113.68	115.72	112.8	113.19	112.47	112.21
130.17	115.45	122.5	110.31	120.17	111.89	120.89	111.05	114.56	114.02	116.02	121.8	113.65	115.68	112.77	113.15	112.43	112.17
130.11	115.41	122.45	110.28	120.12	111.86	120.85	111.02	114.52	114	115.98	121.76	113.61	115.63	112.73	113.11	112.4	112.13
130.04	115.37	122.4	110.25	120.08	111.84	120.81	111	114.49	113.98	115.94	121.71	113.57	115.59	112.69	113.07	112.36	112.09
129.97	115.33	122.34	110.23	120.03	111.81	120.77	110.97	114.45	113.96	115.89	121.66	113.53	115.55	112.65	113.03	112.32	112.05
129.9	115.3	122.29	110.2	119.98	111.78	120.73	110.94	114.42	113.94	115.85	121.61	113.5	115.5	112.62	112.99	112.29	112
129.83	115.26	122.24	110.17	119.94	111.75	120.68	110.92	114.38	113.92	115.81	121.56	113.46	115.46	112.58	112.95	112.25	111.96
129.76	115.22	122.19	110.14	119.89	111.73	120.64	110.89	114.35	113.9	115.77	121.52	113.42	115.42	112.54	112.91	112.21	111.92
129.7	115.18	122.14	110.11	119.84	111.7	120.6	110.86	114.31	113.88	115.73	121.47	113.38	115.38	112.5	112.87	112.18	111.88
129.63	115.14	122.08	110.08	119.8	111.67	120.56	110.84	114.28	113.86	115.69	121.42	113.35	115.33	112.47	112.83	112.14	111.84
129.56	115.1	122.03	110.06	119.75	111.65	120.52	110.81	114.24	113.84	115.65	121.37	113.31	115.29	112.43	112.79	112.1	111.8
129.49	115.07	121.98	110.03	119.7	111.62	120.47	110.79	114.21	113.82	115.6	121.33	113.27	115.25	112.39	112.75	112.06	111.76
129.42	115.03	121.93	110	119.66	111.59	120.43	110.76	114.17	113.8	115.56	121.28	113.23	115.2	112.36	112.71	112.03	111.72
129.36	114.99	121.88	109.97	119.61	111.56	120.39	110.73	114.14	113.78	115.52	121.23	113.2	115.16	112.32	112.67	111.99	111.68
129.29	114.95	121.82	109.94	119.56	111.54	120.35	110.71	114.1	113.76	115.48	121.18	113.16	115.12	112.28	112.63	111.95	111.64
129.22	114.91	121.77	109.92	119.52	111.51	120.31	110.68	114.07	113.74	115.44	121.14	113.12	115.08	112.24	112.59	111.92	111.6
129.15	114.88	121.72	109.89	119.47	111.48	120.27	110.65	114.04	113.72	115.4	121.09	113.09	115.03	112.21	112.55	111.88	111.55
129.09	114.84	121.67	109.86	119.42	111.46	120.22	110.63	114	113.7	115.36	121.04	113.05	114.99	112.17	112.51	111.85	111.51
129.02	114.8	121.62	109.83	119.38	111.43	120.18	110.6	113.97	113.68	115.32	120.99	113.01	114.95	112.13	112.47	111.81	111.47
129.05	114.82	121.64	109.85	119.4	111.44	120.2	110.61	113.98	113.68	115.34	121.02	113.03	114.97	112.15	112.49	111.82	111.5
129.08	114.84	121.66	109.86	119.41	111.45	120.22	110.63	114	113.69	115.36	121.04	113.05	114.99	112.16	112.51	111.84	111.52
129.11	114.86	121.68	109.88	119.43	111.46	120.23	110.64	114.01	113.7	115.38	121.06	113.06	115.01	112.18	112.53	111.86	111.54
129.14	114.87	121.7	109.89	119.45	111.47	120.25	110.65	114.03	113.71	115.4	121.08	113.08	115.03	112.19	112.55	111.87	111.57
129.17	114.89	121.73	109.91	119.47	111.48	120.27	110.67	114.05	113.72	115.42	121.11	113.1	115.05	112.2	112.57	111.89	111.59
129.2	114.91	121.75	109.92	119.49	111.49	120.28	110.68	114.06	113.73	115.44	121.13	113.11	115.07	112.22	112.59	111.9	111.61
129.23	114.93	121.77	109.94	119.51	111.5	120.3	110.69	114.08	113.74	115.46	121.15	113.13	115.09	112.23	112.61	111.92	111.64
129.26	114.95	121.79	109.95	119.53	111.52	120.32	110.7	114.1	113.75	115.48	121.17	113.15	115.11	112.25	112.62	111.94	111.66
129.29	114.97	121.81	109.97	119.54	111.53	120.33	110.72	114.11	113.76	115.5	121.2	113.17	115.13	112.26	112.64	111.95	111.68
129.31	114.99	121.83	109.98	119.56	111.54	120.35	110.73	114.13	113.77	115.52	121.22	113.18	115.15	112.28	112.66	111.97	111.71
129.34	115	121.85	110	119.58	111.55	120.37	110.74	114.14	113.78	115.54	121.24	113.2	115.17	112.29	112.68	111.98	111.73
129.37	115.02	121.88	110.01	119.6	111.56	120.38	110.76	114.16	113.79	115.56	121.26	113.22	115.19	112.3	112.7	112	111.75
129.4	115.04	121.9	110.03	119.62	111.57	120.4	110.77	114.18	113.79	115.58	121.29	113.24	115.21	112.32	112.72	112.02	111.78
129.43	115.06	121.92	110.04	119.64	111.58	120.42	110.78	114.19	113.8	115.6	121.31	113.25	115.23	112.33	112.74	112.03	111.8
129.46	115.08	121.94	110.06	119.66	111.59	120.43	110.79	114.21	113.81	115.63	121.33	113.27	115.25	112.35	112.75	112.05	111.82
129.49	115.1	121.96	110.07	119.67	111.6	120.45	110.81	114.23	113.82	115.65	121.35	113.29	115.27	112.36	112.77	112.06	111.85
129.52	115.12	121.98	110.09	119.69	111.61	120.47	110.82	114.24	113.83	115.67	121.38	113.3	115.29	112.37	112.79	112.08	111.87
129.55	115.13	122	110.1	119.71	111.62	120.49	110.83	114.26	113.84	115.69	121.4	113.32	115.31	112.39	112.81	112.09	111.89
129.58	115.15	122.03	110.12	119.73	111.63	120.5	110.85	114.28	113.85	115.71	121.42	113.34	115.33	112.4	112.83	112.11	111.92
129.61	115.17	122.05	110.13	119.75	111.64	120.52	110.86	114.29	113.86	115.73	121.44	113.36	115.35	112.42	112.85	112.13	111.94
129.64	115.19	122.07	110.15	119.77	111.66	120.54	110.87	114.31	113.87	115.75	121.47	113.37	115.37	112.43	112.87	112.14	111.96
129.57	115.15	122.02	110.12	119.72	111.63	120.49	110.84	114.27	113.85	115.71	121.42	113.34	115.33	112.39	112.83	112.11	111.92
129.51	115.11	121.96	110.09	119.67	111.6	120.45	110.82	114.24	113.83	115.67	121.37	113.3	115.29	112.36	112.79	112.07	111.88
129.44	115.08	121.91	110.07	119.63	111.57	120.41	110.79	114.2	113.81	115.62	121.32	113.26	115.24	112.32	112.75	112.03	111.84
129.37	115.04	121.86	110.04	119.58	111.55	120.37	110.77	114.17	113.79	115.58	121.28	113.22	115.2	112.28	112.71	112	111.8
129.3	115	121.81	110.01	119.53	111.52	120.33	110.74	114.13	113.77	115.54	121.23	113.19	115.16	112.25	112.67	111.96	111.76
129.23	114.96	121.76	109.98	119.49	111.49	120.28	110.71	114.1	113.75	115.5	121.18	113.15	115.12	112.21	112.63	111.92	111.72
129.17	114.92	121.71	109.95	119.44	111.47	120.24	110.69	114.06	113.73	115.46	121.13	113.11	115.07	112.17	112.59	111.89	111.68
129.1	114.89	121.65	109.92	119.39	111.44	120.2	110.66	114.03	113.71	115.42	121.09	113.07	115.03	112.14	112.55	111.85	111.64
129.03	114.85	121.6	109.9	119.35	111.41	120.16	110.63	113.99	113.69	115.38	121.04	113.04	114.99	112.1	112.51	111.81	111.59
128.96	114.81	121.55	109.87	119.3	111.38	120.12	110.61	113.96	113.67	115.34	120.99	113	114.95	112.06	112.47	111.78	111.55
128.9	114.77	121.5	109.84	119.26	111.36	120.08	110.58	113.93	113.65	115.3	120.94	112.96	114.9	112.02	112.43	111.74	111.51
128.83	114.73	121.45	109.81	119.21	111.33	120.04	110.55	113.89	113.63	115.25	120.9	112.93	114.86	111.99	112.39	111.7	111.47
128.76	114.7	121.4	109.78	119.16	111.3	119.99	110.53	113.86	113.61	115.21	120.85	112.89	114.82	111.95	112.35	111.67	111.43
128.69	114.66	121.34	109.76	119.12	111.28	119.95	110.5	113.82	113.59	115.17	120.8	112.85	114.77	111.91	112.32	111.63	111.39
128.63	114.62	121.29	109.73	119.07	111.25	119.91	110.48	113.79	113.57	115.13	120.75	112.82	114.73	111.88	112.28	111.59	111.35
128.56	114.58	121.24	109.7	119.02	111.22	119.87	110.45	113.75	113.55	115.09	120.71	112.78	114.69	111.84	112.24	111.56	111.31
128.49	114.54	121.19	109.67	118.98	111.2	119.83	110.42	113.72	113.53	115.05	120.66	112.74	114.65	111.8	112.2	111.52	111.27
128.42	114.51	121.14	109.64	118.93	111.17	119.79	110.4	113.68	113.51	115.01	120.61	112.7	114.61	111.77	112.16	111.49	111.23
128.36	114.47	121.09	109.62	118.89	111.14	119.75	110.37	113.65	113.49	114.97	120.57	112.67	114.56	111.73	112.12	111.45	111.19
128.29	114.43	121.04	109.59	118.84	111.12	119.71	110.35	113.61	113.47	114.93	120.52	112.63	114.52	111.69	112.08	111.41	111.15
128.22	114.39	120.99	109.56	118.79	111.09	119.66	110.32	113.58	113.45	114.89	120.47	112.59	114.48	111.66	112.04	111.38	111.11
128.16	114.36	120.93	109.53	118.75	111.06	119.62	110.29	113.55	113.43	114.85	120.42	112.56	114.44	111.62	112	111.34	111.07
128.09	114.32	120.88	109.5	118.7	111.04	119.58	110.27	113.51	113.41	114.81	120.38	112.52	114.39	111.58	111.96	111.3	111.03
128.02	114.28	120.83	109.48	118.66	111.01	119.54	110.24	113.48	113.39	114.76	120.33	112.48	114.35	111.55	111.92	111.27	110.99
127.96	114.24	120.78	109.45	118.61	110.98	119.5	110.21	113.44	113.37	114.72	120.28	112.45	114.31	111.51	111.89	111.23	110.95
127.89	114.21	120.73	109.42	118.57	110.96	119.46	110.19	113.41	113.35	114.68	120.24	112.41	114.27	111.47	111.85	111.2	110.91
127.82	114.17	120.68	109.39	118.52	110.93	119.42	110.16	113.37	113.33	114.64	120.19	112.37	114.22	111.44	111.81	111.16	110.87
127.76	114.13	120.63	109.37	118.47	110.9	119.38	110.14	113.34	113.31	114.6	120.14	112.34	114.18	111.4	111.77	111.12	110.83
127.69	114.09	120.58	109.34	118.43	110.88	119.34	110.11	113.31	113.29	114.56	120.1	112.3	114.14	111.36	111.73	111.09	110.79
127.62	114.06	120.53	109.31	118.38	110.85	119.29	110.08	113.27	113.27	114.52	120.05	112.26	114.1	111.33	111.69	111.05	110.75
127.56	114.02	120.48	109.28	118.34	110.82	119.25	110.06	113.24	113.25	114.48	120	112.23	114.06	111.29	111.65	111.02	110.71
127.49	113.98	120.43	109.26	118.29	110.8	119.21	110.03	113.2	113.23	114.44	119.96	112.19	114.01	111.26	111.61	110.98	110.67
127.43	113.94	120.38	109.23	118.25	110.77	119.17	110.01	113.17	113.21	114.4	119.91	112.16	113.97	111.22	111.57	110.95	110.63
127.36	113.91	120.33	109.2	118.2	110.74	119.13	109.98	113.13	113.19	114.36	119.86	112.12	113.93	111.18	111.54	110.91	110.59
127.29	113.87	120.27	109.17	118.16	110.72	119.09	109.96	113.1	113.17	114.32	119.82	112.08	113.89	111.15	111.5	110.87	110.55
127.23	113.83	120.22	109.14	118.11	110.69	119.05	109.93	113.07	113.15	114.28	119.77	112.05	113.85	111.11	111.46	110.84	110.51
127.16	113.79	120.17	109.12	118.07	110.66	119.01	109.9	113.03	113.13	114.24	119.72	112.01	113.81	111.07	111.42	110.8	110.47
127.09	113.76	120.12	109.09	118.02	110.64	118.97	109.88	113	113.11	114.2	119.68	111.97	113.76	111.04	111.38	110.77	110.43
127.03	113.72	120.07	109.06	117.98	110.61	118.93	109.85	112.96	113.09	114.16	119.63	111.94	113.72	111	111.34	110.73	110.39
126.96	113.68	120.02	109.03	117.93	110.59	118.89	109.83	112.93	113.07	114.12	119.58	111.9	113.68	110.97	111.3	110.7	110.35
126.9	113.65	119.97	109.01	117.88	110.56	118.85	109.8	112.9	113.05	114.08	119.54	111.86	113.64	110.93	111.27	110.66	110.31
126.83	113.61	119.92	108.98	117.84	110.53	118.81	109.77	112.86	113.03	114.04	119.49	111.83	113.6	110.89	111.23	110.62	110.27
126.77	113.57	119.87	108.95	117.79	110.51	118.77	109.75	112.83	113.01	114	119.45	111.79	113.56	110.86	111.19	110.59	110.23
126.7	113.53	119.82	108.92	117.75	110.48	118.73	109.72	112.8	112.99	113.96	119.4	111.76	113.51	110.82	111.15	110.55	110.19
126.63	113.5	119.77	108.9	117.7	110.45	118.68	109.7	112.76	112.97	113.92	119.35	111.72	113.47	110.79	111.11	110.52	110.15
126.57	113.46	119.72	108.87	117.66	110.43	118.64	109.67	112.73	112.95	113.88	119.31	111.68	113.43	110.75	111.07	110.48	110.11
126.5	113.42	119.67	108.84	117.61	110.4	118.6	109.65	112.69	112.93	113.84	119.26	111.65	113.39	110.71	111.04	110.45	110.07
126.44	113.39	119.62	108.82	117.57	110.38	118.56	109.62	112.66	112.91	113.8	119.22	111.61	113.35	110.68	111	110.41	110.03
126.37	113.35	119.57	108.79	117.53	110.35	118.52	109.59	112.63	112.89	113.76	119.17	111.58	113.31	110.64	110.96	110.38	109.99
126.31	113.31	119.52	108.76	117.48	110.32	118.48	109.57	112.59	112.87	113.72	119.12	111.54	113.26	110.61	110.92	110.34	109.95
126.24	113.27	119.47	108.73	117.44	110.3	118.44	109.54	112.56	112.85	113.68	119.08	111.5	113.22	110.57	110.88	110.31	109.91
126.18	113.24	119.42	108.71	117.39	110.27	118.4	109.52	112.53	112.83	113.64	119.03	111.47	113.18	110.53	110.84	110.27	109.88
126.11	113.2	119.37	108.68	117.35	110.24	118.36	109.49	112.49	112.81	113.6	118.99	111.43	113.14	110.5	110.81	110.24	109.84
126.05	113.16	119.32	108.65	117.3	110.22	118.32	109.47	112.46	112.79	113.56	118.94	111.4	113.1	110.46	110.77	110.2	109.8
125.98	113.13	119.27	108.62	117.26	110.19	118.28	109.44	112.42	112.77	113.52	118.89	111.36	113.06	110.43	110.73	110.16	109.76
125.92	113.09	119.22	108.6	117.21	110.17	118.24	109.42	112.39	112.75	113.48	118.85	111.32	113.02	110.39	110.69	110.13	109.72
125.85	113.05	119.17	108.57	117.17	110.14	118.2	109.39	112.36	112.73	113.44	118.8	111.29	112.98	110.36	110.65	110.09	109.68
125.79	113.02	119.12	108.54	117.12	110.11	118.16	109.37	112.32	112.71	113.4	118.76	111.25	112.93	110.32	110.62	110.06	109.64
125.72	112.98	119.07	108.52	117.08	110.09	118.12	109.34	112.29	112.69	113.36	118.71	111.22	112.89	110.28	110.58	110.02	109.6
125.66	112.94	119.02	108.49	117.03	110.06	118.08	109.31	112.26	112.67	113.32	118.66	111.18	112.85	110.25	110.54	109.99	109.56
125.59	112.91	118.97	108.46	116.99	110.04	118.04	109.29	112.22	112.65	113.28	118.62	111.15	112.81	110.21	110.5	109.95	109.52
125.53	112.87	118.92	108.43	116.95	110.01	118	109.26	112.19	112.63	113.24	118.57	111.11	112.77	110.18	110.46	109.92	109.49
125.46	112.83	118.88	108.41	116.9	109.98	117.96	109.24	112.16	112.61	113.2	118.53	111.07	112.73	110.14	110.43	109.88	109.45
125.4	112.8	118.83	108.38	116.86	109.96	117.92	109.21	112.12	112.6	113.16	118.48	111.04	112.69	110.11	110.39	109.85	109.41
125.33	112.76	118.78	108.35	116.81	109.93	117.88	109.19	112.09	112.58	113.12	118.44	111	112.65	110.07	110.35	109.81	109.37
125.27	112.72	118.73	108.33	116.77	109.91	117.84	109.16	112.06	112.56	113.08	118.39	110.97	112.61	110.04	110.31	109.78	109.33
125.2	112.69	118.68	108.3	116.73	109.88	117.8	109.14	112.02	112.54	113.04	118.35	110.93	112.56	110	110.27	109.74	109.29
125.14	112.65	118.63	108.27	116.68	109.86	117.76	109.11	111.99	112.52	113.01	118.3	110.9	112.52	109.97	110.24	109.71	109.25
125.08	112.61	118.58	108.25	116.64	109.83	117.72	109.09	111.96	112.5	112.97	118.26	110.86	112.48	109.93	110.2	109.68	109.21
125.01	112.58	118.53	108.22	116.59	109.8	117.68	109.06	111.92	112.48	112.93	118.21	110.83	112.44	109.89	110.16	109.64	109.18
124.95	112.54	118.48	108.19	116.55	109.78	117.64	109.04	111.89	112.46	112.89	118.16	110.79	112.4	109.86	110.12	109.61	109.14
124.88	112.51	118.43	108.16	116.51	109.75	117.6	109.01	111.86	112.44	112.85	118.12	110.75	112.36	109.82	110.09	109.57	109.1
124.82	112.47	118.38	108.14	116.46	109.73	117.56	108.99	111.82	112.42	112.81	118.07	110.72	112.32	109.79	110.05	109.54	109.06
124.76	112.43	118.33	108.11	116.42	109.7	117.53	108.96	111.79	112.4	112.77	118.03	110.68	112.28	109.75	110.01	109.5	109.02
124.69	112.4	118.29	108.08	116.37	109.68	117.49	108.93	111.76	112.38	112.73	117.98	110.65	112.24	109.72	109.97	109.47	108.98
124.63	112.36	118.24	108.06	116.33	109.65	117.45	108.91	111.72	112.36	112.69	117.94	110.61	112.2	109.68	109.94	109.43	108.94
124.56	112.32	118.19	108.03	116.29	109.62	117.41	108.88	111.69	112.34	112.65	117.89	110.58	112.16	109.65	109.9	109.4	108.91
124.5	112.29	118.14	108	116.24	109.6	117.37	108.86	111.66	112.32	112.61	117.85	110.54	112.12	109.61	109.86	109.36	108.87
124.44	112.25	118.09	107.98	116.2	109.57	117.33	108.83	111.63	112.3	112.57	117.8	110.51	112.08	109.58	109.82	109.33	108.83
124.37	112.21	118.04	107.95	116.16	109.55	117.29	108.81	111.59	112.28	112.54	117.76	110.47	112.04	109.54	109.79	109.29	108.79
124.31	112.18	117.99	107.92	116.11	109.52	117.25	108.78	111.56	112.26	112.5	117.71	110.44	111.99	109.51	109.75	109.26	108.75
124.24	112.14	117.94	107.9	116.07	109.5	117.21	108.76	111.53	112.24	112.46	117.67	110.4	111.95	109.47	109.71	109.23	108.71
124.18	112.11	117.9	107.87	116.02	109.47	117.17	108.73	111.49	112.22	112.42	117.62	110.37	111.91	109.44	109.67	109.19	108.68
124.12	112.07	117.85	107.84	115.98	109.44	117.13	108.71	111.46	112.2	112.38	117.58	110.33	111.87	109.4	109.64	109.16	108.64
124.05	112.03	117.8	107.82	115.94	109.42	117.09	108.68	111.43	112.18	112.34	117.53	110.3	111.83	109.37	109.6	109.12	108.6
123.99	112	117.75	107.79	115.89	109.39	117.05	108.66	111.39	112.16	112.3	117.49	110.26	111.79	109.33	109.56	109.09	108.56
123.93	111.96	117.7	107.76	115.85	109.37	117.01	108.63	111.36	112.15	112.26	117.44	110.23	111.75	109.3	109.52	109.05	108.52
123.86	111.93	117.65	107.74	115.81	109.34	116.97	108.61	111.33	112.13	112.22	117.4	110.19	111.71	109.26	109.49	109.02	108.49
123.8	111.89	117.6	107.71	115.76	109.32	116.94	108.58	111.3	112.11	112.19	117.36	110.16	111.67	109.23	109.45	108.99	108.45
123.74	111.85	117.56	107.68	115.72	109.29	116.9	108.56	111.26	112.09	112.15	117.31	110.12	111.63	109.19	109.41	108.95	108.41
123.67	111.82	117.51	107.66	115.68	109.27	116.86	108.53	111.23	112.07	112.11	117.27	110.09	111.59	109.16	109.37	108.92	108.37
123.61	111.78	117.46	107.63	115.63	109.24	116.82	108.51	111.2	112.05	112.07	117.22	110.05	111.55	109.12	109.34	108.88	108.34
123.55	111.75	117.41	107.6	115.59	109.22	116.78	108.48	111.16	112.03	112.03	117.18	110.02	111.51	109.09	109.3	108.85	108.3
123.49	111.71	117.36	107.58	115.55	109.19	116.74	108.46	111.13	112.01	111.99	117.13	109.98	111.47	109.05	109.26	108.82	108.26
123.42	111.67	117.31	107.55	115.51	109.17	116.7	108.43	111.1	111.99	111.95	117.09	109.95	111.43	109.02	109.23	108.78	108.22
123.36	111.64	117.27	107.52	115.46	109.14	116.66	108.41	111.07	111.97	111.92	117.04	109.91	111.39	108.98	109.19	108.75	108.18
123.3	111.6	117.22	107.5	115.42	109.11	116.62	108.39	111.03	111.95	111.88	117	109.88	111.35	108.95	109.15	108.71	108.15
123.23	111.57	117.17	107.47	115.38	109.09	116.58	108.36	111	111.93	111.84	116.95	109.84	111.31	108.92	109.12	108.68	108.11
123.17	111.53	117.12	107.44	115.33	109.06	116.55	108.34	110.97	111.91	111.8	116.91	109.81	111.27	108.88	109.08	108.65	108.07
123.11	111.5	117.07	107.42	115.29	109.04	116.51	108.31	110.94	111.89	111.76	116.87	109.77	111.23	108.85	109.04	108.61	108.03
123.05	111.46	117.03	107.39	115.25	109.01	116.47	108.29	110.9	111.87	111.72	116.82	109.74	111.19	108.81	109	108.58	108
122.98	111.42	116.98	107.37	115.21	108.99	116.43	108.26	110.87	111.85	111.68	116.78	109.71	111.15	108.78	108.97	108.54	107.96
122.92	111.39	116.93	107.34	115.16	108.96	116.39	108.24	110.84	111.84	111.65	116.73	109.67	111.11	108.74	108.93	108.51	107.92
122.86	111.35	116.88	107.31	115.12	108.94	116.35	108.21	110.81	111.82	111.61	116.69	109.64	111.07	108.71	108.89	108.48	107.88
122.8	111.32	116.84	107.29	115.08	108.91	116.31	108.19	110.77	111.8	111.57	116.65	109.6	111.03	108.67	108.86	108.44	107.85
122.73	111.28	116.79	107.26	115.03	108.89	116.27	108.16	110.74	111.78	111.53	116.6	109.57	110.99	108.64	108.82	108.41	107.81
122.67	111.25	116.74	107.23	114.99	108.86	116.24	108.14	110.71	111.76	111.49	116.56	109.53	110.95	108.61	108.78	108.37	107.77
122.61	111.21	116.69	107.21	114.95	108.84	116.2	108.11	110.68	111.74	111.46	116.51	109.5	110.91	108.57	108.75	108.34	107.73
122.55	111.18	116.64	107.18	114.91	108.81	116.16	108.09	110.64	111.72	111.42	116.47	109.46	110.87	108.54	108.71	108.31	107.7
122.48	111.14	116.6	107.16	114.86	108.79	116.12	108.06	110.61	111.7	111.38	116.42	109.43	110.83	108.5	108.67	108.27	107.66
122.42	111.1	116.55	107.13	114.82	108.76	116.08	108.04	110.58	111.68	111.34	116.38	109.4	110.79	108.47	108.64	108.24	107.62
122.36	111.07	116.5	107.1	114.78	108.74	116.04	108.02	110.55	111.66	111.3	116.34	109.36	110.75	108.43	108.6	108.21	107.59
122.3	111.03	116.45	107.08	114.74	108.71	116	107.99	110.52	111.64	111.26	116.29	109.33	110.71	108.4	108.56	108.17	107.55
122.24	111	116.41	107.05	114.69	108.69	115.97	107.97	110.48	111.62	111.23	116.25	109.29	110.67	108.37	108.53	108.14	107.51
122.17	110.96	116.36	107.02	114.65	108.66	115.93	107.94	110.45	111.6	111.19	116.21	109.26	110.64	108.33	108.49	108.11	107.47
122.11	110.93	116.31	107	114.61	108.64	115.89	107.92	110.42	111.58	111.15	116.16	109.22	110.6	108.3	108.45	108.07	107.44
122.05	110.89	116.26	106.97	114.57	108.61	115.85	107.89	110.39	111.57	111.11	116.12	109.19	110.56	108.26	108.42	108.04	107.4
121.99	110.86	116.22	106.95	114.53	108.59	115.81	107.87	110.35	111.55	111.08	116.07	109.16	110.52	108.23	108.38	108.01	107.36
121.93	110.82	116.17	106.92	114.48	108.56	115.77	107.84	110.32	111.53	111.04	116.03	109.12	110.48	108.19	108.34	107.97	107.33
121.87	110.79	116.12	106.89	114.44	108.54	115.74	107.82	110.29	111.51	111	115.99	109.09	110.44	108.16	108.31	107.94	107.29
121.8	110.75	116.08	106.87	114.4	108.51	115.7	107.79	110.26	111.49	110.96	115.94	109.05	110.4	108.13	108.27	107.91	107.25
121.74	110.72	116.03	106.84	114.36	108.49	115.66	107.77	110.23	111.47	110.92	115.9	109.02	110.36	108.09	108.23	107.87	107.22
121.68	110.68	115.98	106.82	114.31	108.46	115.62	107.75	110.19	111.45	110.89	115.86	108.99	110.32	108.06	108.2	107.84	107.18
121.62	110.65	115.93	106.79	114.27	108.44	115.58	107.72	110.16	111.43	110.85	115.81	108.95	110.28	108.02	108.16	107.81	107.14
121.56	110.61	115.89	106.76	114.23	108.42	115.55	107.7	110.13	111.41	110.81	115.77	108.92	110.24	107.99	108.13	107.77	107.11
121.5	110.58	115.84	106.74	114.19	108.39	115.51	107.67	110.1	111.39	110.77	115.73	108.88	110.2	107.96	108.09	107.74	107.07
121.44	110.54	115.79	106.71	114.15	108.37	115.47	107.65	110.07	111.37	110.74	115.68	108.85	110.16	107.92	108.05	107.71	107.03
121.37	110.51	115.75	106.69	114.1	108.34	115.43	107.62	110.03	111.35	110.7	115.64	108.82	110.12	107.89	108.02	107.67	107
121.31	110.47	115.7	106.66	114.06	108.32	115.39	107.6	110	111.34	110.66	115.6	108.78	110.08	107.85	107.98	107.64	106.96
121.25	110.44	115.65	106.63	114.02	108.29	115.36	107.58	109.97	111.32	110.62	115.55	108.75	110.05	107.82	107.94	107.61	106.92
121.19	110.4	115.61	106.61	113.98	108.27	115.32	107.55	109.94	111.3	110.59	115.51	108.71	110.01	107.79	107.91	107.57	106.89
121.13	110.37	115.56	106.58	113.94	108.24	115.28	107.53	109.91	111.28	110.55	115.47	108.68	109.97	107.75	107.87	107.54	106.85
121.07	110.33	115.51	106.56	113.9	108.22	115.24	107.5	109.87	111.26	110.51	115.42	108.65	109.93	107.72	107.84	107.51	106.81
121.01	110.3	115.47	106.53	113.85	108.19	115.2	107.48	109.84	111.24	110.47	115.38	108.61	109.89	107.69	107.8	107.47	106.78
120.95	110.26	115.42	106.51	113.81	108.17	115.17	107.45	109.81	111.22	110.44	115.34	108.58	109.85	107.65	107.76	107.44	106.74
120.89	110.23	115.37	106.48	113.77	108.14	115.13	107.43	109.78	111.2	110.4	115.29	108.54	109.81	107.62	107.73	107.41	106.7
120.83	110.19	115.33	106.45	113.73	108.12	115.09	107.41	109.75	111.18	110.36	115.25	108.51	109.77	107.58	107.69	107.38	106.67
120.76	110.16	115.28	106.43	113.69	108.1	115.05	107.38	109.72	111.16	110.32	115.21	108.48	109.73	107.55	107.66	107.34	106.63
120.7	110.12	115.23	106.4	113.65	108.07	115.02	107.36	109.68	111.14	110.29	115.16	108.44	109.7	107.52	107.62	107.31	106.59
120.64	110.09	115.19	106.38	113.61	108.05	114.98	107.33	109.65	111.13	110.25	115.12	108.41	109.66	107.48	107.58	107.28	106.56
120.58	110.05	115.14	106.35	113.56	108.02	114.94	107.31	109.62	111.11	110.21	115.08	108.38	109.62	107.45	107.55	107.24	106.52
120.52	110.02	115.09	106.33	113.52	108	114.9	107.29	109.59	111.09	110.17	115.03	108.34	109.58	107.42	107.51	107.21	106.49
120.46	109.98	115.05	106.3	113.48	107.97	114.87	107.26	109.56	111.07	110.14	114.99	108.31	109.54	107.38	107.48	107.18	106.45
120.4	109.95	115	106.27	113.44	107.95	114.83	107.24	109.53	111.05	110.1	114.95	108.28	109.5	107.35	107.44	107.15	106.41
120.34	109.91	114.96	106.25	113.4	107.92	114.79	107.21	109.49	111.03	110.06	114.91	108.24	109.46	107.32	107.4	107.11	106.38
120.28	109.88	114.91	106.22	113.36	107.9	114.75	107.19	109.46	111.01	110.03	114.86	108.21	109.42	107.28	107.37	107.08	106.34
120.22	109.84	114.86	106.2	113.32	107.88	114.72	107.17	109.43	110.99	109.99	114.82	108.18	109.39	107.25	107.33	107.05	106.31
120.16	109.81	114.82	106.17	113.28	107.85	114.68	107.14	109.4	110.97	109.95	114.78	108.14	109.35	107.22	107.3	107.02	106.27
120.1	109.77	114.77	106.15	113.23	107.83	114.64	107.12	109.37	110.95	109.91	114.74	108.11	109.31	107.18	107.26	106.98	106.23
120.04	109.74	114.72	106.12	113.19	107.8	114.6	107.09	109.34	110.94	109.88	114.69	108.08	109.27	107.15	107.23	106.95	106.2
119.98	109.71	114.68	106.1	113.15	107.78	114.57	107.07	109.31	110.92	109.84	114.65	108.04	109.23	107.12	107.19	106.92	106.16
119.92	109.67	114.63	106.07	113.11	107.75	114.53	107.05	109.27	110.9	109.8	114.61	108.01	109.19	107.08	107.15	106.89	106.13
119.86	109.64	114.59	106.04	113.07	107.73	114.49	107.02	109.24	110.88	109.77	114.56	107.98	109.15	107.05	107.12	106.85	106.09
119.8	109.6	114.54	106.02	113.03	107.71	114.45	107	109.21	110.86	109.73	114.52	107.94	109.12	107.02	107.08	106.82	106.05
119.74	109.57	114.49	105.99	112.99	107.68	114.42	106.97	109.18	110.84	109.69	114.48	107.91	109.08	106.98	107.05	106.79	106.02
119.68	109.53	114.45	105.97	112.95	107.66	114.38	106.95	109.15	110.82	109.66	114.44	107.88	109.04	106.95	107.01	106.76	105.98
119.62	109.5	114.4	105.94	112.91	107.63	114.34	106.93	109.12	110.8	109.62	114.39	107.84	109	106.92	106.98	106.72	105.95
119.56	109.46	114.36	105.92	112.87	107.61	114.31	106.9	109.09	110.78	109.58	114.35	107.81	108.96	106.88	106.94	106.69	105.91
119.5	109.43	114.31	105.89	112.83	107.58	114.27	106.88	109.05	110.76	109.55	114.31	107.78	108.92	106.85	106.91	106.66	105.88
119.44	109.4	114.27	105.87	112.78	107.56	114.23	106.86	109.02	110.75	109.51	114.27	107.74	108.89	106.82	106.87	106.63	105.84
119.38	109.36	114.22	105.84	112.74	107.54	114.19	106.83	108.99	110.73	109.47	114.23	107.71	108.85	106.78	106.84	106.59	105.8
119.32	109.33	114.17	105.82	112.7	107.51	114.16	106.81	108.96	110.71	109.44	114.18	107.68	108.81	106.75	106.8	106.56	105.77
119.26	109.29	114.13	105.79	112.66	107.49	114.12	106.78	108.93	110.69	109.4	114.14	107.64	108.77	106.72	106.76	106.53	105.73
119.2	109.26	114.08	105.77	112.62	107.46	114.08	106.76	108.9	110.67	109.36	114.1	107.61	108.73	106.69	106.73	106.5	105.7
119.14	109.22	114.04	105.74	112.58	107.44	114.05	106.74	108.87	110.65	109.33	114.06	107.58	108.69	106.65	106.69	106.47	105.66
119.08	109.19	113.99	105.72	112.54	107.42	114.01	106.71	108.84	110.63	109.29	114.01	107.55	108.66	106.62	106.66	106.43	105.63
119.03	109.16	113.95	105.69	112.5	107.39	113.97	106.69	108.81	110.61	109.25	113.97	107.51	108.62	106.59	106.62	106.4	105.59
118.97	109.12	113.9	105.66	112.46	107.37	113.94	106.67	108.77	110.6	109.22	113.93	107.48	108.58	106.55	106.59	106.37	105.56
118.91	109.09	113.86	105.64	112.42	107.34	113.9	106.64	108.74	110.58	109.18	113.89	107.45	108.54	106.52	106.55	106.34	105.52
118.85	109.05	113.81	105.61	112.38	107.32	113.86	106.62	108.71	110.56	109.14	113.85	107.41	108.5	106.49	106.52	106.3	105.49
118.79	109.02	113.77	105.59	112.34	107.3	113.82	106.6	108.68	110.54	109.11	113.8	107.38	108.47	106.45	106.48	106.27	105.45
118.73	108.99	113.72	105.56	112.3	107.27	113.79	106.57	108.65	110.52	109.07	113.76	107.35	108.43	106.42	106.45	106.24	105.42
118.67	108.95	113.68	105.54	112.26	107.25	113.75	106.55	108.62	110.5	109.03	113.72	107.32	108.39	106.39	106.41	106.21	105.38
118.61	108.92	113.63	105.51	112.22	107.22	113.71	106.52	108.59	110.48	109	113.68	107.28	108.35	106.36	106.38	106.18	105.35
118.55	108.88	113.59	105.49	112.18	107.2	113.68	106.5	108.56	110.46	108.96	113.64	107.25	108.32	106.32	106.34	106.15	105.31
118.49	108.85	113.54	105.46	112.14	107.18	113.64	106.48	108.53	110.44	108.93	113.59	107.22	108.28	106.29	106.31	106.11	105.28
118.44	108.82	113.49	105.44	112.1	107.15	113.6	106.45	108.5	110.43	108.89	113.55	107.18	108.24	106.26	106.27	106.08	105.24
118.38	108.78	113.45	105.41	112.06	107.13	113.57	106.43	108.47	110.41	108.85	113.51	107.15	108.2	106.23	106.24	106.05	105.21
118.41	108.8	113.47	105.43	112.08	107.14	113.59	106.44	108.48	110.42	108.88	113.53	107.17	108.22	106.24	106.26	106.07	105.23
118.44	108.82	113.5	105.45	112.1	107.15	113.6	106.46	108.5	110.43	108.9	113.56	107.19	108.25	106.26	106.28	106.08	105.26
118.47	108.84	113.52	105.46	112.12	107.16	113.62	106.47	108.52	110.44	108.92	113.58	107.21	108.27	106.27	106.3	106.1	105.28
118.5	108.86	113.54	105.48	112.14	107.18	113.64	106.48	108.53	110.45	108.94	113.61	107.22	108.29	106.29	106.32	106.12	105.31
118.53	108.88	113.56	105.49	112.16	107.19	113.66	106.5	108.55	110.45	108.96	113.63	107.24	108.31	106.3	106.34	106.13	105.33
118.56	108.9	113.59	105.51	112.17	107.2	113.67	106.51	108.57	110.46	108.99	113.65	107.26	108.33	106.32	106.36	106.15	105.36
118.6	108.92	113.61	105.52	112.19	107.21	113.69	106.52	108.58	110.47	109.01	113.68	107.28	108.35	106.33	106.37	106.17	105.38
118.63	108.94	113.63	105.54	112.21	107.22	113.71	106.54	108.6	110.48	109.03	113.7	107.3	108.37	106.35	106.39	106.18	105.4
118.66	108.96	113.65	105.55	112.23	107.23	113.72	106.55	108.62	110.49	109.05	113.73	107.32	108.4	106.36	106.41	106.2	105.43
118.69	108.98	113.68	105.57	112.25	107.24	113.74	106.56	108.63	110.5	109.07	113.75	107.33	108.42	106.38	106.43	106.22	105.45
118.72	109	113.7	105.59	112.27	107.25	113.76	106.58	108.65	110.51	109.1	113.77	107.35	108.44	106.39	106.45	106.23	105.48
118.75	109.02	113.72	105.6	112.29	107.27	113.78	106.59	108.67	110.52	109.12	113.8	107.37	108.46	106.41	106.47	106.25	105.5
118.78	109.04	113.74	105.62	112.31	107.28	113.79	106.6	108.69	110.53	109.14	113.82	107.39	108.48	106.42	106.49	106.27	105.53
118.81	109.06	113.77	105.63	112.33	107.29	113.81	106.62	108.7	110.54	109.16	113.85	107.41	108.5	106.44	106.51	106.28	105.55
118.85	109.08	113.79	105.65	112.35	107.3	113.83	106.63	108.72	110.55	109.18	113.87	107.42	108.53	106.45	106.53	106.3	105.58
118.88	109.1	113.81	105.66	112.37	107.31	113.85	106.64	108.74	110.56	109.21	113.89	107.44	108.55	106.47	106.55	106.32	105.6
118.91	109.12	113.84	105.68	112.39	107.32	113.86	106.66	108.75	110.57	109.23	113.92	107.46	108.57	106.48	106.57	106.33	105.63
118.94	109.13	113.86	105.69	112.41	107.33	113.88	106.67	108.77	110.58	109.25	113.94	107.48	108.59	106.5	106.59	106.35	105.65
118.97	109.15	113.88	105.71	112.43	107.35	113.9	106.68	108.79	110.59	109.27	113.96	107.5	108.61	106.51	106.61	106.37	105.68
119	109.17	113.9	105.73	112.45	107.36	113.92	106.7	108.8	110.6	109.29	113.99	107.51	108.63	106.53	106.63	106.38	105.7
119.03	109.19	113.93	105.74	112.47	107.37	113.93	106.71	108.82	110.61	109.32	114.01	107.53	108.65	106.54	106.65	106.4	105.73
119.06	109.21	113.95	105.76	112.49	107.38	113.95	106.72	108.84	110.62	109.34	114.04	107.55	108.68	106.56	106.67	106.42	105.75
119	109.18	113.9	105.73	112.45	107.36	113.91	106.7	108.81	110.6	109.3	113.99	107.52	108.64	106.52	106.63	106.39	105.72
118.95	109.14	113.86	105.71	112.41	107.33	113.88	106.68	108.78	110.58	109.26	113.95	107.48	108.6	106.49	106.6	106.35	105.68
118.89	109.11	113.81	105.68	112.37	107.31	113.84	106.65	108.74	110.56	109.23	113.91	107.45	108.56	106.46	106.56	106.32	105.65
118.83	109.08	113.77	105.66	112.33	107.28	113.8	106.63	108.71	110.54	109.19	113.87	107.42	108.52	106.42	106.53	106.29	105.61
118.77	109.04	113.72	105.63	112.29	107.26	113.77	106.6	108.68	110.52	109.15	113.83	107.39	108.49	106.39	106.49	106.26	105.58
118.71	109.01	113.68	105.61	112.25	107.24	113.73	106.58	108.65	110.5	109.12	113.78	107.35	108.45	106.36	106.46	106.23	105.54
118.65	108.97	113.63	105.58	112.2	107.21	113.69	106.56	108.62	110.48	109.08	113.74	107.32	108.41	106.33	106.42	106.19	105.51
118.59	108.94	113.59	105.56	112.16	107.19	113.66	106.53	108.59	110.47	109.05	113.7	107.29	108.37	106.29	106.39	106.16	105.47
118.53	108.91	113.54	105.53	112.12	107.16	113.62	106.51	108.56	110.45	109.01	113.66	107.26	108.33	106.26	106.35	106.13	105.44
118.47	108.87	113.5	105.5	112.08	107.14	113.58	106.49	108.53	110.43	108.97	113.62	107.22	108.3	106.23	106.32	106.1	105.4
118.41	108.84	113.45	105.48	112.04	107.12	113.55	106.46	108.5	110.41	108.94	113.57	107.19	108.26	106.2	106.28	106.07	105.36
118.36	108.8	113.41	105.45	112	107.09	113.51	106.44	108.47	110.39	108.9	113.53	107.16	108.22	106.16	106.25	106.03	105.33
118.3	108.77	113.36	105.43	111.96	107.07	113.47	106.42	108.44	110.37	108.86	113.49	107.12	108.18	106.13	106.21	106	105.29
118.24	108.74	113.32	105.4	111.92	107.05	113.44	106.39	108.4	110.35	108.83	113.45	107.09	108.15	106.1	106.18	105.97	105.26
118.18	108.7	113.27	105.38	111.88	107.02	113.4	106.37	108.37	110.33	108.79	113.41	107.06	108.11	106.07	106.14	105.94	105.22
118.12	108.67	113.23	105.35	111.84	107	113.37	106.35	108.34	110.32	108.76	113.37	107.03	108.07	106.03	106.11	105.91	105.19
118.06	108.64	113.18	105.33	111.8	106.97	113.33	106.32	108.31	110.3	108.72	113.32	106.99	108.03	106	106.07	105.88	105.15
118	108.6	113.14	105.3	111.76	106.95	113.29	106.3	108.28	110.28	108.68	113.28	106.96	108	105.97	106.04	105.84	105.12
117.95	108.57	113.09	105.28	111.72	106.93	113.26	106.28	108.25	110.26	108.65	113.24	106.93	107.96	105.94	106	105.81	105.08
117.89	108.53	113.05	105.25	111.69	106.9	113.22	106.25	108.22	110.24	108.61	113.2	106.9	107.92	105.9	105.97	105.78	105.05
117.83	108.5	113	105.23	111.65	106.88	113.18	106.23	108.19	110.22	108.58	113.16	106.86	107.88	105.87	105.93	105.75	105.01
117.77	108.47	112.96	105.21	111.61	106.86	113.15	106.21	108.16	110.2	108.54	113.12	106.83	107.85	105.84	105.9	105.72	104.98
117.71	108.43	112.91	105.18	111.57	106.83	113.11	106.18	108.13	110.18	108.5	113.07	106.8	107.81	105.81	105.86	105.69	104.95
117.65	108.4	112.87	105.16	111.53	106.81	113.07	106.16	108.1	110.17	108.47	113.03	106.77	107.77	105.77	105.83	105.65	104.91
117.6	108.37	112.82	105.13	111.49	106.79	113.04	106.14	108.07	110.15	108.43	112.99	106.73	107.73	105.74	105.8	105.62	104.88
117.54	108.33	112.78	105.11	111.45	106.76	113	106.11	108.04	110.13	108.4	112.95	106.7	107.7	105.71	105.76	105.59	104.84
117.48	108.3	112.74	105.08	111.41	106.74	112.97	106.09	108.01	110.11	108.36	112.91	106.67	107.66	105.68	105.73	105.56	104.81
117.42	108.27	112.69	105.06	111.37	106.72	112.93	106.07	107.98	110.09	108.32	112.87	106.64	107.62	105.64	105.69	105.53	104.77
117.36	108.23	112.65	105.03	111.33	106.69	112.89	106.04	107.94	110.07	108.29	112.83	106.61	107.58	105.61	105.66	105.5	104.74
117.31	108.2	112.6	105.01	111.29	106.67	112.86	106.02	107.91	110.05	108.25	112.79	106.57	107.55	105.58	105.62	105.47	104.7
117.25	108.16	112.56	104.98	111.25	106.65	112.82	106	107.88	110.04	108.22	112.74	106.54	107.51	105.55	105.59	105.44	104.67
117.19	108.13	112.51	104.96	111.21	106.62	112.79	105.97	107.85	110.02	108.18	112.7	106.51	107.47	105.52	105.55	105.4	104.63
117.13	108.1	112.47	104.93	111.17	106.6	112.75	105.95	107.82	110	108.15	112.66	106.48	107.43	105.48	105.52	105.37	104.6
117.08	108.06	112.43	104.91	111.13	106.57	112.71	105.93	107.79	109.98	108.11	112.62	106.44	107.4	105.45	105.48	105.34	104.56
117.02	108.03	112.38	104.88	111.09	106.55	112.68	105.9	107.76	109.96	108.07	112.58	106.41	107.36	105.42	105.45	105.31	104.53
116.96	108	112.34	104.86	111.05	106.53	112.64	105.88	107.73	109.94	108.04	112.54	106.38	107.32	105.39	105.42	105.28	104.5
116.9	107.96	112.29	104.83	111.01	106.5	112.61	105.86	107.7	109.92	108	112.5	106.35	107.29	105.36	105.38	105.25	104.46
116.85	107.93	112.25	104.81	110.98	106.48	112.57	105.83	107.67	109.91	107.97	112.46	106.32	107.25	105.32	105.35	105.22	104.43
116.79	107.9	112.2	104.78	110.94	106.46	112.53	105.81	107.64	109.89	107.93	112.42	106.28	107.21	105.29	105.31	105.19	104.39
116.73	107.86	112.16	104.76	110.9	106.44	112.5	105.79	107.61	109.87	107.9	112.37	106.25	107.17	105.26	105.28	105.15	104.36
116.67	107.83	112.12	104.74	110.86	106.41	112.46	105.77	107.58	109.85	107.86	112.33	106.22	107.14	105.23	105.24	105.12	104.32
116.62	107.8	112.07	104.71	110.82	106.39	112.43	105.74	107.55	109.83	107.83	112.29	106.19	107.1	105.2	105.21	105.09	104.29
116.56	107.76	112.03	104.69	110.78	106.37	112.39	105.72	107.52	109.81	107.79	112.25	106.16	107.06	105.16	105.18	105.06	104.26
116.5	107.73	111.99	104.66	110.74	106.34	112.36	105.7	107.49	109.79	107.75	112.21	106.13	107.03	105.13	105.14	105.03	104.22
116.44	107.7	111.94	104.64	110.7	106.32	112.32	105.67	107.46	109.78	107.72	112.17	106.09	106.99	105.1	105.11	105	104.19
116.39	107.67	111.9	104.61	110.66	106.3	112.28	105.65	107.43	109.76	107.68	112.13	106.06	106.95	105.07	105.07	104.97	104.15
116.33	107.63	111.85	104.59	110.62	106.27	112.25	105.63	107.4	109.74	107.65	112.09	106.03	106.92	105.04	105.04	104.94	104.12
116.27	107.6	111.81	104.56	110.59	106.25	112.21	105.6	107.37	109.72	107.61	112.05	106	106.88	105	105	104.91	104.09
116.22	107.57	111.77	104.54	110.55	106.23	112.18	105.58	107.34	109.7	107.58	112.01	105.97	106.84	104.97	104.97	104.88	104.05
116.16	107.53	111.72	104.52	110.51	106.2	112.14	105.56	107.31	109.68	107.54	111.97	105.93	106.81	104.94	104.94	104.84	104.02
116.1	107.5	111.68	104.49	110.47	106.18	112.11	105.54	107.28	109.66	107.51	111.93	105.9	106.77	104.91	104.9	104.81	103.98
116.05	107.47	111.64	104.47	110.43	106.16	112.07	105.51	107.25	109.65	107.47	111.89	105.87	106.73	104.88	104.87	104.78	103.95
115.99	107.43	111.59	104.44	110.39	106.13	112.04	105.49	107.22	109.63	107.44	111.84	105.84	106.7	104.85	104.83	104.75	103.92
115.93	107.4	111.55	104.42	110.35	106.11	112	105.47	107.19	109.61	107.4	111.8	105.81	106.66	104.81	104.8	104.72	103.88
115.88	107.37	111.51	104.39	110.31	106.09	111.96	105.44	107.16	109.59	107.37	111.76	105.78	106.62	104.78	104.77	104.69	103.85
115.82	107.34	111.46	104.37	110.28	106.07	111.93	105.42	107.13	109.57	107.33	111.72	105.74	106.59	104.75	104.73	104.66	103.81
115.85	107.36	111.48	104.38	110.3	106.08	111.95	105.44	107.15	109.58	107.35	111.75	105.76	106.61	104.77	104.75	104.68	103.84
115.88	107.38	111.51	104.4	110.32	106.09	111.96	105.45	107.16	109.59	107.38	111.77	105.78	106.63	104.78	104.77	104.69	103.87
115.91	107.39	111.53	104.42	110.34	106.1	111.98	105.46	107.18	109.6	107.4	111.8	105.8	106.65	104.8	104.79	104.71	103.89
115.95	107.41	111.55	104.43	110.36	106.11	112	105.48	107.2	109.61	107.42	111.82	105.82	106.67	104.81	104.81	104.73	103.92
115.98	107.43	111.58	104.45	110.37	106.12	112.02	105.49	107.22	109.62	107.44	111.84	105.84	106.7	104.83	104.83	104.75	103.94
115.92	107.4	111.53	104.42	110.34	106.1	111.98	105.47	107.19	109.6	107.41	111.8	105.8	106.66	104.8	104.8	104.71	103.91
115.86	107.37	111.49	104.4	110.3	106.08	111.95	105.44	107.16	109.58	107.37	111.76	105.77	106.62	104.76	104.76	104.68	103.87
115.81	107.34	111.45	104.37	110.26	106.05	111.91	105.42	107.13	109.57	107.34	111.72	105.74	106.59	104.73	104.73	104.65	103.84
115.75	107.3	111.4	104.35	110.22	106.03	111.88	105.4	107.1	109.55	107.3	111.68	105.71	106.55	104.7	104.7	104.62	103.81
115.69	107.27	111.36	104.33	110.18	106.01	111.84	105.37	107.07	109.53	107.27	111.64	105.68	106.51	104.67	104.66	104.59	103.77
115.64	107.24	111.32	104.3	110.14	105.98	111.81	105.35	107.04	109.51	107.23	111.6	105.65	106.48	104.64	104.63	104.56	103.74
115.58	107.2	111.27	104.28	110.11	105.96	111.77	105.33	107.01	109.49	107.2	111.56	105.62	106.44	104.61	104.59	104.53	103.71
115.53	107.17	111.23	104.25	110.07	105.94	111.74	105.31	106.98	109.47	107.16	111.52	105.58	106.4	104.58	104.56	104.5	103.67
115.47	107.14	111.19	104.23	110.03	105.92	111.7	105.28	106.95	109.46	107.13	111.48	105.55	106.37	104.54	104.53	104.47	103.64
115.41	107.11	111.14	104.2	109.99	105.89	111.66	105.26	106.92	109.44	107.09	111.44	105.52	106.33	104.51	104.49	104.44	103.6
115.36	107.07	111.1	104.18	109.95	105.87	111.63	105.24	106.89	109.42	107.06	111.4	105.49	106.29	104.48	104.46	104.41	103.57
115.3	107.04	111.06	104.16	109.91	105.85	111.59	105.22	106.86	109.4	107.02	111.36	105.46	106.26	104.45	104.43	104.38	103.54
115.24	107.01	111.01	104.13	109.88	105.82	111.56	105.19	106.83	109.38	106.99	111.32	105.43	106.22	104.42	104.39	104.35	103.5
115.19	106.98	110.97	104.11	109.84	105.8	111.52	105.17	106.8	109.36	106.95	111.28	105.4	106.19	104.39	104.36	104.32	103.47
115.13	106.94	110.93	104.08	109.8	105.78	111.49	105.15	106.77	109.34	106.92	111.24	105.36	106.15	104.36	104.32	104.29	103.44
115.08	106.91	110.89	104.06	109.76	105.76	111.45	105.13	106.74	109.33	106.88	111.2	105.33	106.11	104.32	104.29	104.26	103.4
115.02	106.88	110.84	104.04	109.72	105.73	111.42	105.1	106.71	109.31	106.85	111.16	105.3	106.08	104.29	104.26	104.23	103.37
114.96	106.84	110.8	104.01	109.69	105.71	111.38	105.08	106.68	109.29	106.81	111.12	105.27	106.04	104.26	104.22	104.2	103.34
114.91	106.81	110.76	103.99	109.65	105.69	111.35	105.06	106.65	109.27	106.78	111.08	105.24	106	104.23	104.19	104.17	103.3
114.85	106.78	110.71	103.96	109.61	105.67	111.31	105.03	106.62	109.25	106.75	111.04	105.21	105.97	104.2	104.16	104.13	103.27
114.8	106.75	110.67	103.94	109.57	105.64	111.28	105.01	106.59	109.24	106.71	111	105.18	105.93	104.17	104.12	104.1	103.24
114.74	106.71	110.63	103.92	109.53	105.62	111.24	104.99	106.56	109.22	106.68	110.96	105.15	105.9	104.14	104.09	104.07	103.2
114.69	106.68	110.59	103.89	109.5	105.6	111.21	104.97	106.53	109.2	106.64	110.92	105.11	105.86	104.11	104.06	104.04	103.17
114.63	106.65	110.54	103.87	109.46	105.58	111.18	104.94	106.5	109.18	106.61	110.88	105.08	105.82	104.07	104.02	104.01	103.14
114.57	106.62	110.5	103.84	109.42	105.55	111.14	104.92	106.47	109.16	106.57	110.84	105.05	105.79	104.04	103.99	103.98	103.1
114.52	106.58	110.46	103.82	109.38	105.53	111.11	104.9	106.44	109.14	106.54	110.8	105.02	105.75	104.01	103.96	103.95	103.07
114.46	106.55	110.41	103.8	109.34	105.51	111.07	104.88	106.41	109.13	106.5	110.76	104.99	105.72	103.98	103.92	103.92	103.04
114.41	106.52	110.37	103.77	109.31	105.48	111.04	104.85	106.38	109.11	106.47	110.72	104.96	105.68	103.95	103.89	103.89	103.01
114.35	106.49	110.33	103.75	109.27	105.46	111	104.83	106.36	109.09	106.44	110.68	104.93	105.64	103.92	103.86	103.86	102.97
114.3	106.46	110.29	103.72	109.23	105.44	110.97	104.81	106.33	109.07	106.4	110.64	104.9	105.61	103.89	103.82	103.83	102.94
114.24	106.42	110.24	103.7	109.19	105.42	110.93	104.79	106.3	109.05	106.37	110.6	104.87	105.57	103.86	103.79	103.8	102.91
114.19	106.39	110.2	103.68	109.16	105.39	110.9	104.77	106.27	109.03	106.33	110.56	104.84	105.54	103.83	103.76	103.77	102.87
114.13	106.36	110.16	103.65	109.12	105.37	110.86	104.74	106.24	109.02	106.3	110.52	104.81	105.5	103.8	103.72	103.74	102.84
114.08	106.33	110.12	103.63	109.08	105.35	110.83	104.72	106.21	109	106.26	110.48	104.77	105.46	103.77	103.69	103.71	102.81
114.02	106.29	110.08	103.6	109.04	105.33	110.79	104.7	106.18	108.98	106.23	110.44	104.74	105.43	103.73	103.66	103.68	102.77
113.97	106.26	110.03	103.58	109.01	105.3	110.76	104.68	106.15	108.96	106.2	110.41	104.71	105.39	103.7	103.62	103.65	102.74
113.91	106.23	109.99	103.56	108.97	105.28	110.73	104.65	106.12	108.94	106.16	110.37	104.68	105.36	103.67	103.59	103.62	102.71
113.86	106.2	109.95	103.53	108.93	105.26	110.69	104.63	106.09	108.93	106.13	110.33	104.65	105.32	103.64	103.56	103.59	102.68
113.8	106.17	109.91	103.51	108.89	105.24	110.66	104.61	106.06	108.91	106.09	110.29	104.62	105.29	103.61	103.52	103.56	102.64
113.75	106.13	109.86	103.49	108.86	105.22	110.62	104.59	106.03	108.89	106.06	110.25	104.59	105.25	103.58	103.49	103.53	102.61
113.69	106.1	109.82	103.46	108.82	105.19	110.59	104.56	106	108.87	106.02	110.21	104.56	105.21	103.55	103.46	103.5	102.58
113.64	106.07	109.78	103.44	108.78	105.17	110.55	104.54	105.98	108.85	105.99	110.17	104.53	105.18	103.52	103.42	103.48	102.55
113.58	106.04	109.74	103.42	108.74	105.15	110.52	104.52	105.95	108.83	105.96	110.13	104.5	105.14	103.49	103.39	103.45	102.51
113.53	106.01	109.7	103.39	108.71	105.13	110.48	104.5	105.92	108.82	105.92	110.09	104.47	105.11	103.46	103.36	103.42	102.48
113.47	105.97	109.65	103.37	108.67	105.1	110.45	104.48	105.89	108.8	105.89	110.05	104.44	105.07	103.43	103.33	103.39	102.45
113.42	105.94	109.61	103.34	108.63	105.08	110.42	104.45	105.86	108.78	105.85	110.01	104.41	105.04	103.4	103.29	103.36	102.42
113.36	105.91	109.57	103.32	108.6	105.06	110.38	104.43	105.83	108.76	105.82	109.97	104.38	105	103.37	103.26	103.33	102.38
113.31	105.88	109.53	103.3	108.56	105.04	110.35	104.41	105.8	108.74	105.79	109.93	104.35	104.97	103.34	103.23	103.3	102.35
113.25	105.85	109.49	103.27	108.52	105.01	110.31	104.39	105.77	108.73	105.75	109.9	104.31	104.93	103.3	103.19	103.27	102.32
113.2	105.81	109.45	103.25	108.48	104.99	110.28	104.37	105.74	108.71	105.72	109.86	104.28	104.9	103.27	103.16	103.24	102.29
113.14	105.78	109.4	103.23	108.45	104.97	110.25	104.34	105.71	108.69	105.68	109.82	104.25	104.86	103.24	103.13	103.21	102.25
113.09	105.75	109.36	103.2	108.41	104.95	110.21	104.32	105.69	108.67	105.65	109.78	104.22	104.83	103.21	103.1	103.18	102.22
113.04	105.72	109.32	103.18	108.37	104.93	110.18	104.3	105.66	108.65	105.62	109.74	104.19	104.79	103.18	103.06	103.15	102.19
112.98	105.69	109.28	103.16	108.34	104.9	110.14	104.28	105.63	108.64	105.58	109.7	104.16	104.75	103.15	103.03	103.12	102.16
112.93	105.65	109.24	103.13	108.3	104.88	110.11	104.26	105.6	108.62	105.55	109.66	104.13	104.72	103.12	103	103.09	102.12
112.87	105.62	109.2	103.11	108.26	104.86	110.08	104.23	105.57	108.6	105.52	109.62	104.1	104.68	103.09	102.96	103.06	102.09
112.82	105.59	109.15	103.09	108.23	104.84	110.04	104.21	105.54	108.58	105.48	109.58	104.07	104.65	103.06	102.93	103.03	102.06
112.76	105.56	109.11	103.06	108.19	104.82	110.01	104.19	105.51	108.56	105.45	109.54	104.04	104.61	103.03	102.9	103	102.03
112.71	105.53	109.07	103.04	108.15	104.79	109.97	104.17	105.48	108.55	105.41	109.51	104.01	104.58	103	102.87	102.97	102
112.66	105.5	109.03	103.02	108.12	104.77	109.94	104.15	105.45	108.53	105.38	109.47	103.98	104.54	102.97	102.83	102.94	101.96
112.6	105.46	108.99	102.99	108.08	104.75	109.91	104.12	105.43	108.51	105.35	109.43	103.95	104.51	102.94	102.8	102.91	101.93
112.55	105.43	108.95	102.97	108.04	104.73	109.87	104.1	105.4	108.49	105.31	109.39	103.92	104.47	102.91	102.77	102.89	101.9
112.5	105.4	108.9	102.95	108.01	104.71	109.84	104.08	105.37	108.47	105.28	109.35	103.89	104.44	102.88	102.74	102.86	101.87
112.44	105.37	108.86	102.92	107.97	104.68	109.8	104.06	105.34	108.46	105.25	109.31	103.86	104.4	102.85	102.7	102.83	101.84
112.39	105.34	108.82	102.9	107.93	104.66	109.77	104.04	105.31	108.44	105.21	109.27	103.83	104.37	102.82	102.67	102.8	101.8
112.33	105.31	108.78	102.88	107.9	104.64	109.74	104.01	105.28	108.42	105.18	109.24	103.8	104.33	102.79	102.64	102.77	101.77
112.28	105.28	108.74	102.85	107.86	104.62	109.7	103.99	105.25	108.4	105.15	109.2	103.77	104.3	102.76	102.61	102.74	101.74
112.23	105.24	108.7	102.83	107.82	104.6	109.67	103.97	105.23	108.38	105.11	109.16	103.74	104.26	102.73	102.57	102.71	101.71
112.17	105.21	108.66	102.81	107.79	104.57	109.64	103.95	105.2	108.37	105.08	109.12	103.71	104.23	102.7	102.54	102.68	101.68
112.12	105.18	108.62	102.78	107.75	104.55	109.6	103.93	105.17	108.35	105.05	109.08	103.68	104.19	102.67	102.51	102.65	101.64
112.07	105.15	108.58	102.76	107.71	104.53	109.57	103.9	105.14	108.33	105.01	109.04	103.65	104.16	102.64	102.48	102.62	101.61
112.01	105.12	108.53	102.74	107.68	104.51	109.54	103.88	105.11	108.31	104.98	109	103.62	104.12	102.61	102.44	102.59	101.58
111.96	105.09	108.49	102.71	107.64	104.49	109.5	103.86	105.08	108.29	104.95	108.97	103.59	104.09	102.58	102.41	102.57	101.55
111.91	105.06	108.45	102.69	107.61	104.46	109.47	103.84	105.05	108.28	104.91	108.93	103.56	104.05	102.55	102.38	102.54	101.52
111.85	105.02	108.41	102.67	107.57	104.44	109.43	103.82	105.03	108.26	104.88	108.89	103.53	104.02	102.52	102.35	102.51	101.49
111.8	104.99	108.37	102.64	107.53	104.42	109.4	103.8	105	108.24	104.85	108.85	103.5	103.99	102.49	102.31	102.48	101.45
111.75	104.96	108.33	102.62	107.5	104.4	109.37	103.77	104.97	108.22	104.81	108.81	103.47	103.95	102.46	102.28	102.45	101.42
111.69	104.93	108.29	102.6	107.46	104.38	109.33	103.75	104.94	108.2	104.78	108.77	103.44	103.92	102.43	102.25	102.42	101.39
111.64	104.9	108.25	102.57	107.42	104.36	109.3	103.73	104.91	108.19	104.75	108.74	103.41	103.88	102.4	102.22	102.39	101.36
111.59	104.87	108.21	102.55	107.39	104.33	109.27	103.71	104.88	108.17	104.71	108.7	103.38	103.85	102.37	102.19	102.36	101.33
111.53	104.84	108.17	102.53	107.35	104.31	109.23	103.69	104.86	108.15	104.68	108.66	103.35	103.81	102.34	102.15	102.33	101.3
111.57	104.86	108.19	102.54	107.37	104.32	109.25	103.7	104.87	108.16	104.7	108.68	103.37	103.83	102.35	102.17	102.35	101.32
111.6	104.88	108.21	102.56	107.39	104.34	109.27	103.72	104.89	108.17	104.73	108.71	103.39	103.86	102.37	102.19	102.37	101.35
111.63	104.9	108.24	102.58	107.41	104.35	109.29	103.73	104.91	108.18	104.75	108.73	103.41	103.88	102.39	102.21	102.39	101.37
111.58	104.87	108.2	102.55	107.38	104.33	109.25	103.71	104.88	108.16	104.72	108.7	103.38	103.84	102.36	102.18	102.36	101.34
111.52	104.83	108.16	102.53	107.34	104.3	109.22	103.69	104.85	108.14	104.68	108.66	103.35	103.81	102.33	102.15	102.33	101.31
111.47	104.8	108.11	102.51	107.31	104.28	109.19	103.66	104.82	108.13	104.65	108.62	103.32	103.78	102.3	102.12	102.3	101.28
111.42	104.77	108.07	102.48	107.27	104.26	109.15	103.64	104.79	108.11	104.62	108.58	103.29	103.74	102.27	102.09	102.27	101.25
111.36	104.74	108.03	102.46	107.23	104.24	109.12	103.62	104.77	108.09	104.58	108.54	103.26	103.71	102.24	102.05	102.24	101.22
111.31	104.71	107.99	102.44	107.2	104.22	109.09	103.6	104.74	108.07	104.55	108.51	103.23	103.67	102.21	102.02	102.21	101.19
111.26	104.68	107.95	102.41	107.16	104.2	109.05	103.58	104.71	108.06	104.52	108.47	103.2	103.64	102.18	101.99	102.18	101.15
111.21	104.65	107.91	102.39	107.13	104.17	109.02	103.56	104.68	108.04	104.49	108.43	103.17	103.6	102.15	101.96	102.16	101.12
111.15	104.62	107.87	102.37	107.09	104.15	108.99	103.53	104.65	108.02	104.45	108.39	103.14	103.57	102.12	101.93	102.13	101.09
111.1	104.59	107.83	102.35	107.05	104.13	108.96	103.51	104.63	108	104.42	108.35	103.11	103.53	102.09	101.89	102.1	101.06
111.05	104.55	107.79	102.32	107.02	104.11	108.92	103.49	104.6	107.98	104.39	108.32	103.08	103.5	102.06	101.86	102.07	101.03
111	104.52	107.75	102.3	106.98	104.09	108.89	103.47	104.57	107.97	104.35	108.28	103.05	103.47	102.03	101.83	102.04	101
110.94	104.49	107.71	102.28	106.95	104.07	108.86	103.45	104.54	107.95	104.32	108.24	103.02	103.43	102	101.8	102.01	100.97
110.89	104.46	107.67	102.25	106.91	104.05	108.82	103.43	104.51	107.93	104.29	108.2	102.99	103.4	101.97	101.77	101.98	100.94
110.84	104.43	107.63	102.23	106.88	104.02	108.79	103.41	104.48	107.91	104.26	108.16	102.96	103.36	101.94	101.73	101.96	100.9
110.79	104.4	107.59	102.21	106.84	104	108.76	103.38	104.46	107.9	104.22	108.13	102.93	103.33	101.91	101.7	101.93	100.87
110.73	104.37	107.55	102.19	106.8	103.98	108.72	103.36	104.43	107.88	104.19	108.09	102.9	103.29	101.88	101.67	101.9	100.84
110.68	104.34	107.51	102.16	106.77	103.96	108.69	103.34	104.4	107.86	104.16	108.05	102.87	103.26	101.85	101.64	101.87	100.81
110.63	104.31	107.47	102.14	106.73	103.94	108.66	103.32	104.37	107.84	104.13	108.01	102.85	103.23	101.82	101.61	101.84	100.78
110.66	104.33	107.49	102.16	106.75	103.95	108.68	103.33	104.39	107.85	104.15	108.04	102.86	103.25	101.84	101.63	101.86	100.81
110.69	104.35	107.51	102.17	106.77	103.96	108.69	103.35	104.41	107.86	104.17	108.06	102.88	103.27	101.85	101.65	101.88	100.83
110.73	104.37	107.54	102.19	106.79	103.97	108.71	103.36	104.42	107.87	104.19	108.09	102.9	103.29	101.87	101.67	101.89	100.86
110.67	104.34	107.5	102.16	106.76	103.95	108.68	103.34	104.4	107.85	104.16	108.05	102.87	103.26	101.84	101.64	101.87	100.83
110.62	104.31	107.46	102.14	106.72	103.93	108.65	103.32	104.37	107.84	104.13	108.01	102.84	103.23	101.81	101.61	101.84	100.8
110.57	104.28	107.42	102.12	106.69	103.91	108.61	103.3	104.34	107.82	104.1	107.98	102.81	103.19	101.78	101.57	101.81	100.77
110.52	104.24	107.38	102.1	106.65	103.89	108.58	103.28	104.31	107.8	104.06	107.94	102.78	103.16	101.75	101.54	101.78	100.73
110.46	104.21	107.34	102.07	106.62	103.87	108.55	103.25	104.29	107.78	104.03	107.9	102.75	103.12	101.72	101.51	101.75	100.7
110.41	104.18	107.3	102.05	106.58	103.85	108.52	103.23	104.26	107.77	104	107.86	102.73	103.09	101.69	101.48	101.72	100.67
110.36	104.15	107.26	102.03	106.55	103.82	108.48	103.21	104.23	107.75	103.97	107.83	102.7	103.06	101.66	101.45	101.7	100.64
110.31	104.12	107.22	102.01	106.51	103.8	108.45	103.19	104.2	107.73	103.93	107.79	102.67	103.02	101.63	101.42	101.67	100.61
110.26	104.09	107.18	101.98	106.48	103.78	108.42	103.17	104.17	107.71	103.9	107.75	102.64	102.99	101.61	101.38	101.64	100.58
110.2	104.06	107.14	101.96	106.44	103.76	108.38	103.15	104.15	107.69	103.87	107.71	102.61	102.95	101.58	101.35	101.61	100.55
110.15	104.03	107.1	101.94	106.41	103.74	108.35	103.13	104.12	107.68	103.84	107.68	102.58	102.92	101.55	101.32	101.58	100.52
110.1	104	107.06	101.91	106.37	103.72	108.32	103.1	104.09	107.66	103.8	107.64	102.55	102.89	101.52	101.29	101.56	100.49
110.05	103.97	107.02	101.89	106.34	103.7	108.29	103.08	104.06	107.64	103.77	107.6	102.52	102.85	101.49	101.26	101.53	100.46
110	103.94	106.98	101.87	106.3	103.68	108.25	103.06	104.03	107.62	103.74	107.56	102.49	102.82	101.46	101.23	101.5	100.43
109.94	103.91	106.94	101.85	106.26	103.65	108.22	103.04	104.01	107.61	103.71	107.53	102.46	102.78	101.43	101.19	101.47	100.4
109.89	103.88	106.9	101.82	106.23	103.63	108.19	103.02	103.98	107.59	103.67	107.49	102.43	102.75	101.4	101.16	101.44	100.36
109.84	103.85	106.86	101.8	106.19	103.61	108.16	103	103.95	107.57	103.64	107.45	102.4	102.72	101.37	101.13	101.41	100.33
109.79	103.82	106.82	101.78	106.16	103.59	108.12	102.98	103.92	107.55	103.61	107.41	102.38	102.68	101.34	101.1	101.39	100.3
109.74	103.79	106.78	101.76	106.12	103.57	108.09	102.96	103.9	107.54	103.58	107.38	102.35	102.65	101.31	101.07	101.36	100.27
109.69	103.75	106.74	101.73	106.09	103.55	108.06	102.94	103.87	107.52	103.55	107.34	102.32	102.61	101.28	101.04	101.33	100.24
109.64	103.72	106.7	101.71	106.05	103.53	108.03	102.91	103.84	107.5	103.51	107.3	102.29	102.58	101.26	101.01	101.3	100.21
109.58	103.69	106.66	101.69	106.02	103.51	107.99	102.89	103.81	107.48	103.48	107.27	102.26	102.55	101.23	100.97	101.27	100.18
109.53	103.66	106.62	101.67	105.99	103.49	107.96	102.87	103.79	107.47	103.45	107.23	102.23	102.51	101.2	100.94	101.25	100.15
109.48	103.63	106.58	101.64	105.95	103.46	107.93	102.85	103.76	107.45	103.42	107.19	102.2	102.48	101.17	100.91	101.22	100.12
109.43	103.6	106.54	101.62	105.92	103.44	107.9	102.83	103.73	107.43	103.38	107.16	102.17	102.45	101.14	100.88	101.19	100.09
109.38	103.57	106.5	101.6	105.88	103.42	107.86	102.81	103.7	107.41	103.35	107.12	102.14	102.41	101.11	100.85	101.16	100.06
109.33	103.54	106.46	101.58	105.85	103.4	107.83	102.79	103.68	107.4	103.32	107.08	102.12	102.38	101.08	100.82	101.14	100.03
109.28	103.51	106.42	101.55	105.81	103.38	107.8	102.77	103.65	107.38	103.29	107.04	102.09	102.35	101.05	100.79	101.11	99.999
109.22	103.48	106.39	101.53	105.78	103.36	107.77	102.75	103.62	107.36	103.26	107.01	102.06	102.31	101.02	100.76	101.08	99.969
109.17	103.45	106.35	101.51	105.74	103.34	107.74	102.72	103.59	107.34	103.22	106.97	102.03	102.28	100.99	100.73	101.05	99.938
109.12	103.42	106.31	101.49	105.71	103.32	107.7	102.7	103.57	107.33	103.19	106.93	102	102.25	100.97	100.69	101.02	99.908
109.07	103.39	106.27	101.47	105.67	103.3	107.67	102.68	103.54	107.31	103.16	106.9	101.97	102.21	100.94	100.66	101	99.878
109.02	103.36	106.23	101.44	105.64	103.28	107.64	102.66	103.51	107.29	103.13	106.86	101.94	102.18	100.91	100.63	100.97	99.848
108.97	103.33	106.19	101.42	105.6	103.25	107.61	102.64	103.48	107.27	103.1	106.82	101.91	102.15	100.88	100.6	100.94	99.817
108.92	103.3	106.15	101.4	105.57	103.23	107.57	102.62	103.46	107.26	103.06	106.79	101.89	102.11	100.85	100.57	100.91	99.787
108.87	103.27	106.11	101.38	105.53	103.21	107.54	102.6	103.43	107.24	103.03	106.75	101.86	102.08	100.82	100.54	100.89	99.757
108.82	103.24	106.07	101.35	105.5	103.19	107.51	102.58	103.4	107.22	103	106.71	101.83	102.05	100.79	100.51	100.86	99.727
108.77	103.21	106.03	101.33	105.47	103.17	107.48	102.56	103.37	107.2	102.97	106.68	101.8	102.01	100.76	100.48	100.83	99.697
108.72	103.18	105.99	101.31	105.43	103.15	107.45	102.54	103.35	107.19	102.94	106.64	101.77	101.98	100.74	100.45	100.8	99.667
108.66	103.15	105.95	101.29	105.4	103.13	107.41	102.52	103.32	107.17	102.91	106.6	101.74	101.95	100.71	100.41	100.78	99.637
108.61	103.12	105.92	101.27	105.36	103.11	107.38	102.49	103.29	107.15	102.87	106.57	101.71	101.91	100.68	100.38	100.75	99.607
108.56	103.09	105.88	101.24	105.33	103.09	107.35	102.47	103.27	107.13	102.84	106.53	101.69	101.88	100.65	100.35	100.72	99.577
108.51	103.06	105.84	101.22	105.29	103.07	107.32	102.45	103.24	107.12	102.81	106.49	101.66	101.85	100.62	100.32	100.69	99.547
108.46	103.03	105.8	101.2	105.26	103.05	107.29	102.43	103.21	107.1	102.78	106.46	101.63	101.81	100.59	100.29	100.67	99.517
108.41	103	105.76	101.18	105.23	103.03	107.25	102.41	103.18	107.08	102.75	106.42	101.6	101.78	100.56	100.26	100.64	99.488
108.36	102.97	105.72	101.15	105.19	103.01	107.22	102.39	103.16	107.06	102.72	106.38	101.57	101.75	100.54	100.23	100.61	99.458
108.31	102.94	105.68	101.13	105.16	102.98	107.19	102.37	103.13	107.05	102.68	106.35	101.54	101.71	100.51	100.2	100.58	99.428
108.26	102.91	105.64	101.11	105.12	102.96	107.16	102.35	103.1	107.03	102.65	106.31	101.52	101.68	100.48	100.17	100.56	99.398
108.21	102.88	105.61	101.09	105.09	102.94	107.13	102.33	103.08	107.01	102.62	106.27	101.49	101.65	100.45	100.14	100.53	99.368
108.16	102.85	105.57	101.07	105.06	102.92	107.1	102.31	103.05	106.99	102.59	106.24	101.46	101.61	100.42	100.11	100.5	99.339
108.11	102.82	105.53	101.04	105.02	102.9	107.06	102.29	103.02	106.98	102.56	106.2	101.43	101.58	100.39	100.08	100.47	99.309
108.06	102.79	105.49	101.02	104.99	102.88	107.03	102.27	102.99	106.96	102.53	106.17	101.4	101.55	100.37	100.05	100.45	99.279
108.01	102.76	105.45	101	104.95	102.86	107	102.25	102.97	106.94	102.49	106.13	101.37	101.52	100.34	100.01	100.42	99.25
107.96	102.73	105.41	100.98	104.92	102.84	106.97	102.23	102.94	106.92	102.46	106.09	101.35	101.48	100.31	99.984	100.39	99.22
107.91	102.7	105.37	100.96	104.89	102.82	106.94	102.2	102.91	106.91	102.43	106.06	101.32	101.45	100.28	99.954	100.37	99.19
107.86	102.67	105.34	100.93	104.85	102.8	106.91	102.18	102.89	106.89	102.4	106.02	101.29	101.42	100.25	99.923	100.34	99.161
107.81	102.64	105.3	100.91	104.82	102.78	106.87	102.16	102.86	106.87	102.37	105.99	101.26	101.38	100.22	99.892	100.31	99.131
107.76	102.61	105.26	100.89	104.78	102.76	106.84	102.14	102.83	106.85	102.34	105.95	101.23	101.35	100.2	99.862	100.28	99.102
107.71	102.58	105.22	100.87	104.75	102.74	106.81	102.12	102.81	106.84	102.31	105.91	101.2	101.32	100.17	99.831	100.26	99.072
107.66	102.55	105.18	100.85	104.72	102.72	106.78	102.1	102.78	106.82	102.28	105.88	101.18	101.29	100.14	99.801	100.23	99.043
107.61	102.52	105.14	100.82	104.68	102.7	106.75	102.08	102.75	106.8	102.24	105.84	101.15	101.25	100.11	99.77	100.2	99.013
107.56	102.49	105.11	100.8	104.65	102.68	106.72	102.06	102.72	106.79	102.21	105.8	101.12	101.22	100.08	99.74	100.18	98.984
107.51	102.46	105.07	100.78	104.61	102.66	106.69	102.04	102.7	106.77	102.18	105.77	101.09	101.19	100.05	99.709	100.15	98.955
107.46	102.43	105.03	100.76	104.58	102.64	106.65	102.02	102.67	106.75	102.15	105.73	101.06	101.16	100.03	99.679	100.12	98.925
107.41	102.4	104.99	100.74	104.55	102.61	106.62	102	102.64	106.73	102.12	105.7	101.04	101.12	99.998	99.649	100.09	98.896
107.36	102.37	104.95	100.72	104.51	102.59	106.59	101.98	102.62	106.72	102.09	105.66	101.01	101.09	99.97	99.618	100.07	98.867
107.31	102.35	104.91	100.69	104.48	102.57	106.56	101.96	102.59	106.7	102.06	105.63	100.98	101.06	99.942	99.588	100.04	98.837
107.26	102.32	104.88	100.67	104.45	102.55	106.53	101.94	102.56	106.68	102.03	105.59	100.95	101.02	99.914	99.558	100.01	98.808
107.21	102.29	104.84	100.65	104.41	102.53	106.5	101.92	102.54	106.66	102	105.55	100.92	100.99	99.886	99.527	99.987	98.779
107.16	102.26	104.8	100.63	104.38	102.51	106.47	101.9	102.51	106.65	101.96	105.52	100.9	100.96	99.858	99.497	99.96	98.75
107.11	102.23	104.76	100.61	104.35	102.49	106.43	101.88	102.48	106.63	101.93	105.48	100.87	100.93	99.83	99.467	99.933	98.721
107.06	102.2	104.72	100.58	104.31	102.47	106.4	101.86	102.46	106.61	101.9	105.45	100.84	100.89	99.802	99.437	99.906	98.691
107.02	102.17	104.69	100.56	104.28	102.45	106.37	101.84	102.43	106.6	101.87	105.41	100.81	100.86	99.774	99.406	99.879	98.662
106.97	102.14	104.65	100.54	104.25	102.43	106.34	101.82	102.4	106.58	101.84	105.37	100.79	100.83	99.746	99.376	99.852	98.633
106.92	102.11	104.61	100.52	104.21	102.41	106.31	101.79	102.38	106.56	101.81	105.34	100.76	100.8	99.718	99.346	99.826	98.604
106.87	102.08	104.57	100.5	104.18	102.39	106.28	101.77	102.35	106.54	101.78	105.3	100.73	100.77	99.69	99.316	99.799	98.575
106.82	102.05	104.54	100.48	104.15	102.37	106.25	101.75	102.32	106.53	101.75	105.27	100.7	100.73	99.662	99.286	99.772	98.546
106.77	102.02	104.5	100.45	104.11	102.35	106.22	101.73	102.3	106.51	101.72	105.23	100.67	100.7	99.634	99.256	99.746	98.517
106.72	101.99	104.46	100.43	104.08	102.33	106.19	101.71	102.27	106.49	101.69	105.2	100.65	100.67	99.606	99.225	99.719	98.488
106.67	101.96	104.42	100.41	104.05	102.31	106.15	101.69	102.24	106.48	101.65	105.16	100.62	100.64	99.579	99.195	99.692	98.459
106.62	101.93	104.38	100.39	104.01	102.29	106.12	101.67	102.22	106.46	101.62	105.13	100.59	100.6	99.551	99.165	99.666	98.43
106.57	101.9	104.35	100.37	103.98	102.27	106.09	101.65	102.19	106.44	101.59	105.09	100.56	100.57	99.523	99.135	99.639	98.401
106.52	101.88	104.31	100.35	103.95	102.25	106.06	101.63	102.17	106.42	101.56	105.05	100.54	100.54	99.495	99.105	99.612	98.373
106.48	101.85	104.27	100.33	103.91	102.23	106.03	101.61	102.14	106.41	101.53	105.02	100.51	100.51	99.467	99.075	99.586	98.344
106.43	101.82	104.23	100.3	103.88	102.21	106	101.59	102.11	106.39	101.5	104.98	100.48	100.48	99.44	99.045	99.559	98.315
106.38	101.79	104.2	100.28	103.85	102.19	105.97	101.57	102.09	106.37	101.47	104.95	100.45	100.44	99.412	99.015	99.533	98.286
106.33	101.76	104.16	100.26	103.82	102.17	105.94	101.55	102.06	106.36	101.44	104.91	100.43	100.41	99.384	98.985	99.506	98.257
106.28	101.73	104.12	100.24	103.78	102.15	105.91	101.53	102.03	106.34	101.41	104.88	100.4	100.38	99.357	98.956	99.48	98.229
106.23	101.7	104.08	100.22	103.75	102.13	105.88	101.51	102.01	106.32	101.38	104.84	100.37	100.35	99.329	98.926	99.453	98.2
106.18	101.67	104.05	100.2	103.72	102.11	105.85	101.49	101.98	106.3	101.35	104.81	100.34	100.31	99.301	98.896	99.427	98.171
106.13	101.64	104.01	100.17	103.68	102.09	105.81	101.47	101.95	106.29	101.32	104.77	100.32	100.28	99.274	98.866	99.4	98.143
106.09	101.61	103.97	100.15	103.65	102.07	105.78	101.45	101.93	106.27	101.29	104.74	100.29	100.25	99.246	98.836	99.374	98.114
106.04	101.58	103.93	100.13	103.62	102.05	105.75	101.43	101.9	106.25	101.26	104.7	100.26	100.22	99.219	98.806	99.348	98.085
105.99	101.56	103.9	100.11	103.59	102.03	105.72	101.41	101.88	106.24	101.23	104.67	100.23	100.19	99.191	98.777	99.321	98.057
105.94	101.53	103.86	100.09	103.55	102.01	105.69	101.39	101.85	106.22	101.2	104.63	100.21	100.15	99.164	98.747	99.295	98.028
105.89	101.5	103.82	100.07	103.52	101.99	105.66	101.37	101.82	106.2	101.17	104.6	100.18	100.12	99.136	98.717	99.269	98
105.84	101.47	103.79	100.05	103.49	101.97	105.63	101.35	101.8	106.18	101.13	104.56	100.15	100.09	99.109	98.687	99.242	97.971
105.8	101.44	103.75	100.02	103.45	101.95	105.6	101.33	101.77	106.17	101.1	104.53	100.12	100.06	99.081	98.658	99.216	97.943
105.75	101.41	103.71	100	103.42	101.93	105.57	101.31	101.74	106.15	101.07	104.49	100.1	100.03	99.054	98.628	99.19	97.914
105.7	101.38	103.67	99.982	103.39	101.91	105.54	101.29	101.72	106.13	101.04	104.46	100.07	99.995	99.026	98.598	99.164	97.886
105.65	101.35	103.64	99.961	103.36	101.89	105.51	101.27	101.69	106.12	101.01	104.42	100.04	99.964	98.999	98.569	99.137	97.858
105.6	101.32	103.6	99.94	103.32	101.87	105.48	101.25	101.67	106.1	100.98	104.39	100.02	99.932	98.972	98.539	99.111	97.829
105.55	101.3	103.56	99.918	103.29	101.85	105.45	101.23	101.64	106.08	100.95	104.35	99.988	99.9	98.944	98.509	99.085	97.801
105.51	101.27	103.53	99.897	103.26	101.83	105.42	101.21	101.61	106.07	100.92	104.32	99.961	99.868	98.917	98.48	99.059	97.773
105.54	101.29	103.55	99.913	103.28	101.84	105.44	101.22	101.63	106.08	100.95	104.34	99.98	99.892	98.933	98.501	99.077	97.799
105.57	101.31	103.57	99.929	103.3	101.85	105.45	101.24	101.65	106.09	100.97	104.37	99.999	99.915	98.949	98.522	99.094	97.826
105.61	101.33	103.6	99.946	103.32	101.87	105.47	101.25	101.67	106.1	100.99	104.39	100.02	99.938	98.965	98.542	99.112	97.853
105.64	101.35	103.62	99.962	103.34	101.88	105.49	101.27	101.68	106.11	101.02	104.42	100.04	99.961	98.981	98.563	99.13	97.88
105.67	101.37	103.65	99.978	103.36	101.89	105.51	101.28	101.7	106.12	101.04	104.44	100.06	99.984	98.997	98.584	99.148	97.907
105.71	101.39	103.67	99.994	103.38	101.9	105.53	101.29	101.72	106.12	101.06	104.47	100.08	100.01	99.013	98.605	99.166	97.934
105.74	101.41	103.69	100.01	103.4	101.91	105.55	101.31	101.74	106.13	101.09	104.5	100.1	100.03	99.029	98.626	99.184	97.96
105.77	101.43	103.72	100.03	103.42	101.93	105.56	101.32	101.76	106.14	101.11	104.52	100.11	100.05	99.045	98.647	99.201	97.987
105.81	101.45	103.74	100.04	103.45	101.94	105.58	101.33	101.77	106.15	101.14	104.55	100.13	100.08	99.061	98.668	99.219	98.014
105.84	101.47	103.77	100.06	103.47	101.95	105.6	101.35	101.79	106.16	101.16	104.57	100.15	100.1	99.077	98.688	99.237	98.041
105.79	101.45	103.73	100.04	103.43	101.93	105.57	101.33	101.77	106.15	101.13	104.54	100.13	100.07	99.05	98.659	99.211	98.012
105.74	101.42	103.69	100.02	103.4	101.91	105.54	101.31	101.74	106.13	101.1	104.5	100.1	100.04	99.022	98.629	99.185	97.984
105.69	101.39	103.66	99.994	103.37	101.89	105.51	101.29	101.71	106.11	101.07	104.47	100.07	100.01	98.995	98.599	99.158	97.955
105.65	101.36	103.62	99.973	103.34	101.87	105.48	101.27	101.69	106.1	101.04	104.43	100.04	99.973	98.968	98.57	99.132	97.927
105.6	101.33	103.58	99.952	103.3	101.85	105.45	101.25	101.66	106.08	101.01	104.4	100.02	99.941	98.94	98.54	99.106	97.898
105.55	101.3	103.54	99.93	103.27	101.83	105.42	101.23	101.63	106.06	100.98	104.36	99.99	99.91	98.913	98.51	99.08	97.87
105.5	101.27	103.51	99.909	103.24	101.81	105.39	101.21	101.61	106.05	100.95	104.33	99.962	99.878	98.886	98.481	99.054	97.842
105.45	101.24	103.47	99.888	103.21	101.79	105.36	101.19	101.58	106.03	100.92	104.29	99.935	99.846	98.858	98.451	99.028	97.813
105.41	101.22	103.43	99.866	103.17	101.77	105.33	101.17	101.56	106.01	100.89	104.26	99.908	99.815	98.831	98.422	99.002	97.785
105.36	101.19	103.4	99.845	103.14	101.75	105.3	101.15	101.53	105.99	100.86	104.22	99.881	99.783	98.804	98.392	98.975	97.757
105.31	101.16	103.36	99.824	103.11	101.73	105.26	101.13	101.5	105.98	100.83	104.19	99.854	99.751	98.777	98.363	98.949	97.728
105.26	101.13	103.32	99.803	103.08	101.71	105.23	101.11	101.48	105.96	100.8	104.15	99.827	99.72	98.749	98.333	98.923	97.7
105.21	101.1	103.29	99.782	103.04	101.69	105.2	101.09	101.45	105.94	100.77	104.12	99.8	99.688	98.722	98.304	98.897	97.672
105.17	101.07	103.25	99.761	103.01	101.67	105.17	101.07	101.43	105.93	100.74	104.08	99.773	99.656	98.695	98.274	98.871	97.644
105.12	101.04	103.21	99.739	102.98	101.65	105.14	101.05	101.4	105.91	100.71	104.05	99.746	99.625	98.668	98.245	98.845	97.616
105.07	101.01	103.18	99.718	102.95	101.63	105.11	101.03	101.37	105.89	100.68	104.01	99.719	99.593	98.641	98.216	98.819	97.587
105.02	100.99	103.14	99.697	102.91	101.61	105.08	101.01	101.35	105.88	100.65	103.98	99.692	99.562	98.614	98.186	98.793	97.559
104.98	100.96	103.1	99.676	102.88	101.59	105.05	100.99	101.32	105.86	100.62	103.95	99.665	99.53	98.586	98.157	98.768	97.531
104.93	100.93	103.07	99.655	102.85	101.58	105.02	100.97	101.3	105.84	100.59	103.91	99.638	99.499	98.559	98.128	98.742	97.503
104.88	100.9	103.03	99.634	102.82	101.56	104.99	100.95	101.27	105.83	100.56	103.88	99.611	99.468	98.532	98.098	98.716	97.475
104.83	100.87	102.99	99.613	102.79	101.54	104.96	100.93	101.25	105.81	100.53	103.84	99.584	99.436	98.505	98.069	98.69	97.447
104.79	100.84	102.96	99.592	102.75	101.52	104.93	100.91	101.22	105.79	100.5	103.81	99.557	99.405	98.478	98.04	98.664	97.419
104.74	100.81	102.92	99.571	102.72	101.5	104.9	100.89	101.19	105.77	100.47	103.77	99.53	99.373	98.451	98.011	98.638	97.391
104.77	100.84	102.94	99.587	102.74	101.51	104.92	100.9	101.21	105.78	100.49	103.8	99.55	99.397	98.467	98.031	98.656	97.418
104.8	100.86	102.97	99.603	102.76	101.52	104.94	100.92	101.23	105.79	100.51	103.82	99.569	99.42	98.484	98.052	98.674	97.445
104.84	100.88	102.99	99.619	102.78	101.53	104.96	100.93	101.25	105.8	100.54	103.85	99.588	99.443	98.5	98.073	98.692	97.472
104.87	100.9	103.02	99.635	102.81	101.55	104.98	100.95	101.27	105.81	100.56	103.88	99.607	99.467	98.516	98.094	98.71	97.499
104.9	100.92	103.04	99.651	102.83	101.56	104.99	100.96	101.28	105.82	100.58	103.9	99.627	99.49	98.532	98.115	98.728	97.526
104.94	100.94	103.07	99.667	102.85	101.57	105.01	100.97	101.3	105.83	100.61	103.93	99.646	99.513	98.548	98.136	98.746	97.553
104.97	100.96	103.09	99.684	102.87	101.58	105.03	100.99	101.32	105.84	100.63	103.95	99.665	99.537	98.564	98.157	98.764	97.58
105	100.98	103.11	99.7	102.89	101.59	105.05	101	101.34	105.85	100.66	103.98	99.685	99.56	98.58	98.178	98.782	97.606
105.04	101	103.14	99.716	102.91	101.61	105.07	101.02	101.35	105.86	100.68	104	99.704	99.583	98.596	98.199	98.799	97.633
105.07	101.02	103.16	99.732	102.93	101.62	105.09	101.03	101.37	105.87	100.7	104.03	99.723	99.607	98.612	98.22	98.817	97.66
105.02	100.99	103.13	99.711	102.9	101.6	105.06	101.01	101.35	105.86	100.67	104	99.696	99.575	98.585	98.19	98.791	97.632
104.98	100.97	103.09	99.69	102.87	101.58	105.03	100.99	101.32	105.84	100.64	103.96	99.669	99.544	98.558	98.161	98.766	97.604
104.93	100.94	103.05	99.669	102.83	101.56	105	100.97	101.29	105.82	100.61	103.93	99.642	99.512	98.531	98.132	98.74	97.576
104.88	100.91	103.02	99.648	102.8	101.54	104.97	100.95	101.27	105.81	100.58	103.89	99.615	99.481	98.504	98.102	98.714	97.548
104.83	100.88	102.98	99.626	102.77	101.52	104.94	100.93	101.24	105.79	100.55	103.86	99.588	99.449	98.477	98.073	98.688	97.52
104.79	100.85	102.94	99.605	102.74	101.5	104.9	100.91	101.22	105.77	100.52	103.82	99.562	99.418	98.45	98.044	98.662	97.491
104.74	100.82	102.91	99.584	102.71	101.48	104.87	100.89	101.19	105.76	100.49	103.79	99.535	99.386	98.423	98.015	98.636	97.463
104.69	100.79	102.87	99.563	102.67	101.46	104.84	100.87	101.17	105.74	100.46	103.75	99.508	99.355	98.396	97.985	98.611	97.435
104.64	100.77	102.83	99.542	102.64	101.44	104.81	100.85	101.14	105.72	100.43	103.72	99.481	99.324	98.369	97.956	98.585	97.407
104.6	100.74	102.8	99.521	102.61	101.42	104.78	100.83	101.11	105.71	100.4	103.68	99.454	99.292	98.342	97.927	98.559	97.379
104.55	100.71	102.76	99.5	102.58	101.4	104.75	100.81	101.09	105.69	100.37	103.65	99.428	99.261	98.315	97.898	98.533	97.352
104.5	100.68	102.72	99.479	102.55	101.38	104.72	100.79	101.06	105.67	100.34	103.62	99.401	99.23	98.288	97.869	98.508	97.324
104.45	100.65	102.69	99.458	102.51	101.36	104.69	100.77	101.04	105.65	100.31	103.58	99.374	99.199	98.262	97.84	98.482	97.296
104.41	100.62	102.65	99.437	102.48	101.34	104.67	100.75	101.01	105.64	100.29	103.55	99.347	99.167	98.235	97.81	98.456	97.268
104.36	100.6	102.62	99.417	102.45	101.32	104.64	100.73	100.99	105.62	100.26	103.51	99.321	99.136	98.208	97.781	98.431	97.24
104.31	100.57	102.58	99.396	102.42	101.31	104.61	100.71	100.96	105.6	100.23	103.48	99.294	99.105	98.181	97.752	98.405	97.212
104.27	100.54	102.54	99.375	102.39	101.29	104.58	100.69	100.93	105.59	100.2	103.44	99.267	99.074	98.154	97.723	98.379	97.184
104.22	100.51	102.51	99.354	102.36	101.27	104.55	100.67	100.91	105.57	100.17	103.41	99.241	99.043	98.128	97.694	98.354	97.157
104.17	100.48	102.47	99.333	102.32	101.25	104.52	100.65	100.88	105.55	100.14	103.38	99.214	99.012	98.101	97.665	98.328	97.129
104.12	100.45	102.43	99.312	102.29	101.23	104.49	100.64	100.86	105.54	100.11	103.34	99.187	98.981	98.074	97.636	98.303	97.101
104.08	100.43	102.4	99.291	102.26	101.21	104.46	100.62	100.83	105.52	100.08	103.31	99.161	98.95	98.047	97.607	98.277	97.074
104.03	100.4	102.36	99.27	102.23	101.19	104.43	100.6	100.81	105.5	100.05	103.27	99.134	98.919	98.021	97.578	98.252	97.046
103.98	100.37	102.33	99.25	102.2	101.17	104.4	100.58	100.78	105.49	100.02	103.24	99.108	98.888	97.994	97.549	98.226	97.018
103.94	100.34	102.29	99.229	102.17	101.15	104.37	100.56	100.76	105.47	99.988	103.21	99.081	98.857	97.967	97.52	98.201	96.991
103.89	100.31	102.25	99.208	102.13	101.13	104.34	100.54	100.73	105.45	99.959	103.17	99.055	98.826	97.941	97.492	98.175	96.963
103.84	100.29	102.22	99.187	102.1	101.11	104.31	100.52	100.7	105.44	99.929	103.14	99.028	98.795	97.914	97.463	98.15	96.936
103.8	100.26	102.18	99.167	102.07	101.09	104.28	100.5	100.68	105.42	99.9	103.1	99.002	98.764	97.888	97.434	98.125	96.908
103.75	100.23	102.15	99.146	102.04	101.07	104.25	100.48	100.65	105.4	99.87	103.07	98.975	98.733	97.861	97.405	98.099	96.88
103.7	100.2	102.11	99.125	102.01	101.05	104.22	100.46	100.63	105.39	99.841	103.04	98.949	98.702	97.834	97.376	98.074	96.853
103.66	100.17	102.07	99.104	101.98	101.03	104.19	100.44	100.6	105.37	99.812	103	98.923	98.671	97.808	97.347	98.049	96.826
103.61	100.15	102.04	99.084	101.94	101.02	104.16	100.42	100.58	105.35	99.782	102.97	98.896	98.64	97.781	97.319	98.023	96.798
103.56	100.12	102	99.063	101.91	101	104.13	100.4	100.55	105.34	99.753	102.93	98.87	98.609	97.755	97.29	97.998	96.771
103.52	100.09	101.97	99.042	101.88	100.98	104.1	100.38	100.53	105.32	99.723	102.9	98.844	98.579	97.728	97.261	97.973	96.743
103.47	100.06	101.93	99.022	101.85	100.96	104.07	100.36	100.5	105.3	99.694	102.87	98.817	98.548	97.702	97.233	97.948	96.716
103.43	100.03	101.9	99.001	101.82	100.94	104.04	100.34	100.48	105.29	99.665	102.83	98.791	98.517	97.676	97.204	97.922	96.689
103.38	100.01	101.86	98.98	101.79	100.92	104.01	100.32	100.45	105.27	99.635	102.8	98.765	98.486	97.649	97.175	97.897	96.661
103.33	99.977	101.82	98.96	101.76	100.9	103.98	100.3	100.43	105.25	99.606	102.77	98.738	98.456	97.623	97.147	97.872	96.634
103.29	99.949	101.79	98.939	101.73	100.88	103.95	100.28	100.4	105.24	99.577	102.73	98.712	98.425	97.596	97.118	97.847	96.607
103.24	99.921	101.75	98.919	101.69	100.86	103.92	100.27	100.38	105.22	99.548	102.7	98.686	98.394	97.57	97.089	97.822	96.579
103.19	99.894	101.72	98.898	101.66	100.84	103.9	100.25	100.35	105.2	99.519	102.66	98.66	98.364	97.544	97.061	97.796	96.552
103.15	99.866	101.68	98.877	101.63	100.82	103.87	100.23	100.33	105.19	99.489	102.63	98.634	98.333	97.517	97.032	97.771	96.525
103.1	99.838	101.65	98.857	101.6	100.8	103.84	100.21	100.3	105.17	99.46	102.6	98.607	98.302	97.491	97.004	97.746	96.498
103.06	99.81	101.61	98.836	101.57	100.79	103.81	100.19	100.28	105.15	99.431	102.56	98.581	98.272	97.465	96.975	97.721	96.471
103.01	99.782	101.58	98.816	101.54	100.77	103.78	100.17	100.25	105.14	99.402	102.53	98.555	98.241	97.439	96.947	97.696	96.444
102.96	99.755	101.54	98.795	101.51	100.75	103.75	100.15	100.22	105.12	99.373	102.5	98.529	98.211	97.412	96.918	97.671	96.417
102.92	99.727	101.51	98.775	101.48	100.73	103.72	100.13	100.2	105.1	99.344	102.46	98.503	98.18	97.386	96.89	97.646	96.39
102.87	99.699	101.47	98.754	101.45	100.71	103.69	100.11	100.17	105.09	99.315	102.43	98.477	98.15	97.36	96.861	97.621	96.362
102.83	99.671	101.43	98.734	101.42	100.69	103.66	100.09	100.15	105.07	99.286	102.4	98.451	98.119	97.334	96.833	97.596	96.335
102.78	99.644	101.4	98.713	101.38	100.67	103.63	100.07	100.12	105.05	99.257	102.36	98.425	98.089	97.308	96.804	97.571	96.308
102.74	99.616	101.36	98.693	101.35	100.65	103.6	100.05	100.1	105.04	99.228	102.33	98.399	98.059	97.281	96.776	97.546	96.281
102.77	99.637	101.39	98.709	101.37	100.66	103.62	100.07	100.12	105.05	99.252	102.36	98.418	98.082	97.298	96.797	97.565	96.309
102.8	99.658	101.41	98.725	101.4	100.68	103.64	100.08	100.14	105.06	99.276	102.38	98.438	98.106	97.314	96.818	97.583	96.336
102.84	99.679	101.44	98.742	101.42	100.69	103.66	100.1	100.15	105.07	99.3	102.41	98.457	98.129	97.33	96.839	97.601	96.363
102.87	99.7	101.46	98.758	101.44	100.7	103.68	100.11	100.17	105.08	99.324	102.43	98.477	98.153	97.346	96.86	97.619	96.39
102.9	99.721	101.49	98.774	101.46	100.71	103.7	100.12	100.19	105.09	99.348	102.46	98.496	98.177	97.363	96.882	97.637	96.418
102.94	99.742	101.51	98.79	101.48	100.73	103.71	100.14	100.21	105.1	99.372	102.48	98.516	98.2	97.379	96.903	97.655	96.445
102.97	99.764	101.54	98.806	101.5	100.74	103.73	100.15	100.23	105.11	99.396	102.51	98.535	98.224	97.395	96.924	97.673	96.472
103	99.785	101.56	98.823	101.52	100.75	103.75	100.17	100.24	105.12	99.42	102.54	98.555	98.247	97.412	96.945	97.691	96.499
103.04	99.806	101.58	98.839	101.54	100.76	103.77	100.18	100.26	105.13	99.444	102.56	98.574	98.271	97.428	96.966	97.709	96.526
103.07	99.827	101.61	98.855	101.56	100.78	103.79	100.19	100.28	105.14	99.469	102.59	98.594	98.294	97.444	96.987	97.727	96.553
103.1	99.848	101.63	98.871	101.59	100.79	103.81	100.21	100.3	105.15	99.493	102.61	98.613	98.318	97.46	97.008	97.745	96.581
103.14	99.869	101.66	98.887	101.61	100.8	103.82	100.22	100.32	105.16	99.517	102.64	98.632	98.341	97.477	97.029	97.763	96.608
103.17	99.89	101.68	98.904	101.63	100.81	103.84	100.23	100.33	105.17	99.541	102.67	98.652	98.365	97.493	97.05	97.781	96.635
103.21	99.911	101.71	98.92	101.65	100.82	103.86	100.25	100.35	105.18	99.565	102.69	98.671	98.389	97.509	97.071	97.799	96.662
103.24	99.932	101.73	98.936	101.67	100.84	103.88	100.26	100.37	105.19	99.589	102.72	98.691	98.412	97.525	97.093	97.817	96.689
103.27	99.953	101.76	98.952	101.69	100.85	103.9	100.28	100.39	105.2	99.613	102.74	98.71	98.436	97.542	97.114	97.835	96.716
103.31	99.974	101.78	98.968	101.71	100.86	103.92	100.29	100.4	105.21	99.637	102.77	98.73	98.459	97.558	97.135	97.853	96.743
103.34	99.995	101.8	98.985	101.73	100.87	103.94	100.3	100.42	105.22	99.661	102.8	98.749	98.483	97.574	97.156	97.871	96.77
103.37	100.02	101.83	99.001	101.75	100.89	103.95	100.32	100.44	105.23	99.685	102.82	98.768	98.506	97.59	97.177	97.889	96.798
103.41	100.04	101.85	99.017	101.77	100.9	103.97	100.33	100.46	105.24	99.709	102.85	98.788	98.53	97.606	97.198	97.907	96.825
103.44	100.06	101.88	99.033	101.79	100.91	103.99	100.35	100.48	105.25	99.733	102.87	98.807	98.553	97.623	97.219	97.926	96.852
103.47	100.08	101.9	99.049	101.82	100.92	104.01	100.36	100.49	105.26	99.757	102.9	98.827	98.577	97.639	97.24	97.944	96.879
103.51	100.1	101.93	99.065	101.84	100.93	104.03	100.37	100.51	105.27	99.781	102.92	98.846	98.6	97.655	97.261	97.962	96.906
103.54	100.12	101.95	99.082	101.86	100.95	104.05	100.39	100.53	105.28	99.805	102.95	98.866	98.624	97.671	97.282	97.98	96.933
103.57	100.14	101.97	99.098	101.88	100.96	104.07	100.4	100.55	105.29	99.829	102.98	98.885	98.647	97.688	97.303	97.998	96.96
103.61	100.16	102	99.114	101.9	100.97	104.08	100.42	100.57	105.3	99.853	103	98.904	98.671	97.704	97.324	98.016	96.987
103.64	100.18	102.02	99.13	101.92	100.98	104.1	100.43	100.58	105.31	99.877	103.03	98.924	98.694	97.72	97.345	98.034	97.014
103.68	100.21	102.05	99.146	101.94	101	104.12	100.44	100.6	105.32	99.901	103.05	98.943	98.718	97.736	97.366	98.052	97.041
103.71	100.23	102.07	99.162	101.96	101.01	104.14	100.46	100.62	105.33	99.925	103.08	98.963	98.741	97.752	97.387	98.07	97.068
103.74	100.25	102.1	99.179	101.98	101.02	104.16	100.47	100.64	105.34	99.949	103.11	98.982	98.765	97.769	97.408	98.088	97.095
103.78	100.27	102.12	99.195	102	101.03	104.18	100.48	100.66	105.35	99.973	103.13	99.001	98.788	97.785	97.429	98.106	97.122
103.81	100.29	102.15	99.211	102.03	101.04	104.19	100.5	100.67	105.36	99.996	103.16	99.021	98.812	97.801	97.45	98.124	97.149
103.84	100.31	102.17	99.227	102.05	101.06	104.21	100.51	100.69	105.37	100.02	103.18	99.04	98.835	97.817	97.472	98.142	97.176
103.88	100.33	102.19	99.243	102.07	101.07	104.23	100.53	100.71	105.38	100.04	103.21	99.059	98.858	97.834	97.493	98.16	97.203
103.91	100.35	102.22	99.259	102.09	101.08	104.25	100.54	100.73	105.39	100.07	103.23	99.079	98.882	97.85	97.514	98.178	97.23
103.94	100.37	102.24	99.276	102.11	101.09	104.27	100.55	100.75	105.4	100.09	103.26	99.098	98.905	97.866	97.535	98.196	97.257
103.98	100.39	102.27	99.292	102.13	101.11	104.29	100.57	100.76	105.41	100.12	103.29	99.118	98.929	97.882	97.556	98.214	97.284
104.01	100.41	102.29	99.308	102.15	101.12	104.3	100.58	100.78	105.42	100.14	103.31	99.137	98.952	97.898	97.577	98.231	97.311
104.04	100.44	102.32	99.324	102.17	101.13	104.32	100.6	100.8	105.43	100.16	103.34	99.156	98.976	97.915	97.598	98.249	97.338
104.08	100.46	102.34	99.34	102.19	101.14	104.34	100.61	100.82	105.44	100.19	103.36	99.176	98.999	97.931	97.619	98.267	97.365
104.11	100.48	102.36	99.356	102.21	101.15	104.36	100.62	100.83	105.45	100.21	103.39	99.195	99.022	97.947	97.64	98.285	97.392
104.14	100.5	102.39	99.373	102.23	101.17	104.38	100.64	100.85	105.46	100.24	103.42	99.214	99.046	97.963	97.661	98.303	97.419
104.18	100.52	102.41	99.389	102.26	101.18	104.4	100.65	100.87	105.47	100.26	103.44	99.234	99.069	97.979	97.682	98.321	97.446
104.21	100.54	102.44	99.405	102.28	101.19	104.42	100.66	100.89	105.48	100.28	103.47	99.253	99.093	97.995	97.703	98.339	97.473
104.24	100.56	102.46	99.421	102.3	101.2	104.43	100.68	100.91	105.49	100.31	103.49	99.272	99.116	98.012	97.724	98.357	97.5
104.28	100.58	102.49	99.437	102.32	101.21	104.45	100.69	100.92	105.5	100.33	103.52	99.292	99.139	98.028	97.745	98.375	97.527
104.31	100.6	102.51	99.453	102.34	101.23	104.47	100.71	100.94	105.51	100.36	103.54	99.311	99.163	98.044	97.766	98.393	97.554
104.34	100.62	102.53	99.469	102.36	101.24	104.49	100.72	100.96	105.52	100.38	103.57	99.33	99.186	98.06	97.787	98.411	97.581
104.38	100.65	102.56	99.486	102.38	101.25	104.51	100.73	100.98	105.53	100.4	103.6	99.35	99.21	98.076	97.807	98.429	97.607
104.41	100.67	102.58	99.502	102.4	101.26	104.53	100.75	101	105.54	100.43	103.62	99.369	99.233	98.092	97.828	98.447	97.634
104.44	100.69	102.61	99.518	102.42	101.28	104.54	100.76	101.01	105.55	100.45	103.65	99.388	99.256	98.109	97.849	98.465	97.661
104.48	100.71	102.63	99.534	102.44	101.29	104.56	100.78	101.03	105.56	100.47	103.67	99.408	99.28	98.125	97.87	98.483	97.688
104.51	100.73	102.66	99.55	102.46	101.3	104.58	100.79	101.05	105.57	100.5	103.7	99.427	99.303	98.141	97.891	98.501	97.715
104.54	100.75	102.68	99.566	102.49	101.31	104.6	100.8	101.07	105.58	100.52	103.72	99.446	99.326	98.157	97.912	98.519	97.742
104.58	100.77	102.7	99.582	102.51	101.32	104.62	100.82	101.08	105.59	100.55	103.75	99.466	99.35	98.173	97.933	98.537	97.769
104.61	100.79	102.73	99.598	102.53	101.34	104.64	100.83	101.1	105.6	100.57	103.78	99.485	99.373	98.189	97.954	98.555	97.796
104.64	100.81	102.75	99.615	102.55	101.35	104.65	100.85	101.12	105.61	100.59	103.8	99.504	99.397	98.206	97.975	98.573	97.822
104.68	100.83	102.78	99.631	102.57	101.36	104.67	100.86	101.14	105.62	100.62	103.83	99.524	99.42	98.222	97.996	98.59	97.849
104.71	100.85	102.8	99.647	102.59	101.37	104.69	100.87	101.16	105.63	100.64	103.85	99.543	99.443	98.238	98.017	98.608	97.876
104.74	100.88	102.83	99.663	102.61	101.39	104.71	100.89	101.17	105.64	100.66	103.88	99.562	99.467	98.254	98.038	98.626	97.903
104.78	100.9	102.85	99.679	102.63	101.4	104.73	100.9	101.19	105.65	100.69	103.9	99.582	99.49	98.27	98.059	98.644	97.93
104.81	100.92	102.87	99.695	102.65	101.41	104.75	100.91	101.21	105.66	100.71	103.93	99.601	99.513	98.286	98.08	98.662	97.957
104.84	100.94	102.9	99.711	102.67	101.42	104.77	100.93	101.23	105.67	100.74	103.96	99.62	99.537	98.302	98.101	98.68	97.983
104.88	100.96	102.92	99.727	102.69	101.43	104.78	100.94	101.25	105.68	100.76	103.98	99.639	99.56	98.319	98.122	98.698	98.01
104.91	100.98	102.95	99.744	102.71	101.45	104.8	100.96	101.26	105.69	100.78	104.01	99.659	99.583	98.335	98.143	98.716	98.037
104.94	101	102.97	99.76	102.74	101.46	104.82	100.97	101.28	105.7	100.81	104.03	99.678	99.606	98.351	98.164	98.734	98.064
104.98	101.02	103	99.776	102.76	101.47	104.84	100.98	101.3	105.71	100.83	104.06	99.697	99.63	98.367	98.184	98.752	98.09
105.01	101.04	103.02	99.792	102.78	101.48	104.86	101	101.32	105.72	100.86	104.08	99.717	99.653	98.383	98.205	98.77	98.117
105.04	101.06	103.04	99.808	102.8	101.49	104.88	101.01	101.33	105.73	100.88	104.11	99.736	99.676	98.399	98.226	98.787	98.144
105.08	101.08	103.07	99.824	102.82	101.51	104.89	101.02	101.35	105.74	100.9	104.13	99.755	99.7	98.415	98.247	98.805	98.171
105.11	101.1	103.09	99.84	102.84	101.52	104.91	101.04	101.37	105.75	100.93	104.16	99.774	99.723	98.431	98.268	98.823	98.197
105.14	101.13	103.12	99.856	102.86	101.53	104.93	101.05	101.39	105.76	100.95	104.19	99.794	99.746	98.448	98.289	98.841	98.224
105.18	101.15	103.14	99.872	102.88	101.54	104.95	101.07	101.41	105.77	100.97	104.21	99.813	99.769	98.464	98.31	98.859	98.251
105.21	101.17	103.17	99.888	102.9	101.56	104.97	101.08	101.42	105.78	101	104.24	99.832	99.793	98.48	98.331	98.877	98.278
105.24	101.19	103.19	99.905	102.92	101.57	104.99	101.09	101.44	105.79	101.02	104.26	99.851	99.816	98.496	98.352	98.895	98.304
105.28	101.21	103.21	99.921	102.94	101.58	105	101.11	101.46	105.8	101.04	104.29	99.871	99.839	98.512	98.373	98.913	98.331
105.31	101.23	103.24	99.937	102.96	101.59	105.02	101.12	101.48	105.81	101.07	104.31	99.89	99.862	98.528	98.393	98.93	98.358
105.34	101.25	103.26	99.953	102.99	101.6	105.04	101.14	101.49	105.82	101.09	104.34	99.909	99.886	98.544	98.414	98.948	98.385
105.38	101.27	103.29	99.969	103.01	101.62	105.06	101.15	101.51	105.83	101.12	104.37	99.928	99.909	98.56	98.435	98.966	98.411
105.41	101.29	103.31	99.985	103.03	101.63	105.08	101.16	101.53	105.84	101.14	104.39	99.948	99.932	98.576	98.456	98.984	98.438
105.44	101.31	103.33	100	103.05	101.64	105.1	101.18	101.55	105.85	101.16	104.42	99.967	99.955	98.593	98.477	99.002	98.465
105.48	101.33	103.36	100.02	103.07	101.65	105.11	101.19	101.57	105.86	101.19	104.44	99.986	99.979	98.609	98.498	99.02	98.491
105.51	101.35	103.38	100.03	103.09	101.66	105.13	101.2	101.58	105.87	101.21	104.47	100.01	100	98.625	98.519	99.038	98.518
105.54	101.38	103.41	100.05	103.11	101.68	105.15	101.22	101.6	105.88	101.23	104.49	100.02	100.03	98.641	98.54	99.055	98.545
105.58	101.4	103.43	100.07	103.13	101.69	105.17	101.23	101.62	105.89	101.26	104.52	100.04	100.05	98.657	98.56	99.073	98.571
105.61	101.42	103.46	100.08	103.15	101.7	105.19	101.25	101.64	105.9	101.28	104.54	100.06	100.07	98.673	98.581	99.091	98.598
105.64	101.44	103.48	100.1	103.17	101.71	105.21	101.26	101.65	105.91	101.31	104.57	100.08	100.09	98.689	98.602	99.109	98.625
105.68	101.46	103.5	100.11	103.19	101.73	105.22	101.27	101.67	105.92	101.33	104.6	100.1	100.12	98.705	98.623	99.127	98.651
105.71	101.48	103.53	100.13	103.21	101.74	105.24	101.29	101.69	105.93	101.35	104.62	100.12	100.14	98.721	98.644	99.145	98.678
105.74	101.5	103.55	100.15	103.24	101.75	105.26	101.3	101.71	105.94	101.38	104.65	100.14	100.16	98.737	98.665	99.163	98.704
105.78	101.52	103.58	100.16	103.26	101.76	105.28	101.31	101.73	105.95	101.4	104.67	100.16	100.19	98.753	98.686	99.18	98.731
105.81	101.54	103.6	100.18	103.28	101.77	105.3	101.33	101.74	105.96	101.42	104.7	100.18	100.21	98.77	98.706	99.198	98.758
105.84	101.56	103.62	100.19	103.3	101.79	105.32	101.34	101.76	105.97	101.45	104.72	100.2	100.23	98.786	98.727	99.216	98.784
105.88	101.58	103.65	100.21	103.32	101.8	105.33	101.36	101.78	105.98	101.47	104.75	100.22	100.26	98.802	98.748	99.234	98.811
105.91	101.6	103.67	100.23	103.34	101.81	105.35	101.37	101.8	105.99	101.49	104.77	100.24	100.28	98.818	98.769	99.252	98.837
105.94	101.62	103.7	100.24	103.36	101.82	105.37	101.38	101.81	106	101.52	104.8	100.26	100.3	98.834	98.79	99.269	98.864
105.98	101.65	103.72	100.26	103.38	101.83	105.39	101.4	101.83	106.01	101.54	104.83	100.27	100.33	98.85	98.811	99.287	98.891
106.01	101.67	103.74	100.27	103.4	101.85	105.41	101.41	101.85	106.02	101.57	104.85	100.29	100.35	98.866	98.831	99.305	98.917
106.04	101.69	103.77	100.29	103.42	101.86	105.43	101.43	101.87	106.03	101.59	104.88	100.31	100.37	98.882	98.852	99.323	98.944
106.07	101.71	103.79	100.31	103.44	101.87	105.44	101.44	101.89	106.04	101.61	104.9	100.33	100.4	98.898	98.873	99.341	98.97
106.11	101.73	103.82	100.32	103.46	101.88	105.46	101.45	101.9	106.05	101.64	104.93	100.35	100.42	98.914	98.894	99.359	98.997
106.14	101.75	103.84	100.34	103.48	101.89	105.48	101.47	101.92	106.06	101.66	104.95	100.37	100.44	98.93	98.915	99.376	99.023
106.17	101.77	103.87	100.35	103.5	101.91	105.5	101.48	101.94	106.07	101.68	104.98	100.39	100.47	98.946	98.935	99.394	99.05
106.21	101.79	103.89	100.37	103.53	101.92	105.52	101.49	101.96	106.08	101.71	105	100.41	100.49	98.962	98.956	99.412	99.076
106.24	101.81	103.91	100.39	103.55	101.93	105.54	101.51	101.97	106.09	101.73	105.03	100.43	100.51	98.978	98.977	99.43	99.103
106.27	101.83	103.94	100.4	103.57	101.94	105.55	101.52	101.99	106.1	101.75	105.05	100.45	100.53	98.994	98.998	99.448	99.129
106.31	101.85	103.96	100.42	103.59	101.96	105.57	101.54	102.01	106.11	101.78	105.08	100.47	100.56	99.01	99.019	99.465	99.156
106.34	101.87	103.99	100.44	103.61	101.97	105.59	101.55	102.03	106.12	101.8	105.11	100.49	100.58	99.026	99.039	99.483	99.182
106.37	101.89	104.01	100.45	103.63	101.98	105.61	101.56	102.05	106.13	101.82	105.13	100.5	100.6	99.042	99.06	99.501	99.209
106.41	101.92	104.03	100.47	103.65	101.99	105.63	101.58	102.06	106.14	101.85	105.16	100.52	100.63	99.058	99.081	99.519	99.235
106.44	101.94	104.06	100.48	103.67	102	105.65	101.59	102.08	106.15	101.87	105.18	100.54	100.65	99.075	99.102	99.536	99.262
106.47	101.96	104.08	100.5	103.69	102.02	105.66	101.6	102.1	106.16	101.9	105.21	100.56	100.67	99.091	99.122	99.554	99.288
106.51	101.98	104.11	100.52	103.71	102.03	105.68	101.62	102.12	106.17	101.92	105.23	100.58	100.7	99.107	99.143	99.572	99.315
106.54	102	104.13	100.53	103.73	102.04	105.7	101.63	102.13	106.18	101.94	105.26	100.6	100.72	99.123	99.164	99.59	99.341
106.57	102.02	104.15	100.55	103.75	102.05	105.72	101.65	102.15	106.19	101.97	105.28	100.62	100.74	99.139	99.185	99.607	99.368
106.6	102.04	104.18	100.56	103.77	102.06	105.74	101.66	102.17	106.2	101.99	105.31	100.64	100.77	99.155	99.206	99.625	99.394
106.64	102.06	104.2	100.58	103.79	102.08	105.76	101.67	102.19	106.21	102.01	105.33	100.66	100.79	99.171	99.226	99.643	99.421
106.67	102.08	104.23	100.6	103.82	102.09	105.77	101.69	102.2	106.22	102.04	105.36	100.68	100.81	99.187	99.247	99.661	99.447
106.7	102.1	104.25	100.61	103.84	102.1	105.79	101.7	102.22	106.23	102.06	105.39	100.7	100.84	99.203	99.268	99.679	99.473
106.74	102.12	104.27	100.63	103.86	102.11	105.81	101.71	102.24	106.24	102.08	105.41	100.72	100.86	99.219	99.289	99.696	99.5
106.77	102.14	104.3	100.64	103.88	102.12	105.83	101.73	102.26	106.25	102.11	105.44	100.73	100.88	99.235	99.309	99.714	99.526
106.8	102.16	104.32	100.66	103.9	102.14	105.85	101.74	102.28	106.26	102.13	105.46	100.75	100.9	99.251	99.33	99.732	99.553
106.84	102.18	104.35	100.68	103.92	102.15	105.87	101.76	102.29	106.27	102.15	105.49	100.77	100.93	99.267	99.351	99.75	99.579
106.87	102.2	104.37	100.69	103.94	102.16	105.88	101.77	102.31	106.28	102.18	105.51	100.79	100.95	99.283	99.371	99.767	99.606
106.9	102.23	104.39	100.71	103.96	102.17	105.9	101.78	102.33	106.29	102.2	105.54	100.81	100.97	99.299	99.392	99.785	99.632
106.93	102.25	104.42	100.72	103.98	102.18	105.92	101.8	102.35	106.3	102.22	105.56	100.83	101	99.315	99.413	99.803	99.658
106.97	102.27	104.44	100.74	104	102.2	105.94	101.81	102.36	106.31	102.25	105.59	100.85	101.02	99.331	99.434	99.82	99.685
107	102.29	104.47	100.76	104.02	102.21	105.96	101.82	102.38	106.32	102.27	105.61	100.87	101.04	99.347	99.454	99.838	99.711
107.03	102.31	104.49	100.77	104.04	102.22	105.97	101.84	102.4	106.32	102.29	105.64	100.89	101.07	99.363	99.475	99.856	99.737
107.07	102.33	104.51	100.79	104.06	102.23	105.99	101.85	102.42	106.33	102.32	105.66	100.91	101.09	99.379	99.496	99.874	99.764
107.1	102.35	104.54	100.8	104.08	102.24	106.01	101.87	102.43	106.34	102.34	105.69	100.93	101.11	99.395	99.517	99.891	99.79
107.13	102.37	104.56	100.82	104.11	102.26	106.03	101.88	102.45	106.35	102.37	105.72	100.94	101.13	99.411	99.537	99.909	99.816
107.17	102.39	104.59	100.84	104.13	102.27	106.05	101.89	102.47	106.36	102.39	105.74	100.96	101.16	99.427	99.558	99.927	99.843
107.2	102.41	104.61	100.85	104.15	102.28	106.07	101.91	102.49	106.37	102.41	105.77	100.98	101.18	99.443	99.579	99.945	99.869
107.23	102.43	104.63	100.87	104.17	102.29	106.08	101.92	102.51	106.38	102.44	105.79	101	101.2	99.459	99.599	99.962	99.895
107.26	102.45	104.66	100.88	104.19	102.3	106.1	101.93	102.52	106.39	102.46	105.82	101.02	101.23	99.475	99.62	99.98	99.922
107.3	102.47	104.68	100.9	104.21	102.32	106.12	101.95	102.54	106.4	102.48	105.84	101.04	101.25	99.491	99.641	99.998	99.948
107.33	102.49	104.71	100.92	104.23	102.33	106.14	101.96	102.56	106.41	102.51	105.87	101.06	101.27	99.507	99.661	100.02	99.974
107.36	102.51	104.73	100.93	104.25	102.34	106.16	101.98	102.58	106.42	102.53	105.89	101.08	101.3	99.523	99.682	100.03	100
107.4	102.53	104.75	100.95	104.27	102.35	106.18	101.99	102.59	106.43	102.55	105.92	101.1	101.32	99.539	99.703	100.05	100.03
107.43	102.56	104.78	100.96	104.29	102.36	106.19	102	102.61	106.44	102.58	105.94	101.12	101.34	99.554	99.724	100.07	100.05
107.46	102.58	104.8	100.98	104.31	102.38	106.21	102.02	102.63	106.45	102.6	105.97	101.14	101.36	99.57	99.744	100.09	100.08
107.5	102.6	104.83	101	104.33	102.39	106.23	102.03	102.65	106.46	102.62	105.99	101.15	101.39	99.586	99.765	100.1	100.11
107.53	102.62	104.85	101.01	104.35	102.4	106.25	102.04	102.66	106.47	102.65	106.02	101.17	101.41	99.602	99.786	100.12	100.13
107.56	102.64	104.87	101.03	104.37	102.41	106.27	102.06	102.68	106.48	102.67	106.04	101.19	101.43	99.618	99.806	100.14	100.16
107.59	102.66	104.9	101.04	104.39	102.43	106.29	102.07	102.7	106.49	102.69	106.07	101.21	101.46	99.634	99.827	100.16	100.18
107.63	102.68	104.92	101.06	104.41	102.44	106.3	102.09	102.72	106.5	102.72	106.09	101.23	101.48	99.65	99.848	100.17	100.21
107.66	102.7	104.95	101.08	104.44	102.45	106.32	102.1	102.74	106.51	102.74	106.12	101.25	101.5	99.666	99.868	100.19	100.24
107.69	102.72	104.97	101.09	104.46	102.46	106.34	102.11	102.75	106.52	102.76	106.15	101.27	101.52	99.682	99.889	100.21	100.26
107.73	102.74	104.99	101.11	104.48	102.47	106.36	102.13	102.77	106.53	102.79	106.17	101.29	101.55	99.698	99.91	100.23	100.29
107.76	102.76	105.02	101.12	104.5	102.49	106.38	102.14	102.79	106.54	102.81	106.2	101.31	101.57	99.714	99.93	100.25	100.32
107.79	102.78	105.04	101.14	104.52	102.5	106.39	102.15	102.81	106.55	102.83	106.22	101.33	101.59	99.73	99.951	100.26	100.34
107.82	102.8	105.07	101.16	104.54	102.51	106.41	102.17	102.82	106.56	102.86	106.25	101.34	101.62	99.746	99.971	100.28	100.37
107.86	102.82	105.09	101.17	104.56	102.52	106.43	102.18	102.84	106.57	102.88	106.27	101.36	101.64	99.762	99.992	100.3	100.39
107.89	102.84	105.11	101.19	104.58	102.53	106.45	102.2	102.86	106.58	102.9	106.3	101.38	101.66	99.778	100.01	100.32	100.42
107.92	102.86	105.14	101.2	104.6	102.55	106.47	102.21	102.88	106.59	102.93	106.32	101.4	101.69	99.794	100.03	100.33	100.45
107.96	102.88	105.16	101.22	104.62	102.56	106.49	102.22	102.89	106.6	102.95	106.35	101.42	101.71	99.81	100.05	100.35	100.47
107.99	102.91	105.19	101.24	104.64	102.57	106.5	102.24	102.91	106.61	102.97	106.37	101.44	101.73	99.826	100.07	100.37	100.5
108.02	102.93	105.21	101.25	104.66	102.58	106.52	102.25	102.93	106.62	103	106.4	101.46	101.75	99.842	100.1	100.39	100.53
108.05	102.95	105.23	101.27	104.68	102.59	106.54	102.26	102.95	106.63	103.02	106.42	101.48	101.78	99.857	100.12	100.4	100.55
108.09	102.97	105.26	101.28	104.7	102.61	106.56	102.28	102.96	106.64	103.04	106.45	101.5	101.8	99.873	100.14	100.42	100.58
108.12	102.99	105.28	101.3	104.72	102.62	106.58	102.29	102.98	106.65	103.07	106.47	101.52	101.82	99.889	100.16	100.44	100.6
108.15	103.01	105.31	101.32	104.74	102.63	106.59	102.3	103	106.66	103.09	106.5	101.53	101.85	99.905	100.18	100.46	100.63
108.19	103.03	105.33	101.33	104.76	102.64	106.61	102.32	103.02	106.67	103.11	106.52	101.55	101.87	99.921	100.2	100.47	100.66
108.22	103.05	105.35	101.35	104.79	102.65	106.63	102.33	103.03	106.68	103.14	106.55	101.57	101.89	99.937	100.22	100.49	100.68
108.25	103.07	105.38	101.36	104.81	102.67	106.65	102.35	103.05	106.69	103.16	106.57	101.59	101.91	99.953	100.24	100.51	100.71
108.28	103.09	105.4	101.38	104.83	102.68	106.67	102.36	103.07	106.7	103.18	106.6	101.61	101.94	99.969	100.26	100.53	100.73
108.32	103.11	105.42	101.4	104.85	102.69	106.69	102.37	103.09	106.71	103.21	106.62	101.63	101.96	99.985	100.28	100.55	100.76
108.35	103.13	105.45	101.41	104.87	102.7	106.7	102.39	103.11	106.72	103.23	106.65	101.65	101.98	100	100.3	100.56	100.79
108.38	103.15	105.47	101.43	104.89	102.71	106.72	102.4	103.12	106.73	103.25	106.67	101.67	102.01	100.02	100.32	100.58	100.81
108.42	103.17	105.5	101.44	104.91	102.72	106.74	102.41	103.14	106.74	103.28	106.7	101.69	102.03	100.03	100.34	100.6	100.84
108.45	103.19	105.52	101.46	104.93	102.74	106.76	102.43	103.16	106.75	103.3	106.73	101.71	102.05	100.05	100.36	100.62	100.86
108.48	103.21	105.54	101.48	104.95	102.75	106.78	102.44	103.18	106.76	103.32	106.75	101.72	102.07	100.06	100.38	100.63	100.89
108.51	103.23	105.57	101.49	104.97	102.76	106.79	102.46	103.19	106.77	103.35	106.78	101.74	102.1	100.08	100.4	100.65	100.92
108.55	103.25	105.59	101.51	104.99	102.77	106.81	102.47	103.21	106.78	103.37	106.8	101.76	102.12	100.1	100.42	100.67	100.94
108.58	103.27	105.62	101.52	105.01	102.78	106.83	102.48	103.23	106.79	103.39	106.83	101.78	102.14	100.11	100.45	100.69	100.97
108.61	103.3	105.64	101.54	105.03	102.8	106.85	102.5	103.25	106.8	103.41	106.85	101.8	102.16	100.13	100.47	100.7	100.99
108.65	103.32	105.66	101.55	105.05	102.81	106.87	102.51	103.26	106.81	103.44	106.88	101.82	102.19	100.14	100.49	100.72	101.02
108.68	103.34	105.69	101.57	105.07	102.82	106.89	102.52	103.28	106.82	103.46	106.9	101.84	102.21	100.16	100.51	100.74	101.05
108.71	103.36	105.71	101.59	105.09	102.83	106.9	102.54	103.3	106.83	103.48	106.93	101.86	102.23	100.18	100.53	100.76	101.07
108.74	103.38	105.73	101.6	105.11	102.84	106.92	102.55	103.32	106.84	103.51	106.95	101.88	102.26	100.19	100.55	100.77	101.1
108.78	103.4	105.76	101.62	105.13	102.86	106.94	102.56	103.33	106.85	103.53	106.98	101.9	102.28	100.21	100.57	100.79	101.12
108.81	103.42	105.78	101.63	105.15	102.87	106.96	102.58	103.35	106.86	103.55	107	101.91	102.3	100.22	100.59	100.81	101.15
108.84	103.44	105.81	101.65	105.18	102.88	106.98	102.59	103.37	106.87	103.58	107.03	101.93	102.32	100.24	100.61	100.83	101.18
108.87	103.46	105.83	101.67	105.2	102.89	106.99	102.61	103.39	106.88	103.6	107.05	101.95	102.35	100.25	100.63	100.84	101.2
108.91	103.48	105.85	101.68	105.22	102.9	107.01	102.62	103.4	106.89	103.62	107.08	101.97	102.37	100.27	100.65	100.86	101.23
108.94	103.5	105.88	101.7	105.24	102.92	107.03	102.63	103.42	106.9	103.65	107.1	101.99	102.39	100.29	100.67	100.88	101.25
108.97	103.52	105.9	101.71	105.26	102.93	107.05	102.65	103.44	106.91	103.67	107.13	102.01	102.42	100.3	100.69	100.9	101.28
109.01	103.54	105.93	101.73	105.28	102.94	107.07	102.66	103.46	106.92	103.69	107.15	102.03	102.44	100.32	100.71	100.91	101.31
109.04	103.56	105.95	101.75	105.3	102.95	107.09	102.67	103.47	106.93	103.72	107.18	102.05	102.46	100.33	100.73	100.93	101.33
109.07	103.58	105.97	101.76	105.32	102.96	107.1	102.69	103.49	106.94	103.74	107.2	102.07	102.48	100.35	100.75	100.95	101.36
109.1	103.6	106	101.78	105.34	102.98	107.12	102.7	103.51	106.95	103.76	107.23	102.08	102.51	100.37	100.77	100.97	101.38
109.14	103.62	106.02	101.79	105.36	102.99	107.14	102.72	103.53	106.96	103.79	107.25	102.1	102.53	100.38	100.79	100.98	101.41
109.17	103.64	106.04	101.81	105.38	103	107.16	102.73	103.54	106.97	103.81	107.28	102.12	102.55	100.4	100.82	101	101.44
109.2	103.66	106.07	101.83	105.4	103.01	107.18	102.74	103.56	106.98	103.83	107.3	102.14	102.57	100.41	100.84	101.02	101.46
109.23	103.68	106.09	101.84	105.42	103.02	107.19	102.76	103.58	106.99	103.86	107.33	102.16	102.6	100.43	100.86	101.04	101.49
109.27	103.7	106.12	101.86	105.44	103.04	107.21	102.77	103.6	107	103.88	107.35	102.18	102.62	100.45	100.88	101.06	101.51
109.3	103.72	106.14	101.87	105.46	103.05	107.23	102.78	103.61	107.01	103.9	107.38	102.2	102.64	100.46	100.9	101.07	101.54
109.33	103.75	106.16	101.89	105.48	103.06	107.25	102.8	103.63	107.02	103.92	107.4	102.22	102.67	100.48	100.92	101.09	101.57
109.36	103.77	106.19	101.91	105.5	103.07	107.27	102.81	103.65	107.03	103.95	107.43	102.24	102.69	100.49	100.94	101.11	101.59
109.4	103.79	106.21	101.92	105.52	103.08	107.28	102.82	103.67	107.04	103.97	107.45	102.25	102.71	100.51	100.96	101.13	101.62
109.43	103.81	106.23	101.94	105.54	103.1	107.3	102.84	103.69	107.05	103.99	107.48	102.27	102.73	100.52	100.98	101.14	101.64
109.46	103.83	106.26	101.95	105.56	103.11	107.32	102.85	103.7	107.06	104.02	107.5	102.29	102.76	100.54	101	101.16	101.67
109.5	103.85	106.28	101.97	105.58	103.12	107.34	102.87	103.72	107.07	104.04	107.53	102.31	102.78	100.56	101.02	101.18	101.7
109.53	103.87	106.31	101.98	105.61	103.13	107.36	102.88	103.74	107.08	104.06	107.55	102.33	102.8	100.57	101.04	101.2	101.72
109.56	103.89	106.33	102	105.63	103.14	107.38	102.89	103.76	107.09	104.09	107.58	102.35	102.82	100.59	101.06	101.21	101.75
109.59	103.91	106.35	102.02	105.65	103.15	107.39	102.91	103.77	107.1	104.11	107.6	102.37	102.85	100.6	101.08	101.23	101.77
109.63	103.93	106.38	102.03	105.67	103.17	107.41	102.92	103.79	107.11	104.13	107.63	102.39	102.87	100.62	101.1	101.25	101.8
109.66	103.95	106.4	102.05	105.69	103.18	107.43	102.93	103.81	107.12	104.16	107.65	102.41	102.89	100.64	101.12	101.27	101.82
109.69	103.97	106.42	102.06	105.71	103.19	107.45	102.95	103.83	107.13	104.18	107.68	102.42	102.91	100.65	101.14	101.28	101.85
109.72	103.99	106.45	102.08	105.73	103.2	107.47	102.96	103.84	107.14	104.2	107.7	102.44	102.94	100.67	101.16	101.3	101.88
109.76	104.01	106.47	102.1	105.75	103.21	107.48	102.97	103.86	107.15	104.22	107.73	102.46	102.96	100.68	101.18	101.32	101.9
109.79	104.03	106.5	102.11	105.77	103.23	107.5	102.99	103.88	107.15	104.25	107.75	102.48	102.98	100.7	101.2	101.34	101.93
109.82	104.05	106.52	102.13	105.79	103.24	107.52	103	103.9	107.16	104.27	107.78	102.5	103.01	100.71	101.22	101.35	101.95
109.85	104.07	106.54	102.14	105.81	103.25	107.54	103.02	103.91	107.17	104.29	107.8	102.52	103.03	100.73	101.25	101.37	101.98
109.89	104.09	106.57	102.16	105.83	103.26	107.56	103.03	103.93	107.18	104.32	107.83	102.54	103.05	100.75	101.27	101.39	102.01
109.92	104.11	106.59	102.18	105.85	103.27	107.57	103.04	103.95	107.19	104.34	107.85	102.56	103.07	100.76	101.29	101.41	102.03
109.95	104.13	106.61	102.19	105.87	103.29	107.59	103.06	103.97	107.2	104.36	107.88	102.58	103.1	100.78	101.31	101.42	102.06
109.98	104.15	106.64	102.21	105.89	103.3	107.61	103.07	103.98	107.21	104.39	107.9	102.59	103.12	100.79	101.33	101.44	102.08
110.02	104.17	106.66	102.22	105.91	103.31	107.63	103.08	104	107.22	104.41	107.93	102.61	103.14	100.81	101.35	101.46	102.11
110.05	104.19	106.68	102.24	105.93	103.32	107.65	103.1	104.02	107.23	104.43	107.95	102.63	103.16	100.82	101.37	101.48	102.13
110.08	104.21	106.71	102.25	105.95	103.33	107.67	103.11	104.04	107.24	104.45	107.98	102.65	103.19	100.84	101.39	101.49	102.16
110.11	104.23	106.73	102.27	105.97	103.35	107.68	103.12	104.05	107.25	104.48	108	102.67	103.21	100.86	101.41	101.51	102.19
110.15	104.25	106.76	102.29	105.99	103.36	107.7	103.14	104.07	107.26	104.5	108.03	102.69	103.23	100.87	101.43	101.53	102.21
110.18	104.27	106.78	102.3	106.01	103.37	107.72	103.15	104.09	107.27	104.52	108.05	102.71	103.25	100.89	101.45	101.55	102.24
110.21	104.3	106.8	102.32	106.03	103.38	107.74	103.17	104.11	107.28	104.55	108.08	102.73	103.28	100.9	101.47	101.56	102.26
110.24	104.32	106.83	102.33	106.05	103.39	107.76	103.18	104.12	107.29	104.57	108.1	102.75	103.3	100.92	101.49	101.58	102.29
110.28	104.34	106.85	102.35	106.07	103.4	107.77	103.19	104.14	107.3	104.59	108.13	102.76	103.32	100.94	101.51	101.6	102.31
110.31	104.36	106.87	102.37	106.1	103.42	107.79	103.21	104.16	107.31	104.62	108.15	102.78	103.34	100.95	101.53	101.62	102.34
110.34	104.38	106.9	102.38	106.12	103.43	107.81	103.22	104.18	107.32	104.64	108.18	102.8	103.37	100.97	101.55	101.63	102.37
110.29	104.35	106.86	102.36	106.08	103.41	107.78	103.2	104.15	107.3	104.61	108.14	102.77	103.33	100.94	101.52	101.6	102.33
110.24	104.31	106.82	102.34	106.05	103.39	107.75	103.18	104.12	107.29	104.57	108.1	102.74	103.3	100.91	101.49	101.58	102.3
110.19	104.28	106.78	102.31	106.01	103.37	107.71	103.16	104.09	107.27	104.54	108.06	102.71	103.26	100.88	101.46	101.55	102.27
110.22	104.3	106.8	102.33	106.03	103.38	107.73	103.17	104.11	107.28	104.56	108.09	102.73	103.29	100.9	101.48	101.57	102.29
110.25	104.32	106.83	102.34	106.05	103.39	107.75	103.18	104.13	107.29	104.59	108.11	102.75	103.31	100.91	101.5	101.58	102.32
110.28	104.34	106.85	102.36	106.07	103.4	107.77	103.2	104.14	107.3	104.61	108.14	102.77	103.33	100.93	101.52	101.6	102.35
110.32	104.37	106.87	102.38	106.09	103.41	107.79	103.21	104.16	107.31	104.63	108.16	102.79	103.35	100.94	101.54	101.62	102.37
110.35	104.39	106.9	102.39	106.11	103.43	107.8	103.22	104.18	107.32	104.65	108.19	102.81	103.38	100.96	101.56	101.64	102.4
110.38	104.41	106.92	102.41	106.13	103.44	107.82	103.24	104.2	107.33	104.68	108.21	102.83	103.4	100.98	101.58	101.65	102.42
110.41	104.43	106.94	102.42	106.15	103.45	107.84	103.25	104.21	107.34	104.7	108.24	102.85	103.42	100.99	101.6	101.67	102.45
110.45	104.45	106.97	102.44	106.17	103.46	107.86	103.26	104.23	107.35	104.72	108.26	102.86	103.45	101.01	101.62	101.69	102.47
110.48	104.47	106.99	102.46	106.19	103.47	107.88	103.28	104.25	107.36	104.75	108.29	102.88	103.47	101.02	101.64	101.71	102.5
110.51	104.49	107.02	102.47	106.21	103.48	107.89	103.29	104.27	107.37	104.77	108.31	102.9	103.49	101.04	101.66	101.72	102.53
110.54	104.51	107.04	102.49	106.24	103.5	107.91	103.31	104.28	107.38	104.79	108.34	102.92	103.51	101.05	101.68	101.74	102.55
110.58	104.53	107.06	102.5	106.26	103.51	107.93	103.32	104.3	107.39	104.81	108.36	102.94	103.54	101.07	101.7	101.76	102.58
110.61	104.55	107.09	102.52	106.28	103.52	107.95	103.33	104.32	107.4	104.84	108.39	102.96	103.56	101.09	101.72	101.77	102.6
110.64	104.57	107.11	102.54	106.3	103.53	107.97	103.35	104.34	107.41	104.86	108.41	102.98	103.58	101.1	101.74	101.79	102.63
110.67	104.59	107.13	102.55	106.32	103.54	107.98	103.36	104.35	107.42	104.88	108.44	103	103.6	101.12	101.76	101.81	102.65
110.71	104.61	107.16	102.57	106.34	103.56	108	103.37	104.37	107.43	104.91	108.46	103.01	103.63	101.13	101.78	101.83	102.68
110.74	104.63	107.18	102.58	106.36	103.57	108.02	103.39	104.39	107.44	104.93	108.49	103.03	103.65	101.15	101.8	101.84	102.7
110.77	104.65	107.2	102.6	106.38	103.58	108.04	103.4	104.41	107.45	104.95	108.51	103.05	103.67	101.16	101.82	101.86	102.73
110.8	104.67	107.23	102.61	106.4	103.59	108.06	103.41	104.42	107.46	104.97	108.54	103.07	103.69	101.18	101.84	101.88	102.76
110.84	104.69	107.25	102.63	106.42	103.6	108.07	103.43	104.44	107.47	105	108.56	103.09	103.72	101.2	101.86	101.9	102.78
110.87	104.71	107.28	102.65	106.44	103.61	108.09	103.44	104.46	107.48	105.02	108.59	103.11	103.74	101.21	101.88	101.91	102.81
110.9	104.73	107.3	102.66	106.46	103.63	108.11	103.45	104.48	107.49	105.04	108.61	103.13	103.76	101.23	101.9	101.93	102.83
110.93	104.75	107.32	102.68	106.48	103.64	108.13	103.47	104.49	107.5	105.07	108.64	103.15	103.78	101.24	101.93	101.95	102.86
110.97	104.77	107.35	102.69	106.5	103.65	108.15	103.48	104.51	107.51	105.09	108.66	103.16	103.81	101.26	101.95	101.97	102.88
111	104.79	107.37	102.71	106.52	103.66	108.16	103.5	104.53	107.51	105.11	108.69	103.18	103.83	101.27	101.97	101.98	102.91
111.03	104.81	107.39	102.73	106.54	103.67	108.18	103.51	104.55	107.52	105.13	108.71	103.2	103.85	101.29	101.99	102	102.93
111.06	104.83	107.42	102.74	106.56	103.69	108.2	103.52	104.56	107.53	105.16	108.74	103.22	103.87	101.31	102.01	102.02	102.96
111.1	104.85	107.44	102.76	106.58	103.7	108.22	103.54	104.58	107.54	105.18	108.76	103.24	103.9	101.32	102.03	102.04	102.99
111.13	104.87	107.46	102.77	106.6	103.71	108.24	103.55	104.6	107.55	105.2	108.78	103.26	103.92	101.34	102.05	102.05	103.01
111.16	104.89	107.49	102.79	106.62	103.72	108.25	103.56	104.62	107.56	105.23	108.81	103.28	103.94	101.35	102.07	102.07	103.04
111.19	104.91	107.51	102.8	106.64	103.73	108.27	103.58	104.63	107.57	105.25	108.83	103.3	103.96	101.37	102.09	102.09	103.06
111.22	104.93	107.53	102.82	106.66	103.75	108.29	103.59	104.65	107.58	105.27	108.86	103.31	103.98	101.38	102.11	102.11	103.09
111.26	104.95	107.56	102.84	106.68	103.76	108.31	103.6	104.67	107.59	105.29	108.88	103.33	104.01	101.4	102.13	102.12	103.11
111.29	104.97	107.58	102.85	106.7	103.77	108.33	103.62	104.69	107.6	105.32	108.91	103.35	104.03	101.42	102.15	102.14	103.14
111.32	104.99	107.61	102.87	106.72	103.78	108.34	103.63	104.7	107.61	105.34	108.93	103.37	104.05	101.43	102.17	102.16	103.16
111.35	105.01	107.63	102.88	106.74	103.79	108.36	103.65	104.72	107.62	105.36	108.96	103.39	104.07	101.45	102.19	102.18	103.19
111.39	105.03	107.65	102.9	106.76	103.8	108.38	103.66	104.74	107.63	105.39	108.98	103.41	104.1	101.46	102.21	102.19	103.22
111.42	105.05	107.68	102.92	106.78	103.82	108.4	103.67	104.75	107.64	105.41	109.01	103.43	104.12	101.48	102.23	102.21	103.24
111.45	105.07	107.7	102.93	106.8	103.83	108.42	103.69	104.77	107.65	105.43	109.03	103.45	104.14	101.49	102.25	102.23	103.27
111.48	105.09	107.72	102.95	106.82	103.84	108.43	103.7	104.79	107.66	105.45	109.06	103.46	104.16	101.51	102.27	102.24	103.29
111.52	105.11	107.75	102.96	106.84	103.85	108.45	103.71	104.81	107.67	105.48	109.08	103.48	104.19	101.53	102.29	102.26	103.32
111.55	105.13	107.77	102.98	106.86	103.86	108.47	103.73	104.82	107.68	105.5	109.11	103.5	104.21	101.54	102.31	102.28	103.34
111.58	105.15	107.79	102.99	106.89	103.88	108.49	103.74	104.84	107.69	105.52	109.13	103.52	104.23	101.56	102.33	102.3	103.37
111.61	105.18	107.82	103.01	106.91	103.89	108.51	103.75	104.86	107.7	105.55	109.16	103.54	104.25	101.57	102.35	102.31	103.39
111.65	105.2	107.84	103.03	106.93	103.9	108.52	103.77	104.88	107.71	105.57	109.18	103.56	104.28	101.59	102.37	102.33	103.42
111.68	105.22	107.86	103.04	106.95	103.91	108.54	103.78	104.89	107.72	105.59	109.21	103.58	104.3	101.6	102.39	102.35	103.44
111.71	105.24	107.89	103.06	106.97	103.92	108.56	103.79	104.91	107.73	105.61	109.23	103.6	104.32	101.62	102.41	102.37	103.47
111.74	105.26	107.91	103.07	106.99	103.93	108.58	103.81	104.93	107.74	105.64	109.25	103.61	104.34	101.64	102.43	102.38	103.5
111.77	105.28	107.93	103.09	107.01	103.95	108.6	103.82	104.95	107.75	105.66	109.28	103.63	104.37	101.65	102.45	102.4	103.52
111.81	105.3	107.96	103.11	107.03	103.96	108.61	103.83	104.96	107.76	105.68	109.3	103.65	104.39	101.67	102.47	102.42	103.55
111.84	105.32	107.98	103.12	107.05	103.97	108.63	103.85	104.98	107.77	105.7	109.33	103.67	104.41	101.68	102.49	102.44	103.57
111.87	105.34	108.01	103.14	107.07	103.98	108.65	103.86	105	107.78	105.73	109.35	103.69	104.43	101.7	102.51	102.45	103.6
111.9	105.36	108.03	103.15	107.09	103.99	108.67	103.88	105.02	107.79	105.75	109.38	103.71	104.46	101.71	102.53	102.47	103.62
111.94	105.38	108.05	103.17	107.11	104.01	108.69	103.89	105.03	107.8	105.77	109.4	103.73	104.48	101.73	102.55	102.49	103.65
111.97	105.4	108.08	103.18	107.13	104.02	108.7	103.9	105.05	107.81	105.8	109.43	103.74	104.5	101.75	102.57	102.5	103.67
112	105.42	108.1	103.2	107.15	104.03	108.72	103.92	105.07	107.82	105.82	109.45	103.76	104.52	101.76	102.59	102.52	103.7
112.03	105.44	108.12	103.22	107.17	104.04	108.74	103.93	105.08	107.83	105.84	109.48	103.78	104.54	101.78	102.62	102.54	103.72
112.06	105.46	108.15	103.23	107.19	104.05	108.76	103.94	105.1	107.84	105.86	109.5	103.8	104.57	101.79	102.64	102.56	103.75
112.1	105.48	108.17	103.25	107.21	104.06	108.78	103.96	105.12	107.85	105.89	109.53	103.82	104.59	101.81	102.66	102.57	103.77
112.13	105.5	108.19	103.26	107.23	104.08	108.79	103.97	105.14	107.86	105.91	109.55	103.84	104.61	101.82	102.68	102.59	103.8
112.16	105.52	108.22	103.28	107.25	104.09	108.81	103.98	105.15	107.87	105.93	109.58	103.86	104.63	101.84	102.7	102.61	103.83
112.19	105.54	108.24	103.29	107.27	104.1	108.83	104	105.17	107.88	105.95	109.6	103.88	104.66	101.85	102.72	102.63	103.85
112.23	105.56	108.26	103.31	107.29	104.11	108.85	104.01	105.19	107.89	105.98	109.63	103.89	104.68	101.87	102.74	102.64	103.88
112.26	105.58	108.29	103.33	107.31	104.12	108.87	104.02	105.21	107.9	106	109.65	103.91	104.7	101.89	102.76	102.66	103.9
112.29	105.6	108.31	103.34	107.33	104.13	108.88	104.04	105.22	107.91	106.02	109.67	103.93	104.72	101.9	102.78	102.68	103.93
112.32	105.62	108.33	103.36	107.35	104.15	108.9	104.05	105.24	107.92	106.04	109.7	103.95	104.75	101.92	102.8	102.7	103.95
112.35	105.64	108.36	103.37	107.37	104.16	108.92	104.07	105.26	107.93	106.07	109.72	103.97	104.77	101.93	102.82	102.71	103.98
112.39	105.66	108.38	103.39	107.39	104.17	108.94	104.08	105.28	107.94	106.09	109.75	103.99	104.79	101.95	102.84	102.73	104
112.42	105.68	108.4	103.41	107.41	104.18	108.96	104.09	105.29	107.95	106.11	109.77	104.01	104.81	101.96	102.86	102.75	104.03
112.45	105.7	108.43	103.42	107.43	104.19	108.97	104.11	105.31	107.95	106.14	109.8	104.02	104.83	101.98	102.88	102.76	104.05
112.48	105.72	108.45	103.44	107.45	104.21	108.99	104.12	105.33	107.96	106.16	109.82	104.04	104.86	102	102.9	102.78	104.08
112.52	105.74	108.47	103.45	107.47	104.22	109.01	104.13	105.35	107.97	106.18	109.85	104.06	104.88	102.01	102.92	102.8	104.1
112.55	105.76	108.5	103.47	107.49	104.23	109.03	104.15	105.36	107.98	106.2	109.87	104.08	104.9	102.03	102.94	102.82	104.13
112.58	105.78	108.52	103.48	107.51	104.24	109.05	104.16	105.38	107.99	106.23	109.9	104.1	104.92	102.04	102.96	102.83	104.15
112.61	105.8	108.54	103.5	107.53	104.25	109.06	104.17	105.4	108	106.25	109.92	104.12	104.95	102.06	102.98	102.85	104.18
112.64	105.82	108.57	103.52	107.55	104.26	109.08	104.19	105.41	108.01	106.27	109.94	104.14	104.97	102.07	103	102.87	104.2
112.68	105.84	108.59	103.53	107.57	104.28	109.1	104.2	105.43	108.02	106.29	109.97	104.15	104.99	102.09	103.02	102.89	104.23
112.71	105.86	108.61	103.55	107.59	104.29	109.12	104.21	105.45	108.03	106.32	109.99	104.17	105.01	102.11	103.04	102.9	104.25
112.74	105.88	108.64	103.56	107.61	104.3	109.14	104.23	105.47	108.04	106.34	110.02	104.19	105.03	102.12	103.06	102.92	104.28
112.77	105.9	108.66	103.58	107.63	104.31	109.15	104.24	105.48	108.05	106.36	110.04	104.21	105.06	102.14	103.08	102.94	104.31
112.81	105.92	108.69	103.59	107.65	104.32	109.17	104.25	105.5	108.06	106.38	110.07	104.23	105.08	102.15	103.1	102.95	104.33
112.84	105.94	108.71	103.61	107.67	104.33	109.19	104.27	105.52	108.07	106.41	110.09	104.25	105.1	102.17	103.12	102.97	104.36
112.87	105.96	108.73	103.63	107.69	104.35	109.21	104.28	105.54	108.08	106.43	110.12	104.27	105.12	102.18	103.14	102.99	104.38
112.9	105.98	108.76	103.64	107.71	104.36	109.23	104.29	105.55	108.09	106.45	110.14	104.28	105.15	102.2	103.16	103.01	104.41
112.93	106	108.78	103.66	107.73	104.37	109.24	104.31	105.57	108.1	106.47	110.17	104.3	105.17	102.21	103.18	103.02	104.43
112.97	106.02	108.8	103.67	107.75	104.38	109.26	104.32	105.59	108.11	106.5	110.19	104.32	105.19	102.23	103.2	103.04	104.46
113	106.04	108.83	103.69	107.77	104.39	109.28	104.34	105.6	108.12	106.52	110.22	104.34	105.21	102.25	103.22	103.06	104.48
113.03	106.06	108.85	103.7	107.79	104.41	109.3	104.35	105.62	108.13	106.54	110.24	104.36	105.23	102.26	103.24	103.07	104.51
113.06	106.08	108.87	103.72	107.81	104.42	109.31	104.36	105.64	108.14	106.56	110.26	104.38	105.26	102.28	103.26	103.09	104.53
113.09	106.1	108.9	103.74	107.83	104.43	109.33	104.38	105.66	108.15	106.59	110.29	104.4	105.28	102.29	103.28	103.11	104.56
113.13	106.12	108.92	103.75	107.86	104.44	109.35	104.39	105.67	108.16	106.61	110.31	104.41	105.3	102.31	103.3	103.13	104.58
113.16	106.14	108.94	103.77	107.88	104.45	109.37	104.4	105.69	108.17	106.63	110.34	104.43	105.32	102.32	103.32	103.14	104.61
113.19	106.16	108.97	103.78	107.9	104.46	109.39	104.42	105.71	108.18	106.65	110.36	104.45	105.35	102.34	103.34	103.16	104.63
113.22	106.18	108.99	103.8	107.92	104.48	109.4	104.43	105.73	108.19	106.68	110.39	104.47	105.37	102.35	103.36	103.18	104.66
113.25	106.2	109.01	103.81	107.94	104.49	109.42	104.44	105.74	108.2	106.7	110.41	104.49	105.39	102.37	103.38	103.2	104.68
113.29	106.22	109.04	103.83	107.96	104.5	109.44	104.46	105.76	108.21	106.72	110.44	104.51	105.41	102.39	103.4	103.21	104.71
113.32	106.24	109.06	103.85	107.98	104.51	109.46	104.47	105.78	108.22	106.74	110.46	104.53	105.43	102.4	103.42	103.23	104.73
113.35	106.26	109.08	103.86	108	104.52	109.48	104.48	105.8	108.23	106.77	110.48	104.54	105.46	102.42	103.44	103.25	104.76
113.38	106.28	109.11	103.88	108.02	104.53	109.49	104.5	105.81	108.24	106.79	110.51	104.56	105.48	102.43	103.46	103.26	104.78
113.42	106.3	109.13	103.89	108.04	104.55	109.51	104.51	105.83	108.25	106.81	110.53	104.58	105.5	102.45	103.48	103.28	104.81
113.45	106.32	109.15	103.91	108.06	104.56	109.53	104.52	105.85	108.26	106.83	110.56	104.6	105.52	102.46	103.5	103.3	104.83
113.48	106.34	109.18	103.92	108.08	104.57	109.55	104.54	105.86	108.27	106.86	110.58	104.62	105.55	102.48	103.52	103.32	104.86
113.51	106.36	109.2	103.94	108.1	104.58	109.57	104.55	105.88	108.28	106.88	110.61	104.64	105.57	102.49	103.54	103.33	104.88
113.54	106.38	109.22	103.96	108.12	104.59	109.58	104.56	105.9	108.29	106.9	110.63	104.66	105.59	102.51	103.56	103.35	104.91
113.58	106.4	109.25	103.97	108.14	104.6	109.6	104.58	105.92	108.3	106.92	110.66	104.67	105.61	102.53	103.58	103.37	104.93
113.61	106.42	109.27	103.99	108.16	104.62	109.62	104.59	105.93	108.31	106.95	110.68	104.69	105.63	102.54	103.6	103.38	104.96
113.64	106.44	109.29	104	108.18	104.63	109.64	104.61	105.95	108.32	106.97	110.7	104.71	105.66	102.56	103.62	103.4	104.98
113.67	106.46	109.32	104.02	108.2	104.64	109.65	104.62	105.97	108.32	106.99	110.73	104.73	105.68	102.57	103.64	103.42	105.01
113.7	106.48	109.34	104.03	108.22	104.65	109.67	104.63	105.99	108.33	107.01	110.75	104.75	105.7	102.59	103.66	103.44	105.03
113.74	106.5	109.36	104.05	108.24	104.66	109.69	104.65	106	108.34	107.04	110.78	104.77	105.72	102.6	103.68	103.45	105.06
113.77	106.52	109.39	104.07	108.26	104.68	109.71	104.66	106.02	108.35	107.06	110.8	104.79	105.74	102.62	103.7	103.47	105.08
113.8	106.54	109.41	104.08	108.28	104.69	109.73	104.67	106.04	108.36	107.08	110.83	104.8	105.77	102.63	103.72	103.49	105.11
113.83	106.56	109.43	104.1	108.3	104.7	109.74	104.69	106.05	108.37	107.1	110.85	104.82	105.79	102.65	103.74	103.5	105.13
113.86	106.58	109.46	104.11	108.32	104.71	109.76	104.7	106.07	108.38	107.13	110.88	104.84	105.81	102.67	103.76	103.52	105.16
113.9	106.6	109.48	104.13	108.34	104.72	109.78	104.71	106.09	108.39	107.15	110.9	104.86	105.83	102.68	103.78	103.54	105.18
113.93	106.62	109.5	104.14	108.36	104.73	109.8	104.73	106.11	108.4	107.17	110.92	104.88	105.85	102.7	103.8	103.56	105.21
113.96	106.64	109.53	104.16	108.38	104.75	109.82	104.74	106.12	108.41	107.19	110.95	104.9	105.88	102.71	103.82	103.57	105.23
113.99	106.66	109.55	104.18	108.4	104.76	109.83	104.75	106.14	108.42	107.22	110.97	104.91	105.9	102.73	103.84	103.59	105.26
114.02	106.68	109.57	104.19	108.42	104.77	109.85	104.77	106.16	108.43	107.24	111	104.93	105.92	102.74	103.86	103.61	105.28
114.06	106.7	109.59	104.21	108.44	104.78	109.87	104.78	106.17	108.44	107.26	111.02	104.95	105.94	102.76	103.88	103.63	105.31
114.09	106.72	109.62	104.22	108.46	104.79	109.89	104.79	106.19	108.45	107.28	111.05	104.97	105.97	102.77	103.9	103.64	105.33
114.12	106.74	109.64	104.24	108.48	104.8	109.91	104.81	106.21	108.46	107.31	111.07	104.99	105.99	102.79	103.92	103.66	105.36
114.15	106.76	109.66	104.25	108.5	104.82	109.92	104.82	106.23	108.47	107.33	111.1	105.01	106.01	102.81	103.94	103.68	105.38
114.18	106.78	109.69	104.27	108.52	104.83	109.94	104.83	106.24	108.48	107.35	111.12	105.03	106.03	102.82	103.96	103.69	105.41
114.22	106.8	109.71	104.29	108.54	104.84	109.96	104.85	106.26	108.49	107.37	111.14	105.04	106.05	102.84	103.98	103.71	105.43
114.25	106.82	109.73	104.3	108.56	104.85	109.98	104.86	106.28	108.5	107.4	111.17	105.06	106.08	102.85	104	103.73	105.46
114.28	106.84	109.76	104.32	108.58	104.86	109.99	104.87	106.3	108.51	107.42	111.19	105.08	106.1	102.87	104.02	103.74	105.48
114.31	106.86	109.78	104.33	108.6	104.87	110.01	104.89	106.31	108.52	107.44	111.22	105.1	106.12	102.88	104.04	103.76	105.51
114.34	106.88	109.8	104.35	108.62	104.89	110.03	104.9	106.33	108.53	107.46	111.24	105.12	106.14	102.9	104.06	103.78	105.53
114.37	106.9	109.83	104.36	108.64	104.9	110.05	104.91	106.35	108.54	107.48	111.27	105.14	106.16	102.91	104.08	103.8	105.56
114.41	106.92	109.85	104.38	108.66	104.91	110.07	104.93	106.36	108.55	107.51	111.29	105.16	106.19	102.93	104.1	103.81	105.58
114.44	106.94	109.87	104.4	108.68	104.92	110.08	104.94	106.38	108.56	107.53	111.31	105.17	106.21	102.95	104.12	103.83	105.61
114.38	106.91	109.83	104.37	108.64	104.9	110.05	104.92	106.35	108.54	107.49	111.27	105.14	106.17	102.91	104.09	103.8	105.57
114.33	106.87	109.79	104.35	108.6	104.88	110.02	104.9	106.32	108.52	107.46	111.23	105.11	106.13	102.88	104.06	103.77	105.54
114.27	106.84	109.75	104.32	108.57	104.85	109.98	104.87	106.29	108.5	107.42	111.19	105.08	106.1	102.85	104.02	103.74	105.5
114.22	106.81	109.71	104.3	108.53	104.83	109.95	104.85	106.26	108.49	107.39	111.15	105.05	106.06	102.82	103.99	103.71	105.47
114.16	106.78	109.66	104.27	108.49	104.81	109.91	104.83	106.23	108.47	107.35	111.11	105.02	106.03	102.79	103.96	103.68	105.43
114.11	106.74	109.62	104.25	108.46	104.79	109.88	104.81	106.21	108.45	107.32	111.07	104.99	105.99	102.76	103.92	103.65	105.4
114.05	106.71	109.58	104.23	108.42	104.77	109.85	104.78	106.18	108.43	107.28	111.03	104.96	105.95	102.73	103.89	103.62	105.36
114	106.68	109.54	104.2	108.38	104.74	109.81	104.76	106.15	108.41	107.25	110.99	104.93	105.92	102.7	103.86	103.59	105.33
113.94	106.65	109.5	104.18	108.35	104.72	109.78	104.74	106.12	108.4	107.21	110.95	104.89	105.88	102.67	103.82	103.56	105.29
113.89	106.61	109.45	104.15	108.31	104.7	109.75	104.72	106.09	108.38	107.18	110.91	104.86	105.85	102.64	103.79	103.53	105.26
113.83	106.58	109.41	104.13	108.27	104.68	109.71	104.7	106.06	108.36	107.14	110.87	104.83	105.81	102.61	103.76	103.5	105.22
113.78	106.55	109.37	104.11	108.23	104.66	109.68	104.67	106.03	108.34	107.11	110.84	104.8	105.77	102.58	103.72	103.47	105.19
113.72	106.52	109.33	104.08	108.2	104.63	109.64	104.65	106	108.32	107.07	110.8	104.77	105.74	102.55	103.69	103.44	105.15
113.67	106.48	109.29	104.06	108.16	104.61	109.61	104.63	105.97	108.31	107.04	110.76	104.74	105.7	102.52	103.66	103.41	105.12
113.61	106.45	109.25	104.03	108.12	104.59	109.58	104.61	105.94	108.29	107	110.72	104.71	105.67	102.49	103.62	103.38	105.08
113.56	106.42	109.2	104.01	108.09	104.57	109.54	104.58	105.91	108.27	106.97	110.68	104.68	105.63	102.46	103.59	103.35	105.05
113.5	106.39	109.16	103.98	108.05	104.55	109.51	104.56	105.88	108.25	106.93	110.64	104.65	105.59	102.43	103.56	103.32	105.01
113.45	106.35	109.12	103.96	108.01	104.52	109.48	104.54	105.86	108.23	106.9	110.6	104.62	105.56	102.4	103.53	103.29	104.98
113.39	106.32	109.08	103.94	107.98	104.5	109.44	104.52	105.83	108.22	106.87	110.56	104.59	105.52	102.37	103.49	103.26	104.94
113.34	106.29	109.04	103.91	107.94	104.48	109.41	104.5	105.8	108.2	106.83	110.52	104.56	105.49	102.34	103.46	103.24	104.91
113.28	106.26	109	103.89	107.9	104.46	109.38	104.47	105.77	108.18	106.8	110.48	104.52	105.45	102.31	103.43	103.21	104.87
113.23	106.23	108.96	103.86	107.87	104.44	109.34	104.45	105.74	108.16	106.76	110.44	104.49	105.42	102.28	103.39	103.18	104.84
113.17	106.19	108.91	103.84	107.83	104.42	109.31	104.43	105.71	108.15	106.73	110.4	104.46	105.38	102.25	103.36	103.15	104.8
113.12	106.16	108.87	103.82	107.8	104.39	109.28	104.41	105.68	108.13	106.69	110.36	104.43	105.34	102.23	103.33	103.12	104.77
113.07	106.13	108.83	103.79	107.76	104.37	109.24	104.38	105.65	108.11	106.66	110.32	104.4	105.31	102.2	103.29	103.09	104.73
113.01	106.1	108.79	103.77	107.72	104.35	109.21	104.36	105.62	108.09	106.62	110.28	104.37	105.27	102.17	103.26	103.06	104.7
112.96	106.07	108.75	103.75	107.69	104.33	109.18	104.34	105.6	108.07	106.59	110.24	104.34	105.24	102.14	103.23	103.03	104.66
112.9	106.03	108.71	103.72	107.65	104.31	109.14	104.32	105.57	108.06	106.55	110.2	104.31	105.2	102.11	103.2	103	104.63
112.85	106	108.67	103.7	107.61	104.29	109.11	104.3	105.54	108.04	106.52	110.16	104.28	105.17	102.08	103.16	102.97	104.59
112.8	105.97	108.63	103.67	107.58	104.26	109.08	104.27	105.51	108.02	106.48	110.12	104.25	105.13	102.05	103.13	102.94	104.56
112.74	105.94	108.58	103.65	107.54	104.24	109.04	104.25	105.48	108	106.45	110.08	104.22	105.09	102.02	103.1	102.91	104.53
112.69	105.91	108.54	103.63	107.51	104.22	109.01	104.23	105.45	107.99	106.42	110.05	104.19	105.06	101.99	103.06	102.88	104.49
112.63	105.87	108.5	103.6	107.47	104.2	108.98	104.21	105.42	107.97	106.38	110.01	104.16	105.02	101.96	103.03	102.85	104.46
112.58	105.84	108.46	103.58	107.43	104.18	108.94	104.19	105.39	107.95	106.35	109.97	104.13	104.99	101.93	103	102.82	104.42
112.53	105.81	108.42	103.55	107.4	104.16	108.91	104.16	105.37	107.93	106.31	109.93	104.1	104.95	101.9	102.97	102.8	104.39
112.47	105.78	108.38	103.53	107.36	104.13	108.88	104.14	105.34	107.91	106.28	109.89	104.07	104.92	101.87	102.93	102.77	104.35
112.42	105.75	108.34	103.51	107.32	104.11	108.84	104.12	105.31	107.9	106.24	109.85	104.04	104.88	101.84	102.9	102.74	104.32
112.36	105.71	108.3	103.48	107.29	104.09	108.81	104.1	105.28	107.88	106.21	109.81	104.01	104.85	101.81	102.87	102.71	104.29
112.31	105.68	108.26	103.46	107.25	104.07	108.78	104.08	105.25	107.86	106.18	109.77	103.98	104.81	101.78	102.84	102.68	104.25
112.26	105.65	108.22	103.44	107.22	104.05	108.74	104.05	105.22	107.84	106.14	109.73	103.95	104.78	101.75	102.8	102.65	104.22
112.2	105.62	108.18	103.41	107.18	104.03	108.71	104.03	105.19	107.83	106.11	109.69	103.92	104.74	101.72	102.77	102.62	104.18
112.15	105.59	108.13	103.39	107.15	104.01	108.68	104.01	105.17	107.81	106.07	109.66	103.89	104.71	101.69	102.74	102.59	104.15
112.1	105.56	108.09	103.37	107.11	103.98	108.65	103.99	105.14	107.79	106.04	109.62	103.86	104.67	101.66	102.71	102.56	104.12
112.04	105.52	108.05	103.34	107.07	103.96	108.61	103.97	105.11	107.77	106.01	109.58	103.83	104.64	101.63	102.67	102.53	104.08
111.99	105.49	108.01	103.32	107.04	103.94	108.58	103.95	105.08	107.75	105.97	109.54	103.8	104.6	101.61	102.64	102.5	104.05
111.94	105.46	107.97	103.29	107	103.92	108.55	103.92	105.05	107.74	105.94	109.5	103.77	104.56	101.58	102.61	102.48	104.01
111.88	105.43	107.93	103.27	106.97	103.9	108.51	103.9	105.02	107.72	105.9	109.46	103.74	104.53	101.55	102.58	102.45	103.98
111.83	105.4	107.89	103.25	106.93	103.88	108.48	103.88	104.99	107.7	105.87	109.42	103.71	104.49	101.52	102.54	102.42	103.95
111.78	105.37	107.85	103.22	106.9	103.86	108.45	103.86	104.97	107.68	105.84	109.38	103.68	104.46	101.49	102.51	102.39	103.91
111.72	105.33	107.81	103.2	106.86	103.83	108.42	103.84	104.94	107.67	105.8	109.35	103.65	104.42	101.46	102.48	102.36	103.88
111.67	105.3	107.77	103.18	106.82	103.81	108.38	103.81	104.91	107.65	105.77	109.31	103.62	104.39	101.43	102.45	102.33	103.84
111.62	105.27	107.73	103.15	106.79	103.79	108.35	103.79	104.88	107.63	105.73	109.27	103.59	104.35	101.4	102.41	102.3	103.81
111.56	105.24	107.69	103.13	106.75	103.77	108.32	103.77	104.85	107.61	105.7	109.23	103.56	104.32	101.37	102.38	102.27	103.78
111.51	105.21	107.65	103.11	106.72	103.75	108.29	103.75	104.82	107.6	105.67	109.19	103.53	104.28	101.34	102.35	102.25	103.74
111.46	105.18	107.61	103.08	106.68	103.73	108.25	103.73	104.8	107.58	105.63	109.15	103.5	104.25	101.31	102.32	102.22	103.71
111.4	105.15	107.57	103.06	106.65	103.71	108.22	103.71	104.77	107.56	105.6	109.11	103.47	104.22	101.28	102.28	102.19	103.68
111.35	105.11	107.53	103.04	106.61	103.69	108.19	103.68	104.74	107.54	105.56	109.08	103.44	104.18	101.26	102.25	102.16	103.64
111.3	105.08	107.49	103.01	106.58	103.66	108.16	103.66	104.71	107.53	105.53	109.04	103.41	104.15	101.23	102.22	102.13	103.61
111.25	105.05	107.45	102.99	106.54	103.64	108.12	103.64	104.68	107.51	105.5	109	103.38	104.11	101.2	102.19	102.1	103.58
111.19	105.02	107.41	102.97	106.51	103.62	108.09	103.62	104.65	107.49	105.46	108.96	103.35	104.08	101.17	102.16	102.07	103.54
111.14	104.99	107.37	102.94	106.47	103.6	108.06	103.6	104.63	107.47	105.43	108.92	103.32	104.04	101.14	102.12	102.04	103.51
111.09	104.96	107.33	102.92	106.43	103.58	108.03	103.58	104.6	107.45	105.4	108.88	103.29	104.01	101.11	102.09	102.02	103.47
111.03	104.93	107.29	102.9	106.4	103.56	107.99	103.56	104.57	107.44	105.36	108.85	103.26	103.97	101.08	102.06	101.99	103.44
110.98	104.89	107.25	102.87	106.36	103.54	107.96	103.53	104.54	107.42	105.33	108.81	103.23	103.94	101.05	102.03	101.96	103.41
110.93	104.86	107.21	102.85	106.33	103.52	107.93	103.51	104.51	107.4	105.3	108.77	103.2	103.9	101.02	102	101.93	103.37
110.88	104.83	107.17	102.83	106.29	103.5	107.9	103.49	104.49	107.38	105.26	108.73	103.17	103.87	101	101.96	101.9	103.34
110.82	104.8	107.13	102.8	106.26	103.47	107.86	103.47	104.46	107.37	105.23	108.69	103.14	103.83	100.97	101.93	101.87	103.31
110.77	104.77	107.09	102.78	106.22	103.45	107.83	103.45	104.43	107.35	105.2	108.65	103.11	103.8	100.94	101.9	101.85	103.27
110.72	104.74	107.05	102.76	106.19	103.43	107.8	103.43	104.4	107.33	105.16	108.62	103.08	103.76	100.91	101.87	101.82	103.24
110.67	104.71	107.01	102.73	106.15	103.41	107.77	103.4	104.37	107.31	105.13	108.58	103.05	103.73	100.88	101.84	101.79	103.21
110.61	104.68	106.97	102.71	106.12	103.39	107.73	103.38	104.35	107.3	105.09	108.54	103.02	103.7	100.85	101.8	101.76	103.18
110.56	104.65	106.93	102.69	106.08	103.37	107.7	103.36	104.32	107.28	105.06	108.5	102.99	103.66	100.82	101.77	101.73	103.14
110.51	104.61	106.89	102.66	106.05	103.35	107.67	103.34	104.29	107.26	105.03	108.46	102.96	103.63	100.79	101.74	101.7	103.11
110.46	104.58	106.85	102.64	106.01	103.33	107.64	103.32	104.26	107.24	104.99	108.43	102.93	103.59	100.76	101.71	101.68	103.08
110.41	104.55	106.81	102.62	105.98	103.31	107.61	103.3	104.23	107.23	104.96	108.39	102.9	103.56	100.74	101.68	101.65	103.04
110.35	104.52	106.77	102.59	105.94	103.29	107.57	103.28	104.21	107.21	104.93	108.35	102.87	103.52	100.71	101.64	101.62	103.01
110.3	104.49	106.73	102.57	105.91	103.26	107.54	103.26	104.18	107.19	104.89	108.31	102.85	103.49	100.68	101.61	101.59	102.98
110.25	104.46	106.69	102.55	105.87	103.24	107.51	103.23	104.15	107.17	104.86	108.27	102.82	103.45	100.65	101.58	101.56	102.94
110.2	104.43	106.65	102.53	105.84	103.22	107.48	103.21	104.12	107.16	104.83	108.24	102.79	103.42	100.62	101.55	101.53	102.91
110.15	104.4	106.61	102.5	105.81	103.2	107.45	103.19	104.1	107.14	104.8	108.2	102.76	103.39	100.59	101.52	101.51	102.88
110.09	104.37	106.57	102.48	105.77	103.18	107.41	103.17	104.07	107.12	104.76	108.16	102.73	103.35	100.56	101.49	101.48	102.84
110.04	104.34	106.53	102.46	105.74	103.16	107.38	103.15	104.04	107.1	104.73	108.12	102.7	103.32	100.54	101.45	101.45	102.81
109.99	104.3	106.49	102.43	105.7	103.14	107.35	103.13	104.01	107.09	104.7	108.09	102.67	103.28	100.51	101.42	101.42	102.78
109.94	104.27	106.45	102.41	105.67	103.12	107.32	103.11	103.98	107.07	104.66	108.05	102.64	103.25	100.48	101.39	101.39	102.75
109.89	104.24	106.41	102.39	105.63	103.1	107.29	103.08	103.96	107.05	104.63	108.01	102.61	103.21	100.45	101.36	101.37	102.71
109.83	104.21	106.37	102.36	105.6	103.08	107.25	103.06	103.93	107.04	104.6	107.97	102.58	103.18	100.42	101.33	101.34	102.68
109.78	104.18	106.34	102.34	105.56	103.06	107.22	103.04	103.9	107.02	104.56	107.94	102.55	103.15	100.39	101.3	101.31	102.65
109.73	104.15	106.3	102.32	105.53	103.04	107.19	103.02	103.87	107	104.53	107.9	102.52	103.11	100.37	101.26	101.28	102.62
109.68	104.12	106.26	102.3	105.49	103.01	107.16	103	103.85	106.98	104.5	107.86	102.49	103.08	100.34	101.23	101.25	102.58
109.63	104.09	106.22	102.27	105.46	102.99	107.13	102.98	103.82	106.97	104.47	107.82	102.47	103.04	100.31	101.2	101.23	102.55
109.58	104.06	106.18	102.25	105.43	102.97	107.1	102.96	103.79	106.95	104.43	107.78	102.44	103.01	100.28	101.17	101.2	102.52
109.53	104.03	106.14	102.23	105.39	102.95	107.06	102.94	103.76	106.93	104.4	107.75	102.41	102.98	100.25	101.14	101.17	102.49
109.47	104	106.1	102.2	105.36	102.93	107.03	102.92	103.74	106.91	104.37	107.71	102.38	102.94	100.22	101.11	101.14	102.45
109.42	103.97	106.06	102.18	105.32	102.91	107	102.89	103.71	106.9	104.33	107.67	102.35	102.91	100.2	101.08	101.11	102.42
109.37	103.94	106.02	102.16	105.29	102.89	106.97	102.87	103.68	106.88	104.3	107.64	102.32	102.87	100.17	101.04	101.09	102.39
109.32	103.91	105.98	102.14	105.25	102.87	106.94	102.85	103.65	106.86	104.27	107.6	102.29	102.84	100.14	101.01	101.06	102.36
109.27	103.88	105.94	102.11	105.22	102.85	106.91	102.83	103.63	106.84	104.24	107.56	102.26	102.81	100.11	100.98	101.03	102.32
109.22	103.84	105.91	102.09	105.19	102.83	106.87	102.81	103.6	106.83	104.2	107.52	102.23	102.77	100.08	100.95	101	102.29
109.17	103.81	105.87	102.07	105.15	102.81	106.84	102.79	103.57	106.81	104.17	107.49	102.2	102.74	100.05	100.92	100.98	102.26
109.12	103.78	105.83	102.04	105.12	102.79	106.81	102.77	103.54	106.79	104.14	107.45	102.18	102.71	100.03	100.89	100.95	102.23
109.07	103.75	105.79	102.02	105.08	102.77	106.78	102.75	103.52	106.78	104.1	107.41	102.15	102.67	99.998	100.86	100.92	102.19
109.01	103.72	105.75	102	105.05	102.75	106.75	102.73	103.49	106.76	104.07	107.37	102.12	102.64	99.97	100.83	100.89	102.16
108.96	103.69	105.71	101.98	105.02	102.73	106.72	102.71	103.46	106.74	104.04	107.34	102.09	102.6	99.942	100.79	100.87	102.13
108.91	103.66	105.67	101.95	104.98	102.71	106.69	102.68	103.43	106.72	104.01	107.3	102.06	102.57	99.914	100.76	100.84	102.1
108.86	103.63	105.63	101.93	104.95	102.69	106.65	102.66	103.41	106.71	103.97	107.26	102.03	102.54	99.886	100.73	100.81	102.06
108.81	103.6	105.6	101.91	104.91	102.67	106.62	102.64	103.38	106.69	103.94	107.23	102	102.5	99.858	100.7	100.78	102.03
108.76	103.57	105.56	101.89	104.88	102.64	106.59	102.62	103.35	106.67	103.91	107.19	101.97	102.47	99.83	100.67	100.76	102
108.71	103.54	105.52	101.86	104.85	102.62	106.56	102.6	103.32	106.65	103.88	107.15	101.95	102.44	99.802	100.64	100.73	101.97
108.66	103.51	105.48	101.84	104.81	102.6	106.53	102.58	103.3	106.64	103.84	107.11	101.92	102.4	99.774	100.61	100.7	101.94
108.61	103.48	105.44	101.82	104.78	102.58	106.5	102.56	103.27	106.62	103.81	107.08	101.89	102.37	99.746	100.58	100.67	101.9
108.56	103.45	105.4	101.8	104.74	102.56	106.47	102.54	103.24	106.6	103.78	107.04	101.86	102.34	99.718	100.55	100.65	101.87
108.51	103.42	105.36	101.77	104.71	102.54	106.43	102.52	103.22	106.59	103.75	107	101.83	102.3	99.69	100.51	100.62	101.84
108.46	103.39	105.33	101.75	104.68	102.52	106.4	102.5	103.19	106.57	103.71	106.97	101.8	102.27	99.662	100.48	100.59	101.81
108.41	103.36	105.29	101.73	104.64	102.5	106.37	102.48	103.16	106.55	103.68	106.93	101.77	102.24	99.635	100.45	100.56	101.78
108.36	103.33	105.25	101.71	104.61	102.48	106.34	102.45	103.13	106.53	103.65	106.89	101.75	102.2	99.607	100.42	100.54	101.74
108.3	103.3	105.21	101.68	104.58	102.46	106.31	102.43	103.11	106.52	103.62	106.86	101.72	102.17	99.579	100.39	100.51	101.71
108.25	103.27	105.17	101.66	104.54	102.44	106.28	102.41	103.08	106.5	103.59	106.82	101.69	102.13	99.551	100.36	100.48	101.68
108.2	103.24	105.13	101.64	104.51	102.42	106.25	102.39	103.05	106.48	103.55	106.78	101.66	102.1	99.523	100.33	100.45	101.65
108.15	103.21	105.1	101.62	104.47	102.4	106.22	102.37	103.03	106.46	103.52	106.75	101.63	102.07	99.496	100.3	100.43	101.62
108.1	103.18	105.06	101.59	104.44	102.38	106.19	102.35	103	106.45	103.49	106.71	101.6	102.03	99.468	100.27	100.4	101.59
108.05	103.15	105.02	101.57	104.41	102.36	106.15	102.33	102.97	106.43	103.46	106.67	101.57	102	99.44	100.24	100.37	101.55
108	103.12	104.98	101.55	104.37	102.34	106.12	102.31	102.94	106.41	103.42	106.64	101.55	101.97	99.412	100.21	100.34	101.52
107.95	103.09	104.94	101.53	104.34	102.32	106.09	102.29	102.92	106.4	103.39	106.6	101.52	101.94	99.385	100.18	100.32	101.49
107.9	103.06	104.9	101.5	104.31	102.3	106.06	102.27	102.89	106.38	103.36	106.56	101.49	101.9	99.357	100.14	100.29	101.46
107.85	103.03	104.87	101.48	104.27	102.28	106.03	102.25	102.86	106.36	103.33	106.53	101.46	101.87	99.329	100.11	100.26	101.43
107.8	103	104.83	101.46	104.24	102.26	106	102.23	102.84	106.34	103.3	106.49	101.43	101.84	99.302	100.08	100.24	101.4
107.75	102.97	104.79	101.44	104.21	102.24	105.97	102.21	102.81	106.33	103.26	106.45	101.4	101.8	99.274	100.05	100.21	101.36
107.7	102.94	104.75	101.41	104.17	102.22	105.94	102.19	102.78	106.31	103.23	106.42	101.38	101.77	99.247	100.02	100.18	101.33
107.65	102.91	104.71	101.39	104.14	102.2	105.91	102.16	102.76	106.29	103.2	106.38	101.35	101.74	99.219	99.991	100.16	101.3
107.6	102.88	104.68	101.37	104.11	102.18	105.88	102.14	102.73	106.28	103.17	106.34	101.32	101.7	99.191	99.961	100.13	101.27
107.64	102.9	104.7	101.39	104.13	102.19	105.89	102.16	102.75	106.29	103.19	106.37	101.34	101.73	99.207	99.981	100.15	101.3
107.67	102.92	104.72	101.4	104.15	102.2	105.91	102.17	102.76	106.3	103.21	106.4	101.36	101.75	99.223	100	100.16	101.32
107.7	102.94	104.75	101.42	104.17	102.21	105.93	102.19	102.78	106.31	103.24	106.42	101.38	101.77	99.24	100.02	100.18	101.35
107.74	102.96	104.77	101.43	104.19	102.23	105.95	102.2	102.8	106.32	103.26	106.45	101.4	101.79	99.256	100.04	100.2	101.37
107.77	102.98	104.8	101.45	104.21	102.24	105.97	102.21	102.82	106.33	103.28	106.47	101.41	101.82	99.272	100.06	100.22	101.4
107.8	103	104.82	101.47	104.23	102.25	105.99	102.23	102.84	106.34	103.31	106.5	101.43	101.84	99.288	100.08	100.23	101.42
107.83	103.02	104.84	101.48	104.25	102.26	106	102.24	102.85	106.35	103.33	106.52	101.45	101.86	99.304	100.11	100.25	101.45
107.78	102.99	104.81	101.46	104.22	102.24	105.97	102.22	102.83	106.33	103.3	106.48	101.42	101.83	99.276	100.07	100.22	101.42
107.73	102.96	104.77	101.44	104.19	102.22	105.94	102.2	102.8	106.31	103.27	106.45	101.4	101.8	99.248	100.04	100.2	101.39
107.68	102.93	104.73	101.42	104.15	102.2	105.91	102.18	102.77	106.29	103.23	106.41	101.37	101.76	99.221	100.01	100.17	101.36
107.63	102.9	104.69	101.39	104.12	102.18	105.88	102.16	102.75	106.28	103.2	106.38	101.34	101.73	99.193	99.982	100.14	101.32
107.58	102.87	104.65	101.37	104.09	102.16	105.85	102.14	102.72	106.26	103.17	106.34	101.31	101.7	99.166	99.952	100.12	101.29
107.53	102.84	104.62	101.35	104.05	102.14	105.82	102.12	102.69	106.24	103.14	106.3	101.28	101.66	99.138	99.921	100.09	101.26
107.49	102.81	104.58	101.33	104.02	102.12	105.79	102.1	102.66	106.23	103.11	106.27	101.26	101.63	99.111	99.891	100.06	101.23
107.44	102.78	104.54	101.3	103.99	102.1	105.76	102.08	102.64	106.21	103.08	106.23	101.23	101.6	99.083	99.86	100.04	101.2
107.39	102.75	104.5	101.28	103.95	102.08	105.73	102.05	102.61	106.19	103.04	106.19	101.2	101.57	99.056	99.83	100.01	101.17
107.34	102.72	104.47	101.26	103.92	102.06	105.7	102.03	102.58	106.18	103.01	106.16	101.17	101.53	99.028	99.799	99.982	101.14
107.29	102.69	104.43	101.24	103.89	102.04	105.67	102.01	102.56	106.16	102.98	106.12	101.14	101.5	99.001	99.769	99.955	101.1
107.24	102.66	104.39	101.22	103.85	102.02	105.63	101.99	102.53	106.14	102.95	106.08	101.11	101.47	98.974	99.738	99.928	101.07
107.19	102.63	104.35	101.19	103.82	102	105.6	101.97	102.5	106.12	102.92	106.05	101.09	101.43	98.946	99.708	99.901	101.04
107.14	102.6	104.31	101.17	103.79	101.98	105.57	101.95	102.48	106.11	102.88	106.01	101.06	101.4	98.919	99.677	99.875	101.01
107.09	102.57	104.28	101.15	103.75	101.96	105.54	101.93	102.45	106.09	102.85	105.98	101.03	101.37	98.892	99.647	99.848	100.98
107.04	102.54	104.24	101.13	103.72	101.94	105.51	101.91	102.42	106.07	102.82	105.94	101	101.34	98.864	99.617	99.821	100.95
106.99	102.52	104.2	101.1	103.69	101.92	105.48	101.89	102.4	106.06	102.79	105.9	100.97	101.3	98.837	99.586	99.794	100.92
106.94	102.49	104.16	101.08	103.66	101.9	105.45	101.87	102.37	106.04	102.76	105.87	100.95	101.27	98.81	99.556	99.768	100.89
106.89	102.46	104.13	101.06	103.62	101.88	105.42	101.85	102.34	106.02	102.73	105.83	100.92	101.24	98.783	99.526	99.741	100.86
106.84	102.43	104.09	101.04	103.59	101.86	105.39	101.83	102.32	106	102.69	105.8	100.89	101.21	98.755	99.495	99.714	100.82
106.79	102.4	104.05	101.02	103.56	101.84	105.36	101.81	102.29	105.99	102.66	105.76	100.86	101.17	98.728	99.465	99.688	100.79
106.74	102.37	104.01	100.99	103.53	101.82	105.33	101.79	102.27	105.97	102.63	105.72	100.84	101.14	98.701	99.435	99.661	100.76
106.7	102.34	103.98	100.97	103.49	101.8	105.3	101.77	102.24	105.95	102.6	105.69	100.81	101.11	98.674	99.405	99.634	100.73
106.65	102.31	103.94	100.95	103.46	101.78	105.27	101.75	102.21	105.94	102.57	105.65	100.78	101.07	98.647	99.374	99.608	100.7
106.6	102.28	103.9	100.93	103.43	101.76	105.24	101.73	102.19	105.92	102.54	105.62	100.75	101.04	98.619	99.344	99.581	100.67
106.55	102.25	103.87	100.91	103.39	101.74	105.21	101.71	102.16	105.9	102.51	105.58	100.72	101.01	98.592	99.314	99.555	100.64
106.5	102.22	103.83	100.88	103.36	101.72	105.18	101.69	102.13	105.89	102.47	105.54	100.7	100.98	98.565	99.284	99.528	100.61
106.45	102.19	103.79	100.86	103.33	101.7	105.15	101.67	102.11	105.87	102.44	105.51	100.67	100.94	98.538	99.254	99.502	100.58
106.4	102.16	103.75	100.84	103.3	101.68	105.12	101.65	102.08	105.85	102.41	105.47	100.64	100.91	98.511	99.224	99.475	100.55
106.35	102.13	103.72	100.82	103.26	101.67	105.09	101.63	102.05	105.84	102.38	105.44	100.61	100.88	98.484	99.194	99.449	100.52
106.3	102.1	103.68	100.8	103.23	101.65	105.06	101.61	102.03	105.82	102.35	105.4	100.59	100.85	98.457	99.164	99.422	100.48
106.26	102.07	103.64	100.78	103.2	101.63	105.03	101.59	102	105.8	102.32	105.37	100.56	100.81	98.43	99.134	99.396	100.45
106.21	102.04	103.61	100.75	103.17	101.61	105	101.57	101.97	105.78	102.29	105.33	100.53	100.78	98.403	99.104	99.369	100.42
106.16	102.01	103.57	100.73	103.13	101.59	104.97	101.55	101.95	105.77	102.25	105.29	100.5	100.75	98.376	99.074	99.343	100.39
106.11	101.99	103.53	100.71	103.1	101.57	104.94	101.53	101.92	105.75	102.22	105.26	100.48	100.72	98.349	99.044	99.317	100.36
106.06	101.96	103.49	100.69	103.07	101.55	104.91	101.51	101.9	105.73	102.19	105.22	100.45	100.69	98.322	99.014	99.29	100.33
106.01	101.93	103.46	100.67	103.04	101.53	104.88	101.49	101.87	105.72	102.16	105.19	100.42	100.65	98.296	98.984	99.264	100.3
105.96	101.9	103.42	100.64	103.01	101.51	104.85	101.47	101.84	105.7	102.13	105.15	100.39	100.62	98.269	98.954	99.238	100.27
105.92	101.87	103.38	100.62	102.97	101.49	104.82	101.45	101.82	105.68	102.1	105.12	100.37	100.59	98.242	98.924	99.211	100.24
105.87	101.84	103.35	100.6	102.94	101.47	104.79	101.43	101.79	105.67	102.07	105.08	100.34	100.56	98.215	98.894	99.185	100.21
105.82	101.81	103.31	100.58	102.91	101.45	104.76	101.41	101.76	105.65	102.04	105.05	100.31	100.52	98.188	98.864	99.159	100.18
105.77	101.78	103.27	100.56	102.88	101.43	104.73	101.39	101.74	105.63	102.01	105.01	100.28	100.49	98.161	98.834	99.133	100.15
105.72	101.75	103.24	100.54	102.84	101.41	104.7	101.36	101.71	105.62	101.97	104.98	100.26	100.46	98.135	98.805	99.107	100.12
105.67	101.72	103.2	100.51	102.81	101.39	104.67	101.34	101.69	105.6	101.94	104.94	100.23	100.43	98.108	98.775	99.08	100.09
105.63	101.69	103.16	100.49	102.78	101.37	104.64	101.32	101.66	105.58	101.91	104.9	100.2	100.4	98.081	98.745	99.054	100.06
105.58	101.66	103.13	100.47	102.75	101.35	104.61	101.3	101.63	105.57	101.88	104.87	100.17	100.36	98.054	98.715	99.028	100.03
105.53	101.64	103.09	100.45	102.72	101.33	104.58	101.28	101.61	105.55	101.85	104.83	100.15	100.33	98.028	98.686	99.002	99.996
105.48	101.61	103.05	100.43	102.68	101.31	104.55	101.26	101.58	105.53	101.82	104.8	100.12	100.3	98.001	98.656	98.976	99.966
105.43	101.58	103.02	100.41	102.65	101.29	104.52	101.24	101.56	105.52	101.79	104.76	100.09	100.27	97.974	98.626	98.95	99.935
105.39	101.55	102.98	100.38	102.62	101.27	104.49	101.22	101.53	105.5	101.76	104.73	100.06	100.24	97.948	98.597	98.924	99.905
105.34	101.52	102.94	100.36	102.59	101.25	104.46	101.2	101.5	105.48	101.73	104.69	100.04	100.2	97.921	98.567	98.898	99.875
105.29	101.49	102.91	100.34	102.56	101.24	104.43	101.18	101.48	105.46	101.7	104.66	100.01	100.17	97.895	98.537	98.872	99.845
105.24	101.46	102.87	100.32	102.52	101.22	104.4	101.17	101.45	105.45	101.67	104.62	99.982	100.14	97.868	98.508	98.846	99.815
105.19	101.43	102.83	100.3	102.49	101.2	104.37	101.15	101.43	105.43	101.63	104.59	99.955	100.11	97.841	98.478	98.82	99.784
105.15	101.4	102.8	100.28	102.46	101.18	104.34	101.13	101.4	105.41	101.6	104.55	99.928	100.08	97.815	98.449	98.794	99.754
105.1	101.37	102.76	100.26	102.43	101.16	104.31	101.11	101.37	105.4	101.57	104.52	99.901	100.04	97.788	98.419	98.768	99.724
105.05	101.35	102.72	100.23	102.4	101.14	104.28	101.09	101.35	105.38	101.54	104.48	99.874	100.01	97.762	98.39	98.742	99.694
105	101.32	102.69	100.21	102.37	101.12	104.25	101.07	101.32	105.36	101.51	104.45	99.847	99.98	97.735	98.36	98.716	99.664
104.96	101.29	102.65	100.19	102.33	101.1	104.22	101.05	101.3	105.35	101.48	104.41	99.82	99.948	97.709	98.331	98.691	99.634
104.91	101.26	102.62	100.17	102.3	101.08	104.19	101.03	101.27	105.33	101.45	104.38	99.793	99.917	97.683	98.301	98.665	99.604
104.86	101.23	102.58	100.15	102.27	101.06	104.16	101.01	101.24	105.31	101.42	104.34	99.766	99.885	97.656	98.272	98.639	99.574
104.81	101.2	102.54	100.13	102.24	101.04	104.13	100.99	101.22	105.3	101.39	104.31	99.738	99.853	97.63	98.242	98.613	99.544
104.77	101.17	102.51	100.1	102.21	101.02	104.1	100.97	101.19	105.28	101.36	104.27	99.712	99.821	97.603	98.213	98.587	99.515
104.72	101.14	102.47	100.08	102.18	101	104.07	100.95	101.17	105.26	101.33	104.24	99.685	99.79	97.577	98.184	98.562	99.485
104.67	101.12	102.44	100.06	102.14	100.98	104.04	100.93	101.14	105.25	101.3	104.2	99.658	99.758	97.551	98.154	98.536	99.455
104.62	101.09	102.4	100.04	102.11	100.97	104.01	100.91	101.12	105.23	101.27	104.17	99.631	99.726	97.524	98.125	98.51	99.425
104.58	101.06	102.36	100.02	102.08	100.95	103.98	100.89	101.09	105.21	101.24	104.13	99.604	99.695	97.498	98.096	98.485	99.395
104.53	101.03	102.33	99.998	102.05	100.93	103.96	100.87	101.06	105.2	101.21	104.1	99.577	99.663	97.472	98.066	98.459	99.365
104.48	101	102.29	99.977	102.02	100.91	103.93	100.85	101.04	105.18	101.18	104.06	99.55	99.632	97.445	98.037	98.433	99.336
104.43	100.97	102.25	99.956	101.99	100.89	103.9	100.83	101.01	105.16	101.14	104.03	99.523	99.6	97.419	98.008	98.408	99.306
104.39	100.94	102.22	99.934	101.95	100.87	103.87	100.81	100.99	105.15	101.11	104	99.496	99.569	97.393	97.979	98.382	99.276
104.34	100.92	102.18	99.913	101.92	100.85	103.84	100.79	100.96	105.13	101.08	103.96	99.469	99.537	97.367	97.949	98.356	99.247
104.29	100.89	102.15	99.892	101.89	100.83	103.81	100.77	100.94	105.11	101.05	103.93	99.443	99.506	97.341	97.92	98.331	99.217
104.25	100.86	102.11	99.871	101.86	100.81	103.78	100.75	100.91	105.1	101.02	103.89	99.416	99.474	97.314	97.891	98.305	99.188
104.2	100.83	102.08	99.849	101.83	100.79	103.75	100.73	100.89	105.08	100.99	103.86	99.389	99.443	97.288	97.862	98.28	99.158
104.15	100.8	102.04	99.828	101.8	100.77	103.72	100.71	100.86	105.06	100.96	103.82	99.362	99.411	97.262	97.833	98.254	99.128
104.11	100.77	102	99.807	101.77	100.76	103.69	100.69	100.83	105.05	100.93	103.79	99.336	99.38	97.236	97.804	98.229	99.099
104.06	100.74	101.97	99.786	101.74	100.74	103.66	100.67	100.81	105.03	100.9	103.75	99.309	99.349	97.21	97.775	98.203	99.069
104.01	100.72	101.93	99.765	101.7	100.72	103.63	100.65	100.78	105.01	100.87	103.72	99.282	99.317	97.184	97.746	98.178	99.04
103.97	100.69	101.9	99.743	101.67	100.7	103.6	100.63	100.76	105	100.84	103.68	99.256	99.286	97.158	97.716	98.153	99.011
104	100.71	101.92	99.76	101.69	100.71	103.62	100.65	100.78	105.01	100.87	103.71	99.275	99.309	97.174	97.737	98.171	99.037
104.03	100.73	101.95	99.776	101.72	100.72	103.64	100.66	100.79	105.02	100.89	103.74	99.294	99.333	97.19	97.758	98.189	99.064
104.07	100.75	101.97	99.792	101.74	100.73	103.66	100.67	100.81	105.03	100.91	103.76	99.314	99.356	97.207	97.779	98.207	99.09
104.1	100.77	101.99	99.808	101.76	100.75	103.68	100.69	100.83	105.04	100.94	103.79	99.333	99.38	97.223	97.8	98.225	99.117
104.13	100.79	102.02	99.824	101.78	100.76	103.7	100.7	100.85	105.05	100.96	103.81	99.352	99.403	97.239	97.821	98.243	99.143
104.09	100.76	101.98	99.803	101.75	100.74	103.67	100.68	100.82	105.03	100.93	103.78	99.326	99.372	97.213	97.792	98.217	99.114
104.04	100.74	101.95	99.782	101.72	100.72	103.64	100.66	100.8	105.02	100.9	103.74	99.299	99.34	97.187	97.763	98.192	99.084
103.99	100.71	101.91	99.76	101.68	100.7	103.61	100.64	100.77	105	100.87	103.71	99.272	99.309	97.161	97.734	98.166	99.055
103.95	100.68	101.88	99.739	101.65	100.68	103.58	100.62	100.75	104.98	100.84	103.68	99.246	99.278	97.135	97.705	98.141	99.025
103.9	100.65	101.84	99.718	101.62	100.66	103.55	100.6	100.72	104.97	100.81	103.64	99.219	99.246	97.109	97.676	98.115	98.996
103.85	100.62	101.8	99.697	101.59	100.65	103.52	100.58	100.69	104.95	100.78	103.61	99.193	99.215	97.083	97.647	98.09	98.966
103.81	100.59	101.77	99.676	101.56	100.63	103.49	100.56	100.67	104.93	100.75	103.57	99.166	99.184	97.057	97.618	98.065	98.937
103.76	100.57	101.73	99.655	101.53	100.61	103.46	100.54	100.64	104.92	100.72	103.54	99.139	99.153	97.031	97.589	98.039	98.908
103.71	100.54	101.7	99.634	101.5	100.59	103.44	100.53	100.62	104.9	100.69	103.5	99.113	99.121	97.005	97.56	98.014	98.878
103.67	100.51	101.66	99.613	101.47	100.57	103.41	100.51	100.59	104.88	100.66	103.47	99.086	99.09	96.979	97.531	97.989	98.849
103.62	100.48	101.63	99.592	101.44	100.55	103.38	100.49	100.57	104.87	100.63	103.44	99.06	99.059	96.953	97.502	97.964	98.82
103.57	100.45	101.59	99.571	101.41	100.53	103.35	100.47	100.54	104.85	100.6	103.4	99.033	99.028	96.927	97.474	97.938	98.791
103.53	100.42	101.56	99.55	101.37	100.51	103.32	100.45	100.52	104.83	100.57	103.37	99.007	98.997	96.901	97.445	97.913	98.761
103.48	100.4	101.52	99.529	101.34	100.49	103.29	100.43	100.49	104.82	100.54	103.33	98.98	98.966	96.876	97.416	97.888	98.732
103.43	100.37	101.49	99.508	101.31	100.48	103.26	100.41	100.47	104.8	100.51	103.3	98.954	98.935	96.85	97.387	97.863	98.703
103.39	100.34	101.45	99.487	101.28	100.46	103.23	100.39	100.44	104.78	100.48	103.26	98.928	98.904	96.824	97.358	97.838	98.674
103.42	100.36	101.47	99.503	101.3	100.47	103.25	100.4	100.46	104.79	100.5	103.29	98.947	98.927	96.84	97.379	97.856	98.701
103.45	100.38	101.5	99.519	101.32	100.48	103.27	100.42	100.48	104.8	100.53	103.32	98.966	98.951	96.857	97.4	97.874	98.727
103.49	100.4	101.52	99.535	101.35	100.49	103.29	100.43	100.49	104.81	100.55	103.34	98.986	98.974	96.873	97.421	97.892	98.754
103.52	100.42	101.55	99.551	101.37	100.51	103.31	100.44	100.51	104.82	100.57	103.37	99.005	98.997	96.889	97.442	97.91	98.78
103.55	100.44	101.57	99.567	101.39	100.52	103.33	100.46	100.53	104.83	100.6	103.39	99.025	99.021	96.906	97.463	97.928	98.807
103.59	100.46	101.6	99.583	101.41	100.53	103.34	100.47	100.55	104.84	100.62	103.42	99.044	99.044	96.922	97.484	97.946	98.834
103.62	100.49	101.62	99.6	101.43	100.54	103.36	100.49	100.57	104.85	100.65	103.45	99.063	99.068	96.938	97.505	97.964	98.86
103.66	100.51	101.65	99.616	101.45	100.55	103.38	100.5	100.58	104.86	100.67	103.47	99.083	99.091	96.955	97.527	97.982	98.887
103.69	100.53	101.67	99.632	101.47	100.57	103.4	100.51	100.6	104.87	100.69	103.5	99.102	99.115	96.971	97.548	98	98.913
103.72	100.55	101.69	99.648	101.49	100.58	103.42	100.53	100.62	104.88	100.72	103.52	99.121	99.138	96.987	97.569	98.018	98.94
103.76	100.57	101.72	99.664	101.51	100.59	103.44	100.54	100.64	104.89	100.74	103.55	99.141	99.161	97.004	97.59	98.036	98.966
103.79	100.59	101.74	99.68	101.53	100.6	103.46	100.56	100.66	104.9	100.76	103.57	99.16	99.185	97.02	97.611	98.054	98.993
103.82	100.61	101.77	99.696	101.56	100.62	103.47	100.57	100.67	104.91	100.79	103.6	99.18	99.208	97.036	97.632	98.072	99.02
103.86	100.63	101.79	99.712	101.58	100.63	103.49	100.58	100.69	104.92	100.81	103.63	99.199	99.231	97.052	97.653	98.09	99.046
103.89	100.65	101.82	99.729	101.6	100.64	103.51	100.6	100.71	104.93	100.84	103.65	99.218	99.255	97.069	97.674	98.108	99.073
103.92	100.67	101.84	99.745	101.62	100.65	103.53	100.61	100.73	104.94	100.86	103.68	99.238	99.278	97.085	97.695	98.126	99.099
103.96	100.7	101.87	99.761	101.64	100.67	103.55	100.62	100.75	104.95	100.88	103.7	99.257	99.302	97.101	97.716	98.144	99.126
103.99	100.72	101.89	99.777	101.66	100.68	103.57	100.64	100.76	104.96	100.91	103.73	99.276	99.325	97.118	97.737	98.162	99.152
104.02	100.74	101.91	99.793	101.68	100.69	103.58	100.65	100.78	104.97	100.93	103.75	99.296	99.348	97.134	97.757	98.18	99.179
104.06	100.76	101.94	99.809	101.7	100.7	103.6	100.67	100.8	104.99	100.95	103.78	99.315	99.372	97.15	97.778	98.198	99.205
104.09	100.78	101.96	99.825	101.72	100.71	103.62	100.68	100.82	105	100.98	103.81	99.334	99.395	97.167	97.799	98.216	99.232
104.12	100.8	101.99	99.841	101.74	100.73	103.64	100.69	100.83	105.01	101	103.83	99.354	99.418	97.183	97.82	98.234	99.258
104.16	100.82	102.01	99.857	101.77	100.74	103.66	100.71	100.85	105.02	101.03	103.86	99.373	99.442	97.199	97.841	98.252	99.285
104.19	100.84	102.04	99.873	101.79	100.75	103.68	100.72	100.87	105.03	101.05	103.88	99.392	99.465	97.215	97.862	98.27	99.311
104.22	100.86	102.06	99.89	101.81	100.76	103.7	100.74	100.89	105.04	101.07	103.91	99.412	99.488	97.232	97.883	98.288	99.338
104.26	100.88	102.08	99.906	101.83	100.78	103.71	100.75	100.91	105.05	101.1	103.93	99.431	99.512	97.248	97.904	98.306	99.364
104.29	100.9	102.11	99.922	101.85	100.79	103.73	100.76	100.92	105.06	101.12	103.96	99.45	99.535	97.264	97.925	98.324	99.39
104.32	100.93	102.13	99.938	101.87	100.8	103.75	100.78	100.94	105.07	101.14	103.99	99.47	99.558	97.281	97.946	98.342	99.417
104.36	100.95	102.16	99.954	101.89	100.81	103.77	100.79	100.96	105.08	101.17	104.01	99.489	99.582	97.297	97.967	98.36	99.443
104.39	100.97	102.18	99.97	101.91	100.82	103.79	100.8	100.98	105.09	101.19	104.04	99.508	99.605	97.313	97.988	98.377	99.47
104.42	100.99	102.21	99.986	101.93	100.84	103.81	100.82	101	105.1	101.22	104.06	99.528	99.628	97.329	98.009	98.395	99.496
104.46	101.01	102.23	100	101.95	100.85	103.83	100.83	101.01	105.11	101.24	104.09	99.547	99.651	97.346	98.03	98.413	99.523
104.49	101.03	102.26	100.02	101.98	100.86	103.84	100.85	101.03	105.12	101.26	104.11	99.566	99.675	97.362	98.051	98.431	99.549
104.52	101.05	102.28	100.03	102	100.87	103.86	100.86	101.05	105.13	101.29	104.14	99.585	99.698	97.378	98.072	98.449	99.575
104.56	101.07	102.3	100.05	102.02	100.89	103.88	100.87	101.07	105.14	101.31	104.16	99.605	99.721	97.394	98.093	98.467	99.602
104.59	101.09	102.33	100.07	102.04	100.9	103.9	100.89	101.08	105.15	101.33	104.19	99.624	99.745	97.411	98.114	98.485	99.628
104.54	101.06	102.29	100.05	102.01	100.88	103.87	100.87	101.06	105.13	101.3	104.16	99.597	99.713	97.384	98.084	98.459	99.598
104.5	101.03	102.26	100.02	101.98	100.86	103.84	100.85	101.03	105.11	101.27	104.12	99.57	99.681	97.358	98.055	98.434	99.568
104.45	101.01	102.22	100	101.94	100.84	103.81	100.83	101.01	105.1	101.24	104.09	99.543	99.65	97.332	98.026	98.408	99.538
104.4	100.98	102.18	99.981	101.91	100.82	103.78	100.81	100.98	105.08	101.21	104.05	99.517	99.618	97.306	97.997	98.383	99.508
104.36	100.95	102.15	99.96	101.88	100.8	103.75	100.79	100.96	105.06	101.18	104.02	99.49	99.587	97.28	97.967	98.357	99.479
104.31	100.92	102.11	99.939	101.85	100.78	103.72	100.77	100.93	105.05	101.15	103.98	99.463	99.555	97.254	97.938	98.332	99.449
104.26	100.89	102.08	99.917	101.82	100.76	103.69	100.75	100.91	105.03	101.12	103.95	99.436	99.524	97.228	97.909	98.306	99.419
104.21	100.86	102.04	99.896	101.79	100.75	103.67	100.73	100.88	105.01	101.09	103.91	99.409	99.492	97.201	97.88	98.28	99.389
104.17	100.83	102.01	99.875	101.76	100.73	103.64	100.71	100.85	105	101.06	103.88	99.383	99.461	97.175	97.851	98.255	99.359
104.12	100.81	101.97	99.854	101.72	100.71	103.61	100.69	100.83	104.98	101.03	103.84	99.356	99.429	97.149	97.822	98.23	99.33
104.07	100.78	101.93	99.832	101.69	100.69	103.58	100.67	100.8	104.96	101	103.81	99.329	99.398	97.123	97.793	98.204	99.3
104.03	100.75	101.9	99.811	101.66	100.67	103.55	100.65	100.78	104.95	100.97	103.77	99.303	99.367	97.097	97.763	98.179	99.27
103.98	100.72	101.86	99.79	101.63	100.65	103.52	100.63	100.75	104.93	100.94	103.74	99.276	99.335	97.071	97.734	98.153	99.241
103.93	100.69	101.83	99.769	101.6	100.63	103.49	100.61	100.73	104.91	100.91	103.71	99.249	99.304	97.045	97.705	98.128	99.211
103.89	100.66	101.79	99.748	101.57	100.61	103.46	100.59	100.7	104.9	100.88	103.67	99.223	99.273	97.019	97.676	98.102	99.182
103.84	100.64	101.76	99.727	101.54	100.59	103.43	100.57	100.68	104.88	100.85	103.64	99.196	99.242	96.993	97.647	98.077	99.152
103.79	100.61	101.72	99.706	101.51	100.57	103.4	100.55	100.65	104.86	100.82	103.6	99.169	99.21	96.968	97.618	98.052	99.122
103.75	100.58	101.68	99.684	101.48	100.56	103.38	100.53	100.63	104.85	100.79	103.57	99.143	99.179	96.942	97.589	98.026	99.093
103.7	100.55	101.65	99.663	101.45	100.54	103.35	100.52	100.6	104.83	100.76	103.53	99.116	99.148	96.916	97.561	98.001	99.063
103.65	100.52	101.61	99.642	101.41	100.52	103.32	100.5	100.57	104.81	100.73	103.5	99.09	99.117	96.89	97.532	97.976	99.034
103.61	100.49	101.58	99.621	101.38	100.5	103.29	100.48	100.55	104.8	100.7	103.47	99.063	99.086	96.864	97.503	97.951	99.005
103.56	100.47	101.54	99.6	101.35	100.48	103.26	100.46	100.52	104.78	100.67	103.43	99.037	99.054	96.838	97.474	97.925	98.975
103.51	100.44	101.51	99.579	101.32	100.46	103.23	100.44	100.5	104.77	100.64	103.4	99.01	99.023	96.812	97.445	97.9	98.946
103.47	100.41	101.47	99.558	101.29	100.44	103.2	100.42	100.47	104.75	100.61	103.36	98.984	98.992	96.787	97.416	97.875	98.916
103.42	100.38	101.44	99.537	101.26	100.42	103.17	100.4	100.45	104.73	100.58	103.33	98.958	98.961	96.761	97.387	97.85	98.887
103.37	100.35	101.4	99.516	101.23	100.41	103.14	100.38	100.42	104.72	100.55	103.29	98.931	98.93	96.735	97.359	97.825	98.858
103.33	100.32	101.37	99.495	101.2	100.39	103.12	100.36	100.4	104.7	100.52	103.26	98.905	98.899	96.709	97.33	97.8	98.829
103.28	100.3	101.33	99.474	101.17	100.37	103.09	100.34	100.37	104.68	100.49	103.23	98.878	98.868	96.684	97.301	97.775	98.799
103.24	100.27	101.3	99.453	101.14	100.35	103.06	100.32	100.35	104.67	100.46	103.19	98.852	98.837	96.658	97.272	97.749	98.77
103.19	100.24	101.26	99.432	101.11	100.33	103.03	100.3	100.32	104.65	100.43	103.16	98.826	98.806	96.632	97.244	97.724	98.741
103.14	100.21	101.23	99.411	101.08	100.31	103	100.28	100.3	104.63	100.4	103.12	98.799	98.775	96.607	97.215	97.699	98.712
103.1	100.18	101.19	99.39	101.05	100.29	102.97	100.26	100.27	104.62	100.37	103.09	98.773	98.744	96.581	97.186	97.674	98.683
103.05	100.16	101.16	99.369	101.01	100.27	102.94	100.24	100.25	104.6	100.34	103.06	98.747	98.713	96.555	97.158	97.649	98.654
103.01	100.13	101.12	99.349	100.98	100.26	102.91	100.22	100.22	104.58	100.31	103.02	98.721	98.682	96.53	97.129	97.624	98.624
102.96	100.1	101.09	99.328	100.95	100.24	102.89	100.21	100.2	104.57	100.28	102.99	98.694	98.652	96.504	97.1	97.599	98.595
102.91	100.07	101.05	99.307	100.92	100.22	102.86	100.19	100.17	104.55	100.25	102.96	98.668	98.621	96.479	97.072	97.574	98.566
102.87	100.04	101.02	99.286	100.89	100.2	102.83	100.17	100.15	104.53	100.22	102.92	98.642	98.59	96.453	97.043	97.55	98.537
102.82	100.02	100.98	99.265	100.86	100.18	102.8	100.15	100.12	104.52	100.19	102.89	98.616	98.559	96.428	97.015	97.525	98.508
102.78	99.989	100.95	99.244	100.83	100.16	102.77	100.13	100.1	104.5	100.16	102.85	98.59	98.528	96.402	96.986	97.5	98.479
102.73	99.961	100.91	99.224	100.8	100.14	102.74	100.11	100.07	104.49	100.13	102.82	98.564	98.498	96.377	96.958	97.475	98.451
102.69	99.933	100.88	99.203	100.77	100.13	102.72	100.09	100.05	104.47	100.1	102.79	98.538	98.467	96.351	96.929	97.45	98.422
102.64	99.905	100.84	99.182	100.74	100.11	102.69	100.07	100.02	104.45	100.07	102.75	98.511	98.436	96.326	96.901	97.425	98.393
102.59	99.877	100.81	99.161	100.71	100.09	102.66	100.05	99.996	104.44	100.04	102.72	98.485	98.406	96.3	96.872	97.4	98.364
102.55	99.849	100.77	99.141	100.68	100.07	102.63	100.03	99.971	104.42	100.01	102.69	98.459	98.375	96.275	96.844	97.376	98.335
102.5	99.821	100.74	99.12	100.65	100.05	102.6	100.01	99.946	104.4	99.982	102.65	98.433	98.344	96.249	96.815	97.351	98.306
102.46	99.794	100.7	99.099	100.62	100.03	102.57	99.994	99.921	104.39	99.952	102.62	98.407	98.314	96.224	96.787	97.326	98.278
102.41	99.766	100.67	99.078	100.59	100.01	102.55	99.975	99.897	104.37	99.923	102.58	98.381	98.283	96.199	96.759	97.301	98.249
102.37	99.738	100.63	99.058	100.56	99.996	102.52	99.956	99.872	104.35	99.893	102.55	98.355	98.253	96.173	96.73	97.277	98.22
102.32	99.71	100.6	99.037	100.53	99.977	102.49	99.937	99.847	104.34	99.864	102.52	98.329	98.222	96.148	96.702	97.252	98.191
102.28	99.683	100.56	99.016	100.5	99.959	102.46	99.917	99.822	104.32	99.835	102.48	98.303	98.192	96.123	96.674	97.227	98.163
102.23	99.655	100.53	98.996	100.47	99.94	102.43	99.898	99.797	104.31	99.805	102.45	98.278	98.161	96.097	96.645	97.203	98.134
102.18	99.627	100.49	98.975	100.44	99.922	102.4	99.879	99.772	104.29	99.776	102.42	98.252	98.131	96.072	96.617	97.178	98.105
102.14	99.599	100.46	98.955	100.41	99.904	102.38	99.86	99.748	104.27	99.746	102.38	98.226	98.1	96.047	96.589	97.154	98.077
102.09	99.572	100.43	98.934	100.38	99.885	102.35	99.841	99.723	104.26	99.717	102.35	98.2	98.07	96.022	96.56	97.129	98.048
102.05	99.544	100.39	98.913	100.35	99.867	102.32	99.822	99.698	104.24	99.688	102.32	98.174	98.039	95.996	96.532	97.104	98.02
102	99.517	100.36	98.893	100.32	99.849	102.29	99.803	99.673	104.22	99.658	102.28	98.148	98.009	95.971	96.504	97.08	97.991
101.96	99.489	100.32	98.872	100.29	99.83	102.26	99.784	99.649	104.21	99.629	102.25	98.123	97.979	95.946	96.476	97.055	97.963
101.91	99.461	100.29	98.852	100.26	99.812	102.23	99.765	99.624	104.19	99.6	102.22	98.097	97.948	95.921	96.448	97.031	97.934
101.87	99.434	100.25	98.831	100.23	99.794	102.21	99.746	99.599	104.18	99.571	102.18	98.071	97.918	95.896	96.42	97.006	97.906
101.82	99.406	100.22	98.811	100.2	99.775	102.18	99.727	99.575	104.16	99.541	102.15	98.045	97.888	95.871	96.391	96.982	97.877
101.78	99.379	100.18	98.79	100.17	99.757	102.15	99.708	99.55	104.14	99.512	102.12	98.02	97.857	95.846	96.363	96.958	97.849
101.73	99.351	100.15	98.77	100.14	99.739	102.12	99.689	99.525	104.13	99.483	102.08	97.994	97.827	95.82	96.335	96.933	97.821
101.69	99.324	100.12	98.749	100.11	99.72	102.09	99.67	99.501	104.11	99.454	102.05	97.968	97.797	95.795	96.307	96.909	97.792
101.64	99.296	100.08	98.729	100.08	99.702	102.07	99.652	99.476	104.09	99.425	102.02	97.943	97.767	95.77	96.279	96.884	97.764
101.6	99.269	100.05	98.708	100.05	99.684	102.04	99.633	99.452	104.08	99.396	101.98	97.917	97.737	95.745	96.251	96.86	97.736
101.55	99.241	100.01	98.688	100.02	99.666	102.01	99.614	99.427	104.06	99.366	101.95	97.891	97.706	95.72	96.223	96.836	97.708
101.51	99.214	99.98	98.667	99.991	99.647	101.98	99.595	99.403	104.05	99.337	101.92	97.866	97.676	95.695	96.195	96.811	97.679
101.46	99.187	99.946	98.647	99.961	99.629	101.96	99.576	99.378	104.03	99.308	101.88	97.84	97.646	95.67	96.167	96.787	97.651
101.42	99.159	99.912	98.627	99.931	99.611	101.93	99.557	99.354	104.01	99.279	101.85	97.815	97.616	95.645	96.139	96.763	97.623
101.38	99.132	99.878	98.606	99.902	99.593	101.9	99.538	99.329	104	99.25	101.82	97.789	97.586	95.62	96.111	96.739	97.595
101.33	99.105	99.844	98.586	99.872	99.575	101.87	99.52	99.305	103.98	99.221	101.79	97.764	97.556	95.596	96.084	96.714	97.567
101.29	99.077	99.81	98.566	99.843	99.557	101.84	99.501	99.28	103.97	99.192	101.75	97.738	97.526	95.571	96.056	96.69	97.539
101.24	99.05	99.776	98.545	99.813	99.539	101.82	99.482	99.256	103.95	99.163	101.72	97.713	97.496	95.546	96.028	96.666	97.51
101.2	99.023	99.742	98.525	99.784	99.52	101.79	99.463	99.231	103.93	99.135	101.69	97.687	97.466	95.521	96	96.642	97.482
101.15	98.995	99.708	98.505	99.754	99.502	101.76	99.444	99.207	103.92	99.106	101.65	97.662	97.436	95.496	95.972	96.618	97.454
101.11	98.968	99.674	98.484	99.725	99.484	101.73	99.426	99.183	103.9	99.077	101.62	97.636	97.406	95.471	95.944	96.593	97.426
101.06	98.941	99.64	98.464	99.695	99.466	101.71	99.407	99.158	103.88	99.048	101.59	97.611	97.376	95.446	95.917	96.569	97.398
101.02	98.914	99.606	98.444	99.666	99.448	101.68	99.388	99.134	103.87	99.019	101.56	97.586	97.346	95.422	95.889	96.545	97.37
100.98	98.887	99.572	98.424	99.636	99.43	101.65	99.369	99.11	103.85	98.99	101.52	97.56	97.316	95.397	95.861	96.521	97.343
100.93	98.859	99.539	98.403	99.607	99.412	101.62	99.351	99.085	103.84	98.962	101.49	97.535	97.287	95.372	95.833	96.497	97.315
100.89	98.832	99.505	98.383	99.578	99.394	101.59	99.332	99.061	103.82	98.933	101.46	97.51	97.257	95.347	95.806	96.473	97.287
100.84	98.805	99.471	98.363	99.548	99.376	101.57	99.313	99.037	103.8	98.904	101.42	97.484	97.227	95.323	95.778	96.449	97.259
100.8	98.778	99.438	98.343	99.519	99.358	101.54	99.295	99.012	103.79	98.875	101.39	97.459	97.197	95.298	95.75	96.425	97.231
100.75	98.751	99.404	98.323	99.49	99.34	101.51	99.276	98.988	103.77	98.847	101.36	97.434	97.167	95.273	95.723	96.401	97.203
100.71	98.724	99.37	98.302	99.461	99.322	101.48	99.257	98.964	103.76	98.818	101.33	97.408	97.138	95.249	95.695	96.377	97.176
100.67	98.697	99.337	98.282	99.431	99.304	101.46	99.239	98.94	103.74	98.789	101.29	97.383	97.108	95.224	95.667	96.353	97.148
100.62	98.67	99.303	98.262	99.402	99.286	101.43	99.22	98.916	103.72	98.761	101.26	97.358	97.078	95.199	95.64	96.329	97.12
100.58	98.643	99.27	98.242	99.373	99.268	101.4	99.201	98.891	103.71	98.732	101.23	97.333	97.048	95.175	95.612	96.305	97.092
100.53	98.616	99.236	98.222	99.344	99.25	101.37	99.183	98.867	103.69	98.703	101.2	97.308	97.019	95.15	95.585	96.281	97.065
100.49	98.589	99.203	98.202	99.315	99.232	101.35	99.164	98.843	103.68	98.675	101.16	97.283	96.989	95.126	95.557	96.257	97.037
100.45	98.562	99.169	98.182	99.286	99.215	101.32	99.146	98.819	103.66	98.646	101.13	97.257	96.96	95.101	95.53	96.234	97.009
100.4	98.535	99.136	98.162	99.257	99.197	101.29	99.127	98.795	103.64	98.618	101.1	97.232	96.93	95.076	95.502	96.21	96.982
100.36	98.508	99.102	98.142	99.228	99.179	101.27	99.109	98.771	103.63	98.589	101.07	97.207	96.9	95.052	95.475	96.186	96.954
100.31	98.481	99.069	98.122	99.199	99.161	101.24	99.09	98.747	103.61	98.561	101.03	97.182	96.871	95.027	95.447	96.162	96.927
100.27	98.454	99.035	98.101	99.17	99.143	101.21	99.072	98.723	103.6	98.532	101	97.157	96.841	95.003	95.42	96.138	96.899
100.23	98.427	99.002	98.081	99.141	99.125	101.18	99.053	98.699	103.58	98.504	100.97	97.132	96.812	94.978	95.392	96.115	96.872
100.18	98.4	98.969	98.061	99.112	99.107	101.16	99.035	98.675	103.56	98.475	100.94	97.107	96.782	94.954	95.365	96.091	96.844
100.14	98.374	98.936	98.041	99.083	99.09	101.13	99.016	98.651	103.55	98.447	100.9	97.082	96.753	94.93	95.337	96.067	96.817
100.1	98.347	98.902	98.022	99.054	99.072	101.1	98.998	98.627	103.53	98.419	100.87	97.057	96.723	94.905	95.31	96.044	96.789
100.05	98.32	98.869	98.002	99.025	99.054	101.07	98.979	98.603	103.52	98.39	100.84	97.032	96.694	94.881	95.283	96.02	96.762
100.01	98.293	98.836	97.982	98.996	99.036	101.05	98.961	98.579	103.5	98.362	100.81	97.007	96.664	94.856	95.255	95.996	96.734
99.966	98.266	98.803	97.962	98.967	99.019	101.02	98.942	98.555	103.48	98.334	100.78	96.982	96.635	94.832	95.228	95.973	96.707
99.923	98.24	98.77	97.942	98.939	99.001	100.99	98.924	98.531	103.47	98.305	100.74	96.957	96.606	94.808	95.201	95.949	96.68
99.879	98.213	98.736	97.922	98.91	98.983	100.97	98.905	98.507	103.45	98.277	100.71	96.933	96.576	94.783	95.174	95.925	96.653
99.836	98.186	98.703	97.902	98.881	98.966	100.94	98.887	98.483	103.44	98.249	100.68	96.908	96.547	94.759	95.146	95.902	96.625
99.793	98.16	98.67	97.882	98.852	98.948	100.91	98.869	98.459	103.42	98.221	100.65	96.883	96.518	94.735	95.119	95.878	96.598
99.749	98.133	98.637	97.862	98.824	98.93	100.88	98.85	98.435	103.4	98.192	100.61	96.858	96.489	94.71	95.092	95.855	96.571
99.706	98.106	98.604	97.842	98.795	98.913	100.86	98.832	98.411	103.39	98.164	100.58	96.833	96.459	94.686	95.065	95.831	96.544
[truncated: 41,201 more rows]
