# Supplementary material for: Global sleep homeostasis reflects temporally and spatially integrated local cortical neuronal activity
Source: eLife. 2020 Jul 2;9:e54148. doi: 10.7554/eLife.54148 (PMC7332296; doi:10.7554/eLife.54148)
Supplement: Figure 3—source data 1. [file elife-54148-fig3-data1.zip › Figure 3/Model Process S/Process-S-FR-Model-SWA-Mouse-1.csv]

Mean LFP	LFP 1	LFP 2	LFP 3	LFP 4	LFP 5	LFP 6	LFP 7	LFP 8	LFP 9	LFP 10	LFP 11	LFP 12
104.69	125.63	96.76	127.69	95.86	99.103	118.24	103.09	110.76	104.56	104.33	113.04	105.67
104.7	125.62	96.791	127.7	95.876	99.117	118.29	103.1	110.75	104.57	104.33	113.04	105.68
104.71	125.63	96.828	127.72	95.888	99.131	118.33	103.12	110.76	104.58	104.34	113.04	105.69
104.72	125.63	96.864	127.72	95.904	99.145	118.39	103.19	110.76	104.58	104.35	113.05	105.7
104.74	125.64	96.888	127.75	95.918	99.154	118.43	103.16	110.76	104.59	104.36	113.05	105.71
104.74	125.6	96.962	127.76	95.906	99.163	118.43	103.16	110.77	104.6	104.37	113.06	105.72
104.74	125.61	96.986	127.75	95.909	99.152	118.43	103.19	110.78	104.61	104.37	113.06	105.73
104.73	125.61	97.006	127.71	95.881	99.141	118.35	103.19	110.78	104.61	104.38	113.07	105.73
104.73	125.61	97.029	127.69	95.868	99.134	118.33	103.2	110.79	104.61	104.38	113.07	105.73
104.73	125.61	97.054	127.68	95.86	99.137	118.28	103.22	110.79	104.62	104.39	113.07	105.74
104.73	125.6	97.061	127.69	95.852	99.139	118.21	103.25	110.79	104.62	104.4	113.08	105.75
104.72	125.56	97.069	127.66	95.827	99.129	118.18	103.25	110.79	104.62	104.4	113.07	105.75
104.72	125.55	97.083	127.65	95.817	99.13	118.1	103.27	110.79	104.62	104.41	113.07	105.75
104.71	125.52	97.118	127.61	95.793	99.125	118.02	103.24	110.8	104.62	104.41	113.08	105.76
104.7	125.48	97.124	127.61	95.784	99.118	118.02	103.24	110.8	104.63	104.42	113.08	105.76
104.7	125.44	97.134	127.61	95.761	99.108	118.01	103.26	110.8	104.63	104.42	113.08	105.76
104.7	125.44	97.151	127.6	95.764	99.111	117.99	103.27	110.8	104.63	104.43	113.08	105.77
104.71	125.46	97.176	127.61	95.787	99.126	118.01	103.33	110.8	104.64	104.44	113.08	105.78
104.73	125.47	97.219	127.63	95.817	99.142	118.04	103.36	110.8	104.66	104.45	113.09	105.79
104.74	125.47	97.264	127.64	95.852	99.158	118.1	103.4	110.8	104.67	104.46	113.1	105.8
104.76	125.49	97.317	127.65	95.881	99.164	118.14	103.44	110.81	104.67	104.47	113.12	105.81
104.77	125.48	97.355	127.65	95.903	99.18	118.19	103.47	110.81	104.68	104.48	113.12	105.81
104.78	125.47	97.414	127.65	95.92	99.191	118.22	103.5	110.81	104.69	104.49	113.14	105.82
104.79	125.48	97.469	127.65	95.945	99.201	118.27	103.53	110.82	104.7	104.49	113.14	105.83
104.79	125.48	97.517	127.66	95.963	99.214	118.32	103.57	110.82	104.7	104.5	113.14	105.83
104.8	125.49	97.562	127.66	95.981	99.227	118.38	103.59	110.82	104.71	104.51	113.15	105.84
104.82	125.49	97.655	127.68	96.016	99.254	118.43	103.65	110.82	104.72	104.52	113.16	105.84
104.83	125.46	97.693	127.7	96.044	99.274	118.46	103.7	110.83	104.72	104.53	113.17	105.85
104.84	125.47	97.741	127.7	96.07	99.292	118.52	103.74	110.83	104.73	104.54	113.18	105.85
104.85	125.44	97.8	127.72	96.098	99.305	118.56	103.76	110.83	104.74	104.55	113.18	105.86
104.86	125.44	97.839	127.74	96.112	99.326	118.6	103.75	110.83	104.75	104.56	113.19	105.86
104.87	125.44	97.889	127.75	96.125	99.343	118.64	103.77	110.83	104.76	104.57	113.19	105.87
104.88	125.43	97.92	127.73	96.145	99.371	118.7	103.8	110.83	104.77	104.58	113.2	105.88
104.88	125.44	97.937	127.71	96.174	99.385	118.75	103.86	110.82	104.78	104.59	113.2	105.89
104.89	125.45	97.979	127.72	96.199	99.403	118.79	103.88	110.82	104.78	104.6	113.21	105.9
104.91	125.46	98.031	127.73	96.225	99.426	118.84	103.94	110.81	104.8	104.6	113.21	105.91
104.92	125.46	98.074	127.74	96.248	99.446	118.89	103.96	110.81	104.81	104.61	113.22	105.91
104.93	125.47	98.086	127.75	96.263	99.461	118.92	103.96	110.81	104.81	104.62	113.25	105.92
104.94	125.48	98.106	127.74	96.276	99.47	118.95	103.98	110.83	104.82	104.63	113.26	105.93
104.95	125.49	98.124	127.74	96.288	99.479	118.96	103.99	110.83	104.83	104.64	113.27	105.95
104.96	125.5	98.196	127.75	96.302	99.493	119.01	104.03	110.83	104.84	104.65	113.28	105.96
104.98	125.51	98.24	127.75	96.314	99.509	119.03	104.06	110.84	104.85	104.66	113.3	105.97
104.99	125.53	98.272	127.76	96.326	99.522	119.06	104.08	110.85	104.86	104.67	113.31	105.98
105	125.51	98.289	127.76	96.343	99.54	119.09	104.12	110.85	104.87	104.68	113.33	105.99
105.02	125.53	98.296	127.77	96.348	99.55	119.11	104.13	110.86	104.88	104.69	113.35	106.01
105.03	125.54	98.306	127.77	96.365	99.566	119.12	104.16	110.87	104.88	104.7	113.36	106.02
105.04	125.55	98.331	127.77	96.369	99.58	119.14	104.18	110.88	104.89	104.71	113.38	106.03
105.05	125.54	98.376	127.77	96.389	99.597	119.18	104.22	110.88	104.89	104.72	113.38	106.04
105.06	125.54	98.413	127.77	96.405	99.615	119.21	104.24	110.89	104.9	104.73	113.4	106.04
105.07	125.55	98.462	127.78	96.418	99.637	119.23	104.26	110.89	104.91	104.74	113.41	106.05
105.07	125.55	98.484	127.78	96.421	99.657	119.25	104.28	110.9	104.91	104.75	113.42	106.06
105.09	125.57	98.514	127.78	96.432	99.674	119.27	104.32	110.91	104.92	104.76	113.44	106.08
105.1	125.57	98.562	127.78	96.443	99.691	119.31	104.37	110.91	104.93	104.77	113.44	106.09
105.12	125.57	98.644	127.8	96.458	99.709	119.36	104.42	110.92	104.94	104.78	113.45	106.1
105.14	125.59	98.71	127.81	96.478	99.734	119.43	104.5	110.93	104.95	104.79	113.47	106.11
105.15	125.59	98.783	127.81	96.505	99.744	119.48	104.56	110.93	104.96	104.8	113.47	106.12
105.17	125.6	98.822	127.82	96.519	99.766	119.54	104.6	110.94	104.97	104.81	113.48	106.13
105.18	125.6	98.869	127.83	96.532	99.786	119.59	104.65	110.94	104.97	104.82	113.5	106.14
105.18	125.58	98.92	127.84	96.552	99.791	119.65	104.73	110.94	104.98	104.83	113.51	106.14
105.2	125.59	98.948	127.85	96.589	99.799	119.69	104.85	110.94	104.99	104.84	113.52	106.14
105.22	125.61	99.002	127.86	96.619	99.81	119.74	104.92	110.96	105.01	104.85	113.55	106.16
105.24	125.62	99.034	127.86	96.652	99.819	119.79	104.96	110.96	105.02	104.86	113.55	106.16
105.25	125.63	99.088	127.86	96.671	99.822	119.8	104.96	110.97	105.03	104.87	113.56	106.16
105.26	125.63	99.122	127.87	96.701	99.825	119.87	105.01	110.97	105.04	104.88	113.57	106.17
105.27	125.65	99.161	127.87	96.726	99.84	119.95	105.07	110.97	105.05	104.89	113.57	106.18
105.29	125.68	99.218	127.88	96.755	99.856	120.02	105.14	110.99	105.06	104.9	113.58	106.19
105.3	125.64	99.276	127.83	96.76	99.857	120.03	105.14	110.99	105.07	104.91	113.59	106.2
105.29	125.61	99.297	127.77	96.762	99.858	120.05	105.11	111	105.07	104.91	113.59	106.2
105.28	125.57	99.319	127.71	96.748	99.857	120.06	105.05	111.01	105.08	104.92	113.6	106.2
105.27	125.53	99.33	127.66	96.751	99.861	120.04	104.99	111.01	105.08	104.93	113.6	106.21
105.26	125.5	99.338	127.61	96.742	99.867	120.03	104.93	110.99	105.08	104.93	113.6	106.22
105.25	125.45	99.334	127.54	96.721	99.871	120.04	104.89	110.98	105.09	104.94	113.6	106.22
105.26	125.45	99.361	127.51	96.738	99.879	120.08	104.93	110.98	105.1	104.95	113.61	106.23
105.28	125.46	99.398	127.51	96.78	99.888	120.12	105.03	110.99	105.11	104.96	113.63	106.24
105.3	125.47	99.437	127.49	96.803	99.892	120.15	105.11	111.01	105.13	104.98	113.65	106.25
105.32	125.48	99.464	127.5	96.819	99.894	120.21	105.12	111.02	105.14	105.01	113.68	106.27
105.33	125.48	99.522	127.48	96.821	99.896	120.23	105.13	111.03	105.15	105.02	113.69	106.28
105.35	125.5	99.571	127.48	96.829	99.889	120.27	105.12	111.05	105.17	105.04	113.7	106.3
105.37	125.5	99.618	127.45	96.834	99.894	120.31	105.15	111.06	105.18	105.05	113.71	106.31
105.39	125.51	99.683	127.43	96.842	99.9	120.37	105.17	111.07	105.2	105.07	113.73	106.32
105.4	125.52	99.732	127.39	96.848	99.902	120.43	105.18	111.08	105.21	105.08	113.75	106.34
105.42	125.53	99.765	127.4	96.853	99.909	120.48	105.2	111.09	105.22	105.09	113.76	106.35
105.44	125.54	99.811	127.39	96.865	99.912	120.53	105.2	111.1	105.23	105.11	113.78	106.37
105.45	125.54	99.855	127.36	96.865	99.915	120.56	105.2	111.11	105.24	105.12	113.79	106.38
105.47	125.55	99.888	127.36	96.885	99.918	120.62	105.24	111.12	105.25	105.13	113.81	106.4
105.49	125.57	99.927	127.34	96.895	99.92	120.67	105.25	111.13	105.27	105.15	113.84	106.41
105.5	125.57	100	127.3	96.897	99.922	120.71	105.23	111.15	105.28	105.16	113.85	106.42
105.52	125.57	100.04	127.27	96.898	99.926	120.74	105.19	111.16	105.29	105.17	113.86	106.43
105.53	125.58	100.09	127.25	96.906	99.927	120.79	105.2	111.17	105.3	105.19	113.88	106.45
105.55	125.6	100.14	127.23	96.915	99.934	120.84	105.22	111.18	105.32	105.2	113.89	106.46
105.56	125.6	100.18	127.2	96.927	99.936	120.87	105.23	111.19	105.32	105.22	113.91	106.47
105.57	125.61	100.24	127.21	96.941	99.942	120.91	105.25	111.2	105.33	105.23	113.93	106.48
105.59	125.62	100.3	127.21	96.952	99.943	120.93	105.28	111.21	105.35	105.25	113.94	106.49
105.6	125.59	100.33	127.18	96.959	99.917	120.95	105.31	111.22	105.36	105.26	113.96	106.5
105.61	125.58	100.4	127.15	96.96	99.92	120.97	105.32	111.23	105.36	105.27	113.96	106.51
105.62	125.57	100.44	127.13	96.972	99.92	120.98	105.35	111.24	105.37	105.28	113.98	106.52
105.62	125.53	100.46	127.1	96.981	99.914	120.97	105.36	111.25	105.38	105.29	113.98	106.52
105.62	125.49	100.47	127.06	96.99	99.915	120.97	105.37	111.26	105.38	105.3	113.98	106.52
105.64	125.5	100.51	127.06	97.012	99.907	120.99	105.4	111.27	105.4	105.31	114	106.54
105.65	125.52	100.55	127.06	97.029	99.911	121.03	105.42	111.28	105.41	105.32	114.02	106.55
105.67	125.52	100.59	127.04	97.042	99.911	121.05	105.43	111.29	105.42	105.34	114.04	106.56
105.68	125.53	100.62	127.01	97.054	99.913	121.07	105.44	111.29	105.43	105.35	114.06	106.57
105.69	125.54	100.66	126.98	97.063	99.916	121.1	105.45	111.3	105.44	105.36	114.07	106.58
105.7	125.55	100.7	126.96	97.073	99.922	121.11	105.47	111.31	105.45	105.37	114.08	106.59
105.71	125.56	100.72	126.94	97.086	99.916	121.13	105.49	111.32	105.46	105.38	114.1	106.6
105.72	125.56	100.74	126.91	97.099	99.897	121.15	105.52	111.33	105.46	105.4	114.12	106.61
105.73	125.58	100.78	126.88	97.112	99.9	121.17	105.53	111.33	105.47	105.41	114.13	106.62
105.75	125.6	100.83	126.88	97.122	99.903	121.22	105.56	111.34	105.48	105.42	114.14	106.63
105.76	125.61	100.85	126.88	97.127	99.9	121.24	105.56	111.35	105.5	105.44	114.16	106.64
105.77	125.62	100.91	126.85	97.139	99.902	121.28	105.57	111.36	105.5	105.45	114.18	106.66
105.79	125.64	100.95	126.85	97.162	99.902	121.33	105.59	111.37	105.52	105.47	114.2	106.67
105.8	125.61	100.99	126.79	97.166	99.904	121.35	105.57	111.38	105.53	105.48	114.21	106.68
105.81	125.61	101.06	126.75	97.168	99.913	121.37	105.59	111.39	105.53	105.49	114.22	106.68
105.82	125.61	101.1	126.71	97.171	99.922	121.38	105.57	111.4	105.54	105.49	114.23	106.69
105.83	125.62	101.15	126.69	97.188	99.931	121.39	105.59	111.41	105.55	105.51	114.25	106.7
105.85	125.64	101.2	126.65	97.208	99.941	121.43	105.61	111.42	105.57	105.52	114.27	106.71
105.86	125.65	101.24	126.64	97.226	99.943	121.46	105.63	111.43	105.58	105.53	114.29	106.72
105.88	125.66	101.28	126.64	97.246	99.951	121.51	105.65	111.44	105.59	105.54	114.3	106.73
105.89	125.66	101.34	126.62	97.255	99.957	121.54	105.68	111.45	105.6	105.56	114.32	106.75
105.91	125.67	101.39	126.61	97.265	99.961	121.55	105.68	111.46	105.62	105.57	114.34	106.76
105.92	125.67	101.43	126.57	97.275	99.967	121.56	105.63	111.47	105.63	105.58	114.35	106.76
105.92	125.68	101.52	126.54	97.289	99.984	121.59	105.63	111.47	105.64	105.58	114.36	106.77
105.93	125.7	101.58	126.52	97.312	99.997	121.63	105.64	111.47	105.65	105.59	114.37	106.78
105.95	125.71	101.61	126.51	97.335	100.01	121.67	105.7	111.48	105.67	105.6	114.38	106.78
105.97	125.72	101.65	126.51	97.345	100.01	121.68	105.72	111.49	105.68	105.62	114.41	106.8
105.98	125.73	101.68	126.5	97.36	100.02	121.7	105.74	111.51	105.69	105.63	114.43	106.81
105.99	125.68	101.72	126.45	97.368	100.02	121.7	105.74	111.52	105.7	105.64	114.44	106.82
106.01	125.69	101.76	126.44	97.383	100.03	121.72	105.78	111.53	105.71	105.66	114.46	106.83
106.01	125.63	101.8	126.4	97.388	100.03	121.72	105.78	111.54	105.72	105.67	114.47	106.84
106.02	125.59	101.81	126.39	97.392	100.04	121.73	105.79	111.54	105.72	105.68	114.47	106.84
106.04	125.59	101.85	126.4	97.406	100.05	121.75	105.84	111.55	105.73	105.69	114.49	106.86
106.05	125.61	101.9	126.4	97.424	100.05	121.75	105.86	111.56	105.75	105.7	114.5	106.87
106.06	125.63	101.94	126.4	97.437	100.05	121.76	105.88	111.57	105.76	105.71	114.52	106.88
106.08	125.63	101.98	126.4	97.453	100.06	121.77	105.9	111.58	105.77	105.73	114.54	106.89
106.09	125.63	102	126.39	97.461	100.06	121.71	105.93	111.59	105.78	105.74	114.56	106.9
106.1	125.63	102.05	126.37	97.473	100.07	121.72	105.94	111.6	105.79	105.75	114.57	106.91
106.1	125.59	102.1	126.31	97.479	100.07	121.68	105.96	111.61	105.8	105.76	114.58	106.92
106.11	125.55	102.15	126.31	97.494	100.08	121.67	105.99	111.62	105.81	105.76	114.59	106.92
106.12	125.52	102.17	126.3	97.511	100.06	121.62	106.03	111.63	105.82	105.77	114.6	106.93
106.14	125.52	102.21	126.28	97.527	100.07	121.64	106.06	111.64	105.83	105.78	114.62	106.94
106.14	125.46	102.23	126.25	97.539	100.06	121.61	106.08	111.65	105.84	105.79	114.62	106.95
106.16	125.47	102.26	126.25	97.561	100.06	121.63	106.12	111.66	105.85	105.81	114.64	106.96
106.18	125.49	102.31	126.25	97.58	100.07	121.64	106.18	111.68	105.86	105.82	114.66	106.98
106.19	125.45	102.35	126.25	97.59	100.07	121.65	106.21	111.69	105.87	105.84	114.67	106.99
106.21	125.45	102.39	126.25	97.6	100.07	121.65	106.25	111.7	105.89	105.85	114.7	107
106.22	125.42	102.41	126.25	97.616	100.06	121.65	106.29	111.71	105.9	105.87	114.71	107.01
106.24	125.42	102.45	126.24	97.629	100.07	121.64	106.31	111.73	105.91	105.88	114.73	107.03
106.25	125.43	102.48	126.21	97.636	100.07	121.59	106.32	111.74	105.92	105.89	114.75	107.04
106.26	125.42	102.51	126.2	97.642	100.07	121.57	106.33	111.75	105.93	105.9	114.77	107.05
106.27	125.43	102.55	126.16	97.65	100.07	121.58	106.36	111.76	105.94	105.92	114.78	107.06
106.28	125.43	102.63	126.12	97.666	100.08	121.59	106.37	111.76	105.95	105.92	114.79	107.07
106.3	125.45	102.67	126.13	97.691	100.09	121.62	106.38	111.77	105.96	105.94	114.81	107.08
106.32	125.47	102.73	126.13	97.71	100.09	121.63	106.4	111.78	105.98	105.95	114.82	107.1
106.32	125.48	102.81	126.09	97.723	100.1	121.68	106.41	111.78	105.98	105.96	114.83	107.1
106.33	125.48	102.88	126.09	97.743	100.12	121.73	106.43	111.79	105.99	105.96	114.84	107.11
106.35	125.49	102.96	126.1	97.775	100.13	121.8	106.5	111.79	106	105.97	114.85	107.11
106.35	125.5	103.01	126.11	97.795	100.14	121.83	106.51	111.79	106.01	105.98	114.86	107.11
106.36	125.5	103.07	126.11	97.813	100.16	121.9	106.56	111.79	106.02	105.99	114.86	107.12
106.38	125.5	103.11	126.12	97.835	100.17	121.97	106.61	111.8	106.03	106	114.88	107.13
106.4	125.52	103.16	126.12	97.867	100.19	122.04	106.72	111.8	106.05	106.01	114.89	107.14
106.4	125.52	103.17	126.13	97.886	100.2	122.07	106.77	111.8	106.05	106.02	114.9	107.15
106.41	125.52	103.23	126.13	97.9	100.22	122.12	106.78	111.79	106.06	106.03	114.9	107.15
106.41	125.5	103.27	126.13	97.902	100.24	122.13	106.76	111.78	106.06	106.04	114.9	107.16
106.39	125.46	103.29	126.11	97.903	100.26	122.07	106.64	111.76	106.07	106.04	114.87	107.16
106.4	125.47	103.33	126.11	97.915	100.27	122.09	106.63	111.75	106.08	106.05	114.87	107.17
106.4	125.48	103.37	126.12	97.937	100.29	122.12	106.67	111.74	106.08	106.06	114.88	107.18
106.41	125.48	103.4	126.13	97.951	100.3	122.15	106.69	111.74	106.09	106.07	114.88	107.18
106.42	125.47	103.45	126.13	97.973	100.31	122.19	106.76	111.74	106.1	106.08	114.89	107.19
106.43	125.47	103.53	126.12	98.001	100.32	122.23	106.81	111.74	106.11	106.09	114.9	107.2
106.45	125.44	103.57	126.13	98.018	100.34	122.27	106.87	111.75	106.12	106.1	114.92	107.22
106.46	125.43	103.6	126.14	98.035	100.36	122.33	106.91	111.75	106.13	106.12	114.92	107.23
106.47	125.44	103.62	126.15	98.068	100.37	122.35	106.98	111.76	106.14	106.13	114.94	107.25
106.48	125.45	103.65	126.16	98.085	100.37	122.35	107.03	111.76	106.15	106.14	114.95	107.26
106.49	125.46	103.67	126.16	98.091	100.38	122.36	107.05	111.76	106.16	106.15	114.97	107.27
106.49	125.46	103.69	126.16	98.093	100.38	122.37	107.05	111.76	106.16	106.16	114.98	107.28
106.49	125.46	103.73	126.13	98.101	100.39	122.39	107.06	111.76	106.17	106.17	114.99	107.28
106.47	125.45	103.7	126.07	98.083	100.39	122.36	106.94	111.73	106.18	106.17	114.99	107.28
106.48	125.46	103.71	126.06	98.09	100.39	122.38	106.98	111.74	106.19	106.19	115	107.29
106.46	125.45	103.71	125.99	98.071	100.4	122.34	106.88	111.71	106.19	106.19	115.01	107.29
106.45	125.44	103.69	125.94	98.046	100.4	122.34	106.84	111.7	106.19	106.2	115.01	107.29
106.43	125.44	103.68	125.87	98.016	100.41	122.35	106.73	111.66	106.2	106.2	115.01	107.29
106.42	125.44	103.68	125.8	98.019	100.41	122.37	106.69	111.65	106.2	106.21	115.03	107.29
106.42	125.45	103.7	125.76	98.029	100.42	122.39	106.7	111.65	106.21	106.22	115.04	107.3
106.41	125.42	103.68	125.67	98.032	100.38	122.36	106.64	111.65	106.21	106.23	115.04	107.3
106.4	125.42	103.69	125.61	98.038	100.38	122.37	106.63	111.65	106.22	106.23	115.05	107.3
106.38	125.39	103.67	125.55	98.028	100.39	122.38	106.53	111.62	106.22	106.24	115.06	107.3
106.37	125.39	103.67	125.47	98.029	100.39	122.38	106.47	111.61	106.22	106.25	115.07	107.3
106.36	125.39	103.67	125.42	98.031	100.39	122.39	106.42	111.58	106.23	106.26	115.08	107.31
106.34	125.37	103.65	125.36	98.034	100.39	122.35	106.31	111.55	106.23	106.26	115.08	107.31
106.32	125.36	103.65	125.3	98.034	100.39	122.35	106.23	111.53	106.23	106.26	115.08	107.31
106.31	125.35	103.65	125.25	98.035	100.4	122.36	106.16	111.51	106.23	106.27	115.09	107.31
106.3	125.35	103.65	125.2	98.039	100.4	122.36	106.12	111.47	106.24	106.28	115.1	107.32
106.28	125.3	103.64	125.12	98.027	100.4	122.36	106.02	111.45	106.24	106.28	115.1	107.32
106.26	125.27	103.64	125.05	98.024	100.4	122.37	105.95	111.42	106.24	106.29	115.11	107.32
106.24	125.21	103.64	124.99	98.008	100.41	122.35	105.83	111.38	106.25	106.29	115.11	107.32
106.21	125.18	103.64	124.93	97.991	100.41	122.32	105.73	111.34	106.25	106.3	115.12	107.32
106.19	125.12	103.64	124.88	97.991	100.41	122.3	105.62	111.3	106.25	106.3	115.1	107.32
106.16	125.05	103.63	124.8	97.959	100.4	122.21	105.55	111.25	106.25	106.3	115.11	107.32
106.13	125.03	103.63	124.73	97.952	100.4	122.22	105.44	111.22	106.25	106.3	115.11	107.31
106.1	124.95	103.61	124.67	97.93	100.39	122.16	105.35	111.18	106.25	106.3	115.11	107.31
106.09	124.94	103.61	124.63	97.932	100.39	122.17	105.3	111.17	106.25	106.31	115.13	107.31
106.07	124.89	103.59	124.58	97.924	100.39	122.18	105.22	111.15	106.26	106.32	115.13	107.31
106.06	124.87	103.6	124.53	97.926	100.39	122.19	105.15	111.13	106.26	106.32	115.14	107.32
106.04	124.84	103.6	124.47	97.929	100.39	122.16	105.07	111.12	106.26	106.33	115.14	107.32
106.05	124.82	103.6	124.44	97.94	100.4	122.18	105.09	111.12	106.27	106.34	115.16	107.33
106.05	124.81	103.61	124.39	97.95	100.4	122.2	105.12	111.13	106.27	106.35	115.17	107.33
106.06	124.81	103.65	124.4	97.967	100.42	122.24	105.19	111.13	106.28	106.36	115.18	107.34
106.06	124.81	103.71	124.4	97.981	100.43	122.25	105.21	111.13	106.29	106.36	115.19	107.35
106.08	124.83	103.77	124.41	98.008	100.43	122.29	105.27	111.14	106.3	106.37	115.19	107.36
106.08	124.84	103.82	124.41	98.02	100.44	122.3	105.3	111.13	106.3	106.38	115.2	107.37
106.08	124.83	103.87	124.38	98.032	100.45	122.32	105.3	111.12	106.31	106.39	115.2	107.37
106.08	124.83	103.9	124.37	98.049	100.46	122.33	105.32	111.11	106.31	106.4	115.2	107.38
106.07	124.79	103.92	124.38	98.061	100.47	122.33	105.33	111.09	106.32	106.4	115.19	107.38
106.07	124.8	103.97	124.38	98.077	100.49	122.35	105.37	111.09	106.33	106.41	115.2	107.39
106.08	124.81	104.02	124.39	98.091	100.49	122.38	105.41	111.08	106.33	106.41	115.2	107.39
106.07	124.81	104.04	124.39	98.107	100.49	122.41	105.43	111.05	106.34	106.42	115.2	107.4
106.09	124.81	104.15	124.37	98.125	100.5	122.45	105.52	111.06	106.35	106.43	115.21	107.41
106.09	124.79	104.24	124.32	98.127	100.51	122.38	105.48	111.07	106.36	106.44	115.22	107.41
106.1	124.79	104.27	124.32	98.133	100.51	122.38	105.5	111.08	106.36	106.45	115.23	107.42
106.1	124.77	104.31	124.29	98.139	100.51	122.34	105.51	111.09	106.36	106.45	115.24	107.43
106.1	124.77	104.35	124.27	98.146	100.52	122.34	105.53	111.09	106.37	106.46	115.24	107.44
106.11	124.77	104.39	124.27	98.152	100.52	122.32	105.56	111.09	106.37	106.47	115.26	107.46
106.12	124.79	104.44	124.27	98.166	100.54	122.33	105.62	111.09	106.38	106.49	115.27	107.47
106.14	124.8	104.51	124.28	98.187	100.55	122.36	105.73	111.09	106.39	106.5	115.29	107.48
106.13	124.77	104.55	124.27	98.19	100.56	122.35	105.73	111.08	106.4	106.51	115.29	107.48
106.14	124.77	104.58	124.27	98.207	100.57	122.39	105.79	111.07	106.41	106.52	115.3	107.49
106.14	124.72	104.62	124.26	98.214	100.57	122.41	105.82	111.06	106.41	106.52	115.3	107.49
106.15	124.73	104.69	124.27	98.231	100.59	122.45	105.85	111.06	106.42	106.53	115.31	107.5
106.16	124.74	104.77	124.24	98.234	100.6	122.48	105.88	111.07	106.43	106.54	115.32	107.51
106.16	124.75	104.84	124.18	98.22	100.6	122.48	105.85	111.08	106.43	106.55	115.31	107.52
106.16	124.72	104.9	124.16	98.221	100.62	122.49	105.86	111.08	106.43	106.55	115.31	107.52
106.16	124.7	104.93	124.14	98.231	100.63	122.51	105.91	111.08	106.44	106.56	115.32	107.53
106.17	124.71	105	124.15	98.26	100.63	122.57	105.97	111.08	106.45	106.57	115.33	107.54
106.18	124.7	105.06	124.15	98.278	100.65	122.6	105.99	111.08	106.46	106.58	115.33	107.54
106.19	124.71	105.12	124.16	98.311	100.66	122.66	106.07	111.08	106.47	106.59	115.34	107.55
106.21	124.72	105.21	124.18	98.339	100.67	122.72	106.13	111.09	106.49	106.6	115.35	107.55
106.23	124.75	105.31	124.18	98.371	100.69	122.79	106.19	111.09	106.5	106.6	115.36	107.56
106.22	124.7	105.31	124.16	98.378	100.69	122.8	106.18	111.08	106.51	106.61	115.35	107.57
106.23	124.71	105.36	124.17	98.402	100.71	122.87	106.26	111.08	106.52	106.62	115.35	107.58
106.25	124.71	105.44	124.18	98.429	100.72	122.91	106.32	111.08	106.53	106.63	115.37	107.59
106.26	124.69	105.55	124.13	98.437	100.72	122.86	106.33	111.09	106.54	106.64	115.38	107.6
106.27	124.7	105.61	124.14	98.453	100.73	122.86	106.37	111.1	106.55	106.66	115.38	107.61
106.27	124.7	105.66	124.09	98.457	100.73	122.86	106.39	111.11	106.55	106.66	115.39	107.62
106.28	124.71	105.72	124.09	98.462	100.74	122.86	106.41	111.11	106.56	106.67	115.39	107.63
106.29	124.71	105.77	124.07	98.468	100.75	122.87	106.42	111.12	106.57	106.68	115.4	107.64
106.29	124.68	105.81	124.04	98.471	100.75	122.87	106.43	111.12	106.57	106.69	115.4	107.65
106.29	124.66	105.83	124.03	98.48	100.76	122.82	106.44	111.13	106.58	106.69	115.41	107.66
106.29	124.62	105.86	124.01	98.486	100.77	122.82	106.47	111.12	106.59	106.7	115.42	107.67
106.32	124.65	105.93	124.03	98.518	100.78	122.88	106.56	111.13	106.61	106.72	115.43	107.69
106.32	124.66	105.97	124.03	98.543	100.8	122.92	106.61	111.13	106.61	106.73	115.43	107.7
106.34	124.68	106.03	124.04	98.573	100.81	123	106.67	111.13	106.63	106.74	115.44	107.71
106.35	124.7	106.06	124.04	98.594	100.82	123.05	106.72	111.14	106.64	106.75	115.45	107.71
106.35	124.68	106.09	124.03	98.603	100.83	123.09	106.73	111.12	106.64	106.75	115.45	107.71
106.37	124.7	106.16	124.04	98.633	100.85	123.15	106.78	111.13	106.66	106.76	115.46	107.72
106.38	124.67	106.24	124.02	98.638	100.83	123.16	106.8	111.14	106.67	106.78	115.48	107.73
106.39	124.69	106.26	124.03	98.645	100.83	123.17	106.84	111.15	106.67	106.79	115.49	107.75
106.4	124.7	106.31	124	98.649	100.84	123.19	106.87	111.16	106.68	106.8	115.5	107.76
106.42	124.72	106.34	124.01	98.654	100.84	123.2	106.9	111.17	106.69	106.81	115.51	107.77
106.43	124.73	106.36	124.01	98.661	100.85	123.2	106.95	111.18	106.7	106.83	115.52	107.79
106.45	124.77	106.41	124.04	98.691	100.86	123.26	107.06	111.18	106.71	106.85	115.54	107.8
106.48	124.8	106.48	124.06	98.736	100.87	123.3	107.2	111.19	106.73	106.86	115.56	107.82
106.5	124.81	106.53	124.06	98.769	100.88	123.35	107.25	111.19	106.74	106.88	115.57	107.83
106.51	124.83	106.59	124.06	98.792	100.89	123.4	107.3	111.2	106.75	106.89	115.57	107.83
106.52	124.84	106.64	124.06	98.811	100.9	123.45	107.35	111.2	106.76	106.9	115.59	107.84
106.54	124.86	106.67	124.07	98.842	100.92	123.49	107.5	111.21	106.77	106.91	115.6	107.85
106.55	124.88	106.72	124.07	98.87	100.92	123.54	107.57	111.21	106.78	106.92	115.62	107.86
106.56	124.89	106.75	124.08	98.891	100.94	123.57	107.62	111.21	106.79	106.93	115.63	107.86
106.58	124.91	106.77	124.09	98.911	100.95	123.6	107.66	111.22	106.81	106.94	115.65	107.87
106.6	124.93	106.85	124.1	98.931	100.98	123.64	107.71	111.22	106.82	106.95	115.66	107.88
106.61	124.94	106.92	124.12	98.947	101	123.67	107.71	111.22	106.83	106.96	115.66	107.89
106.61	124.95	106.98	124.12	98.957	101.02	123.7	107.75	111.22	106.84	106.97	115.67	107.9
106.62	124.95	107.03	124.1	98.958	101.04	123.72	107.75	111.21	106.84	106.98	115.67	107.9
106.63	124.96	107.1	124.09	98.966	101.06	123.75	107.76	111.22	106.85	106.99	115.68	107.91
106.64	124.96	107.18	124.07	98.969	101.08	123.76	107.72	111.23	106.86	107	115.68	107.92
106.64	124.97	107.25	124.04	98.959	101.1	123.76	107.71	111.24	106.87	107	115.67	107.93
106.64	124.97	107.3	124.02	98.96	101.11	123.76	107.68	111.24	106.87	107	115.67	107.94
106.61	124.91	107.3	123.96	98.94	101.12	123.7	107.58	111.21	106.87	107	115.67	107.94
106.63	124.92	107.36	123.96	98.954	101.15	123.75	107.61	111.21	106.88	107.01	115.67	107.94
106.63	124.92	107.4	123.96	98.96	101.16	123.77	107.63	111.21	106.89	107.02	115.68	107.95
106.62	124.9	107.45	123.93	98.964	101.18	123.77	107.56	111.19	106.89	107.02	115.68	107.95
106.63	124.9	107.5	123.92	98.976	101.2	123.8	107.57	111.18	106.9	107.03	115.68	107.96
106.64	124.91	107.57	123.93	98.99	101.22	123.84	107.62	111.19	106.91	107.03	115.69	107.96
106.66	124.93	107.61	123.95	99.014	101.23	123.88	107.71	111.19	106.92	107.05	115.7	107.98
106.67	124.94	107.67	123.96	99.036	101.24	123.91	107.75	111.2	106.93	107.06	115.71	107.99
106.68	124.94	107.72	123.94	99.045	101.25	123.97	107.78	111.2	106.94	107.07	115.71	107.99
106.69	124.96	107.79	123.95	99.065	101.26	124.02	107.83	111.2	106.95	107.08	115.72	108
106.7	124.97	107.84	123.96	99.094	101.28	124.07	107.89	111.21	106.96	107.09	115.73	108
106.72	124.97	107.9	123.96	99.126	101.29	124.15	107.98	111.21	106.97	107.1	115.74	108.02
106.73	124.98	107.97	123.95	99.14	101.31	124.2	108.02	111.21	106.98	107.11	115.75	108.02
106.74	124.98	108.02	123.95	99.17	101.32	124.25	108.08	111.21	106.99	107.12	115.76	108.03
106.75	124.99	108.09	123.96	99.194	101.33	124.3	108.16	111.21	107	107.13	115.76	108.03
106.77	124.99	108.17	123.97	99.221	101.35	124.36	108.21	111.22	107.01	107.14	115.77	108.04
106.79	125	108.23	123.98	99.258	101.37	124.41	108.27	111.23	107.02	107.15	115.78	108.05
106.79	124.98	108.26	123.98	99.243	101.35	124.37	108.16	111.24	107.03	107.16	115.79	108.06
106.81	125	108.35	124	99.274	101.37	124.45	108.25	111.24	107.04	107.17	115.8	108.07
106.83	125.01	108.4	124	99.296	101.38	124.51	108.33	111.25	107.05	107.18	115.81	108.08
106.84	125.02	108.47	124.02	99.317	101.39	124.58	108.42	111.25	107.07	107.19	115.81	108.09
106.86	125.02	108.52	124.03	99.336	101.4	124.62	108.47	111.25	107.08	107.2	115.82	108.09
106.87	125.02	108.56	124.04	99.36	101.42	124.67	108.5	111.26	107.09	107.21	115.83	108.11
106.89	125.03	108.61	124.06	99.385	101.44	124.71	108.51	111.27	107.1	107.22	115.84	108.12
106.91	125.04	108.62	124.07	99.405	101.45	124.72	108.51	111.29	107.11	107.24	115.84	108.13
106.93	125.05	108.64	124.09	99.416	101.47	124.74	108.49	111.3	107.13	107.25	115.85	108.15
106.94	125.02	108.68	124.05	99.423	101.49	124.76	108.49	111.31	107.14	107.26	115.86	108.16
106.94	125.03	108.7	124.03	99.436	101.5	124.8	108.5	111.31	107.14	107.26	115.86	108.16
106.94	125.04	108.7	124.02	99.442	101.51	124.82	108.49	111.3	107.15	107.27	115.86	108.17
106.96	125.06	108.74	124.03	99.463	101.53	124.86	108.52	111.3	107.16	107.28	115.88	108.18
106.98	125.09	108.77	124.05	99.488	101.56	124.93	108.56	111.31	107.18	107.29	115.89	108.2
107	125.11	108.82	124.05	99.506	101.58	124.98	108.58	111.32	107.19	107.3	115.9	108.21
107	125.07	108.83	124.03	99.51	101.6	125	108.58	111.33	107.2	107.31	115.9	108.21
106.99	125.04	108.81	124	99.514	101.61	125.01	108.52	111.3	107.2	107.31	115.9	108.21
107.01	125.07	108.88	124.01	99.545	101.63	125.08	108.56	111.32	107.22	107.33	115.92	108.23
107.04	125.1	108.93	124.03	99.566	101.67	125.12	108.6	111.33	107.23	107.34	115.93	108.25
107.06	125.11	108.98	124.05	99.583	101.69	125.17	108.63	111.34	107.24	107.35	115.93	108.26
107.08	125.13	109.05	124.06	99.607	101.72	125.23	108.67	111.34	107.25	107.37	115.95	108.27
107.1	125.14	109.1	124.07	99.647	101.74	125.28	108.7	111.35	107.27	107.38	115.96	108.29
107.11	125.14	109.13	124.09	99.668	101.75	125.3	108.74	111.36	107.28	107.39	115.98	108.3
107.13	125.14	109.16	124.11	99.693	101.76	125.33	108.77	111.37	107.29	107.4	116	108.31
107.14	125.15	109.19	124.12	99.71	101.78	125.36	108.82	111.38	107.3	107.41	116.02	108.32
107.16	125.16	109.22	124.12	99.722	101.8	125.38	108.84	111.39	107.31	107.42	116.03	108.33
107.17	125.17	109.23	124.13	99.74	101.82	125.41	108.89	111.4	107.32	107.43	116.05	108.35
107.19	125.19	109.25	124.13	99.752	101.84	125.45	108.91	111.41	107.33	107.44	116.06	108.36
107.2	125.2	109.31	124.14	99.78	101.86	125.49	108.92	111.42	107.34	107.46	116.07	108.37
107.22	125.23	109.34	124.16	99.808	101.88	125.53	108.93	111.43	107.35	107.47	116.08	108.39
107.24	125.24	109.38	124.16	99.831	101.9	125.58	108.94	111.44	107.37	107.48	116.08	108.4
107.26	125.25	109.43	124.17	99.855	101.92	125.63	108.95	111.44	107.38	107.49	116.09	108.41
107.27	125.27	109.46	124.18	99.873	101.95	125.68	108.97	111.45	107.39	107.5	116.09	108.42
107.29	125.29	109.5	124.2	99.9	101.98	125.74	109	111.45	107.4	107.52	116.1	108.43
107.31	125.3	109.55	124.21	99.931	102	125.79	109.02	111.46	107.41	107.53	116.1	108.44
107.32	125.3	109.6	124.22	99.953	102.02	125.84	109.05	111.46	107.42	107.54	116.11	108.45
107.34	125.31	109.64	124.23	99.979	102.04	125.88	109.08	111.47	107.44	107.55	116.12	108.46
107.36	125.34	109.68	124.24	100.01	102.06	125.93	109.13	111.48	107.45	107.56	116.13	108.47
107.37	125.34	109.73	124.24	100.03	102.09	126.01	109.17	111.48	107.46	107.57	116.14	108.48
107.39	125.35	109.77	124.25	100.05	102.11	126.05	109.22	111.48	107.47	107.58	116.15	108.48
107.4	125.36	109.83	124.27	100.08	102.13	126.09	109.28	111.49	107.48	107.6	116.17	108.49
107.42	125.37	109.88	124.29	100.11	102.14	126.11	109.32	111.5	107.5	107.61	116.18	108.5
107.44	125.36	109.92	124.31	100.13	102.16	126.14	109.33	111.51	107.51	107.62	116.2	108.51
107.45	125.36	109.95	124.32	100.14	102.17	126.17	109.35	111.52	107.52	107.63	116.21	108.52
107.46	125.37	109.97	124.33	100.15	102.19	126.19	109.37	111.53	107.53	107.64	116.23	108.53
107.48	125.4	110.01	124.34	100.17	102.21	126.22	109.41	111.54	107.54	107.66	116.25	108.55
107.5	125.43	110.05	124.34	100.18	102.22	126.23	109.45	111.55	107.55	107.67	116.27	108.56
107.51	125.44	110.09	124.35	100.2	102.24	126.26	109.46	111.56	107.56	107.68	116.28	108.57
107.53	125.47	110.11	124.35	100.2	102.26	126.29	109.48	111.58	107.57	107.7	116.3	108.59
107.54	125.48	110.12	124.33	100.21	102.28	126.32	109.54	111.59	107.58	107.71	116.31	108.6
107.56	125.5	110.17	124.33	100.23	102.29	126.35	109.56	111.6	107.59	107.72	116.32	108.61
107.58	125.51	110.24	124.34	100.25	102.32	126.38	109.58	111.6	107.6	107.73	116.33	108.62
107.59	125.5	110.28	124.32	100.27	102.34	126.44	109.59	111.61	107.62	107.74	116.34	108.63
107.61	125.52	110.35	124.33	100.3	102.36	126.49	109.61	111.62	107.63	107.75	116.35	108.65
107.63	125.52	110.42	124.34	100.33	102.38	126.54	109.63	111.63	107.64	107.76	116.36	108.66
107.64	125.52	110.47	124.35	100.35	102.41	126.59	109.67	111.64	107.65	107.77	116.36	108.67
107.66	125.53	110.51	124.34	100.38	102.42	126.64	109.7	111.64	107.67	107.78	116.37	108.68
107.66	125.53	110.52	124.31	100.4	102.44	126.66	109.71	111.65	107.68	107.79	116.38	108.68
107.68	125.55	110.57	124.31	100.44	102.47	126.71	109.74	111.65	107.69	107.8	116.38	108.7
107.69	125.55	110.59	124.31	100.47	102.48	126.73	109.78	111.66	107.7	107.81	116.38	108.71
107.71	125.57	110.62	124.31	100.51	102.5	126.77	109.79	111.67	107.71	107.82	116.39	108.72
107.72	125.57	110.65	124.31	100.52	102.51	126.8	109.8	111.67	107.73	107.83	116.4	108.73
107.73	125.56	110.68	124.32	100.54	102.52	126.82	109.82	111.68	107.74	107.84	116.41	108.74
107.75	125.57	110.71	124.33	100.56	102.54	126.85	109.86	111.69	107.75	107.86	116.43	108.76
107.76	125.58	110.77	124.34	100.57	102.56	126.86	109.91	111.7	107.76	107.87	116.45	108.77
107.78	125.6	110.8	124.35	100.58	102.57	126.88	109.95	111.71	107.77	107.88	116.46	108.78
107.8	125.61	110.84	124.36	100.6	102.59	126.92	109.98	111.72	107.78	107.89	116.48	108.8
107.81	125.6	110.88	124.36	100.61	102.61	126.94	110.02	111.73	107.78	107.9	116.49	108.81
107.82	125.62	110.91	124.37	100.61	102.62	126.97	110.03	111.74	107.79	107.92	116.5	108.82
107.83	125.64	110.94	124.38	100.62	102.64	127.01	110.05	111.75	107.8	107.93	116.51	108.84
107.85	125.64	110.97	124.4	100.64	102.65	127.04	110.07	111.76	107.81	107.94	116.53	108.85
107.86	125.64	111.01	124.41	100.65	102.68	127.07	110.1	111.76	107.82	107.95	116.54	108.86
107.87	125.65	111.03	124.41	100.66	102.69	127.08	110.1	111.77	107.83	107.96	116.55	108.88
107.89	125.67	111.07	124.42	100.67	102.71	127.12	110.13	111.78	107.84	107.97	116.56	108.89
107.9	125.68	111.12	124.43	100.69	102.74	127.16	110.17	111.79	107.86	107.98	116.57	108.9
107.93	125.67	111.21	124.46	100.73	102.76	127.2	110.23	111.79	107.87	107.99	116.59	108.91
107.94	125.67	111.25	124.47	100.76	102.78	127.23	110.26	111.8	107.88	108	116.61	108.92
107.96	125.69	111.27	124.48	100.78	102.79	127.26	110.3	111.81	107.89	108.01	116.63	108.93
107.98	125.69	111.3	124.49	100.8	102.82	127.28	110.33	111.82	107.9	108.02	116.65	108.95
107.99	125.7	111.32	124.49	100.81	102.84	127.31	110.36	111.83	107.91	108.03	116.67	108.96
108	125.71	111.36	124.5	100.82	102.86	127.32	110.37	111.84	107.92	108.04	116.68	108.97
108.01	125.72	111.4	124.5	100.84	102.89	127.34	110.4	111.84	107.93	108.05	116.7	108.98
108.03	125.74	111.41	124.51	100.85	102.91	127.37	110.43	111.86	107.94	108.07	116.71	108.99
108.04	125.76	111.43	124.51	100.86	102.93	127.38	110.45	111.86	107.95	108.07	116.73	109
108.06	125.78	111.45	124.48	100.87	102.95	127.42	110.48	111.87	107.96	108.09	116.74	109.02
108.07	125.78	111.48	124.49	100.88	102.97	127.45	110.52	111.88	107.97	108.1	116.75	109.03
108.09	125.78	111.53	124.5	100.89	103	127.48	110.56	111.89	107.98	108.11	116.77	109.05
108.1	125.79	111.58	124.5	100.91	103.03	127.51	110.6	111.9	107.99	108.12	116.78	109.06
108.12	125.8	111.62	124.51	100.92	103.05	127.55	110.65	111.9	108	108.13	116.8	109.08
108.14	125.82	111.67	124.52	100.94	103.07	127.59	110.67	111.92	108.01	108.14	116.8	109.1
108.14	125.82	111.7	124.48	100.95	103.09	127.61	110.64	111.92	108.02	108.15	116.81	109.11
108.15	125.81	111.72	124.46	100.97	103.11	127.64	110.65	111.93	108.03	108.15	116.82	109.11
108.16	125.82	111.76	124.47	100.98	103.13	127.69	110.66	111.93	108.04	108.16	116.83	109.12
108.15	125.81	111.76	124.45	100.99	103.14	127.7	110.66	111.91	108.05	108.17	116.81	109.11
108.12	125.74	111.75	124.39	100.97	103.15	127.71	110.59	111.86	108.05	108.15	116.75	109.09
108.08	125.66	111.74	124.33	100.96	103.15	127.63	110.59	111.8	108.05	108.14	116.68	109.06
108.04	125.59	111.72	124.28	100.96	103.15	127.63	110.56	111.76	108.04	108.12	116.61	109.04
108.04	125.58	111.74	124.28	100.97	103.17	127.65	110.52	111.74	108.05	108.13	116.6	109.04
108.06	125.59	111.8	124.3	101	103.2	127.71	110.55	111.75	108.06	108.14	116.61	109.05
108.08	125.58	111.85	124.3	101.02	103.22	127.76	110.56	111.76	108.07	108.15	116.63	109.06
108.09	125.59	111.88	124.31	101.03	103.24	127.81	110.58	111.77	108.08	108.16	116.63	109.07
108.05	125.52	111.85	124.25	100.98	103.25	127.81	110.58	111.72	108.08	108.16	116.59	109.06
108.02	125.46	111.81	124.19	100.94	103.25	127.79	110.53	111.68	108.08	108.15	116.55	109.04
107.98	125.36	111.78	124.13	100.92	103.25	127.78	110.54	111.62	108.08	108.13	116.5	109.03
107.95	125.29	111.78	124.09	100.92	103.25	127.78	110.55	111.57	108.07	108.12	116.46	109.02
107.91	125.19	111.74	124.03	100.9	103.25	127.79	110.51	111.53	108.07	108.1	116.42	109
107.87	125.09	111.71	123.99	100.88	103.26	127.67	110.52	111.47	108.05	108.09	116.39	108.98
107.84	125	111.7	123.92	100.88	103.26	127.68	110.53	111.43	108.04	108.07	116.35	108.95
107.8	124.88	111.68	123.87	100.87	103.26	127.55	110.52	111.38	108.02	108.04	116.29	108.93
107.76	124.79	111.65	123.82	100.87	103.26	127.46	110.52	111.34	108.01	108.03	116.23	108.9
107.72	124.7	111.61	123.74	100.84	103.26	127.38	110.53	111.27	108.01	108.01	116.17	108.88
107.67	124.59	111.56	123.67	100.8	103.24	127.31	110.46	111.22	107.99	107.99	116.1	108.85
107.63	124.52	111.54	123.6	100.8	103.24	127.27	110.46	111.16	107.97	107.98	116.04	108.82
107.59	124.44	111.51	123.55	100.76	103.24	127.26	110.4	111.11	107.97	107.96	115.98	108.8
107.55	124.35	111.51	123.49	100.76	103.24	127.27	110.42	111.06	107.95	107.94	115.93	108.77
107.56	124.36	111.54	123.49	100.76	103.26	127.31	110.43	111.07	107.97	107.95	115.94	108.78
107.56	124.31	111.55	123.44	100.77	103.26	127.31	110.43	111.08	107.97	107.95	115.94	108.78
107.56	124.29	111.57	123.42	100.77	103.27	127.32	110.39	111.08	107.98	107.96	115.94	108.79
107.57	124.3	111.6	123.42	100.78	103.28	127.34	110.39	111.09	107.99	107.96	115.95	108.8
107.56	124.26	111.6	123.38	100.78	103.28	127.35	110.38	111.09	108	107.96	115.93	108.8
107.55	124.23	111.62	123.34	100.78	103.29	127.36	110.37	111.09	108.01	107.97	115.91	108.8
107.56	124.23	111.64	123.33	100.78	103.31	127.38	110.37	111.1	108.02	107.97	115.91	108.8
107.55	124.22	111.64	123.32	100.78	103.31	127.38	110.37	111.1	108.02	107.97	115.9	108.81
107.55	124.2	111.67	123.32	100.79	103.32	127.4	110.38	111.11	108.03	107.98	115.9	108.81
107.55	124.2	111.68	123.31	100.79	103.33	127.41	110.38	111.11	108.04	107.98	115.9	108.81
107.56	124.21	111.7	123.29	100.79	103.34	127.43	110.39	111.12	108.05	107.99	115.9	108.82
107.54	124.17	111.7	123.25	100.79	103.34	127.44	110.4	111.12	108.05	107.99	115.88	108.82
107.54	124.17	111.72	123.24	100.78	103.36	127.46	110.4	111.13	108.06	107.99	115.87	108.82
107.54	124.17	111.74	123.23	100.76	103.36	127.46	110.42	111.13	108.06	107.99	115.86	108.83
107.54	124.17	111.78	123.21	100.76	103.37	127.47	110.44	111.13	108.07	108	115.86	108.83
107.55	124.19	111.81	123.21	100.77	103.39	127.52	110.46	111.14	108.08	108.01	115.87	108.84
107.55	124.17	111.81	123.17	100.76	103.39	127.53	110.47	111.15	108.09	108.01	115.87	108.85
107.57	124.18	111.85	123.19	100.78	103.4	127.57	110.5	111.16	108.1	108.02	115.88	108.86
107.57	124.18	111.89	123.19	100.79	103.42	127.6	110.52	111.16	108.11	108.02	115.89	108.87
107.59	124.19	111.94	123.19	100.81	103.45	127.65	110.55	111.17	108.12	108.03	115.9	108.87
107.6	124.21	111.99	123.2	100.82	103.48	127.69	110.58	111.17	108.14	108.04	115.9	108.88
107.61	124.23	112.02	123.2	100.84	103.5	127.71	110.6	111.18	108.15	108.04	115.9	108.89
107.62	124.24	112.03	123.2	100.84	103.51	127.74	110.61	111.18	108.16	108.05	115.91	108.89
107.62	124.26	112.09	123.15	100.83	103.52	127.74	110.61	111.19	108.17	108.06	115.9	108.9
107.63	124.25	112.1	123.16	100.82	103.53	127.76	110.62	111.2	108.18	108.07	115.9	108.9
107.63	124.25	112.09	123.11	100.82	103.55	127.78	110.62	111.2	108.18	108.07	115.89	108.91
107.64	124.27	112.11	123.12	100.83	103.57	127.82	110.65	111.21	108.2	108.08	115.89	108.93
107.66	124.28	112.14	123.13	100.84	103.6	127.86	110.71	111.22	108.21	108.1	115.9	108.94
107.68	124.31	112.2	123.15	100.86	103.63	127.91	110.74	111.23	108.22	108.11	115.9	108.95
107.7	124.32	112.25	123.16	100.88	103.65	127.96	110.79	111.24	108.23	108.12	115.92	108.96
107.69	124.26	112.22	123.11	100.85	103.65	127.97	110.71	111.25	108.23	108.12	115.92	108.97
107.71	124.27	112.25	123.11	100.86	103.67	128	110.73	111.26	108.24	108.14	115.93	108.98
107.71	124.24	112.22	123.06	100.83	103.67	127.98	110.67	111.26	108.25	108.14	115.94	108.99
107.71	124.22	112.22	123.06	100.81	103.68	127.99	110.67	111.27	108.25	108.15	115.94	109
107.71	124.22	112.22	123.06	100.81	103.69	128.01	110.65	111.27	108.26	108.16	115.94	109
107.72	124.23	112.25	123.08	100.83	103.71	128.04	110.66	111.28	108.27	108.16	115.95	109.01
107.74	124.24	112.29	123.07	100.86	103.74	128.12	110.71	111.28	108.28	108.17	115.96	109.02
107.75	124.25	112.31	123.02	100.89	103.76	128.16	110.75	111.29	108.3	108.18	115.97	109.02
107.76	124.27	112.34	122.98	100.92	103.78	128.2	110.79	111.29	108.3	108.19	115.98	109.03
107.78	124.28	112.39	122.98	100.96	103.8	128.25	110.81	111.3	108.31	108.2	115.99	109.04
107.79	124.29	112.41	122.96	100.98	103.84	128.3	110.82	111.3	108.33	108.21	115.99	109.05
107.8	124.31	112.45	122.94	101.01	103.86	128.34	110.84	111.31	108.34	108.22	116	109.06
107.82	124.32	112.49	122.94	101.04	103.89	128.37	110.87	111.32	108.35	108.23	116.01	109.07
107.84	124.33	112.54	122.95	101.06	103.92	128.43	110.9	111.33	108.36	108.24	116.02	109.08
107.86	124.37	112.6	122.96	101.08	103.94	128.48	110.93	111.34	108.37	108.25	116.03	109.09
107.88	124.4	112.65	122.96	101.1	103.96	128.52	110.98	111.35	108.38	108.26	116.05	109.1
107.9	124.43	112.67	122.97	101.1	103.97	128.54	111.01	111.37	108.4	108.27	116.06	109.12
107.91	124.44	112.66	122.97	101.11	103.98	128.55	111.02	111.38	108.41	108.29	116.07	109.13
107.91	124.44	112.65	122.92	101.11	103.98	128.55	111	111.38	108.41	108.29	116.08	109.14
107.91	124.43	112.64	122.87	101.11	103.98	128.55	110.95	111.38	108.42	108.29	116.1	109.14
107.91	124.43	112.63	122.83	101.11	103.98	128.55	110.88	111.39	108.42	108.3	116.11	109.15
107.91	124.43	112.63	122.8	101.12	103.99	128.51	110.84	111.39	108.43	108.3	116.13	109.16
107.91	124.43	112.62	122.74	101.12	103.99	128.52	110.78	111.4	108.43	108.31	116.15	109.16
107.91	124.42	112.59	122.72	101.12	104	128.52	110.77	111.4	108.44	108.31	116.15	109.17
107.92	124.44	112.62	122.74	101.13	104.01	128.53	110.79	111.41	108.45	108.32	116.16	109.18
107.92	124.45	112.66	122.74	101.13	104.02	128.55	110.78	111.42	108.45	108.32	116.15	109.18
107.93	124.46	112.68	122.75	101.13	104.03	128.55	110.79	111.42	108.46	108.33	116.16	109.19
107.92	124.44	112.69	122.74	101.12	104.03	128.56	110.77	111.43	108.46	108.33	116.15	109.2
107.92	124.44	112.7	122.74	101.12	104.04	128.57	110.75	111.44	108.47	108.34	116.15	109.2
107.93	124.45	112.72	122.75	101.12	104.05	128.6	110.75	111.44	108.47	108.34	116.15	109.21
107.93	124.44	112.72	122.75	101.12	104.06	128.61	110.69	111.44	108.48	108.35	116.15	109.22
107.93	124.45	112.75	122.76	101.11	104.07	128.62	110.66	111.45	108.48	108.35	116.15	109.23
107.94	124.45	112.75	122.75	101.11	104.08	128.63	110.58	111.45	108.49	108.36	116.16	109.24
107.94	124.46	112.76	122.75	101.11	104.09	128.65	110.55	111.46	108.49	108.36	116.16	109.24
107.94	124.46	112.78	122.76	101.11	104.1	128.66	110.51	111.46	108.5	108.37	116.17	109.25
107.95	124.47	112.79	122.77	101.12	104.12	128.67	110.5	111.47	108.5	108.37	116.17	109.26
107.96	124.48	112.81	122.77	101.12	104.13	128.68	110.5	111.48	108.51	108.38	116.18	109.28
107.96	124.48	112.85	122.73	101.12	104.15	128.7	110.45	111.49	108.52	108.39	116.18	109.28
107.96	124.48	112.86	122.74	101.12	104.16	128.7	110.44	111.5	108.52	108.39	116.18	109.29
107.97	124.47	112.89	122.74	101.12	104.17	128.71	110.44	111.51	108.53	108.4	116.18	109.3
107.96	124.44	112.9	122.7	101.12	104.17	128.7	110.37	111.51	108.53	108.4	116.17	109.3
107.96	124.44	112.92	122.71	101.13	104.18	128.72	110.33	111.51	108.54	108.4	116.17	109.3
107.97	124.45	112.93	122.71	101.13	104.19	128.73	110.29	111.52	108.54	108.41	116.18	109.32
107.97	124.42	112.95	122.71	101.13	104.2	128.74	110.25	111.53	108.55	108.42	116.18	109.32
107.97	124.41	112.95	122.68	101.14	104.21	128.75	110.25	111.53	108.56	108.42	116.18	109.32
107.97	124.41	112.96	122.69	101.14	104.22	128.77	110.25	111.54	108.57	108.42	116.18	109.33
107.97	124.38	112.98	122.65	101.14	104.23	128.77	110.26	111.54	108.57	108.42	116.18	109.33
107.97	124.37	112.99	122.64	101.15	104.24	128.79	110.24	111.55	108.58	108.43	116.18	109.34
107.97	124.36	113.01	122.62	101.15	104.24	128.79	110.24	111.55	108.58	108.44	116.19	109.35
107.97	124.35	113.02	122.61	101.15	104.25	128.81	110.2	111.56	108.59	108.44	116.19	109.35
107.98	124.35	113.05	122.62	101.15	104.26	128.82	110.21	111.57	108.59	108.45	116.19	109.37
108	124.36	113.1	122.62	101.17	104.27	128.85	110.24	111.58	108.6	108.46	116.2	109.38
108	124.34	113.11	122.61	101.15	104.28	128.86	110.22	111.58	108.61	108.46	116.2	109.39
108	124.34	113.12	122.61	101.13	104.29	128.87	110.25	111.59	108.62	108.47	116.21	109.39
108.02	124.37	113.18	122.62	101.14	104.31	128.91	110.28	111.61	108.63	108.48	116.22	109.4
108.04	124.37	113.22	122.63	101.15	104.32	128.94	110.3	111.61	108.64	108.49	116.23	109.42
108.03	124.36	113.22	122.62	101.12	104.33	128.95	110.29	111.62	108.65	108.49	116.21	109.42
108.05	124.38	113.3	122.63	101.14	104.35	128.98	110.3	111.63	108.66	108.5	116.22	109.43
108.06	124.37	113.33	122.63	101.15	104.36	129	110.31	111.63	108.67	108.5	116.23	109.44
108.06	124.37	113.39	122.64	101.15	104.37	129.01	110.33	111.64	108.67	108.51	116.24	109.45
108.07	124.38	113.43	122.65	101.17	104.39	129.02	110.33	111.65	108.68	108.52	116.24	109.46
108.09	124.4	113.46	122.66	101.18	104.4	129.04	110.37	111.66	108.69	108.53	116.26	109.48
108.1	124.39	113.47	122.66	101.18	104.39	129.04	110.37	111.68	108.7	108.54	116.28	109.49
108.11	124.39	113.48	122.66	101.19	104.39	129.06	110.38	111.69	108.7	108.55	116.3	109.5
108.1	124.34	113.45	122.62	101.17	104.4	129.04	110.32	111.7	108.71	108.55	116.31	109.51
108.11	124.34	113.46	122.62	101.17	104.4	129.05	110.29	111.71	108.71	108.56	116.32	109.53
108.13	124.36	113.49	122.64	101.19	104.42	129.08	110.33	111.73	108.72	108.57	116.33	109.54
108.15	124.39	113.56	122.65	101.2	104.44	129.11	110.38	111.74	108.73	108.58	116.34	109.55
108.17	124.42	113.63	122.66	101.22	104.46	129.15	110.41	111.75	108.74	108.6	116.35	109.57
108.18	124.4	113.67	122.61	101.22	104.47	129.16	110.42	111.76	108.75	108.61	116.36	109.58
108.19	124.4	113.71	122.58	101.23	104.48	129.18	110.43	111.77	108.76	108.62	116.38	109.6
108.2	124.41	113.73	122.6	101.23	104.5	129.22	110.43	111.78	108.77	108.62	116.38	109.6
108.22	124.43	113.77	122.61	101.24	104.52	129.25	110.39	111.79	108.78	108.64	116.39	109.61
108.22	124.44	113.76	122.61	101.24	104.52	129.25	110.29	111.79	108.79	108.64	116.39	109.61
108.21	124.42	113.74	122.61	101.24	104.53	129.25	110.19	111.8	108.79	108.64	116.38	109.61
108.19	124.41	113.7	122.6	101.24	104.53	129.18	110.11	111.8	108.8	108.64	116.37	109.61
108.15	124.33	113.67	122.55	101.24	104.5	129.07	110.02	111.78	108.79	108.62	116.32	109.58
108.12	124.26	113.67	122.5	101.24	104.5	129.04	110.02	111.75	108.78	108.6	116.25	109.56
108.07	124.16	113.63	122.44	101.2	104.49	128.93	110.03	111.7	108.77	108.57	116.18	109.52
108.03	124.07	113.59	122.37	101.2	104.49	128.81	109.95	111.65	108.74	108.54	116.12	109.49
107.99	123.98	113.54	122.32	101.2	104.46	128.81	109.97	111.61	108.73	108.51	116.06	109.46
107.95	123.9	113.5	122.27	101.17	104.46	128.72	109.97	111.57	108.72	108.49	116.01	109.42
107.93	123.87	113.48	122.26	101.16	104.47	128.62	109.88	111.56	108.72	108.49	116.01	109.42
107.9	123.82	113.44	122.24	101.13	104.46	128.47	109.79	111.55	108.72	108.49	115.98	109.41
107.86	123.73	113.42	122.19	101.11	104.47	128.3	109.79	111.53	108.69	108.47	115.9	109.38
107.82	123.61	113.42	122.11	101.11	104.44	128.3	109.81	111.48	108.67	108.44	115.87	109.34
107.78	123.52	113.4	122.03	101.12	104.44	128.16	109.81	111.43	108.65	108.43	115.82	109.3
107.75	123.45	113.37	121.98	101.1	104.44	128.16	109.82	111.4	108.64	108.41	115.79	109.27
107.74	123.42	113.37	121.96	101.06	104.45	128.09	109.69	111.41	108.64	108.42	115.8	109.27
107.74	123.41	113.36	121.95	101.04	104.45	128.02	109.64	111.42	108.64	108.42	115.8	109.27
107.74	123.41	113.35	121.95	101.01	104.46	128.01	109.51	111.43	108.64	108.43	115.8	109.27
107.74	123.41	113.36	121.94	101.01	104.47	128.01	109.44	111.43	108.65	108.43	115.81	109.27
107.73	123.39	113.35	121.92	101.01	104.47	127.96	109.34	111.44	108.65	108.44	115.81	109.27
107.72	123.36	113.33	121.9	101.01	104.48	127.94	109.25	111.44	108.65	108.44	115.81	109.27
107.68	123.28	113.29	121.84	101	104.46	127.81	109.17	111.41	108.64	108.42	115.74	109.24
107.63	123.2	113.26	121.77	101	104.46	127.65	109.16	111.37	108.6	108.39	115.66	109.21
107.61	123.15	113.25	121.72	101	104.46	127.59	109.16	111.36	108.61	108.38	115.65	109.19
107.6	123.14	113.24	121.72	100.98	104.47	127.53	109.09	111.36	108.61	108.39	115.65	109.19
107.6	123.12	113.23	121.72	100.98	104.48	127.51	109	111.37	108.61	108.39	115.65	109.19
107.59	123.08	113.21	121.69	100.98	104.47	127.46	108.93	111.37	108.61	108.39	115.65	109.19
107.58	123.08	113.21	121.66	100.98	104.48	127.45	108.88	111.38	108.62	108.4	115.66	109.19
107.55	123.02	113.17	121.6	100.97	104.48	127.34	108.83	111.38	108.61	108.38	115.62	109.17
107.52	122.91	113.18	121.54	100.98	104.48	127.35	108.88	111.34	108.59	108.36	115.57	109.14
107.48	122.85	113.17	121.5	100.98	104.48	127.34	108.89	111.29	108.55	108.34	115.51	109.11
107.47	122.82	113.14	121.47	100.95	104.48	127.21	108.8	111.3	108.55	108.34	115.51	109.11
107.47	122.83	113.16	121.47	100.95	104.49	127.18	108.73	111.3	108.56	108.34	115.52	109.11
107.46	122.82	113.15	121.46	100.96	104.49	127.16	108.64	111.3	108.56	108.34	115.52	109.11
107.47	122.81	113.17	121.43	100.96	104.51	127.19	108.59	111.31	108.57	108.35	115.53	109.12
107.48	122.81	113.2	121.43	100.97	104.53	127.22	108.6	111.31	108.58	108.36	115.54	109.13
107.48	122.81	113.2	121.43	100.98	104.54	127.23	108.52	111.32	108.58	108.36	115.54	109.13
107.49	122.83	113.23	121.44	100.99	104.56	127.25	108.53	111.33	108.59	108.37	115.55	109.14
107.5	122.84	113.27	121.43	101	104.58	127.26	108.54	111.34	108.6	108.38	115.55	109.15
107.51	122.85	113.3	121.44	101	104.59	127.27	108.56	111.34	108.61	108.39	115.56	109.16
107.52	122.86	113.33	121.44	101	104.61	127.28	108.6	111.34	108.62	108.4	115.57	109.18
107.53	122.87	113.33	121.44	101.01	104.64	127.29	108.62	111.35	108.62	108.41	115.57	109.18
107.54	122.89	113.35	121.44	101.01	104.66	127.32	108.67	111.36	108.63	108.42	115.58	109.19
107.56	122.91	113.37	121.45	101.02	104.68	127.34	108.67	111.37	108.64	108.42	115.59	109.21
107.57	122.92	113.39	121.42	101.02	104.7	127.31	108.64	111.38	108.65	108.43	115.6	109.22
107.58	122.94	113.41	121.42	101.03	104.72	127.33	108.65	111.38	108.66	108.44	115.6	109.23
107.58	122.95	113.42	121.42	101.03	104.73	127.34	108.65	111.38	108.67	108.45	115.6	109.24
107.59	122.96	113.42	121.41	101.04	104.75	127.35	108.66	111.39	108.68	108.45	115.6	109.25
107.6	122.97	113.42	121.42	101.05	104.78	127.37	108.66	111.39	108.69	108.46	115.61	109.26
107.59	122.97	113.41	121.36	101.03	104.78	127.24	108.59	111.4	108.7	108.47	115.61	109.26
107.59	122.97	113.38	121.29	101.03	104.78	127.17	108.52	111.41	108.7	108.47	115.61	109.27
107.58	122.95	113.35	121.23	101.03	104.78	127.12	108.49	111.41	108.7	108.48	115.62	109.28
107.58	122.96	113.33	121.16	101.02	104.79	127.12	108.46	111.41	108.71	108.48	115.62	109.29
107.57	122.92	113.32	121.09	101.02	104.79	127.07	108.38	111.41	108.71	108.49	115.61	109.29
107.55	122.89	113.3	121.02	101.01	104.79	127.02	108.35	111.41	108.72	108.5	115.62	109.3
107.55	122.87	113.27	120.97	101	104.8	126.98	108.24	111.42	108.72	108.5	115.62	109.31
107.55	122.84	113.26	120.91	101	104.81	126.96	108.19	111.43	108.72	108.51	115.63	109.31
107.53	122.78	113.25	120.85	101	104.81	126.92	108.14	111.43	108.72	108.51	115.62	109.32
107.53	122.79	113.25	120.81	100.99	104.82	126.92	108.08	111.43	108.73	108.52	115.63	109.33
107.52	122.76	113.23	120.74	100.99	104.82	126.83	108.07	111.44	108.73	108.52	115.63	109.33
107.52	122.76	113.22	120.66	100.99	104.83	126.78	107.98	111.44	108.74	108.53	115.63	109.34
107.51	122.74	113.2	120.59	100.99	104.83	126.71	107.91	111.45	108.74	108.54	115.63	109.34
107.5	122.71	113.2	120.52	100.99	104.84	126.63	107.85	111.45	108.74	108.54	115.62	109.35
107.49	122.68	113.19	120.45	100.98	104.84	126.63	107.77	111.45	108.74	108.54	115.63	109.35
107.48	122.63	113.17	120.37	100.96	104.85	126.63	107.71	111.46	108.75	108.55	115.63	109.35
107.46	122.59	113.15	120.31	100.95	104.85	126.59	107.64	111.45	108.75	108.55	115.63	109.35
107.44	122.54	113.13	120.23	100.94	104.85	126.54	107.58	111.45	108.75	108.55	115.61	109.35
107.44	122.53	113.12	120.19	100.91	104.86	126.51	107.53	111.46	108.75	108.56	115.61	109.36
107.43	122.49	113.12	120.13	100.91	104.87	126.52	107.48	111.46	108.76	108.56	115.62	109.36
107.42	122.46	113.11	120.06	100.89	104.87	126.48	107.41	111.47	108.76	108.56	115.62	109.36
107.41	122.43	113.11	120	100.89	104.88	126.48	107.36	111.47	108.76	108.56	115.62	109.36
107.41	122.44	113.13	119.99	100.9	104.89	126.51	107.36	111.48	108.76	108.57	115.63	109.38
107.38	122.37	113.11	119.93	100.9	104.88	126.35	107.36	111.46	108.77	108.55	115.58	109.35
107.38	122.38	113.11	119.92	100.91	104.9	126.37	107.37	111.46	108.77	108.55	115.59	109.36
107.36	122.36	113.09	119.87	100.91	104.9	126.32	107.32	111.47	108.78	108.55	115.58	109.36
107.37	122.39	113.1	119.87	100.92	104.92	126.34	107.34	111.47	108.78	108.56	115.59	109.36
107.33	122.31	113.07	119.83	100.88	104.93	126.23	107.32	111.42	108.78	108.54	115.52	109.32
107.29	122.2	113.04	119.75	100.88	104.93	126.09	107.35	111.39	108.75	108.51	115.46	109.29
107.25	122.11	113.05	119.66	100.89	104.93	126.07	107.38	111.33	108.72	108.49	115.4	109.26
107.23	122.04	113.05	119.61	100.9	104.9	126.08	107.4	111.3	108.73	108.48	115.4	109.23
107.19	121.96	113.06	119.54	100.9	104.89	126.09	107.42	111.25	108.71	108.45	115.34	109.19
107.15	121.88	113.04	119.48	100.91	104.88	126.01	107.42	111.21	108.69	108.43	115.28	109.15
107.1	121.79	113.02	119.4	100.91	104.87	125.92	107.4	111.14	108.65	108.39	115.23	109.11
107.06	121.72	113	119.33	100.91	104.83	125.8	107.41	111.09	108.62	108.36	115.23	109.07
107.02	121.61	112.97	119.25	100.92	104.79	125.8	107.43	111.04	108.62	108.33	115.18	109.02
106.98	121.55	112.94	119.17	100.89	104.79	125.73	107.44	110.98	108.58	108.3	115.12	108.99
106.95	121.51	112.93	119.12	100.9	104.76	125.71	107.45	110.93	108.56	108.27	115.1	108.95
106.91	121.44	112.9	119.06	100.9	104.76	125.62	107.46	110.88	108.52	108.26	115.06	108.9
106.85	121.33	112.87	118.99	100.88	104.75	125.45	107.38	110.81	108.5	108.22	114.97	108.84
106.8	121.23	112.85	118.9	100.88	104.73	125.42	107.38	110.75	108.47	108.18	114.91	108.79
106.77	121.17	112.86	118.87	100.88	104.71	125.41	107.39	110.7	108.43	108.15	114.88	108.75
106.72	121.09	112.84	118.8	100.89	104.68	125.38	107.42	110.65	108.42	108.12	114.83	108.71
106.67	121	112.81	118.72	100.89	104.64	125.23	107.42	110.58	108.39	108.08	114.77	108.65
106.63	120.92	112.79	118.65	100.9	104.64	125.15	107.45	110.51	108.35	108.05	114.72	108.61
106.58	120.82	112.79	118.58	100.9	104.61	125.08	107.47	110.43	108.31	108.02	114.66	108.56
106.54	120.72	112.79	118.5	100.9	104.56	124.96	107.43	110.38	108.3	107.99	114.62	108.51
106.49	120.66	112.73	118.43	100.88	104.55	124.82	107.41	110.31	108.25	107.95	114.55	108.47
106.45	120.59	112.73	118.38	100.89	104.53	124.73	107.42	110.25	108.22	107.92	114.48	108.41
106.42	120.56	112.72	118.34	100.89	104.52	124.73	107.45	110.21	108.19	107.9	114.48	108.37
106.37	120.48	112.68	118.27	100.85	104.48	124.56	107.39	110.15	108.16	107.86	114.44	108.33
106.33	120.39	112.66	118.2	100.84	104.47	124.45	107.39	110.08	108.12	107.83	114.39	108.27
106.27	120.27	112.64	118.1	100.84	104.45	124.4	107.37	110.01	108.08	107.79	114.31	108.22
106.23	120.17	112.61	118.01	100.85	104.41	124.3	107.39	109.95	108.06	107.75	114.28	108.17
106.18	120.06	112.6	117.94	100.83	104.39	124.25	107.39	109.89	108.01	107.71	114.22	108.12
106.14	120.02	112.6	117.87	100.84	104.38	124.26	107.41	109.83	107.97	107.68	114.16	108.07
106.09	119.93	112.55	117.79	100.81	104.34	124.1	107.41	109.76	107.93	107.65	114.11	108.02
106.04	119.85	112.55	117.72	100.82	104.31	124.1	107.41	109.7	107.91	107.62	114.07	107.97
106.02	119.82	112.54	117.69	100.82	104.31	124.11	107.44	109.65	107.89	107.6	114.05	107.93
105.98	119.76	112.5	117.62	100.81	104.28	124.11	107.45	109.6	107.86	107.57	114.03	107.88
105.94	119.72	112.5	117.58	100.81	104.28	124.04	107.46	109.56	107.82	107.54	114.01	107.85
105.9	119.68	112.49	117.55	100.81	104.29	123.89	107.4	109.51	107.79	107.51	113.96	107.8
105.85	119.59	112.44	117.48	100.79	104.24	123.76	107.36	109.45	107.77	107.47	113.9	107.75
105.81	119.47	112.43	117.39	100.79	104.23	123.71	107.37	109.4	107.73	107.44	113.86	107.7
105.76	119.37	112.43	117.3	100.79	104.23	123.58	107.37	109.34	107.7	107.42	113.81	107.65
105.72	119.29	112.41	117.25	100.8	104.22	123.5	107.38	109.28	107.66	107.38	113.77	107.61
105.69	119.23	112.39	117.21	100.8	104.22	123.51	107.38	109.21	107.62	107.35	113.74	107.57
105.64	119.13	112.35	117.14	100.81	104.2	123.37	107.38	109.15	107.59	107.31	113.67	107.51
105.59	119.03	112.31	117.06	100.81	104.17	123.26	107.38	109.09	107.56	107.29	113.63	107.46
105.55	119	112.28	116.99	100.76	104.16	123.15	107.34	109.02	107.5	107.25	113.58	107.43
105.51	118.94	112.26	116.94	100.76	104.14	123.03	107.35	108.98	107.47	107.23	113.55	107.38
105.48	118.9	112.26	116.91	100.77	104.14	123.05	107.37	108.92	107.43	107.21	113.52	107.34
105.43	118.81	112.24	116.82	100.76	104.09	122.96	107.29	108.85	107.4	107.16	113.44	107.28
105.37	118.7	112.22	116.75	100.75	104.05	122.86	107.27	108.78	107.36	107.12	113.37	107.23
105.33	118.62	112.21	116.69	100.76	104.04	122.75	107.25	108.71	107.32	107.09	113.34	107.18
105.28	118.54	112.18	116.62	100.75	104.02	122.61	107.2	108.65	107.28	107.05	113.29	107.14
105.25	118.48	112.16	116.56	100.76	103.98	122.54	107.18	108.61	107.25	107.01	113.26	107.09
105.2	118.41	112.11	116.48	100.75	103.98	122.44	107.19	108.55	107.21	106.97	113.19	107.05
105.15	118.3	112.09	116.39	100.76	103.96	122.4	107.18	108.48	107.16	106.93	113.12	106.99
105.1	118.21	112.06	116.3	100.76	103.91	122.29	107.13	108.42	107.13	106.9	113.08	106.94
105.05	118.16	112.01	116.24	100.74	103.88	122.17	107.1	108.35	107.08	106.87	113.01	106.89
105.01	118.08	112	116.17	100.74	103.85	122.17	107.12	108.3	107.05	106.84	112.99	106.85
104.97	118	111.98	116.1	100.72	103.85	122.1	107.07	108.24	107.02	106.8	112.93	106.8
104.94	117.97	111.99	116.06	100.73	103.85	122.11	107.1	108.18	106.98	106.78	112.9	106.77
104.9	117.93	111.96	116.01	100.73	103.85	122.11	107.12	108.13	106.94	106.76	112.85	106.73
104.87	117.87	111.95	115.97	100.74	103.82	122.13	107.13	108.07	106.91	106.73	112.8	106.69
104.83	117.81	111.94	115.92	100.73	103.8	122.09	107.15	108.02	106.89	106.7	112.77	106.64
104.79	117.75	111.91	115.85	100.73	103.76	122.08	107.08	107.97	106.87	106.66	112.72	106.6
104.76	117.7	111.9	115.83	100.73	103.76	122.09	107.1	107.92	106.85	106.63	112.69	106.56
104.71	117.64	111.85	115.76	100.69	103.76	121.9	107.1	107.86	106.81	106.6	112.63	106.51
104.68	117.6	111.81	115.72	100.65	103.74	121.83	107.09	107.82	106.78	106.57	112.58	106.47
104.63	117.49	111.75	115.64	100.62	103.68	121.73	107.04	107.76	106.74	106.53	112.52	106.42
104.6	117.45	111.71	115.57	100.61	103.63	121.67	107.03	107.73	106.72	106.51	112.52	106.4
104.55	117.35	111.68	115.5	100.58	103.63	121.54	107	107.67	106.69	106.49	112.47	106.35
104.51	117.27	111.66	115.43	100.58	103.64	121.43	106.96	107.6	106.65	106.45	112.45	106.3
104.46	117.19	111.64	115.37	100.58	103.61	121.36	106.97	107.55	106.6	106.42	112.4	106.25
104.42	117.13	111.61	115.34	100.57	103.62	121.28	106.92	107.49	106.58	106.39	112.34	106.21
104.38	117.07	111.57	115.3	100.56	103.62	121.19	106.91	107.44	106.55	106.37	112.27	106.17
104.32	116.98	111.52	115.22	100.53	103.63	121.05	106.89	107.37	106.5	106.33	112.19	106.12
104.28	116.88	111.5	115.14	100.5	103.6	120.99	106.86	107.32	106.47	106.3	112.15	106.08
104.25	116.81	111.51	115.07	100.52	103.6	120.99	106.88	107.26	106.43	106.27	112.12	106.04
104.2	116.72	111.5	115	100.52	103.6	120.96	106.88	107.2	106.4	106.23	112.08	105.99
104.16	116.64	111.47	114.93	100.52	103.57	120.87	106.89	107.14	106.36	106.19	112.02	105.94
104.11	116.52	111.42	114.84	100.51	103.54	120.72	106.82	107.08	106.31	106.15	111.96	105.89
104.07	116.46	111.4	114.79	100.51	103.52	120.67	106.82	107.03	106.28	106.14	111.93	105.85
104.04	116.39	111.4	114.74	100.52	103.47	120.62	106.83	106.98	106.25	106.12	111.9	105.81
103.99	116.3	111.37	114.67	100.51	103.47	120.49	106.83	106.91	106.2	106.08	111.86	105.76
103.95	116.23	111.36	114.63	100.51	103.47	120.45	106.82	106.85	106.16	106.05	111.81	105.71
103.91	116.16	111.35	114.58	100.52	103.42	120.38	106.84	106.79	106.12	106.03	111.78	105.67
103.87	116.08	111.32	114.52	100.52	103.39	120.27	106.84	106.73	106.08	106	111.75	105.63
103.82	116.01	111.31	114.45	100.51	103.38	120.2	106.82	106.68	106.04	105.96	111.69	105.59
103.78	115.93	111.3	114.4	100.51	103.38	120.16	106.82	106.62	106.01	105.93	111.64	105.54
103.74	115.87	111.27	114.33	100.51	103.35	120.12	106.82	106.57	105.97	105.89	111.61	105.5
103.69	115.79	111.25	114.25	100.51	103.34	120.01	106.81	106.51	105.93	105.86	111.54	105.45
103.65	115.72	111.24	114.2	100.5	103.32	119.89	106.79	106.45	105.89	105.83	111.47	105.4
103.6	115.64	111.22	114.13	100.5	103.27	119.78	106.8	106.39	105.85	105.79	111.42	105.35
103.55	115.54	111.17	114.04	100.45	103.22	119.64	106.71	106.33	105.81	105.75	111.38	105.3
103.51	115.47	111.16	113.99	100.45	103.22	119.6	106.69	106.27	105.77	105.72	111.33	105.26
103.47	115.41	111.14	113.95	100.46	103.2	119.61	106.72	106.21	105.73	105.69	111.29	105.21
103.43	115.34	111.12	113.88	100.43	103.18	119.56	106.7	106.15	105.69	105.65	111.23	105.17
103.39	115.27	111.09	113.8	100.43	103.17	119.48	106.69	106.09	105.65	105.62	111.21	105.13
103.34	115.18	111.07	113.73	100.42	103.14	119.37	106.69	106.02	105.6	105.58	111.16	105.08
103.3	115.09	111.05	113.67	100.42	103.14	119.27	106.69	105.96	105.56	105.55	111.11	105.03
103.26	115.05	111.03	113.63	100.43	103.14	119.18	106.66	105.9	105.52	105.51	111.06	104.98
103.21	114.96	111	113.57	100.43	103.11	119.11	106.66	105.83	105.47	105.47	111	104.93
103.17	114.9	110.97	113.51	100.4	103.08	119.03	106.66	105.77	105.44	105.44	110.97	104.88
103.12	114.8	110.94	113.43	100.38	103.03	118.86	106.66	105.72	105.4	105.4	110.95	104.84
103.07	114.72	110.91	113.33	100.38	103	118.87	106.63	105.65	105.34	105.37	110.89	104.79
103.03	114.66	110.89	113.28	100.36	102.95	118.77	106.6	105.59	105.3	105.33	110.86	104.75
102.99	114.58	110.87	113.24	100.36	102.94	118.68	106.62	105.53	105.25	105.29	110.81	104.71
102.95	114.51	110.85	113.18	100.36	102.93	118.69	106.62	105.47	105.22	105.26	110.77	104.67
102.9	114.43	110.82	113.1	100.33	102.9	118.57	106.54	105.41	105.19	105.22	110.7	104.61
102.85	114.36	110.78	113.03	100.29	102.9	118.45	106.42	105.35	105.15	105.18	110.63	104.55
102.8	114.27	110.74	112.97	100.29	102.89	118.37	106.35	105.28	105.09	105.15	110.56	104.5
102.75	114.17	110.71	112.88	100.28	102.87	118.37	106.36	105.23	105.05	105.11	110.51	104.44
102.72	114.13	110.69	112.81	100.28	102.87	118.33	106.32	105.18	105	105.09	110.48	104.41
102.68	114.06	110.67	112.77	100.28	102.87	118.34	106.33	105.11	104.96	105.06	110.44	104.37
102.64	113.99	110.65	112.71	100.27	102.84	118.27	106.29	105.06	104.93	105.02	110.39	104.31
102.59	113.89	110.62	112.64	100.27	102.8	118.17	106.28	105	104.89	104.99	110.35	104.26
102.55	113.83	110.6	112.57	100.26	102.77	118.06	106.21	104.95	104.86	104.97	110.32	104.22
102.51	113.76	110.56	112.51	100.24	102.74	118	106.14	104.91	104.83	104.94	110.29	104.18
102.47	113.69	110.53	112.46	100.24	102.74	117.93	106.12	104.85	104.78	104.91	110.24	104.13
102.42	113.6	110.49	112.4	100.23	102.72	117.76	106.12	104.78	104.73	104.87	110.2	104.08
102.38	113.52	110.46	112.32	100.22	102.67	117.64	106.09	104.73	104.69	104.84	110.16	104.04
102.34	113.46	110.43	112.25	100.2	102.68	117.61	106.1	104.67	104.64	104.79	110.1	103.99
102.3	113.42	110.41	112.2	100.2	102.68	117.59	106.1	104.62	104.6	104.76	110.05	103.95
102.26	113.37	110.39	112.14	100.21	102.68	117.56	106.12	104.56	104.57	104.74	110.02	103.91
102.22	113.3	110.38	112.1	100.21	102.66	117.55	106.12	104.5	104.54	104.71	109.96	103.86
102.18	113.23	110.33	112.01	100.17	102.6	117.42	106.03	104.45	104.49	104.67	109.93	103.82
102.13	113.13	110.3	111.94	100.16	102.55	117.31	106.01	104.39	104.45	104.63	109.89	103.77
102.09	113.05	110.26	111.89	100.14	102.52	117.18	105.99	104.32	104.41	104.6	109.85	103.73
102.04	112.95	110.21	111.82	100.12	102.49	117.07	105.99	104.26	104.36	104.56	109.78	103.68
102	112.88	110.22	111.78	100.13	102.47	117.07	106	104.2	104.32	104.53	109.74	103.64
101.96	112.79	110.21	111.71	100.12	102.42	117.07	106	104.15	104.28	104.51	109.72	103.6
101.91	112.71	110.17	111.65	100.1	102.38	116.92	105.95	104.1	104.23	104.47	109.66	103.55
101.87	112.66	110.14	111.58	100.08	102.36	116.8	105.93	104.04	104.19	104.43	109.62	103.51
101.84	112.63	110.14	111.54	100.08	102.36	116.8	105.94	103.98	104.14	104.39	109.58	103.47
101.79	112.55	110.09	111.46	100.08	102.32	116.71	105.89	103.93	104.1	104.36	109.53	103.42
101.75	112.5	110.07	111.4	100.07	102.32	116.63	105.91	103.87	104.05	104.33	109.46	103.38
101.72	112.46	110.06	111.36	100.07	102.31	116.65	105.92	103.82	104.02	104.31	109.44	103.34
101.68	112.39	110.01	111.29	100.07	102.26	116.54	105.91	103.78	103.98	104.28	109.41	103.3
101.63	112.34	109.99	111.24	100.05	102.27	116.46	105.92	103.72	103.94	104.25	109.35	103.25
101.59	112.25	109.94	111.16	100.01	102.23	116.27	105.85	103.66	103.9	104.21	109.3	103.2
101.54	112.19	109.9	111.11	99.981	102.22	116.13	105.84	103.61	103.85	104.18	109.25	103.15
101.49	112.1	109.86	111.05	99.951	102.2	115.97	105.8	103.55	103.81	104.14	109.19	103.1
101.45	112.02	109.83	110.97	99.912	102.17	115.89	105.74	103.49	103.77	104.1	109.14	103.05
101.41	111.94	109.81	110.92	99.914	102.13	115.84	105.76	103.44	103.73	104.08	109.11	103.01
101.37	111.89	109.79	110.85	99.896	102.13	115.77	105.75	103.39	103.68	104.04	109.07	102.97
101.33	111.82	109.76	110.81	99.898	102.11	115.73	105.76	103.34	103.64	104.01	109.02	102.93
101.29	111.77	109.73	110.75	99.885	102.11	115.63	105.74	103.29	103.6	103.97	108.96	102.88
101.24	111.69	109.7	110.69	99.879	102.08	115.53	105.75	103.23	103.55	103.93	108.9	102.84
101.2	111.61	109.69	110.64	99.883	102.08	115.47	105.75	103.17	103.51	103.91	108.85	102.8
101.16	111.53	109.64	110.58	99.85	102.03	115.31	105.7	103.12	103.47	103.87	108.8	102.76
101.12	111.46	109.63	110.52	99.852	102.03	115.32	105.7	103.05	103.42	103.84	108.76	102.71
101.08	111.4	109.61	110.46	99.837	102	115.26	105.63	103	103.38	103.8	108.71	102.66
101.03	111.35	109.56	110.4	99.781	101.98	115.17	105.62	102.93	103.34	103.76	108.65	102.61
100.98	111.27	109.51	110.32	99.771	101.97	115.1	105.57	102.87	103.29	103.73	108.59	102.56
100.94	111.18	109.5	110.27	99.776	101.95	114.98	105.58	102.82	103.25	103.7	108.57	102.52
100.9	111.13	109.47	110.2	99.748	101.93	114.89	105.55	102.77	103.21	103.66	108.51	102.48
100.87	111.08	109.46	110.17	99.747	101.92	114.84	105.49	102.73	103.17	103.64	108.47	102.44
100.83	111.01	109.45	110.12	99.749	101.92	114.78	105.51	102.67	103.13	103.6	108.41	102.4
100.79	110.94	109.44	110.07	99.751	101.9	114.78	105.53	102.61	103.09	103.56	108.36	102.35
100.75	110.89	109.43	110	99.73	101.85	114.67	105.48	102.58	103.05	103.53	108.34	102.31
100.72	110.86	109.4	109.95	99.721	101.84	114.6	105.5	102.53	103.02	103.5	108.3	102.27
100.68	110.8	109.36	109.9	99.702	101.84	114.56	105.48	102.47	102.98	103.47	108.25	102.23
100.63	110.71	109.33	109.82	99.696	101.79	114.49	105.42	102.41	102.94	103.43	108.2	102.19
100.58	110.63	109.3	109.72	99.661	101.76	114.4	105.42	102.35	102.89	103.4	108.15	102.14
100.54	110.56	109.27	109.69	99.666	101.73	114.36	105.42	102.31	102.85	103.36	108.1	102.1
100.5	110.48	109.25	109.64	99.67	101.71	114.29	105.43	102.24	102.8	103.33	108.05	102.05
100.46	110.41	109.26	109.58	99.675	101.69	114.3	105.44	102.2	102.77	103.3	108.03	102.01
100.43	110.35	109.24	109.53	99.673	101.69	114.26	105.42	102.15	102.73	103.27	107.98	101.97
100.39	110.3	109.21	109.47	99.66	101.64	114.15	105.42	102.1	102.69	103.24	107.95	101.93
100.35	110.24	109.18	109.42	99.66	101.6	114.14	105.43	102.06	102.66	103.2	107.9	101.89
100.31	110.19	109.14	109.37	99.646	101.6	114.09	105.44	102.01	102.62	103.17	107.84	101.85
100.29	110.16	109.12	109.32	99.65	101.61	114.09	105.45	101.97	102.6	103.16	107.81	101.82
100.25	110.1	109.1	109.27	99.635	101.56	113.99	105.42	101.92	102.57	103.12	107.76	101.78
100.21	110.05	109.04	109.23	99.601	101.56	113.86	105.43	101.86	102.52	103.09	107.7	101.74
100.17	110	108.99	109.18	99.558	101.56	113.8	105.44	101.81	102.49	103.05	107.64	101.7
100.13	109.93	108.96	109.13	99.52	101.53	113.73	105.44	101.76	102.45	103.02	107.58	101.66
100.08	109.87	108.94	109.08	99.481	101.53	113.72	105.38	101.71	102.41	102.98	107.52	101.62
100.05	109.82	108.93	109.03	99.453	101.52	113.7	105.34	101.67	102.38	102.94	107.45	101.57
100.01	109.76	108.92	109	99.439	101.53	113.71	105.35	101.63	102.35	102.91	107.38	101.53
99.976	109.71	108.93	108.95	99.389	101.53	113.72	105.36	101.6	102.31	102.88	107.32	101.48
99.933	109.64	108.92	108.89	99.341	101.5	113.62	105.27	101.55	102.28	102.84	107.27	101.44
99.893	109.6	108.9	108.82	99.309	101.49	113.57	105.2	101.51	102.24	102.81	107.2	101.4
99.87	109.58	108.91	108.79	99.315	101.49	113.6	105.19	101.48	102.22	102.79	107.16	101.37
99.843	109.53	108.93	108.78	99.316	101.5	113.63	105.21	101.44	102.2	102.76	107.09	101.33
99.818	109.49	108.94	108.76	99.312	101.51	113.66	105.24	101.42	102.18	102.74	107.03	101.3
99.798	109.45	108.96	108.73	99.32	101.52	113.69	105.28	101.4	102.18	102.74	106.98	101.26
99.777	109.41	108.97	108.7	99.333	101.53	113.71	105.32	101.37	102.17	102.73	106.93	101.23
99.754	109.39	108.98	108.68	99.336	101.55	113.73	105.35	101.34	102.16	102.72	106.87	101.19
99.729	109.36	108.99	108.66	99.306	101.56	113.74	105.35	101.32	102.14	102.71	106.81	101.16
99.716	109.33	109.03	108.66	99.312	101.57	113.74	105.36	101.31	102.14	102.71	106.79	101.14
99.699	109.31	109.04	108.65	99.314	101.57	113.74	105.36	101.31	102.14	102.71	106.74	101.12
99.678	109.27	109.05	108.6	99.316	101.59	113.77	105.36	101.29	102.14	102.69	106.7	101.1
99.671	109.24	109.05	108.56	99.336	101.61	113.82	105.38	101.27	102.14	102.69	106.69	101.1
99.662	109.21	109.04	108.49	99.352	101.62	113.86	105.41	101.26	102.14	102.69	106.69	101.1
99.64	109.18	109.01	108.43	99.354	101.63	113.89	105.42	101.23	102.14	102.68	106.65	101.08
99.606	109.11	108.97	108.39	99.322	101.64	113.89	105.36	101.19	102.13	102.66	106.59	101.06
99.568	109.05	108.92	108.32	99.276	101.64	113.88	105.31	101.15	102.12	102.63	106.53	101.02
99.53	109	108.88	108.26	99.241	101.64	113.79	105.31	101.1	102.1	102.6	106.49	100.98
99.503	108.94	108.87	108.22	99.228	101.65	113.74	105.31	101.07	102.08	102.58	106.46	100.96
99.471	108.89	108.83	108.17	99.211	101.65	113.75	105.27	101.03	102.07	102.56	106.41	100.93
99.431	108.82	108.76	108.11	99.172	101.63	113.66	105.19	101	102.05	102.53	106.35	100.89
99.395	108.76	108.75	108.05	99.174	101.64	113.64	105.19	100.95	102.03	102.5	106.29	100.86
99.357	108.7	108.73	107.99	99.167	101.62	113.53	105.19	100.9	101.99	102.49	106.23	100.83
99.314	108.62	108.69	107.93	99.153	101.62	113.39	105.13	100.85	101.94	102.46	106.17	100.79
99.29	108.56	108.69	107.87	99.16	101.61	113.38	105.15	100.82	101.93	102.45	106.17	100.77
99.247	108.48	108.66	107.82	99.127	101.6	113.27	105.11	100.76	101.9	102.42	106.11	100.73
99.211	108.42	108.63	107.76	99.102	101.59	113.18	105.05	100.72	101.87	102.39	106.06	100.69
99.17	108.33	108.6	107.68	99.105	101.59	113.16	105.05	100.67	101.83	102.36	106	100.65
99.134	108.27	108.57	107.61	99.111	101.56	113.09	105.05	100.62	101.81	102.34	105.97	100.61
99.102	108.21	108.56	107.58	99.116	101.57	113.04	105.06	100.57	101.77	102.32	105.94	100.58
99.074	108.16	108.56	107.56	99.117	101.53	113.04	105.06	100.53	101.73	102.3	105.9	100.55
99.03	108.09	108.52	107.51	99.095	101.52	112.9	105.01	100.47	101.69	102.27	105.84	100.5
98.997	108.01	108.5	107.45	99.084	101.45	112.78	105	100.44	101.67	102.25	105.82	100.48
98.96	107.95	108.49	107.39	99.087	101.46	112.71	105.02	100.39	101.62	102.22	105.77	100.44
98.917	107.88	108.49	107.32	99.084	101.42	112.63	105	100.34	101.59	102.19	105.71	100.4
98.876	107.82	108.47	107.28	99.066	101.42	112.52	104.96	100.28	101.55	102.15	105.68	100.35
98.838	107.77	108.41	107.24	99.034	101.39	112.4	104.86	100.23	101.51	102.13	105.63	100.32
98.795	107.68	108.38	107.18	99.021	101.36	112.34	104.87	100.18	101.47	102.1	105.58	100.28
98.756	107.61	108.37	107.1	99.021	101.33	112.27	104.88	100.12	101.43	102.07	105.55	100.24
98.712	107.54	108.33	107.05	99.004	101.29	112.18	104.89	100.07	101.38	102.03	105.48	100.19
98.667	107.47	108.3	106.98	98.976	101.28	112.08	104.88	100.01	101.33	101.99	105.43	100.15
98.639	107.43	108.3	106.94	98.982	101.28	112.05	104.88	99.967	101.3	101.97	105.39	100.13
98.604	107.37	108.27	106.9	98.986	101.26	112.03	104.89	99.919	101.25	101.93	105.37	100.09
98.566	107.32	108.23	106.85	98.942	101.21	111.94	104.84	99.876	101.22	101.9	105.33	100.05
98.522	107.26	108.17	106.8	98.93	101.2	111.83	104.79	99.82	101.19	101.86	105.28	100.01
98.482	107.17	108.14	106.73	98.909	101.15	111.73	104.71	99.776	101.16	101.83	105.23	99.973
98.437	107.07	108.12	106.66	98.889	101.1	111.58	104.66	99.723	101.12	101.8	105.19	99.929
98.397	107.01	108.09	106.62	98.88	101.09	111.53	104.62	99.668	101.07	101.77	105.14	99.888
98.353	106.96	108.07	106.56	98.86	101.08	111.45	104.62	99.616	101.02	101.74	105.08	99.841
98.317	106.91	108.03	106.52	98.86	101.02	111.36	104.59	99.576	100.99	101.71	105.04	99.804
98.282	106.86	108.01	106.48	98.863	101.02	111.33	104.61	99.527	100.96	101.68	105	99.764
98.247	106.8	107.99	106.43	98.845	100.97	111.25	104.55	99.493	100.92	101.65	104.98	99.721
98.211	106.75	107.95	106.38	98.812	100.94	111.19	104.54	99.461	100.88	101.63	104.95	99.687
98.177	106.7	107.93	106.34	98.815	100.94	111.16	104.54	99.41	100.84	101.6	104.9	99.654
98.141	106.65	107.91	106.29	98.817	100.93	111.11	104.55	99.362	100.8	101.58	104.84	99.615
98.101	106.58	107.87	106.24	98.805	100.93	111.02	104.51	99.312	100.77	101.55	104.81	99.573
98.055	106.51	107.8	106.18	98.756	100.88	110.91	104.42	99.262	100.73	101.52	104.76	99.533
98.014	106.45	107.77	106.13	98.757	100.86	110.78	104.39	99.212	100.69	101.49	104.71	99.487
97.969	106.37	107.72	106.07	98.733	100.84	110.63	104.34	99.16	100.65	101.45	104.65	99.435
97.947	106.32	107.72	106.03	98.734	100.85	110.64	104.34	99.136	100.64	101.44	104.62	99.413
97.925	106.29	107.69	106.01	98.739	100.86	110.66	104.27	99.108	100.63	101.43	104.59	99.393
97.876	106.22	107.62	105.95	98.679	100.84	110.52	104.18	99.054	100.6	101.39	104.52	99.348
97.839	106.15	107.58	105.89	98.663	100.84	110.4	104.13	99.018	100.56	101.36	104.48	99.306
97.802	106.08	107.56	105.84	98.665	100.83	110.28	104.13	98.974	100.52	101.33	104.44	99.267
97.764	106.01	107.55	105.78	98.633	100.82	110.24	104.15	98.93	100.48	101.3	104.38	99.231
97.723	105.95	107.52	105.74	98.622	100.82	110.13	104.15	98.877	100.43	101.26	104.32	99.191
97.693	105.91	107.5	105.7	98.619	100.82	110.09	104.15	98.838	100.39	101.24	104.28	99.164
97.661	105.84	107.51	105.65	98.623	100.8	110.11	104.16	98.79	100.36	101.22	104.26	99.129
97.622	105.77	107.5	105.6	98.609	100.78	110.03	104.09	98.749	100.33	101.19	104.2	99.082
97.581	105.69	107.45	105.53	98.566	100.72	109.92	104.02	98.702	100.3	101.16	104.17	99.041
97.54	105.61	107.41	105.47	98.521	100.66	109.85	103.93	98.659	100.25	101.14	104.14	99.005
97.506	105.56	107.38	105.43	98.499	100.63	109.76	103.94	98.613	100.21	101.12	104.1	98.971
97.467	105.51	107.35	105.39	98.474	100.63	109.68	103.95	98.562	100.17	101.08	104.05	98.93
97.43	105.45	107.34	105.36	98.475	100.62	109.64	103.96	98.507	100.13	101.05	104	98.89
97.404	105.41	107.32	105.31	98.446	100.58	109.6	103.93	98.481	100.11	101.03	103.99	98.859
97.367	105.35	107.28	105.25	98.428	100.55	109.54	103.91	98.435	100.08	101	103.96	98.82
97.329	105.3	107.24	105.21	98.42	100.52	109.47	103.88	98.388	100.04	100.97	103.9	98.783
97.286	105.22	107.21	105.15	98.415	100.48	109.36	103.84	98.338	99.995	100.94	103.85	98.745
97.249	105.16	107.17	105.1	98.364	100.44	109.2	103.79	98.294	99.951	100.92	103.81	98.722
97.214	105.11	107.13	105.05	98.34	100.44	109.12	103.79	98.249	99.903	100.89	103.78	98.69
97.17	105.03	107.09	104.99	98.342	100.45	109.01	103.75	98.201	99.861	100.85	103.71	98.64
97.124	104.96	107.02	104.92	98.313	100.41	108.85	103.76	98.151	99.815	100.82	103.66	98.595
97.093	104.9	107.03	104.87	98.318	100.41	108.82	103.77	98.106	99.779	100.79	103.64	98.563
97.055	104.84	106.99	104.82	98.323	100.4	108.74	103.77	98.055	99.738	100.76	103.59	98.523
97.012	104.77	106.95	104.77	98.304	100.38	108.7	103.77	98.002	99.69	100.72	103.54	98.481
96.976	104.73	106.92	104.72	98.283	100.37	108.58	103.73	97.961	99.655	100.69	103.49	98.443
96.942	104.68	106.9	104.67	98.284	100.36	108.52	103.74	97.917	99.619	100.66	103.46	98.408
96.9	104.6	106.85	104.61	98.245	100.31	108.42	103.66	97.876	99.578	100.63	103.42	98.362
96.861	104.53	106.83	104.58	98.246	100.3	108.36	103.62	97.828	99.538	100.59	103.37	98.325
96.82	104.46	106.77	104.53	98.194	100.28	108.23	103.54	97.778	99.495	100.56	103.32	98.291
96.78	104.43	106.72	104.46	98.128	100.28	108.15	103.47	97.739	99.459	100.53	103.27	98.249
96.732	104.36	106.65	104.39	98.072	100.23	108.02	103.41	97.689	99.41	100.49	103.2	98.205
96.694	104.3	106.64	104.34	98.073	100.21	107.96	103.42	97.643	99.373	100.46	103.15	98.16
96.654	104.23	106.62	104.28	98.074	100.15	107.87	103.41	97.601	99.338	100.43	103.1	98.117
96.617	104.18	106.6	104.24	98.075	100.15	107.83	103.4	97.552	99.286	100.39	103.04	98.08
96.575	104.12	106.54	104.18	98.033	100.14	107.71	103.4	97.502	99.236	100.36	102.98	98.043
96.536	104.05	106.51	104.14	98.026	100.13	107.6	103.37	97.459	99.198	100.32	102.93	97.999
96.507	104.01	106.47	104.09	97.991	100.14	107.6	103.34	97.423	99.174	100.29	102.9	97.967
96.468	103.95	106.41	104.05	97.981	100.14	107.54	103.32	97.373	99.139	100.26	102.84	97.932
96.427	103.89	106.37	104	97.97	100.11	107.42	103.33	97.326	99.099	100.22	102.79	97.892
96.389	103.81	106.33	103.93	97.948	100.04	107.3	103.24	97.294	99.07	100.19	102.76	97.853
96.351	103.76	106.29	103.87	97.949	100.04	107.18	103.24	97.247	99.021	100.16	102.72	97.817
96.319	103.72	106.27	103.82	97.95	100.04	107.18	103.24	97.204	98.978	100.13	102.68	97.786
96.29	103.68	106.27	103.79	97.953	100.01	107.14	103.25	97.168	98.946	100.11	102.66	97.752
96.248	103.61	106.22	103.74	97.921	99.968	107.04	103.27	97.116	98.903	100.08	102.61	97.715
96.206	103.55	106.2	103.68	97.894	99.929	106.95	103.2	97.066	98.858	100.04	102.57	97.672
96.174	103.5	106.17	103.65	97.895	99.926	106.88	103.2	97.023	98.819	100.01	102.54	97.641
96.136	103.45	106.14	103.59	97.894	99.92	106.81	103.2	96.978	98.778	99.981	102.49	97.602
96.101	103.42	106.1	103.54	97.858	99.887	106.73	103.19	96.941	98.743	99.954	102.44	97.566
96.074	103.38	106.07	103.5	97.832	99.84	106.67	103.17	96.915	98.723	99.935	102.44	97.541
96.038	103.31	106.04	103.44	97.835	99.829	106.62	103.18	96.869	98.684	99.902	102.4	97.503
96.004	103.27	106	103.39	97.807	99.801	106.52	103.14	96.828	98.644	99.879	102.37	97.472
95.969	103.22	105.98	103.35	97.809	99.787	106.43	103.15	96.782	98.606	99.852	102.32	97.436
95.932	103.17	105.94	103.3	97.804	99.757	106.35	103.1	96.742	98.565	99.821	102.28	97.395
95.896	103.13	105.92	103.26	97.787	99.76	106.3	103.05	96.7	98.528	99.788	102.25	97.355
95.855	103.08	105.86	103.2	97.774	99.746	106.19	103	96.655	98.493	99.757	102.2	97.317
95.817	103.03	105.83	103.15	97.749	99.747	106.13	102.95	96.609	98.454	99.726	102.15	97.275
95.773	102.96	105.77	103.08	97.687	99.742	106	102.86	96.562	98.412	99.691	102.1	97.236
95.734	102.89	105.73	103.03	97.669	99.707	105.98	102.83	96.52	98.376	99.654	102.05	97.191
95.702	102.83	105.72	102.99	97.673	99.666	105.89	102.84	96.484	98.346	99.635	102.01	97.159
95.672	102.77	105.69	102.95	97.671	99.647	105.82	102.84	96.448	98.313	99.609	101.98	97.134
95.636	102.73	105.65	102.91	97.646	99.64	105.74	102.85	96.4	98.273	99.58	101.93	97.105
95.605	102.68	105.62	102.87	97.649	99.628	105.73	102.86	96.361	98.243	99.556	101.89	97.063
95.572	102.64	105.61	102.84	97.65	99.621	105.69	102.88	96.321	98.205	99.53	101.84	97.027
95.538	102.6	105.57	102.81	97.636	99.605	105.64	102.81	96.275	98.162	99.504	101.8	96.991
95.505	102.55	105.53	102.77	97.599	99.573	105.57	102.77	96.24	98.126	99.48	101.77	96.958
95.474	102.5	105.52	102.72	97.602	99.576	105.53	102.79	96.198	98.086	99.456	101.74	96.925
95.444	102.47	105.51	102.7	97.606	99.576	105.49	102.74	96.158	98.055	99.431	101.71	96.897
95.406	102.4	105.48	102.64	97.58	99.513	105.42	102.72	96.113	98.019	99.4	101.67	96.855
95.372	102.35	105.44	102.59	97.579	99.503	105.36	102.72	96.068	97.983	99.38	101.63	96.819
95.342	102.32	105.42	102.56	97.581	99.497	105.36	102.74	96.022	97.944	99.353	101.59	96.79
95.316	102.29	105.41	102.54	97.577	99.493	105.36	102.76	95.988	97.917	99.333	101.55	96.762
95.283	102.26	105.38	102.52	97.543	99.444	105.29	102.68	95.95	97.881	99.305	101.51	96.728
95.254	102.21	105.34	102.46	97.507	99.389	105.2	102.63	95.927	97.862	99.282	101.49	96.697
95.219	102.16	105.3	102.41	97.477	99.367	105.11	102.65	95.89	97.821	99.259	101.44	96.661
95.186	102.11	105.26	102.39	97.47	99.353	105.05	102.58	95.855	97.791	99.23	101.4	96.626
95.151	102.05	105.23	102.34	97.475	99.329	105.02	102.59	95.811	97.752	99.2	101.34	96.592
95.104	101.97	105.17	102.27	97.435	99.284	104.96	102.54	95.763	97.708	99.169	101.28	96.544
95.06	101.9	105.1	102.2	97.396	99.255	104.88	102.48	95.715	97.665	99.141	101.22	96.505
95.017	101.84	105.05	102.14	97.35	99.241	104.77	102.39	95.671	97.626	99.107	101.17	96.462
94.975	101.77	105	102.09	97.319	99.217	104.68	102.39	95.624	97.58	99.075	101.12	96.423
94.95	101.72	104.98	102.06	97.327	99.22	104.66	102.41	95.592	97.553	99.053	101.1	96.399
94.915	101.68	104.96	102.02	97.314	99.2	104.62	102.41	95.549	97.513	99.022	101.05	96.363
94.885	101.64	104.96	101.98	97.316	99.191	104.58	102.42	95.507	97.479	98.999	101.02	96.331
94.854	101.57	104.92	101.93	97.302	99.122	104.48	102.33	95.477	97.446	98.98	101	96.3
94.818	101.51	104.89	101.88	97.284	99.103	104.39	102.33	95.44	97.416	98.948	100.95	96.261
94.786	101.47	104.88	101.84	97.286	99.105	104.34	102.34	95.391	97.376	98.921	100.91	96.231
94.752	101.42	104.87	101.79	97.273	99.083	104.28	102.34	95.351	97.34	98.893	100.87	96.194
94.719	101.38	104.84	101.74	97.268	99.025	104.19	102.31	95.314	97.316	98.876	100.84	96.159
94.685	101.33	104.83	101.7	97.27	99.001	104.15	102.32	95.275	97.285	98.849	100.8	96.122
94.655	101.3	104.78	101.66	97.242	98.998	104.06	102.28	95.237	97.249	98.832	100.76	96.097
94.624	101.26	104.75	101.62	97.222	98.953	104	102.26	95.201	97.211	98.808	100.73	96.066
94.589	101.2	104.71	101.56	97.204	98.901	103.91	102.24	95.164	97.179	98.781	100.69	96.032
94.553	101.14	104.68	101.52	97.199	98.894	103.85	102.25	95.12	97.141	98.754	100.65	96
94.514	101.08	104.63	101.46	97.166	98.856	103.75	102.22	95.076	97.097	98.721	100.61	95.963
94.486	101.05	104.6	101.43	97.169	98.857	103.67	102.23	95.038	97.064	98.693	100.58	95.934
94.456	101.01	104.59	101.4	97.169	98.851	103.6	102.23	94.997	97.028	98.669	100.54	95.901
94.423	100.96	104.56	101.35	97.163	98.852	103.58	102.2	94.955	96.989	98.638	100.5	95.871
94.391	100.92	104.53	101.3	97.156	98.843	103.54	102.21	94.916	96.951	98.611	100.46	95.839
94.364	100.88	104.53	101.28	97.139	98.838	103.5	102.21	94.878	96.921	98.592	100.42	95.807
94.331	100.84	104.55	101.25	97.113	98.808	103.43	102.19	94.841	96.896	98.564	100.39	95.768
94.303	100.78	104.53	101.21	97.073	98.75	103.35	102.12	94.812	96.861	98.541	100.38	95.74
94.266	100.72	104.49	101.16	97.027	98.701	103.25	102.11	94.774	96.83	98.508	100.35	95.704
94.223	100.64	104.43	101.09	97.003	98.678	103.2	102.06	94.726	96.788	98.474	100.31	95.665
94.187	100.6	104.4	101.04	96.978	98.646	103.16	102.04	94.681	96.754	98.444	100.27	95.628
94.161	100.56	104.38	101	96.947	98.663	103.15	102.03	94.648	96.734	98.424	100.23	95.6
94.124	100.52	104.32	100.95	96.899	98.666	103.13	101.96	94.603	96.692	98.389	100.18	95.567
94.082	100.45	104.27	100.89	96.854	98.646	103	101.96	94.557	96.651	98.356	100.13	95.524
94.052	100.39	104.27	100.83	96.854	98.629	102.95	101.92	94.525	96.614	98.328	100.11	95.492
94.02	100.35	104.23	100.79	96.84	98.629	102.88	101.89	94.486	96.577	98.298	100.09	95.461
93.988	100.29	104.21	100.73	96.811	98.586	102.78	101.85	94.452	96.549	98.275	100.07	95.433
93.954	100.25	104.19	100.69	96.795	98.587	102.69	101.86	94.413	96.508	98.252	100.02	95.405
93.918	100.19	104.17	100.64	96.795	98.552	102.67	101.86	94.37	96.475	98.228	99.969	95.362
93.882	100.13	104.14	100.6	96.765	98.513	102.61	101.86	94.327	96.445	98.197	99.917	95.328
93.85	100.08	104.11	100.57	96.766	98.506	102.55	101.86	94.283	96.404	98.178	99.878	95.298
93.813	100.03	104.07	100.51	96.739	98.477	102.47	101.8	94.24	96.362	98.152	99.826	95.261
93.778	99.977	104.05	100.45	96.727	98.438	102.4	101.8	94.201	96.321	98.121	99.787	95.226
93.745	99.913	104.01	100.41	96.726	98.391	102.33	101.76	94.163	96.295	98.099	99.752	95.196
93.709	99.851	103.99	100.36	96.727	98.354	102.26	101.73	94.123	96.255	98.071	99.705	95.158
93.678	99.819	103.96	100.32	96.715	98.348	102.18	101.66	94.081	96.211	98.043	99.665	95.128
93.647	99.77	103.94	100.29	96.719	98.314	102.18	101.67	94.04	96.176	98.02	99.631	95.097
93.617	99.731	103.92	100.25	96.701	98.297	102.12	101.68	94.008	96.143	97.996	99.597	95.067
93.582	99.701	103.89	100.2	96.66	98.3	102.02	101.64	93.968	96.109	97.962	99.556	95.028
93.545	99.659	103.83	100.14	96.608	98.293	101.91	101.53	93.929	96.078	97.926	99.51	94.997
93.507	99.597	103.78	100.09	96.559	98.268	101.79	101.48	93.893	96.042	97.897	99.455	94.959
93.47	99.535	103.73	100.03	96.518	98.249	101.71	101.43	93.856	96.009	97.86	99.417	94.923
93.434	99.486	103.71	99.982	96.502	98.246	101.6	101.43	93.813	95.965	97.831	99.363	94.89
93.407	99.443	103.69	99.942	96.509	98.209	101.55	101.44	93.781	95.935	97.815	99.343	94.861
93.375	99.399	103.68	99.898	96.511	98.21	101.53	101.45	93.739	95.894	97.789	99.296	94.828
93.348	99.364	103.67	99.88	96.512	98.188	101.53	101.45	93.698	95.862	97.763	99.268	94.799
93.319	99.323	103.65	99.852	96.513	98.186	101.47	101.46	93.663	95.825	97.737	99.232	94.769
93.285	99.256	103.63	99.806	96.514	98.151	101.41	101.45	93.624	95.79	97.706	99.195	94.735
93.251	99.208	103.6	99.758	96.506	98.131	101.33	101.44	93.58	95.747	97.681	99.159	94.703
93.221	99.17	103.58	99.714	96.498	98.095	101.28	101.43	93.543	95.708	97.658	99.125	94.675
93.191	99.131	103.55	99.671	96.477	98.087	101.24	101.42	93.505	95.675	97.63	99.088	94.65
93.155	99.059	103.54	99.63	96.48	98.046	101.15	101.43	93.463	95.636	97.61	99.041	94.618
93.118	99.002	103.51	99.586	96.474	97.979	101.06	101.43	93.42	95.602	97.579	99.001	94.582
93.081	98.952	103.47	99.532	96.444	97.941	100.99	101.37	93.379	95.564	97.546	98.955	94.544
93.052	98.91	103.44	99.494	96.436	97.926	100.96	101.38	93.342	95.525	97.529	98.925	94.521
93.018	98.866	103.43	99.469	96.436	97.879	100.92	101.36	93.299	95.49	97.499	98.885	94.482
92.986	98.81	103.39	99.422	96.406	97.847	100.83	101.33	93.265	95.461	97.469	98.849	94.453
92.955	98.778	103.36	99.387	96.405	97.829	100.8	101.33	93.226	95.424	97.439	98.811	94.42
92.918	98.723	103.32	99.336	96.366	97.793	100.75	101.34	93.189	95.382	97.404	98.768	94.379
92.894	98.696	103.3	99.305	96.371	97.77	100.67	101.34	93.159	95.349	97.385	98.752	94.354
92.86	98.654	103.25	99.266	96.346	97.744	100.6	101.32	93.119	95.31	97.354	98.707	94.32
92.832	98.622	103.25	99.234	96.342	97.742	100.57	101.34	93.087	95.276	97.333	98.671	94.287
92.807	98.592	103.23	99.202	96.345	97.744	100.57	101.37	93.054	95.244	97.312	98.629	94.261
92.775	98.545	103.19	99.151	96.305	97.706	100.51	101.31	93.022	95.215	97.287	98.589	94.231
92.756	98.529	103.18	99.139	96.311	97.678	100.52	101.32	92.994	95.189	97.268	98.563	94.204
92.722	98.48	103.12	99.102	96.264	97.646	100.4	101.24	92.958	95.155	97.239	98.526	94.174
92.686	98.44	103.06	99.053	96.226	97.621	100.32	101.21	92.92	95.114	97.209	98.474	94.141
92.651	98.402	103.02	99.014	96.181	97.6	100.24	101.15	92.882	95.079	97.181	98.423	94.103
92.612	98.34	102.96	98.958	96.151	97.582	100.15	101.06	92.844	95.036	97.148	98.364	94.071
92.575	98.295	102.91	98.898	96.109	97.577	100.06	101.04	92.806	94.993	97.117	98.317	94.035
92.547	98.256	102.89	98.86	96.08	97.567	100	101	92.777	94.959	97.09	98.3	94
92.519	98.23	102.84	98.817	96.036	97.54	99.983	100.93	92.748	94.93	97.065	98.27	93.972
92.478	98.167	102.78	98.749	95.983	97.54	99.89	100.87	92.709	94.894	97.033	98.212	93.935
92.446	98.109	102.76	98.695	95.957	97.55	99.831	100.86	92.675	94.864	97.005	98.176	93.906
92.415	98.055	102.73	98.646	95.95	97.556	99.791	100.86	92.643	94.842	96.98	98.127	93.881
92.385	98.015	102.67	98.602	95.924	97.559	99.683	100.79	92.611	94.803	96.952	98.084	93.86
92.354	97.976	102.65	98.552	95.884	97.564	99.62	100.78	92.575	94.771	96.93	98.042	93.828
92.323	97.922	102.61	98.513	95.861	97.567	99.594	100.73	92.547	94.751	96.901	97.995	93.797
92.288	97.864	102.55	98.471	95.814	97.544	99.49	100.7	92.517	94.712	96.868	97.964	93.761
92.262	97.806	102.54	98.437	95.814	97.542	99.415	100.7	92.487	94.683	96.853	97.94	93.734
92.239	97.763	102.55	98.408	95.821	97.525	99.421	100.72	92.457	94.664	96.84	97.914	93.708
92.211	97.724	102.53	98.377	95.81	97.508	99.435	100.74	92.423	94.626	96.819	97.875	93.679
92.177	97.68	102.49	98.339	95.78	97.503	99.399	100.68	92.388	94.592	96.788	97.828	93.648
92.153	97.642	102.46	98.326	95.777	97.506	99.362	100.68	92.354	94.56	96.765	97.799	93.627
92.124	97.595	102.43	98.284	95.771	97.466	99.309	100.68	92.327	94.528	96.739	97.77	93.595
92.093	97.552	102.39	98.243	95.764	97.445	99.243	100.69	92.293	94.495	96.715	97.724	93.564
92.065	97.506	102.37	98.202	95.765	97.406	99.207	100.66	92.263	94.458	96.696	97.697	93.542
92.035	97.447	102.36	98.16	95.77	97.406	99.213	100.7	92.227	94.417	96.676	97.675	93.511
92.007	97.39	102.35	98.121	95.772	97.401	99.161	100.69	92.194	94.378	96.65	97.634	93.486
91.978	97.355	102.32	98.071	95.774	97.347	99.088	100.65	92.163	94.349	96.627	97.616	93.458
91.941	97.288	102.27	98.006	95.74	97.302	98.995	100.61	92.126	94.315	96.597	97.568	93.42
91.908	97.242	102.24	97.969	95.719	97.306	98.946	100.58	92.093	94.288	96.568	97.525	93.383
91.87	97.188	102.18	97.927	95.677	97.275	98.844	100.57	92.056	94.247	96.542	97.475	93.35
91.837	97.128	102.13	97.878	95.669	97.278	98.802	100.58	92.019	94.206	96.517	97.43	93.32
91.809	97.103	102.12	97.839	95.624	97.272	98.748	100.56	91.985	94.168	96.489	97.395	93.295
91.779	97.052	102.1	97.791	95.621	97.272	98.709	100.56	91.948	94.134	96.462	97.362	93.262
91.748	97.004	102.08	97.754	95.617	97.258	98.667	100.59	91.916	94.103	96.435	97.316	93.229
91.723	96.984	102.05	97.732	95.586	97.267	98.673	100.57	91.888	94.085	96.411	97.279	93.204
91.687	96.928	101.99	97.684	95.546	97.26	98.592	100.47	91.851	94.056	96.379	97.226	93.169
91.663	96.892	101.96	97.665	95.549	97.246	98.563	100.46	91.826	94.028	96.364	97.208	93.144
91.629	96.83	101.93	97.623	95.517	97.232	98.468	100.44	91.791	93.99	96.333	97.161	93.112
91.599	96.789	101.91	97.576	95.503	97.234	98.432	100.45	91.756	93.954	96.31	97.121	93.085
91.569	96.741	101.9	97.545	95.482	97.187	98.379	100.39	91.727	93.929	96.283	97.08	93.053
91.537	96.691	101.86	97.509	95.482	97.189	98.34	100.35	91.689	93.888	96.255	97.038	93.022
91.501	96.62	101.81	97.456	95.462	97.15	98.284	100.35	91.653	93.851	96.228	97.004	92.992
91.469	96.581	101.79	97.406	95.416	97.108	98.225	100.27	91.627	93.823	96.198	96.966	92.96
91.44	96.535	101.78	97.376	95.421	97.093	98.2	100.27	91.592	93.786	96.17	96.922	92.928
91.411	96.508	101.75	97.345	95.4	97.062	98.158	100.29	91.557	93.746	96.141	96.883	92.9
91.374	96.448	101.7	97.286	95.363	97.037	98.095	100.21	91.52	93.714	96.115	96.84	92.863
91.341	96.386	101.65	97.238	95.337	96.966	97.984	100.15	91.495	93.683	96.094	96.824	92.831
91.306	96.333	101.6	97.188	95.296	96.932	97.921	100.15	91.458	93.642	96.065	96.792	92.796
91.276	96.287	101.58	97.154	95.301	96.908	97.888	100.11	91.424	93.607	96.04	96.752	92.763
91.252	96.258	101.57	97.132	95.302	96.909	97.888	100.08	91.389	93.571	96.017	96.731	92.739
91.221	96.219	101.55	97.091	95.306	96.903	97.862	100.09	91.353	93.534	95.989	96.684	92.707
91.187	96.166	101.52	97.039	95.266	96.878	97.809	100.03	91.32	93.495	95.957	96.644	92.672
91.162	96.136	101.5	97.006	95.258	96.87	97.781	100.05	91.29	93.462	95.932	96.612	92.645
91.128	96.091	101.47	96.957	95.239	96.831	97.715	99.961	91.255	93.43	95.905	96.56	92.614
91.11	96.079	101.46	96.947	95.24	96.832	97.66	99.972	91.234	93.408	95.886	96.533	92.596
91.081	96.04	101.45	96.917	95.236	96.812	97.633	99.978	91.204	93.379	95.862	96.496	92.565
91.052	95.99	101.41	96.875	95.214	96.767	97.553	99.941	91.176	93.351	95.841	96.47	92.537
91.019	95.939	101.37	96.831	95.208	96.733	97.492	99.908	91.143	93.316	95.812	96.426	92.504
90.99	95.895	101.32	96.786	95.167	96.738	97.448	99.84	91.112	93.287	95.789	96.4	92.48
90.956	95.845	101.25	96.748	95.127	96.734	97.373	99.772	91.078	93.253	95.763	96.357	92.45
90.919	95.795	101.2	96.703	95.091	96.738	97.28	99.722	91.041	93.213	95.731	96.298	92.416
90.899	95.771	101.19	96.68	95.092	96.751	97.3	99.729	91.018	93.197	95.714	96.268	92.396
90.865	95.726	101.14	96.64	95.053	96.752	97.221	99.656	90.986	93.162	95.688	96.209	92.366
90.833	95.673	101.09	96.595	95.018	96.704	97.122	99.614	90.96	93.137	95.663	96.181	92.335
90.805	95.625	101.07	96.558	94.986	96.702	97.078	99.592	90.932	93.103	95.638	96.157	92.309
90.778	95.591	101.06	96.516	94.98	96.706	97.073	99.6	90.899	93.067	95.613	96.119	92.283
90.745	95.542	101.01	96.477	94.969	96.706	97.023	99.535	90.867	93.037	95.586	96.073	92.251
90.713	95.483	100.99	96.438	94.952	96.665	96.951	99.478	90.837	93.007	95.558	96.029	92.221
90.684	95.425	100.96	96.4	94.953	96.647	96.905	99.49	90.805	92.969	95.531	95.988	92.196
90.658	95.382	100.94	96.361	94.952	96.609	96.854	99.496	90.773	92.944	95.512	95.976	92.172
90.638	95.36	100.95	96.343	94.956	96.612	96.856	99.505	90.744	92.914	95.494	95.948	92.153
90.611	95.329	100.92	96.313	94.957	96.581	96.819	99.511	90.715	92.883	95.471	95.908	92.124
90.577	95.283	100.88	96.262	94.912	96.537	96.744	99.433	90.682	92.846	95.443	95.866	92.092
90.55	95.229	100.86	96.224	94.916	96.517	96.768	99.445	90.649	92.811	95.424	95.837	92.065
90.522	95.194	100.81	96.19	94.894	96.489	96.688	99.362	90.615	92.773	95.408	95.801	92.043
90.487	95.135	100.78	96.134	94.854	96.464	96.601	99.3	90.583	92.734	95.377	95.765	92.008
90.456	95.091	100.74	96.092	94.855	96.426	96.532	99.283	90.551	92.698	95.353	95.73	91.974
90.427	95.051	100.7	96.053	94.852	96.406	96.487	99.249	90.518	92.666	95.334	95.7	91.947
90.399	95.01	100.66	96.01	94.825	96.365	96.416	99.189	90.489	92.63	95.312	95.68	91.922
90.369	94.978	100.62	95.976	94.797	96.357	96.367	99.194	90.452	92.588	95.284	95.644	91.894
90.348	94.943	100.62	95.961	94.8	96.358	96.348	99.224	90.422	92.559	95.266	95.617	91.872
90.331	94.932	100.61	95.952	94.805	96.362	96.349	99.234	90.396	92.533	95.247	95.602	91.853
90.304	94.889	100.57	95.913	94.769	96.319	96.29	99.218	90.375	92.502	95.221	95.594	91.826
90.27	94.833	100.52	95.866	94.728	96.264	96.212	99.198	90.349	92.468	95.192	95.552	91.792
90.237	94.778	100.49	95.822	94.73	96.216	96.167	99.141	90.313	92.435	95.169	95.509	91.759
90.203	94.727	100.45	95.779	94.704	96.185	96.103	99.14	90.279	92.393	95.142	95.474	91.73
90.171	94.674	100.45	95.739	94.7	96.135	96.053	99.14	90.246	92.358	95.112	95.427	91.701
90.139	94.625	100.41	95.714	94.687	96.098	96.002	99.116	90.213	92.316	95.086	95.392	91.667
90.115	94.577	100.4	95.678	94.683	96.057	95.973	99.107	90.19	92.283	95.07	95.38	91.642
90.086	94.544	100.35	95.636	94.639	96.019	95.9	99.037	90.16	92.24	95.049	95.35	91.619
90.063	94.518	100.33	95.621	94.633	96.024	95.862	99.045	90.129	92.208	95.024	95.315	91.597
90.033	94.475	100.3	95.578	94.615	95.991	95.807	98.998	90.101	92.18	94.997	95.281	91.569
90.005	94.437	100.27	95.546	94.603	95.976	95.771	99	90.069	92.143	94.971	95.235	91.54
89.982	94.407	100.24	95.515	94.603	95.945	95.754	99.001	90.044	92.119	94.951	95.208	91.515
89.964	94.388	100.24	95.517	94.604	95.949	95.754	99.03	90.016	92.091	94.93	95.173	91.494
89.936	94.355	100.19	95.484	94.579	95.932	95.697	98.994	89.988	92.055	94.905	95.147	91.467
89.908	94.329	100.13	95.45	94.535	95.902	95.65	98.972	89.96	92.02	94.883	95.108	91.441
89.874	94.277	100.07	95.409	94.514	95.876	95.571	98.948	89.926	91.98	94.856	95.062	91.411
89.84	94.24	100.02	95.366	94.47	95.834	95.49	98.951	89.892	91.939	94.828	95.016	91.38
89.815	94.212	99.99	95.334	94.441	95.826	95.449	98.935	89.865	91.904	94.804	94.995	91.354
89.786	94.173	99.942	95.289	94.418	95.785	95.41	98.918	89.837	91.876	94.78	94.965	91.324
89.75	94.12	99.9	95.232	94.392	95.757	95.349	98.879	89.804	91.836	94.751	94.921	91.291
89.725	94.085	99.898	95.19	94.369	95.769	95.347	98.895	89.776	91.809	94.726	94.888	91.263
89.705	94.062	99.885	95.153	94.362	95.781	95.36	98.891	89.754	91.792	94.71	94.879	91.245
89.672	94.015	99.831	95.111	94.325	95.738	95.28	98.804	89.726	91.757	94.678	94.847	91.218
89.64	93.966	99.784	95.06	94.281	95.742	95.205	98.722	89.699	91.732	94.657	94.806	91.185
89.618	93.933	99.757	95.031	94.263	95.753	95.21	98.678	89.679	91.713	94.639	94.777	91.164
89.586	93.878	99.715	94.989	94.248	95.749	95.159	98.597	89.651	91.677	94.607	94.732	91.134
89.557	93.821	99.69	94.954	94.245	95.75	95.074	98.604	89.623	91.641	94.588	94.691	91.106
89.534	93.783	99.685	94.912	94.217	95.701	95.025	98.575	89.603	91.614	94.563	94.672	91.084
89.508	93.754	99.667	94.87	94.185	95.704	94.972	98.504	89.578	91.578	94.541	94.635	91.063
89.486	93.711	99.65	94.841	94.192	95.705	94.974	98.529	89.553	91.548	94.528	94.615	91.04
89.457	93.659	99.63	94.801	94.183	95.669	94.942	98.544	89.523	91.516	94.502	94.581	91.011
89.43	93.63	99.588	94.768	94.146	95.637	94.872	98.49	89.497	91.487	94.475	94.55	90.982
89.413	93.599	99.598	94.76	94.158	95.642	94.878	98.496	89.468	91.462	94.464	94.526	90.967
89.386	93.564	99.557	94.727	94.152	95.587	94.816	98.5	89.445	91.429	94.441	94.502	90.943
89.354	93.513	99.516	94.681	94.123	95.561	94.755	98.468	89.417	91.393	94.416	94.459	90.913
89.324	93.457	99.47	94.635	94.125	95.539	94.723	98.471	89.388	91.358	94.393	94.425	90.885
89.3	93.418	99.47	94.603	94.131	95.518	94.683	98.488	89.361	91.328	94.371	94.39	90.86
89.273	93.383	99.451	94.58	94.13	95.479	94.648	98.489	89.331	91.298	94.351	94.355	90.831
89.241	93.334	99.407	94.537	94.105	95.448	94.571	98.447	89.301	91.264	94.324	94.31	90.804
89.208	93.279	99.368	94.488	94.078	95.427	94.508	98.452	89.267	91.225	94.297	94.269	90.773
89.184	93.252	99.321	94.446	94.055	95.388	94.443	98.428	89.243	91.191	94.277	94.252	90.755
89.163	93.223	99.314	94.436	94.058	95.388	94.414	98.429	89.218	91.156	94.258	94.238	90.733
89.136	93.184	99.302	94.4	94.054	95.384	94.397	98.433	89.187	91.122	94.235	94.205	90.706
89.111	93.146	99.275	94.375	94.055	95.368	94.346	98.439	89.159	91.091	94.215	94.177	90.682
89.082	93.093	99.244	94.339	94.044	95.341	94.322	98.44	89.13	91.066	94.198	94.146	90.655
89.05	93.039	99.208	94.301	94.038	95.3	94.247	98.444	89.1	91.032	94.169	94.098	90.624
89.018	92.988	99.193	94.271	94.028	95.281	94.201	98.455	89.065	90.991	94.141	94.058	90.594
88.986	92.943	99.143	94.224	93.993	95.265	94.142	98.389	89.037	90.952	94.119	94.019	90.566
88.95	92.883	99.082	94.171	93.964	95.231	94.095	98.33	89.004	90.909	94.092	93.967	90.533
88.92	92.831	99.04	94.117	93.941	95.17	94.012	98.274	88.979	90.881	94.072	93.933	90.505
88.894	92.804	99.007	94.08	93.926	95.17	93.962	98.278	88.95	90.845	94.046	93.903	90.48
88.866	92.772	98.991	94.049	93.926	95.15	93.92	98.22	88.921	90.808	94.017	93.86	90.454
88.833	92.724	98.943	94.013	93.898	95.108	93.87	98.179	88.888	90.767	93.988	93.814	90.423
88.8	92.678	98.899	93.967	93.876	95.108	93.823	98.183	88.857	90.729	93.964	93.767	90.39
88.772	92.637	98.86	93.929	93.846	95.097	93.775	98.1	88.831	90.696	93.935	93.736	90.36
88.748	92.604	98.824	93.901	93.829	95.06	93.698	98.044	88.807	90.665	93.917	93.707	90.341
88.715	92.561	98.78	93.857	93.799	95.048	93.66	98.028	88.776	90.626	93.889	93.661	90.31
88.689	92.521	98.767	93.82	93.801	95.042	93.602	98.038	88.747	90.592	93.867	93.638	90.284
88.663	92.481	98.742	93.784	93.801	95.032	93.543	98.059	88.716	90.557	93.847	93.618	90.256
88.638	92.441	98.721	93.767	93.803	95.027	93.532	98.019	88.688	90.522	93.825	93.581	90.232
88.613	92.409	98.695	93.734	93.792	95.015	93.473	97.997	88.66	90.488	93.802	93.555	90.209
88.592	92.387	98.666	93.699	93.792	95.015	93.431	98.011	88.635	90.457	93.778	93.548	90.189
88.567	92.358	98.646	93.664	93.789	94.949	93.404	97.943	88.609	90.432	93.76	93.521	90.163
88.549	92.339	98.625	93.641	93.775	94.916	93.353	97.937	88.594	90.405	93.749	93.522	90.145
88.525	92.311	98.582	93.615	93.749	94.909	93.301	97.939	88.568	90.371	93.73	93.499	90.126
88.5	92.275	98.564	93.577	93.734	94.888	93.273	97.938	88.544	90.338	93.707	93.475	90.099
88.477	92.247	98.55	93.548	93.706	94.85	93.247	97.904	88.526	90.314	93.684	93.448	90.073
88.454	92.212	98.526	93.522	93.705	94.835	93.233	97.91	88.501	90.288	93.662	93.42	90.049
88.425	92.161	98.503	93.485	93.691	94.813	93.162	97.924	88.472	90.249	93.64	93.373	90.02
88.397	92.111	98.479	93.441	93.692	94.787	93.109	97.927	88.443	90.212	93.622	93.342	89.995
88.37	92.068	98.46	93.403	93.692	94.782	93.057	97.921	88.416	90.179	93.598	93.313	89.967
88.346	92.032	98.447	93.39	93.696	94.785	93.044	97.931	88.386	90.139	93.574	93.279	89.943
88.325	92.02	98.405	93.367	93.667	94.779	92.999	97.91	88.361	90.105	93.551	93.255	89.926
88.3	91.993	98.378	93.337	93.644	94.756	92.954	97.901	88.336	90.076	93.527	93.22	89.899
88.275	91.951	98.351	93.304	93.62	94.727	92.897	97.857	88.312	90.054	93.507	93.186	89.871
88.247	91.923	98.31	93.276	93.584	94.72	92.865	97.802	88.288	90.027	93.482	93.14	89.842
88.218	91.903	98.26	93.242	93.561	94.718	92.817	97.729	88.26	89.996	93.452	93.09	89.816
88.185	91.849	98.199	93.198	93.555	94.685	92.738	97.642	88.233	89.959	93.425	93.038	89.789
88.15	91.792	98.133	93.145	93.514	94.676	92.676	97.599	88.2	89.923	93.401	92.995	89.761
88.116	91.733	98.079	93.098	93.477	94.651	92.583	97.606	88.173	89.884	93.376	92.952	89.731
88.09	91.684	98.053	93.055	93.442	94.644	92.499	97.618	88.147	89.852	93.356	92.929	89.707
88.066	91.656	98.027	93.022	93.429	94.651	92.488	97.618	88.122	89.823	93.335	92.902	89.682
88.037	91.618	97.981	92.98	93.419	94.652	92.439	97.602	88.096	89.792	93.312	92.856	89.653
88.011	91.589	97.957	92.942	93.424	94.659	92.401	97.611	88.067	89.758	93.296	92.828	89.626
87.989	91.544	97.93	92.908	93.406	94.64	92.364	97.61	88.046	89.728	93.279	92.814	89.601
87.969	91.511	97.924	92.881	93.409	94.633	92.364	97.628	88.023	89.699	93.258	92.801	89.584
87.942	91.476	97.898	92.853	93.402	94.633	92.335	97.631	87.996	89.663	93.233	92.759	89.557
87.917	91.442	97.875	92.825	93.402	94.589	92.293	97.583	87.973	89.636	93.215	92.729	89.534
87.89	91.41	97.832	92.791	93.377	94.575	92.227	97.55	87.95	89.603	93.198	92.691	89.511
87.86	91.36	97.785	92.746	93.344	94.533	92.143	97.504	87.924	89.571	93.18	92.658	89.486
87.839	91.339	97.762	92.725	93.348	94.523	92.122	97.507	87.899	89.539	93.159	92.634	89.465
87.809	91.3	97.729	92.685	93.343	94.516	92.06	97.461	87.87	89.499	93.134	92.589	89.439
87.784	91.27	97.716	92.657	93.344	94.501	92.036	97.467	87.843	89.464	93.114	92.558	89.415
87.759	91.232	97.688	92.629	93.345	94.476	92.004	97.47	87.816	89.43	93.089	92.524	89.392
87.732	91.188	97.653	92.585	93.329	94.432	91.946	97.456	87.791	89.402	93.068	92.491	89.365
87.711	91.164	97.647	92.562	93.338	94.409	91.916	97.479	87.766	89.372	93.053	92.471	89.344
87.687	91.144	97.615	92.535	93.317	94.392	91.864	97.483	87.741	89.338	93.025	92.435	89.322
87.665	91.116	97.582	92.499	93.289	94.358	91.798	97.462	87.722	89.316	93.006	92.422	89.298
87.639	91.084	97.556	92.475	93.283	94.359	91.747	97.479	87.694	89.28	92.989	92.378	89.275
87.618	91.048	97.53	92.451	93.267	94.35	91.725	97.492	87.674	89.252	92.971	92.354	89.254
87.589	91.013	97.488	92.409	93.245	94.336	91.669	97.476	87.645	89.217	92.946	92.32	89.227
87.562	90.976	97.452	92.383	93.227	94.334	91.639	97.482	87.62	89.185	92.92	92.291	89.199
87.536	90.933	97.43	92.352	93.216	94.309	91.586	97.461	87.597	89.152	92.898	92.258	89.174
87.507	90.898	97.389	92.311	93.194	94.286	91.511	97.43	87.568	89.114	92.875	92.218	89.148
87.487	90.864	97.37	92.277	93.188	94.232	91.483	97.433	87.552	89.088	92.858	92.213	89.123
87.458	90.825	97.349	92.241	93.167	94.233	91.439	97.434	87.526	89.053	92.834	92.173	89.095
87.431	90.783	97.323	92.212	93.154	94.202	91.39	97.433	87.501	89.019	92.811	92.136	89.067
87.403	90.737	97.285	92.172	93.13	94.177	91.33	97.409	87.474	88.985	92.792	92.109	89.043
87.38	90.704	97.266	92.14	93.133	94.178	91.297	97.412	87.45	88.952	92.773	92.088	89.02
87.357	90.679	97.251	92.119	93.13	94.179	91.28	97.427	87.423	88.919	92.751	92.052	88.996
87.332	90.641	97.223	92.083	93.122	94.159	91.231	97.408	87.398	88.888	92.733	92.023	88.97
87.307	90.607	97.194	92.057	93.086	94.108	91.187	97.336	87.374	88.861	92.711	92.003	88.947
87.281	90.579	97.157	92.021	93.054	94.109	91.117	97.341	87.348	88.819	92.691	91.973	88.923
87.264	90.565	97.125	92.012	93.059	94.098	91.112	97.355	87.326	88.794	92.679	91.942	88.905
87.248	90.54	97.132	92.006	93.065	94.1	91.095	97.382	87.304	88.764	92.663	91.92	88.889
87.22	90.5	97.088	91.965	93.04	94.07	91.035	97.351	87.278	88.73	92.633	91.88	88.859
87.194	90.471	97.054	91.933	93.025	94.073	91.041	97.331	87.254	88.696	92.609	91.84	88.832
87.173	90.446	97.033	91.92	93.016	94.077	91.047	97.317	87.231	88.666	92.587	91.803	88.81
87.166	90.436	97.074	91.926	93.024	94.086	91.096	97.358	87.222	88.665	92.587	91.777	88.796
87.15	90.413	97.078	91.919	93.029	94.096	91.14	97.37	87.205	88.653	92.573	91.741	88.775
87.147	90.409	97.123	91.934	93.058	94.108	91.177	97.411	87.2	88.651	92.575	91.724	88.762
87.125	90.378	97.111	91.914	93.058	94.079	91.188	97.363	87.181	88.627	92.559	91.696	88.739
87.121	90.363	97.166	91.92	93.067	94.073	91.243	97.379	87.18	88.622	92.561	91.687	88.729
87.11	90.338	97.177	91.922	93.07	94.057	91.28	97.386	87.172	88.602	92.553	91.683	88.715
87.088	90.318	97.143	91.904	93.038	94.018	91.288	97.348	87.155	88.579	92.538	91.654	88.695
87.079	90.302	97.164	91.908	93.042	94.023	91.301	97.377	87.146	88.567	92.532	91.64	88.679
87.052	90.269	97.147	91.88	93.039	94.024	91.26	97.358	87.122	88.536	92.509	91.595	88.65
87.032	90.235	97.148	91.865	93.02	94.024	91.231	97.36	87.1	88.512	92.495	91.553	88.634
87.015	90.212	97.186	91.855	93.007	94.036	91.238	97.4	87.085	88.498	92.479	91.511	88.613
86.992	90.195	97.177	91.83	92.98	94.014	91.235	97.367	87.064	88.473	92.458	91.47	88.591
86.971	90.169	97.189	91.82	92.953	94.007	91.191	97.315	87.044	88.448	92.446	91.44	88.569
86.952	90.145	97.186	91.8	92.919	94	91.195	97.284	87.03	88.424	92.433	91.418	88.55
86.929	90.113	97.159	91.764	92.92	93.999	91.18	97.237	87.01	88.402	92.413	91.378	88.531
86.909	90.087	97.138	91.734	92.907	94.004	91.188	97.257	86.993	88.385	92.398	91.344	88.514
86.882	90.05	97.092	91.697	92.874	94.005	91.144	97.236	86.972	88.362	92.375	91.304	88.493
86.862	90.027	97.062	91.675	92.858	94.01	91.099	97.182	86.95	88.345	92.36	91.268	88.477
86.837	89.988	97.044	91.646	92.859	94.011	91.037	97.195	86.926	88.313	92.343	91.239	88.457
86.819	89.954	97.033	91.614	92.849	93.973	91	97.16	86.913	88.3	92.331	91.219	88.439
86.797	89.919	97.022	91.582	92.856	93.977	90.982	97.137	86.888	88.27	92.312	91.184	88.425
86.774	89.877	97.017	91.558	92.858	93.979	90.958	97.161	86.866	88.239	92.295	91.153	88.405
86.75	89.835	96.994	91.514	92.817	93.919	90.891	97.075	86.846	88.216	92.271	91.132	88.384
86.728	89.814	96.977	91.489	92.818	93.908	90.887	97.093	86.823	88.191	92.255	91.101	88.363
86.704	89.783	96.947	91.461	92.81	93.883	90.833	97.048	86.803	88.167	92.238	91.06	88.343
86.681	89.745	96.897	91.427	92.804	93.884	90.773	97.055	86.781	88.131	92.228	91.028	88.328
86.656	89.698	96.867	91.389	92.777	93.823	90.733	97	86.762	88.111	92.211	91.01	88.307
86.638	89.668	96.859	91.374	92.776	93.801	90.67	97.007	86.746	88.089	92.193	90.988	88.285
86.62	89.637	96.872	91.356	92.785	93.803	90.675	97.029	86.725	88.061	92.178	90.968	88.271
86.594	89.607	96.843	91.329	92.748	93.78	90.639	97.006	86.701	88.03	92.153	90.927	88.245
86.574	89.576	96.812	91.299	92.715	93.733	90.589	96.934	86.687	88.012	92.14	90.905	88.227
86.552	89.538	96.818	91.275	92.714	93.733	90.554	96.945	86.666	87.986	92.121	90.865	88.208
86.526	89.502	96.781	91.243	92.696	93.726	90.524	96.956	86.643	87.953	92.108	90.827	88.185
86.502	89.484	96.743	91.218	92.677	93.716	90.47	96.882	86.621	87.927	92.087	90.791	88.164
86.482	89.459	96.699	91.19	92.639	93.7	90.417	96.866	86.602	87.896	92.077	90.764	88.15
86.457	89.417	96.682	91.151	92.621	93.652	90.341	96.868	86.584	87.865	92.053	90.745	88.126
86.435	89.378	96.658	91.131	92.617	93.64	90.303	96.873	86.564	87.837	92.04	90.72	88.103
86.41	89.34	96.619	91.101	92.605	93.597	90.241	96.823	86.54	87.808	92.023	90.69	88.081
86.38	89.296	96.576	91.064	92.579	93.579	90.172	96.831	86.517	87.769	92.001	90.652	88.056
86.353	89.247	96.538	91.022	92.56	93.539	90.108	96.793	86.495	87.734	91.978	90.623	88.031
86.333	89.22	96.538	91.005	92.563	93.538	90.103	96.805	86.473	87.705	91.959	90.593	88.013
86.312	89.196	96.499	90.985	92.555	93.525	90.078	96.773	86.452	87.674	91.943	90.578	87.995
86.288	89.153	96.47	90.951	92.543	93.521	90.055	96.78	86.43	87.642	91.92	90.551	87.971
86.269	89.127	96.45	90.936	92.517	93.478	90.034	96.752	86.416	87.62	91.903	90.536	87.951
86.249	89.096	96.453	90.912	92.527	93.448	90.022	96.773	86.391	87.587	91.896	90.505	87.932
86.228	89.072	96.428	90.89	92.512	93.434	89.992	96.747	86.372	87.559	91.876	90.475	87.914
86.203	89.042	96.399	90.864	92.472	93.417	89.926	96.696	86.349	87.526	91.854	90.448	87.891
86.173	89	96.362	90.825	92.428	93.372	89.855	96.639	86.324	87.492	91.827	90.409	87.863
86.146	88.964	96.325	90.789	92.388	93.356	89.783	96.646	86.299	87.458	91.806	90.379	87.837
86.121	88.935	96.285	90.759	92.348	93.343	89.732	96.608	86.277	87.43	91.788	90.352	87.817
86.095	88.89	96.239	90.728	92.33	93.306	89.669	96.609	86.254	87.399	91.766	90.32	87.792
86.076	88.854	96.215	90.697	92.316	93.262	89.661	96.576	86.238	87.381	91.759	90.311	87.774
86.056	88.834	96.209	90.676	92.317	93.264	89.643	96.583	86.217	87.347	91.736	90.286	87.757
86.035	88.805	96.198	90.656	92.317	93.244	89.608	96.605	86.196	87.317	91.721	90.263	87.734
86.014	88.776	96.174	90.633	92.309	93.199	89.567	96.594	86.177	87.292	91.706	90.249	87.711
85.991	88.743	96.127	90.597	92.293	93.174	89.554	96.597	86.157	87.266	91.686	90.22	87.688
85.964	88.709	96.09	90.573	92.271	93.176	89.52	96.519	86.133	87.237	91.661	90.176	87.664
85.942	88.675	96.067	90.557	92.271	93.178	89.483	96.46	86.11	87.202	91.642	90.155	87.646
85.919	88.635	96.037	90.524	92.267	93.151	89.429	96.466	86.091	87.167	91.625	90.131	87.624
85.892	88.598	96.003	90.485	92.248	93.126	89.365	96.468	86.067	87.13	91.602	90.098	87.601
85.866	88.561	95.968	90.462	92.22	93.087	89.297	96.41	86.046	87.099	91.582	90.056	87.58
85.837	88.52	95.923	90.431	92.19	93.041	89.246	96.417	86.023	87.064	91.557	90.015	87.554
85.815	88.487	95.916	90.403	92.194	93.028	89.232	96.447	85.999	87.03	91.54	89.985	87.533
85.795	88.459	95.913	90.374	92.186	93.009	89.203	96.403	85.98	87.002	91.525	89.965	87.513
85.77	88.421	95.875	90.339	92.16	92.978	89.164	96.358	85.959	86.977	91.506	89.936	87.492
85.751	88.408	95.858	90.326	92.139	92.978	89.121	96.355	85.938	86.946	91.487	89.907	87.473
85.731	88.373	95.869	90.301	92.141	92.971	89.099	96.381	85.918	86.918	91.471	89.887	87.454
85.715	88.364	95.865	90.293	92.146	92.955	89.107	96.424	85.899	86.891	91.454	89.856	87.435
85.693	88.33	95.845	90.269	92.15	92.935	89.067	96.431	85.876	86.859	91.433	89.822	87.416
85.667	88.29	95.807	90.227	92.131	92.872	89.008	96.358	85.853	86.832	91.412	89.792	87.393
85.641	88.254	95.791	90.197	92.129	92.818	88.962	96.307	85.83	86.802	91.389	89.763	87.367
85.616	88.221	95.762	90.172	92.11	92.786	88.918	96.265	85.805	86.771	91.37	89.727	87.346
85.594	88.188	95.737	90.145	92.097	92.757	88.876	96.202	85.786	86.737	91.351	89.709	87.324
85.572	88.159	95.711	90.123	92.101	92.726	88.83	96.211	85.763	86.705	91.329	89.678	87.302
85.552	88.14	95.69	90.101	92.102	92.728	88.793	96.223	85.741	86.674	91.312	89.648	87.284
85.534	88.115	95.678	90.077	92.1	92.695	88.737	96.222	85.725	86.656	91.297	89.627	87.264
85.513	88.096	95.659	90.062	92.103	92.683	88.715	96.226	85.704	86.623	91.276	89.592	87.242
85.489	88.067	95.624	90.028	92.07	92.645	88.659	96.208	85.684	86.591	91.255	89.561	87.219
85.469	88.044	95.59	90.005	92.039	92.624	88.638	96.2	85.668	86.566	91.235	89.542	87.199
85.45	88.024	95.554	89.985	92.011	92.625	88.593	96.211	85.65	86.54	91.221	89.526	87.182
85.435	87.997	95.55	89.97	92.009	92.626	88.595	96.228	85.63	86.523	91.209	89.5	87.169
85.409	87.976	95.502	89.949	91.985	92.591	88.566	96.158	85.608	86.496	91.184	89.457	87.141
85.379	87.93	95.438	89.908	91.939	92.554	88.522	96.128	85.584	86.463	91.16	89.413	87.116
85.352	87.882	95.38	89.867	91.901	92.544	88.448	96.07	85.561	86.432	91.148	89.377	87.099
85.325	87.836	95.336	89.84	91.859	92.526	88.384	96.08	85.54	86.404	91.127	89.338	87.075
85.298	87.799	95.293	89.807	91.818	92.514	88.329	96.086	85.518	86.37	91.106	89.302	87.051
85.275	87.759	95.276	89.776	91.784	92.503	88.273	96.098	85.5	86.347	91.09	89.277	87.03
85.255	87.719	95.267	89.745	91.777	92.462	88.22	96.116	85.481	86.323	91.078	89.259	87.012
85.233	87.681	95.237	89.724	91.767	92.46	88.179	96.107	85.459	86.295	91.056	89.232	86.992
85.207	87.643	95.204	89.697	91.76	92.452	88.136	96.103	85.435	86.261	91.034	89.196	86.969
85.181	87.611	95.176	89.662	91.727	92.438	88.094	96.062	85.412	86.226	91.008	89.162	86.943
85.154	87.577	95.141	89.631	91.691	92.422	88.04	96.037	85.39	86.195	90.982	89.127	86.916
85.134	87.542	95.141	89.614	91.693	92.389	88.029	96.024	85.37	86.17	90.965	89.099	86.898
85.11	87.504	95.118	89.588	91.694	92.378	87.979	96.043	85.347	86.134	90.947	89.067	86.875
85.087	87.475	95.078	89.561	91.661	92.347	87.938	96.001	85.327	86.103	90.929	89.043	86.851
85.068	87.456	95.059	89.539	91.64	92.353	87.907	95.955	85.31	86.086	90.917	89.016	86.83
85.041	87.417	95.003	89.504	91.594	92.333	87.854	95.894	85.287	86.058	90.894	88.972	86.81
85.014	87.379	94.954	89.467	91.564	92.318	87.806	95.904	85.267	86.023	90.872	88.934	86.785
84.998	87.352	94.941	89.439	91.556	92.309	87.79	95.908	85.249	86.002	90.859	88.919	86.769
84.98	87.319	94.937	89.422	91.564	92.307	87.775	95.952	85.227	85.968	90.847	88.898	86.754
84.958	87.293	94.91	89.402	91.557	92.289	87.731	95.956	85.207	85.937	90.827	88.869	86.731
84.937	87.251	94.921	89.372	91.561	92.275	87.695	95.973	85.188	85.916	90.812	88.843	86.711
84.917	87.218	94.9	89.341	91.567	92.248	87.659	95.979	85.17	85.895	90.801	88.824	86.69
84.896	87.197	94.873	89.323	91.555	92.243	87.631	95.926	85.148	85.86	90.777	88.788	86.672
84.874	87.165	94.854	89.299	91.552	92.244	87.628	95.943	85.127	85.825	90.76	88.759	86.648
84.854	87.133	94.82	89.267	91.52	92.201	87.576	95.906	85.112	85.8	90.742	88.753	86.627
84.836	87.116	94.808	89.253	91.51	92.175	87.557	95.914	85.096	85.777	90.725	88.731	86.609
84.822	87.091	94.825	89.241	91.514	92.17	87.558	95.925	85.08	85.752	90.717	88.714	86.596
84.803	87.063	94.82	89.213	91.519	92.144	87.534	95.933	85.062	85.726	90.702	88.687	86.575
84.782	87.037	94.819	89.189	91.505	92.106	87.489	95.87	85.045	85.699	90.685	88.668	86.554
84.76	87.003	94.795	89.158	91.486	92.086	87.459	95.878	85.026	85.668	90.669	88.643	86.532
84.736	86.969	94.763	89.125	91.462	92.084	87.422	95.848	85.006	85.64	90.651	88.612	86.51
84.71	86.933	94.726	89.098	91.44	92.063	87.388	95.779	84.986	85.604	90.627	88.572	86.488
84.688	86.902	94.706	89.075	91.432	92.06	87.369	95.768	84.967	85.572	90.609	88.54	86.471
84.662	86.867	94.669	89.043	91.402	92.047	87.305	95.77	84.947	85.54	90.585	88.505	86.447
84.643	86.842	94.629	89.022	91.381	92.06	87.305	95.755	84.929	85.526	90.569	88.48	86.429
84.621	86.817	94.582	88.995	91.359	92.061	87.276	95.685	84.913	85.505	90.554	88.449	86.41
84.597	86.779	94.539	88.967	91.338	92.051	87.227	95.699	84.891	85.471	90.532	88.417	86.388
84.572	86.743	94.495	88.934	91.31	92.012	87.182	95.697	84.872	85.443	90.512	88.386	86.365
84.552	86.708	94.48	88.908	91.3	91.962	87.126	95.64	84.859	85.418	90.495	88.377	86.346
84.531	86.677	94.445	88.881	91.276	91.933	87.075	95.624	84.843	85.388	90.476	88.354	86.326
84.515	86.655	94.447	88.872	91.281	91.928	87.052	95.628	84.823	85.359	90.461	88.332	86.313
84.497	86.632	94.455	88.855	91.283	91.895	87.058	95.652	84.805	85.337	90.444	88.312	86.293
84.475	86.593	94.422	88.819	91.266	91.844	87.009	95.618	84.79	85.309	90.432	88.293	86.275
84.453	86.564	94.392	88.802	91.255	91.848	86.979	95.631	84.768	85.275	90.41	88.258	86.255
84.429	86.53	94.356	88.769	91.231	91.795	86.941	95.588	84.751	85.252	90.388	88.23	86.233
84.411	86.506	94.344	88.753	91.239	91.778	86.924	95.613	84.732	85.224	90.372	88.205	86.212
84.391	86.483	94.32	88.734	91.23	91.779	86.885	95.621	84.712	85.195	90.353	88.175	86.192
84.373	86.465	94.284	88.714	91.205	91.768	86.862	95.587	84.694	85.167	90.345	88.155	86.175
84.354	86.447	94.261	88.7	91.182	91.742	86.828	95.565	84.677	85.14	90.33	88.128	86.156
84.337	86.422	94.243	88.676	91.187	91.723	86.81	95.603	84.661	85.118	90.318	88.102	86.139
84.323	86.402	94.226	88.668	91.179	91.725	86.804	95.626	84.647	85.092	90.307	88.092	86.124
84.305	86.372	94.205	88.636	91.17	91.68	86.769	95.601	84.634	85.062	90.294	88.088	86.108
84.285	86.352	94.169	88.615	91.167	91.649	86.736	95.601	84.617	85.041	90.28	88.064	86.087
84.262	86.317	94.136	88.584	91.15	91.628	86.695	95.603	84.595	85.01	90.265	88.029	86.069
84.241	86.294	94.095	88.566	91.111	91.585	86.656	95.541	84.581	84.983	90.248	87.998	86.052
84.218	86.267	94.062	88.547	91.082	91.541	86.651	95.523	84.565	84.954	90.23	87.962	86.031
84.198	86.24	94.032	88.536	91.067	91.545	86.642	95.522	84.548	84.933	90.213	87.932	86.012
84.176	86.211	93.996	88.506	91.041	91.549	86.618	95.528	84.529	84.908	90.194	87.899	85.992
84.163	86.189	93.988	88.486	91.046	91.561	86.632	95.535	84.515	84.898	90.188	87.886	85.981
84.157	86.174	93.994	88.477	91.061	91.578	86.669	95.55	84.506	84.897	90.189	87.878	85.975
84.141	86.146	93.979	88.457	91.064	91.582	86.662	95.507	84.491	84.881	90.18	87.856	85.962
84.129	86.122	93.98	88.438	91.076	91.597	86.669	95.508	84.479	84.871	90.168	87.839	85.951
84.132	86.107	94.016	88.458	91.106	91.616	86.708	95.569	84.472	84.872	90.172	87.846	85.946
84.129	86.093	94.015	88.453	91.136	91.634	86.732	95.624	84.463	84.872	90.174	87.845	85.944
84.128	86.073	94.017	88.449	91.162	91.649	86.764	95.652	84.459	84.874	90.179	87.839	85.947
84.128	86.059	94.023	88.455	91.174	91.659	86.812	95.67	84.455	84.875	90.182	87.839	85.951
84.121	86.046	93.991	88.455	91.177	91.67	86.844	95.674	84.447	84.875	90.182	87.831	85.946
84.103	86.023	93.948	88.425	91.154	91.672	86.844	95.616	84.435	84.873	90.167	87.799	85.932
84.082	85.994	93.914	88.397	91.125	91.675	86.806	95.549	84.418	84.856	90.148	87.766	85.913
84.065	85.97	93.871	88.382	91.101	91.667	86.781	95.501	84.405	84.843	90.129	87.743	85.899
84.046	85.952	93.84	88.36	91.078	91.669	86.777	95.456	84.391	84.819	90.112	87.717	85.884
84.024	85.922	93.812	88.324	91.068	91.638	86.748	95.398	84.373	84.798	90.094	87.687	85.865
84.005	85.899	93.806	88.3	91.073	91.64	86.74	95.41	84.355	84.773	90.082	87.66	85.848
83.988	85.87	93.778	88.282	91.061	91.582	86.704	95.324	84.342	84.752	90.073	87.648	85.834
83.968	85.836	93.743	88.252	91.063	91.585	86.686	95.335	84.325	84.728	90.057	87.616	85.814
83.949	85.813	93.722	88.222	91.059	91.576	86.664	95.338	84.309	84.701	90.043	87.597	85.8
83.933	85.787	93.704	88.207	91.063	91.564	86.657	95.35	84.294	84.689	90.032	87.577	85.785
83.912	85.756	93.67	88.186	91.053	91.539	86.616	95.274	84.278	84.668	90.014	87.549	85.769
83.891	85.722	93.642	88.158	91.033	91.494	86.568	95.215	84.263	84.642	89.999	87.53	85.749
83.868	85.687	93.61	88.13	91.029	91.496	86.516	95.232	84.242	84.614	89.981	87.496	85.728
83.848	85.651	93.622	88.104	91.032	91.495	86.512	95.255	84.223	84.589	89.964	87.468	85.708
83.826	85.621	93.58	88.071	91.004	91.449	86.483	95.177	84.206	84.559	89.944	87.441	85.689
83.806	85.598	93.547	88.057	90.998	91.449	86.446	95.192	84.19	84.534	89.926	87.416	85.671
83.785	85.568	93.51	88.031	90.999	91.427	86.417	95.126	84.172	84.512	89.906	87.385	85.652
83.764	85.54	93.467	88.007	90.981	91.393	86.376	95.069	84.154	84.481	89.891	87.36	85.637
83.745	85.508	93.435	87.985	90.972	91.379	86.353	95.084	84.138	84.455	89.873	87.348	85.616
83.73	85.489	93.439	87.976	90.979	91.354	86.366	95.087	84.123	84.431	89.86	87.332	85.601
83.706	85.454	93.394	87.951	90.95	91.307	86.316	95.016	84.107	84.405	89.841	87.302	85.582
83.685	85.426	93.374	87.927	90.94	91.291	86.31	94.982	84.089	84.379	89.818	87.275	85.563
83.665	85.407	93.328	87.903	90.913	91.291	86.274	94.969	84.071	84.349	89.8	87.251	85.545
83.649	85.386	93.304	87.891	90.906	91.294	86.261	94.975	84.055	84.322	89.787	87.233	85.532
83.63	85.36	93.305	87.868	90.911	91.284	86.239	94.983	84.036	84.294	89.773	87.207	85.513
83.61	85.332	93.27	87.841	90.887	91.265	86.2	94.951	84.022	84.267	89.757	87.186	85.498
83.592	85.297	93.257	87.816	90.889	91.239	86.175	94.968	84.007	84.24	89.742	87.169	85.48
83.567	85.259	93.203	87.781	90.847	91.2	86.115	94.877	83.99	84.214	89.721	87.147	85.459
83.548	85.24	93.17	87.768	90.835	91.176	86.092	94.813	83.972	84.185	89.708	87.126	85.443
83.527	85.211	93.153	87.747	90.818	91.175	86.072	94.821	83.954	84.154	89.689	87.099	85.426
83.508	85.184	93.132	87.723	90.816	91.164	86.035	94.818	83.938	84.134	89.672	87.079	85.407
83.488	85.156	93.086	87.705	90.793	91.117	86.014	94.775	83.921	84.106	89.653	87.053	85.392
83.471	85.136	93.078	87.69	90.795	91.104	86.012	94.803	83.903	84.081	89.638	87.033	85.372
83.453	85.114	93.054	87.672	90.796	91.108	86.017	94.808	83.886	84.051	89.625	87.008	85.355
83.442	85.103	93.05	87.659	90.805	91.111	86.015	94.823	83.874	84.03	89.615	86.994	85.344
83.422	85.082	93.023	87.633	90.796	91.071	85.982	94.83	83.858	84.001	89.598	86.972	85.327
83.401	85.052	92.995	87.607	90.772	91.035	85.945	94.75	83.844	83.981	89.579	86.949	85.307
83.382	85.036	92.981	87.583	90.772	91.002	85.945	94.755	83.827	83.955	89.563	86.919	85.288
83.363	85.014	92.942	87.558	90.744	90.964	85.926	94.708	83.813	83.93	89.548	86.906	85.27
83.341	84.989	92.887	87.535	90.727	90.967	85.88	94.631	83.795	83.902	89.525	86.873	85.253
83.317	84.959	92.842	87.508	90.718	90.943	85.835	94.558	83.777	83.87	89.505	86.842	85.234
83.296	84.932	92.802	87.476	90.69	90.917	85.794	94.557	83.761	83.844	89.487	86.813	85.215
83.275	84.898	92.792	87.449	90.669	90.9	85.749	94.563	83.744	83.813	89.469	86.793	85.198
83.257	84.868	92.774	87.429	90.671	90.875	85.729	94.591	83.73	83.785	89.456	86.775	85.18
83.239	84.842	92.769	87.415	90.669	90.856	85.713	94.611	83.715	83.757	89.44	86.753	85.166
83.223	84.827	92.73	87.393	90.646	90.845	85.709	94.563	83.7	83.728	89.426	86.738	85.157
83.202	84.797	92.706	87.363	90.641	90.805	85.681	94.537	83.685	83.707	89.412	86.713	85.136
83.179	84.759	92.674	87.334	90.64	90.774	85.653	94.476	83.669	83.678	89.39	86.683	85.115
83.162	84.736	92.658	87.31	90.64	90.778	85.644	94.498	83.653	83.651	89.377	86.667	85.1
83.145	84.708	92.637	87.283	90.64	90.723	85.623	94.472	83.641	83.633	89.368	86.651	85.086
83.126	84.687	92.612	87.269	90.611	90.705	85.589	94.476	83.625	83.606	89.349	86.625	85.068
83.111	84.668	92.595	87.253	90.613	90.708	85.574	94.486	83.608	83.581	89.337	86.608	85.054
83.094	84.646	92.57	87.241	90.613	90.709	85.553	94.494	83.593	83.56	89.321	86.584	85.04
83.079	84.625	92.576	87.234	90.615	90.675	85.561	94.503	83.58	83.541	89.303	86.567	85.024
83.057	84.592	92.544	87.202	90.593	90.625	85.511	94.454	83.565	83.515	89.283	86.551	85.004
83.034	84.564	92.497	87.175	90.569	90.596	85.456	94.423	83.547	83.483	89.268	86.524	84.986
83.013	84.533	92.48	87.145	90.559	90.582	85.419	94.401	83.53	83.455	89.25	86.497	84.967
82.998	84.517	92.456	87.138	90.556	90.583	85.419	94.404	83.514	83.431	89.236	86.476	84.952
82.981	84.501	92.44	87.126	90.549	90.585	85.397	94.432	83.498	83.404	89.22	86.454	84.935
82.966	84.481	92.418	87.108	90.538	90.572	85.371	94.448	83.485	83.385	89.207	86.432	84.92
82.945	84.459	92.382	87.083	90.526	90.557	85.32	94.455	83.47	83.357	89.188	86.406	84.901
82.935	84.448	92.361	87.073	90.513	90.535	85.305	94.455	83.462	83.348	89.182	86.407	84.889
82.917	84.42	92.339	87.059	90.475	90.512	85.279	94.397	83.45	83.33	89.168	86.389	84.872
82.912	84.416	92.355	87.069	90.487	90.53	85.319	94.424	83.441	83.316	89.16	86.363	84.858
82.9	84.401	92.358	87.064	90.477	90.546	85.355	94.463	83.43	83.298	89.147	86.334	84.843
82.891	84.39	92.389	87.063	90.475	90.555	85.409	94.51	83.423	83.284	89.143	86.31	84.833
82.892	84.389	92.415	87.085	90.477	90.561	85.426	94.542	83.424	83.285	89.146	86.315	84.826
82.88	84.378	92.432	87.085	90.476	90.566	85.444	94.537	83.416	83.268	89.136	86.291	84.812
82.861	84.352	92.418	87.067	90.449	90.554	85.424	94.453	83.403	83.248	89.121	86.263	84.794
82.845	84.334	92.416	87.062	90.416	90.551	85.417	94.367	83.391	83.223	89.103	86.24	84.775
82.836	84.323	92.421	87.057	90.428	90.553	85.43	94.343	83.385	83.221	89.104	86.23	84.764
82.831	84.313	92.451	87.065	90.445	90.567	85.488	94.384	83.379	83.211	89.104	86.207	84.755
82.824	84.297	92.496	87.066	90.454	90.579	85.537	94.432	83.371	83.198	89.103	86.186	84.746
82.816	84.286	92.525	87.065	90.459	90.59	85.581	94.451	83.363	83.192	89.095	86.161	84.736
82.804	84.273	92.541	87.06	90.462	90.598	85.612	94.478	83.353	83.175	89.09	86.132	84.721
82.796	84.273	92.567	87.064	90.47	90.606	85.637	94.492	83.345	83.167	89.09	86.108	84.71
82.79	84.258	92.604	87.066	90.478	90.606	85.654	94.494	83.341	83.161	89.092	86.098	84.699
82.797	84.259	92.63	87.095	90.5	90.614	85.704	94.51	83.343	83.164	89.098	86.1	84.697
82.792	84.257	92.651	87.111	90.514	90.625	85.738	94.513	83.337	83.158	89.104	86.087	84.689
82.784	84.253	92.668	87.105	90.526	90.62	85.777	94.523	83.329	83.146	89.103	86.067	84.678
82.768	84.239	92.64	87.08	90.523	90.628	85.785	94.49	83.315	83.134	89.086	86.039	84.666
82.749	84.21	92.599	87.048	90.491	90.63	85.773	94.424	83.302	83.111	89.071	86.009	84.654
82.734	84.184	92.601	87.04	90.493	90.635	85.748	94.393	83.29	83.088	89.06	85.989	84.642
82.721	84.168	92.598	87.03	90.49	90.639	85.752	94.403	83.279	83.078	89.047	85.965	84.629
82.706	84.144	92.585	87.015	90.49	90.642	85.73	94.375	83.267	83.061	89.036	85.949	84.615
82.693	84.119	92.6	87.006	90.494	90.643	85.729	94.379	83.256	83.043	89.032	85.933	84.604
82.692	84.11	92.642	87.013	90.512	90.647	85.788	94.385	83.256	83.047	89.038	85.932	84.597
82.681	84.087	92.653	87.003	90.518	90.632	85.83	94.374	83.248	83.042	89.035	85.914	84.587
82.667	84.07	92.673	86.991	90.519	90.6	85.857	94.375	83.237	83.025	89.027	85.891	84.571
82.657	84.048	92.684	86.995	90.529	90.608	85.892	94.422	83.227	83.011	89.025	85.867	84.56
82.643	84.03	92.686	86.988	90.536	90.602	85.88	94.382	83.219	82.994	89.013	85.846	84.545
82.634	84.014	92.731	86.999	90.54	90.612	85.908	94.404	83.208	82.982	89.013	85.82	84.532
82.622	83.994	92.765	86.984	90.541	90.619	85.932	94.427	83.198	82.963	89.006	85.795	84.519
82.624	83.991	92.777	87.018	90.543	90.638	85.957	94.463	83.197	82.964	89.009	85.793	84.514
82.617	83.977	92.805	87.016	90.537	90.651	86.015	94.503	83.193	82.956	89.01	85.778	84.505
82.607	83.96	92.857	87.008	90.526	90.656	86.031	94.523	83.183	82.942	89	85.764	84.494
82.592	83.944	92.858	87.001	90.527	90.652	86.048	94.51	83.172	82.924	88.992	85.733	84.48
82.582	83.931	92.868	86.999	90.531	90.657	86.07	94.57	83.163	82.914	88.986	85.712	84.466
82.573	83.921	92.887	87.005	90.532	90.667	86.096	94.604	83.155	82.906	88.984	85.686	84.455
82.569	83.912	92.924	87.013	90.541	90.678	86.154	94.638	83.151	82.897	88.987	85.671	84.447
82.569	83.924	92.946	87.029	90.554	90.686	86.197	94.687	83.149	82.89	88.996	85.666	84.441
82.559	83.91	92.951	87.024	90.563	90.692	86.236	94.693	83.141	82.882	88.993	85.642	84.431
82.555	83.904	92.961	87.014	90.581	90.708	86.275	94.735	83.131	82.883	88.994	85.632	84.429
82.54	83.887	92.922	86.989	90.56	90.713	86.244	94.702	83.119	82.87	88.987	85.606	84.42
82.522	83.866	92.874	86.965	90.532	90.714	86.209	94.65	83.107	82.854	88.972	85.583	84.406
82.504	83.84	92.836	86.941	90.518	90.703	86.168	94.66	83.094	82.834	88.962	85.56	84.391
82.487	83.817	92.794	86.91	90.495	90.693	86.134	94.631	83.082	82.819	88.951	85.545	84.378
82.467	83.79	92.754	86.885	90.478	90.686	86.089	94.638	83.068	82.793	88.936	85.517	84.361
82.448	83.768	92.724	86.862	90.454	90.672	86.05	94.613	83.052	82.773	88.921	85.489	84.347
82.43	83.746	92.692	86.844	90.457	90.676	86.04	94.624	83.036	82.748	88.906	85.463	84.334
82.414	83.719	92.676	86.824	90.46	90.672	86.026	94.624	83.022	82.727	88.896	85.446	84.322
82.398	83.696	92.638	86.794	90.433	90.63	85.971	94.542	83.011	82.702	88.888	85.441	84.315
82.378	83.67	92.606	86.773	90.416	90.633	85.929	94.553	82.996	82.674	88.872	85.413	84.299
82.361	83.639	92.586	86.758	90.414	90.627	85.917	94.56	82.983	82.655	88.862	85.392	84.282
82.341	83.611	92.543	86.734	90.401	90.626	85.887	94.554	82.968	82.634	88.844	85.36	84.265
82.322	83.582	92.506	86.711	90.375	90.565	85.829	94.484	82.957	82.617	88.828	85.337	84.248
82.306	83.556	92.507	86.697	90.374	90.526	85.829	94.499	82.944	82.596	88.817	85.322	84.233
82.284	83.53	92.461	86.666	90.335	90.521	85.776	94.459	82.928	82.57	88.8	85.291	84.215
82.262	83.503	92.418	86.634	90.293	90.517	85.735	94.378	82.913	82.548	88.784	85.261	84.198
82.243	83.476	92.377	86.605	90.262	90.518	85.687	94.322	82.9	82.532	88.771	85.231	84.183
82.223	83.447	92.339	86.582	90.235	90.509	85.644	94.271	82.887	82.512	88.752	85.206	84.164
82.203	83.419	92.3	86.557	90.204	90.481	85.606	94.273	82.874	82.489	88.737	85.178	84.145
82.189	83.398	92.281	86.54	90.198	90.475	85.579	94.291	82.864	82.468	88.733	85.168	84.136
82.178	83.378	92.304	86.532	90.202	90.462	85.561	94.292	82.855	82.454	88.728	85.156	84.127
82.16	83.353	92.286	86.514	90.2	90.464	85.53	94.31	82.841	82.426	88.713	85.133	84.111
82.148	83.329	92.275	86.5	90.206	90.467	85.51	94.327	82.83	82.409	88.703	85.119	84.102
82.138	83.312	92.273	86.486	90.21	90.468	85.544	94.354	82.819	82.387	88.698	85.118	84.094
82.119	83.287	92.247	86.459	90.195	90.43	85.507	94.316	82.809	82.365	88.684	85.102	84.079
82.103	83.265	92.222	86.442	90.177	90.382	85.472	94.251	82.799	82.342	88.67	85.09	84.062
82.088	83.252	92.203	86.427	90.169	90.36	85.439	94.259	82.785	82.316	88.663	85.068	84.05
82.072	83.228	92.186	86.408	90.169	90.351	85.409	94.213	82.772	82.289	88.65	85.053	84.04
82.053	83.201	92.163	86.381	90.17	90.307	85.391	94.209	82.758	82.264	88.633	85.039	84.024
82.038	83.179	92.143	86.364	90.175	90.293	85.366	94.208	82.745	82.241	88.62	85.02	84.008
82.019	83.159	92.104	86.334	90.154	90.263	85.328	94.202	82.73	82.213	88.604	85.006	83.992
81.997	83.127	92.057	86.303	90.125	90.227	85.279	94.196	82.714	82.183	88.585	84.981	83.973
81.983	83.111	92.042	86.29	90.122	90.231	85.268	94.219	82.699	82.156	88.575	84.964	83.961
81.972	83.094	92.029	86.273	90.114	90.197	85.259	94.216	82.689	82.141	88.575	84.965	83.953
81.952	83.066	92.006	86.251	90.086	90.14	85.224	94.146	82.677	82.119	88.556	84.948	83.935
81.934	83.042	92.005	86.231	90.081	90.14	85.179	94.154	82.661	82.09	88.538	84.924	83.918
81.916	83.019	91.968	86.211	90.065	90.133	85.147	94.137	82.647	82.065	88.523	84.901	83.903
81.896	82.996	91.928	86.191	90.049	90.109	85.109	94.052	82.632	82.042	88.505	84.876	83.887
81.879	82.968	91.923	86.171	90.054	90.072	85.074	94.055	82.62	82.023	88.494	84.855	83.87
81.865	82.95	91.899	86.149	90.026	90.075	85.035	94.036	82.611	82.009	88.488	84.841	83.858
81.846	82.927	91.857	86.125	89.997	90.075	84.994	93.955	82.598	81.992	88.471	84.81	83.846
81.829	82.911	91.827	86.102	89.981	90.078	84.96	93.891	82.584	81.966	88.457	84.788	83.833
81.807	82.882	91.789	86.076	89.959	90.048	84.911	93.9	82.569	81.938	88.444	84.758	83.815
81.792	82.858	91.782	86.055	89.959	90	84.892	93.887	82.557	81.918	88.429	84.738	83.798
81.775	82.837	91.757	86.037	89.949	89.991	84.868	93.906	82.543	81.892	88.418	84.716	83.785
81.754	82.814	91.721	86.009	89.909	89.979	84.815	93.804	82.527	81.869	88.401	84.687	83.77
81.733	82.786	91.677	85.986	89.866	89.974	84.764	93.712	82.513	81.844	88.385	84.654	83.755
81.712	82.759	91.644	85.967	89.823	89.956	84.729	93.644	82.5	81.82	88.367	84.625	83.738
81.696	82.735	91.627	85.944	89.807	89.953	84.701	93.553	82.489	81.806	88.358	84.601	83.726
81.676	82.71	91.589	85.919	89.773	89.927	84.655	93.453	82.478	81.79	88.346	84.572	83.712
81.656	82.685	91.554	85.893	89.738	89.914	84.609	93.376	82.466	81.773	88.333	84.542	83.697
81.636	82.655	91.507	85.868	89.701	89.876	84.564	93.305	82.454	81.756	88.315	84.514	83.681
81.615	82.627	91.466	85.842	89.662	89.861	84.513	93.237	82.443	81.737	88.297	84.488	83.665
81.596	82.604	91.428	85.82	89.627	89.835	84.469	93.13	82.43	81.72	88.285	84.46	83.651
81.576	82.577	91.382	85.794	89.587	89.817	84.418	93.033	82.418	81.702	88.271	84.434	83.635
81.556	82.548	91.338	85.77	89.544	89.781	84.374	92.99	82.403	81.683	88.257	84.418	83.621
81.538	82.522	91.3	85.743	89.518	89.754	84.333	92.942	82.392	81.667	88.244	84.391	83.607
81.519	82.498	91.273	85.721	89.478	89.741	84.289	92.908	82.379	81.649	88.227	84.364	83.593
81.501	82.469	91.242	85.703	89.442	89.729	84.264	92.914	82.365	81.631	88.213	84.34	83.58
81.48	82.441	91.207	85.679	89.408	89.724	84.219	92.864	82.35	81.605	88.195	84.309	83.562
81.459	82.413	91.163	85.653	89.375	89.683	84.172	92.856	82.337	81.586	88.18	84.284	83.545
81.442	82.393	91.133	85.629	89.338	89.68	84.133	92.826	82.326	81.57	88.169	84.263	83.531
81.42	82.363	91.088	85.604	89.301	89.644	84.091	92.75	82.313	81.547	88.152	84.235	83.513
81.399	82.333	91.048	85.583	89.266	89.617	84.051	92.734	82.3	81.525	88.135	84.207	83.496
81.381	82.313	91.016	85.562	89.235	89.603	84.013	92.726	82.287	81.507	88.118	84.183	83.481
81.366	82.296	90.992	85.539	89.232	89.607	83.995	92.714	82.277	81.497	88.111	84.159	83.47
81.37	82.291	91.002	85.529	89.26	89.622	84.056	92.748	82.275	81.503	88.118	84.159	83.479
81.358	82.291	90.966	85.499	89.26	89.625	84.056	92.697	82.267	81.501	88.11	84.137	83.471
81.346	82.297	90.924	85.476	89.253	89.633	84.032	92.61	82.257	81.494	88.101	84.115	83.465
81.344	82.307	90.898	85.461	89.269	89.645	84.06	92.616	82.251	81.5	88.103	84.109	83.466
81.35	82.301	90.922	85.465	89.29	89.656	84.138	92.662	82.249	81.505	88.108	84.114	83.471
81.368	82.311	90.965	85.495	89.31	89.673	84.197	92.707	82.253	81.513	88.12	84.124	83.487
81.387	82.307	91.064	85.5	89.329	89.692	84.217	92.732	82.262	81.522	88.127	84.144	83.5
81.395	82.304	91.106	85.495	89.336	89.711	84.245	92.752	82.265	81.528	88.132	84.161	83.51
81.403	82.298	91.152	85.515	89.361	89.724	84.298	92.777	82.264	81.534	88.141	84.172	83.513
81.415	82.283	91.202	85.547	89.386	89.742	84.312	92.814	82.27	81.54	88.149	84.183	83.524
81.422	82.274	91.246	85.555	89.4	89.755	84.345	92.847	82.275	81.546	88.156	84.185	83.533
81.426	82.265	91.287	85.563	89.416	89.773	84.358	92.876	82.276	81.553	88.163	84.191	83.537
81.43	82.253	91.346	85.568	89.433	89.793	84.388	92.894	82.278	81.556	88.168	84.197	83.541
81.435	82.246	91.416	85.566	89.442	89.81	84.426	92.916	82.279	81.559	88.175	84.205	83.546
81.44	82.242	91.414	85.566	89.455	89.824	84.458	92.931	82.283	81.563	88.182	84.219	83.557
81.448	82.241	91.436	85.572	89.472	89.839	84.496	92.952	82.282	81.567	88.187	84.234	83.565
81.454	82.241	91.438	85.574	89.485	89.852	84.512	92.971	82.284	81.571	88.195	84.248	83.575
81.459	82.241	91.441	85.574	89.497	89.865	84.523	92.977	82.283	81.575	88.2	84.269	83.584
81.462	82.241	91.436	85.565	89.502	89.882	84.537	92.985	82.285	81.58	88.206	84.284	83.595
81.466	82.246	91.437	85.563	89.505	89.889	84.549	92.997	82.289	81.582	88.214	84.296	83.607
81.473	82.239	91.473	85.576	89.52	89.908	84.573	93.019	82.292	81.584	88.222	84.298	83.619
81.465	82.224	91.473	85.567	89.525	89.912	84.574	93	82.286	81.583	88.221	84.293	83.613
81.451	82.203	91.448	85.554	89.519	89.902	84.552	92.945	82.277	81.571	88.211	84.276	83.6
81.435	82.182	91.412	85.54	89.506	89.903	84.516	92.891	82.267	81.555	88.194	84.255	83.587
81.421	82.161	91.381	85.526	89.507	89.875	84.495	92.859	82.257	81.539	88.183	84.235	83.577
81.405	82.136	91.365	85.513	89.503	89.865	84.465	92.866	82.245	81.518	88.174	84.213	83.566
81.389	82.114	91.323	85.502	89.483	89.858	84.441	92.786	82.234	81.501	88.161	84.189	83.555
81.373	82.091	91.289	85.487	89.471	89.833	84.42	92.734	82.223	81.483	88.147	84.165	83.544
81.357	82.067	91.262	85.476	89.457	89.826	84.401	92.73	82.211	81.46	88.137	84.147	83.532
81.35	82.051	91.247	85.472	89.463	89.837	84.405	92.722	82.203	81.455	88.138	84.14	83.529
81.34	82.032	91.213	85.458	89.476	89.838	84.385	92.675	82.197	81.451	88.135	84.127	83.524
81.325	82.007	91.178	85.447	89.482	89.839	84.345	92.617	82.187	81.434	88.124	84.108	83.514
81.311	81.983	91.132	85.438	89.483	89.829	84.319	92.578	82.176	81.416	88.112	84.094	83.505
81.294	81.955	91.092	85.417	89.472	89.795	84.292	92.583	82.164	81.393	88.102	84.073	83.497
81.281	81.934	91.049	85.405	89.475	89.796	84.286	92.544	82.154	81.382	88.091	84.06	83.491
81.266	81.908	91.003	85.393	89.476	89.784	84.266	92.51	82.143	81.362	88.078	84.04	83.481
81.251	81.885	90.972	85.382	89.482	89.76	84.253	92.527	82.131	81.344	88.068	84.018	83.47
81.243	81.868	90.949	85.372	89.493	89.77	84.249	92.513	82.124	81.337	88.065	84.011	83.464
81.237	81.855	90.939	85.367	89.511	89.774	84.257	92.515	82.12	81.334	88.065	84.011	83.463
81.239	81.846	90.948	85.362	89.534	89.79	84.274	92.491	82.118	81.341	88.071	84.013	83.47
81.241	81.843	90.967	85.367	89.547	89.807	84.311	92.497	82.116	81.347	88.075	84.016	83.476
81.228	81.822	90.952	85.359	89.531	89.809	84.316	92.492	82.108	81.331	88.063	84.003	83.467
81.214	81.8	90.945	85.348	89.517	89.813	84.308	92.466	82.096	81.313	88.05	83.982	83.455
81.2	81.777	90.927	85.333	89.504	89.812	84.305	92.434	82.086	81.297	88.039	83.968	83.446
81.188	81.764	90.918	85.321	89.51	89.818	84.3	92.431	82.077	81.283	88.028	83.952	83.436
81.175	81.747	90.891	85.312	89.499	89.82	84.289	92.393	82.067	81.273	88.021	83.937	83.429
81.163	81.729	90.896	85.3	89.507	89.812	84.284	92.409	82.057	81.256	88.014	83.919	83.42
81.148	81.705	90.872	85.287	89.501	89.81	84.265	92.403	82.047	81.235	88.003	83.899	83.41
81.135	81.684	90.873	85.274	89.504	89.812	84.249	92.428	82.037	81.218	87.992	83.883	83.398
81.121	81.661	90.867	85.259	89.504	89.816	84.227	92.433	82.027	81.195	87.977	83.865	83.386
81.106	81.64	90.838	85.237	89.496	89.805	84.221	92.437	82.015	81.175	87.972	83.845	83.377
81.09	81.623	90.806	85.218	89.47	89.806	84.192	92.403	82.004	81.151	87.959	83.828	83.365
81.074	81.596	90.772	85.197	89.446	89.783	84.159	92.395	81.992	81.129	87.942	83.813	83.351
81.059	81.576	90.753	85.181	89.446	89.781	84.126	92.397	81.983	81.107	87.929	83.799	83.338
81.046	81.556	90.762	85.161	89.449	89.783	84.111	92.407	81.972	81.089	87.92	83.789	83.327
81.029	81.532	90.73	85.143	89.426	89.785	84.074	92.366	81.961	81.067	87.902	83.767	83.313
81.017	81.515	90.715	85.127	89.428	89.746	84.085	92.368	81.953	81.054	87.893	83.763	83.302
81.002	81.501	90.687	85.118	89.416	89.73	84.061	92.372	81.941	81.031	87.878	83.746	83.289
80.99	81.479	90.698	85.104	89.426	89.73	84.046	92.396	81.93	81.011	87.869	83.729	83.276
80.974	81.452	90.679	85.083	89.431	89.718	84.047	92.423	81.917	80.985	87.858	83.707	83.262
80.96	81.434	90.666	85.062	89.423	89.681	84.013	92.398	81.909	80.971	87.847	83.697	83.25
80.944	81.42	90.643	85.046	89.408	89.684	84.001	92.327	81.897	80.95	87.835	83.676	83.236
80.926	81.399	90.612	85.022	89.383	89.67	83.978	92.256	81.885	80.929	87.821	83.654	83.22
80.912	81.375	90.587	85.008	89.362	89.634	83.968	92.237	81.876	80.908	87.806	83.651	83.207
80.897	81.354	90.575	84.989	89.365	89.637	83.96	92.25	81.865	80.884	87.788	83.633	83.193
80.884	81.334	90.59	84.979	89.369	89.631	83.932	92.266	81.854	80.861	87.778	83.62	83.181
80.867	81.312	90.551	84.956	89.347	89.591	83.9	92.195	81.846	80.839	87.768	83.601	83.17
80.853	81.297	90.532	84.945	89.347	89.567	83.878	92.189	81.835	80.823	87.753	83.579	83.156
80.838	81.276	90.518	84.925	89.346	89.563	83.852	92.184	81.824	80.799	87.737	83.562	83.143
80.824	81.257	90.506	84.905	89.349	89.556	83.839	92.192	81.814	80.776	87.726	83.548	83.13
80.809	81.235	90.494	84.89	89.336	89.528	83.828	92.195	81.802	80.756	87.71	83.534	83.118
80.792	81.208	90.474	84.869	89.337	89.506	83.8	92.209	81.791	80.732	87.699	83.518	83.103
80.779	81.186	90.461	84.855	89.34	89.48	83.78	92.211	81.78	80.708	87.685	83.507	83.092
80.761	81.164	90.426	84.837	89.308	89.435	83.744	92.16	81.767	80.684	87.67	83.493	83.075
80.751	81.155	90.424	84.829	89.31	89.436	83.748	92.181	81.757	80.665	87.661	83.484	83.065
80.736	81.138	90.431	84.809	89.312	89.409	83.732	92.209	81.746	80.644	87.645	83.464	83.051
80.72	81.117	90.406	84.791	89.306	89.389	83.7	92.214	81.735	80.622	87.63	83.444	83.038
80.702	81.092	90.389	84.771	89.307	89.337	83.669	92.202	81.723	80.604	87.614	83.42	83.021
80.684	81.069	90.364	84.746	89.301	89.303	83.634	92.132	81.71	80.579	87.599	83.4	83.005
80.669	81.05	90.347	84.728	89.286	89.307	83.602	92.154	81.698	80.55	87.585	83.38	82.991
80.655	81.031	90.326	84.712	89.278	89.294	83.578	92.158	81.686	80.527	87.582	83.374	82.981
80.639	81.006	90.316	84.696	89.28	89.273	83.55	92.152	81.674	80.505	87.569	83.359	82.965
80.625	80.992	90.285	84.681	89.261	89.266	83.512	92.116	81.663	80.482	87.556	83.344	82.953
80.607	80.97	90.239	84.664	89.238	89.236	83.464	92.113	81.65	80.456	87.547	83.318	82.939
80.592	80.952	90.234	84.645	89.241	89.214	83.44	92.12	81.639	80.435	87.534	83.294	82.924
80.578	80.935	90.215	84.63	89.241	89.215	83.425	92.132	81.627	80.414	87.52	83.285	82.91
80.563	80.917	90.204	84.61	89.244	89.206	83.402	92.135	81.616	80.391	87.508	83.267	82.898
80.553	80.906	90.207	84.596	89.243	89.182	83.402	92.146	81.607	80.374	87.501	83.26	82.886
80.543	80.897	90.23	84.586	89.255	89.158	83.397	92.162	81.599	80.357	87.494	83.25	82.875
80.529	80.882	90.221	84.57	89.249	89.159	83.384	92.178	81.587	80.334	87.479	83.231	82.861
80.516	80.868	90.199	84.554	89.248	89.145	83.359	92.194	81.578	80.313	87.468	83.223	82.849
80.501	80.847	90.18	84.542	89.245	89.139	83.342	92.177	81.567	80.285	87.452	83.201	82.837
80.484	80.824	90.158	84.518	89.246	89.111	83.304	92.182	81.555	80.26	87.435	83.188	82.82
80.467	80.804	90.124	84.496	89.224	89.085	83.264	92.173	81.544	80.237	87.417	83.169	82.805
80.452	80.781	90.104	84.474	89.23	89.081	83.225	92.195	81.532	80.212	87.404	83.156	82.792
80.437	80.76	90.093	84.457	89.227	89.042	83.216	92.203	81.52	80.193	87.395	83.139	82.778
80.42	80.741	90.072	84.439	89.204	89.023	83.183	92.204	81.509	80.165	87.377	83.116	82.764
80.405	80.727	90.058	84.425	89.187	89.009	83.162	92.202	81.497	80.14	87.36	83.098	82.748
80.389	80.704	90.035	84.409	89.19	88.994	83.134	92.192	81.485	80.114	87.345	83.079	82.734
80.372	80.685	90.006	84.386	89.171	88.97	83.095	92.169	81.474	80.085	87.329	83.066	82.72
80.357	80.664	89.989	84.372	89.175	88.932	83.082	92.147	81.463	80.063	87.313	83.051	82.705
80.343	80.651	89.958	84.355	89.162	88.908	83.055	92.147	81.453	80.041	87.298	83.034	82.695
80.329	80.634	89.938	84.342	89.156	88.907	83.041	92.171	81.441	80.016	87.288	83.019	82.681
80.319	80.624	89.936	84.331	89.162	88.892	83.057	92.186	81.432	79.995	87.279	83.012	82.669
80.304	80.604	89.905	84.308	89.146	88.876	83.029	92.158	81.423	79.972	87.265	82.996	82.655
80.288	80.585	89.876	84.288	89.143	88.873	82.999	92.163	81.409	79.947	87.249	82.981	82.641
80.271	80.561	89.854	84.267	89.141	88.839	82.974	92.134	81.396	79.921	87.231	82.968	82.625
80.255	80.541	89.836	84.242	89.121	88.796	82.943	92.092	81.387	79.902	87.217	82.953	82.61
80.241	80.524	89.829	84.225	89.117	88.787	82.929	92.095	81.376	79.879	87.203	82.94	82.596
80.226	80.504	89.803	84.203	89.095	88.781	82.89	92.105	81.363	79.858	87.192	82.926	82.583
80.212	80.485	89.777	84.187	89.085	88.758	82.89	92.109	81.354	79.838	87.177	82.919	82.569
80.198	80.47	89.757	84.171	89.079	88.769	82.896	92.065	81.343	79.818	87.165	82.9	82.555
80.184	80.449	89.746	84.155	89.073	88.774	82.881	92.077	81.332	79.799	87.151	82.883	82.542
80.169	80.43	89.725	84.138	89.075	88.776	82.852	92.104	81.322	79.775	87.138	82.869	82.527
80.156	80.411	89.713	84.118	89.072	88.748	82.824	92.096	81.313	79.761	87.126	82.855	82.516
80.141	80.394	89.703	84.103	89.064	88.749	82.807	92.112	81.301	79.736	87.111	82.844	82.502
80.129	80.377	89.685	84.09	89.072	88.719	82.78	92.067	81.293	79.715	87.098	82.832	82.49
80.118	80.361	89.678	84.077	89.059	88.719	82.76	92.066	81.283	79.694	87.086	82.831	82.478
80.103	80.338	89.664	84.07	89.062	88.695	82.739	92.075	81.271	79.672	87.072	82.814	82.464
80.088	80.315	89.65	84.05	89.065	88.676	82.717	92.083	81.26	79.647	87.056	82.799	82.449
80.074	80.304	89.632	84.033	89.063	88.678	82.701	92.079	81.25	79.624	87.042	82.78	82.437
80.062	80.289	89.627	84.022	89.071	88.663	82.7	92.137	81.238	79.603	87.027	82.764	82.424
80.051	80.277	89.619	84.003	89.068	88.625	82.686	92.101	81.231	79.59	87.019	82.764	82.412
80.038	80.269	89.599	83.993	89.05	88.608	82.663	92.108	81.222	79.568	87.005	82.75	82.399
80.028	80.258	89.592	83.983	89.053	88.609	82.65	92.142	81.213	79.548	87.002	82.742	82.387
80.019	80.246	89.586	83.974	89.062	88.613	82.644	92.143	81.205	79.528	86.994	82.732	82.38
80.005	80.237	89.568	83.958	89.046	88.607	82.627	92.105	81.195	79.505	86.978	82.715	82.365
79.993	80.222	89.563	83.937	89.043	88.581	82.608	92.127	81.187	79.49	86.969	82.712	82.352
79.981	80.213	89.534	83.928	89.028	88.582	82.585	92.133	81.179	79.469	86.955	82.703	82.342
79.971	80.205	89.537	83.92	89.034	88.574	82.594	92.148	81.169	79.452	86.948	82.687	82.331
79.955	80.186	89.514	83.906	89.007	88.53	82.561	92.145	81.16	79.432	86.932	82.664	82.314
79.94	80.166	89.496	83.888	89.002	88.503	82.535	92.159	81.149	79.408	86.921	82.643	82.302
79.926	80.152	89.47	83.869	89	88.453	82.516	92.149	81.139	79.391	86.908	82.629	82.291
79.914	80.136	89.461	83.859	88.981	88.415	82.493	92.106	81.131	79.381	86.899	82.619	82.281
79.901	80.123	89.444	83.851	88.981	88.42	82.474	92.124	81.121	79.358	86.886	82.597	82.269
79.894	80.114	89.44	83.847	88.983	88.433	82.474	92.099	81.115	79.347	86.88	82.588	82.259
79.881	80.096	89.46	83.828	88.978	88.397	82.464	92.029	81.109	79.34	86.871	82.57	82.245
79.871	80.083	89.488	83.824	88.954	88.374	82.464	91.984	81.105	79.33	86.863	82.564	82.234
79.855	80.065	89.458	83.804	88.929	88.375	82.447	91.925	81.094	79.311	86.848	82.542	82.219
79.848	80.054	89.465	83.788	88.938	88.388	82.478	91.955	81.088	79.304	86.845	82.529	82.212
79.85	80.05	89.49	83.782	88.948	88.406	82.52	91.991	81.093	79.31	86.848	82.529	82.211
79.846	80.043	89.485	83.774	88.956	88.412	82.551	91.975	81.093	79.304	86.851	82.512	82.208
79.832	80.026	89.454	83.759	88.929	88.414	82.547	91.975	81.086	79.283	86.836	82.487	82.196
79.82	80.01	89.444	83.752	88.929	88.406	82.525	92.002	81.077	79.265	86.827	82.47	82.19
79.807	79.993	89.406	83.737	88.934	88.408	82.524	91.934	81.068	79.247	86.813	82.446	82.178
79.793	79.977	89.377	83.722	88.931	88.409	82.513	91.896	81.059	79.232	86.801	82.425	82.166
79.779	79.958	89.362	83.709	88.932	88.413	82.503	91.903	81.048	79.207	86.787	82.402	82.153
79.767	79.937	89.357	83.687	88.929	88.369	82.486	91.876	81.04	79.188	86.776	82.402	82.143
79.757	79.923	89.342	83.673	88.923	88.342	82.475	91.89	81.034	79.168	86.766	82.396	82.131
79.744	79.907	89.322	83.658	88.914	88.327	82.457	91.896	81.028	79.148	86.753	82.383	82.12
79.73	79.889	89.308	83.638	88.915	88.331	82.434	91.899	81.017	79.123	86.741	82.375	82.109
79.719	79.874	89.317	83.63	88.924	88.332	82.43	91.903	81.007	79.106	86.729	82.355	82.099
79.704	79.854	89.302	83.611	88.928	88.293	82.411	91.916	80.996	79.089	86.715	82.341	82.085
79.691	79.844	89.295	83.594	88.911	88.291	82.38	91.899	80.986	79.067	86.7	82.33	82.073
79.679	79.828	89.276	83.58	88.916	88.283	82.353	91.875	80.978	79.047	86.69	82.315	82.064
79.664	79.808	89.26	83.561	88.915	88.274	82.335	91.88	80.968	79.028	86.674	82.304	82.05
79.65	79.788	89.245	83.539	88.906	88.268	82.317	91.904	80.958	79.005	86.662	82.284	82.035
79.636	79.772	89.234	83.523	88.897	88.225	82.302	91.874	80.949	78.986	86.65	82.269	82.022
79.625	79.765	89.211	83.517	88.883	88.214	82.278	91.862	80.94	78.965	86.643	82.257	82.014
79.614	79.749	89.211	83.504	88.887	88.203	82.271	91.865	80.931	78.945	86.633	82.245	82.003
79.604	79.74	89.203	83.494	88.881	88.199	82.271	91.899	80.923	78.927	86.622	82.241	81.993
79.592	79.726	89.188	83.475	88.863	88.15	82.255	91.868	80.915	78.909	86.613	82.232	81.98
79.579	79.713	89.157	83.464	88.844	88.143	82.234	91.874	80.906	78.886	86.603	82.217	81.967
79.568	79.706	89.153	83.454	88.847	88.145	82.229	91.888	80.897	78.867	86.592	82.203	81.957
79.555	79.686	89.144	83.432	88.843	88.135	82.209	91.891	80.887	78.848	86.577	82.191	81.948
79.539	79.663	89.131	83.415	88.844	88.108	82.179	91.912	80.875	78.823	86.566	82.172	81.934
79.526	79.647	89.118	83.393	88.833	88.061	82.158	91.868	80.866	78.806	86.554	82.16	81.922
79.511	79.627	89.102	83.374	88.832	88.045	82.143	91.873	80.854	78.78	86.539	82.143	81.907
79.5	79.614	89.101	83.364	88.828	88.019	82.132	91.838	80.845	78.759	86.531	82.137	81.897
79.486	79.6	89.076	83.346	88.808	88.017	82.11	91.815	80.834	78.735	86.514	82.121	81.886
79.474	79.587	89.067	83.332	88.814	88	82.093	91.834	80.825	78.714	86.502	82.112	81.874
79.462	79.578	89.043	83.321	88.791	87.983	82.073	91.826	80.818	78.695	86.488	82.1	81.863
79.451	79.565	89.025	83.303	88.782	87.954	82.056	91.831	80.809	78.68	86.479	82.088	81.852
79.44	79.554	89.018	83.288	88.782	87.944	82.055	91.859	80.802	78.662	86.476	82.078	81.842
79.43	79.542	89.026	83.276	88.785	87.947	82.055	91.865	80.795	78.645	86.465	82.067	81.832
79.416	79.528	88.995	83.26	88.762	87.927	82.031	91.845	80.787	78.625	86.452	82.052	81.817
79.403	79.514	89.002	83.245	88.751	87.909	82.017	91.872	80.777	78.604	86.442	82.033	81.804
79.392	79.498	88.974	83.23	88.739	87.889	81.995	91.867	80.77	78.59	86.431	82.022	81.795
79.377	79.482	88.972	83.211	88.732	87.877	81.985	91.838	80.76	78.568	86.415	81.998	81.78
79.363	79.466	88.973	83.198	88.725	87.859	81.986	91.811	80.75	78.547	86.402	81.977	81.765
79.349	79.448	88.971	83.179	88.722	87.86	81.986	91.823	80.741	78.526	86.39	81.953	81.753
79.343	79.441	88.994	83.174	88.724	87.867	82.007	91.843	80.737	78.519	86.388	81.938	81.744
79.337	79.434	89.004	83.165	88.721	87.867	82.025	91.848	80.733	78.51	86.385	81.933	81.738
79.323	79.42	88.973	83.151	88.705	87.824	82.006	91.763	80.726	78.49	86.371	81.917	81.726
79.315	79.414	88.962	83.153	88.678	87.824	82.015	91.719	80.719	78.474	86.363	81.911	81.718
79.307	79.403	88.989	83.15	88.679	87.84	82.044	91.774	80.713	78.465	86.355	81.895	81.708
79.301	79.394	89.039	83.153	88.691	87.845	82.101	91.822	80.707	78.456	86.348	81.882	81.697
79.314	79.438	89.085	83.162	88.703	87.858	82.164	91.898	80.714	78.461	86.357	81.886	81.699
79.309	79.425	89.12	83.165	88.715	87.859	82.256	91.915	80.711	78.458	86.358	81.874	81.693
79.305	79.414	89.175	83.162	88.731	87.868	82.301	91.951	80.706	78.453	86.359	81.865	81.687
79.294	79.403	89.215	83.154	88.719	87.884	82.295	91.962	80.699	78.439	86.352	81.843	81.675
79.291	79.392	89.258	83.163	88.721	87.9	82.316	91.992	80.696	78.436	86.354	81.835	81.667
79.282	79.38	89.279	83.155	88.705	87.909	82.325	92.021	80.691	78.426	86.353	81.818	81.656
79.275	79.375	89.276	83.141	88.709	87.918	82.356	92.043	80.685	78.42	86.348	81.804	81.65
79.26	79.362	89.234	83.124	88.679	87.907	82.357	91.98	80.676	78.401	86.336	81.78	81.639
79.246	79.346	89.185	83.105	88.651	87.909	82.349	91.952	80.668	78.385	86.324	81.762	81.626
79.233	79.329	89.146	83.093	88.638	87.909	82.333	91.967	80.66	78.367	86.312	81.746	81.615
79.219	79.315	89.112	83.079	88.626	87.91	82.307	91.975	80.652	78.352	86.3	81.727	81.605
79.209	79.305	89.099	83.067	88.626	87.915	82.296	91.988	80.645	78.339	86.296	81.712	81.595
79.196	79.288	89.067	83.053	88.599	87.885	82.279	91.963	80.637	78.326	86.285	81.693	81.586
79.185	79.274	89.046	83.045	88.583	87.851	82.267	91.921	80.63	78.317	86.276	81.686	81.575
79.173	79.256	89.042	83.031	88.579	87.856	82.241	91.938	80.623	78.294	86.264	81.674	81.564
79.163	79.246	89.031	83.012	88.575	87.862	82.234	91.942	80.615	78.273	86.252	81.664	81.557
79.154	79.229	89.042	83.003	88.587	87.858	82.227	91.967	80.608	78.258	86.244	81.654	81.548
79.145	79.214	89.033	82.985	88.593	87.852	82.232	91.988	80.601	78.245	86.24	81.647	81.539
79.133	79.198	89.019	82.972	88.598	87.855	82.231	92.001	80.594	78.224	86.229	81.626	81.528
79.119	79.182	88.986	82.953	88.576	87.837	82.217	91.943	80.586	78.203	86.215	81.61	81.516
79.106	79.166	88.951	82.934	88.552	87.797	82.188	91.865	80.579	78.183	86.207	81.596	81.507
79.094	79.149	88.926	82.92	88.53	87.779	82.182	91.799	80.572	78.165	86.198	81.59	81.497
79.081	79.133	88.898	82.908	88.497	87.787	82.165	91.761	80.563	78.155	86.185	81.574	81.485
79.068	79.12	88.878	82.895	88.48	87.782	82.143	91.732	80.554	78.136	86.18	81.555	81.475
79.052	79.1	88.841	82.877	88.462	87.785	82.104	91.738	80.544	78.112	86.166	81.536	81.462
79.043	79.085	88.832	82.865	88.472	87.784	82.086	91.778	80.538	78.095	86.164	81.535	81.454
79.032	79.068	88.835	82.846	88.476	87.76	82.07	91.773	80.53	78.077	86.152	81.522	81.443
79.023	79.056	88.842	82.845	88.478	87.765	82.066	91.786	80.522	78.054	86.142	81.511	81.434
79.01	79.039	88.841	82.833	88.478	87.751	82.051	91.796	80.513	78.03	86.13	81.495	81.422
78.995	79.02	88.822	82.814	88.47	87.723	82.027	91.748	80.504	78.008	86.118	81.478	81.409
78.983	79.003	88.819	82.798	88.47	87.704	82.008	91.749	80.497	77.994	86.106	81.465	81.397
78.97	78.985	88.792	82.776	88.439	87.645	81.99	91.671	80.49	77.974	86.092	81.458	81.384
78.959	78.971	88.787	82.767	88.435	87.646	81.989	91.648	80.481	77.952	86.081	81.442	81.375
78.949	78.96	88.767	82.75	88.425	87.632	81.966	91.648	80.472	77.93	86.077	81.437	81.369
78.934	78.942	88.748	82.728	88.409	87.609	81.945	91.617	80.463	77.909	86.06	81.423	81.355
78.92	78.926	88.736	82.71	88.412	87.562	81.922	91.567	80.455	77.895	86.051	81.408	81.342
78.904	78.906	88.712	82.692	88.406	87.533	81.885	91.571	80.444	77.869	86.037	81.384	81.327
78.89	78.892	88.687	82.673	88.4	87.51	81.856	91.529	80.435	77.845	86.025	81.37	81.316
78.878	78.881	88.681	82.661	88.39	87.511	81.846	91.546	80.426	77.821	86.012	81.353	81.305
78.867	78.869	88.695	82.648	88.392	87.485	81.833	91.553	80.419	77.807	86.003	81.341	81.293
78.854	78.855	88.678	82.634	88.392	87.466	81.811	91.57	80.411	77.785	85.992	81.325	81.281
78.845	78.846	88.671	82.621	88.394	87.469	81.809	91.602	80.403	77.765	85.983	81.315	81.272
78.836	78.837	88.662	82.611	88.388	87.46	81.791	91.603	80.396	77.745	85.973	81.311	81.263
78.824	78.823	88.647	82.597	88.368	87.42	81.771	91.565	80.39	77.727	85.962	81.303	81.251
78.815	78.813	88.635	82.586	88.371	87.422	81.763	91.58	80.384	77.713	85.954	81.292	81.242
78.799	78.796	88.615	82.568	88.347	87.403	81.745	91.557	80.374	77.691	85.941	81.27	81.229
78.783	78.778	88.583	82.544	88.328	87.366	81.719	91.507	80.364	77.667	85.925	81.248	81.217
78.77	78.764	88.569	82.531	88.329	87.362	81.708	91.507	80.354	77.646	85.913	81.231	81.205
78.757	78.743	88.546	82.51	88.331	87.338	81.706	91.52	80.345	77.625	85.903	81.215	81.192
78.746	78.73	88.525	82.493	88.328	87.292	81.69	91.478	80.339	77.606	85.893	81.211	81.181
78.732	78.716	88.5	82.477	88.312	87.293	81.665	91.482	80.328	77.582	85.879	81.192	81.168
78.722	78.704	88.507	82.468	88.317	87.292	81.665	91.497	80.32	77.563	85.869	81.18	81.16
78.712	78.693	88.516	82.457	88.325	87.293	81.662	91.533	80.312	77.544	85.862	81.164	81.15
78.703	78.687	88.492	82.447	88.312	87.264	81.659	91.532	80.305	77.524	85.856	81.154	81.142
78.694	78.677	88.484	82.432	88.309	87.241	81.642	91.538	80.299	77.51	85.846	81.152	81.133
78.685	78.667	88.479	82.424	88.312	87.241	81.631	91.576	80.292	77.495	85.837	81.143	81.124
78.675	78.659	88.472	82.416	88.31	87.242	81.619	91.579	80.284	77.474	85.827	81.134	81.114
78.664	78.644	88.472	82.402	88.308	87.212	81.617	91.58	80.276	77.457	85.814	81.119	81.105
78.653	78.632	88.451	82.394	88.302	87.183	81.602	91.563	80.271	77.445	85.805	81.105	81.094
78.642	78.624	88.44	82.39	88.291	87.154	81.573	91.549	80.267	77.432	85.794	81.094	81.084
78.63	78.612	88.435	82.38	88.268	87.126	81.559	91.535	80.262	77.412	85.78	81.082	81.073
78.621	78.599	88.435	82.372	88.262	87.101	81.556	91.537	80.257	77.4	85.773	81.076	81.065
78.616	78.59	88.445	82.368	88.248	87.099	81.586	91.527	80.255	77.391	85.771	81.088	81.06
78.612	78.587	88.481	82.366	88.252	87.101	81.626	91.563	80.251	77.38	85.772	81.081	81.052
78.599	78.572	88.47	82.358	88.234	87.076	81.604	91.549	80.243	77.358	85.762	81.062	81.039
78.584	78.555	88.455	82.341	88.214	87.032	81.588	91.514	80.235	77.337	85.752	81.044	81.026
78.572	78.542	88.442	82.332	88.198	87	81.587	91.517	80.228	77.32	85.739	81.031	81.016
78.558	78.526	88.412	82.311	88.173	86.972	81.563	91.467	80.219	77.299	85.724	81.015	81.004
78.543	78.508	88.376	82.289	88.152	86.951	81.535	91.427	80.209	77.279	85.708	80.996	80.991
78.529	78.489	88.336	82.272	88.124	86.953	81.512	91.447	80.202	77.258	85.698	80.979	80.98
78.518	78.474	88.34	82.252	88.133	86.956	81.499	91.462	80.194	77.237	85.692	80.964	80.97
78.508	78.46	88.326	82.235	88.118	86.92	81.484	91.409	80.187	77.224	85.681	80.96	80.962
78.494	78.448	88.299	82.222	88.094	86.92	81.455	91.374	80.179	77.207	85.669	80.939	80.953
78.481	78.435	88.265	82.207	88.072	86.921	81.428	91.377	80.171	77.187	85.659	80.919	80.945
78.469	78.416	88.24	82.191	88.065	86.915	81.402	91.374	80.163	77.169	85.648	80.906	80.936
78.458	78.406	88.248	82.178	88.066	86.917	81.395	91.387	80.154	77.148	85.639	80.893	80.925
78.444	78.393	88.225	82.162	88.048	86.905	81.368	91.354	80.145	77.123	85.627	80.876	80.915
78.435	78.382	88.222	82.144	88.05	86.88	81.352	91.356	80.14	77.109	85.62	80.867	80.905
78.42	78.368	88.202	82.127	88.033	86.847	81.333	91.361	80.131	77.091	85.605	80.846	80.892
78.408	78.35	88.176	82.111	88.034	86.816	81.329	91.377	80.124	77.07	85.596	80.835	80.882
78.397	78.334	88.194	82.099	88.037	86.81	81.315	91.39	80.115	77.05	85.582	80.822	80.871
78.386	78.317	88.186	82.082	88.037	86.802	81.304	91.413	80.108	77.031	85.574	80.809	80.861
78.373	78.302	88.157	82.07	88.024	86.782	81.274	91.411	80.101	77.011	85.562	80.793	80.85
78.362	78.291	88.138	82.055	88.026	86.782	81.268	91.416	80.093	76.992	85.554	80.78	80.84
78.35	78.281	88.106	82.042	88.002	86.772	81.251	91.398	80.085	76.975	85.546	80.764	80.832
78.336	78.262	88.085	82.021	87.971	86.717	81.225	91.335	80.077	76.963	85.535	80.752	80.82
78.322	78.244	88.053	82.002	87.948	86.667	81.199	91.336	80.069	76.944	85.52	80.736	80.807
78.313	78.228	88.052	81.987	87.949	86.648	81.209	91.357	80.063	76.93	85.512	80.736	80.8
78.301	78.219	88.017	81.973	87.916	86.634	81.181	91.311	80.054	76.907	85.497	80.722	80.791
78.292	78.207	88.043	81.964	87.923	86.639	81.184	91.325	80.046	76.886	85.489	80.715	80.784
78.28	78.193	88.031	81.952	87.926	86.624	81.167	91.335	80.037	76.865	85.481	80.698	80.774
78.273	78.183	88.028	81.948	87.928	86.618	81.149	91.333	80.032	76.851	85.475	80.692	80.767
78.264	78.17	88.027	81.936	87.936	86.62	81.153	91.372	80.024	76.834	85.468	80.677	80.758
78.251	78.158	87.999	81.921	87.916	86.585	81.134	91.326	80.017	76.814	85.452	80.661	80.747
78.239	78.141	87.977	81.9	87.888	86.534	81.101	91.274	80.009	76.797	85.444	80.652	80.737
78.226	78.125	87.968	81.884	87.889	86.507	81.08	91.31	80	76.779	85.433	80.636	80.724
78.211	78.108	87.937	81.865	87.878	86.481	81.048	91.262	79.992	76.76	85.418	80.614	80.711
78.197	78.089	87.912	81.849	87.856	86.468	81.02	91.272	79.984	76.735	85.404	80.597	80.699
78.184	78.077	87.892	81.834	87.843	86.47	81.002	91.285	79.975	76.712	85.392	80.579	80.689
78.175	78.066	87.887	81.821	87.848	86.445	80.989	91.28	79.969	76.695	85.383	80.575	80.681
78.165	78.057	87.874	81.806	87.848	86.445	80.975	91.298	79.961	76.676	85.376	80.567	80.674
78.157	78.048	87.865	81.799	87.843	86.422	80.962	91.267	79.955	76.659	85.369	80.557	80.664
78.146	78.036	87.85	81.783	87.844	86.385	80.942	91.273	79.949	76.646	85.359	80.548	80.655
78.134	78.027	87.829	81.774	87.833	86.384	80.92	91.277	79.94	76.626	85.347	80.529	80.643
78.127	78.016	87.851	81.762	87.841	86.385	80.912	91.316	79.933	76.61	85.345	80.525	80.636
78.119	78.008	87.847	81.757	87.842	86.386	80.899	91.304	79.927	76.595	85.336	80.517	80.628
78.108	77.997	87.832	81.744	87.844	86.375	80.887	91.316	79.921	76.579	85.323	80.505	80.616
78.095	77.986	87.81	81.729	87.819	86.351	80.871	91.275	79.913	76.559	85.311	80.489	80.604
78.081	77.97	87.782	81.715	87.808	86.311	80.851	91.281	79.904	76.539	85.297	80.472	80.591
78.066	77.954	87.753	81.702	87.791	86.284	80.83	91.241	79.896	76.518	85.283	80.452	80.579
78.053	77.937	87.735	81.689	87.793	86.243	80.815	91.221	79.887	76.498	85.271	80.435	80.566
78.038	77.922	87.717	81.672	87.78	86.23	80.795	91.207	79.878	76.476	85.254	80.42	80.554
78.025	77.905	87.685	81.652	87.758	86.201	80.762	91.195	79.871	76.453	85.239	80.404	80.541
78.012	77.89	87.664	81.634	87.756	86.178	80.741	91.169	79.863	76.43	85.225	80.389	80.529
77.999	77.873	87.653	81.614	87.742	86.133	80.727	91.17	79.855	76.411	85.22	80.379	80.518
77.983	77.857	87.62	81.598	87.716	86.101	80.699	91.132	79.846	76.386	85.205	80.36	80.505
77.972	77.848	87.598	81.585	87.703	86.091	80.684	91.129	79.838	76.364	85.194	80.347	80.494
77.961	77.836	87.597	81.576	87.708	86.078	80.686	91.147	79.829	76.342	85.18	80.331	80.483
77.948	77.823	87.559	81.562	87.687	86.061	80.67	91.114	79.821	76.323	85.168	80.315	80.471
77.941	77.814	87.555	81.552	87.687	86.038	80.66	91.145	79.815	76.311	85.164	80.312	80.463
77.929	77.806	87.524	81.536	87.67	86.016	80.637	91.123	79.809	76.292	85.15	80.301	80.454
77.917	77.789	87.514	81.526	87.673	85.991	80.635	91.141	79.801	76.271	85.141	80.285	80.442
77.907	77.779	87.498	81.516	87.662	85.978	80.613	91.125	79.793	76.254	85.132	80.275	80.431
77.891	77.765	87.466	81.497	87.639	85.944	80.584	91.069	79.785	76.231	85.115	80.254	80.418
77.877	77.752	87.432	81.483	87.611	85.939	80.558	91.057	79.777	76.209	85.101	80.231	80.407
77.865	77.738	87.412	81.471	87.6	85.913	80.536	91.043	79.77	76.189	85.091	80.224	80.396
77.853	77.725	87.384	81.455	87.577	85.884	80.512	90.987	79.763	76.168	85.079	80.214	80.385
77.839	77.712	87.356	81.439	87.559	85.882	80.482	90.986	79.755	76.146	85.064	80.198	80.373
77.83	77.699	87.354	81.429	87.563	85.874	80.469	91.007	79.748	76.128	85.058	80.193	80.365
77.82	77.69	87.349	81.42	87.564	85.874	80.466	91.016	79.74	76.108	85.046	80.178	80.354
77.811	77.679	87.343	81.411	87.548	85.837	80.457	90.984	79.734	76.096	85.037	80.171	80.345
77.799	77.668	87.313	81.396	87.535	85.824	80.444	90.986	79.727	76.078	85.026	80.154	80.334
77.791	77.661	87.308	81.387	87.537	85.827	80.444	90.991	79.72	76.061	85.016	80.14	80.327
77.776	77.645	87.28	81.369	87.518	85.789	80.414	90.958	79.711	76.038	85	80.123	80.315
77.761	77.63	87.266	81.353	87.505	85.745	80.388	90.919	79.704	76.017	84.985	80.105	80.301
77.748	77.612	87.246	81.336	87.491	85.718	80.358	90.912	79.696	75.999	84.972	80.092	80.289
77.738	77.599	87.241	81.321	87.497	85.709	80.341	90.932	79.689	75.979	84.966	80.081	80.281
77.727	77.587	87.224	81.311	87.489	85.707	80.322	90.893	79.682	75.957	84.952	80.069	80.272
77.716	77.58	87.222	81.302	87.491	85.708	80.311	90.893	79.673	75.936	84.94	80.057	80.262
77.703	77.565	87.217	81.285	87.483	85.668	80.291	90.871	79.666	75.919	84.928	80.045	80.25
77.694	77.557	87.215	81.274	87.485	85.646	80.284	90.886	79.66	75.901	84.917	80.035	80.24
77.684	77.548	87.196	81.265	87.467	85.622	80.262	90.885	79.654	75.884	84.909	80.027	80.231
77.673	77.535	87.178	81.254	87.463	85.601	80.248	90.893	79.647	75.867	84.899	80.012	80.221
77.665	77.527	87.17	81.246	87.466	85.602	80.239	90.916	79.64	75.849	84.896	79.999	80.213
77.653	77.513	87.138	81.233	87.448	85.579	80.223	90.856	79.634	75.832	84.885	79.983	80.202
77.644	77.507	87.125	81.223	87.442	85.581	80.216	90.887	79.628	75.815	84.876	79.973	80.194
77.634	77.495	87.109	81.208	87.426	85.541	80.193	90.852	79.622	75.8	84.865	79.96	80.183
77.624	77.481	87.107	81.206	87.424	85.522	80.174	90.845	79.616	75.786	84.858	79.946	80.174
77.613	77.472	87.094	81.193	87.416	85.497	80.164	90.86	79.611	75.767	84.848	79.93	80.165
77.602	77.46	87.07	81.178	87.405	85.494	80.156	90.87	79.604	75.745	84.837	79.914	80.155
77.592	77.453	87.074	81.17	87.396	85.501	80.157	90.873	79.597	75.727	84.823	79.895	80.145
77.583	77.445	87.094	81.166	87.393	85.506	80.189	90.905	79.591	75.711	84.813	79.879	80.135
77.58	77.44	87.094	81.183	87.397	85.513	80.215	90.925	79.588	75.703	84.81	79.879	80.128
77.58	77.438	87.13	81.192	87.41	85.521	80.246	90.964	79.589	75.701	84.812	79.882	80.125
77.571	77.429	87.113	81.185	87.396	85.48	80.24	90.909	79.584	75.686	84.803	79.878	80.116
77.57	77.424	87.178	81.187	87.407	85.492	80.285	90.938	79.583	75.686	84.81	79.872	80.111
77.57	77.426	87.226	81.195	87.425	85.507	80.379	90.998	79.581	75.682	84.812	79.863	80.107
77.562	77.417	87.244	81.187	87.436	85.518	80.4	91.025	79.576	75.669	84.809	79.849	80.098
77.555	77.41	87.244	81.191	87.423	85.524	80.394	91.031	79.571	75.657	84.802	79.841	80.089
77.553	77.405	87.311	81.196	87.429	85.528	80.408	91.059	79.571	75.654	84.802	79.842	80.085
77.548	77.397	87.343	81.189	87.432	85.526	80.454	91.085	79.569	75.647	84.798	79.833	80.078
77.54	77.389	87.362	81.184	87.42	85.534	80.468	91.101	79.565	75.638	84.795	79.818	80.07
77.533	77.378	87.377	81.177	87.424	85.54	80.467	91.137	79.561	75.627	84.791	79.806	80.061
77.529	77.371	87.414	81.18	87.433	85.538	80.485	91.153	79.559	75.626	84.794	79.797	80.056
77.526	77.363	87.458	81.183	87.443	85.539	80.503	91.174	79.559	75.626	84.796	79.798	80.051
77.523	77.358	87.525	81.184	87.443	85.54	80.49	91.122	79.558	75.623	84.793	79.801	80.045
77.516	77.351	87.533	81.173	87.445	85.549	80.497	91.139	79.553	75.613	84.787	79.788	80.038
77.504	77.342	87.492	81.156	87.431	85.551	80.52	91.083	79.546	75.598	84.778	79.769	80.031
77.491	77.328	87.458	81.137	87.403	85.54	80.513	91.031	79.539	75.577	84.766	79.748	80.02
77.481	77.313	87.436	81.128	87.398	85.546	80.497	91.052	79.533	75.559	84.76	79.733	80.012
77.474	77.301	87.426	81.117	87.399	85.511	80.492	91.056	79.53	75.549	84.756	79.734	80.006
77.463	77.291	87.41	81.102	87.385	85.493	80.486	91.058	79.523	75.531	84.743	79.72	79.995
77.454	77.279	87.414	81.098	87.386	85.469	80.468	91.009	79.519	75.519	84.739	79.709	79.986
77.445	77.265	87.422	81.089	87.401	85.47	80.467	91.04	79.514	75.509	84.735	79.695	79.977
77.434	77.252	87.427	81.077	87.397	85.467	80.46	91.037	79.509	75.488	84.727	79.68	79.969
77.423	77.237	87.414	81.063	87.403	85.429	80.438	91.042	79.503	75.473	84.717	79.665	79.959
77.417	77.229	87.438	81.06	87.425	85.435	80.474	91.075	79.499	75.463	84.714	79.654	79.953
77.407	77.215	87.47	81.051	87.427	85.411	80.462	91.079	79.494	75.452	84.712	79.64	79.943
77.406	77.211	87.538	81.066	87.444	85.416	80.49	91.111	79.492	75.451	84.715	79.635	79.938
77.413	77.208	87.615	81.092	87.467	85.42	80.529	91.166	79.497	75.452	84.719	79.64	79.938
77.411	77.204	87.691	81.102	87.475	85.42	80.549	91.173	79.495	75.452	84.72	79.636	79.935
77.41	77.195	87.738	81.114	87.486	85.422	80.576	91.162	79.498	75.449	84.725	79.647	79.932
77.412	77.193	87.793	81.12	87.511	85.423	80.629	91.192	79.5	75.45	84.731	79.649	79.93
77.413	77.21	87.857	81.135	87.518	85.435	80.674	91.221	79.499	75.446	84.738	79.643	79.928
77.407	77.202	87.892	81.128	87.521	85.44	80.685	91.269	79.496	75.437	84.738	79.634	79.92
77.405	77.199	87.916	81.142	87.537	85.446	80.696	91.307	79.495	75.434	84.746	79.629	79.916
77.4	77.197	87.906	81.147	87.539	85.451	80.713	91.265	79.492	75.428	84.747	79.616	79.91
77.395	77.189	87.92	81.144	87.546	85.454	80.734	91.309	79.488	75.423	84.752	79.608	79.904
77.385	77.179	87.922	81.142	87.528	85.455	80.727	91.315	79.483	75.41	84.746	79.591	79.894
77.376	77.169	87.942	81.143	87.517	85.467	80.731	91.301	79.477	75.395	84.74	79.574	79.884
77.366	77.16	87.959	81.136	87.513	85.469	80.741	91.279	79.471	75.381	84.73	79.557	79.875
77.36	77.153	87.984	81.132	87.523	85.477	80.751	91.314	79.467	75.371	84.725	79.542	79.868
77.353	77.142	88.008	81.122	87.528	85.486	80.788	91.356	79.463	75.36	84.725	79.529	79.862
77.35	77.135	88.059	81.125	87.539	85.495	80.821	91.401	79.46	75.359	84.728	79.521	79.857
77.354	77.131	88.123	81.128	87.561	85.496	80.872	91.446	79.462	75.359	84.733	79.524	79.854
77.347	77.12	88.175	81.123	87.567	85.481	80.871	91.445	79.458	75.346	84.728	79.516	79.847
77.343	77.112	88.202	81.121	87.56	85.484	80.879	91.451	79.457	75.339	84.728	79.517	79.841
77.34	77.101	88.244	81.12	87.567	85.477	80.923	91.469	79.456	75.334	84.728	79.511	79.838
77.337	77.095	88.279	81.117	87.569	85.462	80.956	91.478	79.455	75.328	84.729	79.514	79.835
77.332	77.086	88.294	81.116	87.571	85.466	80.967	91.496	79.453	75.322	84.729	79.512	79.83
77.331	77.081	88.382	81.116	87.579	85.467	80.999	91.5	79.453	75.322	84.73	79.51	79.827
77.325	77.073	88.44	81.113	87.588	85.458	81.008	91.508	79.45	75.312	84.724	79.501	79.821
77.316	77.063	88.444	81.108	87.583	85.465	81.034	91.521	79.445	75.299	84.72	79.485	79.811
77.307	77.053	88.449	81.1	87.573	85.474	81.06	91.53	79.44	75.287	84.716	79.468	79.804
77.298	77.044	88.451	81.094	87.551	85.467	81.064	91.494	79.435	75.275	84.705	79.452	79.796
77.291	77.035	88.456	81.089	87.557	85.473	81.068	91.534	79.431	75.266	84.706	79.446	79.79
77.287	77.027	88.49	81.096	87.574	85.482	81.075	91.564	79.429	75.263	84.709	79.438	79.784
77.284	77.019	88.526	81.104	87.59	85.487	81.08	91.593	79.428	75.263	84.712	79.433	79.777
77.282	77.012	88.568	81.1	87.613	85.494	81.105	91.641	79.427	75.266	84.716	79.426	79.773
77.284	77.006	88.624	81.101	87.638	85.492	81.16	91.679	79.428	75.268	84.721	79.427	79.772
77.277	76.996	88.648	81.096	87.64	85.455	81.154	91.626	79.426	75.259	84.719	79.419	79.768
77.277	76.99	88.705	81.103	87.661	85.465	81.189	91.674	79.427	75.259	84.723	79.414	79.764
77.279	76.987	88.751	81.11	87.681	85.474	81.218	91.716	79.428	75.26	84.731	79.415	79.762
77.272	76.98	88.788	81.101	87.686	85.465	81.211	91.719	79.424	75.253	84.729	79.409	79.756
77.266	76.973	88.823	81.1	87.694	85.479	81.237	91.771	79.42	75.246	84.73	79.396	79.746
77.258	76.959	88.837	81.099	87.674	85.464	81.217	91.731	79.416	75.23	84.721	79.389	79.738
77.249	76.951	88.839	81.085	87.657	85.466	81.212	91.732	79.41	75.224	84.715	79.38	79.731
77.243	76.948	88.836	81.078	87.652	85.471	81.216	91.713	79.406	75.221	84.715	79.367	79.726
77.232	76.938	88.792	81.068	87.631	85.453	81.197	91.693	79.401	75.205	84.704	79.349	79.718
77.221	76.926	88.769	81.055	87.616	85.454	81.179	91.702	79.395	75.191	84.692	79.335	79.711
77.211	76.915	88.748	81.042	87.618	85.44	81.16	91.714	79.389	75.177	84.685	79.32	79.703
77.199	76.904	88.729	81.025	87.591	85.422	81.146	91.642	79.382	75.166	84.674	79.306	79.694
77.188	76.893	88.692	81.015	87.574	85.425	81.122	91.655	79.375	75.147	84.663	79.292	79.685
77.179	76.881	88.68	81.005	87.576	85.422	81.136	91.66	79.369	75.13	84.66	79.281	79.679
77.171	76.871	88.682	80.995	87.577	85.416	81.139	91.681	79.363	75.111	84.652	79.271	79.672
77.16	76.86	88.669	80.982	87.566	85.406	81.119	91.686	79.357	75.093	84.643	79.259	79.666
77.15	76.848	88.633	80.965	87.536	85.376	81.098	91.635	79.352	75.08	84.635	79.244	79.658
77.14	76.833	88.623	80.951	87.526	85.354	81.092	91.638	79.345	75.067	84.628	79.235	79.649
77.128	76.82	88.603	80.937	87.525	85.355	81.063	91.664	79.338	75.048	84.619	79.22	79.64
77.12	76.809	88.59	80.926	87.523	85.332	81.044	91.642	79.333	75.033	84.617	79.213	79.633
77.112	76.8	88.573	80.915	87.513	85.326	81.025	91.647	79.327	75.019	84.61	79.212	79.629
77.103	76.789	88.577	80.905	87.519	85.313	81.016	91.676	79.321	75.005	84.601	79.199	79.621
77.093	76.779	88.59	80.891	87.521	85.268	80.995	91.632	79.316	74.993	84.593	79.193	79.612
77.084	76.769	88.577	80.881	87.514	85.264	80.984	91.643	79.311	74.978	84.586	79.184	79.603
77.073	76.756	88.553	80.865	87.505	85.246	80.963	91.629	79.304	74.958	84.575	79.173	79.594
77.059	76.745	88.513	80.851	87.478	85.21	80.937	91.563	79.297	74.942	84.562	79.154	79.583
77.053	76.741	88.525	80.842	87.461	85.221	80.943	91.579	79.293	74.932	84.562	79.144	79.579
77.042	76.732	88.492	80.83	87.439	85.199	80.913	91.508	79.287	74.916	84.549	79.125	79.571
77.031	76.72	88.464	80.818	87.41	85.199	80.891	91.468	79.281	74.896	84.539	79.109	79.562
77.02	76.707	88.435	80.809	87.408	85.202	80.863	91.488	79.274	74.876	84.53	79.096	79.553
77.01	76.694	88.418	80.79	87.393	85.151	80.843	91.468	79.271	74.869	84.52	79.093	79.546
77.001	76.686	88.416	80.776	87.389	85.138	80.834	91.463	79.265	74.852	84.51	79.084	79.539
76.992	76.677	88.411	80.765	87.38	85.133	80.817	91.444	79.259	74.837	84.498	79.074	79.532
76.981	76.664	88.398	80.758	87.373	85.118	80.801	91.443	79.253	74.819	84.488	79.061	79.523
76.971	76.651	88.398	80.743	87.377	85.117	80.791	91.458	79.246	74.8	84.481	79.051	79.515
76.962	76.64	88.392	80.729	87.378	85.096	80.777	91.471	79.241	74.784	84.47	79.047	79.507
76.95	76.628	88.372	80.716	87.359	85.08	80.752	91.476	79.235	74.763	84.457	79.03	79.496
76.94	76.617	88.349	80.704	87.351	85.05	80.737	91.481	79.229	74.746	84.449	79.015	79.488
76.929	76.602	88.34	80.691	87.352	85.022	80.713	91.486	79.223	74.729	84.44	79.001	79.48
76.916	76.591	88.321	80.678	87.344	85	80.696	91.451	79.216	74.71	84.424	78.986	79.468
76.904	76.579	88.307	80.664	87.337	84.976	80.684	91.445	79.208	74.689	84.415	78.976	79.458
76.896	76.568	88.298	80.654	87.332	84.96	80.659	91.449	79.203	74.674	84.411	78.973	79.451
76.885	76.56	88.267	80.645	87.314	84.948	80.642	91.466	79.196	74.655	84.399	78.957	79.443
76.875	76.551	88.249	80.635	87.307	84.923	80.624	91.45	79.189	74.638	84.39	78.946	79.434
76.866	76.544	88.237	80.627	87.31	84.908	80.616	91.475	79.184	74.621	84.383	78.932	79.425
76.856	76.534	88.203	80.617	87.293	84.878	80.589	91.426	79.178	74.606	84.374	78.923	79.418
76.845	76.521	88.176	80.606	87.293	84.869	80.565	91.442	79.171	74.59	84.363	78.912	79.409
76.836	76.514	88.159	80.594	87.285	84.865	80.546	91.419	79.165	74.573	84.35	78.899	79.401
76.825	76.5	88.129	80.578	87.266	84.844	80.524	91.393	79.159	74.554	84.341	78.892	79.392
76.813	76.485	88.109	80.56	87.265	84.812	80.504	91.397	79.152	74.536	84.329	78.881	79.381
76.801	76.475	88.081	80.549	87.249	84.792	80.477	91.343	79.145	74.519	84.316	78.867	79.371
76.789	76.463	88.056	80.537	87.249	84.774	80.451	91.327	79.139	74.497	84.303	78.853	79.362
76.776	76.451	88.018	80.524	87.231	84.753	80.42	91.337	79.131	74.476	84.291	78.836	79.352
76.765	76.44	88.006	80.512	87.227	84.74	80.405	91.346	79.124	74.456	84.279	78.825	79.343
76.755	76.427	87.989	80.497	87.199	84.694	80.378	91.257	79.119	74.439	84.268	78.818	79.333
76.745	76.417	87.976	80.486	87.184	84.684	80.355	91.254	79.114	74.421	84.263	78.808	79.326
76.737	76.406	87.97	80.476	87.19	84.686	80.346	91.267	79.108	74.407	84.253	78.799	79.319
76.727	76.395	87.943	80.466	87.186	84.674	80.325	91.279	79.102	74.387	84.244	78.788	79.31
76.717	76.385	87.918	80.45	87.169	84.646	80.306	91.242	79.098	74.374	84.238	78.783	79.302
76.708	76.379	87.895	80.438	87.152	84.628	80.288	91.205	79.093	74.358	84.228	78.774	79.293
76.7	76.371	87.885	80.43	87.144	84.631	80.28	91.222	79.087	74.341	84.224	78.768	79.286
76.691	76.362	87.862	80.422	87.144	84.615	80.27	91.228	79.081	74.325	84.215	78.755	79.277
76.678	76.347	87.818	80.404	87.114	84.58	80.242	91.199	79.075	74.306	84.201	78.741	79.267
76.667	76.333	87.833	80.392	87.119	84.576	80.229	91.215	79.068	74.286	84.19	78.725	79.256
76.655	76.323	87.81	80.378	87.102	84.557	80.209	91.184	79.06	74.268	84.177	78.71	79.246
76.646	76.313	87.792	80.368	87.094	84.523	80.186	91.151	79.055	74.25	84.168	78.707	79.238
76.64	76.308	87.783	80.362	87.097	84.522	80.179	91.155	79.051	74.239	84.16	78.702	79.232
76.634	76.3	87.793	80.359	87.104	84.523	80.174	91.188	79.045	74.224	84.153	78.697	79.226
76.622	76.289	87.761	80.345	87.089	84.496	80.151	91.196	79.039	74.207	84.14	78.681	79.216
76.608	76.274	87.729	80.329	87.061	84.454	80.123	91.121	79.032	74.188	84.129	78.665	79.205
76.597	76.261	87.714	80.318	87.053	84.439	80.101	91.14	79.025	74.17	84.117	78.651	79.195
76.586	76.248	87.7	80.304	87.057	84.4	80.076	91.148	79.019	74.154	84.109	78.641	79.186
76.574	76.236	87.664	80.286	87.026	84.371	80.048	91.064	79.012	74.133	84.093	78.629	79.176
76.563	76.224	87.639	80.275	86.996	84.322	80.025	91.008	79.006	74.113	84.081	78.622	79.166
76.553	76.214	87.618	80.264	86.987	84.324	80.009	91.024	79	74.094	84.072	78.61	79.159
76.546	76.205	87.619	80.257	86.996	84.325	80.001	91.033	78.993	74.077	84.064	78.599	79.152
76.535	76.194	87.601	80.243	86.998	84.31	79.984	91.048	78.987	74.058	84.055	78.587	79.142
76.526	76.186	87.58	80.234	86.994	84.295	79.975	91.06	78.981	74.041	84.045	78.577	79.133
76.517	76.181	87.572	80.226	86.983	84.287	79.959	91.042	78.975	74.026	84.035	78.565	79.125
76.507	76.171	87.552	80.218	86.982	84.274	79.946	91.069	78.969	74.008	84.027	78.551	79.117
76.498	76.164	87.523	80.203	86.957	84.238	79.919	91.011	78.964	73.995	84.017	78.548	79.11
76.49	76.156	87.495	80.195	86.958	84.238	79.902	91.032	78.958	73.978	84.006	78.539	79.103
76.481	76.147	87.479	80.185	86.961	84.22	79.891	91.057	78.952	73.962	83.998	78.531	79.095
76.472	76.137	87.467	80.175	86.944	84.195	79.875	91.035	78.947	73.948	83.99	78.524	79.087
76.461	76.123	87.463	80.159	86.947	84.17	79.86	91.036	78.941	73.934	83.984	78.515	79.077
76.45	76.111	87.442	80.147	86.936	84.142	79.842	91.031	78.935	73.915	83.972	78.502	79.069
76.437	76.098	87.407	80.135	86.914	84.118	79.82	90.971	78.928	73.897	83.958	78.486	79.058
76.426	76.085	87.386	80.121	86.89	84.078	79.79	90.919	78.922	73.882	83.947	78.478	79.049
76.417	76.073	87.389	80.11	86.891	84.068	79.779	90.925	78.917	73.866	83.934	78.469	79.04
76.406	76.063	87.352	80.096	86.879	84.044	79.76	90.919	78.911	73.846	83.923	78.458	79.031
76.396	76.056	87.332	80.085	86.857	84.047	79.744	90.927	78.904	73.828	83.911	78.444	79.021
76.386	76.047	87.32	80.073	86.859	84.041	79.736	90.928	78.899	73.81	83.899	78.433	79.013
76.374	76.034	87.286	80.055	86.836	83.985	79.709	90.868	78.893	73.792	83.887	78.42	79.002
76.364	76.022	87.269	80.044	86.83	83.986	79.699	90.887	78.886	73.772	83.878	78.409	78.993
76.353	76.009	87.248	80.033	86.83	83.977	79.681	90.899	78.88	73.752	83.866	78.393	78.983
76.344	76.004	87.223	80.023	86.822	83.96	79.66	90.856	78.875	73.734	83.859	78.384	78.977
76.334	75.993	87.216	80.01	86.82	83.936	79.643	90.832	78.869	73.716	83.847	78.376	78.968
76.324	75.984	87.199	79.999	86.811	83.925	79.633	90.849	78.862	73.699	83.834	78.366	78.96
76.315	75.973	87.181	79.983	86.799	83.903	79.617	90.814	78.857	73.684	83.826	78.358	78.951
76.306	75.968	87.165	79.978	86.793	83.908	79.601	90.841	78.851	73.666	83.818	78.345	78.944
76.3	75.962	87.163	79.97	86.798	83.909	79.609	90.869	78.846	73.652	83.811	78.341	78.938
76.293	75.952	87.15	79.959	86.795	83.886	79.605	90.881	78.841	73.638	83.805	78.339	78.931
76.285	75.943	87.139	79.949	86.784	83.867	79.589	90.859	78.837	73.624	83.795	78.331	78.923
76.278	75.935	87.149	79.943	86.79	83.869	79.588	90.883	78.832	73.608	83.79	78.322	78.916
76.269	75.927	87.142	79.934	86.787	83.865	79.574	90.869	78.826	73.592	83.781	78.314	78.909
76.259	75.917	87.104	79.919	86.762	83.822	79.553	90.784	78.821	73.573	83.774	78.309	78.903
76.251	75.91	87.113	79.911	86.766	83.804	79.548	90.797	78.815	73.558	83.765	78.3	78.894
76.238	75.897	87.071	79.892	86.74	83.766	79.519	90.738	78.809	73.541	83.753	78.288	78.884
76.228	75.884	87.054	79.877	86.738	83.757	79.507	90.745	78.803	73.524	83.744	78.279	78.875
76.218	75.874	87.043	79.863	86.74	83.745	79.497	90.727	78.797	73.507	83.733	78.269	78.866
76.209	75.866	87.026	79.852	86.733	83.721	79.479	90.682	78.791	73.49	83.722	78.262	78.858
76.198	75.856	86.998	79.839	86.715	83.707	79.464	90.647	78.785	73.472	83.712	78.253	78.848
76.187	75.842	86.987	79.826	86.712	83.679	79.455	90.638	78.779	73.452	83.701	78.239	78.838
76.176	75.831	86.953	79.813	86.695	83.662	79.429	90.624	78.772	73.433	83.691	78.226	78.829
76.167	75.823	86.933	79.802	86.696	83.655	79.41	90.621	78.767	73.416	83.68	78.215	78.82
[truncated: 41,201 more rows]
