# Supplementary material for: Global sleep homeostasis reflects temporally and spatially integrated local cortical neuronal activity
Source: eLife. 2020 Jul 2;9:e54148. doi: 10.7554/eLife.54148 (PMC7332296; doi:10.7554/eLife.54148)
Supplement: Figure 3—source data 1. [file elife-54148-fig3-data1.zip › Figure 3/Model Process S/Process-S-FR-Model-SWA-Mouse-2.csv]

Mean LFP	LFP 1	LFP 2	LFP 3	LFP 4	LFP 5	LFP 6	LFP 7	LFP 8	LFP 9	LFP 10	LFP 11	LFP 12	LFP 13	LFP 14	LFP 15	LFP 16
101.25	83.644	100	101.25	106.55	110.42	99.459	113.73	102.35	78.965	94.871	100	56.996	95.719	98.059	94.143	96.246
101.27	83.679	100.06	101.26	106.57	110.41	99.494	113.74	102.37	79.074	94.886	100.01	57.016	95.733	98.06	94.149	96.272
101.28	83.722	100.1	101.27	106.58	110.42	99.534	113.73	102.38	79.1	94.91	100.02	57.03	95.74	98.042	94.156	96.289
101.3	83.738	100.14	101.3	106.59	110.34	99.539	113.7	102.38	79.22	94.945	100.03	57.13	95.751	98.102	94.163	96.336
101.31	83.78	100.18	101.31	106.6	110.32	99.553	113.69	102.39	79.347	94.959	100.05	57.19	95.765	98.158	94.172	96.36
101.32	83.814	100.21	101.31	106.61	110.27	99.574	113.66	102.4	79.348	94.976	100.06	57.2	95.768	98.184	94.18	96.363
101.32	83.832	100.22	101.27	106.61	110.27	99.603	113.64	102.4	79.349	94.994	100.06	57.211	95.772	98.166	94.186	96.378
101.32	83.847	100.23	101.19	106.62	110.24	99.601	113.63	102.4	79.352	95.006	100.06	57.209	95.78	98.186	94.191	96.372
101.32	83.864	100.24	101.14	106.62	110.19	99.605	113.61	102.41	79.354	95.025	100.07	57.209	95.782	98.213	94.196	96.378
101.32	83.884	100.25	101.09	106.63	110.14	99.602	113.58	102.41	79.355	95.047	100.07	57.207	95.784	98.225	94.204	96.365
101.32	83.894	100.26	101.02	106.64	110.13	99.601	113.57	102.41	79.358	95.069	100.08	57.205	95.788	98.251	94.205	96.373
101.32	83.905	100.27	100.95	106.64	110.1	99.597	113.54	102.4	79.361	95.082	100.08	57.204	95.79	98.265	94.212	96.328
101.33	83.927	100.27	100.93	106.65	110.1	99.594	113.54	102.4	79.361	95.098	100.09	57.209	95.8	98.262	94.218	96.338
101.32	83.932	100.29	100.85	106.65	110.11	99.588	113.52	102.41	79.364	95.111	100.08	57.207	95.794	98.272	94.224	96.338
101.33	83.955	100.29	100.81	106.66	110.12	99.586	113.52	102.42	79.372	95.136	100.09	57.211	95.802	98.253	94.23	96.353
101.34	83.984	100.33	100.81	106.67	110.15	99.585	113.51	102.43	79.447	95.155	100.11	57.258	95.813	98.28	94.24	96.374
101.34	84.007	100.34	100.76	106.67	110.15	99.581	113.49	102.43	79.449	95.172	100.11	57.257	95.815	98.301	94.245	96.355
101.34	84.022	100.34	100.71	106.68	110.11	99.576	113.46	102.43	79.451	95.186	100.12	57.257	95.818	98.313	94.251	96.358
101.34	84.043	100.34	100.67	106.68	110.05	99.573	113.45	102.43	79.452	95.212	100.13	57.257	95.821	98.315	94.254	96.368
101.34	84.047	100.35	100.62	106.69	110.04	99.569	113.44	102.43	79.454	95.236	100.13	57.255	95.824	98.325	94.262	96.372
101.35	84.066	100.37	100.58	106.7	110.04	99.567	113.44	102.44	79.455	95.26	100.14	57.285	95.829	98.328	94.27	96.389
101.36	84.088	100.37	100.55	106.7	110.05	99.566	113.44	102.44	79.462	95.291	100.15	57.299	95.837	98.334	94.278	96.405
101.36	84.102	100.38	100.49	106.71	110.04	99.562	113.42	102.44	79.464	95.312	100.16	57.321	95.841	98.344	94.286	96.406
101.36	84.115	100.39	100.44	106.71	109.98	99.561	113.4	102.45	79.467	95.329	100.17	57.32	95.842	98.368	94.288	96.4
101.36	84.128	100.39	100.39	106.72	109.98	99.555	113.39	102.45	79.469	95.352	100.17	57.318	95.842	98.375	94.292	96.401
101.35	84.137	100.39	100.34	106.72	109.92	99.55	113.38	102.45	79.472	95.363	100.18	57.317	95.846	98.321	94.297	96.395
101.36	84.159	100.4	100.33	106.73	109.94	99.551	113.38	102.45	79.489	95.406	100.18	57.322	95.853	98.324	94.305	96.407
101.36	84.168	100.41	100.29	106.73	109.89	99.548	113.37	102.46	79.491	95.427	100.19	57.321	95.854	98.309	94.309	96.408
101.36	84.182	100.42	100.23	106.74	109.81	99.546	113.36	102.46	79.493	95.451	100.19	57.319	95.858	98.317	94.315	96.395
101.36	84.217	100.42	100.23	106.74	109.83	99.558	113.34	102.46	79.494	95.48	100.2	57.371	95.866	98.326	94.321	96.41
101.39	84.272	100.44	100.26	106.76	109.99	99.581	113.35	102.48	79.659	95.512	100.21	57.48	95.887	98.37	94.338	96.455
101.41	84.3	100.47	100.28	106.77	110.02	99.599	113.35	102.5	79.81	95.545	100.22	57.594	95.904	98.395	94.35	96.481
101.42	84.333	100.5	100.27	106.78	110.04	99.599	113.33	102.51	79.857	95.575	100.23	57.637	95.91	98.423	94.361	96.5
101.43	84.366	100.51	100.27	106.78	110.06	99.61	113.32	102.52	79.857	95.606	100.24	57.662	95.927	98.431	94.368	96.511
101.43	84.385	100.52	100.28	106.79	110.09	99.609	113.31	102.53	79.889	95.624	100.25	57.677	95.94	98.454	94.371	96.532
101.43	84.401	100.53	100.26	106.79	110.09	99.605	113.3	102.53	79.891	95.637	100.26	57.675	95.941	98.476	94.376	96.539
101.44	84.413	100.53	100.19	106.8	110.11	99.607	113.31	102.53	79.892	95.66	100.26	57.676	95.947	98.465	94.384	96.543
101.44	84.422	100.55	100.14	106.8	110.12	99.602	113.31	102.53	79.893	95.678	100.27	57.682	95.949	98.415	94.387	96.557
101.44	84.437	100.55	100.11	106.81	110.12	99.6	113.29	102.53	79.895	95.695	100.27	57.68	95.954	98.425	94.395	96.551
101.43	84.446	100.55	100.06	106.81	110.08	99.597	113.28	102.53	79.897	95.716	100.28	57.678	95.957	98.398	94.397	96.551
101.44	84.479	100.56	100.06	106.82	110.06	99.608	113.29	102.53	80.015	95.738	100.29	57.729	95.967	98.368	94.406	96.574
101.45	84.494	100.58	99.986	106.82	110.06	99.614	113.29	102.54	80.022	95.763	100.3	57.746	95.974	98.33	94.408	96.596
101.45	84.525	100.6	99.937	106.83	110.07	99.625	113.29	102.54	80.022	95.782	100.31	57.773	95.98	98.343	94.413	96.61
101.46	84.567	100.63	99.918	106.83	110.09	99.625	113.28	102.56	80.023	95.817	100.32	57.792	95.985	98.348	94.421	96.629
101.47	84.576	100.66	99.899	106.84	110.09	99.629	113.29	102.56	80.023	95.853	100.33	57.795	95.989	98.349	94.428	96.646
101.49	84.629	100.69	99.902	106.85	110.24	99.639	113.28	102.58	80.164	95.881	100.34	57.831	96.003	98.339	94.437	96.668
101.49	84.677	100.72	99.895	106.86	110.29	99.638	113.25	102.58	80.167	95.917	100.35	57.852	96.015	98.305	94.442	96.686
101.5	84.709	100.74	99.852	106.86	110.33	99.638	113.23	102.59	80.209	95.935	100.36	57.874	96.025	98.235	94.449	96.696
101.51	84.742	100.77	99.857	106.87	110.37	99.638	113.21	102.6	80.221	95.963	100.37	57.902	96.045	98.205	94.471	96.716
101.53	84.783	100.81	99.893	106.88	110.42	99.642	113.2	102.63	80.329	95.985	100.39	57.944	96.067	98.14	94.497	96.736
101.55	84.822	100.85	99.907	106.89	110.43	99.654	113.19	102.65	80.402	96.008	100.4	57.985	96.083	98.126	94.516	96.754
101.56	84.853	100.88	99.934	106.9	110.45	99.66	113.2	102.67	80.476	96.029	100.42	58.037	96.099	98.041	94.541	96.789
101.58	84.905	100.92	99.96	106.91	110.46	99.707	113.19	102.69	80.515	96.041	100.43	58.066	96.115	97.933	94.566	96.812
101.6	84.948	100.96	100.03	106.92	110.52	99.741	113.19	102.72	80.583	96.058	100.45	58.113	96.144	97.904	94.605	96.835
101.61	84.986	101.03	100.04	106.93	110.57	99.756	113.18	102.74	80.583	96.077	100.47	58.115	96.154	97.862	94.613	96.85
101.63	85.018	101.08	100.05	106.95	110.59	99.814	113.18	102.74	80.604	96.084	100.48	58.12	96.168	97.813	94.621	96.89
101.64	85.051	101.12	100.05	106.96	110.61	99.84	113.17	102.75	80.647	96.099	100.49	58.146	96.175	97.806	94.629	96.922
101.65	85.096	101.16	100.07	106.97	110.63	99.9	113.15	102.76	80.731	96.121	100.5	58.197	96.187	97.788	94.638	96.936
101.66	85.13	101.22	100.07	106.98	110.63	99.94	113.15	102.78	80.731	96.132	100.51	58.201	96.196	97.654	94.643	96.957
101.68	85.157	101.28	100.11	106.99	110.64	99.965	113.15	102.79	80.837	96.144	100.52	58.232	96.22	97.658	94.655	97.005
101.69	85.206	101.33	100.13	107.01	110.62	100.03	113.14	102.8	80.877	96.16	100.53	58.263	96.233	97.68	94.663	97.031
101.71	85.255	101.36	100.14	107.02	110.64	100.07	113.12	102.82	80.942	96.185	100.54	58.27	96.243	97.707	94.669	97.046
101.72	85.296	101.4	100.14	107.03	110.67	100.08	113.1	102.83	80.942	96.207	100.55	58.339	96.254	97.744	94.677	97.077
101.74	85.334	101.44	100.18	107.04	110.65	100.14	113.09	102.86	81.065	96.228	100.56	58.375	96.279	97.755	94.699	97.103
101.76	85.373	101.48	100.21	107.06	110.67	100.16	113.09	102.89	81.202	96.25	100.58	58.444	96.298	97.745	94.726	97.121
101.77	85.391	101.5	100.22	107.07	110.68	100.17	113.09	102.92	81.241	96.259	100.6	58.489	96.315	97.704	94.754	97.126
101.79	85.421	101.53	100.24	107.08	110.73	100.2	113.07	102.94	81.241	96.264	100.62	58.511	96.337	97.604	94.772	97.149
101.8	85.464	101.55	100.26	107.09	110.75	100.22	113.08	102.96	81.287	96.286	100.63	58.543	96.356	97.598	94.794	97.157
101.81	85.488	101.58	100.27	107.09	110.76	100.24	113.07	102.99	81.286	96.304	100.64	58.559	96.364	97.584	94.816	97.165
101.82	85.511	101.6	100.27	107.1	110.76	100.25	113.05	102.99	81.286	96.325	100.65	58.558	96.375	97.599	94.834	97.17
101.82	85.533	101.62	100.25	107.11	110.79	100.25	113.03	103	81.285	96.344	100.66	58.558	96.38	97.602	94.853	97.173
101.83	85.552	101.64	100.28	107.12	110.82	100.26	113.04	103.01	81.285	96.375	100.67	58.583	96.402	97.606	94.876	97.197
101.85	85.587	101.67	100.3	107.12	110.89	100.29	113.04	103.04	81.296	96.409	100.68	58.616	96.413	97.577	94.898	97.21
101.86	85.626	101.69	100.33	107.13	110.94	100.31	113.04	103.06	81.296	96.443	100.7	58.637	96.428	97.586	94.917	97.226
101.87	85.641	101.72	100.34	107.14	111	100.33	113.03	103.07	81.296	96.46	100.71	58.643	96.444	97.595	94.938	97.232
101.89	85.677	101.74	100.37	107.15	111.08	100.35	113.04	103.09	81.296	96.49	100.72	58.65	96.457	97.617	94.964	97.252
101.89	85.696	101.77	100.37	107.15	111.05	100.35	113.05	103.1	81.295	96.502	100.73	58.648	96.464	97.62	94.985	97.262
101.9	85.716	101.79	100.38	107.16	111.09	100.36	113.05	103.11	81.294	96.519	100.74	58.646	96.471	97.61	94.996	97.256
101.91	85.75	101.81	100.4	107.16	111.13	100.37	113.05	103.12	81.336	96.539	100.76	58.664	96.483	97.611	95.021	97.268
101.91	85.764	101.84	100.41	107.17	111.17	100.38	113.05	103.14	81.335	96.555	100.77	58.664	96.492	97.616	95.041	97.271
101.92	85.775	101.86	100.41	107.17	111.21	100.38	113.04	103.14	81.335	96.584	100.78	58.663	96.503	97.621	95.061	97.277
101.93	85.796	101.87	100.43	107.18	111.25	100.38	113.05	103.15	81.334	96.605	100.79	58.669	96.516	97.603	95.079	97.286
101.95	85.838	101.91	100.48	107.19	111.31	100.38	113.05	103.18	81.486	96.636	100.81	58.719	96.538	97.615	95.107	97.313
101.97	85.878	101.95	100.5	107.2	111.4	100.4	113.06	103.2	81.587	96.671	100.83	58.757	96.565	97.619	95.13	97.342
101.99	85.932	102	100.54	107.2	111.52	100.41	113.04	103.22	81.633	96.708	100.86	58.794	96.589	97.663	95.158	97.364
102.01	85.963	102.03	100.58	107.22	111.62	100.43	113.03	103.25	81.776	96.736	100.87	58.831	96.609	97.641	95.186	97.39
102.03	86.012	102.07	100.61	107.22	111.68	100.45	113.03	103.28	81.776	96.774	100.89	58.884	96.632	97.669	95.213	97.424
102.04	86.045	102.1	100.64	107.23	111.73	100.46	113.04	103.3	81.776	96.81	100.9	58.902	96.647	97.677	95.238	97.438
102.06	86.065	102.14	100.68	107.24	111.86	100.47	113.03	103.33	81.896	96.829	100.91	58.921	96.675	97.651	95.266	97.455
102.08	86.11	102.19	100.72	107.25	111.92	100.52	113.01	103.36	81.954	96.856	100.93	58.969	96.695	97.621	95.289	97.476
102.1	86.156	102.22	100.77	107.25	111.96	100.54	112.98	103.37	81.985	96.892	100.94	58.979	96.716	97.596	95.317	97.502
102.12	86.204	102.26	100.82	107.26	112	100.58	112.97	103.4	82.055	96.912	100.96	59.048	96.74	97.582	95.347	97.52
102.14	86.244	102.32	100.88	107.27	112.01	100.61	112.97	103.44	82.081	96.946	100.98	59.117	96.763	97.509	95.377	97.54
102.16	86.292	102.36	100.93	107.28	112.02	100.66	112.96	103.45	82.154	96.966	100.99	59.156	96.79	97.522	95.402	97.559
102.18	86.333	102.39	100.97	107.29	111.99	100.71	112.94	103.48	82.218	97.002	101.01	59.214	96.809	97.511	95.434	97.567
102.2	86.389	102.42	101.02	107.3	112.06	100.75	112.92	103.5	82.231	97.035	101.03	59.301	96.833	97.557	95.463	97.585
102.22	86.426	102.43	101.08	107.31	112.09	100.78	112.91	103.53	82.317	97.07	101.04	59.382	96.858	97.573	95.497	97.632
102.24	86.437	102.46	101.14	107.32	112.13	100.81	112.91	103.56	82.372	97.097	101.05	59.409	96.89	97.513	95.534	97.654
102.26	86.442	102.51	101.18	107.33	112.19	100.84	112.92	103.59	82.418	97.11	101.07	59.441	96.91	97.491	95.562	97.666
102.27	86.453	102.57	101.21	107.35	112.23	100.87	112.9	103.61	82.42	97.123	101.08	59.456	96.918	97.45	95.567	97.672
102.28	86.475	102.61	101.22	107.36	112.3	100.92	112.87	103.63	82.453	97.126	101.08	59.464	96.933	97.366	95.571	97.683
102.28	86.484	102.63	101.2	107.36	112.35	100.96	112.83	103.64	82.46	97.146	101.08	59.462	96.949	97.31	95.565	97.686
102.29	86.514	102.66	101.22	107.38	112.4	100.97	112.8	103.64	82.459	97.174	101.08	59.487	96.961	97.317	95.568	97.698
102.3	86.522	102.68	101.2	107.39	112.41	100.97	112.76	103.65	82.462	97.189	101.08	59.5	96.973	97.311	95.559	97.713
102.3	86.535	102.72	101.18	107.4	112.44	100.97	112.72	103.65	82.472	97.205	101.09	59.5	96.988	97.262	95.56	97.724
102.31	86.539	102.75	101.18	107.41	112.43	100.98	112.7	103.66	82.487	97.216	101.09	59.513	96.999	97.26	95.561	97.734
102.32	86.555	102.78	101.13	107.42	112.45	100.98	112.67	103.66	82.486	97.231	101.1	59.523	97.013	97.242	95.565	97.739
102.33	86.589	102.83	101.16	107.44	112.49	101.05	112.66	103.69	82.486	97.258	101.12	59.566	97.039	97.243	95.591	97.757
102.35	86.608	102.87	101.19	107.44	112.51	101.09	112.66	103.72	82.484	97.278	101.14	59.621	97.053	97.225	95.621	97.775
102.36	86.639	102.94	101.19	107.46	112.52	101.11	112.63	103.73	82.482	97.286	101.14	59.635	97.061	97.177	95.629	97.785
102.38	86.67	102.98	101.23	107.47	112.54	101.15	112.63	103.76	82.493	97.303	101.16	59.681	97.081	97.136	95.654	97.807
102.39	86.701	103	101.25	107.48	112.63	101.16	112.63	103.79	82.492	97.311	101.18	59.708	97.103	97.114	95.676	97.825
102.4	86.72	103.04	101.26	107.49	112.68	101.18	112.61	103.8	82.49	97.32	101.19	59.712	97.112	97.124	95.677	97.841
102.4	86.733	103.07	101.26	107.5	112.7	101.21	112.59	103.81	82.497	97.34	101.19	59.72	97.125	97.127	95.678	97.861
102.41	86.755	103.1	101.28	107.52	112.75	101.23	112.57	103.82	82.495	97.351	101.2	59.728	97.136	97.094	95.684	97.88
102.42	86.775	103.13	101.29	107.53	112.79	101.23	112.53	103.82	82.495	97.369	101.2	59.745	97.148	97.091	95.684	97.885
102.43	86.793	103.17	101.3	107.54	112.83	101.23	112.5	103.84	82.494	97.39	101.21	59.769	97.158	97.104	95.683	97.9
102.44	86.825	103.21	101.32	107.55	112.9	101.24	112.48	103.86	82.494	97.422	101.22	59.828	97.175	97.151	95.692	97.924
102.46	86.853	103.25	101.35	107.57	112.94	101.3	112.46	103.87	82.494	97.444	101.23	59.837	97.193	97.17	95.702	97.942
102.47	86.876	103.29	101.39	107.58	112.96	101.37	112.46	103.89	82.501	97.476	101.25	59.866	97.208	97.173	95.716	97.979
102.49	86.906	103.37	101.42	107.59	112.99	101.42	112.46	103.91	82.5	97.492	101.26	59.885	97.224	97.159	95.728	98.002
102.5	86.916	103.39	101.44	107.6	113.05	101.45	112.43	103.92	82.52	97.499	101.26	59.896	97.235	97.068	95.737	98.023
102.5	86.924	103.41	101.42	107.61	113.09	101.45	112.39	103.93	82.52	97.505	101.27	59.903	97.246	96.936	95.731	98.03
102.52	86.961	103.43	101.45	107.63	113.14	101.47	112.38	103.95	82.52	97.52	101.28	59.938	97.266	96.952	95.741	98.056
102.53	86.996	103.47	101.47	107.64	113.17	101.49	112.4	103.98	82.547	97.539	101.3	60.003	97.287	96.908	95.773	98.074
102.55	87.018	103.53	101.49	107.65	113.23	101.52	112.41	104.01	82.545	97.558	101.31	60.032	97.306	96.837	95.793	98.098
102.57	87.048	103.57	101.51	107.66	113.19	101.53	112.42	104.02	82.614	97.582	101.33	60.056	97.327	96.785	95.803	98.195
102.58	87.068	103.6	101.52	107.68	113.2	101.59	112.43	104.03	82.651	97.598	101.34	60.075	97.339	96.787	95.811	98.217
102.59	87.089	103.63	101.55	107.69	113.21	101.62	112.43	104.04	82.7	97.608	101.35	60.086	97.355	96.77	95.821	98.259
102.61	87.132	103.72	101.57	107.71	113.22	101.67	112.43	104.05	82.755	97.625	101.36	60.119	97.364	96.767	95.829	98.292
102.62	87.145	103.75	101.59	107.72	113.25	101.68	112.43	104.07	82.755	97.637	101.36	60.142	97.382	96.771	95.837	98.312
102.64	87.168	103.78	101.62	107.73	113.27	101.75	112.42	104.09	82.822	97.656	101.38	60.201	97.4	96.777	95.855	98.333
102.66	87.212	103.82	101.67	107.74	113.28	101.8	112.42	104.12	82.847	97.68	101.39	60.257	97.42	96.771	95.891	98.349
102.68	87.26	103.85	101.71	107.75	113.28	101.84	112.42	104.15	82.883	97.705	101.41	60.302	97.444	96.771	95.924	98.358
102.69	87.291	103.87	101.76	107.76	113.3	101.89	112.42	104.17	82.901	97.729	101.42	60.331	97.462	96.761	95.958	98.371
102.71	87.33	103.89	101.81	107.77	113.31	101.92	112.42	104.19	82.899	97.752	101.43	60.357	97.478	96.701	95.989	98.377
102.73	87.368	103.91	101.86	107.78	113.34	101.97	112.41	104.22	82.945	97.784	101.45	60.411	97.499	96.638	96.019	98.4
102.74	87.394	103.93	101.89	107.79	113.35	102.01	112.4	104.24	82.942	97.812	101.47	60.417	97.51	96.624	96.047	98.401
102.75	87.427	103.96	101.93	107.8	113.36	102.04	112.39	104.25	82.939	97.838	101.48	60.438	97.526	96.632	96.075	98.41
102.77	87.465	103.97	101.98	107.8	113.38	102.06	112.4	104.27	82.956	97.856	101.49	60.471	97.552	96.65	96.106	98.429
102.78	87.49	103.99	102.01	107.81	113.36	102.07	112.38	104.29	82.953	97.874	101.5	60.481	97.567	96.671	96.132	98.434
102.79	87.534	104.01	102.05	107.82	113.32	102.12	112.36	104.31	82.952	97.903	101.52	60.507	97.583	96.689	96.162	98.449
102.8	87.581	104.02	102.09	107.83	113.32	102.13	112.36	104.33	82.95	97.929	101.53	60.539	97.599	96.695	96.189	98.459
102.82	87.633	104.05	102.13	107.84	113.33	102.17	112.36	104.35	82.996	97.955	101.55	60.586	97.623	96.698	96.22	98.477
102.84	87.673	104.09	102.18	107.85	113.31	102.22	112.34	104.37	83.041	97.98	101.56	60.633	97.645	96.631	96.25	98.5
102.86	87.712	104.1	102.23	107.85	113.33	102.25	112.33	104.39	83.048	98.016	101.58	60.671	97.669	96.635	96.281	98.513
102.88	87.769	104.15	102.26	107.87	113.36	102.3	112.34	104.42	83.099	98.041	101.59	60.723	97.69	96.648	96.311	98.543
102.9	87.805	104.19	102.28	107.88	113.37	102.35	112.34	104.44	83.2	98.057	101.6	60.747	97.7	96.663	96.321	98.569
102.91	87.846	104.23	102.32	107.9	113.43	102.38	112.33	104.46	83.264	98.072	101.61	60.778	97.73	96.679	96.334	98.596
102.94	87.867	104.25	102.38	107.91	113.44	102.42	112.32	104.48	83.384	98.1	101.63	60.829	97.757	96.701	96.358	98.636
102.96	87.895	104.3	102.41	107.91	113.45	102.45	112.33	104.51	83.517	98.13	101.65	60.87	97.778	96.715	96.386	98.663
102.97	87.902	104.34	102.45	107.92	113.47	102.46	112.33	104.53	83.579	98.144	101.67	60.912	97.795	96.648	96.411	98.691
102.98	87.933	104.36	102.48	107.93	113.52	102.45	112.34	104.55	83.641	98.153	101.68	60.936	97.819	96.678	96.425	98.71
103.01	87.958	104.38	102.53	107.94	113.57	102.46	112.33	104.56	83.863	98.194	101.71	61.001	97.837	96.745	96.438	98.769
103.03	87.962	104.42	102.56	107.96	113.57	102.49	112.34	104.57	84.039	98.222	101.74	61.066	97.845	96.832	96.445	98.818
103.05	87.981	104.49	102.59	107.97	113.54	102.5	112.34	104.59	84.084	98.249	101.75	61.108	97.857	96.859	96.45	98.845
103.06	87.999	104.53	102.6	107.99	113.49	102.53	112.34	104.59	84.199	98.275	101.77	61.136	97.87	96.869	96.462	98.869
103.07	88.02	104.57	102.61	108	113.48	102.55	112.35	104.6	84.21	98.289	101.78	61.155	97.883	96.892	96.468	98.893
103.1	88.034	104.6	102.66	108.01	113.5	102.55	112.36	104.61	84.454	98.321	101.81	61.229	97.897	96.993	96.473	98.945
103.11	88.048	104.62	102.7	108.02	113.5	102.55	112.35	104.62	84.615	98.363	101.83	61.246	97.91	97.028	96.485	98.99
103.13	88.07	104.66	102.73	108.03	113.47	102.55	112.36	104.64	84.766	98.385	101.84	61.279	97.931	97.061	96.491	99.024
103.16	88.109	104.68	102.78	108.05	113.52	102.57	112.36	104.66	84.958	98.432	101.87	61.371	97.95	97.135	96.507	99.084
103.18	88.165	104.69	102.82	108.05	113.59	102.57	112.35	104.67	85.013	98.494	101.89	61.468	97.968	97.178	96.525	99.143
103.19	88.192	104.7	102.85	108.07	113.68	102.58	112.33	104.69	85.062	98.557	101.91	61.535	97.986	97.201	96.541	99.185
103.21	88.227	104.71	102.89	108.08	113.75	102.61	112.32	104.71	85.1	98.612	101.92	61.602	98.01	97.23	96.561	99.232
103.25	88.304	104.77	102.98	108.1	113.92	102.72	112.32	104.75	85.169	98.663	101.95	61.687	98.038	97.259	96.585	99.274
103.29	88.344	104.8	103.09	108.12	114.02	102.79	112.33	104.79	85.452	98.726	101.99	61.77	98.088	97.361	96.616	99.338
103.32	88.391	104.82	103.13	108.14	114.07	102.81	112.31	104.81	85.581	98.779	102.01	61.874	98.105	97.464	96.633	99.396
103.35	88.448	104.85	103.18	108.16	114.14	102.89	112.31	104.84	85.705	98.829	102.04	61.931	98.127	97.529	96.65	99.436
103.37	88.525	104.87	103.22	108.17	114.17	102.91	112.29	104.86	85.8	98.889	102.06	62.061	98.145	97.678	96.666	99.483
103.41	88.581	104.94	103.31	108.19	114.27	103	112.29	104.9	85.917	98.933	102.09	62.122	98.184	97.749	96.697	99.529
103.44	88.63	104.98	103.36	108.21	114.31	103.05	112.3	104.92	86.083	98.965	102.12	62.218	98.203	97.786	96.714	99.575
103.46	88.658	105.02	103.4	108.23	114.36	103.08	112.32	104.95	86.198	98.992	102.15	62.261	98.232	97.81	96.735	99.607
103.49	88.688	105.06	103.45	108.24	114.38	103.12	112.33	104.97	86.364	99.034	102.17	62.331	98.255	97.905	96.753	99.666
103.51	88.734	105.08	103.5	108.25	114.4	103.14	112.34	104.99	86.493	99.078	102.19	62.421	98.271	98.036	96.763	99.712
103.53	88.77	105.1	103.54	108.26	114.5	103.16	112.32	105.01	86.526	99.142	102.2	62.524	98.295	98.071	96.782	99.763
103.56	88.799	105.11	103.61	108.27	114.65	103.21	112.32	105.03	86.535	99.197	102.22	62.617	98.325	98.131	96.81	99.817
103.6	88.895	105.16	103.7	108.3	114.8	103.31	112.34	105.07	86.711	99.256	102.26	62.693	98.37	98.194	96.849	99.883
103.64	88.958	105.18	103.81	108.31	114.9	103.37	112.35	105.1	86.88	99.316	102.29	62.825	98.405	98.358	96.879	99.948
103.67	89.007	105.21	103.87	108.32	115.02	103.44	112.35	105.13	86.903	99.375	102.31	62.915	98.437	98.408	96.903	99.993
103.71	89.055	105.25	103.95	108.34	115.13	103.53	112.36	105.18	87.114	99.409	102.34	62.985	98.474	98.489	96.941	100.06
103.74	89.091	105.3	104	108.36	115.17	103.57	112.36	105.21	87.28	99.428	102.36	63.053	98.497	98.524	96.962	100.09
103.76	89.146	105.31	104.07	108.37	115.17	103.57	112.37	105.22	87.41	99.465	102.38	63.13	98.517	98.675	96.975	100.15
103.79	89.177	105.35	104.14	108.39	115.19	103.59	112.38	105.24	87.673	99.489	102.41	63.196	98.538	98.781	96.994	100.22
103.82	89.244	105.36	104.2	108.4	115.24	103.6	112.37	105.25	87.82	99.558	102.44	63.32	98.559	98.867	97.01	100.3
103.85	89.297	105.38	104.29	108.41	115.39	103.65	112.38	105.28	87.95	99.614	102.46	63.408	98.594	98.933	97.041	100.33
103.88	89.383	105.39	104.35	108.42	115.46	103.66	112.37	105.3	88.052	99.672	102.49	63.531	98.621	98.979	97.063	100.4
103.91	89.441	105.41	104.44	108.44	115.57	103.71	112.38	105.33	88.197	99.727	102.51	63.645	98.652	99.096	97.09	100.45
103.94	89.495	105.43	104.53	108.45	115.65	103.75	112.39	105.36	88.342	99.789	102.54	63.745	98.683	99.177	97.115	100.49
103.98	89.554	105.45	104.63	108.47	115.74	103.78	112.4	105.38	88.524	99.851	102.57	63.854	98.717	99.24	97.14	100.55
104	89.624	105.46	104.71	108.48	115.86	103.8	112.4	105.41	88.628	99.907	102.59	63.931	98.742	99.289	97.157	100.59
104.03	89.707	105.47	104.77	108.49	115.92	103.83	112.4	105.43	88.714	99.956	102.6	64.046	98.759	99.352	97.176	100.63
104.06	89.761	105.5	104.85	108.5	116	103.85	112.4	105.45	88.853	100	102.63	64.145	98.789	99.41	97.193	100.67
104.08	89.803	105.51	104.93	108.52	116.11	103.87	112.41	105.47	88.981	100.04	102.65	64.191	98.823	99.419	97.21	100.71
104.11	89.851	105.53	105.03	108.53	116.17	103.9	112.42	105.49	89.194	100.09	102.68	64.299	98.847	99.502	97.231	100.77
104.14	89.918	105.55	105.1	108.54	116.23	103.93	112.42	105.51	89.307	100.12	102.69	64.393	98.871	99.557	97.247	100.81
104.16	89.984	105.56	105.17	108.55	116.27	103.95	112.42	105.53	89.446	100.17	102.71	64.497	98.897	99.632	97.265	100.85
104.19	90.049	105.59	105.23	108.57	116.35	103.99	112.43	105.55	89.598	100.22	102.74	64.585	98.931	99.683	97.288	100.89
104.23	90.097	105.61	105.3	108.58	116.4	104.02	112.43	105.57	89.799	100.29	102.77	64.686	98.965	99.764	97.311	100.96
104.24	90.125	105.62	105.33	108.59	116.42	104.05	112.42	105.59	89.833	100.36	102.78	64.761	98.984	99.797	97.327	101
104.26	90.163	105.62	105.36	108.6	116.45	104.08	112.4	105.61	89.868	100.41	102.8	64.84	99.006	99.807	97.348	101.04
104.28	90.218	105.64	105.39	108.62	116.5	104.1	112.39	105.62	89.953	100.46	102.81	64.939	99.025	99.82	97.366	101.07
104.33	90.275	105.67	105.48	108.64	116.65	104.2	112.4	105.66	90.225	100.53	102.85	65.024	99.07	99.892	97.402	101.13
104.36	90.331	105.69	105.55	108.65	116.71	104.25	112.42	105.69	90.383	100.59	102.88	65.103	99.106	99.98	97.425	101.19
104.38	90.367	105.71	105.61	108.66	116.74	104.27	112.43	105.71	90.497	100.65	102.9	65.199	99.133	100.06	97.444	101.25
104.41	90.445	105.72	105.63	108.67	116.75	104.3	112.43	105.72	90.614	100.69	102.91	65.299	99.158	100.09	97.461	101.29
104.44	90.51	105.75	105.7	108.69	116.81	104.37	112.44	105.75	90.819	100.72	102.94	65.368	99.195	100.19	97.479	101.33
104.47	90.552	105.79	105.77	108.7	116.84	104.4	112.43	105.77	90.938	100.8	102.95	65.5	99.212	100.3	97.496	101.39
104.5	90.605	105.82	105.87	108.72	116.94	104.46	112.43	105.81	91.061	100.87	102.98	65.586	99.246	100.39	97.527	101.43
104.53	90.704	105.83	105.91	108.73	117.04	104.5	112.43	105.83	91.101	100.93	103	65.712	99.271	100.43	97.548	101.49
104.56	90.78	105.85	105.99	108.74	117.12	104.55	112.44	105.86	91.283	100.98	103.03	65.802	99.308	100.46	97.573	101.54
104.59	90.86	105.88	106.06	108.76	117.21	104.6	112.44	105.88	91.376	101.05	103.05	65.923	99.332	100.58	97.597	101.58
104.62	90.9	105.89	106.11	108.77	117.32	104.66	112.42	105.91	91.373	101.13	103.07	66.003	99.366	100.61	97.626	101.61
104.65	90.942	105.91	106.17	108.78	117.52	104.73	112.41	105.95	91.376	101.19	103.09	66.087	99.4	100.62	97.654	101.64
104.67	90.977	105.93	106.23	108.79	117.69	104.81	112.4	105.98	91.377	101.25	103.11	66.136	99.433	100.61	97.682	101.67
104.7	91.033	105.94	106.3	108.81	117.86	104.88	112.39	106.01	91.426	101.32	103.13	66.218	99.464	100.65	97.712	101.72
104.73	91.132	105.96	106.36	108.82	117.97	104.94	112.41	106.04	91.556	101.39	103.15	66.331	99.49	100.73	97.735	101.77
104.76	91.181	105.98	106.41	108.83	118.05	104.99	112.41	106.06	91.693	101.46	103.17	66.425	99.514	100.8	97.756	101.82
104.78	91.235	106	106.45	108.84	118.09	105.03	112.39	106.08	91.744	101.52	103.18	66.514	99.532	100.83	97.777	101.87
104.82	91.293	106.03	106.54	108.86	118.14	105.08	112.4	106.11	91.966	101.58	103.21	66.603	99.564	100.95	97.805	101.94
104.86	91.381	106.05	106.63	108.87	118.33	105.18	112.4	106.15	92.027	101.66	103.25	66.747	99.613	101.07	97.846	102
104.89	91.455	106.07	106.7	108.89	118.44	105.23	112.4	106.17	92.191	101.72	103.27	66.823	99.645	101.16	97.865	102.06
104.93	91.511	106.1	106.77	108.9	118.48	105.26	112.4	106.2	92.342	101.8	103.29	66.929	99.661	101.36	97.884	102.11
104.96	91.6	106.12	106.87	108.92	118.58	105.33	112.39	106.24	92.492	101.86	103.32	67.05	99.694	101.47	97.912	102.16
105	91.672	106.14	106.95	108.93	118.7	105.38	112.4	106.26	92.663	101.93	103.35	67.161	99.723	101.59	97.939	102.21
105.03	91.742	106.17	107.04	108.94	118.76	105.42	112.39	106.29	92.838	102	103.37	67.261	99.75	101.7	97.961	102.28
105.06	91.827	106.19	107.11	108.95	118.8	105.46	112.37	106.31	92.873	102.07	103.39	67.384	99.774	101.82	97.984	102.34
105.1	91.905	106.2	107.21	108.97	118.9	105.5	112.38	106.35	93.073	102.14	103.41	67.491	99.808	101.89	98.011	102.41
105.13	91.986	106.22	107.29	108.98	118.96	105.54	112.37	106.37	93.172	102.2	103.43	67.636	99.835	102.04	98.033	102.46
105.17	92.071	106.24	107.37	108.99	119.03	105.6	112.38	106.4	93.321	102.28	103.46	67.752	99.862	102.11	98.058	102.51
105.2	92.142	106.26	107.48	109.01	119.15	105.66	112.37	106.44	93.457	102.36	103.49	67.86	99.89	102.25	98.091	102.56
105.24	92.199	106.28	107.57	109.02	119.26	105.7	112.37	106.47	93.597	102.43	103.51	67.962	99.924	102.34	98.118	102.62
105.27	92.239	106.29	107.68	109.03	119.33	105.74	112.37	106.49	93.673	102.49	103.53	68.048	99.951	102.46	98.139	102.65
105.3	92.305	106.32	107.77	109.04	119.41	105.78	112.38	106.52	93.839	102.54	103.55	68.168	99.98	102.61	98.165	102.72
105.33	92.378	106.33	107.84	109.05	119.48	105.8	112.37	106.55	94.003	102.58	103.57	68.254	100.01	102.69	98.182	102.75
105.37	92.427	106.35	107.94	109.07	119.58	105.85	112.39	106.58	94.128	102.64	103.59	68.368	100.04	102.81	98.21	102.81
105.4	92.479	106.38	108.04	109.08	119.67	105.91	112.39	106.61	94.231	102.73	103.62	68.455	100.08	102.91	98.237	102.86
105.44	92.554	106.4	108.12	109.09	119.8	105.96	112.42	106.64	94.373	102.81	103.64	68.587	100.11	102.98	98.264	102.94
105.47	92.607	106.42	108.17	109.11	119.84	105.97	112.42	106.66	94.46	102.88	103.66	68.717	100.13	103.13	98.286	102.99
105.51	92.686	106.46	108.27	109.12	120.03	106.01	112.42	106.69	94.643	102.95	103.7	68.811	100.17	103.22	98.317	103.05
105.55	92.766	106.48	108.37	109.14	120.13	106.07	112.43	106.73	94.784	103.04	103.73	68.953	100.21	103.36	98.354	103.11
105.57	92.84	106.49	108.43	109.15	120.19	106.08	112.42	106.74	94.886	103.09	103.75	69.057	100.23	103.51	98.369	103.15
105.61	92.891	106.51	108.51	109.16	120.3	106.13	112.42	106.78	95.075	103.16	103.78	69.167	100.26	103.67	98.403	103.22
105.64	92.934	106.53	108.58	109.17	120.39	106.16	112.42	106.8	95.149	103.23	103.81	69.225	100.29	103.74	98.427	103.26
105.68	93.01	106.56	108.68	109.19	120.49	106.21	112.43	106.83	95.25	103.3	103.83	69.341	100.32	103.84	98.457	103.32
105.71	93.056	106.58	108.78	109.2	120.57	106.23	112.43	106.86	95.364	103.37	103.86	69.448	100.35	103.96	98.483	103.36
105.73	93.118	106.6	108.85	109.21	120.62	106.26	112.43	106.89	95.464	103.42	103.88	69.538	100.37	104.02	98.503	103.41
105.76	93.147	106.62	108.89	109.23	120.72	106.31	112.42	106.91	95.511	103.49	103.9	69.635	100.39	104.08	98.53	103.45
105.79	93.186	106.65	108.95	109.24	120.85	106.36	112.42	106.93	95.582	103.54	103.91	69.734	100.42	104.11	98.557	103.5
105.81	93.267	106.66	108.97	109.25	120.91	106.39	112.42	106.95	95.641	103.59	103.93	69.841	100.45	104.21	98.575	103.55
105.86	93.348	106.72	109.09	109.27	121.1	106.52	112.44	107	95.895	103.63	103.96	69.904	100.49	104.26	98.612	103.59
105.89	93.405	106.74	109.14	109.28	121.16	106.53	112.44	107.02	96.081	103.71	103.99	70.014	100.51	104.41	98.631	103.65
105.93	93.47	106.76	109.22	109.3	121.24	106.58	112.46	107.06	96.241	103.79	104.02	70.12	100.55	104.53	98.659	103.72
105.96	93.526	106.79	109.29	109.31	121.35	106.63	112.44	107.09	96.294	103.85	104.04	70.222	100.58	104.57	98.687	103.77
106	93.622	106.82	109.37	109.33	121.48	106.7	112.45	107.12	96.425	103.91	104.07	70.339	100.63	104.62	98.72	103.84
106.04	93.684	106.85	109.46	109.34	121.6	106.77	112.46	107.15	96.547	103.99	104.1	70.49	100.66	104.71	98.759	103.91
106.08	93.765	106.88	109.55	109.36	121.67	106.82	112.48	107.19	96.795	104.05	104.14	70.586	100.7	104.79	98.792	103.96
106.1	93.809	106.9	109.58	109.37	121.72	106.84	112.46	107.21	96.836	104.1	104.16	70.678	100.72	104.83	98.807	104.01
106.12	93.821	106.92	109.6	109.38	121.77	106.86	112.45	107.22	96.847	104.15	104.17	70.775	100.74	104.86	98.822	104.05
106.14	93.841	106.94	109.64	109.39	121.84	106.9	112.42	107.24	96.868	104.21	104.19	70.853	100.76	104.91	98.844	104.08
106.16	93.893	106.96	109.7	109.41	121.92	106.96	112.41	107.26	96.913	104.26	104.2	70.949	100.8	104.95	98.866	104.13
106.18	93.939	106.98	109.73	109.42	121.95	106.99	112.39	107.28	96.933	104.31	104.22	71.066	100.82	104.99	98.885	104.17
106.23	94.026	107.04	109.83	109.44	122.18	107.11	112.41	107.33	97.11	104.37	104.25	71.155	100.87	105.03	98.929	104.23
106.27	94.094	107.09	109.94	109.46	122.31	107.18	112.42	107.37	97.314	104.43	104.28	71.253	100.91	105.1	98.961	104.29
106.31	94.146	107.11	110.01	109.47	122.38	107.22	112.41	107.4	97.453	104.52	104.31	71.39	100.94	105.18	98.992	104.34
106.33	94.194	107.13	110.05	109.48	122.46	107.26	112.41	107.42	97.47	104.58	104.33	71.507	100.97	105.22	99.014	104.4
106.38	94.293	107.18	110.14	109.5	122.62	107.36	112.42	107.46	97.645	104.64	104.36	71.616	101	105.28	99.051	104.47
106.43	94.37	107.29	110.23	109.53	122.7	107.47	112.44	107.51	97.733	104.68	104.39	71.753	101.04	105.36	99.098	104.54
106.44	94.384	107.33	110.25	109.53	122.75	107.47	112.43	107.52	97.832	104.7	104.4	71.821	101.06	105.38	99.104	104.57
106.45	94.413	107.35	110.27	109.54	122.77	107.47	112.4	107.52	97.878	104.71	104.4	71.859	101.07	105.35	99.108	104.58
106.45	94.43	107.37	110.27	109.55	122.7	107.46	112.37	107.52	97.911	104.72	104.4	71.904	101.08	105.27	99.116	104.59
106.47	94.445	107.4	110.29	109.56	122.7	107.48	112.37	107.53	97.991	104.73	104.4	71.967	101.1	105.23	99.123	104.62
106.48	94.454	107.45	110.32	109.57	122.73	107.51	112.37	107.54	98.078	104.73	104.41	72.018	101.12	105.22	99.137	104.64
106.51	94.481	107.51	110.38	109.58	122.77	107.55	112.37	107.56	98.2	104.75	104.42	72.091	101.15	105.25	99.156	104.68
106.53	94.522	107.55	110.44	109.6	122.86	107.63	112.39	107.59	98.255	104.77	104.44	72.135	101.17	105.27	99.179	104.71
106.55	94.554	107.59	110.49	109.62	122.97	107.7	112.39	107.62	98.286	104.79	104.46	72.175	101.19	105.27	99.198	104.73
106.58	94.588	107.64	110.55	109.64	123.03	107.77	112.39	107.66	98.312	104.81	104.49	72.268	101.22	105.32	99.231	104.76
106.6	94.62	107.67	110.59	109.65	123.17	107.8	112.38	107.68	98.306	104.83	104.5	72.308	101.23	105.35	99.245	104.81
106.62	94.663	107.69	110.62	109.66	123.26	107.82	112.37	107.7	98.332	104.86	104.52	72.374	101.25	105.4	99.263	104.84
106.64	94.687	107.7	110.65	109.67	123.28	107.81	112.33	107.7	98.51	104.9	104.53	72.47	101.27	105.47	99.271	104.89
106.66	94.704	107.73	110.66	109.68	123.23	107.8	112.31	107.7	98.604	104.94	104.54	72.586	101.28	105.53	99.282	104.95
106.67	94.732	107.73	110.67	109.69	123.14	107.8	112.28	107.71	98.625	104.98	104.56	72.654	101.3	105.6	99.297	105.02
106.68	94.764	107.75	110.68	109.7	123.15	107.81	112.24	107.71	98.682	105.02	104.57	72.737	101.31	105.69	99.311	105.06
106.7	94.821	107.76	110.69	109.71	123.08	107.81	112.2	107.72	98.739	105.05	104.58	72.803	101.33	105.75	99.32	105.13
106.72	94.848	107.77	110.72	109.71	123.1	107.8	112.19	107.72	98.862	105.12	104.59	72.861	101.35	105.84	99.331	105.2
106.73	94.853	107.78	110.73	109.72	123.02	107.79	112.17	107.72	98.989	105.17	104.6	72.939	101.36	105.89	99.337	105.24
106.74	94.844	107.79	110.74	109.73	122.9	107.78	112.15	107.72	99.077	105.22	104.61	73.007	101.37	105.93	99.343	105.27
106.76	94.849	107.8	110.75	109.74	122.79	107.79	112.14	107.72	99.2	105.29	104.62	73.092	101.39	105.96	99.35	105.32
106.77	94.859	107.81	110.77	109.74	122.65	107.78	112.13	107.73	99.325	105.34	104.64	73.167	101.4	105.99	99.357	105.37
106.79	94.898	107.83	110.81	109.75	122.65	107.8	112.11	107.73	99.417	105.37	104.65	73.225	101.41	106.07	99.363	105.42
106.81	94.943	107.86	110.86	109.77	122.69	107.83	112.12	107.75	99.46	105.38	104.66	73.278	101.43	106.13	99.384	105.47
106.83	94.974	107.9	110.89	109.78	122.74	107.86	112.12	107.77	99.493	105.39	104.68	73.319	101.44	106.16	99.4	105.5
106.85	94.999	107.95	110.94	109.8	122.76	107.89	112.13	107.79	99.559	105.4	104.7	73.373	101.47	106.18	99.414	105.56
106.86	95.035	107.99	110.97	109.81	122.78	107.95	112.13	107.8	99.612	105.4	104.71	73.392	101.48	106.19	99.424	105.59
106.87	95.058	108.02	110.97	109.82	122.81	108	112.11	107.81	99.651	105.39	104.71	73.416	101.49	106.19	99.425	105.6
106.89	95.092	108.04	110.98	109.83	122.81	108.03	112.1	107.83	99.691	105.41	104.72	73.46	101.51	106.23	99.436	105.63
106.9	95.13	108.08	110.99	109.84	122.82	108.1	112.1	107.85	99.682	105.44	104.73	73.491	101.52	106.23	99.445	105.65
106.92	95.173	108.15	111.01	109.85	122.78	108.15	112.11	107.87	99.699	105.46	104.75	73.573	101.54	106.24	99.458	105.69
106.94	95.219	108.22	111.05	109.87	122.72	108.19	112.12	107.88	99.682	105.49	104.77	73.617	101.56	106.26	99.474	105.71
106.96	95.25	108.26	111.07	109.88	122.74	108.22	112.14	107.89	99.698	105.49	104.78	73.63	101.57	106.28	99.488	105.76
106.97	95.28	108.3	111.1	109.89	122.74	108.25	112.14	107.91	99.691	105.52	104.8	73.668	101.59	106.31	99.504	105.79
106.99	95.308	108.32	111.12	109.91	122.75	108.28	112.13	107.92	99.7	105.54	104.82	73.727	101.62	106.33	99.523	105.84
107	95.33	108.34	111.13	109.92	122.76	108.32	112.13	107.93	99.725	105.56	104.83	73.736	101.63	106.36	99.527	105.87
107.02	95.373	108.38	111.15	109.94	122.74	108.35	112.14	107.94	99.748	105.58	104.84	73.76	101.64	106.37	99.544	105.94
107.04	95.41	108.42	111.17	109.95	122.67	108.4	112.15	107.96	99.809	105.6	104.86	73.817	101.66	106.39	99.555	105.96
107.06	95.453	108.45	111.21	109.95	122.67	108.42	112.13	107.97	99.916	105.62	104.88	73.888	101.68	106.42	99.577	105.99
107.08	95.497	108.49	111.28	109.96	122.68	108.45	112.13	107.99	99.982	105.63	104.89	73.946	101.7	106.43	99.606	106.01
107.09	95.529	108.52	111.32	109.97	122.63	108.46	112.12	108	100.06	105.65	104.9	73.996	101.72	106.44	99.636	106.04
107.11	95.559	108.55	111.36	109.98	122.58	108.48	112.1	108.02	100.11	105.67	104.92	74.052	101.75	106.44	99.662	106.06
107.13	95.592	108.58	111.4	109.99	122.58	108.51	112.11	108.04	100.13	105.69	104.93	74.097	101.77	106.39	99.685	106.08
107.14	95.632	108.61	111.45	109.99	122.57	108.53	112.1	108.06	100.14	105.71	104.95	74.116	101.79	106.36	99.71	106.11
107.16	95.67	108.66	111.46	110.01	122.6	108.56	112.11	108.07	100.14	105.72	104.96	74.147	101.8	106.37	99.717	106.12
107.17	95.724	108.68	111.48	110.02	122.6	108.57	112.08	108.08	100.19	105.73	104.98	74.174	101.82	106.39	99.724	106.15
107.19	95.764	108.72	111.5	110.04	122.63	108.6	112.1	108.09	100.3	105.74	105.01	74.22	101.84	106.42	99.735	106.18
107.21	95.78	108.76	111.52	110.05	122.62	108.61	112.1	108.1	100.35	105.76	105.01	74.296	101.85	106.43	99.741	106.2
107.22	95.792	108.8	111.55	110.06	122.55	108.62	112.08	108.11	100.42	105.79	105.02	74.345	101.87	106.43	99.748	106.23
107.23	95.826	108.84	111.57	110.07	122.52	108.67	112.08	108.13	100.43	105.8	105.02	74.379	101.89	106.44	99.756	106.25
107.25	95.865	108.9	111.6	110.08	122.53	108.71	112.09	108.15	100.46	105.81	105.04	74.416	101.91	106.46	99.764	106.27
107.27	95.924	108.94	111.62	110.09	122.55	108.75	112.08	108.17	100.51	105.83	105.05	74.449	101.92	106.49	99.78	106.3
107.29	95.961	108.98	111.63	110.1	122.55	108.79	112.1	108.19	100.55	105.83	105.07	74.489	101.94	106.49	99.799	106.32
107.3	95.99	109	111.66	110.11	122.56	108.84	112.1	108.21	100.62	105.84	105.09	74.517	101.96	106.5	99.826	106.34
107.31	96.014	109.02	111.67	110.12	122.49	108.86	112.11	108.22	100.63	105.85	105.1	74.546	101.98	106.48	99.845	106.36
107.33	96.041	109.04	111.69	110.13	122.49	108.89	112.11	108.24	100.68	105.87	105.12	74.583	101.99	106.49	99.871	106.38
107.34	96.072	109.06	111.7	110.14	122.5	108.91	112.1	108.25	100.68	105.88	105.13	74.601	102	106.46	99.897	106.4
107.35	96.098	109.08	111.72	110.15	122.48	108.92	112.1	108.26	100.69	105.89	105.14	74.625	102.02	106.45	99.915	106.41
107.36	96.13	109.09	111.73	110.16	122.45	108.93	112.1	108.27	100.68	105.91	105.16	74.635	102.03	106.44	99.937	106.43
107.37	96.162	109.1	111.75	110.16	122.45	108.95	112.1	108.29	100.66	105.93	105.17	74.646	102.04	106.43	99.958	106.45
107.38	96.188	109.11	111.77	110.17	122.46	108.95	112.11	108.3	100.65	105.94	105.18	74.664	102.05	106.44	99.978	106.46
107.39	96.227	109.13	111.79	110.18	122.48	108.97	112.11	108.32	100.65	105.95	105.19	74.704	102.07	106.41	99.992	106.48
107.4	96.271	109.15	111.81	110.18	122.48	108.98	112.12	108.33	100.69	105.97	105.2	74.729	102.08	106.41	100.01	106.5
107.42	96.315	109.17	111.83	110.19	122.49	109	112.11	108.35	100.67	105.99	105.21	74.752	102.1	106.41	100.04	106.51
107.43	96.371	109.18	111.86	110.2	122.49	109.01	112.12	108.37	100.73	106.02	105.22	74.798	102.12	106.43	100.06	106.54
107.44	96.419	109.2	111.88	110.21	122.46	109.02	112.12	108.38	100.76	106.03	105.24	74.828	102.13	106.45	100.08	106.55
107.46	96.458	109.22	111.9	110.22	122.46	109.03	112.11	108.39	100.81	106.05	105.25	74.857	102.14	106.41	100.09	106.56
107.48	96.493	109.24	111.93	110.22	122.47	109.04	112.11	108.41	100.89	106.07	105.27	74.916	102.16	106.43	100.11	106.59
107.49	96.525	109.27	111.95	110.23	122.42	109.06	112.1	108.43	100.95	106.09	105.28	74.951	102.19	106.44	100.12	106.61
107.5	96.566	109.31	111.98	110.24	122.45	109.08	112.1	108.45	100.95	106.1	105.29	74.964	102.2	106.39	100.14	106.63
107.52	96.602	109.34	112.01	110.26	122.4	109.14	112.1	108.46	100.99	106.12	105.3	75	102.21	106.4	100.15	106.66
107.54	96.618	109.4	112.02	110.27	122.41	109.14	112.11	108.48	101.13	106.14	105.33	75.041	102.23	106.43	100.16	106.7
107.55	96.646	109.45	112.03	110.28	122.35	109.17	112.12	108.48	101.15	106.16	105.34	75.052	102.24	106.45	100.16	106.74
107.56	96.671	109.49	112.04	110.29	122.3	109.19	112.13	108.49	101.18	106.17	105.35	75.068	102.24	106.48	100.17	106.78
107.58	96.697	109.53	112.06	110.3	122.28	109.21	112.15	108.5	101.23	106.19	105.36	75.089	102.26	106.48	100.18	106.82
107.59	96.725	109.55	112.09	110.31	122.29	109.2	112.16	108.51	101.33	106.2	105.37	75.168	102.27	106.56	100.19	106.89
107.61	96.757	109.59	112.12	110.32	122.3	109.23	112.16	108.52	101.36	106.23	105.39	75.209	102.27	106.61	100.19	106.93
107.62	96.783	109.63	112.14	110.33	122.31	109.25	112.17	108.54	101.41	106.26	105.39	75.216	102.29	106.62	100.2	106.96
107.64	96.809	109.68	112.14	110.34	122.31	109.26	112.19	108.55	101.44	106.29	105.4	75.224	102.3	106.65	100.21	106.99
107.65	96.822	109.72	112.15	110.36	122.34	109.26	112.2	108.55	101.44	106.31	105.42	75.239	102.31	106.66	100.22	107.02
107.66	96.837	109.76	112.16	110.37	122.36	109.28	112.21	108.56	101.44	106.32	105.43	75.244	102.32	106.68	100.22	107.02
107.67	96.859	109.79	112.18	110.38	122.4	109.29	112.22	108.56	101.48	106.35	105.44	75.284	102.33	106.69	100.23	107.06
107.68	96.856	109.82	112.19	110.39	122.48	109.28	112.23	108.57	101.46	106.38	105.45	75.299	102.34	106.7	100.23	107.09
107.7	96.881	109.85	112.22	110.4	122.54	109.28	112.23	108.57	101.51	106.41	105.46	75.331	102.35	106.74	100.24	107.13
107.71	96.897	109.9	112.22	110.41	122.55	109.31	112.24	108.58	101.51	106.44	105.47	75.336	102.36	106.74	100.25	107.15
107.72	96.9	109.93	112.24	110.42	122.58	109.31	112.25	108.59	101.54	106.47	105.49	75.386	102.37	106.75	100.26	107.17
107.73	96.915	109.95	112.25	110.43	122.63	109.31	112.26	108.59	101.53	106.49	105.5	75.414	102.38	106.77	100.26	107.21
107.75	96.931	109.97	112.31	110.44	122.68	109.31	112.27	108.59	101.69	106.53	105.52	75.478	102.4	106.82	100.27	107.27
107.76	96.938	110	112.32	110.45	122.72	109.33	112.28	108.6	101.75	106.56	105.53	75.505	102.41	106.87	100.28	107.31
107.77	96.943	110.02	112.33	110.46	122.84	109.33	112.29	108.6	101.73	106.6	105.54	75.549	102.42	106.88	100.28	107.33
107.78	96.967	110.04	112.34	110.47	122.85	109.34	112.3	108.61	101.73	106.63	105.55	75.559	102.43	106.89	100.29	107.34
107.8	96.99	110.1	112.35	110.48	122.87	109.36	112.28	108.62	101.76	106.66	105.56	75.602	102.44	106.92	100.3	107.37
107.81	97.01	110.12	112.36	110.49	122.92	109.36	112.28	108.62	101.79	106.7	105.57	75.656	102.44	106.95	100.3	107.41
107.82	97.038	110.14	112.34	110.5	122.93	109.36	112.27	108.62	101.77	106.73	105.57	75.679	102.45	107.01	100.31	107.44
107.83	97.052	110.16	112.35	110.51	122.9	109.35	112.27	108.62	101.77	106.75	105.58	75.71	102.47	107.08	100.32	107.47
107.84	97.076	110.19	112.37	110.52	122.9	109.34	112.27	108.63	101.78	106.78	105.59	75.758	102.49	107.19	100.32	107.51
107.86	97.125	110.21	112.4	110.53	122.94	109.36	112.27	108.64	101.82	106.82	105.6	75.851	102.5	107.32	100.33	107.55
107.87	97.15	110.24	112.36	110.54	122.98	109.36	112.27	108.64	101.86	106.84	105.62	75.879	102.51	107.38	100.34	107.58
107.88	97.186	110.26	112.37	110.55	123.01	109.36	112.26	108.65	101.9	106.86	105.63	75.926	102.53	107.43	100.34	107.61
107.9	97.229	110.3	112.4	110.56	123.01	109.39	112.27	108.66	101.92	106.89	105.64	75.943	102.55	107.47	100.35	107.64
107.91	97.258	110.33	112.42	110.57	123.03	109.4	112.29	108.67	101.92	106.92	105.65	75.962	102.55	107.52	100.36	107.67
107.93	97.286	110.36	112.43	110.58	123.07	109.4	112.3	108.68	101.95	106.95	105.66	75.992	102.56	107.54	100.36	107.69
107.94	97.305	110.4	112.45	110.59	123.12	109.43	112.31	108.69	101.94	106.99	105.68	76.015	102.57	107.56	100.37	107.71
107.95	97.323	110.42	112.46	110.6	123.22	109.43	112.32	108.69	101.96	107.01	105.69	76.053	102.58	107.57	100.38	107.75
107.96	97.344	110.43	112.49	110.61	123.25	109.43	112.32	108.69	101.97	107.05	105.7	76.084	102.58	107.61	100.38	107.77
107.97	97.372	110.45	112.51	110.62	123.27	109.43	112.33	108.7	101.99	107.08	105.71	76.116	102.59	107.67	100.39	107.8
107.99	97.414	110.47	112.54	110.63	123.32	109.47	112.33	108.71	102	107.12	105.72	76.2	102.59	107.74	100.39	107.83
108	97.456	110.49	112.55	110.64	123.34	109.48	112.32	108.72	102.01	107.15	105.73	76.216	102.61	107.77	100.4	107.84
108.02	97.488	110.53	112.57	110.65	123.34	109.51	112.32	108.73	102.09	107.17	105.75	76.245	102.62	107.81	100.41	107.88
108.03	97.525	110.56	112.57	110.66	123.38	109.51	112.33	108.73	102.08	107.21	105.75	76.271	102.63	107.86	100.42	107.91
108.04	97.548	110.59	112.57	110.67	123.38	109.51	112.33	108.73	102.07	107.25	105.76	76.309	102.64	107.92	100.42	107.94
108.05	97.582	110.61	112.58	110.68	123.41	109.51	112.34	108.73	102.11	107.27	105.77	76.347	102.66	108.03	100.43	108
108.07	97.641	110.64	112.61	110.69	123.42	109.52	112.35	108.74	102.18	107.31	105.79	76.403	102.68	108.16	100.44	108.05
108.11	97.705	110.66	112.68	110.7	123.48	109.58	112.36	108.78	102.25	107.36	105.81	76.496	102.71	108.25	100.48	108.08
108.13	97.756	110.68	112.7	110.71	123.48	109.59	112.35	108.8	102.3	107.4	105.83	76.592	102.74	108.33	100.5	108.12
108.16	97.809	110.69	112.76	110.73	123.57	109.65	112.36	108.83	102.36	107.46	105.85	76.693	102.78	108.39	100.53	108.14
108.22	97.876	110.73	112.89	110.76	123.79	109.81	112.39	108.89	102.46	107.53	105.9	76.79	102.84	108.55	100.59	108.2
108.26	97.936	110.77	112.97	110.77	123.9	109.91	112.4	108.92	102.54	107.58	105.93	76.904	102.88	108.66	100.63	108.25
108.3	97.991	110.82	113.06	110.8	124.01	110.01	112.43	108.97	102.62	107.63	105.96	77.03	102.91	108.76	100.66	108.32
108.34	98.031	110.86	113.15	110.82	124.2	110.13	112.45	109.01	102.67	107.69	106	77.123	102.95	108.83	100.7	108.38
108.36	98.064	110.88	113.18	110.83	124.35	110.16	112.47	109.02	102.65	107.73	106.02	77.162	102.96	108.88	100.72	108.42
108.38	98.104	110.9	113.21	110.85	124.43	110.2	112.48	109.04	102.72	107.77	106.03	77.22	102.98	108.92	100.73	108.46
108.39	98.145	110.94	113.23	110.86	124.44	110.21	112.49	109.04	102.71	107.79	106.05	77.239	102.99	108.96	100.74	108.49
108.41	98.18	110.99	113.26	110.87	124.43	110.23	112.5	109.05	102.79	107.81	106.07	77.283	103.01	109.01	100.75	108.53
108.44	98.231	111.02	113.31	110.88	124.46	110.29	112.52	109.08	102.87	107.85	106.09	77.338	103.03	109.05	100.78	108.57
108.45	98.264	111.06	113.32	110.9	124.47	110.31	112.52	109.09	102.89	107.87	106.11	77.369	103.04	109.07	100.79	108.6
108.47	98.291	111.1	113.34	110.91	124.53	110.32	112.54	109.09	102.93	107.89	106.12	77.398	103.05	109.1	100.8	108.64
108.48	98.332	111.13	113.36	110.92	124.56	110.35	112.54	109.11	103	107.91	106.13	77.437	103.06	109.12	100.81	108.67
108.51	98.361	111.16	113.39	110.93	124.6	110.39	112.56	109.13	103.12	107.96	106.16	77.501	103.08	109.16	100.82	108.7
108.53	98.408	111.18	113.42	110.94	124.6	110.4	112.57	109.14	103.19	107.99	106.17	77.575	103.09	109.26	100.84	108.75
108.57	98.474	111.21	113.5	110.96	124.74	110.48	112.57	109.17	103.23	108.04	106.21	77.7	103.14	109.32	100.88	108.79
108.6	98.506	111.25	113.57	110.98	124.81	110.53	112.59	109.2	103.34	108.06	106.23	77.774	103.17	109.37	100.91	108.83
108.62	98.544	111.28	113.61	110.99	124.85	110.57	112.6	109.21	103.41	108.08	106.25	77.805	103.2	109.34	100.93	108.86
108.64	98.58	111.31	113.64	111	124.87	110.62	112.6	109.23	103.49	108.11	106.26	77.872	103.22	109.37	100.94	108.89
108.65	98.603	111.35	113.66	111.01	124.88	110.64	112.61	109.24	103.54	108.14	106.28	77.907	103.24	109.38	100.95	108.91
108.66	98.633	111.38	113.66	111.02	124.9	110.66	112.63	109.25	103.54	108.15	106.29	77.925	103.25	109.39	100.96	108.96
108.68	98.648	111.4	113.69	111.03	124.91	110.66	112.66	109.27	103.59	108.17	106.3	77.95	103.26	109.41	100.97	109
108.69	98.662	111.42	113.73	111.04	124.92	110.66	112.67	109.29	103.67	108.2	106.31	77.992	103.27	109.43	100.98	109.04
108.71	98.678	111.44	113.75	111.05	124.94	110.66	112.69	109.3	103.74	108.22	106.32	78.017	103.29	109.41	100.99	109.07
108.72	98.687	111.46	113.79	111.06	124.91	110.65	112.7	109.3	103.82	108.25	106.33	78.034	103.3	109.41	100.99	109.12
108.73	98.714	111.48	113.82	111.07	124.87	110.66	112.72	109.32	103.87	108.28	106.35	78.065	103.31	109.44	101	109.16
108.75	98.756	111.48	113.86	111.07	124.9	110.65	112.72	109.33	103.94	108.34	106.37	78.159	103.34	109.5	101.02	109.2
108.77	98.79	111.48	113.88	111.08	124.94	110.66	112.72	109.34	103.95	108.38	106.38	78.246	103.37	109.55	101.05	109.24
108.8	98.852	111.5	113.94	111.09	125.08	110.71	112.73	109.37	104.02	108.45	106.4	78.338	103.41	109.66	101.08	109.28
108.83	98.931	111.51	113.99	111.1	125.18	110.73	112.74	109.39	104.08	108.51	106.43	78.439	103.44	109.79	101.1	109.31
108.88	98.99	111.53	114.09	111.12	125.38	110.8	112.76	109.43	104.2	108.56	106.46	78.541	103.48	110	101.14	109.37
108.89	99.013	111.53	114.11	111.13	125.42	110.8	112.77	109.45	104.22	108.63	106.47	78.613	103.51	110.01	101.17	109.4
108.91	99.039	111.53	114.15	111.14	125.48	110.81	112.77	109.46	104.27	108.7	106.48	78.678	103.53	110.05	101.19	109.42
108.93	99.066	111.54	114.19	111.15	125.58	110.84	112.78	109.48	104.28	108.77	106.5	78.752	103.56	110.06	101.21	109.44
108.96	99.119	111.56	114.25	111.16	125.71	110.89	112.79	109.51	104.28	108.82	106.52	78.844	103.6	110.11	101.25	109.47
108.99	99.179	111.57	114.3	111.17	125.87	110.94	112.81	109.54	104.33	108.88	106.55	78.954	103.63	110.22	101.28	109.49
109.04	99.286	111.6	114.4	111.19	126.07	111.02	112.84	109.57	104.5	108.94	106.59	79.069	103.67	110.44	101.31	109.57
109.06	99.338	111.62	114.44	111.2	126.16	111.05	112.84	109.59	104.56	108.99	106.61	79.125	103.69	110.49	101.33	109.6
109.09	99.389	111.62	114.5	111.21	126.31	111.09	112.85	109.62	104.64	109.05	106.63	79.172	103.72	110.55	101.36	109.62
109.11	99.416	111.63	114.53	111.22	126.39	111.11	112.84	109.63	104.7	109.09	106.64	79.191	103.74	110.6	101.38	109.64
109.12	99.436	111.63	114.56	111.22	126.46	111.1	112.85	109.65	104.76	109.14	106.65	79.225	103.76	110.68	101.4	109.65
109.14	99.471	111.64	114.59	111.23	126.53	111.12	112.86	109.67	104.83	109.18	106.67	79.259	103.78	110.72	101.42	109.66
109.16	99.501	111.64	114.63	111.24	126.62	111.14	112.85	109.69	104.96	109.22	106.69	79.289	103.81	110.75	101.44	109.69
109.18	99.536	111.64	114.65	111.24	126.65	111.14	112.86	109.7	105.06	109.25	106.7	79.36	103.83	110.85	101.46	109.71
109.2	99.596	111.65	114.68	111.26	126.74	111.16	112.85	109.71	105.14	109.3	106.71	79.449	103.85	110.95	101.47	109.75
109.22	99.657	111.66	114.7	111.26	126.83	111.16	112.86	109.73	105.22	109.33	106.73	79.554	103.87	111.04	101.49	109.78
109.24	99.72	111.68	114.71	111.27	126.95	111.17	112.87	109.74	105.26	109.36	106.75	79.656	103.88	111.11	101.5	109.82
109.26	99.771	111.68	114.72	111.28	126.99	111.16	112.86	109.74	105.36	109.39	106.76	79.747	103.9	111.16	101.5	109.88
109.27	99.79	111.69	114.74	111.29	126.95	111.14	112.84	109.74	105.48	109.43	106.77	79.819	103.92	111.25	101.51	109.93
109.29	99.811	111.68	114.76	111.29	126.84	111.13	112.83	109.74	105.57	109.45	106.77	79.912	103.93	111.31	101.52	109.97
109.3	99.814	111.68	114.77	111.29	126.81	111.12	112.83	109.75	105.65	109.49	106.77	80.003	103.95	111.37	101.52	110.01
109.31	99.84	111.7	114.76	111.3	126.82	111.13	112.84	109.75	105.72	109.51	106.78	80.073	103.96	111.4	101.53	110.05
109.32	99.859	111.71	114.71	111.31	126.83	111.12	112.83	109.76	105.8	109.53	106.79	80.083	103.97	111.4	101.53	110.09
109.33	99.883	111.73	114.72	111.32	126.88	111.14	112.83	109.77	105.89	109.54	106.79	80.094	103.98	111.43	101.54	110.14
109.34	99.927	111.75	114.74	111.33	126.91	111.14	112.83	109.78	105.95	109.56	106.8	80.107	104	111.47	101.54	110.17
109.36	99.965	111.78	114.75	111.35	126.94	111.15	112.83	109.79	106.04	109.58	106.81	80.118	104.01	111.5	101.56	110.21
109.37	100.01	111.8	114.77	111.36	126.99	111.17	112.82	109.79	106.09	109.59	106.82	80.121	104.03	111.53	101.56	110.24
109.39	100.05	111.82	114.81	111.37	126.87	111.17	112.8	109.8	106.19	109.64	106.83	80.179	104.05	111.62	101.57	110.28
109.41	100.07	111.83	114.85	111.37	126.83	111.16	112.8	109.8	106.3	109.67	106.84	80.219	104.06	111.67	101.58	110.29
109.41	100.1	111.84	114.86	111.38	126.69	111.15	112.78	109.81	106.32	109.68	106.85	80.277	104.07	111.72	101.59	110.32
109.43	100.11	111.85	114.87	111.39	126.61	111.15	112.76	109.81	106.38	109.7	106.86	80.297	104.09	111.87	101.59	110.36
109.44	100.12	111.85	114.89	111.4	126.54	111.14	112.76	109.82	106.4	109.74	106.87	80.338	104.1	112.06	101.6	110.39
109.45	100.14	111.86	114.9	111.41	126.44	111.13	112.74	109.82	106.46	109.75	106.87	80.369	104.11	112.13	101.6	110.42
109.46	100.15	111.87	114.89	111.41	126.31	111.12	112.72	109.82	106.53	109.8	106.88	80.454	104.12	112.22	101.61	110.45
109.47	100.17	111.88	114.9	111.42	126.32	111.11	112.72	109.83	106.55	109.82	106.89	80.473	104.12	112.28	101.61	110.48
109.47	100.17	111.9	114.92	111.43	126.35	111.11	112.71	109.84	106.57	109.8	106.89	80.474	104.13	112.29	101.61	110.51
109.48	100.19	111.92	114.93	111.44	126.38	111.11	112.69	109.85	106.61	109.8	106.89	80.468	104.14	112.3	101.61	110.53
109.5	100.22	111.94	114.95	111.45	126.32	111.09	112.68	109.86	106.71	109.84	106.9	80.533	104.15	112.35	101.62	110.57
109.51	100.24	111.95	114.97	111.45	126.32	111.09	112.69	109.86	106.87	109.89	106.91	80.601	104.18	112.38	101.63	110.6
109.53	100.25	111.95	114.99	111.46	126.31	111.09	112.69	109.86	107	109.94	106.92	80.655	104.2	112.41	101.63	110.66
109.54	100.27	111.97	115	111.47	126.31	111.09	112.7	109.86	107.1	109.97	106.93	80.705	104.22	112.45	101.64	110.69
109.56	100.32	111.98	115.03	111.48	126.34	111.09	112.69	109.87	107.19	109.99	106.95	80.772	104.23	112.5	101.65	110.72
109.57	100.35	111.97	115	111.48	126.25	111.07	112.69	109.87	107.18	110.02	106.96	80.85	104.25	112.54	101.66	110.75
109.58	100.4	111.95	115.01	111.49	126.26	111.06	112.68	109.88	107.14	110.04	106.97	80.938	104.26	112.61	101.67	110.77
109.59	100.44	111.95	115.04	111.49	126.3	111.07	112.67	109.89	107.13	110.08	106.98	81.055	104.28	112.66	101.69	110.79
109.6	100.46	111.96	115.04	111.5	126.33	111.06	112.67	109.9	107.12	110.13	106.99	81.137	104.3	112.69	101.7	110.81
109.63	100.51	111.97	115.08	111.51	126.44	111.08	112.67	109.92	107.15	110.17	107	81.232	104.33	112.77	101.72	110.85
109.64	100.54	111.98	115.08	111.52	126.49	111.06	112.66	109.92	107.14	110.19	107	81.287	104.34	112.82	101.73	110.86
109.65	100.59	111.98	115.12	111.52	126.58	111.06	112.64	109.93	107.13	110.23	107.01	81.357	104.35	112.9	101.75	110.88
109.68	100.64	112	115.17	111.54	126.76	111.1	112.65	109.95	107.19	110.3	107.03	81.455	104.38	113	101.77	110.92
109.72	100.71	112.02	115.25	111.56	126.92	111.18	112.67	110	107.27	110.33	107.06	81.533	104.41	113.09	101.81	110.97
109.74	100.76	112.04	115.3	111.57	126.97	111.19	112.67	110.02	107.33	110.39	107.08	81.646	104.44	113.19	101.83	111.02
109.76	100.8	112.05	115.33	111.57	127.04	111.2	112.67	110.03	107.32	110.44	107.1	81.723	104.46	113.21	101.85	111.05
109.77	100.81	112.04	115.34	111.58	127.06	111.19	112.65	110.04	107.3	110.48	107.11	81.769	104.47	113.17	101.86	111.06
109.78	100.83	112.04	115.37	111.59	127.09	111.19	112.64	110.05	107.29	110.52	107.12	81.819	104.49	113.18	101.88	111.08
109.79	100.87	112.05	115.38	111.59	127.13	111.17	112.64	110.05	107.29	110.55	107.13	81.907	104.5	113.26	101.89	111.11
109.83	100.94	112.06	115.46	111.6	127.26	111.21	112.65	110.08	107.33	110.61	107.15	82.053	104.54	113.34	101.92	111.14
109.85	100.99	112.08	115.52	111.62	127.38	111.25	112.66	110.1	107.38	110.66	107.18	82.156	104.56	113.42	101.94	111.17
109.88	101.04	112.09	115.57	111.63	127.48	111.28	112.64	110.12	107.39	110.71	107.2	82.281	104.59	113.51	101.97	111.2
109.9	101.08	112.1	115.59	111.64	127.56	111.28	112.63	110.14	107.38	110.75	107.21	82.376	104.61	113.57	101.99	111.22
109.93	101.12	112.11	115.65	111.65	127.71	111.34	112.64	110.17	107.43	110.8	107.24	82.46	104.64	113.65	102.02	111.26
109.96	101.19	112.14	115.72	111.66	127.89	111.39	112.65	110.21	107.53	110.85	107.27	82.566	104.68	113.78	102.05	111.3
109.99	101.24	112.15	115.77	111.68	127.98	111.42	112.64	110.23	107.59	110.88	107.28	82.647	104.7	113.83	102.07	111.33
110.01	101.29	112.18	115.82	111.69	128.05	111.45	112.65	110.26	107.64	110.9	107.3	82.679	104.72	113.88	102.09	111.36
110.04	101.35	112.2	115.86	111.7	128.14	111.46	112.65	110.28	107.69	110.95	107.32	82.743	104.75	113.99	102.11	111.41
110.05	101.39	112.2	115.87	111.71	128.15	111.45	112.63	110.29	107.67	111	107.33	82.83	104.77	114	102.12	111.43
110.07	101.42	112.21	115.9	111.72	128.22	111.46	112.62	110.31	107.68	111.04	107.34	82.91	104.79	114.04	102.14	111.45
110.09	101.48	112.22	115.95	111.73	128.25	111.47	112.61	110.32	107.72	111.09	107.36	83.034	104.81	114.16	102.16	111.49
110.1	101.5	112.22	115.98	111.73	128.29	111.46	112.61	110.33	107.72	111.14	107.37	83.158	104.82	114.21	102.17	111.53
110.12	101.53	112.23	116.02	111.74	128.36	111.47	112.61	110.35	107.71	111.2	107.39	83.239	104.85	114.26	102.2	111.55
110.13	101.53	112.23	116.02	111.74	128.37	111.46	112.59	110.35	107.7	111.24	107.4	83.332	104.85	114.32	102.2	111.57
110.17	101.59	112.24	116.09	111.76	128.52	111.51	112.6	110.38	107.81	111.31	107.43	83.44	104.88	114.44	102.24	111.62
110.19	101.62	112.25	116.14	111.77	128.57	111.53	112.6	110.4	107.86	111.36	107.46	83.552	104.91	114.52	102.26	111.65
110.22	101.69	112.25	116.17	111.77	128.61	111.54	112.61	110.41	107.9	111.4	107.48	83.658	104.93	114.63	102.28	111.68
110.25	101.75	112.26	116.25	111.78	128.7	111.58	112.62	110.43	108.01	111.44	107.51	83.751	104.96	114.78	102.31	111.73
110.28	101.82	112.28	116.34	111.8	128.81	111.63	112.64	110.46	108.1	111.46	107.54	83.82	104.98	114.86	102.34	111.77
110.3	101.87	112.28	116.36	111.8	128.82	111.62	112.64	110.46	108.15	111.5	107.55	83.917	105	114.96	102.35	111.81
110.31	101.91	112.28	116.37	111.81	128.84	111.62	112.64	110.47	108.13	111.55	107.56	84.031	105.01	115.03	102.37	111.82
110.32	101.94	112.27	116.38	111.82	128.87	111.61	112.62	110.48	108.1	111.6	107.56	84.112	105.03	115.13	102.38	111.84
110.35	102	112.28	116.44	111.83	129	111.65	112.64	110.5	108.2	111.65	107.59	84.191	105.06	115.27	102.41	111.88
110.39	102.05	112.29	116.53	111.85	129.08	111.7	112.65	110.53	108.3	111.7	107.62	84.276	105.08	115.4	102.44	111.93
110.41	102.09	112.31	116.57	111.86	129.15	111.71	112.65	110.54	108.35	111.74	107.63	84.358	105.1	115.45	102.47	111.96
110.44	102.17	112.32	116.63	111.87	129.24	111.73	112.67	110.56	108.52	111.78	107.66	84.457	105.13	115.65	102.49	112.02
110.45	102.2	112.31	116.63	111.87	129.31	111.72	112.67	110.57	108.57	111.82	107.67	84.496	105.14	115.69	102.5	112.05
110.47	102.23	112.31	116.66	111.88	129.37	111.73	112.66	110.58	108.61	111.86	107.68	84.545	105.15	115.74	102.51	112.07
110.49	102.27	112.32	116.69	111.89	129.46	111.74	112.66	110.6	108.64	111.91	107.69	84.586	105.17	115.81	102.53	112.08
110.51	102.3	112.33	116.74	111.9	129.55	111.78	112.64	110.62	108.69	111.95	107.71	84.66	105.2	115.88	102.56	112.11
110.53	102.34	112.33	116.77	111.9	129.6	111.8	112.64	110.64	108.74	111.97	107.72	84.718	105.21	115.97	102.58	112.13
110.55	102.36	112.34	116.81	111.91	129.7	111.83	112.63	110.66	108.75	112	107.73	84.752	105.24	116.02	102.61	112.16
110.57	102.41	112.36	116.85	111.93	129.79	111.86	112.65	110.69	108.81	112.05	107.75	84.827	105.26	116.11	102.63	112.18
110.6	102.46	112.37	116.9	111.94	129.87	111.91	112.63	110.72	108.87	112.08	107.77	84.896	105.28	116.15	102.65	112.2
110.61	102.49	112.39	116.93	111.95	129.88	111.91	112.63	110.72	108.98	112.1	107.78	84.967	105.3	116.2	102.67	112.26
110.63	102.54	112.4	116.95	111.96	129.92	111.9	112.61	110.73	109.08	112.11	107.79	85.018	105.31	116.24	102.67	112.29
110.64	102.57	112.4	116.97	111.96	129.78	111.88	112.59	110.72	109.13	112.17	107.8	85.077	105.32	116.27	102.68	112.32
110.65	102.61	112.4	116.99	111.97	129.59	111.87	112.58	110.72	109.18	112.22	107.8	85.136	105.32	116.3	102.69	112.36
110.66	102.66	112.4	117	111.97	129.46	111.85	112.57	110.72	109.23	112.25	107.81	85.22	105.33	116.41	102.69	112.38
110.67	102.7	112.39	117.01	111.97	129.31	111.83	112.56	110.72	109.29	112.29	107.81	85.278	105.33	116.47	102.7	112.42
110.68	102.75	112.38	117.01	111.97	129.17	111.82	112.55	110.72	109.32	112.34	107.82	85.339	105.34	116.54	102.7	112.45
110.69	102.79	112.38	116.96	111.98	129.04	111.8	112.53	110.72	109.35	112.38	107.82	85.408	105.34	116.59	102.7	112.47
110.7	102.87	112.39	116.97	111.98	128.92	111.78	112.51	110.72	109.4	112.42	107.83	85.487	105.34	116.67	102.7	112.49
110.71	102.94	112.39	116.97	111.99	128.75	111.77	112.48	110.71	109.45	112.48	107.83	85.569	105.35	116.72	102.7	112.52
110.72	102.96	112.39	116.93	111.99	128.61	111.75	112.46	110.71	109.47	112.5	107.84	85.618	105.35	116.75	102.7	112.55
110.72	102.98	112.39	116.93	111.99	128.48	111.73	112.45	110.71	109.5	112.55	107.84	85.68	105.35	116.79	102.7	112.57
110.73	102.99	112.38	116.9	112	128.37	111.71	112.43	110.71	109.51	112.58	107.85	85.701	105.35	116.8	102.7	112.58
110.73	102.93	112.35	116.83	111.98	128.35	111.69	112.42	110.71	109.53	112.61	107.85	85.721	105.36	116.81	102.69	112.59
110.73	102.95	112.35	116.84	111.99	128.18	111.67	112.4	110.7	109.57	112.64	107.86	85.755	105.35	116.87	102.7	112.61
110.74	103	112.35	116.84	111.99	128.07	111.65	112.4	110.69	109.65	112.68	107.86	85.802	105.35	116.92	102.7	112.63
110.74	103.01	112.33	116.81	111.99	127.9	111.63	112.38	110.68	109.68	112.72	107.87	85.838	105.35	116.94	102.69	112.65
110.76	103.08	112.33	116.82	112	127.76	111.62	112.38	110.68	109.75	112.75	107.87	85.888	105.35	117	102.69	112.68
110.77	103.13	112.34	116.82	112	127.65	111.61	112.4	110.68	109.83	112.79	107.88	85.962	105.36	117.08	102.69	112.72
110.78	103.18	112.36	116.83	112.01	127.67	111.6	112.4	110.68	109.94	112.82	107.89	85.984	105.37	117.12	102.7	112.76
110.79	103.22	112.36	116.84	112.01	127.56	111.59	112.38	110.69	109.95	112.83	107.9	86.053	105.37	117.17	102.71	112.8
110.8	103.28	112.37	116.84	112.02	127.49	111.57	112.38	110.69	110.01	112.86	107.91	86.088	105.38	117.22	102.71	112.85
110.81	103.3	112.38	116.85	112.03	127.38	111.57	112.37	110.7	110.03	112.87	107.91	86.125	105.39	117.25	102.72	112.88
110.82	103.32	112.4	116.87	112.04	127.3	111.56	112.35	110.71	110.12	112.89	107.92	86.162	105.4	117.34	102.72	112.92
110.84	103.34	112.41	116.87	112.05	127.23	111.55	112.36	110.71	110.22	112.9	107.92	86.176	105.4	117.37	102.73	112.96
110.85	103.37	112.42	116.89	112.05	127.22	111.53	112.36	110.71	110.42	112.94	107.93	86.293	105.42	117.39	102.73	113.02
110.87	103.4	112.42	116.91	112.06	127.2	111.52	112.36	110.71	110.58	112.98	107.94	86.373	105.42	117.42	102.74	113.07
110.88	103.43	112.42	116.92	112.06	127.1	111.5	112.36	110.72	110.71	113.03	107.96	86.413	105.43	117.42	102.75	113.12
110.89	103.41	112.39	116.92	112.06	126.93	111.49	112.34	110.72	110.79	113.1	107.97	86.46	105.44	117.43	102.75	113.15
110.9	103.42	112.4	116.94	112.07	126.84	111.48	112.36	110.72	110.88	113.14	107.98	86.479	105.45	117.46	102.76	113.19
110.92	103.47	112.41	116.97	112.07	126.72	111.47	112.34	110.72	110.94	113.19	108	86.562	105.45	117.6	102.77	113.24
110.93	103.51	112.41	116.98	112.07	126.6	111.45	112.32	110.72	110.98	113.22	108.01	86.648	105.46	117.72	102.77	113.27
110.94	103.54	112.42	116.99	112.08	126.63	111.44	112.32	110.72	111.05	113.27	108.02	86.716	105.46	117.81	102.77	113.31
110.95	103.54	112.39	117	112.08	126.5	111.42	112.31	110.71	111.14	113.32	108.04	86.786	105.47	117.82	102.78	113.34
110.96	103.56	112.4	117.02	112.08	126.36	111.4	112.3	110.71	111.24	113.35	108.05	86.846	105.48	117.82	102.78	113.38
110.97	103.58	112.39	117.03	112.08	126.19	111.38	112.28	110.7	111.35	113.37	108.06	86.967	105.48	117.85	102.79	113.42
110.98	103.59	112.39	117.06	112.08	126.15	111.37	112.26	110.7	111.41	113.39	108.06	87.042	105.49	117.87	102.79	113.45
110.99	103.6	112.39	117.08	112.08	126.16	111.35	112.25	110.7	111.45	113.43	108.06	87.122	105.49	117.94	102.8	113.49
111.01	103.62	112.4	117.08	112.09	126.04	111.33	112.23	110.69	111.5	113.48	108.07	87.221	105.49	118.06	102.8	113.56
111.01	103.59	112.4	117.01	112.09	125.93	111.31	112.23	110.67	111.55	113.51	108.07	87.297	105.49	118.12	102.81	113.6
111.02	103.64	112.4	117.02	112.09	125.84	111.3	112.23	110.68	111.65	113.53	108.08	87.373	105.49	118.16	102.81	113.64
111.04	103.69	112.41	117.04	112.1	125.82	111.29	112.23	110.68	111.75	113.55	108.1	87.418	105.5	118.2	102.82	113.68
111.05	103.75	112.42	117.06	112.11	125.74	111.28	112.23	110.69	111.81	113.6	108.11	87.485	105.52	118.26	102.83	113.72
111.07	103.81	112.44	117.08	112.12	125.67	111.27	112.23	110.69	111.88	113.62	108.13	87.552	105.53	118.36	102.84	113.76
111.09	103.87	112.45	117.09	112.12	125.67	111.26	112.22	110.69	111.97	113.66	108.14	87.612	105.54	118.48	102.85	113.8
111.11	103.9	112.46	117.11	112.13	125.76	111.27	112.23	110.7	112.02	113.7	108.15	87.681	105.55	118.54	102.87	113.83
111.12	103.94	112.46	117.14	112.13	125.83	111.27	112.24	110.72	112.07	113.73	108.16	87.742	105.57	118.61	102.88	113.86
111.14	103.96	112.46	117.15	112.14	125.86	111.26	112.24	110.72	112.11	113.78	108.17	87.811	105.58	118.68	102.89	113.88
111.15	104	112.47	117.17	112.15	125.93	111.26	112.24	110.74	112.14	113.81	108.18	87.865	105.6	118.75	102.91	113.9
111.17	104.01	112.48	117.21	112.16	126.03	111.3	112.24	110.76	112.14	113.88	108.2	87.918	105.62	118.78	102.93	113.93
111.19	104.02	112.49	117.25	112.16	126.13	111.33	112.24	110.78	112.18	113.93	108.21	87.981	105.65	118.84	102.96	113.96
111.21	104.06	112.5	117.29	112.17	126.19	111.34	112.24	110.8	112.22	113.97	108.22	88.06	105.67	118.92	102.98	113.98
111.24	104.09	112.51	117.37	112.19	126.33	111.4	112.23	110.84	112.3	114.02	108.24	88.11	105.7	118.96	103.01	114.01
111.26	104.12	112.53	117.41	112.19	126.37	111.41	112.24	110.85	112.44	114.02	108.25	88.177	105.72	119.01	103.02	114.05
111.29	104.21	112.55	117.45	112.2	126.38	111.41	112.25	110.85	112.55	114.06	108.26	88.265	105.73	119.19	103.03	114.1
111.31	104.3	112.58	117.47	112.21	126.38	111.41	112.27	110.86	112.63	114.09	108.28	88.346	105.73	119.33	103.04	114.14
111.32	104.35	112.6	117.48	112.22	126.4	111.41	112.27	110.87	112.68	114.12	108.28	88.367	105.75	119.38	103.05	114.16
111.36	104.46	112.64	117.56	112.23	126.49	111.5	112.3	110.9	112.78	114.18	108.31	88.473	105.78	119.52	103.08	114.22
111.39	104.48	112.66	117.64	112.24	126.52	111.53	112.32	110.92	112.85	114.21	108.33	88.532	105.8	119.58	103.1	114.27
111.4	104.5	112.68	117.67	112.25	126.45	111.52	112.33	110.93	112.88	114.24	108.34	88.57	105.8	119.61	103.11	114.31
111.41	104.51	112.7	117.7	112.26	126.43	111.51	112.33	110.93	112.91	114.27	108.35	88.619	105.81	119.63	103.11	114.36
111.42	104.53	112.71	117.7	112.26	126.4	111.5	112.34	110.94	112.94	114.31	108.36	88.659	105.81	119.65	103.12	114.4
111.43	104.55	112.74	117.73	112.27	126.34	111.51	112.34	110.94	112.99	114.34	108.37	88.707	105.82	119.67	103.12	114.45
111.44	104.56	112.75	117.75	112.27	126.28	111.51	112.36	110.94	113.04	114.37	108.39	88.741	105.82	119.68	103.13	114.49
111.46	104.59	112.77	117.77	112.28	126.21	111.51	112.35	110.95	113.08	114.4	108.4	88.784	105.83	119.71	103.13	114.54
111.47	104.61	112.78	117.78	112.29	126.17	111.5	112.37	110.95	113.12	114.44	108.42	88.832	105.83	119.74	103.14	114.57
111.48	104.62	112.8	117.81	112.29	126.13	111.5	112.37	110.96	113.16	114.47	108.43	88.875	105.84	119.75	103.14	114.6
111.49	104.63	112.82	117.83	112.3	126.16	111.49	112.38	110.96	113.19	114.51	108.44	88.896	105.86	119.76	103.15	114.64
111.5	104.65	112.83	117.85	112.31	126.12	111.5	112.39	110.96	113.22	114.54	108.45	88.928	105.86	119.8	103.15	114.69
111.51	104.67	112.86	117.85	112.32	126.06	111.5	112.41	110.97	113.24	114.56	108.46	88.934	105.86	119.84	103.16	114.71
111.52	104.69	112.89	117.87	112.32	125.96	111.49	112.43	110.98	113.27	114.58	108.47	88.936	105.87	119.87	103.16	114.75
111.53	104.71	112.91	117.88	112.33	125.96	111.49	112.45	110.99	113.29	114.61	108.48	88.939	105.87	119.89	103.17	114.78
111.54	104.73	112.93	117.9	112.33	125.96	111.48	112.46	111	113.31	114.62	108.48	88.934	105.88	119.91	103.17	114.81
111.55	104.74	112.95	117.92	112.34	125.86	111.47	112.47	111	113.34	114.63	108.5	88.935	105.88	119.93	103.18	114.87
111.56	104.78	112.98	117.93	112.34	125.82	111.46	112.48	111.01	113.38	114.65	108.5	88.958	105.89	119.96	103.18	114.91
111.57	104.8	113	117.96	112.35	125.77	111.47	112.49	111.02	113.46	114.66	108.51	88.983	105.9	119.99	103.19	114.95
111.58	104.81	113.02	117.99	112.35	125.67	111.47	112.49	111.02	113.54	114.68	108.53	89.016	105.91	120.02	103.2	114.98
111.59	104.82	113.03	118	112.36	125.6	111.46	112.49	111.03	113.56	114.69	108.54	89.026	105.92	120.03	103.2	115.01
111.6	104.83	113.05	118.03	112.37	125.6	111.46	112.51	111.04	113.59	114.72	108.55	89.029	105.92	120.06	103.21	115.05
111.61	104.85	113.06	118.06	112.37	125.54	111.45	112.52	111.05	113.6	114.73	108.56	89.042	105.93	120.08	103.21	115.08
111.61	104.86	113.07	118.07	112.37	125.54	111.44	112.53	111.06	113.61	114.76	108.57	89.056	105.93	120.1	103.21	115.12
111.63	104.9	113.09	118.11	112.38	125.48	111.43	112.54	111.07	113.64	114.79	108.58	89.1	105.94	120.14	103.22	115.16
111.64	104.94	113.11	118.15	112.39	125.41	111.42	112.54	111.06	113.7	114.81	108.59	89.134	105.95	120.15	103.22	115.21
111.65	104.96	113.12	118.18	112.4	125.31	111.42	112.55	111.07	113.76	114.83	108.6	89.176	105.95	120.17	103.23	115.24
111.67	105	113.15	118.2	112.41	125.22	111.43	112.54	111.07	113.81	114.86	108.61	89.219	105.96	120.18	103.23	115.28
111.67	105.02	113.17	118.22	112.41	125.18	111.43	112.56	111.08	113.84	114.87	108.61	89.234	105.97	120.18	103.24	115.32
111.68	105.02	113.18	118.24	112.42	125.13	111.42	112.57	111.08	113.88	114.89	108.62	89.265	105.97	120.2	103.24	115.35
111.69	105.04	113.2	118.27	112.42	125.04	111.41	112.57	111.09	113.91	114.9	108.63	89.287	105.98	120.21	103.24	115.38
111.7	105.07	113.21	118.28	112.43	124.96	111.41	112.59	111.09	113.96	114.91	108.63	89.284	105.98	120.22	103.25	115.4
111.71	105.11	113.22	118.32	112.44	124.94	111.4	112.61	111.1	114.03	114.93	108.64	89.311	105.99	120.28	103.25	115.43
111.72	105.13	113.23	118.34	112.44	124.85	111.4	112.62	111.11	114.09	114.95	108.65	89.305	106	120.3	103.26	115.46
111.73	105.15	113.25	118.36	112.45	124.71	111.38	112.63	111.11	114.11	114.97	108.66	89.307	106	120.35	103.26	115.48
111.75	105.19	113.26	118.38	112.45	124.58	111.37	112.63	111.11	114.2	115.02	108.67	89.396	106.01	120.38	103.27	115.56
111.76	105.21	113.27	118.39	112.46	124.44	111.37	112.65	111.11	114.26	115.05	108.69	89.437	106.03	120.41	103.28	115.59
111.77	105.25	113.28	118.42	112.47	124.41	111.36	112.65	111.12	114.3	115.08	108.7	89.524	106.04	120.49	103.29	115.62
111.79	105.32	113.29	118.43	112.47	124.35	111.35	112.65	111.12	114.41	115.11	108.71	89.612	106.05	120.6	103.3	115.65
111.81	105.36	113.29	118.45	112.48	124.37	111.35	112.63	111.13	114.4	115.16	108.73	89.717	106.07	120.65	103.32	115.67
111.82	105.39	113.27	118.48	112.48	124.4	111.35	112.61	111.13	114.34	115.2	108.73	89.8	106.08	120.68	103.34	115.7
111.82	105.39	113.26	118.49	112.48	124.41	111.33	112.6	111.13	114.3	115.24	108.74	89.866	106.09	120.69	103.35	115.7
111.84	105.42	113.27	118.53	112.49	124.45	111.34	112.6	111.14	114.31	115.28	108.75	89.942	106.1	120.71	103.38	115.73
111.85	105.44	113.27	118.55	112.49	124.5	111.34	112.59	111.15	114.3	115.33	108.76	90.019	106.12	120.75	103.39	115.75
111.86	105.47	113.27	118.57	112.5	124.52	111.33	112.6	111.16	114.31	115.37	108.77	90.107	106.13	120.8	103.4	115.78
111.89	105.51	113.28	118.62	112.51	124.63	111.36	112.6	111.17	114.3	115.43	108.78	90.19	106.15	120.88	103.42	115.82
111.92	105.56	113.29	118.68	112.52	124.74	111.4	112.62	111.19	114.38	115.48	108.81	90.295	106.17	120.99	103.45	115.85
111.93	105.58	113.29	118.69	112.53	124.76	111.39	112.63	111.2	114.35	115.51	108.82	90.375	106.18	121.03	103.47	115.87
111.97	105.65	113.31	118.76	112.54	124.95	111.47	112.66	111.23	114.41	115.57	108.86	90.48	106.22	121.18	103.5	115.91
111.98	105.7	113.28	118.78	112.55	124.91	111.47	112.65	111.23	114.46	115.61	108.87	90.58	106.24	121.23	103.52	115.94
112	105.74	113.28	118.8	112.56	124.99	111.48	112.66	111.24	114.46	115.64	108.88	90.65	106.25	121.32	103.54	115.96
112.02	105.79	113.27	118.83	112.56	125.04	111.5	112.64	111.25	114.5	115.68	108.9	90.742	106.27	121.4	103.56	115.98
112.05	105.84	113.28	118.9	112.58	125.2	111.56	112.64	111.28	114.56	115.72	108.92	90.815	106.3	121.5	103.59	116.02
112.06	105.87	113.28	118.9	112.58	125.23	111.55	112.62	111.28	114.56	115.77	108.93	90.915	106.31	121.55	103.6	116.04
112.08	105.92	113.3	118.94	112.59	125.33	111.57	112.62	111.3	114.51	115.8	108.94	91.001	106.33	121.69	103.62	116.06
112.1	105.94	113.3	118.98	112.6	125.41	111.59	112.61	111.31	114.51	115.85	108.95	91.099	106.35	121.73	103.64	116.07
112.12	105.98	113.29	119.01	112.61	125.49	111.61	112.59	111.33	114.52	115.9	108.97	91.21	106.37	121.81	103.67	116.1
112.13	106	113.3	119.03	112.61	125.53	111.61	112.58	111.34	114.49	115.94	108.97	91.285	106.37	121.87	103.68	116.12
112.15	106.05	113.3	119.04	112.62	125.55	111.61	112.57	111.34	114.51	116	108.99	91.402	106.38	121.98	103.69	116.15
112.18	106.1	113.31	119.11	112.63	125.77	111.69	112.58	111.38	114.51	116.04	109.02	91.483	106.42	122.07	103.72	116.18
112.21	106.17	113.32	119.17	112.64	125.94	111.72	112.6	111.4	114.6	116.09	109.04	91.553	106.44	122.21	103.75	116.24
112.22	106.21	113.3	119.09	112.65	125.94	111.71	112.59	111.39	114.61	116.12	109.04	91.648	106.45	122.26	103.75	116.26
112.23	106.24	113.3	119.09	112.65	125.98	111.7	112.58	111.39	114.56	116.14	109.05	91.735	106.45	122.32	103.76	116.27
112.26	106.29	113.32	119.16	112.66	126.16	111.76	112.6	111.42	114.61	116.18	109.07	91.794	106.48	122.43	103.79	116.34
112.28	106.32	113.34	119.19	112.67	126.22	111.77	112.6	111.43	114.62	116.21	109.08	91.836	106.49	122.5	103.81	116.37
112.29	106.36	113.35	119.22	112.68	126.26	111.77	112.61	111.44	114.69	116.23	109.1	91.885	106.5	122.57	103.81	116.42
112.31	106.39	113.34	119.22	112.69	126.19	111.76	112.62	111.42	114.85	116.28	109.11	91.952	106.51	122.59	103.82	116.49
112.31	106.4	113.32	119.23	112.69	126.1	111.75	112.59	111.43	114.85	116.29	109.11	91.96	106.51	122.63	103.83	116.51
112.33	106.46	113.33	119.25	112.7	126.06	111.74	112.59	111.43	114.97	116.33	109.13	92.044	106.53	122.74	103.84	116.56
112.34	106.51	113.31	119.21	112.7	126.07	111.73	112.59	111.42	114.98	116.36	109.14	92.14	106.54	122.83	103.85	116.58
112.36	106.55	113.31	119.22	112.71	126.15	111.74	112.6	111.43	115.08	116.4	109.15	92.178	106.55	122.93	103.86	116.62
112.38	106.6	113.32	119.24	112.72	126.2	111.73	112.6	111.44	115.17	116.44	109.16	92.248	106.57	123	103.87	116.65
112.4	106.66	113.32	119.25	112.72	126.21	111.73	112.6	111.44	115.25	116.48	109.17	92.339	106.58	123.09	103.88	116.68
112.42	106.71	113.32	119.28	112.73	126.25	111.73	112.6	111.45	115.34	116.51	109.19	92.402	106.59	123.15	103.89	116.72
112.43	106.72	113.32	119.3	112.74	126.27	111.72	112.61	111.45	115.41	116.53	109.21	92.451	106.6	123.22	103.9	116.76
112.44	106.75	113.33	119.31	112.74	126.22	111.7	112.61	111.46	115.5	116.55	109.22	92.518	106.6	123.35	103.92	116.8
112.45	106.8	113.3	119.21	112.74	126.2	111.69	112.58	111.45	115.47	116.57	109.23	92.615	106.61	123.42	103.92	116.83
112.46	106.82	113.28	119.23	112.75	126.22	111.69	112.59	111.45	115.47	116.6	109.23	92.723	106.61	123.53	103.93	116.85
112.49	106.87	113.29	119.25	112.76	126.3	111.71	112.6	111.47	115.52	116.63	109.25	92.819	106.63	123.65	103.95	116.9
112.51	106.94	113.29	119.27	112.77	126.31	111.7	112.6	111.48	115.61	116.67	109.26	92.895	106.65	123.78	103.96	116.94
112.52	106.97	113.29	119.29	112.77	126.32	111.7	112.6	111.48	115.68	116.71	109.28	92.974	106.66	123.86	103.97	116.97
112.54	107.01	113.3	119.29	112.77	126.32	111.69	112.59	111.49	115.68	116.75	109.28	93.067	106.66	123.95	103.98	117
112.55	107.04	113.3	119.29	112.78	126.35	111.68	112.58	111.49	115.67	116.79	109.29	93.15	106.67	124.02	103.99	117.03
112.56	107.09	113.3	119.31	112.79	126.37	111.67	112.58	111.49	115.72	116.83	109.31	93.228	106.67	124.13	104	117.06
112.57	107.12	113.3	119.32	112.79	126.47	111.66	112.58	111.5	115.75	116.86	109.32	93.274	106.68	124.21	104.01	117.08
112.59	107.19	113.3	119.34	112.8	126.5	111.65	112.59	111.5	115.85	116.88	109.33	93.371	106.69	124.34	104.02	117.11
112.61	107.24	113.3	119.35	112.8	126.5	111.64	112.59	111.5	115.95	116.9	109.35	93.443	106.69	124.44	104.03	117.16
112.62	107.27	113.31	119.37	112.81	126.53	111.63	112.59	111.51	115.96	116.9	109.36	93.451	106.7	124.49	104.04	117.21
112.63	107.28	113.32	119.38	112.82	126.56	111.64	112.6	111.52	116	116.9	109.37	93.461	106.7	124.52	104.04	117.25
112.64	107.3	113.34	119.39	112.83	126.57	111.63	112.61	111.53	116.06	116.91	109.38	93.483	106.71	124.59	104.05	117.29
112.65	107.33	113.36	119.4	112.83	126.62	111.62	112.6	111.53	116.11	116.9	109.38	93.479	106.72	124.63	104.05	117.32
112.66	107.35	113.38	119.42	112.84	126.62	111.62	112.6	111.54	116.17	116.91	109.39	93.492	106.72	124.66	104.06	117.36
112.67	107.38	113.39	119.43	112.85	126.54	111.61	112.61	111.54	116.23	116.95	109.39	93.548	106.73	124.72	104.06	117.41
112.68	107.4	113.37	119.44	112.85	126.4	111.6	112.6	111.55	116.33	116.99	109.4	93.596	106.74	124.77	104.07	117.45
112.69	107.42	113.38	119.47	112.86	126.29	111.59	112.61	111.55	116.38	117.02	109.41	93.629	106.74	124.79	104.07	117.48
112.7	107.45	113.38	119.49	112.86	126.18	111.58	112.61	111.55	116.47	117.05	109.41	93.662	106.75	124.84	104.07	117.53
112.71	107.47	113.4	119.5	112.87	126.18	111.57	112.6	111.55	116.53	117.05	109.42	93.671	106.76	124.87	104.08	117.57
112.72	107.48	113.4	119.48	112.87	126.13	111.55	112.59	111.56	116.58	117.07	109.43	93.7	106.77	124.91	104.08	117.61
112.73	107.5	113.39	119.48	112.88	126	111.53	112.58	111.56	116.63	117.09	109.43	93.752	106.77	124.96	104.08	117.67
112.74	107.51	113.35	119.48	112.88	126.01	111.52	112.56	111.56	116.69	117.13	109.43	93.83	106.77	125	104.09	117.7
112.74	107.52	113.32	119.48	112.88	125.99	111.5	112.53	111.55	116.75	117.16	109.44	93.884	106.78	125.06	104.09	117.74
112.75	107.53	113.27	119.48	112.88	125.91	111.48	112.51	111.55	116.81	117.19	109.44	93.97	106.78	125.12	104.1	117.77
112.76	107.54	113.24	119.45	112.88	125.85	111.46	112.49	111.55	116.85	117.22	109.45	94.026	106.78	125.15	104.1	117.8
112.76	107.55	113.2	119.4	112.88	125.84	111.44	112.48	111.55	116.88	117.24	109.45	94.129	106.76	125.19	104.1	117.83
112.77	107.56	113.17	119.38	112.88	125.75	111.42	112.45	111.55	116.92	117.28	109.45	94.196	106.77	125.23	104.11	117.85
112.77	107.56	113.12	119.35	112.88	125.65	111.4	112.42	111.54	116.93	117.3	109.44	94.26	106.77	125.25	104.11	117.87
112.78	107.57	113.12	119.36	112.89	125.5	111.38	112.4	111.54	116.98	117.31	109.44	94.358	106.77	125.29	104.11	117.9
112.78	107.58	113.09	119.31	112.89	125.47	111.37	112.39	111.53	117.01	117.34	109.45	94.424	106.77	125.32	104.11	117.92
112.79	107.61	113.09	119.33	112.89	125.43	111.35	112.38	111.54	117.06	117.36	109.46	94.505	106.77	125.39	104.12	117.95
112.81	107.66	113.09	119.35	112.9	125.43	111.34	112.37	111.55	117.04	117.4	109.47	94.622	106.78	125.5	104.14	117.97
112.83	107.7	113.09	119.38	112.9	125.49	111.36	112.38	111.56	117.08	117.46	109.48	94.739	106.79	125.62	104.16	118.02
112.85	107.73	113.09	119.41	112.91	125.45	111.36	112.36	111.56	117.11	117.51	109.49	94.797	106.8	125.73	104.17	118.06
112.86	107.75	113.08	119.44	112.91	125.3	111.35	112.34	111.56	117.15	117.54	109.49	94.818	106.81	125.8	104.17	118.09
112.86	107.78	113.07	119.45	112.91	125.21	111.33	112.31	111.57	117.18	117.58	109.49	94.878	106.81	125.9	104.18	118.11
112.87	107.81	113.08	119.45	112.91	125.12	111.31	112.28	111.57	117.21	117.61	109.5	94.934	106.81	125.98	104.18	118.14
112.88	107.84	113.08	119.46	112.92	124.95	111.3	112.27	111.57	117.26	117.65	109.5	94.97	106.81	126.08	104.18	118.16
112.89	107.88	113.07	119.47	112.92	124.84	111.28	112.25	111.57	117.28	117.69	109.51	95.042	106.81	126.17	104.18	118.19
112.9	107.91	113.01	119.47	112.92	124.67	111.26	112.23	111.57	117.31	117.72	109.52	95.06	106.81	126.22	104.18	118.21
112.9	107.93	113	119.48	112.92	124.52	111.24	112.2	111.57	117.32	117.75	109.52	95.105	106.79	126.29	104.18	118.23
112.91	107.96	112.98	119.49	112.92	124.38	111.22	112.2	111.56	117.39	117.78	109.53	95.182	106.78	126.38	104.19	118.26
112.92	107.98	112.99	119.49	112.92	124.3	111.21	112.19	111.56	117.42	117.81	109.53	95.251	106.78	126.43	104.19	118.29
112.93	108	112.97	119.49	112.92	124.19	111.19	112.19	111.56	117.44	117.83	109.54	95.313	106.78	126.49	104.19	118.33
112.94	108.03	112.97	119.49	112.92	124.11	111.18	112.19	111.57	117.48	117.87	109.56	95.405	106.78	126.57	104.2	118.38
112.95	108.06	112.97	119.5	112.93	124	111.16	112.16	111.57	117.5	117.92	109.56	95.45	106.78	126.65	104.2	118.4
112.96	108.1	112.97	119.51	112.93	123.86	111.16	112.16	111.57	117.51	117.95	109.57	95.546	106.78	126.74	104.2	118.43
112.98	108.14	112.98	119.51	112.93	123.76	111.15	112.16	111.57	117.56	117.97	109.58	95.66	106.79	126.84	104.2	118.47
112.99	108.19	112.99	119.52	112.94	123.69	111.15	112.17	111.58	117.61	117.99	109.59	95.741	106.79	126.95	104.21	118.5
113	108.2	112.98	119.53	112.94	123.54	111.13	112.15	111.58	117.65	118.04	109.6	95.834	106.79	127.03	104.21	118.54
113.01	108.23	112.98	119.53	112.94	123.41	111.12	112.13	111.58	117.68	118.07	109.61	95.883	106.78	127.14	104.21	118.57
113.02	108.27	112.98	119.51	112.95	123.27	111.11	112.12	111.59	117.72	118.09	109.61	95.939	106.78	127.18	104.21	118.61
113.02	108.28	112.97	119.48	112.95	123.12	111.09	112.1	111.59	117.73	118.11	109.61	95.992	106.78	127.24	104.22	118.63
113.03	108.3	112.97	119.41	112.96	122.97	111.08	112.09	111.58	117.75	118.12	109.62	96.005	106.79	127.26	104.22	118.67
113.04	108.32	112.98	119.41	112.96	122.89	111.07	112.09	111.58	117.85	118.17	109.63	96.051	106.79	127.29	104.22	118.72
113.05	108.35	112.93	119.42	112.96	122.78	111.05	112.06	111.58	117.9	118.21	109.63	96.11	106.79	127.37	104.22	118.76
113.05	108.37	112.88	119.44	112.96	122.65	111.04	112.05	111.57	117.93	118.23	109.63	96.125	106.79	127.4	104.23	118.78
113.06	108.38	112.89	119.46	112.97	122.55	111.03	112.03	111.57	118.01	118.25	109.64	96.162	106.8	127.45	104.23	118.83
113.07	108.41	112.89	119.47	112.97	122.44	111.01	112.04	111.57	118.12	118.28	109.65	96.216	106.8	127.52	104.23	118.88
113.08	108.44	112.88	119.43	112.97	122.28	111	112.01	111.57	118.11	118.3	109.65	96.25	106.8	127.56	104.23	118.9
113.08	108.44	112.85	119.4	112.97	122.15	110.98	111.97	111.57	118.12	118.31	109.66	96.277	106.8	127.6	104.24	118.92
113.09	108.46	112.84	119.41	112.96	122.01	110.96	111.94	111.57	118.17	118.34	109.66	96.344	106.81	127.65	104.24	118.95
113.09	108.49	112.83	119.41	112.96	121.86	110.95	111.93	111.57	118.22	118.36	109.65	96.397	106.81	127.68	104.23	118.98
113.1	108.52	112.84	119.43	112.97	121.88	110.94	111.93	111.57	118.31	118.38	109.66	96.438	106.81	127.74	104.24	119.01
113.11	108.53	112.8	119.45	112.97	121.73	110.92	111.9	111.58	118.36	118.42	109.67	96.456	106.82	127.78	104.24	119.03
113.12	108.56	112.73	119.46	112.97	121.6	110.9	111.87	111.58	118.4	118.45	109.67	96.531	106.82	127.87	104.24	119.07
113.12	108.59	112.66	119.47	112.96	121.46	110.88	111.85	111.58	118.41	118.48	109.68	96.551	106.81	127.94	104.25	119.1
113.13	108.62	112.65	119.47	112.96	121.31	110.87	111.84	111.57	118.43	118.49	109.68	96.554	106.81	127.97	104.24	119.12
113.13	108.64	112.66	119.47	112.97	121.21	110.85	111.85	111.57	118.45	118.5	109.69	96.55	106.82	128.01	104.24	119.15
113.14	108.66	112.66	119.47	112.97	121.11	110.84	111.85	111.57	118.48	118.5	109.69	96.55	106.82	128.05	104.25	119.18
113.14	108.68	112.65	119.45	112.98	120.98	110.82	111.84	111.58	118.49	118.5	109.69	96.553	106.82	128.09	104.25	119.2
113.15	108.71	112.65	119.46	112.98	120.94	110.81	111.84	111.58	118.56	118.52	109.7	96.563	106.83	128.14	104.25	119.24
113.16	108.74	112.65	119.47	112.98	120.91	110.79	111.84	111.58	118.63	118.53	109.7	96.604	106.83	128.18	104.26	119.26
113.16	108.74	112.64	119.48	112.98	120.91	110.77	111.83	111.56	118.73	118.56	109.7	96.628	106.84	128.22	104.27	119.28
113.17	108.74	112.6	119.49	112.98	120.75	110.75	111.82	111.54	118.87	118.57	109.7	96.628	106.85	128.27	104.27	119.32
113.18	108.76	112.6	119.49	112.99	120.68	110.74	111.8	111.54	118.94	118.59	109.71	96.654	106.86	128.3	104.28	119.37
113.18	108.78	112.61	119.5	112.99	120.58	110.73	111.78	111.55	118.99	118.6	109.71	96.669	106.87	128.33	104.28	119.42
113.19	108.79	112.6	119.51	112.99	120.47	110.72	111.76	111.55	119.02	118.62	109.71	96.694	106.87	128.39	104.29	119.44
113.2	108.81	112.61	119.53	113	120.38	110.71	111.76	111.55	119.03	118.64	109.72	96.732	106.87	128.44	104.29	119.48
113.21	108.83	112.61	119.55	113	120.27	110.7	111.76	111.55	119.14	118.66	109.73	96.762	106.88	128.5	104.3	119.51
113.22	108.84	112.62	119.58	113.01	120.16	110.7	111.74	111.56	119.15	118.67	109.74	96.806	106.88	128.56	104.3	119.54
113.22	108.86	112.62	119.59	113.01	120.06	110.69	111.73	111.56	119.18	118.68	109.74	96.803	106.89	128.59	104.3	119.56
113.23	108.9	112.6	119.59	113.01	120.02	110.67	111.74	111.56	119.23	118.68	109.75	96.826	106.89	128.64	104.31	119.58
113.23	108.92	112.59	119.52	113.02	119.89	110.65	111.74	111.57	119.29	118.7	109.75	96.833	106.9	128.69	104.31	119.61
113.24	108.93	112.59	119.44	113.02	119.78	110.64	111.74	111.57	119.32	118.71	109.75	96.856	106.9	128.74	104.32	119.63
113.24	108.95	112.59	119.41	113.02	119.69	110.63	111.74	111.57	119.35	118.71	109.75	96.868	106.91	128.79	104.32	119.65
113.25	108.97	112.59	119.41	113.02	119.54	110.61	111.74	111.57	119.45	118.73	109.75	96.896	106.92	128.84	104.33	119.68
113.26	108.98	112.57	119.4	113.03	119.4	110.6	111.74	111.57	119.49	118.73	109.75	96.901	106.92	128.87	104.33	119.71
113.26	108.99	112.56	119.38	113.03	119.33	110.59	111.71	111.58	119.53	118.74	109.75	96.921	106.93	128.94	104.33	119.73
113.28	109.05	112.56	119.4	113.04	119.25	110.57	111.72	111.58	119.61	118.75	109.77	97.003	106.93	129.05	104.34	119.77
113.29	109.07	112.57	119.41	113.04	119.22	110.57	111.72	111.58	119.64	118.77	109.78	97.043	106.94	129.08	104.34	119.81
113.29	109.1	112.56	119.42	113.04	119.08	110.55	111.71	111.59	119.7	118.78	109.78	97.05	106.94	129.12	104.35	119.82
113.3	109.14	112.56	119.43	113.05	118.96	110.54	111.7	111.59	119.75	118.8	109.79	97.111	106.95	129.23	104.35	119.86
113.31	109.17	112.53	119.44	113.05	118.92	110.53	111.7	111.59	119.76	118.83	109.8	97.201	106.95	129.29	104.37	119.88
113.33	109.21	112.53	119.46	113.06	118.9	110.53	111.7	111.6	119.77	118.85	109.81	97.235	106.96	129.33	104.38	119.9
113.33	109.21	112.53	119.37	113.06	118.78	110.51	111.66	111.61	119.77	118.87	109.81	97.281	106.95	129.38	104.39	119.92
113.33	109.22	112.51	119.37	113.06	118.69	110.5	111.64	111.6	119.76	118.87	109.82	97.312	106.95	129.4	104.39	119.95
113.33	109.23	112.47	119.37	113.06	118.61	110.48	111.61	111.6	119.79	118.88	109.82	97.357	106.95	129.45	104.39	119.97
113.34	109.24	112.47	119.38	113.06	118.58	110.47	111.61	111.6	119.8	118.88	109.82	97.433	106.96	129.49	104.39	119.99
113.34	109.25	112.43	119.37	113.06	118.43	110.45	111.59	111.59	119.8	118.88	109.81	97.49	106.95	129.55	104.4	120
113.35	109.27	112.41	119.39	113.07	118.37	110.43	111.58	111.59	119.82	118.89	109.81	97.555	106.96	129.61	104.4	120.01
113.36	109.31	112.42	119.41	113.07	118.31	110.42	111.59	111.6	119.88	118.92	109.82	97.613	106.96	129.67	104.41	120.05
113.37	109.34	112.43	119.42	113.07	118.3	110.41	111.6	111.6	119.9	118.94	109.83	97.657	106.97	129.71	104.41	120.09
113.38	109.37	112.45	119.38	113.08	118.19	110.4	111.61	111.6	119.96	118.95	109.84	97.655	106.97	129.76	104.42	120.1
113.39	109.41	112.45	119.38	113.08	118.1	110.4	111.62	111.61	120.06	118.96	109.85	97.664	106.97	129.8	104.42	120.12
113.4	109.45	112.47	119.4	113.09	118.05	110.38	111.61	111.61	120.12	118.98	109.85	97.701	106.96	129.84	104.42	120.14
113.36	109.46	112.45	119.27	113.08	118.02	110.36	111.58	111.6	120.01	118.95	109.82	97.679	106.92	129.84	104.38	119.97
113.31	109.42	112.42	119.13	113.08	117.96	110.35	111.55	111.6	119.91	118.92	109.78	97.651	106.88	129.79	104.37	119.97
113.27	109.39	112.42	119.01	113.08	117.88	110.33	111.52	111.59	119.85	118.9	109.76	97.629	106.86	129.65	104.36	119.97
113.28	109.41	112.4	119.02	113.07	117.81	110.31	111.52	111.58	119.88	118.91	109.77	97.646	106.84	129.7	104.36	119.99
113.25	109.38	112.35	119.02	113.01	117.69	110.29	111.5	111.56	119.83	118.93	109.77	97.643	106.83	129.71	104.33	120
113.23	109.35	112.36	118.96	113.01	117.61	110.28	111.47	111.57	119.77	118.9	109.75	97.612	106.81	129.69	104.31	119.94
113.18	109.33	112.34	118.78	112.99	117.5	110.27	111.44	111.55	119.71	118.87	109.73	97.584	106.78	129.69	104.29	119.94
113.15	109.3	112.33	118.65	112.99	117.47	110.25	111.4	111.54	119.65	118.86	109.7	97.57	106.76	129.62	104.27	119.95
113.11	109.26	112.3	118.52	112.95	117.36	110.23	111.37	111.54	119.6	118.81	109.68	97.547	106.74	129.62	104.25	119.94
113.08	109.22	112.31	118.45	112.95	117.31	110.22	111.34	111.54	119.57	118.8	109.66	97.522	106.72	129.42	104.22	119.81
113.07	109.23	112.29	118.42	112.93	117.19	110.2	111.32	111.52	119.51	118.81	109.64	97.535	106.71	129.45	104.18	119.82
113.02	109.22	112.24	118.33	112.87	117.05	110.18	111.29	111.49	119.42	118.81	109.6	97.51	106.68	129.38	104.15	119.83
112.97	109.18	112.21	118.16	112.85	116.92	110.16	111.25	111.48	119.35	118.81	109.56	97.48	106.64	129.38	104.14	119.83
112.95	109.11	112.21	118.08	112.83	116.87	110.15	111.22	111.47	119.35	118.78	109.54	97.461	106.62	129.38	104.11	119.83
112.91	109.05	112.22	117.99	112.78	116.87	110.14	111.18	111.46	119.31	118.77	109.51	97.439	106.58	129.38	104.09	119.83
112.86	109.03	112.16	117.86	112.7	116.88	110.12	111.13	111.44	119.26	118.74	109.46	97.42	106.54	129.39	104.06	119.66
112.82	108.96	112.16	117.72	112.63	116.81	110.11	111.08	111.41	119.23	118.73	109.42	97.392	106.5	129.24	104.04	119.62
112.78	108.94	112.11	117.61	112.59	116.78	110.09	111.06	111.39	119.2	118.72	109.4	97.36	106.47	129.09	104	119.62
112.78	108.97	112.12	117.64	112.59	116.81	110.08	111.07	111.39	119.24	118.69	109.4	97.357	106.47	128.96	104.01	119.64
112.79	109.01	112.13	117.66	112.6	116.68	110.08	111.07	111.4	119.3	118.68	109.41	97.384	106.48	128.91	104.01	119.67
112.79	109.03	112.15	117.66	112.6	116.58	110.06	111.08	111.4	119.28	118.67	109.41	97.392	106.47	128.86	104.01	119.68
112.77	109.04	112.15	117.62	112.6	116.5	110.04	111.06	111.4	119.22	118.66	109.37	97.376	106.45	128.83	103.99	119.52
112.73	109.04	112.15	117.42	112.6	116.37	110.03	111.03	111.39	119.12	118.66	109.32	97.358	106.41	128.79	103.97	119.3
112.69	109.04	112.13	117.28	112.61	116.23	110	111.02	111.37	119.03	118.64	109.29	97.336	106.38	128.81	103.96	119.3
112.7	109.07	112.15	117.29	112.61	116.24	110	111.01	111.38	119.04	118.62	109.29	97.335	106.37	128.82	103.97	119.32
112.71	109.11	112.16	117.31	112.62	116.16	110	111.02	111.4	119.07	118.63	109.3	97.353	106.37	128.86	103.97	119.34
112.71	109.14	112.17	117.31	112.63	116.16	109.99	111.02	111.4	119.08	118.63	109.3	97.353	106.38	128.88	103.97	119.35
112.7	109.16	112.17	117.22	112.64	116.13	109.97	111.01	111.39	119.03	118.63	109.27	97.343	106.36	128.89	103.95	119.36
112.7	109.17	112.18	117.23	112.64	116.1	109.97	111.01	111.39	119.06	118.62	109.27	97.34	106.36	128.9	103.96	119.37
112.71	109.2	112.2	117.24	112.65	116.06	109.97	110.99	111.41	119.08	118.63	109.28	97.356	106.36	128.9	103.96	119.39
112.72	109.23	112.21	117.26	112.65	116.04	109.96	110.97	111.42	119.1	118.64	109.28	97.377	106.36	128.93	103.97	119.4
112.72	109.26	112.23	117.25	112.66	115.98	109.96	110.94	111.43	119.1	118.64	109.29	97.38	106.35	128.93	103.97	119.4
112.72	109.28	112.23	117.21	112.67	115.93	109.95	110.92	111.44	119.06	118.64	109.28	97.378	106.35	128.94	103.97	119.41
112.72	109.31	112.23	117.21	112.67	115.93	109.94	110.9	111.44	119.03	118.64	109.26	97.366	106.34	128.95	103.97	119.43
112.72	109.33	112.22	117.22	112.68	115.94	109.92	110.89	111.45	119.06	118.64	109.27	97.378	106.34	128.97	103.97	119.44
112.72	109.34	112.21	117.22	112.68	115.95	109.91	110.86	111.46	119.05	118.65	109.25	97.354	106.33	128.98	103.97	119.44
112.7	109.35	112.2	117.16	112.69	115.87	109.9	110.83	111.46	118.99	118.65	109.21	97.327	106.32	128.99	103.96	119.41
112.7	109.38	112.2	117.18	112.69	115.9	109.9	110.83	111.47	119	118.66	109.22	97.347	106.32	129.01	103.97	119.43
112.69	109.39	112.17	117.11	112.66	115.89	109.88	110.8	111.47	118.95	118.68	109.21	97.337	106.32	129.03	103.97	119.43
112.65	109.37	112.13	116.99	112.63	115.85	109.86	110.78	111.46	118.88	118.67	109.18	97.325	106.29	129.03	103.97	119.37
112.6	109.3	112.09	116.91	112.58	115.74	109.84	110.74	111.43	118.79	118.67	109.16	97.299	106.25	128.96	103.94	119.23
112.61	109.32	112.09	116.91	112.59	115.76	109.83	110.74	111.44	118.76	118.68	109.16	97.302	106.22	129	103.94	119.23
112.62	109.37	112.06	116.93	112.59	115.74	109.81	110.72	111.44	118.75	118.72	109.16	97.386	106.23	129.04	103.94	119.27
112.62	109.4	112.03	116.94	112.59	115.73	109.81	110.72	111.44	118.72	118.76	109.17	97.446	106.23	129.08	103.95	119.29
112.63	109.42	111.97	116.96	112.59	115.65	109.79	110.7	111.45	118.71	118.8	109.17	97.538	106.23	129.11	103.96	119.32
112.65	109.44	111.98	117	112.6	115.76	109.83	110.71	111.48	118.66	118.85	109.19	97.591	106.25	129.13	103.99	119.33
112.67	109.49	111.98	117.03	112.61	115.83	109.83	110.71	111.48	118.67	118.9	109.2	97.698	106.26	129.19	104	119.35
112.68	109.52	111.96	117.07	112.61	115.86	109.82	110.69	111.49	118.62	118.94	109.21	97.776	106.27	129.24	104.02	119.37
112.69	109.56	111.94	117.08	112.62	115.89	109.82	110.68	111.5	118.62	118.98	109.21	97.858	106.27	129.29	104.03	119.39
112.7	109.58	111.94	117.12	112.62	115.93	109.82	110.67	111.51	118.57	119.02	109.22	97.914	106.28	129.35	104.04	119.41
112.72	109.62	111.93	117.16	112.63	116.03	109.84	110.65	111.53	118.56	119.05	109.23	97.971	106.3	129.41	104.06	119.43
112.73	109.66	111.91	117.2	112.64	116.14	109.87	110.64	111.55	118.5	119.09	109.24	98.048	106.31	129.46	104.08	119.44
112.74	109.69	111.89	117.2	112.64	116.16	109.86	110.63	111.55	118.47	119.11	109.25	98.144	106.32	129.49	104.09	119.45
112.76	109.73	111.87	117.26	112.65	116.3	109.89	110.63	111.58	118.4	119.14	109.26	98.213	106.33	129.53	104.12	119.46
112.76	109.73	111.85	117.19	112.64	116.21	109.87	110.6	111.58	118.37	119.15	109.26	98.311	106.33	129.56	104.13	119.47
112.79	109.78	111.86	117.23	112.65	116.31	109.9	110.62	111.61	118.39	119.19	109.28	98.399	106.34	129.62	104.15	119.49
112.8	109.8	111.86	117.26	112.66	116.42	109.92	110.63	111.63	118.38	119.23	109.28	98.452	106.35	129.66	104.17	119.5
112.83	109.86	111.87	117.31	112.67	116.65	109.95	110.63	111.65	118.42	119.26	109.31	98.542	106.37	129.77	104.19	119.53
112.84	109.9	111.83	117.32	112.67	116.65	109.93	110.63	111.66	118.36	119.28	109.31	98.636	106.38	129.86	104.2	119.54
112.85	109.95	111.83	117.37	112.68	116.77	109.97	110.63	111.68	118.3	119.3	109.32	98.699	106.39	129.95	104.22	119.55
112.87	109.98	111.83	117.43	112.69	116.96	110.01	110.64	111.71	118.25	119.33	109.33	98.722	106.41	130	104.25	119.56
112.89	110.02	111.78	117.46	112.69	117.02	110.02	110.63	111.73	118.21	119.37	109.35	98.803	106.43	130.05	104.27	119.58
112.9	110.03	111.79	117.51	112.7	117.12	110.06	110.61	111.76	118.14	119.39	109.36	98.831	106.44	130.08	104.29	119.59
112.91	110.06	111.79	117.53	112.7	117.17	110.05	110.59	111.77	118.12	119.42	109.36	98.924	106.45	130.13	104.31	119.62
112.92	110.09	111.76	117.55	112.71	117.23	110.05	110.57	111.78	118.12	119.45	109.38	98.984	106.45	130.16	104.32	119.64
112.93	110.08	111.72	117.54	112.71	117.15	110.03	110.54	111.77	118.08	119.49	109.38	99.03	106.44	130.17	104.32	119.65
112.95	110.1	111.73	117.6	112.72	117.3	110.09	110.54	111.81	118.03	119.54	109.39	99.101	106.47	130.22	104.36	119.66
112.96	110.13	111.7	117.62	112.72	117.35	110.08	110.52	111.82	118	119.58	109.4	99.173	106.47	130.27	104.37	119.68
112.97	110.16	111.68	117.64	112.72	117.42	110.09	110.51	111.83	117.94	119.61	109.41	99.243	106.48	130.32	104.39	119.7
112.99	110.19	111.69	117.7	112.73	117.55	110.14	110.51	111.86	117.9	119.64	109.43	99.285	106.5	130.35	104.41	119.72
113	110.22	111.67	117.72	112.73	117.62	110.15	110.49	111.88	117.89	119.68	109.44	99.343	106.52	130.39	104.43	119.74
113.02	110.25	111.67	117.76	112.74	117.7	110.15	110.47	111.9	117.87	119.72	109.45	99.411	106.53	130.45	104.45	119.75
113.03	110.28	111.66	117.78	112.74	117.73	110.14	110.45	111.9	117.86	119.75	109.46	99.475	106.53	130.49	104.46	119.77
113.04	110.31	111.66	117.82	112.75	117.89	110.17	110.43	111.93	117.81	119.78	109.47	99.512	106.55	130.52	104.48	119.78
113.06	110.34	111.67	117.86	112.76	118.09	110.2	110.44	111.96	117.84	119.8	109.49	99.56	106.57	130.57	104.5	119.8
113.08	110.37	111.68	117.91	112.77	118.23	110.24	110.46	111.99	117.86	119.83	109.5	99.572	106.59	130.62	104.52	119.82
113.1	110.43	111.69	117.93	112.78	118.27	110.25	110.46	112.01	117.9	119.84	109.51	99.632	106.59	130.68	104.53	119.85
113.12	110.49	111.71	117.99	112.79	118.38	110.28	110.47	112.03	117.94	119.86	109.53	99.687	106.61	130.79	104.55	119.88
113.15	110.56	111.71	118.02	112.79	118.43	110.29	110.48	112.04	118.07	119.9	109.55	99.759	106.62	130.91	104.58	119.92
113.17	110.61	111.72	118.06	112.8	118.53	110.32	110.49	112.06	118.11	119.92	109.56	99.823	106.64	130.98	104.6	119.94
113.19	110.64	111.73	118.12	112.81	118.67	110.38	110.5	112.1	118.1	119.96	109.57	99.858	106.66	131.03	104.63	119.95
113.21	110.66	111.75	118.16	112.82	118.73	110.37	110.51	112.11	118.17	119.97	109.58	99.926	106.67	131.08	104.64	119.97
113.18	110.64	111.73	118.16	112.8	118.64	110.35	110.5	112.11	118.08	119.98	109.55	99.906	106.64	131.07	104.62	119.83
113.13	110.62	111.69	118.02	112.78	118.51	110.34	110.47	112.1	118	119.97	109.54	99.877	106.6	130.97	104.61	119.63
113.09	110.57	111.66	117.96	112.75	118.39	110.32	110.45	112.1	117.91	119.97	109.52	99.847	106.57	130.97	104.58	119.58
113.05	110.49	111.66	117.78	112.75	118.29	110.3	110.42	112.1	117.84	119.96	109.5	99.815	106.54	130.83	104.58	119.55
113.01	110.44	111.62	117.67	112.7	118.18	110.27	110.39	112.08	117.82	119.96	109.48	99.793	106.5	130.83	104.55	119.57
112.98	110.38	111.62	117.5	112.63	118.11	110.26	110.36	112.08	117.78	119.96	109.46	99.777	106.47	130.85	104.52	119.57
112.95	110.37	111.6	117.4	112.59	117.99	110.25	110.34	112.07	117.75	119.94	109.46	99.76	106.45	130.86	104.49	119.57
112.9	110.27	111.57	117.22	112.53	117.86	110.23	110.31	112.05	117.68	119.92	109.41	99.729	106.41	130.85	104.48	119.4
112.85	110.19	111.54	117.08	112.47	117.75	110.21	110.27	112.05	117.62	119.9	109.37	99.694	106.36	130.86	104.45	119.4
112.86	110.2	111.54	117.1	112.47	117.77	110.21	110.28	112.06	117.59	119.89	109.38	99.688	106.37	130.87	104.46	119.41
112.87	110.23	111.57	117.16	112.48	117.83	110.24	110.28	112.08	117.56	119.91	109.39	99.768	106.38	130.92	104.48	119.43
112.83	110.2	111.52	117.03	112.43	117.72	110.21	110.24	112.06	117.47	119.92	109.35	99.748	106.33	130.9	104.45	119.28
112.79	110.21	111.51	116.93	112.37	117.61	110.19	110.21	112.04	117.42	119.92	109.31	99.735	106.29	130.92	104.42	119.24
112.74	110.17	111.46	116.8	112.32	117.5	110.17	110.17	112.02	117.32	119.93	109.27	99.7	106.25	130.87	104.41	119.16
112.7	110.14	111.44	116.66	112.28	117.35	110.16	110.14	112	117.24	119.93	109.25	99.681	106.2	130.86	104.4	118.96
112.66	110.05	111.38	116.55	112.22	117.25	110.14	110.09	111.98	117.2	119.9	109.22	99.657	106.18	130.76	104.37	118.96
112.61	110.01	111.35	116.4	112.18	117.13	110.13	110.05	111.97	117.14	119.89	109.17	99.634	106.14	130.67	104.33	118.93
112.56	109.92	111.32	116.2	112.13	117.06	110.11	110	111.96	117.06	119.86	109.13	99.604	106.1	130.6	104.32	118.83
112.53	109.87	111.32	116.12	112.08	116.95	110.09	109.97	111.96	117.07	119.86	109.12	99.595	106.07	130.52	104.29	118.83
112.51	109.87	111.3	116.13	112.04	116.95	110.08	109.93	111.95	117.07	119.86	109.1	99.576	106.03	130.52	104.27	118.83
112.46	109.85	111.23	115.97	111.96	116.83	110.06	109.89	111.93	117.01	119.84	109.07	99.55	105.99	130.52	104.23	118.67
112.4	109.79	111.16	115.86	111.89	116.73	110.04	109.86	111.91	116.92	119.81	109.03	99.521	105.94	130.38	104.2	118.57
112.34	109.69	111.12	115.68	111.85	116.62	110.02	109.82	111.89	116.82	119.8	108.99	99.494	105.89	130.32	104.16	118.37
112.29	109.63	111.04	115.58	111.74	116.55	110	109.78	111.87	116.78	119.76	108.96	99.464	105.86	130.21	104.13	118.37
112.26	109.58	111.03	115.49	111.69	116.44	109.99	109.74	111.87	116.78	119.77	108.92	99.442	105.84	130.13	104.09	118.36
112.22	109.59	111	115.36	111.66	116.43	109.97	109.71	111.86	116.73	119.75	108.88	99.421	105.8	130.13	104.06	118.36
112.18	109.55	111	115.23	111.63	116.33	109.96	109.67	111.85	116.66	119.73	108.85	99.397	105.75	130.11	104.03	118.21
112.15	109.55	110.96	115.19	111.57	116.26	109.94	109.64	111.84	116.62	119.72	108.84	99.381	105.72	130.12	104	118.15
112.09	109.52	110.91	115.04	111.48	116.12	109.92	109.6	111.81	116.54	119.69	108.79	99.353	105.68	130.09	103.96	117.97
112.04	109.46	110.84	114.87	111.41	116	109.89	109.56	111.79	116.47	119.67	108.75	99.335	105.63	129.97	103.92	117.88
111.99	109.4	110.85	114.72	111.37	115.93	109.87	109.51	111.79	116.42	119.64	108.7	99.306	105.6	129.8	103.89	117.79
111.95	109.37	110.81	114.65	111.32	115.88	109.85	109.48	111.77	116.38	119.63	108.67	99.289	105.55	129.78	103.85	117.71
111.91	109.31	110.77	114.53	111.25	115.81	109.84	109.45	111.76	116.34	119.6	108.63	99.257	105.51	129.73	103.81	117.71
111.88	109.3	110.77	114.45	111.21	115.76	109.83	109.41	111.75	116.31	119.61	108.62	99.241	105.49	129.74	103.79	117.72
111.86	109.32	110.72	114.37	111.16	115.62	109.8	109.37	111.73	116.3	119.59	108.61	99.228	105.46	129.75	103.75	117.73
111.81	109.26	110.66	114.29	111.05	115.55	109.78	109.33	111.71	116.26	119.55	108.57	99.205	105.42	129.76	103.72	117.58
111.76	109.27	110.58	114.26	110.97	115.44	109.76	109.29	111.68	116.17	119.54	108.55	99.192	105.38	129.65	103.67	117.57
111.71	109.26	110.52	114.22	110.91	115.33	109.74	109.25	111.66	116.07	119.51	108.5	99.168	105.34	129.66	103.64	117.45
111.64	109.18	110.44	114.06	110.8	115.21	109.71	109.21	111.63	115.98	119.48	108.46	99.132	105.29	129.54	103.61	117.37
111.61	109.15	110.43	113.94	110.78	115.16	109.7	109.18	111.63	115.97	119.46	108.44	99.108	105.25	129.5	103.58	117.38
111.58	109.16	110.42	113.88	110.74	115.09	109.68	109.14	111.61	115.94	119.46	108.4	99.102	105.21	129.51	103.55	117.32
111.54	109.05	110.4	113.8	110.69	115.04	109.66	109.1	111.6	115.92	119.44	108.38	99.067	105.18	129.38	103.52	117.32
111.5	109.06	110.41	113.65	110.67	114.95	109.65	109.06	111.59	115.9	119.41	108.35	99.039	105.14	129.39	103.48	117.32
111.46	109.01	110.41	113.48	110.64	114.87	109.63	109.01	111.58	115.84	119.39	108.31	99.011	105.09	129.38	103.44	117.28
111.42	109.02	110.36	113.4	110.58	114.76	109.61	108.96	111.55	115.8	119.38	108.28	98.994	105.04	129.4	103.4	117.28
111.38	109.03	110.3	113.27	110.5	114.71	109.59	108.93	111.53	115.76	119.37	108.25	98.986	105	129.31	103.36	117.29
111.33	108.99	110.23	113.14	110.44	114.63	109.57	108.89	111.51	115.68	119.35	108.2	98.963	104.96	129.17	103.33	117.05
111.27	108.88	110.18	113	110.37	114.53	109.55	108.85	111.48	115.6	119.3	108.15	98.925	104.91	129.05	103.28	116.82
111.21	108.86	110.12	112.91	110.3	114.45	109.53	108.8	111.46	115.54	119.26	108.11	98.897	104.87	129.01	103.24	116.67
111.16	108.79	110.08	112.79	110.22	114.36	109.51	108.76	111.45	115.49	119.23	108.06	98.867	104.83	128.94	103.2	116.67
111.12	108.74	110.03	112.72	110.18	114.29	109.5	108.72	111.44	115.44	119.19	108.02	98.841	104.78	128.82	103.17	116.6
111.08	108.73	110.02	112.59	110.13	114.2	109.48	108.68	111.43	115.41	119.19	107.98	98.829	104.74	128.83	103.14	116.59
111.03	108.69	110	112.46	110.07	114.1	109.47	108.63	111.41	115.34	119.15	107.93	98.799	104.7	128.65	103.1	116.44
110.99	108.68	109.98	112.32	110.02	114.05	109.45	108.59	111.39	115.34	119.13	107.89	98.773	104.66	128.65	103.07	116.37
110.96	108.68	109.96	112.3	109.97	114.02	109.43	108.55	111.39	115.31	119.13	107.86	98.76	104.61	128.64	103.03	116.38
110.93	108.62	109.91	112.27	109.9	113.94	109.42	108.51	111.38	115.26	119.12	107.82	98.753	104.58	128.65	103.01	116.26
110.9	108.59	109.9	112.21	109.85	113.85	109.4	108.46	111.36	115.24	119.12	107.79	98.737	104.56	128.66	102.96	116.26
110.87	108.59	109.89	112.2	109.78	113.75	109.38	108.42	111.34	115.24	119.1	107.75	98.716	104.52	128.67	102.93	116.27
110.84	108.6	109.82	112.11	109.72	113.68	109.36	108.39	111.34	115.19	119.09	107.72	98.717	104.48	128.69	102.91	116.27
110.8	108.6	109.78	112.02	109.66	113.61	109.34	108.35	111.31	115.16	119.07	107.7	98.706	104.45	128.69	102.87	116.27
110.76	108.5	109.74	111.93	109.61	113.59	109.33	108.32	111.3	115.12	119.06	107.67	98.683	104.42	128.63	102.84	116.27
110.73	108.5	109.7	111.88	109.55	113.5	109.31	108.28	111.28	115.11	119.04	107.64	98.666	104.37	128.64	102.8	116.27
110.7	108.44	109.67	111.85	109.47	113.45	109.29	108.24	111.26	115.11	119.03	107.62	98.657	104.33	128.57	102.76	116.23
110.64	108.38	109.62	111.79	109.38	113.36	109.27	108.21	111.23	115.04	119	107.57	98.632	104.29	128.53	102.72	116.1
110.58	108.34	109.54	111.68	109.3	113.33	109.25	108.17	111.21	114.97	118.96	107.53	98.592	104.26	128.43	102.69	115.82
110.54	108.32	109.54	111.54	109.24	113.25	109.23	108.13	111.2	114.95	118.92	107.5	98.565	104.22	128.34	102.65	115.82
110.49	108.27	109.47	111.46	109.18	113.16	109.21	108.1	111.17	114.9	118.89	107.46	98.538	104.18	128.27	102.61	115.76
110.43	108.17	109.4	111.32	109.09	113.09	109.19	108.06	111.15	114.84	118.85	107.42	98.499	104.14	128.17	102.58	115.53
110.4	108.13	109.39	111.27	109.03	113.01	109.17	108.02	111.13	114.83	118.83	107.38	98.471	104.11	128.18	102.55	115.45
110.36	108.1	109.37	111.18	108.99	113	109.16	107.98	111.12	114.81	118.83	107.35	98.444	104.07	128.07	102.51	115.35
110.33	108.11	109.36	111.11	108.93	112.95	109.14	107.93	111.11	114.78	118.83	107.31	98.433	104.03	128.07	102.47	115.27
110.28	108.05	109.28	111.02	108.82	112.87	109.11	107.89	111.07	114.75	118.81	107.27	98.409	103.98	128.09	102.42	115.19
110.23	108	109.23	110.9	108.74	112.82	109.09	107.85	111.05	114.7	118.75	107.23	98.377	103.94	127.99	102.39	115.19
110.18	107.95	109.18	110.79	108.67	112.75	109.07	107.8	111.03	114.67	118.73	107.19	98.355	103.9	127.89	102.35	115.1
110.13	107.92	109.14	110.68	108.6	112.68	109.05	107.77	111.01	114.64	118.7	107.15	98.328	103.86	127.76	102.34	115.06
110.09	107.87	109.14	110.6	108.55	112.65	109.04	107.73	110.99	114.61	118.67	107.1	98.291	103.82	127.54	102.31	115.06
110.05	107.83	109.14	110.54	108.5	112.54	109.02	107.69	110.98	114.61	118.64	107.07	98.265	103.78	127.55	102.27	115.06
110.03	107.8	109.09	110.54	108.43	112.48	109	107.64	110.95	114.61	118.65	107.03	98.264	103.74	127.57	102.24	114.98
110	107.82	109.08	110.51	108.37	112.39	108.98	107.61	110.93	114.57	118.63	107	98.242	103.71	127.58	102.22	114.98
109.96	107.78	109.02	110.4	108.31	112.32	108.96	107.58	110.9	114.53	118.59	106.96	98.219	103.68	127.58	102.19	114.98
109.93	107.79	109.03	110.41	108.3	112.22	108.96	107.57	110.91	114.47	118.55	106.93	98.187	103.64	127.37	102.17	114.9
109.93	107.82	109.05	110.42	108.3	112.11	108.95	107.56	110.91	114.46	118.52	106.93	98.197	103.62	127.38	102.18	114.91
109.93	107.86	109.06	110.45	108.31	112.06	108.94	107.56	110.91	114.42	118.5	106.94	98.191	103.6	127.38	102.18	114.92
109.93	107.89	109.07	110.47	108.31	111.95	108.92	107.56	110.9	114.4	118.46	106.94	98.183	103.6	127.34	102.18	114.92
109.93	107.94	109.06	110.49	108.31	111.86	108.9	107.56	110.91	114.38	118.47	106.94	98.222	103.58	127.36	102.19	114.94
109.89	107.95	108.98	110.45	108.24	111.74	108.88	107.55	110.89	114.29	118.44	106.9	98.2	103.55	127.36	102.18	114.94
109.84	107.9	108.92	110.35	108.17	111.62	108.85	107.52	110.86	114.21	118.41	106.86	98.175	103.51	127.38	102.16	114.77
109.8	107.9	108.87	110.29	108.09	111.52	108.83	107.49	110.84	114.16	118.38	106.84	98.159	103.47	127.38	102.13	114.62
109.75	107.89	108.8	110.15	108.05	111.4	108.81	107.45	110.82	114.09	118.35	106.8	98.138	103.43	127.31	102.12	114.43
109.7	107.87	108.74	110.07	108	111.3	108.79	107.42	110.8	114.01	118.33	106.77	98.116	103.39	127.27	102.09	114.29
109.67	107.87	108.75	109.97	107.95	111.25	108.77	107.38	110.8	113.97	118.3	106.73	98.095	103.35	127.16	102.07	114.14
109.63	107.87	108.69	109.91	107.87	111.15	108.75	107.35	110.77	113.92	118.29	106.69	98.089	103.32	127.15	102.03	114.14
109.58	107.81	108.64	109.81	107.8	111.05	108.73	107.31	110.75	113.87	118.27	106.65	98.07	103.27	127.15	102	113.97
109.54	107.75	108.57	109.71	107.74	110.96	108.71	107.28	110.72	113.83	118.25	106.62	98.047	103.23	127.14	101.98	113.94
109.5	107.72	108.53	109.64	107.7	110.93	108.7	107.24	110.72	113.83	118.22	106.59	98.021	103.2	126.95	101.94	113.89
109.47	107.7	108.47	109.59	107.62	110.84	108.68	107.21	110.7	113.83	118.21	106.55	97.999	103.17	126.96	101.91	113.9
109.43	107.64	108.43	109.49	107.56	110.73	108.66	107.16	110.68	113.81	118.18	106.52	97.976	103.13	126.86	101.88	113.9
109.39	107.59	108.38	109.45	107.49	110.64	108.64	107.13	110.67	113.8	118.17	106.5	97.961	103.09	126.77	101.84	113.81
109.35	107.53	108.31	109.38	107.42	110.53	108.62	107.09	110.65	113.75	118.16	106.46	97.939	103.05	126.78	101.81	113.74
109.31	107.53	108.24	109.29	107.36	110.46	108.6	107.06	110.63	113.71	118.13	106.42	97.92	103.02	126.74	101.78	113.61
109.27	107.53	108.22	109.2	107.32	110.43	108.58	107.01	110.62	113.71	118.11	106.39	97.89	102.98	126.74	101.74	113.58
109.23	107.48	108.23	109.12	107.3	110.34	108.57	106.97	110.6	113.65	118.07	106.35	97.869	102.94	126.62	101.7	113.48
109.18	107.41	108.16	109.02	107.24	110.26	108.55	106.93	110.58	113.61	118.02	106.31	97.839	102.9	126.5	101.68	113.3
109.13	107.38	108.12	108.92	107.19	110.18	108.53	106.89	110.56	113.55	117.97	106.27	97.809	102.85	126.39	101.65	113.16
109.09	107.34	108.08	108.82	107.12	110.11	108.51	106.85	110.54	113.55	117.96	106.23	97.797	102.81	126.4	101.62	113.16
109.05	107.27	108.08	108.71	107.06	110.02	108.5	106.81	110.54	113.49	117.95	106.19	97.77	102.77	126.28	101.58	113
109.01	107.22	108.01	108.64	106.98	109.92	108.48	106.77	110.51	113.47	117.92	106.15	97.745	102.73	126.27	101.55	112.98
108.95	107.13	107.95	108.55	106.92	109.86	108.46	106.73	110.49	113.44	117.87	106.12	97.709	102.69	126.08	101.51	112.83
108.9	107.06	107.89	108.43	106.85	109.76	108.44	106.69	110.46	113.4	117.85	106.08	97.675	102.65	126.08	101.47	112.66
108.85	107.03	107.82	108.36	106.78	109.67	108.42	106.66	110.43	113.35	117.82	106.03	97.647	102.62	125.87	101.43	112.55
108.8	106.97	107.74	108.27	106.69	109.59	108.4	106.63	110.4	113.28	117.78	105.99	97.614	102.57	125.8	101.4	112.3
108.76	106.94	107.71	108.15	106.63	109.5	108.38	106.6	110.39	113.27	117.73	105.95	97.602	102.54	125.81	101.38	112.3
108.73	106.9	107.67	108.16	106.55	109.4	108.36	106.56	110.38	113.29	117.69	105.92	97.582	102.5	125.82	101.34	112.24
108.7	106.89	107.66	108.14	106.52	109.39	108.35	106.52	110.38	113.23	117.69	105.88	97.567	102.46	125.65	101.3	112.17
108.67	106.9	107.64	108.06	106.48	109.32	108.34	106.48	110.37	113.21	117.7	105.85	97.555	102.42	125.65	101.27	112.14
108.63	106.91	107.62	107.98	106.42	109.23	108.32	106.45	110.36	113.19	117.69	105.8	97.531	102.37	125.56	101.23	112.02
108.59	106.91	107.57	107.89	106.35	109.19	108.3	106.41	110.33	113.14	117.65	105.76	97.512	102.34	125.58	101.19	112.03
108.54	106.83	107.49	107.77	106.26	109.08	108.27	106.36	110.31	113.09	117.6	105.73	97.478	102.3	125.39	101.17	111.83
108.49	106.77	107.46	107.68	106.18	109.04	108.25	106.32	110.29	113.06	117.57	105.69	97.454	102.26	125.31	101.14	111.79
108.45	106.73	107.4	107.61	106.11	108.99	108.23	106.28	110.27	113.06	117.54	105.66	97.432	102.22	125.22	101.11	111.73
108.41	106.68	107.37	107.55	106.05	108.92	108.21	106.25	110.26	113.02	117.51	105.61	97.404	102.18	125.12	101.07	111.52
108.37	106.62	107.33	107.46	106	108.86	108.19	106.22	110.23	112.98	117.49	105.59	97.379	102.14	125.12	101.04	111.49
108.31	106.57	107.26	107.37	105.92	108.79	108.17	106.18	110.21	112.9	117.44	105.55	97.357	102.1	125.09	101.01	111.43
108.27	106.57	107.2	107.35	105.85	108.69	108.15	106.14	110.19	112.82	117.4	105.5	97.33	102.07	125.04	100.98	111.3
108.21	106.52	107.13	107.28	105.79	108.59	108.13	106.1	110.19	112.74	117.34	105.47	97.293	102.03	124.99	100.97	111.14
108.16	106.47	107.07	107.16	105.72	108.48	108.11	106.07	110.17	112.68	117.3	105.42	97.267	101.99	125	100.94	110.95
108.11	106.43	107.01	107.05	105.65	108.4	108.09	106.03	110.15	112.62	117.25	105.39	97.235	101.95	125	100.9	110.78
108.06	106.39	106.94	106.95	105.58	108.34	108.07	106	110.12	112.54	117.23	105.34	97.216	101.9	124.99	100.87	110.54
108.01	106.34	106.86	106.83	105.49	108.27	108.05	105.96	110.1	112.5	117.2	105.3	97.194	101.86	125	100.83	110.42
107.97	106.31	106.81	106.79	105.44	108.19	108.02	105.92	110.07	112.46	117.15	105.25	97.166	101.82	124.91	100.8	110.33
107.92	106.26	106.76	106.7	105.39	108.09	108	105.89	110.05	112.41	117.13	105.21	97.144	101.78	124.85	100.77	110.18
107.89	106.25	106.72	106.65	105.35	108.02	107.98	105.84	110.03	112.39	117.12	105.18	97.124	101.73	124.64	100.74	110.17
107.85	106.23	106.67	106.61	105.29	107.94	107.97	105.8	110.02	112.36	117.08	105.15	97.097	101.69	124.53	100.71	110.13
107.81	106.18	106.61	106.54	105.21	107.89	107.95	105.77	109.99	112.37	117.06	105.12	97.069	101.66	124.43	100.67	109.96
107.77	106.14	106.58	106.47	105.18	107.8	107.93	105.74	109.97	112.35	117.03	105.08	97.051	101.61	124.32	100.64	109.96
107.73	106.08	106.55	106.42	105.13	107.71	107.92	105.7	109.96	112.32	116.99	105.04	97.02	101.57	124.17	100.6	109.87
107.7	106.08	106.53	106.37	105.07	107.69	107.9	105.66	109.95	112.31	116.98	105.02	97.015	101.54	124.18	100.57	109.87
107.67	106.04	106.49	106.3	105.02	107.67	107.88	105.63	109.93	112.32	116.96	104.98	97.011	101.49	124.16	100.53	109.72
107.63	105.98	106.42	106.21	104.95	107.58	107.87	105.58	109.92	112.28	116.93	104.94	96.984	101.45	124.16	100.49	109.72
107.58	105.9	106.41	106.17	104.9	107.54	107.85	105.55	109.9	112.23	116.89	104.91	96.95	101.41	124.09	100.46	109.71
107.54	105.86	106.37	106.14	104.85	107.46	107.83	105.5	109.88	112.2	116.87	104.86	96.93	101.38	124.07	100.43	109.58
107.5	105.81	106.36	106.03	104.78	107.42	107.82	105.47	109.86	112.16	116.83	104.82	96.907	101.33	123.96	100.39	109.54
107.47	105.81	106.3	105.96	104.72	107.32	107.8	105.44	109.84	112.15	116.83	104.79	96.899	101.3	123.97	100.36	109.55
107.44	105.82	106.26	105.9	104.67	107.25	107.78	105.4	109.82	112.12	116.8	104.75	96.881	101.26	123.96	100.32	109.48
107.41	105.83	106.21	105.85	104.6	107.17	107.77	105.37	109.8	112.11	116.78	104.72	96.879	101.22	123.99	100.29	109.48
107.38	105.78	106.18	105.81	104.54	107.14	107.75	105.33	109.79	112.09	116.77	104.71	96.871	101.19	123.99	100.26	109.44
107.34	105.76	106.15	105.79	104.49	107.06	107.73	105.3	109.77	112.04	116.74	104.68	96.855	101.15	123.94	100.22	109.34
107.31	105.76	106.09	105.7	104.44	106.99	107.71	105.26	109.75	111.99	116.72	104.63	96.854	101.11	123.95	100.19	109.27
107.28	105.76	106.02	105.71	104.39	106.92	107.69	105.23	109.72	111.94	116.71	104.6	96.846	101.07	123.97	100.17	109.29
107.25	105.7	105.98	105.65	104.35	106.85	107.67	105.2	109.72	111.96	116.69	104.57	96.83	101.03	123.95	100.14	109.27
107.22	105.7	105.94	105.66	104.3	106.78	107.66	105.16	109.7	111.95	116.67	104.54	96.817	100.99	123.95	100.1	109.28
107.18	105.69	105.87	105.57	104.28	106.71	107.64	105.13	109.68	111.88	116.64	104.5	96.799	100.95	123.95	100.07	109.17
107.14	105.66	105.79	105.49	104.25	106.65	107.61	105.09	109.65	111.86	116.61	104.48	96.785	100.91	123.96	100.04	109.12
107.1	105.61	105.72	105.41	104.17	106.56	107.59	105.06	109.63	111.83	116.56	104.45	96.757	100.87	123.91	100	109.02
107.04	105.58	105.66	105.33	104.09	106.48	107.57	105.03	109.61	111.74	116.52	104.41	96.73	100.83	123.82	99.976	108.85
107	105.5	105.61	105.24	104.02	106.4	107.55	104.99	109.59	111.73	116.48	104.39	96.702	100.79	123.67	99.941	108.76
106.96	105.45	105.55	105.17	103.96	106.37	107.53	104.96	109.57	111.69	116.46	104.36	96.673	100.76	123.48	99.914	108.63
106.92	105.44	105.49	105.07	103.9	106.33	107.51	104.92	109.55	111.66	116.42	104.32	96.655	100.72	123.49	99.888	108.64
106.87	105.39	105.42	105.02	103.85	106.26	107.49	104.89	109.53	111.64	116.38	104.27	96.622	100.68	123.37	99.854	108.46
106.83	105.3	105.36	104.94	103.79	106.18	107.47	104.86	109.5	111.62	116.34	104.23	96.595	100.63	123.38	99.822	108.35
106.8	105.3	105.33	104.89	103.74	106.16	107.46	104.83	109.49	111.6	116.31	104.21	96.577	100.59	123.38	99.794	108.36
106.76	105.26	105.3	104.84	103.69	106.11	107.44	104.79	109.48	111.59	116.27	104.17	96.545	100.55	123.26	99.755	108.27
106.73	105.24	105.28	104.84	103.67	106.03	107.42	104.75	109.45	111.54	116.25	104.13	96.535	100.51	123.27	99.718	108.12
106.69	105.24	105.26	104.77	103.61	105.98	107.41	104.71	109.43	111.5	116.24	104.1	96.517	100.46	123.25	99.697	108.09
106.66	105.22	105.23	104.76	103.54	105.9	107.39	104.68	109.41	111.51	116.21	104.06	96.496	100.43	123.13	99.669	108.09
106.62	105.12	105.2	104.66	103.5	105.83	107.37	104.65	109.4	111.46	116.19	104.01	96.475	100.39	123.09	99.633	108.03
106.57	105.09	105.15	104.63	103.43	105.78	107.35	104.61	109.38	111.38	116.15	103.97	96.449	100.34	123.06	99.596	108.03
106.51	105	105.08	104.51	103.35	105.69	107.33	104.57	109.37	111.31	116.1	103.92	96.411	100.3	122.97	99.566	107.76
106.47	104.93	105.04	104.46	103.3	105.63	107.31	104.55	109.34	111.31	116.05	103.88	96.378	100.27	122.86	99.528	107.7
106.42	104.87	105	104.37	103.24	105.55	107.29	104.52	109.32	111.27	116.01	103.85	96.348	100.24	122.73	99.49	107.58
106.39	104.83	104.97	104.33	103.19	105.47	107.27	104.49	109.3	111.26	115.99	103.81	96.331	100.2	122.75	99.457	107.58
106.36	104.76	104.95	104.27	103.13	105.4	107.26	104.45	109.28	111.25	115.96	103.78	96.303	100.17	122.69	99.438	107.46
106.32	104.77	104.89	104.25	103.07	105.32	107.23	104.42	109.26	111.22	115.95	103.74	96.282	100.12	122.63	99.404	107.41
106.28	104.7	104.83	104.17	103.01	105.27	107.21	104.38	109.24	111.2	115.9	103.71	96.261	100.09	122.56	99.373	107.36
106.23	104.67	104.78	104.11	102.94	105.21	107.2	104.35	109.21	111.17	115.87	103.67	96.23	100.05	122.45	99.339	107.31
106.18	104.62	104.71	103.98	102.89	105.13	107.17	104.31	109.19	111.09	115.84	103.63	96.197	100.01	122.34	99.311	107.08
106.14	104.61	104.64	103.88	102.82	105.07	107.15	104.29	109.17	111.06	115.83	103.59	96.173	99.971	122.34	99.284	107.01
106.09	104.53	104.58	103.79	102.77	105	107.13	104.26	109.14	111.01	115.79	103.55	96.15	99.927	122.14	99.249	106.92
106.06	104.52	104.55	103.77	102.72	104.95	107.12	104.23	109.14	110.98	115.77	103.52	96.128	99.894	122.1	99.215	106.93
106.03	104.5	104.52	103.74	102.68	104.92	107.1	104.19	109.13	110.94	115.74	103.49	96.115	99.86	122.09	99.181	106.93
106	104.5	104.49	103.74	102.62	104.88	107.08	104.15	109.11	110.91	115.72	103.46	96.095	99.826	122.04	99.156	106.86
105.96	104.48	104.45	103.71	102.58	104.85	107.07	104.12	109.1	110.86	115.69	103.43	96.082	99.793	122.04	99.123	106.71
105.92	104.44	104.38	103.67	102.51	104.78	107.04	104.08	109.07	110.82	115.65	103.39	96.064	99.759	121.94	99.082	106.71
105.87	104.36	104.35	103.61	102.45	104.72	107.02	104.05	109.05	110.78	115.6	103.35	96.034	99.714	121.87	99.048	106.6
105.83	104.31	104.27	103.53	102.4	104.68	107	104.02	109.02	110.75	115.57	103.3	96.01	99.679	121.78	99.012	106.5
105.79	104.27	104.23	103.46	102.34	104.62	106.98	103.98	109	110.71	115.54	103.26	95.983	99.641	121.76	98.981	106.43
105.75	104.25	104.18	103.39	102.28	104.56	106.97	103.95	108.98	110.7	115.51	103.23	95.965	99.597	121.69	98.95	106.34
105.71	104.21	104.16	103.34	102.23	104.49	106.95	103.91	108.96	110.65	115.45	103.19	95.94	99.552	121.64	98.916	106.24
105.68	104.21	104.13	103.34	102.19	104.44	106.93	103.88	108.94	110.62	115.43	103.15	95.917	99.52	121.63	98.879	106.24
105.64	104.18	104.09	103.32	102.13	104.37	106.91	103.85	108.92	110.58	115.42	103.11	95.909	99.477	121.65	98.839	106.24
105.61	104.19	104.04	103.26	102.06	104.3	106.89	103.82	108.91	110.53	115.41	103.07	95.905	99.442	121.66	98.805	106.24
105.57	104.11	104.04	103.19	102.02	104.25	106.88	103.78	108.89	110.49	115.37	103.05	95.884	99.404	121.53	98.776	106.24
105.55	104.09	104.01	103.15	101.97	104.2	106.86	103.75	108.88	110.49	115.34	103.02	95.876	99.364	121.54	98.747	106.25
105.52	104.06	103.97	103.15	101.92	104.19	106.84	103.73	108.86	110.48	115.33	103	95.868	99.332	121.55	98.72	106.21
105.48	103.99	103.91	103.06	101.84	104.1	106.82	103.69	108.85	110.44	115.29	102.97	95.841	99.293	121.44	98.692	106.14
105.42	103.89	103.86	102.97	101.78	104.02	106.8	103.65	108.82	110.38	115.23	102.92	95.809	99.252	121.28	98.66	106.04
105.37	103.84	103.79	102.89	101.72	103.94	106.78	103.62	108.8	110.33	115.18	102.88	95.781	99.215	121.18	98.62	106.04
105.33	103.77	103.73	102.81	101.65	103.85	106.76	103.58	108.78	110.3	115.14	102.83	95.763	99.17	121.1	98.589	105.88
105.29	103.68	103.68	102.79	101.59	103.81	106.75	103.55	108.77	110.3	115.1	102.81	95.734	99.127	120.98	98.554	105.88
105.25	103.65	103.64	102.73	101.53	103.73	106.73	103.51	108.75	110.27	115.08	102.78	95.712	99.087	120.93	98.522	105.86
105.22	103.62	103.62	102.69	101.49	103.66	106.71	103.47	108.73	110.25	115.04	102.75	95.685	99.061	120.93	98.491	105.76
105.18	103.6	103.56	102.63	101.43	103.61	106.69	103.43	108.71	110.22	115.02	102.71	95.664	99.023	120.8	98.459	105.76
105.14	103.52	103.52	102.61	101.37	103.54	106.67	103.4	108.69	110.2	114.98	102.68	95.644	98.988	120.7	98.43	105.65
105.11	103.5	103.47	102.6	101.33	103.5	106.66	103.37	108.67	110.17	114.95	102.65	95.626	98.951	120.63	98.396	105.62
105.07	103.4	103.44	102.57	101.27	103.43	106.64	103.35	108.66	110.15	114.91	102.62	95.597	98.909	120.63	98.368	105.48
105.06	103.42	103.43	102.58	101.26	103.41	106.62	103.33	108.64	110.12	114.9	102.59	95.594	98.877	120.66	98.335	105.49
105.03	103.4	103.38	102.54	101.2	103.35	106.6	103.3	108.62	110.1	114.89	102.56	95.592	98.839	120.66	98.304	105.46
104.99	103.37	103.33	102.46	101.16	103.31	106.59	103.27	108.6	110.06	114.87	102.52	95.587	98.8	120.55	98.268	105.47
104.96	103.34	103.28	102.41	101.11	103.24	106.57	103.25	108.59	110.02	114.86	102.48	95.58	98.76	120.56	98.238	105.38
104.93	103.29	103.22	102.41	101.12	103.18	106.55	103.21	108.59	109.97	114.82	102.45	95.562	98.726	120.47	98.205	105.27
104.91	103.29	103.21	102.41	101.11	103.11	106.54	103.19	108.6	109.91	114.79	102.42	95.556	98.696	120.47	98.18	105.22
104.87	103.3	103.18	102.42	101.11	103.04	106.52	103.16	108.6	109.84	114.75	102.38	95.527	98.659	120.36	98.141	105.06
104.85	103.26	103.15	102.43	101.1	102.96	106.5	103.13	108.6	109.79	114.74	102.34	95.513	98.618	120.4	98.103	104.98
104.82	103.26	103.12	102.43	101.11	102.89	106.48	103.11	108.61	109.73	114.69	102.3	95.491	98.582	120.3	98.076	104.85
104.81	103.27	103.1	102.45	101.11	102.83	106.48	103.1	108.62	109.68	114.68	102.3	95.478	98.562	120.31	98.072	104.85
104.79	103.28	103.09	102.47	101.09	102.77	106.48	103.1	108.64	109.6	114.65	102.28	95.459	98.537	120.33	98.047	104.79
104.77	103.26	103.04	102.44	101.09	102.69	106.47	103.1	108.64	109.52	114.64	102.24	95.448	98.497	120.35	98.019	104.79
104.75	103.26	103	102.38	101.09	102.61	106.46	103.08	108.65	109.46	114.63	102.21	95.451	98.465	120.35	98.013	104.76
104.74	103.27	102.98	102.4	101.09	102.54	106.45	103.07	108.66	109.42	114.6	102.18	95.435	98.436	120.37	97.997	104.75
104.71	103.27	102.96	102.4	101.08	102.47	106.45	103.07	108.67	109.34	114.57	102.15	95.426	98.4	120.38	97.969	104.6
104.72	103.3	102.92	102.4	101.06	102.4	106.43	103.07	108.67	109.34	114.57	102.16	95.46	98.404	120.46	97.967	104.61
104.72	103.32	102.9	102.4	101.06	102.34	106.44	103.06	108.67	109.32	114.57	102.17	95.463	98.39	120.47	97.964	104.64
104.71	103.33	102.91	102.42	101.05	102.28	106.45	103.06	108.68	109.24	114.57	102.14	95.458	98.353	120.5	97.94	104.61
104.68	103.34	102.87	102.38	101.03	102.2	106.43	103.04	108.69	109.16	114.56	102.11	95.452	98.31	120.5	97.927	104.46
104.67	103.37	102.82	102.39	101.04	102.13	106.42	103.03	108.68	109.12	114.56	102.09	95.499	98.275	120.39	97.924	104.47
104.67	103.38	102.79	102.39	101.04	102.08	106.4	103.01	108.68	109.08	114.56	102.07	95.542	98.242	120.37	97.916	104.47
104.67	103.39	102.78	102.4	101.04	102.02	106.4	103.02	108.68	109.05	114.57	102.06	95.572	98.207	120.41	97.917	104.48
104.65	103.38	102.77	102.41	101.02	101.94	106.38	103.04	108.69	108.98	114.57	102.05	95.561	98.183	120.41	97.901	104.39
104.62	103.35	102.74	102.4	100.99	101.9	106.37	103.02	108.69	108.9	114.54	102.03	95.541	98.161	120.42	97.877	104.31
104.61	103.37	102.72	102.42	100.99	101.84	106.36	103.01	108.7	108.87	114.52	102.02	95.534	98.127	120.45	97.863	104.32
104.61	103.4	102.69	102.44	100.99	101.79	106.34	103	108.71	108.87	114.53	102.02	95.599	98.095	120.51	97.853	104.33
104.6	103.42	102.68	102.39	100.99	101.71	106.33	102.99	108.7	108.81	114.53	101.99	95.608	98.059	120.5	97.844	104.33
104.61	103.46	102.66	102.41	100.99	101.67	106.32	102.99	108.71	108.83	114.54	102	95.661	98.052	120.59	97.835	104.34
104.6	103.46	102.62	102.43	100.99	101.62	106.3	102.97	108.72	108.78	114.54	102	95.696	98.02	120.61	97.82	104.36
104.6	103.48	102.6	102.43	100.99	101.55	106.3	102.96	108.72	108.75	114.53	101.99	95.711	97.991	120.62	97.822	104.37
104.58	103.49	102.61	102.45	100.97	101.48	106.29	102.96	108.73	108.69	114.51	101.99	95.685	97.974	120.64	97.815	104.36
104.56	103.49	102.61	102.46	100.97	101.42	106.28	102.95	108.73	108.62	114.5	101.97	95.663	97.948	120.55	97.795	104.37
104.55	103.47	102.63	102.48	100.97	101.36	106.28	102.94	108.73	108.6	114.47	101.97	95.639	97.92	120.56	97.781	104.37
104.56	103.49	102.62	102.51	100.97	101.3	106.27	102.93	108.73	108.59	114.48	101.98	95.663	97.905	120.59	97.777	104.4
104.56	103.5	102.62	102.52	100.98	101.25	106.27	102.93	108.73	108.58	114.49	101.97	95.704	97.874	120.62	97.763	104.4
104.56	103.51	102.57	102.54	100.98	101.19	106.26	102.93	108.73	108.57	114.51	101.97	95.753	97.842	120.68	97.75	104.41
104.56	103.52	102.53	102.55	100.98	101.14	106.25	102.93	108.73	108.57	114.51	101.98	95.778	97.814	120.69	97.724	104.42
104.54	103.47	102.49	102.57	100.99	101.07	106.24	102.91	108.74	108.53	114.5	101.96	95.753	97.779	120.64	97.697	104.34
104.54	103.48	102.46	102.58	100.99	101.01	106.22	102.9	108.74	108.53	114.51	101.96	95.756	97.752	120.65	97.681	104.36
104.54	103.49	102.46	102.61	100.99	100.96	106.22	102.89	108.75	108.51	114.51	101.96	95.769	97.72	120.67	97.672	104.37
104.54	103.49	102.43	102.62	100.99	100.92	106.2	102.88	108.76	108.49	114.53	101.94	95.801	97.687	120.72	97.656	104.38
104.55	103.51	102.43	102.63	100.99	100.86	106.21	102.89	108.77	108.49	114.52	101.95	95.83	97.669	120.78	97.647	104.38
104.55	103.54	102.43	102.66	101	100.8	106.21	102.9	108.78	108.49	114.54	101.95	95.888	97.664	120.82	97.649	104.41
104.54	103.54	102.4	102.68	100.98	100.74	106.2	102.92	108.78	108.42	114.54	101.94	95.859	97.632	120.8	97.632	104.22
104.54	103.55	102.39	102.71	100.97	100.68	106.19	102.94	108.8	108.4	114.54	101.94	95.863	97.615	120.84	97.624	104.22
104.54	103.57	102.39	102.72	100.97	100.63	106.18	102.93	108.81	108.4	114.55	101.93	95.896	97.581	120.89	97.606	104.22
104.52	103.54	102.35	102.73	100.97	100.56	106.17	102.91	108.81	108.35	114.54	101.9	95.897	97.551	120.9	97.587	104.11
104.51	103.56	102.29	102.76	100.93	100.53	106.16	102.91	108.81	108.3	114.54	101.89	95.887	97.529	120.93	97.59	104.13
104.52	103.59	102.25	102.79	100.89	100.47	106.14	102.91	108.8	108.31	114.54	101.89	95.892	97.506	120.96	97.587	104.16
104.48	103.54	102.19	102.78	100.83	100.4	106.12	102.88	108.77	108.23	114.53	101.87	95.867	97.47	120.97	97.577	104.12
104.43	103.49	102.13	102.72	100.76	100.32	106.1	102.85	108.74	108.15	114.52	101.83	95.841	97.429	120.88	97.552	104.02
104.39	103.49	102.06	102.73	100.69	100.25	106.07	102.83	108.71	108.08	114.51	101.8	95.813	97.396	120.88	97.523	104.03
104.36	103.46	101.99	102.7	100.63	100.19	106.06	102.8	108.7	108.03	114.51	101.76	95.798	97.357	120.82	97.507	104.04
104.33	103.44	101.99	102.59	100.58	100.17	106.04	102.78	108.69	107.97	114.52	101.74	95.786	97.322	120.72	97.491	104.04
104.3	103.43	101.92	102.51	100.53	100.11	106.02	102.76	108.67	107.94	114.51	101.71	95.771	97.288	120.73	97.486	103.96
104.27	103.41	101.86	102.46	100.48	100.05	106.01	102.73	108.65	107.93	114.5	101.69	95.755	97.256	120.74	97.469	103.95
104.24	103.34	101.82	102.38	100.42	99.998	105.99	102.69	108.62	107.92	114.49	101.67	95.732	97.225	120.74	97.455	103.89
104.2	103.3	101.76	102.36	100.35	99.944	105.97	102.66	108.6	107.94	114.47	101.64	95.711	97.187	120.65	97.432	103.89
104.16	103.27	101.7	102.28	100.28	99.881	105.95	102.64	108.58	107.89	114.44	101.6	95.68	97.145	120.52	97.405	103.83
104.13	103.22	101.68	102.25	100.25	99.841	105.94	102.61	108.56	107.88	114.42	101.56	95.656	97.117	120.42	97.392	103.83
104.09	103.16	101.65	102.23	100.22	99.778	105.92	102.58	108.55	107.84	114.4	101.54	95.622	97.082	120.3	97.365	103.66
104.06	103.17	101.59	102.17	100.15	99.707	105.9	102.55	108.53	107.81	114.38	101.5	95.596	97.046	120.15	97.338	103.61
104.02	103.12	101.54	102.06	100.09	99.662	105.89	102.53	108.5	107.81	114.35	101.46	95.567	97.017	120.16	97.307	103.47
103.99	103.08	101.5	101.98	100.06	99.631	105.87	102.51	108.49	107.77	114.32	101.42	95.549	96.98	120.17	97.286	103.43
103.96	103.07	101.46	101.94	100.01	99.612	105.86	102.48	108.47	107.77	114.3	101.38	95.529	96.95	120.07	97.259	103.43
103.94	103.07	101.41	101.95	99.966	99.586	105.84	102.45	108.46	107.8	114.29	101.37	95.522	96.925	120.08	97.245	103.44
103.92	103.08	101.39	101.93	99.94	99.576	105.82	102.42	108.44	107.79	114.29	101.34	95.516	96.892	120.09	97.221	103.44
103.88	103.03	101.32	101.86	99.873	99.575	105.8	102.39	108.42	107.77	114.25	101.32	95.493	96.855	120.06	97.194	103.35
103.84	102.98	101.28	101.8	99.808	99.505	105.79	102.37	108.4	107.69	114.24	101.28	95.462	96.821	120.01	97.174	103.25
103.8	102.98	101.22	101.73	99.736	99.444	105.77	102.36	108.38	107.64	114.2	101.24	95.439	96.782	119.97	97.152	103.2
103.76	102.93	101.16	101.64	99.683	99.4	105.75	102.35	108.35	107.6	114.19	101.2	95.414	96.746	119.95	97.13	103.11
103.73	102.9	101.15	101.56	99.642	99.352	105.73	102.32	108.34	107.58	114.14	101.17	95.391	96.717	119.81	97.099	102.95
103.69	102.83	101.12	101.56	99.604	99.304	105.72	102.29	108.33	107.58	114.1	101.14	95.355	96.686	119.57	97.068	102.96
103.67	102.79	101.11	101.5	99.569	99.286	105.7	102.26	108.31	107.56	114.09	101.11	95.345	96.644	119.57	97.037	102.96
103.64	102.77	101.06	101.44	99.52	99.255	105.69	102.24	108.29	107.57	114.1	101.09	95.324	96.609	119.58	97.007	102.97
103.61	102.73	101.03	101.36	99.468	99.199	105.67	102.2	108.27	107.57	114.07	101.07	95.298	96.571	119.51	96.978	102.97
103.58	102.69	100.98	101.32	99.424	99.147	105.65	102.17	108.25	107.57	114.04	101.03	95.275	96.541	119.48	96.955	102.9
103.55	102.65	100.94	101.32	99.371	99.108	105.64	102.15	108.23	107.56	114.02	101	95.259	96.501	119.49	96.933	102.83
103.52	102.63	100.91	101.25	99.338	99.095	105.62	102.12	108.21	107.55	113.99	100.97	95.245	96.461	119.49	96.9	102.84
103.49	102.63	100.87	101.22	99.296	99.031	105.6	102.09	108.19	107.52	113.99	100.95	95.23	96.431	119.51	96.87	102.85
103.45	102.59	100.82	101.13	99.254	99.013	105.59	102.06	108.17	107.48	113.95	100.91	95.204	96.401	119.44	96.838	102.84
103.42	102.56	100.81	101.04	99.192	98.962	105.57	102.03	108.14	107.46	113.92	100.88	95.18	96.362	119.25	96.808	102.84
103.38	102.52	100.77	100.99	99.144	98.911	105.56	102	108.12	107.43	113.88	100.85	95.158	96.322	119.15	96.779	102.85
103.36	102.49	100.76	100.92	99.109	98.865	105.54	101.97	108.11	107.45	113.86	100.81	95.143	96.285	119.16	96.752	102.85
103.33	102.43	100.73	100.86	99.069	98.839	105.52	101.95	108.09	107.45	113.84	100.77	95.126	96.248	119.15	96.722	102.83
103.3	102.39	100.71	100.83	99.026	98.793	105.51	101.92	108.07	107.43	113.8	100.74	95.11	96.211	119.16	96.692	102.72
103.28	102.41	100.68	100.81	98.972	98.763	105.49	101.9	108.05	107.45	113.8	100.72	95.101	96.181	119.2	96.671	102.73
103.24	102.35	100.63	100.75	98.939	98.717	105.47	101.87	108.04	107.39	113.77	100.69	95.084	96.141	119.12	96.64	102.58
103.21	102.3	100.57	100.72	98.869	98.675	105.46	101.84	108.01	107.39	113.76	100.66	95.059	96.105	119.09	96.611	102.46
103.17	102.22	100.52	100.67	98.809	98.617	105.44	101.8	107.98	107.37	113.72	100.62	95.029	96.07	119.04	96.581	102.35
103.13	102.16	100.48	100.6	98.747	98.563	105.42	101.78	107.95	107.34	113.68	100.58	95.002	96.032	119.03	96.553	102.34
103.09	102.11	100.46	100.53	98.699	98.505	105.4	101.75	107.93	107.31	113.66	100.55	94.98	95.998	118.96	96.524	102.34
103.06	102.06	100.42	100.5	98.645	98.492	105.38	101.72	107.91	107.3	113.63	100.51	94.963	95.966	118.96	96.492	102.28
103.02	101.97	100.38	100.45	98.602	98.451	105.37	101.7	107.89	107.27	113.6	100.49	94.926	95.927	118.74	96.469	102.24
102.98	101.87	100.34	100.36	98.56	98.418	105.35	101.67	107.87	107.26	113.58	100.44	94.903	95.888	118.57	96.446	102.24
102.95	101.85	100.29	100.31	98.521	98.364	105.33	101.64	107.85	107.24	113.57	100.41	94.883	95.85	118.57	96.415	102.16
102.92	101.77	100.27	100.25	98.48	98.327	105.32	101.61	107.82	107.23	113.53	100.39	94.85	95.814	118.43	96.388	102.09
102.88	101.73	100.22	100.19	98.432	98.299	105.3	101.58	107.8	107.22	113.52	100.35	94.829	95.783	118.43	96.354	102.02
102.84	101.68	100.15	100.11	98.364	98.234	105.28	101.55	107.78	107.15	113.47	100.31	94.806	95.748	118.42	96.317	102.02
102.8	101.64	100.09	100.03	98.3	98.189	105.26	101.52	107.75	107.14	113.44	100.27	94.782	95.713	118.26	96.282	101.91
102.76	101.64	100.04	99.984	98.243	98.125	105.24	101.5	107.73	107.07	113.44	100.24	94.763	95.681	118.13	96.256	101.93
102.72	101.61	99.981	99.935	98.183	98.065	105.22	101.47	107.7	107	113.4	100.2	94.728	95.656	118.08	96.237	101.76
102.68	101.59	99.923	99.872	98.135	98.001	105.2	101.45	107.67	106.93	113.38	100.16	94.7	95.628	118.05	96.216	101.61
102.63	101.56	99.865	99.796	98.071	97.941	105.18	101.43	107.64	106.88	113.34	100.12	94.681	95.587	118.05	96.187	101.47
102.6	101.5	99.821	99.72	98.018	97.886	105.16	101.4	107.62	106.85	113.34	100.08	94.662	95.552	118.06	96.164	101.42
102.57	101.44	99.791	99.654	97.986	97.854	105.14	101.39	107.59	106.81	113.31	100.04	94.642	95.518	118.04	96.136	101.36
102.54	101.42	99.797	99.6	97.959	97.862	105.13	101.36	107.59	106.8	113.27	100.02	94.616	95.484	117.88	96.119	101.34
102.51	101.42	99.76	99.543	97.914	97.815	105.11	101.33	107.56	106.77	113.26	99.988	94.599	95.454	117.9	96.097	101.35
102.46	101.35	99.703	99.456	97.853	97.752	105.09	101.31	107.54	106.71	113.22	99.959	94.571	95.419	117.72	96.066	101.3
102.43	101.27	99.67	99.387	97.813	97.697	105.07	101.28	107.53	106.66	113.17	99.92	94.543	95.387	117.72	96.035	101.3
102.39	101.2	99.641	99.307	97.77	97.669	105.06	101.26	107.52	106.62	113.14	99.888	94.514	95.352	117.66	96.005	101.22
102.36	101.2	99.604	99.279	97.724	97.623	105.04	101.24	107.49	106.61	113.11	99.859	94.491	95.316	117.7	95.977	101.22
102.33	101.16	99.594	99.281	97.683	97.584	105.03	101.21	107.48	106.59	113.07	99.828	94.465	95.284	117.7	95.953	101.23
102.31	101.11	99.575	99.257	97.651	97.537	105.01	101.18	107.46	106.58	113.05	99.792	94.447	95.243	117.71	95.933	101.14
102.28	101.13	99.55	99.193	97.616	97.491	104.99	101.15	107.44	106.54	113.05	99.76	94.439	95.206	117.72	95.9	101.14
102.26	101.13	99.512	99.16	97.58	97.464	104.98	101.13	107.43	106.51	113.05	99.744	94.43	95.171	117.74	95.873	101.1
102.22	101.07	99.482	99.084	97.532	97.433	104.96	101.09	107.41	106.5	113.02	99.708	94.415	95.135	117.68	95.844	101.1
102.19	101.03	99.456	99.013	97.498	97.387	104.95	101.06	107.39	106.48	112.98	99.681	94.394	95.103	117.56	95.817	101.09
102.17	101	99.426	99.016	97.458	97.371	104.93	101.03	107.38	106.51	112.96	99.655	94.377	95.069	117.56	95.792	100.98
102.14	100.96	99.41	98.956	97.42	97.329	104.92	101	107.37	106.49	112.93	99.632	94.355	95.035	117.52	95.761	100.94
102.11	100.96	99.377	98.931	97.382	97.31	104.9	100.98	107.35	106.48	112.9	99.598	94.337	94.999	117.5	95.733	100.91
102.09	100.97	99.333	98.889	97.336	97.26	104.89	100.95	107.34	106.47	112.87	99.58	94.325	94.969	117.49	95.711	100.89
102.06	100.97	99.316	98.878	97.292	97.256	104.87	100.93	107.32	106.45	112.86	99.546	94.324	94.937	117.47	95.683	100.89
102.03	100.92	99.293	98.872	97.247	97.218	104.85	100.9	107.3	106.42	112.84	99.516	94.314	94.909	117.42	95.654	100.89
101.99	100.9	99.245	98.818	97.196	97.173	104.83	100.88	107.27	106.35	112.79	99.476	94.281	94.875	117.27	95.629	100.76
101.95	100.85	99.194	98.731	97.137	97.113	104.81	100.86	107.25	106.28	112.76	99.433	94.252	94.842	117.27	95.608	100.77
101.91	100.76	99.144	98.66	97.083	97.079	104.8	100.83	107.23	106.25	112.71	99.397	94.219	94.813	117.22	95.598	100.63
101.88	100.75	99.098	98.603	97.039	97.049	104.78	100.82	107.21	106.23	112.67	99.375	94.19	94.787	117.21	95.577	100.5
101.85	100.76	99.067	98.565	96.989	97.004	104.76	100.8	107.19	106.26	112.65	99.341	94.168	94.752	117.14	95.55	100.51
101.82	100.73	99.042	98.525	96.952	96.992	104.74	100.77	107.19	106.24	112.62	99.309	94.137	94.722	117.07	95.52	100.47
101.78	100.67	99.009	98.449	96.907	97.006	104.73	100.75	107.17	106.21	112.57	99.273	94.112	94.686	117.02	95.496	100.45
101.77	100.63	98.997	98.39	96.865	96.969	104.71	100.72	107.16	106.24	112.56	99.245	94.106	94.654	117.05	95.467	100.45
101.74	100.64	98.976	98.321	96.825	96.939	104.69	100.69	107.15	106.21	112.54	99.217	94.092	94.62	117.04	95.44	100.44
101.71	100.63	98.933	98.267	96.78	96.887	104.68	100.66	107.13	106.2	112.54	99.188	94.081	94.589	117.05	95.41	100.46
101.68	100.58	98.896	98.228	96.735	96.883	104.66	100.63	107.11	106.19	112.5	99.157	94.05	94.554	116.9	95.383	100.46
101.64	100.55	98.844	98.161	96.69	96.853	104.64	100.61	107.08	106.18	112.46	99.126	94.021	94.523	116.86	95.351	100.38
101.61	100.53	98.828	98.084	96.649	96.82	104.62	100.59	107.07	106.15	112.43	99.093	94.001	94.487	116.83	95.333	100.28
101.58	100.51	98.793	98.04	96.605	96.765	104.6	100.57	107.05	106.13	112.41	99.055	93.975	94.457	116.78	95.299	100.26
101.56	100.51	98.771	98.032	96.572	96.732	104.59	100.55	107.04	106.16	112.37	99.02	93.955	94.43	116.68	95.271	100.23
101.53	100.49	98.736	97.97	96.533	96.688	104.57	100.53	107.03	106.15	112.36	98.984	93.945	94.393	116.68	95.244	100.23
101.49	100.4	98.717	97.911	96.495	96.641	104.55	100.5	107.01	106.11	112.33	98.947	93.919	94.36	116.61	95.219	100.09
101.47	100.41	98.708	97.896	96.46	96.616	104.54	100.48	107	106.09	112.3	98.922	93.907	94.327	116.57	95.189	100.09
101.45	100.41	98.668	97.897	96.435	96.583	104.52	100.45	106.97	106.1	112.3	98.896	93.904	94.302	116.57	95.158	100.11
101.42	100.34	98.645	97.876	96.401	96.54	104.51	100.43	106.96	106.06	112.27	98.863	93.886	94.269	116.53	95.132	100.04
101.39	100.31	98.612	97.824	96.358	96.507	104.49	100.4	106.93	106.06	112.24	98.834	93.869	94.237	116.47	95.105	100.04
101.36	100.29	98.566	97.804	96.312	96.457	104.47	100.38	106.91	106.02	112.21	98.8	93.857	94.206	116.48	95.074	100.05
101.35	100.31	98.509	97.813	96.263	96.408	104.45	100.37	106.89	105.98	112.2	98.793	93.872	94.182	116.51	95.072	100.06
101.3	100.25	98.448	97.784	96.211	96.354	104.43	100.34	106.86	105.93	112.15	98.755	93.841	94.149	116.4	95.047	100.06
101.27	100.2	98.397	97.744	96.163	96.319	104.41	100.32	106.84	105.88	112.11	98.726	93.812	94.121	116.29	95.025	99.986
101.23	100.15	98.368	97.71	96.114	96.266	104.4	100.3	106.82	105.87	112.07	98.705	93.785	94.09	116.18	94.998	99.931
101.21	100.13	98.35	97.644	96.075	96.227	104.38	100.27	106.81	105.87	112.04	98.68	93.763	94.058	116.12	94.982	99.9
101.17	100.04	98.321	97.622	96.036	96.182	104.36	100.24	106.79	105.87	112.01	98.655	93.729	94.028	116.02	94.965	99.91
101.14	99.977	98.291	97.547	95.999	96.157	104.35	100.22	106.78	105.84	111.97	98.617	93.712	93.993	115.87	94.939	99.823
101.12	99.982	98.263	97.495	95.968	96.122	104.33	100.19	106.76	105.82	111.97	98.592	93.706	93.962	115.91	94.908	99.83
101.09	99.958	98.218	97.458	95.925	96.077	104.31	100.17	106.74	105.81	111.95	98.562	93.692	93.927	115.92	94.893	99.783
101.07	99.943	98.178	97.45	95.891	96.046	104.29	100.14	106.72	105.82	111.93	98.534	93.676	93.905	115.92	94.865	99.788
101.03	99.857	98.158	97.405	95.86	96.001	104.28	100.12	106.71	105.78	111.88	98.504	93.642	93.873	115.73	94.835	99.686
101.01	99.859	98.135	97.383	95.815	95.973	104.26	100.09	106.7	105.77	111.84	98.47	93.627	93.842	115.74	94.81	99.687
100.98	99.867	98.096	97.336	95.776	95.935	104.25	100.08	106.68	105.75	111.81	98.445	93.612	93.808	115.76	94.778	99.688
100.95	99.779	98.061	97.277	95.739	95.897	104.24	100.05	106.66	105.72	111.78	98.41	93.586	93.776	115.73	94.756	99.641
100.91	99.731	98.024	97.228	95.695	95.856	104.22	100.02	106.64	105.71	111.76	98.379	93.554	93.745	115.67	94.73	99.618
100.89	99.731	97.981	97.195	95.655	95.829	104.2	99.998	106.62	105.71	111.74	98.354	93.544	93.708	115.69	94.705	99.627
100.87	99.736	97.953	97.191	95.615	95.808	104.19	99.975	106.6	105.71	111.71	98.325	93.531	93.681	115.68	94.676	99.64
100.85	99.701	97.957	97.191	95.594	95.778	104.17	99.954	106.6	105.69	111.68	98.317	93.51	93.653	115.62	94.651	99.647
100.82	99.667	97.927	97.165	95.563	95.76	104.16	99.922	106.59	105.67	111.67	98.296	93.498	93.619	115.61	94.63	99.651
100.8	99.644	97.896	97.152	95.527	95.736	104.14	99.898	106.56	105.62	111.67	98.283	93.492	93.586	115.63	94.6	99.652
100.78	99.591	97.865	97.134	95.486	95.699	104.12	99.876	106.54	105.63	111.67	98.251	93.489	93.553	115.66	94.578	99.654
100.75	99.563	97.835	97.078	95.452	95.692	104.11	99.854	106.52	105.6	111.63	98.231	93.47	93.52	115.59	94.559	99.647
100.71	99.492	97.8	97.021	95.416	95.665	104.09	99.826	106.5	105.59	111.58	98.201	93.437	93.484	115.49	94.528	99.537
100.67	99.474	97.747	96.948	95.358	95.615	104.07	99.801	106.47	105.52	111.53	98.163	93.41	93.452	115.38	94.498	99.428
100.63	99.408	97.694	96.872	95.301	95.575	104.05	99.779	106.45	105.46	111.49	98.123	93.379	93.417	115.34	94.467	99.336
100.59	99.333	97.652	96.823	95.253	95.544	104.03	99.762	106.43	105.42	111.44	98.09	93.344	93.385	115.29	94.45	99.259
100.56	99.28	97.617	96.802	95.208	95.518	104.02	99.74	106.41	105.42	111.4	98.064	93.314	93.351	115.2	94.423	99.128
100.52	99.207	97.581	96.762	95.173	95.468	104.01	99.715	106.38	105.4	111.37	98.043	93.284	93.32	115.12	94.405	99.083
100.49	99.186	97.545	96.711	95.134	95.442	103.99	99.694	106.37	105.37	111.34	98.01	93.271	93.285	115.11	94.388	99.085
100.47	99.188	97.52	96.669	95.105	95.415	103.98	99.673	106.35	105.37	111.31	97.982	93.254	93.254	115.12	94.362	99.047
100.44	99.111	97.505	96.647	95.083	95.376	103.96	99.648	106.34	105.35	111.29	97.946	93.234	93.221	115.07	94.334	99.048
100.41	99.056	97.489	96.584	95.056	95.349	103.95	99.626	106.32	105.3	111.26	97.904	93.209	93.189	114.99	94.305	98.911
100.39	99.072	97.457	96.568	95.028	95.332	103.94	99.605	106.31	105.29	111.23	97.89	93.198	93.16	114.93	94.279	98.828
100.37	99.037	97.414	96.567	94.991	95.3	103.92	99.582	106.29	105.29	111.21	97.857	93.19	93.131	114.93	94.261	98.836
100.33	98.95	97.398	96.527	94.96	95.257	103.9	99.559	106.27	105.26	111.17	97.826	93.163	93.099	114.87	94.232	98.799
100.29	98.868	97.375	96.46	94.923	95.228	103.89	99.535	106.25	105.23	111.13	97.786	93.126	93.066	114.67	94.203	98.695
100.27	98.846	97.341	96.399	94.888	95.199	103.87	99.512	106.23	105.23	111.11	97.751	93.109	93.035	114.64	94.178	98.688
100.24	98.779	97.301	96.376	94.86	95.157	103.86	99.489	106.21	105.23	111.1	97.717	93.083	93.004	114.5	94.152	98.694
100.22	98.779	97.27	96.352	94.82	95.115	103.84	99.467	106.18	105.24	111.08	97.683	93.075	92.974	114.51	94.123	98.695
100.18	98.718	97.229	96.33	94.78	95.083	103.82	99.445	106.16	105.21	111.04	97.648	93.046	92.94	114.49	94.095	98.606
100.16	98.702	97.197	96.288	94.741	95.085	103.81	99.425	106.15	105.18	111.04	97.616	93.028	92.906	114.47	94.067	98.524
100.12	98.64	97.14	96.241	94.697	95.041	103.79	99.402	106.12	105.14	111.01	97.587	93.007	92.876	114.42	94.044	98.436
100.08	98.585	97.108	96.163	94.656	94.993	103.77	99.374	106.1	105.1	110.95	97.549	92.978	92.843	114.33	94.017	98.333
100.04	98.512	97.074	96.103	94.613	94.946	103.76	99.351	106.08	105.07	110.91	97.518	92.945	92.811	114.21	93.993	98.253
100.02	98.499	97.037	96.096	94.583	94.926	103.74	99.33	106.06	105.05	110.88	97.488	92.93	92.782	114.22	93.977	98.166
99.986	98.456	97.009	96.045	94.545	94.892	103.72	99.303	106.05	105.02	110.84	97.461	92.91	92.747	114.19	93.951	98.072
99.961	98.472	96.988	95.984	94.51	94.86	103.71	99.28	106.03	105	110.82	97.429	92.895	92.714	114.21	93.922	97.964
99.934	98.432	96.956	95.979	94.475	94.826	103.69	99.258	106.01	104.97	110.79	97.397	92.879	92.685	114.21	93.894	97.967
99.914	98.412	96.937	95.979	94.436	94.794	103.67	99.233	105.99	104.97	110.77	97.368	92.879	92.654	114.22	93.865	97.98
99.885	98.34	96.926	95.953	94.405	94.757	103.66	99.208	105.98	104.95	110.73	97.345	92.856	92.629	114.1	93.842	97.952
99.855	98.261	96.888	95.95	94.371	94.72	103.65	99.185	105.96	104.95	110.68	97.321	92.827	92.599	113.99	93.819	97.902
99.837	98.277	96.874	95.938	94.334	94.673	103.63	99.164	105.95	104.94	110.65	97.297	92.815	92.567	114.03	93.792	97.908
99.817	98.285	96.851	95.928	94.307	94.676	103.62	99.143	105.93	104.91	110.63	97.275	92.818	92.536	114.04	93.768	97.858
99.79	98.228	96.818	95.896	94.278	94.654	103.6	99.121	105.92	104.9	110.6	97.242	92.801	92.505	114.04	93.743	97.816
99.765	98.2	96.793	95.854	94.242	94.635	103.58	99.099	105.9	104.9	110.57	97.208	92.785	92.472	114.05	93.722	97.81
99.739	98.195	96.763	95.824	94.215	94.604	103.57	99.076	105.87	104.87	110.54	97.191	92.772	92.44	114.05	93.701	97.753
99.715	98.141	96.739	95.786	94.186	94.579	103.55	99.054	105.86	104.87	110.52	97.171	92.756	92.412	113.98	93.675	97.756
99.687	98.072	96.709	95.752	94.152	94.567	103.54	99.028	105.84	104.86	110.5	97.141	92.732	92.387	113.96	93.651	97.693
99.663	98.027	96.704	95.753	94.121	94.557	103.52	99.009	105.83	104.88	110.46	97.12	92.707	92.36	113.83	93.623	97.629
99.63	97.969	96.663	95.707	94.088	94.518	103.5	98.99	105.81	104.85	110.42	97.086	92.683	92.33	113.81	93.596	97.552
99.608	97.953	96.627	95.662	94.062	94.484	103.49	98.969	105.8	104.83	110.41	97.057	92.679	92.298	113.82	93.571	97.532
99.585	97.915	96.605	95.627	94.034	94.454	103.47	98.948	105.78	104.82	110.39	97.03	92.668	92.267	113.84	93.545	97.469
99.577	97.936	96.582	95.622	94.01	94.45	103.46	98.926	105.76	104.82	110.39	97.023	92.686	92.246	113.85	93.528	97.488
99.554	97.93	96.563	95.609	93.991	94.429	103.45	98.911	105.75	104.78	110.36	97.004	92.674	92.22	113.84	93.51	97.493
99.534	97.916	96.53	95.608	93.967	94.398	103.43	98.893	105.73	104.76	110.34	96.991	92.664	92.187	113.86	93.488	97.497
99.51	97.84	96.514	95.583	93.939	94.365	103.42	98.873	105.71	104.77	110.32	96.964	92.646	92.155	113.78	93.459	97.502
99.478	97.763	96.476	95.531	93.9	94.32	103.4	98.854	105.69	104.74	110.29	96.934	92.628	92.127	113.71	93.43	97.46
99.436	97.697	96.424	95.464	93.856	94.299	103.38	98.835	105.67	104.69	110.24	96.892	92.595	92.094	113.59	93.405	97.398
99.404	97.664	96.373	95.429	93.817	94.26	103.36	98.817	105.65	104.64	110.23	96.859	92.564	92.061	113.61	93.379	97.377
99.388	97.623	96.358	95.435	93.796	94.245	103.35	98.797	105.65	104.65	110.2	96.841	92.545	92.046	113.62	93.366	97.322
99.358	97.58	96.325	95.372	93.761	94.215	103.34	98.776	105.62	104.62	110.16	96.814	92.519	92.02	113.63	93.338	97.328
99.327	97.498	96.286	95.314	93.73	94.171	103.32	98.758	105.6	104.63	110.11	96.782	92.493	91.993	113.64	93.319	97.155
99.296	97.453	96.252	95.27	93.704	94.147	103.31	98.735	105.59	104.6	110.08	96.752	92.471	91.963	113.48	93.292	97.093
99.27	97.436	96.219	95.246	93.674	94.124	103.29	98.715	105.57	104.58	110.04	96.731	92.45	91.934	113.42	93.269	97.046
99.259	97.438	96.2	95.256	93.641	94.091	103.28	98.696	105.55	104.66	110.03	96.719	92.445	91.91	113.43	93.243	97.033
99.232	97.369	96.185	95.194	93.602	94.097	103.26	98.673	105.54	104.66	109.99	96.7	92.418	91.89	113.35	93.218	97.041
99.207	97.322	96.155	95.159	93.577	94.067	103.25	98.652	105.52	104.64	109.97	96.667	92.402	91.862	113.37	93.193	97.001
99.18	97.268	96.143	95.129	93.545	94.044	103.24	98.631	105.51	104.65	109.92	96.64	92.373	91.838	113.24	93.174	96.912
99.155	97.276	96.108	95.091	93.512	94.009	103.22	98.606	105.48	104.62	109.9	96.602	92.361	91.806	113.25	93.148	96.92
99.133	97.259	96.083	95.043	93.48	93.977	103.21	98.583	105.47	104.63	109.88	96.573	92.358	91.778	113.22	93.123	96.921
99.119	97.262	96.066	95.044	93.459	93.945	103.19	98.563	105.45	104.61	109.88	96.553	92.355	91.753	113.25	93.107	96.931
99.087	97.17	96.027	94.994	93.418	93.939	103.17	98.539	105.43	104.59	109.83	96.521	92.342	91.723	113.17	93.086	96.933
99.049	97.111	95.988	94.959	93.38	93.901	103.16	98.526	105.41	104.54	109.77	96.491	92.306	91.694	113.03	93.063	96.845
99.018	97.043	95.953	94.919	93.343	93.872	103.14	98.511	105.39	104.51	109.73	96.463	92.289	91.661	112.92	93.04	96.778
98.986	96.939	95.92	94.866	93.312	93.838	103.13	98.495	105.37	104.5	109.69	96.446	92.26	91.634	112.77	93.017	96.705
98.955	96.919	95.892	94.82	93.281	93.82	103.11	98.477	105.35	104.46	109.65	96.411	92.245	91.604	112.71	92.99	96.605
98.923	96.854	95.858	94.786	93.243	93.795	103.09	98.456	105.33	104.43	109.61	96.375	92.214	91.576	112.7	92.973	96.565
98.896	96.803	95.833	94.751	93.216	93.755	103.07	98.437	105.32	104.41	109.6	96.352	92.191	91.549	112.58	92.948	96.506
98.871	96.758	95.815	94.705	93.189	93.724	103.06	98.414	105.3	104.4	109.58	96.329	92.17	91.521	112.53	92.923	96.51
98.849	96.756	95.783	94.708	93.158	93.695	103.05	98.391	105.28	104.4	109.55	96.3	92.154	91.492	112.54	92.903	96.497
98.818	96.699	95.75	94.664	93.13	93.661	103.03	98.37	105.26	104.37	109.51	96.264	92.134	91.461	112.45	92.885	96.445
98.798	96.676	95.727	94.668	93.112	93.636	103.02	98.354	105.24	104.36	109.5	96.238	92.119	91.431	112.46	92.862	96.447
98.78	96.686	95.704	94.658	93.094	93.627	103	98.34	105.23	104.32	109.48	96.216	92.11	91.406	112.47	92.844	96.415
98.752	96.607	95.685	94.648	93.07	93.613	102.99	98.323	105.22	104.32	109.43	96.189	92.081	91.376	112.35	92.816	96.396
98.732	96.607	95.666	94.615	93.051	93.607	102.97	98.303	105.2	104.33	109.41	96.155	92.065	91.348	112.36	92.79	96.408
98.704	96.549	95.623	94.548	93.011	93.59	102.96	98.281	105.18	104.32	109.38	96.127	92.053	91.321	112.34	92.768	96.342
98.685	96.549	95.588	94.545	92.976	93.573	102.94	98.259	105.16	104.33	109.36	96.105	92.043	91.289	112.3	92.742	96.354
98.652	96.469	95.551	94.493	92.944	93.537	102.93	98.235	105.14	104.3	109.34	96.073	92.017	91.258	112.25	92.718	96.321
98.623	96.417	95.511	94.453	92.915	93.506	102.91	98.213	105.13	104.29	109.29	96.042	91.99	91.228	112.17	92.697	96.276
98.593	96.371	95.49	94.406	92.891	93.475	102.9	98.194	105.11	104.27	109.25	96.011	91.961	91.2	112.1	92.672	96.218
98.565	96.336	95.467	94.366	92.864	93.442	102.89	98.176	105.1	104.25	109.22	95.983	91.934	91.167	112.06	92.65	96.16
98.54	96.331	95.445	94.321	92.838	93.415	102.87	98.156	105.08	104.23	109.19	95.953	91.922	91.137	111.95	92.626	96.083
98.52	96.302	95.425	94.3	92.814	93.379	102.86	98.135	105.06	104.21	109.16	95.931	91.921	91.112	111.97	92.6	96.057
98.507	96.315	95.393	94.303	92.791	93.357	102.85	98.117	105.05	104.21	109.15	95.911	91.915	91.083	112	92.572	96.064
98.487	96.291	95.366	94.29	92.758	93.316	102.83	98.097	105.04	104.19	109.14	95.897	91.911	91.052	112.02	92.549	96.066
98.472	96.293	95.346	94.272	92.728	93.319	102.82	98.075	105.02	104.19	109.14	95.874	91.907	91.028	112.02	92.523	96.085
98.449	96.273	95.321	94.249	92.703	93.324	102.8	98.056	105	104.16	109.11	95.843	91.903	90.999	112.03	92.497	96.034
98.419	96.275	95.284	94.254	92.67	93.289	102.79	98.043	104.98	104.1	109.07	95.815	91.875	90.972	111.99	92.475	96.028
98.389	96.252	95.244	94.243	92.625	93.251	102.77	98.028	104.96	104.05	109.04	95.787	91.852	90.947	111.99	92.47	95.958
98.357	96.198	95.208	94.183	92.604	93.213	102.75	98.017	104.95	104	109	95.755	91.825	90.919	111.99	92.443	95.856
98.333	96.159	95.167	94.173	92.566	93.178	102.73	98.001	104.93	104	108.98	95.731	91.809	90.889	111.96	92.424	95.812
98.308	96.131	95.137	94.139	92.535	93.187	102.72	97.985	104.92	104	108.95	95.707	91.786	90.862	111.8	92.398	95.812
98.281	96.073	95.112	94.1	92.507	93.157	102.7	97.969	104.89	103.97	108.93	95.68	91.763	90.832	111.81	92.376	95.806
98.252	95.976	95.108	94.071	92.475	93.125	102.69	97.951	104.88	103.96	108.89	95.65	91.73	90.807	111.61	92.361	95.756
98.234	95.968	95.078	94.069	92.447	93.098	102.67	97.932	104.87	103.95	108.89	95.621	91.718	90.779	111.63	92.349	95.765
98.21	95.915	95.071	94.063	92.425	93.077	102.66	97.909	104.86	103.93	108.87	95.587	91.697	90.749	111.59	92.327	95.715
98.192	95.917	95.045	94.033	92.408	93.048	102.65	97.891	104.85	103.95	108.84	95.562	91.686	90.722	111.59	92.304	95.709
98.164	95.878	95.007	93.975	92.373	93.034	102.63	97.872	104.83	103.92	108.81	95.536	91.668	90.697	111.6	92.282	95.71
98.134	95.814	94.985	93.921	92.347	93.005	102.62	97.85	104.81	103.9	108.77	95.506	91.638	90.665	111.48	92.262	95.654
98.11	95.793	94.961	93.92	92.325	92.981	102.6	97.831	104.79	103.88	108.74	95.482	91.616	90.637	111.48	92.236	95.63
98.092	95.783	94.946	93.887	92.295	92.955	102.58	97.808	104.77	103.91	108.73	95.463	91.604	90.607	111.49	92.212	95.637
98.071	95.775	94.927	93.88	92.271	92.944	102.57	97.793	104.76	103.9	108.7	95.439	91.591	90.58	111.47	92.188	95.544
98.046	95.743	94.9	93.857	92.245	92.91	102.55	97.778	104.74	103.85	108.69	95.41	91.58	90.549	111.47	92.164	95.507
98.031	95.724	94.877	93.853	92.216	92.902	102.54	97.764	104.72	103.88	108.66	95.402	91.566	90.526	111.47	92.15	95.526
98.001	95.63	94.864	93.825	92.191	92.873	102.52	97.743	104.71	103.87	108.62	95.372	91.535	90.497	111.32	92.124	95.458
97.968	95.568	94.825	93.775	92.162	92.85	102.51	97.724	104.69	103.85	108.57	95.34	91.51	90.469	111.2	92.103	95.353
97.937	95.558	94.789	93.718	92.126	92.829	102.49	97.709	104.66	103.8	108.53	95.303	91.489	90.438	111.17	92.08	95.286
97.903	95.52	94.742	93.669	92.086	92.787	102.47	97.696	104.65	103.74	108.49	95.27	91.458	90.419	110.99	92.071	95.286
97.877	95.476	94.723	93.636	92.052	92.764	102.46	97.68	104.64	103.73	108.46	95.239	91.432	90.393	110.98	92.05	95.281
97.85	95.437	94.706	93.614	92.031	92.733	102.45	97.66	104.63	103.7	108.41	95.209	91.409	90.365	110.92	92.025	95.195
97.828	95.409	94.703	93.604	92.008	92.705	102.43	97.64	104.61	103.68	108.39	95.177	91.392	90.336	110.93	92.003	95.135
97.801	95.353	94.672	93.573	91.983	92.677	102.42	97.621	104.59	103.66	108.36	95.15	91.369	90.308	110.94	91.984	95.117
97.773	95.299	94.645	93.549	91.956	92.646	102.4	97.605	104.58	103.63	108.33	95.123	91.341	90.281	110.83	91.965	95.051
97.751	95.29	94.622	93.532	91.927	92.641	102.39	97.584	104.56	103.63	108.29	95.099	91.326	90.256	110.79	91.944	95.033
97.728	95.276	94.602	93.51	91.902	92.623	102.37	97.561	104.55	103.61	108.27	95.067	91.313	90.225	110.74	91.919	95.036
97.704	95.214	94.569	93.502	91.884	92.595	102.36	97.541	104.53	103.59	108.23	95.051	91.299	90.204	110.67	91.899	95.025
97.682	95.2	94.536	93.475	91.861	92.567	102.34	97.521	104.51	103.58	108.21	95.021	91.288	90.176	110.65	91.875	95.019
97.659	95.133	94.522	93.467	91.832	92.532	102.33	97.501	104.5	103.58	108.18	94.988	91.276	90.147	110.65	91.854	94.941
97.637	95.103	94.501	93.449	91.803	92.497	102.31	97.483	104.48	103.56	108.16	94.968	91.259	90.118	110.67	91.831	94.912
97.619	95.089	94.479	93.446	91.781	92.472	102.3	97.467	104.47	103.55	108.14	94.947	91.253	90.088	110.68	91.81	94.859
97.598	95.052	94.454	93.431	91.759	92.447	102.28	97.449	104.46	103.54	108.11	94.921	91.245	90.063	110.65	91.79	94.835
97.563	94.98	94.427	93.403	91.728	92.408	102.26	97.43	104.43	103.51	108.05	94.889	91.215	90.034	110.5	91.767	94.776
97.534	94.909	94.401	93.365	91.698	92.402	102.25	97.413	104.41	103.48	108.02	94.857	91.185	90.005	110.48	91.745	94.705
97.51	94.858	94.36	93.316	91.665	92.373	102.23	97.393	104.41	103.48	108	94.831	91.162	89.982	110.48	91.726	94.714
97.478	94.821	94.321	93.263	91.635	92.338	102.22	97.374	104.38	103.44	107.98	94.795	91.131	89.952	110.36	91.702	94.697
97.456	94.754	94.296	93.245	91.614	92.316	102.2	97.353	104.36	103.47	107.95	94.783	91.104	89.926	110.3	91.679	94.701
97.43	94.738	94.276	93.211	91.59	92.296	102.18	97.335	104.34	103.45	107.92	94.753	91.085	89.903	110.19	91.659	94.654
97.401	94.695	94.249	93.192	91.57	92.272	102.17	97.32	104.32	103.4	107.88	94.722	91.06	89.873	110.17	91.634	94.578
97.383	94.703	94.222	93.16	91.543	92.238	102.16	97.306	104.31	103.4	107.85	94.696	91.045	89.847	110.18	91.621	94.589
97.365	94.691	94.211	93.162	91.526	92.228	102.15	97.29	104.29	103.37	107.84	94.679	91.032	89.821	110.14	91.6	94.571
97.345	94.688	94.187	93.115	91.496	92.194	102.13	97.271	104.28	103.36	107.82	94.652	91.03	89.792	110.15	91.581	94.56
97.329	94.687	94.168	93.101	91.472	92.17	102.12	97.252	104.27	103.35	107.81	94.634	91.024	89.771	110.15	91.556	94.564
97.311	94.658	94.149	93.104	91.451	92.15	102.1	97.239	104.26	103.33	107.79	94.615	91.021	89.744	110.15	91.537	94.506
97.291	94.635	94.126	93.085	91.431	92.114	102.09	97.225	104.25	103.29	107.77	94.59	91.017	89.717	110.17	91.516	94.478
97.284	94.637	94.092	93.062	91.41	92.076	102.07	97.212	104.26	103.33	107.77	94.57	91.041	89.69	110.19	91.498	94.494
97.27	94.567	94.072	93.067	91.397	92.048	102.06	97.203	104.26	103.34	107.76	94.545	91.038	89.66	110.2	91.478	94.506
97.262	94.511	94.039	93.11	91.382	92.019	102.04	97.197	104.24	103.36	107.76	94.536	91.028	89.634	110.27	91.457	94.501
97.252	94.495	94.014	93.129	91.363	91.998	102.03	97.19	104.25	103.35	107.76	94.511	91.028	89.614	110.28	91.44	94.504
97.227	94.453	93.992	93.114	91.35	91.974	102.01	97.177	104.24	103.31	107.71	94.479	91.01	89.586	110.22	91.42	94.435
97.223	94.502	93.988	93.121	91.35	91.943	102	97.171	104.26	103.29	107.68	94.468	90.997	89.562	110.27	91.402	94.443
97.208	94.509	93.978	93.132	91.348	91.911	101.99	97.169	104.26	103.25	107.64	94.446	90.972	89.546	110.28	91.392	94.368
97.2	94.583	93.965	93.139	91.34	91.876	101.98	97.158	104.26	103.2	107.62	94.414	90.971	89.523	110.35	91.369	94.376
97.19	94.632	93.929	93.15	91.314	91.841	101.96	97.151	104.25	103.15	107.6	94.405	90.972	89.502	110.38	91.369	94.378
97.162	94.634	93.887	93.124	91.295	91.804	101.95	97.138	104.23	103.1	107.57	94.383	90.946	89.48	110.33	91.351	94.332
97.132	94.621	93.84	93.093	91.265	91.769	101.93	97.127	104.21	103.04	107.53	94.352	90.928	89.452	110.22	91.335	94.304
97.101	94.594	93.793	93.071	91.236	91.735	101.91	97.111	104.19	102.98	107.51	94.322	90.899	89.424	110.12	91.316	94.293
97.069	94.55	93.753	93.027	91.208	91.705	101.9	97.095	104.17	102.91	107.48	94.296	90.875	89.397	109.93	91.304	94.236
97.045	94.507	93.709	92.976	91.179	91.676	101.88	97.076	104.16	102.88	107.48	94.265	90.862	89.37	109.93	91.294	94.238
97.023	94.459	93.666	92.928	91.159	91.653	101.87	97.06	104.15	102.87	107.46	94.235	90.848	89.347	109.91	91.284	94.239
97	94.431	93.638	92.887	91.129	91.661	101.85	97.043	104.14	102.85	107.42	94.216	90.83	89.328	109.86	91.272	94.255
96.976	94.378	93.616	92.87	91.108	91.63	101.84	97.028	104.13	102.83	107.39	94.188	90.799	89.304	109.79	91.257	94.255
96.952	94.327	93.604	92.838	91.092	91.616	101.83	97.011	104.13	102.8	107.36	94.154	90.776	89.276	109.69	91.239	94.204
96.94	94.333	93.571	92.843	91.074	91.595	101.82	96.995	104.12	102.8	107.36	94.128	90.792	89.247	109.66	91.225	94.21
96.921	94.288	93.56	92.854	91.052	91.566	101.8	96.983	104.1	102.8	107.33	94.11	90.771	89.222	109.62	91.203	94.216
96.9	94.261	93.551	92.824	91.037	91.537	101.79	96.973	104.09	102.76	107.31	94.089	90.758	89.192	109.64	91.184	94.165
96.882	94.247	93.519	92.793	91.008	91.506	101.77	96.961	104.07	102.78	107.28	94.066	90.752	89.165	109.62	91.168	94.137
96.867	94.255	93.508	92.787	90.986	91.503	101.76	96.947	104.06	102.75	107.27	94.05	90.743	89.147	109.63	91.151	94.148
96.843	94.208	93.495	92.748	90.97	91.479	101.75	96.929	104.04	102.74	107.23	94.026	90.719	89.122	109.63	91.134	94.109
96.813	94.143	93.468	92.7	90.945	91.458	101.73	96.916	104.03	102.7	107.2	93.993	90.694	89.096	109.48	91.111	94.03
96.785	94.06	93.432	92.659	90.92	91.425	101.72	96.903	104.01	102.66	107.18	93.963	90.668	89.069	109.49	91.093	93.991
96.762	94.038	93.435	92.634	90.902	91.414	101.71	96.886	104	102.64	107.14	93.938	90.643	89.041	109.35	91.072	93.89
96.736	93.985	93.415	92.605	90.879	91.405	101.69	96.866	103.99	102.61	107.11	93.907	90.62	89.016	109.28	91.05	93.892
96.722	93.99	93.39	92.6	90.857	91.385	101.68	96.85	103.97	102.61	107.11	93.877	90.621	88.988	109.29	91.028	93.903
96.702	93.952	93.371	92.571	90.839	91.357	101.66	96.835	103.96	102.59	107.08	93.849	90.616	88.961	109.3	91.011	93.903
96.684	93.948	93.361	92.561	90.82	91.348	101.65	96.818	103.94	102.58	107.06	93.823	90.6	88.936	109.3	90.99	93.913
96.665	93.866	93.354	92.538	90.805	91.334	101.63	96.8	103.92	102.6	107.05	93.795	90.576	88.908	109.25	90.976	93.913
96.633	93.803	93.316	92.495	90.771	91.319	101.62	96.784	103.9	102.56	107.01	93.763	90.554	88.882	109.08	90.954	93.852
96.609	93.762	93.274	92.468	90.749	91.293	101.6	96.771	103.88	102.56	106.97	93.735	90.531	88.854	109.07	90.932	93.814
96.579	93.703	93.243	92.432	90.724	91.277	101.58	96.762	103.86	102.52	106.93	93.701	90.499	88.832	108.99	90.912	93.781
96.558	93.646	93.232	92.407	90.701	91.264	101.57	96.745	103.85	102.53	106.9	93.674	90.477	88.806	108.95	90.894	93.732
96.532	93.576	93.194	92.385	90.671	91.23	101.56	96.727	103.83	102.52	106.87	93.646	90.46	88.779	108.87	90.873	93.699
96.509	93.518	93.173	92.335	90.643	91.208	101.54	96.708	103.82	102.52	106.84	93.617	90.444	88.752	108.87	90.852	93.694
96.481	93.478	93.14	92.296	90.62	91.186	101.53	96.689	103.8	102.48	106.8	93.588	90.424	88.726	108.81	90.834	93.651
96.456	93.45	93.122	92.277	90.602	91.169	101.51	96.678	103.8	102.44	106.77	93.563	90.395	88.698	108.71	90.813	93.613
96.436	93.416	93.097	92.265	90.582	91.156	101.5	96.661	103.78	102.44	106.75	93.546	90.372	88.674	108.69	90.792	93.564
96.417	93.398	93.086	92.253	90.562	91.141	101.48	96.643	103.77	102.42	106.73	93.523	90.358	88.655	108.69	90.774	93.499
96.401	93.397	93.067	92.223	90.543	91.109	101.47	96.626	103.76	102.41	106.73	93.502	90.352	88.633	108.69	90.752	93.5
96.384	93.387	93.046	92.202	90.519	91.09	101.46	96.608	103.75	102.39	106.71	93.485	90.342	88.608	108.74	90.731	93.495
96.353	93.348	93.016	92.177	90.491	91.063	101.44	96.594	103.73	102.33	106.67	93.455	90.315	88.585	108.6	90.715	93.463
96.328	93.369	92.974	92.155	90.47	91.031	101.43	96.583	103.72	102.27	106.63	93.431	90.288	88.561	108.6	90.703	93.414
96.312	93.401	92.96	92.159	90.459	91	101.41	96.586	103.7	102.23	106.61	93.421	90.268	88.539	108.61	90.696	93.35
96.295	93.42	92.938	92.151	90.451	90.97	101.4	96.589	103.69	102.18	106.58	93.406	90.253	88.521	108.62	90.682	93.27
96.267	93.389	92.897	92.097	90.42	90.939	101.38	96.577	103.67	102.12	106.56	93.373	90.229	88.494	108.64	90.665	93.185
96.239	93.327	92.861	92.053	90.388	90.906	101.36	96.563	103.65	102.08	106.55	93.36	90.202	88.465	108.66	90.646	93.075
96.22	93.329	92.836	92.029	90.368	90.898	101.35	96.556	103.64	102.04	106.53	93.335	90.192	88.439	108.65	90.632	93.038
96.201	93.29	92.815	91.998	90.347	90.885	101.33	96.543	103.63	102.04	106.51	93.312	90.179	88.414	108.61	90.616	93.039
96.18	93.261	92.797	91.974	90.332	90.854	101.32	96.532	103.62	102.01	106.48	93.282	90.161	88.387	108.63	90.609	92.956
96.164	93.248	92.793	91.931	90.317	90.866	101.3	96.517	103.61	102.01	106.47	93.258	90.14	88.365	108.64	90.59	92.962
96.152	93.251	92.796	91.915	90.303	90.912	101.29	96.504	103.6	102.02	106.45	93.243	90.126	88.344	108.6	90.575	92.967
96.136	93.215	92.786	91.904	90.286	90.887	101.28	96.488	103.59	102.04	106.42	93.23	90.118	88.323	108.52	90.561	92.97
96.108	93.144	92.757	91.865	90.261	90.858	101.27	96.471	103.57	102	106.39	93.196	90.098	88.299	108.34	90.545	92.929
96.084	93.114	92.731	91.845	90.244	90.839	101.25	96.454	103.56	101.98	106.37	93.165	90.07	88.275	108.28	90.528	92.93
96.061	93.1	92.704	91.813	90.219	90.813	101.24	96.44	103.54	101.97	106.34	93.141	90.044	88.25	108.21	90.509	92.905
96.045	93.081	92.683	91.799	90.198	90.784	101.22	96.423	103.53	102.01	106.33	93.117	90.032	88.226	108.19	90.49	92.909
96.026	93.045	92.656	91.769	90.176	90.754	101.21	96.411	103.51	101.99	106.31	93.09	90.019	88.202	108.23	90.472	92.913
96.005	93.031	92.625	91.752	90.154	90.74	101.19	96.395	103.49	101.97	106.29	93.062	90.007	88.18	108.23	90.456	92.814
95.992	93.035	92.618	91.747	90.14	90.725	101.18	96.376	103.48	101.94	106.28	93.044	90.008	88.16	108.24	90.442	92.819
95.976	93.022	92.599	91.746	90.122	90.699	101.17	96.366	103.47	101.95	106.25	93.035	89.99	88.136	108.25	90.423	92.832
95.957	92.996	92.576	91.737	90.097	90.685	101.15	96.355	103.47	101.92	106.23	93.013	89.978	88.116	108.27	90.403	92.791
95.936	92.943	92.554	91.69	90.079	90.667	101.14	96.341	103.45	101.91	106.21	92.979	89.961	88.089	108.22	90.385	92.75
95.91	92.876	92.522	91.658	90.047	90.643	101.12	96.328	103.43	101.89	106.19	92.948	89.939	88.062	108.2	90.364	92.756
95.885	92.82	92.501	91.62	90.022	90.621	101.11	96.314	103.42	101.88	106.15	92.926	89.912	88.042	108.12	90.347	92.705
95.862	92.766	92.487	91.605	89.998	90.605	101.1	96.302	103.41	101.87	106.11	92.908	89.882	88.017	107.94	90.331	92.69
95.841	92.742	92.46	91.591	89.982	90.585	101.08	96.284	103.39	101.85	106.09	92.877	89.863	87.99	107.95	90.31	92.694
95.82	92.68	92.45	91.582	89.964	90.569	101.07	96.268	103.38	101.83	106.06	92.85	89.845	87.966	107.9	90.292	92.696
95.805	92.649	92.42	91.582	89.94	90.545	101.05	96.249	103.36	101.85	106.06	92.824	89.842	87.941	107.91	90.276	92.696
95.791	92.659	92.4	91.579	89.916	90.527	101.04	96.234	103.35	101.85	106.03	92.805	89.835	87.919	107.94	90.256	92.709
95.773	92.643	92.393	91.549	89.9	90.508	101.02	96.216	103.34	101.83	106.02	92.782	89.825	87.894	107.93	90.239	92.673
95.754	92.622	92.366	91.547	89.876	90.488	101.01	96.207	103.32	101.79	105.99	92.76	89.82	87.869	107.95	90.222	92.664
95.745	92.619	92.343	91.552	89.862	90.463	101	96.199	103.32	101.81	105.97	92.747	89.822	87.852	107.99	90.205	92.675
95.731	92.624	92.315	91.554	89.856	90.441	100.98	96.188	103.31	101.79	105.95	92.726	89.814	87.832	108.03	90.186	92.65
95.714	92.591	92.281	91.525	89.841	90.414	100.97	96.173	103.3	101.77	105.93	92.702	89.815	87.806	108.05	90.165	92.656
95.703	92.595	92.249	91.532	89.832	90.393	100.95	96.162	103.3	101.76	105.93	92.688	89.818	87.786	108.06	90.151	92.651
95.685	92.598	92.23	91.509	89.833	90.375	100.94	96.15	103.3	101.73	105.9	92.668	89.798	87.768	107.95	90.133	92.647
95.687	92.649	92.211	91.531	89.835	90.354	100.93	96.139	103.31	101.7	105.91	92.645	89.824	87.756	108.04	90.117	92.654
95.68	92.655	92.18	91.555	89.832	90.327	100.92	96.136	103.31	101.66	105.92	92.626	89.829	87.732	108.11	90.097	92.618
95.659	92.633	92.15	91.575	89.821	90.308	100.9	96.133	103.3	101.6	105.91	92.599	89.805	87.706	108.01	90.079	92.472
95.649	92.636	92.134	91.579	89.822	90.283	100.89	96.14	103.31	101.59	105.89	92.587	89.798	87.688	107.98	90.065	92.397
95.648	92.659	92.105	91.571	89.819	90.264	100.88	96.14	103.31	101.59	105.89	92.579	89.839	87.667	108.03	90.053	92.4
95.652	92.707	92.106	91.588	89.823	90.258	100.87	96.181	103.32	101.56	105.89	92.571	89.864	87.647	108.06	90.05	92.403
95.641	92.719	92.101	91.604	89.826	90.232	100.86	96.213	103.33	101.51	105.85	92.545	89.845	87.627	108.04	90.034	92.329
95.632	92.733	92.106	91.612	89.826	90.209	100.86	96.242	103.34	101.45	105.83	92.53	89.839	87.608	108.05	90.021	92.28
95.62	92.739	92.106	91.609	89.828	90.191	100.85	96.269	103.35	101.38	105.81	92.508	89.836	87.588	108.02	90.009	92.211
95.604	92.712	92.102	91.604	89.827	90.17	100.84	96.283	103.35	101.34	105.78	92.486	89.819	87.565	108.02	89.997	92.138
95.594	92.727	92.118	91.606	89.822	90.148	100.83	96.304	103.35	101.29	105.77	92.458	89.807	87.543	108.04	89.986	92.07
95.581	92.781	92.088	91.612	89.804	90.125	100.81	96.294	103.35	101.23	105.75	92.439	89.798	87.526	108.05	89.98	92.056
95.56	92.783	92.052	91.606	89.785	90.096	100.8	96.295	103.34	101.19	105.72	92.422	89.777	87.504	108.01	89.973	91.94
95.53	92.767	92.015	91.573	89.75	90.07	100.78	96.293	103.32	101.13	105.69	92.388	89.753	87.479	107.89	89.954	91.83
95.505	92.733	91.972	91.552	89.726	90.042	100.77	96.289	103.3	101.07	105.68	92.357	89.736	87.453	107.84	89.941	91.739
95.481	92.701	91.941	91.53	89.695	90.013	100.75	96.28	103.28	101.04	105.66	92.327	89.712	87.426	107.85	89.927	91.693
95.46	92.623	91.903	91.505	89.664	89.997	100.73	96.267	103.26	101.04	105.67	92.296	89.687	87.406	107.85	89.912	91.66
95.441	92.613	91.879	91.48	89.641	89.973	100.72	96.254	103.25	101.03	105.64	92.275	89.669	87.386	107.85	89.904	91.666
95.423	92.595	91.847	91.436	89.619	89.958	100.71	96.246	103.24	101.02	105.62	92.254	89.657	87.365	107.77	89.892	91.669
95.403	92.558	91.823	91.434	89.601	89.945	100.69	96.243	103.23	100.99	105.61	92.235	89.634	87.342	107.7	89.874	91.641
95.376	92.512	91.793	91.391	89.578	89.917	100.68	96.234	103.22	100.93	105.59	92.213	89.605	87.318	107.66	89.865	91.567
95.355	92.463	91.777	91.35	89.559	89.906	100.66	96.219	103.21	100.91	105.56	92.191	89.588	87.296	107.69	89.853	91.488
95.349	92.474	91.779	91.351	89.55	89.902	100.65	96.203	103.2	100.94	105.55	92.174	89.582	87.276	107.72	89.842	91.49
95.334	92.468	91.757	91.338	89.537	89.886	100.64	96.193	103.2	100.93	105.55	92.148	89.564	87.252	107.74	89.825	91.449
95.312	92.418	91.734	91.316	89.518	89.866	100.62	96.191	103.18	100.89	105.54	92.123	89.543	87.227	107.75	89.811	91.399
95.291	92.345	91.73	91.304	89.497	89.844	100.61	96.181	103.17	100.87	105.51	92.093	89.523	87.203	107.76	89.794	91.339
95.275	92.326	91.718	91.271	89.479	89.832	100.6	96.166	103.15	100.87	105.49	92.071	89.512	87.182	107.76	89.779	91.345
95.253	92.261	91.704	91.235	89.465	89.812	100.59	96.156	103.14	100.85	105.47	92.051	89.484	87.159	107.62	89.765	91.341
95.236	92.222	91.692	91.219	89.447	89.793	100.57	96.143	103.13	100.89	105.45	92.035	89.462	87.135	107.48	89.746	91.328
95.216	92.181	91.679	91.189	89.428	89.77	100.56	96.131	103.12	100.88	105.42	92.005	89.437	87.114	107.48	89.73	91.259
95.205	92.182	91.655	91.179	89.41	89.749	100.55	96.121	103.1	100.92	105.42	91.983	89.431	87.092	107.5	89.712	91.266
95.192	92.173	91.629	91.164	89.4	89.738	100.53	96.112	103.09	100.9	105.41	91.965	89.441	87.068	107.51	89.699	91.27
95.171	92.151	91.596	91.137	89.374	89.733	100.52	96.105	103.08	100.86	105.39	91.938	89.427	87.046	107.52	89.685	91.243
95.163	92.157	91.582	91.14	89.362	89.725	100.51	96.097	103.07	100.85	105.38	91.934	89.42	87.03	107.54	89.669	91.258
95.15	92.126	91.561	91.122	89.343	89.706	100.5	96.088	103.06	100.85	105.37	91.914	89.419	87.008	107.56	89.66	91.273
95.127	92.047	91.534	91.077	89.324	89.687	100.49	96.071	103.05	100.84	105.34	91.883	89.399	86.984	107.57	89.641	91.219
95.104	92.013	91.519	91.056	89.307	89.67	100.47	96.054	103.03	100.82	105.3	91.855	89.371	86.96	107.49	89.622	91.179
95.083	91.947	91.5	91.029	89.287	89.659	100.46	96.04	103.02	100.81	105.27	91.828	89.354	86.937	107.44	89.606	91.134
95.063	91.919	91.476	90.997	89.274	89.654	100.45	96.025	103.01	100.79	105.25	91.799	89.336	86.911	107.35	89.594	91.117
95.039	91.885	91.442	90.959	89.249	89.635	100.43	96.01	102.99	100.79	105.21	91.767	89.31	86.889	107.27	89.574	91.119
95.016	91.876	91.404	90.917	89.221	89.612	100.42	96.001	102.97	100.79	105.2	91.739	89.282	86.865	107.15	89.558	91.034
94.997	91.841	91.368	90.908	89.191	89.592	100.4	95.986	102.95	100.79	105.18	91.708	89.272	86.841	107.15	89.545	90.982
94.976	91.808	91.344	90.887	89.174	89.586	100.39	95.983	102.94	100.75	105.16	91.68	89.252	86.817	107.13	89.534	90.96
94.959	91.768	91.343	90.867	89.155	89.592	100.38	95.969	102.93	100.76	105.13	91.659	89.228	86.794	107.14	89.52	90.951
94.939	91.751	91.336	90.844	89.141	89.588	100.36	95.951	102.91	100.75	105.1	91.63	89.208	86.77	107.01	89.502	90.934
94.914	91.757	91.302	90.816	89.117	89.568	100.35	95.938	102.9	100.69	105.07	91.602	89.186	86.75	107	89.484	90.886
94.888	91.721	91.274	90.776	89.093	89.544	100.34	95.924	102.88	100.66	105.04	91.571	89.164	86.724	106.91	89.468	90.851
94.866	91.667	91.258	90.759	89.076	89.52	100.32	95.912	102.86	100.63	105.01	91.548	89.139	86.704	106.83	89.449	90.825
94.852	91.635	91.246	90.761	89.057	89.501	100.31	95.895	102.85	100.7	104.98	91.535	89.119	86.684	106.83	89.433	90.821
94.832	91.623	91.233	90.719	89.033	89.488	100.3	95.884	102.83	100.68	104.95	91.502	89.1	86.66	106.84	89.418	90.783
94.809	91.579	91.224	90.677	89.015	89.483	100.29	95.869	102.82	100.66	104.92	91.48	89.072	86.638	106.71	89.411	90.722
94.793	91.562	91.212	90.68	89.001	89.466	100.27	95.854	102.81	100.65	104.91	91.457	89.056	86.615	106.71	89.394	90.709
94.779	91.55	91.19	90.684	88.986	89.456	100.26	95.839	102.8	100.65	104.89	91.438	89.046	86.592	106.7	89.379	90.717
94.762	91.559	91.173	90.672	88.976	89.461	100.25	95.827	102.79	100.61	104.86	91.413	89.034	86.57	106.71	89.365	90.718
94.749	91.511	91.144	90.676	88.961	89.449	100.23	95.817	102.77	100.62	104.86	91.391	89.026	86.546	106.69	89.347	90.734
94.732	91.457	91.124	90.674	88.94	89.433	100.22	95.804	102.76	100.62	104.84	91.365	89.014	86.522	106.69	89.329	90.734
94.716	91.441	91.105	90.671	88.921	89.427	100.21	95.794	102.75	100.61	104.81	91.341	89.006	86.5	106.7	89.311	90.738
94.699	91.444	91.092	90.647	88.901	89.406	100.2	95.779	102.73	100.59	104.78	91.325	88.998	86.48	106.71	89.295	90.69
94.684	91.447	91.06	90.633	88.879	89.387	100.18	95.761	102.73	100.57	104.78	91.3	88.997	86.455	106.73	89.276	90.695
94.669	91.415	91.034	90.638	88.869	89.379	100.17	95.747	102.71	100.56	104.78	91.276	88.99	86.432	106.74	89.257	90.674
94.66	91.411	91.017	90.631	88.852	89.366	100.15	95.741	102.7	100.58	104.77	91.26	88.992	86.411	106.74	89.249	90.692
94.642	91.379	91	90.619	88.841	89.346	100.14	95.735	102.69	100.57	104.73	91.241	88.971	86.39	106.69	89.23	90.696
94.627	91.346	90.99	90.622	88.835	89.328	100.13	95.741	102.7	100.54	104.69	91.217	88.955	86.368	106.69	89.215	90.657
94.616	91.374	90.983	90.631	88.831	89.31	100.12	95.775	102.69	100.49	104.67	91.19	88.94	86.348	106.7	89.203	90.645
94.605	91.363	90.991	90.638	88.832	89.287	100.11	95.814	102.7	100.44	104.64	91.163	88.925	86.328	106.71	89.188	90.624
94.59	91.327	90.982	90.65	88.821	89.264	100.1	95.812	102.7	100.39	104.62	91.139	88.92	86.306	106.7	89.17	90.556
94.574	91.297	90.977	90.647	88.822	89.243	100.09	95.814	102.71	100.36	104.59	91.11	88.904	86.285	106.6	89.151	90.471
94.544	91.245	90.94	90.618	88.799	89.219	100.08	95.798	102.7	100.3	104.55	91.08	88.879	86.259	106.44	89.133	90.4
94.524	91.249	90.907	90.608	88.78	89.196	100.07	95.795	102.69	100.25	104.52	91.06	88.855	86.246	106.3	89.132	90.329
94.498	91.224	90.872	90.571	88.761	89.177	100.05	95.789	102.68	100.19	104.48	91.035	88.826	86.224	106.27	89.124	90.25
94.473	91.202	90.837	90.556	88.741	89.152	100.03	95.788	102.66	100.15	104.45	91.008	88.802	86.201	106.2	89.107	90.176
94.458	91.212	90.819	90.56	88.738	89.137	100.02	95.79	102.66	100.09	104.43	90.996	88.782	86.187	106.1	89.105	90.131
94.45	91.24	90.829	90.566	88.739	89.128	100.02	95.807	102.66	100.05	104.41	90.983	88.76	86.178	106.1	89.105	90.103
94.428	91.239	90.799	90.525	88.72	89.104	100	95.813	102.64	99.987	104.39	90.955	88.744	86.153	106.1	89.089	90.071
94.414	91.286	90.786	90.519	88.713	89.083	99.989	95.817	102.63	99.938	104.37	90.935	88.723	86.138	106.05	89.082	90.01
94.408	91.316	90.78	90.528	88.713	89.064	99.983	95.84	102.63	99.91	104.35	90.938	88.707	86.126	106.05	89.082	90.006
94.403	91.325	90.796	90.543	88.714	89.049	99.975	95.877	102.63	99.896	104.32	90.925	88.689	86.119	106.06	89.079	89.986
94.406	91.388	90.815	90.559	88.716	89.041	99.967	95.9	102.63	99.888	104.32	90.924	88.696	86.102	106.08	89.079	89.999
94.407	91.433	90.818	90.571	88.717	89.046	99.958	95.914	102.63	99.881	104.31	90.915	88.694	86.091	106.13	89.074	90.011
94.413	91.447	90.832	90.608	88.718	89.084	99.951	95.949	102.64	99.882	104.32	90.923	88.698	86.088	106.14	89.081	90.036
94.424	91.536	90.822	90.64	88.719	89.066	99.942	95.955	102.63	99.937	104.33	90.93	88.77	86.077	106.22	89.086	90.071
94.439	91.578	90.832	90.703	88.727	89.085	99.961	95.997	102.65	99.951	104.35	90.942	88.781	86.084	106.28	89.106	90.093
94.444	91.603	90.837	90.721	88.727	89.087	99.956	96.017	102.66	99.964	104.35	90.946	88.79	86.081	106.31	89.112	90.112
94.448	91.627	90.852	90.742	88.728	89.082	99.952	96.048	102.66	99.997	104.35	90.952	88.786	86.081	106.32	89.115	90.132
94.453	91.688	90.832	90.756	88.732	89.077	99.94	96.055	102.66	100	104.34	90.953	88.816	86.078	106.39	89.115	90.157
94.456	91.726	90.817	90.776	88.735	89.083	99.931	96.072	102.66	99.984	104.35	90.956	88.837	86.069	106.45	89.115	90.17
94.451	91.752	90.789	90.762	88.733	89.072	99.919	96.07	102.65	99.958	104.36	90.947	88.852	86.057	106.5	89.106	90.158
94.431	91.747	90.756	90.732	88.718	89.048	99.906	96.068	102.64	99.907	104.35	90.925	88.83	86.042	106.51	89.091	90.159
94.411	91.726	90.747	90.7	88.703	89.025	99.892	96.058	102.64	99.863	104.34	90.896	88.813	86.018	106.44	89.076	90.115
94.393	91.698	90.722	90.674	88.693	89.009	99.878	96.052	102.62	99.815	104.33	90.887	88.794	85.999	106.46	89.063	90.086
94.376	91.637	90.686	90.652	88.672	89.001	99.863	96.044	102.61	99.798	104.32	90.879	88.78	85.979	106.47	89.054	90.066
94.356	91.612	90.663	90.623	88.663	88.98	99.851	96.049	102.6	99.759	104.31	90.864	88.753	85.958	106.42	89.041	90.002
94.338	91.584	90.635	90.584	88.648	88.96	99.838	96.047	102.59	99.733	104.3	90.846	88.736	85.939	106.42	89.025	90.003
94.32	91.556	90.611	90.547	88.632	88.938	99.825	96.035	102.58	99.713	104.28	90.824	88.717	85.92	106.43	89.007	89.951
94.303	91.534	90.597	90.514	88.616	88.924	99.814	96.026	102.57	99.688	104.25	90.803	88.707	85.898	106.41	88.999	89.94
94.286	91.489	90.577	90.513	88.604	88.906	99.8	96.026	102.56	99.67	104.23	90.786	88.69	85.88	106.37	88.988	89.924
94.272	91.438	90.558	90.498	88.593	88.894	99.789	96.019	102.55	99.667	104.22	90.763	88.678	85.861	106.39	88.977	89.864
94.256	91.418	90.559	90.477	88.58	88.884	99.783	96.006	102.54	99.649	104.19	90.742	88.66	85.839	106.28	88.964	89.864
94.238	91.349	90.53	90.44	88.566	88.862	99.769	95.997	102.53	99.648	104.16	90.714	88.642	85.816	106.28	88.957	89.871
94.22	91.312	90.526	90.444	88.557	88.849	99.76	95.988	102.53	99.622	104.14	90.688	88.613	85.794	106.16	88.946	89.823
94.203	91.242	90.503	90.416	88.544	88.833	99.747	95.978	102.51	99.616	104.13	90.662	88.602	85.773	106.18	88.93	89.823
94.184	91.184	90.507	90.389	88.533	88.824	99.736	95.964	102.51	99.585	104.1	90.643	88.581	85.753	106.11	88.915	89.78
94.174	91.166	90.507	90.37	88.521	88.805	99.724	95.957	102.5	99.607	104.1	90.633	88.563	85.735	106.12	88.906	89.783
94.162	91.174	90.484	90.359	88.51	88.786	99.712	95.95	102.49	99.592	104.1	90.61	88.555	85.714	106.15	88.893	89.788
94.151	91.185	90.477	90.343	88.493	88.771	99.698	95.941	102.47	99.591	104.09	90.594	88.548	85.694	106.17	88.883	89.792
94.124	91.084	90.459	90.299	88.473	88.758	99.686	95.935	102.45	99.554	104.05	90.565	88.515	85.673	105.98	88.874	89.718
94.103	91.056	90.442	90.263	88.454	88.737	99.673	95.925	102.44	99.534	104.01	90.54	88.489	85.654	105.98	88.858	89.679
94.078	90.98	90.427	90.222	88.436	88.726	99.658	95.919	102.43	99.494	103.99	90.513	88.459	85.629	105.9	88.842	89.632
94.062	90.929	90.412	90.207	88.422	88.714	99.645	95.913	102.41	99.505	103.96	90.493	88.437	85.611	105.79	88.827	89.617
94.048	90.929	90.393	90.175	88.406	88.723	99.633	95.904	102.4	99.495	103.96	90.467	88.43	85.591	105.76	88.817	89.594
94.031	90.936	90.367	90.155	88.393	88.71	99.619	95.892	102.39	99.474	103.94	90.442	88.419	85.571	105.77	88.8	89.556
94.01	90.855	90.35	90.113	88.376	88.688	99.609	95.884	102.37	99.459	103.91	90.409	88.391	85.549	105.77	88.792	89.525
93.99	90.808	90.336	90.085	88.359	88.675	99.596	95.87	102.36	99.444	103.88	90.388	88.368	85.529	105.78	88.78	89.464
93.975	90.79	90.313	90.061	88.344	88.669	99.583	95.858	102.35	99.456	103.86	90.366	88.355	85.51	105.78	88.772	89.418
93.955	90.753	90.285	90.036	88.326	88.655	99.57	95.847	102.33	99.432	103.82	90.341	88.34	85.493	105.67	88.757	89.396
93.937	90.715	90.271	90.016	88.309	88.635	99.56	95.837	102.33	99.409	103.81	90.317	88.324	85.472	105.66	88.738	89.389
93.921	90.707	90.253	89.987	88.295	88.618	99.546	95.826	102.31	99.395	103.81	90.292	88.304	85.453	105.67	88.721	89.343
93.908	90.723	90.236	89.969	88.276	88.603	99.533	95.814	102.3	99.408	103.8	90.272	88.289	85.433	105.7	88.704	89.31
93.89	90.678	90.217	89.959	88.265	88.582	99.523	95.8	102.28	99.385	103.78	90.254	88.271	85.418	105.58	88.688	89.269
93.874	90.64	90.205	89.931	88.249	88.564	99.512	95.79	102.27	99.385	103.76	90.231	88.257	85.399	105.53	88.674	89.277
93.866	90.652	90.192	89.939	88.238	88.558	99.502	95.782	102.26	99.377	103.76	90.215	88.26	85.378	105.56	88.658	89.283
93.857	90.653	90.167	89.939	88.223	88.547	99.489	95.775	102.25	99.411	103.75	90.192	88.259	85.358	105.58	88.645	89.293
93.844	90.665	90.141	89.94	88.207	88.537	99.476	95.77	102.23	99.373	103.74	90.166	88.253	85.336	105.61	88.63	89.264
93.833	90.641	90.129	89.933	88.198	88.522	99.465	95.763	102.22	99.37	103.73	90.161	88.245	85.32	105.62	88.62	89.275
93.818	90.593	90.127	89.919	88.187	88.503	99.453	95.755	102.22	99.357	103.71	90.138	88.23	85.304	105.62	88.607	89.272
93.799	90.6	90.1	89.92	88.167	88.484	99.44	95.75	102.2	99.317	103.68	90.119	88.209	85.287	105.56	88.593	89.242
93.775	90.565	90.066	89.892	88.144	88.464	99.425	95.743	102.19	99.277	103.64	90.088	88.192	85.267	105.48	88.578	89.194
93.754	90.523	90.057	89.859	88.126	88.456	99.413	95.733	102.18	99.247	103.62	90.06	88.166	85.25	105.35	88.564	89.131
93.735	90.506	90.034	89.825	88.108	88.44	99.398	95.723	102.16	99.232	103.6	90.036	88.144	85.227	105.35	88.55	89.069
93.721	90.457	90.018	89.8	88.099	88.425	99.387	95.711	102.15	99.229	103.6	90.02	88.13	85.209	105.32	88.542	89.062
93.707	90.458	90.004	89.773	88.085	88.423	99.374	95.703	102.14	99.214	103.58	89.996	88.117	85.187	105.34	88.528	89.068
93.693	90.445	89.99	89.775	88.073	88.418	99.36	95.702	102.13	99.21	103.57	89.969	88.099	85.165	105.33	88.515	89.061
93.673	90.386	89.966	89.738	88.062	88.408	99.347	95.692	102.12	99.185	103.55	89.948	88.074	85.144	105.27	88.505	89.043
93.658	90.332	89.951	89.743	88.043	88.39	99.334	95.678	102.1	99.194	103.53	89.928	88.061	85.12	105.3	88.492	89.007
93.641	90.322	89.938	89.737	88.028	88.38	99.322	95.665	102.09	99.179	103.51	89.903	88.041	85.102	105.2	88.477	89.004
93.626	90.306	89.919	89.733	88.019	88.367	99.31	95.651	102.08	99.155	103.49	89.876	88.028	85.081	105.18	88.462	89
93.613	90.287	89.901	89.731	87.999	88.348	99.297	95.639	102.07	99.15	103.49	89.853	88.023	85.059	105.22	88.446	88.975
93.596	90.238	89.894	89.711	87.982	88.334	99.286	95.628	102.06	99.158	103.46	89.845	87.998	85.041	105.11	88.43	88.954
93.578	90.195	89.881	89.702	87.968	88.323	99.274	95.62	102.04	99.141	103.43	89.824	87.976	85.02	105.11	88.416	88.918
93.561	90.179	89.868	89.673	87.953	88.323	99.26	95.605	102.03	99.137	103.41	89.796	87.956	85	105.13	88.403	88.871
93.547	90.149	89.867	89.678	87.94	88.308	99.249	95.594	102.02	99.125	103.39	89.771	87.941	84.979	105.14	88.389	88.85
93.535	90.155	89.857	89.693	87.929	88.296	99.236	95.587	102.01	99.105	103.37	89.753	87.932	84.959	105.08	88.377	88.868
93.522	90.142	89.837	89.681	87.917	88.289	99.224	95.58	102	99.09	103.36	89.729	87.925	84.94	105.08	88.363	88.854
93.508	90.103	89.818	89.663	87.909	88.278	99.213	95.57	101.99	99.065	103.37	89.704	87.924	84.923	105.09	88.349	88.844
93.49	90.036	89.789	89.634	87.887	88.261	99.198	95.558	101.97	99.095	103.36	89.677	87.906	84.902	104.98	88.333	88.808
93.471	90.028	89.769	89.611	87.87	88.249	99.184	95.553	101.95	99.087	103.32	89.648	87.881	84.881	104.98	88.319	88.801
93.449	89.943	89.75	89.577	87.856	88.23	99.172	95.548	101.94	99.062	103.29	89.621	87.853	84.859	104.92	88.303	88.766
93.434	89.89	89.734	89.565	87.848	88.218	99.157	95.54	101.93	99.075	103.28	89.595	87.833	84.837	104.87	88.286	88.767
93.419	89.88	89.715	89.555	87.832	88.211	99.144	95.533	101.92	99.071	103.26	89.571	87.816	84.817	104.86	88.269	88.768
93.399	89.844	89.708	89.541	87.821	88.198	99.133	95.524	101.9	99.031	103.23	89.548	87.789	84.796	104.79	88.257	88.729
93.382	89.831	89.679	89.52	87.811	88.179	99.119	95.514	101.89	99.002	103.21	89.518	87.78	84.772	104.82	88.242	88.694
93.37	89.836	89.667	89.52	87.801	88.163	99.108	95.506	101.88	98.989	103.2	89.503	87.768	84.753	104.83	88.225	88.656
93.361	89.837	89.65	89.521	87.788	88.158	99.097	95.494	101.87	98.988	103.18	89.488	87.769	84.735	104.86	88.22	88.661
93.348	89.835	89.637	89.512	87.776	88.145	99.085	95.486	101.86	98.956	103.17	89.468	87.783	84.714	104.81	88.211	88.648
93.335	89.808	89.617	89.513	87.765	88.13	99.072	95.481	101.85	98.923	103.16	89.458	87.779	84.694	104.83	88.197	88.645
93.325	89.797	89.602	89.49	87.758	88.121	99.06	95.478	101.84	98.905	103.16	89.443	87.775	84.676	104.88	88.186	88.647
93.32	89.801	89.583	89.49	87.759	88.101	99.048	95.478	101.85	98.91	103.15	89.425	87.784	84.658	104.92	88.172	88.655
93.301	89.737	89.564	89.49	87.752	88.085	99.037	95.475	101.84	98.872	103.11	89.398	87.769	84.638	104.88	88.156	88.561
93.295	89.743	89.568	89.503	87.754	88.069	99.036	95.498	101.85	98.842	103.09	89.375	87.752	84.622	104.9	88.145	88.478
93.291	89.775	89.58	89.52	87.756	88.058	99.03	95.546	101.86	98.8	103.07	89.366	87.745	84.606	104.91	88.136	88.441
93.279	89.778	89.575	89.528	87.747	88.041	99.019	95.574	101.85	98.76	103.04	89.346	87.739	84.587	104.91	88.127	88.397
93.274	89.729	89.563	89.544	87.748	88.024	99.007	95.582	101.84	98.822	103.03	89.344	87.728	84.573	104.87	88.116	88.399
93.263	89.699	89.56	89.535	87.751	88.009	98.997	95.609	101.85	98.797	103.01	89.324	87.712	84.554	104.87	88.107	88.355
93.255	89.711	89.56	89.526	87.752	87.99	98.99	95.633	101.86	98.747	102.99	89.303	87.706	84.534	104.87	88.101	88.304
93.259	89.745	89.559	89.545	87.757	87.972	98.985	95.653	101.87	98.743	102.98	89.305	87.742	84.523	104.89	88.091	88.317
93.265	89.759	89.561	89.58	87.761	87.958	98.984	95.691	101.88	98.725	103	89.297	87.807	84.507	104.92	88.088	88.339
93.268	89.776	89.554	89.617	87.767	87.944	98.974	95.707	101.88	98.72	103.01	89.296	87.831	84.49	104.94	88.081	88.354
93.268	89.787	89.548	89.648	87.769	87.935	98.966	95.732	101.89	98.689	103.02	89.282	87.863	84.47	104.95	88.07	88.36
93.261	89.788	89.537	89.663	87.773	87.919	98.955	95.741	101.89	98.651	103	89.263	87.868	84.45	104.98	88.064	88.365
93.253	89.806	89.544	89.688	87.774	87.904	98.948	95.774	101.9	98.606	102.98	89.247	87.849	84.436	104.98	88.055	88.301
93.258	89.849	89.57	89.735	87.777	87.893	98.943	95.822	101.91	98.574	102.98	89.247	87.854	84.424	105.02	88.05	88.271
93.256	89.934	89.552	89.75	87.769	87.883	98.931	95.825	101.9	98.543	102.97	89.236	87.87	84.411	105.05	88.04	88.287
93.239	89.95	89.521	89.751	87.756	87.867	98.917	95.836	101.89	98.502	102.94	89.219	87.846	84.396	104.97	88.028	88.287
93.219	89.946	89.487	89.712	87.734	87.847	98.902	95.827	101.88	98.468	102.93	89.196	87.825	84.376	104.97	88.014	88.264
93.201	89.949	89.457	89.7	87.714	87.831	98.887	95.818	101.87	98.438	102.91	89.17	87.803	84.358	104.99	88.002	88.267
93.183	89.875	89.435	89.668	87.692	87.816	98.872	95.814	101.85	98.419	102.9	89.157	87.784	84.339	104.96	87.991	88.278
93.17	89.868	89.414	89.648	87.675	87.844	98.86	95.807	101.84	98.392	102.88	89.137	87.778	84.322	104.98	87.979	88.282
93.156	89.824	89.387	89.642	87.66	87.835	98.85	95.793	101.84	98.36	102.88	89.117	87.774	84.308	104.97	87.978	88.256
93.136	89.763	89.375	89.614	87.65	87.818	98.836	95.777	101.83	98.324	102.85	89.092	87.756	84.288	104.91	87.965	88.206
93.123	89.765	89.354	89.604	87.633	87.816	98.822	95.766	101.82	98.347	102.83	89.077	87.744	84.268	104.87	87.952	88.212
93.116	89.743	89.339	89.613	87.622	87.803	98.811	95.76	101.81	98.37	102.84	89.064	87.733	84.25	104.9	87.938	88.223
93.107	89.745	89.327	89.608	87.614	87.8	98.8	95.755	101.81	98.391	102.84	89.044	87.72	84.233	104.89	87.926	88.232
93.092	89.757	89.302	89.588	87.598	87.787	98.787	95.752	101.8	98.355	102.84	89.03	87.698	84.216	104.88	87.922	88.226
93.069	89.694	89.276	89.548	87.58	87.77	98.775	95.746	101.78	98.325	102.81	89.006	87.671	84.196	104.76	87.913	88.18
93.063	89.704	89.252	89.57	87.57	87.756	98.765	95.743	101.78	98.295	102.81	89.002	87.686	84.183	104.76	87.902	88.194
93.071	89.721	89.228	89.607	87.565	87.742	98.753	95.74	101.77	98.347	102.83	89.008	87.778	84.17	104.87	87.899	88.245
93.075	89.766	89.199	89.611	87.551	87.724	98.739	95.729	101.75	98.331	102.86	89.012	87.878	84.156	104.96	87.902	88.288
93.076	89.794	89.174	89.603	87.539	87.705	98.725	95.718	101.74	98.333	102.89	89.013	87.96	84.14	104.97	87.896	88.335
93.079	89.824	89.142	89.613	87.525	87.686	98.713	95.708	101.73	98.353	102.91	89.015	88.064	84.126	105.02	87.891	88.379
93.082	89.849	89.115	89.631	87.515	87.673	98.701	95.701	101.72	98.352	102.93	89.017	88.129	84.115	105.07	87.888	88.418
93.082	89.852	89.087	89.628	87.502	87.656	98.69	95.693	101.71	98.345	102.95	89.019	88.189	84.1	105.11	87.888	88.465
93.075	89.857	89.062	89.615	87.489	87.642	98.677	95.682	101.7	98.321	102.96	89.02	88.211	84.087	105.16	87.883	88.483
93.083	89.892	89.065	89.641	87.49	87.636	98.669	95.694	101.7	98.319	102.99	89.034	88.261	84.081	105.21	87.882	88.534
93.085	89.925	89.086	89.661	87.493	87.621	98.661	95.725	101.69	98.307	103	89.037	88.26	84.072	105.24	87.883	88.56
93.067	89.89	89.061	89.626	87.479	87.604	98.647	95.723	101.69	98.268	102.98	89.013	88.236	84.06	105.23	87.871	88.574
93.049	89.822	89.051	89.613	87.47	87.591	98.637	95.72	101.67	98.232	102.97	88.995	88.204	84.039	105.15	87.857	88.586
93.035	89.79	89.044	89.609	87.466	87.58	98.626	95.723	101.67	98.212	102.94	88.982	88.18	84.021	105.09	87.843	88.582
93.016	89.747	89.025	89.57	87.453	87.566	98.615	95.713	101.66	98.176	102.92	88.957	88.162	84.004	105.01	87.84	88.551
92.998	89.695	89.007	89.559	87.442	87.549	98.604	95.709	101.65	98.157	102.9	88.931	88.14	83.984	105	87.826	88.517
92.985	89.659	88.983	89.536	87.429	87.535	98.59	95.706	101.64	98.141	102.89	88.91	88.132	83.968	104.99	87.819	88.523
92.967	89.618	88.969	89.523	87.423	87.522	98.58	95.701	101.63	98.114	102.86	88.888	88.105	83.949	104.92	87.808	88.451
92.957	89.579	88.962	89.523	87.412	87.511	98.571	95.691	101.62	98.116	102.86	88.867	88.099	83.932	104.91	87.799	88.458
92.947	89.56	88.948	89.537	87.4	87.507	98.559	95.686	101.61	98.14	102.85	88.852	88.087	83.915	104.83	87.787	88.455
92.926	89.494	88.921	89.509	87.385	87.495	98.545	95.683	101.6	98.108	102.82	88.824	88.068	83.895	104.82	87.776	88.438
92.905	89.434	88.899	89.467	87.373	87.486	98.533	95.672	101.59	98.08	102.79	88.8	88.041	83.877	104.71	87.767	88.384
92.89	89.382	88.884	89.464	87.361	87.482	98.521	95.664	101.58	98.09	102.77	88.781	88.013	83.86	104.64	87.753	88.371
92.878	89.367	88.871	89.448	87.351	87.471	98.509	95.658	101.57	98.1	102.76	88.76	87.998	83.844	104.63	87.739	88.361
92.863	89.378	88.852	89.433	87.335	87.462	98.497	95.65	101.56	98.078	102.76	88.741	87.979	83.827	104.63	87.723	88.354
92.859	89.401	88.838	89.454	87.326	87.455	98.485	95.643	101.55	98.061	102.75	88.738	87.988	83.813	104.69	87.721	88.368
92.838	89.32	88.823	89.417	87.312	87.438	98.471	95.642	101.54	98.013	102.72	88.716	87.965	83.794	104.6	87.708	88.32
92.819	89.283	88.807	89.389	87.299	87.425	98.459	95.634	101.53	97.976	102.71	88.695	87.945	83.775	104.59	87.696	88.267
92.803	89.206	88.796	89.385	87.29	87.411	98.448	95.624	101.51	97.951	102.69	88.671	87.923	83.758	104.62	87.683	88.25
92.792	89.183	88.773	89.375	87.277	87.402	98.436	95.61	101.5	97.981	102.67	88.647	87.916	83.744	104.65	87.67	88.244
92.777	89.169	88.761	89.351	87.265	87.392	98.426	95.603	101.5	97.971	102.66	88.625	87.894	83.728	104.65	87.657	88.194
92.771	89.186	88.759	89.353	87.256	87.386	98.416	95.601	101.49	97.977	102.64	88.608	87.889	83.712	104.67	87.646	88.203
92.758	89.162	88.747	89.347	87.242	87.379	98.405	95.591	101.48	97.97	102.63	88.59	87.881	83.691	104.68	87.632	88.204
92.74	89.13	88.729	89.335	87.228	87.378	98.393	95.58	101.46	97.939	102.61	88.563	87.862	83.674	104.61	87.617	88.206
92.722	89.093	88.724	89.311	87.219	87.365	98.383	95.568	101.45	97.913	102.58	88.537	87.837	83.654	104.54	87.602	88.183
92.701	89.029	88.699	89.281	87.201	87.351	98.369	95.563	101.44	97.895	102.55	88.51	87.802	83.633	104.55	87.591	88.12
92.69	89.009	88.689	89.277	87.195	87.343	98.361	95.554	101.43	97.917	102.52	88.495	87.782	83.62	104.56	87.585	88.125
92.679	88.982	88.678	89.282	87.181	87.33	98.35	95.541	101.42	97.96	102.51	88.482	87.764	83.603	104.56	87.571	88.128
92.665	88.981	88.668	89.255	87.168	87.316	98.339	95.531	101.4	97.947	102.49	88.46	87.749	83.586	104.58	87.556	88.089
92.655	88.965	88.654	89.241	87.155	87.311	98.327	95.521	101.39	97.976	102.49	88.437	87.742	83.572	104.58	87.544	88.093
92.639	88.93	88.647	89.22	87.143	87.298	98.317	95.513	101.38	97.962	102.45	88.418	87.722	83.552	104.59	87.534	88.094
92.623	88.877	88.636	89.202	87.128	87.291	98.306	95.502	101.36	97.967	102.42	88.4	87.697	83.535	104.59	87.522	88.087
92.609	88.859	88.63	89.193	87.116	87.283	98.296	95.489	101.35	97.963	102.39	88.379	87.682	83.516	104.57	87.51	88.062
92.593	88.85	88.624	89.191	87.107	87.275	98.285	95.475	101.34	97.929	102.37	88.354	87.667	83.496	104.55	87.496	88.013
92.58	88.847	88.605	89.185	87.097	87.264	98.273	95.46	101.33	97.91	102.36	88.335	87.661	83.478	104.56	87.483	87.968
92.572	88.833	88.593	89.181	87.081	87.26	98.262	95.447	101.32	97.951	102.36	88.327	87.657	83.462	104.56	87.471	87.993
92.556	88.775	88.584	89.163	87.073	87.249	98.251	95.437	101.31	97.928	102.34	88.302	87.643	83.443	104.56	87.457	87.99
92.534	88.695	88.556	89.131	87.055	87.232	98.238	95.428	101.29	97.903	102.32	88.271	87.618	83.423	104.57	87.44	87.932
92.518	88.665	88.537	89.106	87.041	87.218	98.226	95.421	101.27	97.89	102.3	88.248	87.597	83.404	104.58	87.426	87.9
92.498	88.609	88.526	89.076	87.025	87.201	98.215	95.409	101.26	97.866	102.26	88.225	87.577	83.385	104.52	87.413	87.862
92.485	88.576	88.514	89.064	87.012	87.191	98.203	95.395	101.25	97.88	102.23	88.208	87.564	83.368	104.53	87.401	87.867
92.469	88.538	88.495	89.03	86.999	87.189	98.192	95.383	101.24	97.865	102.2	88.182	87.551	83.35	104.53	87.387	87.842
92.449	88.468	88.483	89.007	86.988	87.182	98.181	95.372	101.23	97.841	102.17	88.157	87.526	83.331	104.42	87.374	87.801
92.436	88.434	88.468	89.011	86.975	87.171	98.17	95.359	101.22	97.858	102.15	88.141	87.511	83.316	104.41	87.363	87.795
92.426	88.439	88.459	88.998	86.971	87.163	98.16	95.349	101.21	97.838	102.13	88.122	87.509	83.296	104.42	87.351	87.803
92.415	88.399	88.442	89	86.958	87.153	98.147	95.34	101.2	97.835	102.13	88.101	87.505	83.278	104.44	87.339	87.803
92.407	88.414	88.431	88.996	86.95	87.149	98.138	95.331	101.19	97.82	102.12	88.088	87.502	83.264	104.47	87.326	87.808
92.393	88.364	88.427	88.996	86.942	87.137	98.127	95.318	101.19	97.813	102.09	88.071	87.488	83.247	104.4	87.312	87.795
92.382	88.331	88.435	88.994	86.932	87.132	98.12	95.309	101.18	97.792	102.08	88.053	87.479	83.23	104.34	87.299	87.789
92.369	88.332	88.415	88.966	86.922	87.12	98.11	95.299	101.17	97.773	102.06	88.028	87.476	83.211	104.37	87.286	87.795
92.349	88.288	88.389	88.951	86.905	87.106	98.098	95.294	101.15	97.748	102.03	88	87.453	83.191	104.37	87.272	87.754
92.329	88.23	88.373	88.913	86.89	87.096	98.087	95.283	101.14	97.728	102	87.978	87.424	83.173	104.23	87.257	87.733
92.311	88.198	88.356	88.89	86.876	87.081	98.075	95.269	101.12	97.714	101.98	87.967	87.398	83.156	104.18	87.242	87.72
92.293	88.148	88.336	88.864	86.864	87.07	98.064	95.255	101.11	97.695	101.94	87.942	87.378	83.135	104.13	87.232	87.686
92.279	88.101	88.315	88.858	86.852	87.069	98.051	95.241	101.1	97.705	101.93	87.922	87.361	83.117	104.12	87.222	87.69
92.266	88.104	88.304	88.859	86.843	87.062	98.04	95.238	101.09	97.671	101.91	87.905	87.347	83.099	104.12	87.208	87.693
92.255	88.07	88.293	88.864	86.831	87.051	98.028	95.229	101.08	97.689	101.89	87.895	87.336	83.082	104.14	87.195	87.7
92.245	88.079	88.285	88.86	86.822	87.045	98.019	95.216	101.07	97.673	101.87	87.879	87.329	83.064	104.13	87.186	87.697
92.23	88.045	88.261	88.836	86.811	87.04	98.007	95.204	101.06	97.649	101.85	87.853	87.326	83.044	104.14	87.173	87.694
92.221	88.028	88.262	88.857	86.803	87.038	97.998	95.195	101.05	97.636	101.83	87.844	87.317	83.029	104.16	87.159	87.706
92.215	88.009	88.24	88.859	86.789	87.035	97.986	95.186	101.04	97.677	101.83	87.841	87.33	83.014	104.17	87.151	87.722
92.204	87.995	88.227	88.852	86.783	87.028	97.975	95.182	101.04	97.646	101.83	87.829	87.328	82.995	104.18	87.137	87.724
92.194	88.001	88.21	88.819	86.772	87.026	97.963	95.169	101.03	97.663	101.82	87.809	87.326	82.978	104.18	87.123	87.727
92.182	87.966	88.202	88.819	86.771	87.016	97.951	95.165	101.02	97.639	101.79	87.792	87.32	82.961	104.2	87.111	87.677
92.175	87.969	88.195	88.832	86.763	87.001	97.94	95.164	101.01	97.654	101.77	87.788	87.319	82.948	104.21	87.101	87.681
92.167	87.93	88.193	88.837	86.761	86.986	97.929	95.16	101.01	97.651	101.75	87.77	87.314	82.932	104.19	87.092	87.694
92.152	87.926	88.174	88.83	86.753	86.979	97.916	95.154	101	97.617	101.73	87.753	87.301	82.916	104.08	87.084	87.669
92.131	87.861	88.153	88.813	86.741	86.964	97.902	95.138	100.99	97.593	101.71	87.727	87.272	82.896	103.96	87.068	87.648
92.112	87.848	88.129	88.796	86.725	86.954	97.889	95.138	100.98	97.548	101.68	87.703	87.245	82.881	103.9	87.057	87.608
92.094	87.809	88.104	88.782	86.71	86.944	97.878	95.14	100.97	97.51	101.65	87.681	87.226	82.867	103.75	87.05	87.587
92.079	87.8	88.083	88.769	86.697	86.933	97.866	95.139	100.96	97.482	101.64	87.66	87.21	82.849	103.73	87.04	87.588
92.061	87.805	88.06	88.755	86.683	86.917	97.853	95.132	100.94	97.437	101.63	87.635	87.185	82.831	103.63	87.028	87.554
92.041	87.774	88.037	88.715	86.669	86.902	97.839	95.125	100.93	97.396	101.62	87.608	87.161	82.814	103.61	87.017	87.53
92.027	87.719	88.045	88.695	86.662	86.889	97.83	95.116	100.92	97.381	101.59	87.6	87.137	82.798	103.52	87.011	87.49
92.018	87.711	88.036	88.686	86.655	86.884	97.82	95.111	100.92	97.385	101.59	87.583	87.122	82.783	103.53	87	87.488
92.012	87.718	88.025	88.669	86.645	86.886	97.811	95.101	100.92	97.453	101.57	87.567	87.119	82.771	103.54	86.996	87.512
92	87.673	88.016	88.665	86.638	86.876	97.801	95.096	100.91	97.467	101.54	87.549	87.094	82.755	103.51	86.985	87.524
91.986	87.628	88.003	88.659	86.633	86.872	97.79	95.089	100.9	97.442	101.52	87.523	87.079	82.735	103.51	86.973	87.5
91.975	87.609	87.999	88.639	86.623	86.863	97.78	95.079	100.89	97.433	101.53	87.509	87.07	82.718	103.52	86.962	87.482
91.968	87.602	87.984	88.647	86.613	86.85	97.772	95.069	100.88	97.457	101.52	87.492	87.069	82.701	103.49	86.95	87.495
91.956	87.614	87.974	88.647	86.604	86.842	97.761	95.057	100.87	97.447	101.5	87.478	87.048	82.688	103.5	86.939	87.499
91.938	87.591	87.96	88.629	86.592	86.831	97.75	95.049	100.86	97.416	101.48	87.457	87.022	82.669	103.44	86.925	87.469
91.921	87.523	87.941	88.619	86.578	86.822	97.737	95.043	100.84	97.398	101.46	87.434	86.995	82.654	103.44	86.916	87.426
91.904	87.443	87.918	88.603	86.565	86.811	97.726	95.034	100.83	97.389	101.44	87.411	86.973	82.637	103.45	86.903	87.397
91.89	87.402	87.913	88.6	86.555	86.798	97.715	95.022	100.82	97.384	101.41	87.391	86.951	82.622	103.44	86.892	87.379
91.877	87.37	87.92	88.585	86.548	86.789	97.707	95.01	100.81	97.38	101.39	87.37	86.928	82.604	103.37	86.883	87.358
91.864	87.37	87.909	88.581	86.538	86.782	97.696	94.999	100.8	97.376	101.36	87.35	86.912	82.586	103.32	86.869	87.352
91.851	87.373	87.905	88.569	86.53	86.774	97.686	94.989	100.8	97.355	101.34	87.326	86.897	82.567	103.27	86.855	87.347
91.838	87.329	87.888	88.563	86.52	86.761	97.677	94.978	100.79	97.369	101.32	87.307	86.883	82.551	103.27	86.844	87.326
91.828	87.327	87.869	88.56	86.511	86.757	97.667	94.97	100.77	97.36	101.31	87.296	86.873	82.537	103.27	86.831	87.332
91.812	87.272	87.855	88.534	86.497	86.743	97.656	94.961	100.76	97.359	101.28	87.269	86.857	82.519	103.27	86.821	87.311
91.794	87.239	87.841	88.511	86.482	86.737	97.646	94.946	100.75	97.339	101.25	87.247	86.832	82.5	103.27	86.809	87.264
91.777	87.199	87.82	88.491	86.467	86.731	97.635	94.935	100.74	97.316	101.23	87.221	86.807	82.484	103.2	86.796	87.261
91.765	87.199	87.808	88.478	86.46	86.722	97.623	94.921	100.73	97.313	101.2	87.199	86.792	82.467	103.21	86.785	87.262
91.755	87.191	87.792	88.481	86.451	86.713	97.612	94.909	100.72	97.329	101.19	87.185	86.784	82.451	103.23	86.773	87.256
91.74	87.154	87.784	88.474	86.443	86.708	97.602	94.898	100.72	97.305	101.16	87.165	86.764	82.434	103.12	86.761	87.23
91.733	87.157	87.781	88.486	86.433	86.718	97.592	94.888	100.71	97.315	101.14	87.155	86.771	82.418	103.13	86.752	87.231
91.726	87.173	87.766	88.488	86.421	86.711	97.581	94.877	100.69	97.303	101.15	87.135	86.789	82.403	103.14	86.739	87.259
91.711	87.115	87.746	88.472	86.409	86.705	97.568	94.862	100.68	97.299	101.13	87.115	86.772	82.386	103.13	86.727	87.215
91.692	87.047	87.726	88.448	86.396	86.693	97.557	94.85	100.67	97.287	101.1	87.091	86.745	82.369	103	86.717	87.203
91.675	86.994	87.713	88.413	86.384	86.683	97.545	94.835	100.65	97.283	101.07	87.065	86.724	82.353	102.89	86.708	87.186
91.658	86.946	87.698	88.395	86.373	86.669	97.534	94.824	100.64	97.268	101.04	87.039	86.701	82.336	102.9	86.694	87.163
91.642	86.893	87.678	88.367	86.359	86.663	97.521	94.818	100.62	97.248	101.02	87.018	86.686	82.318	102.91	86.681	87.137
91.63	86.877	87.665	88.373	86.349	86.66	97.509	94.808	100.61	97.255	101.01	86.99	86.669	82.3	102.91	86.668	87.117
91.618	86.85	87.654	88.367	86.339	86.649	97.5	94.795	100.6	97.297	100.99	86.98	86.648	82.286	102.86	86.655	87.125
91.611	86.857	87.643	88.356	86.33	86.64	97.488	94.785	100.59	97.319	100.98	86.964	86.647	82.268	102.89	86.642	87.126
91.601	86.836	87.639	88.363	86.321	86.634	97.479	94.775	100.58	97.307	100.96	86.953	86.642	82.252	102.9	86.633	87.128
91.592	86.841	87.636	88.375	86.311	86.628	97.471	94.766	100.57	97.294	100.95	86.943	86.635	82.236	102.88	86.62	87.129
91.575	86.763	87.619	88.362	86.297	86.616	97.459	94.761	100.56	97.281	100.92	86.918	86.617	82.218	102.82	86.61	87.124
91.56	86.704	87.601	88.345	86.283	86.605	97.448	94.753	100.54	97.279	100.89	86.896	86.601	82.201	102.76	86.596	87.112
91.543	86.681	87.588	88.318	86.268	86.599	97.438	94.746	100.53	97.256	100.87	86.875	86.579	82.182	102.68	86.582	87.092
91.527	86.669	87.572	88.295	86.258	86.587	97.428	94.736	100.52	97.229	100.84	86.853	86.557	82.165	102.66	86.571	87.061
91.508	86.602	87.553	88.266	86.244	86.578	97.417	94.724	100.5	97.209	100.81	86.827	86.536	82.147	102.57	86.563	87.041
91.494	86.605	87.537	88.246	86.234	86.569	97.406	94.713	100.49	97.206	100.78	86.803	86.516	82.131	102.55	86.549	87.048
91.483	86.579	87.527	88.246	86.226	86.562	97.398	94.701	100.48	97.209	100.76	86.787	86.5	82.114	102.52	86.54	87.049
91.471	86.579	87.507	88.227	86.217	86.554	97.388	94.69	100.47	97.196	100.75	86.767	86.492	82.097	102.55	86.529	87.051
91.458	86.533	87.49	88.22	86.208	86.542	97.376	94.68	100.46	97.181	100.73	86.747	86.485	82.08	102.56	86.516	87.043
91.445	86.533	87.495	88.217	86.196	86.533	97.366	94.673	100.45	97.149	100.71	86.735	86.468	82.064	102.5	86.504	87.023
91.432	86.536	87.483	88.205	86.188	86.527	97.354	94.659	100.44	97.129	100.69	86.715	86.46	82.047	102.51	86.492	86.989
91.423	86.503	87.469	88.197	86.178	86.519	97.343	94.649	100.43	97.118	100.69	86.706	86.47	82.031	102.54	86.479	86.991
91.413	86.493	87.459	88.189	86.171	86.514	97.331	94.646	100.42	97.094	100.68	86.687	86.468	82.015	102.51	86.471	86.996
91.405	86.499	87.454	88.195	86.159	86.509	97.321	94.64	100.42	97.109	100.67	86.668	86.458	81.999	102.52	86.459	87.003
91.393	86.462	87.448	88.186	86.15	86.502	97.311	94.638	100.42	97.089	100.64	86.646	86.449	81.982	102.52	86.447	87.009
91.388	86.454	87.434	88.187	86.146	86.492	97.3	94.63	100.42	97.082	100.65	86.63	86.473	81.964	102.52	86.436	87.019
91.377	86.431	87.416	88.174	86.141	86.484	97.287	94.625	100.41	97.095	100.62	86.611	86.457	81.949	102.55	86.423	87.019
91.365	86.395	87.403	88.176	86.14	86.474	97.275	94.628	100.41	97.085	100.59	86.601	86.44	81.934	102.51	86.412	86.962
91.355	86.393	87.39	88.179	86.138	86.461	97.265	94.645	100.42	97.05	100.56	86.585	86.432	81.919	102.47	86.403	86.906
91.352	86.412	87.386	88.205	86.139	86.448	97.259	94.664	100.42	97.043	100.54	86.578	86.424	81.91	102.47	86.395	86.864
91.343	86.398	87.397	88.212	86.141	86.438	97.251	94.683	100.43	97.001	100.51	86.558	86.412	81.894	102.51	86.384	86.822
91.34	86.418	87.394	88.224	86.146	86.426	97.247	94.719	100.44	96.956	100.49	86.545	86.41	81.882	102.54	86.377	86.792
91.337	86.451	87.392	88.248	86.146	86.413	97.238	94.74	100.45	96.922	100.49	86.537	86.403	81.871	102.58	86.368	86.781
91.336	86.481	87.383	88.265	86.148	86.403	97.231	94.752	100.45	96.908	100.48	86.536	86.398	81.867	102.62	86.362	86.779
91.34	86.511	87.374	88.287	86.153	86.394	97.226	94.786	100.46	96.921	100.47	86.536	86.418	81.859	102.67	86.358	86.795
91.34	86.541	87.368	88.298	86.155	86.382	97.22	94.791	100.46	96.897	100.47	86.533	86.453	81.844	102.74	86.348	86.793
91.339	86.551	87.356	88.31	86.16	86.371	97.213	94.813	100.47	96.872	100.47	86.514	86.478	81.83	102.78	86.34	86.807
91.345	86.59	87.375	88.325	86.162	86.363	97.208	94.834	100.48	96.857	100.46	86.509	86.561	81.817	102.84	86.335	86.816
91.352	86.632	87.382	88.357	86.164	86.369	97.205	94.863	100.49	96.853	100.46	86.512	86.614	81.805	102.87	86.328	86.827
91.342	86.616	87.393	88.368	86.166	86.36	97.197	94.871	100.49	96.815	100.45	86.49	86.592	81.789	102.82	86.316	86.803
91.329	86.635	87.373	88.384	86.155	86.347	97.185	94.865	100.49	96.782	100.42	86.475	86.578	81.775	102.8	86.308	86.797
91.315	86.615	87.351	88.378	86.144	86.336	97.173	94.873	100.47	96.743	100.41	86.469	86.563	81.761	102.73	86.302	86.798
91.296	86.579	87.326	88.344	86.129	86.326	97.159	94.885	100.46	96.7	100.39	86.447	86.538	81.742	102.64	86.292	86.763
91.279	86.553	87.3	88.332	86.115	86.314	97.147	94.884	100.45	96.658	100.37	86.427	86.52	81.728	102.55	86.281	86.716
91.27	86.544	87.279	88.334	86.103	86.304	97.134	94.89	100.44	96.656	100.37	86.406	86.508	81.714	102.59	86.278	86.722
91.259	86.528	87.258	88.346	86.094	86.294	97.122	94.882	100.43	96.636	100.37	86.388	86.498	81.7	102.6	86.271	86.703
91.247	86.498	87.242	88.346	86.083	86.31	97.112	94.877	100.42	96.63	100.36	86.366	86.471	81.686	102.6	86.263	86.673
91.244	86.505	87.248	88.352	86.077	86.338	97.102	94.873	100.42	96.686	100.35	86.352	86.465	81.67	102.61	86.252	86.688
91.243	86.51	87.246	88.37	86.074	86.351	97.096	94.87	100.42	96.693	100.35	86.345	86.465	81.662	102.63	86.253	86.707
91.233	86.44	87.242	88.398	86.066	86.343	97.087	94.866	100.42	96.714	100.32	86.329	86.441	81.647	102.61	86.244	86.712
91.222	86.393	87.237	88.403	86.054	86.335	97.081	94.852	100.41	96.728	100.3	86.315	86.42	81.634	102.63	86.233	86.713
91.21	86.377	87.224	88.387	86.046	86.329	97.071	94.843	100.39	96.719	100.28	86.296	86.403	81.618	102.64	86.221	86.714
91.196	86.376	87.211	88.38	86.036	86.32	97.059	94.85	100.38	96.685	100.27	86.28	86.382	81.602	102.65	86.21	86.665
91.193	86.391	87.192	88.372	86.03	86.317	97.049	94.849	100.38	96.687	100.28	86.273	86.396	81.59	102.68	86.203	86.677
91.187	86.388	87.196	88.393	86.033	86.307	97.047	94.861	100.39	96.658	100.25	86.26	86.38	81.579	102.69	86.193	86.631
91.183	86.388	87.195	88.404	86.03	86.3	97.038	94.896	100.4	96.657	100.24	86.269	86.359	81.57	102.61	86.186	86.628
91.18	86.387	87.202	88.43	86.03	86.293	97.032	94.942	100.41	96.642	100.22	86.267	86.344	81.559	102.62	86.179	86.632
91.177	86.395	87.198	88.45	86.034	86.288	97.027	94.992	100.42	96.602	100.21	86.249	86.341	81.546	102.64	86.173	86.605
91.172	86.4	87.195	88.472	86.033	86.279	97.021	95.033	100.42	96.559	100.2	86.233	86.339	81.535	102.65	86.165	86.573
91.17	86.431	87.196	88.493	86.033	86.269	97.017	95.079	100.42	96.52	100.19	86.225	86.35	81.521	102.68	86.16	86.544
91.165	86.443	87.188	88.51	86.033	86.261	97.013	95.122	100.43	96.487	100.17	86.212	86.344	81.507	102.69	86.153	86.51
91.156	86.447	87.175	88.512	86.033	86.252	97.007	95.13	100.43	96.444	100.15	86.193	86.338	81.494	102.63	86.148	86.467
91.142	86.433	87.158	88.506	86.028	86.244	96.997	95.128	100.43	96.409	100.12	86.177	86.315	81.485	102.47	86.149	86.468
91.123	86.413	87.136	88.466	86.016	86.232	96.985	95.123	100.42	96.364	100.1	86.153	86.295	81.468	102.38	86.137	86.44
91.108	86.365	87.111	88.449	86.007	86.221	96.973	95.118	100.41	96.331	100.09	86.133	86.278	81.453	102.3	86.133	86.435
91.095	86.338	87.089	88.437	85.994	86.21	96.96	95.111	100.4	96.315	100.09	86.115	86.268	81.437	102.27	86.124	86.435
91.086	86.317	87.076	88.432	85.984	86.202	96.948	95.101	100.39	96.339	100.08	86.105	86.261	81.424	102.22	86.117	86.433
91.072	86.297	87.061	88.436	85.975	86.198	96.938	95.098	100.37	96.304	100.05	86.084	86.235	81.408	102.24	86.108	86.399
91.056	86.266	87.044	88.414	85.966	86.191	96.926	95.092	100.37	96.262	100.04	86.061	86.215	81.394	102.23	86.096	86.397
91.038	86.213	87.026	88.391	85.952	86.18	96.915	95.083	100.35	96.238	100.01	86.045	86.189	81.378	102.22	86.084	86.361
91.024	86.166	87.005	88.367	85.94	86.172	96.904	95.083	100.34	96.22	99.999	86.029	86.166	81.361	102.23	86.077	86.356
91.017	86.131	87.017	88.356	85.934	86.172	96.896	95.076	100.34	96.253	99.986	86.02	86.148	81.349	102.24	86.069	86.359
91.01	86.137	87.026	88.358	85.93	86.169	96.888	95.075	100.33	96.244	99.981	86.006	86.134	81.335	102.24	86.058	86.359
91.001	86.108	87.013	88.352	85.922	86.161	96.879	95.064	100.32	96.24	99.981	85.988	86.125	81.321	102.26	86.056	86.373
90.987	86.058	87.001	88.353	85.916	86.153	96.87	95.062	100.31	96.209	99.965	85.971	86.106	81.305	102.25	86.046	86.329
90.984	86.074	86.996	88.354	85.906	86.147	96.86	95.056	100.3	96.296	99.962	85.957	86.1	81.291	102.25	86.035	86.345
90.978	86.08	86.991	88.361	85.898	86.142	96.85	95.052	100.3	96.307	99.953	85.95	86.099	81.281	102.23	86.025	86.35
90.967	86.074	86.983	88.345	85.891	86.152	96.842	95.042	100.3	96.286	99.934	85.934	86.087	81.268	102.21	86.015	86.33
90.959	86.037	86.975	88.341	85.887	86.146	96.832	95.034	100.29	96.304	99.924	85.928	86.076	81.254	102.23	86.005	86.335
90.951	86.005	86.964	88.353	85.88	86.141	96.824	95.023	100.28	96.354	99.905	85.923	86.066	81.243	102.23	85.996	86.336
90.935	85.995	86.943	88.343	85.867	86.13	96.812	95.017	100.26	96.322	99.871	85.9	86.049	81.229	102.13	85.985	86.333
90.929	86.025	86.928	88.351	85.855	86.139	96.803	95.016	100.25	96.303	99.859	85.891	86.044	81.218	102.18	85.977	86.344
90.933	86.105	86.914	88.378	85.849	86.13	96.793	95.014	100.25	96.295	99.851	85.893	86.109	81.211	102.27	85.973	86.369
90.936	86.157	86.901	88.389	85.849	86.119	96.783	95.026	100.24	96.289	99.855	85.892	86.137	81.205	102.34	85.971	86.389
90.929	86.162	86.888	88.411	85.844	86.115	96.772	95.062	100.23	96.259	99.843	85.88	86.133	81.194	102.35	85.964	86.396
90.915	86.121	86.868	88.385	85.837	86.108	96.76	95.087	100.22	96.227	99.847	85.86	86.115	81.179	102.29	85.954	86.363
90.899	86.08	86.846	88.351	85.829	86.098	96.748	95.082	100.2	96.193	99.829	85.835	86.096	81.166	102.3	85.941	86.37
90.886	86.036	86.83	88.322	85.821	86.092	96.739	95.07	100.2	96.176	99.819	85.812	86.075	81.154	102.31	85.934	86.362
90.876	86.036	86.808	88.318	85.811	86.081	96.727	95.067	100.19	96.168	99.816	85.795	86.056	81.142	102.34	85.925	86.366
90.869	86.042	86.798	88.312	85.807	86.072	96.717	95.07	100.19	96.179	99.807	85.778	86.041	81.127	102.4	85.916	86.367
90.857	85.996	86.785	88.288	85.799	86.084	96.706	95.064	100.18	96.17	99.796	85.756	86.025	81.111	102.4	85.907	86.344
90.848	85.961	86.777	88.291	85.789	86.08	96.695	95.056	100.17	96.181	99.793	85.736	86.013	81.096	102.41	85.896	86.346
90.835	85.926	86.767	88.275	85.782	86.07	96.685	95.053	100.16	96.151	99.781	85.72	85.991	81.082	102.44	85.887	86.305
90.828	85.911	86.757	88.29	85.777	86.063	96.674	95.045	100.15	96.175	99.765	85.72	85.977	81.069	102.42	85.878	86.307
90.815	85.848	86.753	88.269	85.771	86.062	96.668	95.04	100.15	96.168	99.737	85.702	85.955	81.054	102.35	85.867	86.274
90.809	85.848	86.748	88.276	85.767	86.056	96.663	95.028	100.14	96.158	99.73	85.695	85.951	81.043	102.37	85.858	86.285
90.802	85.847	86.733	88.282	85.759	86.05	96.652	95.02	100.13	96.189	99.72	85.682	85.947	81.033	102.38	85.85	86.29
90.785	85.794	86.727	88.256	85.749	86.043	96.643	95.012	100.12	96.17	99.689	85.658	85.923	81.017	102.24	85.842	86.26
90.772	85.771	86.708	88.229	85.741	86.043	96.632	95.005	100.11	96.159	99.668	85.64	85.906	81.002	102.16	85.836	86.267
90.758	85.716	86.694	88.208	85.731	86.037	96.623	94.993	100.1	96.144	99.655	85.622	85.885	80.986	102.14	85.824	86.221
90.75	85.712	86.687	88.205	85.726	86.028	96.614	94.98	100.09	96.135	99.648	85.607	85.877	80.97	102.17	85.815	86.222
90.738	85.705	86.678	88.203	85.717	86.02	96.604	94.976	100.08	96.107	99.641	85.589	85.869	80.954	102.15	85.806	86.197
90.733	85.715	86.662	88.212	85.713	86.019	96.593	94.968	100.07	96.131	99.627	85.579	85.866	80.939	102.19	85.796	86.203
90.727	85.712	86.649	88.212	85.704	86.018	96.581	94.959	100.06	96.155	99.628	85.566	85.864	80.932	102.22	85.786	86.229
90.717	85.697	86.635	88.209	85.694	86.007	96.573	94.95	100.05	96.146	99.626	85.544	85.856	80.916	102.23	85.777	86.219
90.705	85.654	86.621	88.197	85.686	86.019	96.563	94.944	100.05	96.131	99.605	85.535	85.832	80.904	102.21	85.766	86.211
90.697	85.669	86.612	88.2	85.676	86.017	96.553	94.937	100.03	96.142	99.588	85.527	85.825	80.892	102.22	85.756	86.218
90.682	85.603	86.597	88.184	85.667	86.012	96.542	94.928	100.02	96.112	99.567	85.507	85.813	80.877	102.16	85.746	86.208
90.669	85.553	86.591	88.161	85.657	86.012	96.533	94.916	100.01	96.123	99.543	85.488	85.793	80.862	102.14	85.734	86.181
90.658	85.543	86.584	88.141	85.649	86.009	96.524	94.907	99.994	96.117	99.51	85.466	85.781	80.848	102.15	85.725	86.173
90.65	85.556	86.572	88.122	85.64	86.007	96.514	94.9	99.983	96.138	99.505	85.444	85.769	80.834	102.17	85.714	86.184
90.636	85.511	86.558	88.104	85.631	85.996	96.505	94.89	99.975	96.121	99.49	85.426	85.747	80.819	102.09	85.704	86.167
90.625	85.502	86.543	88.095	85.623	85.99	96.493	94.882	99.961	96.119	99.47	85.409	85.735	80.804	102.08	85.698	86.175
90.612	85.464	86.531	88.091	85.614	85.984	96.484	94.873	99.95	96.116	99.45	85.389	85.715	80.789	102.01	85.686	86.182
90.604	85.449	86.529	88.069	85.608	85.981	96.475	94.864	99.943	96.108	99.444	85.372	85.708	80.775	102.04	85.676	86.172
90.597	85.46	86.521	88.07	85.6	85.978	96.465	94.859	99.935	96.1	99.437	85.358	85.714	80.759	102.06	85.666	86.17
90.585	85.425	86.502	88.046	85.593	85.967	96.454	94.849	99.923	96.097	99.419	85.34	85.704	80.743	102.08	85.659	86.143
90.573	85.404	86.49	88.05	85.585	85.96	96.443	94.844	99.916	96.063	99.406	85.32	85.695	80.729	102.09	85.648	86.1
90.566	85.408	86.486	88.043	85.579	85.953	96.433	94.839	99.906	96.067	99.386	85.307	85.7	80.717	102.1	85.639	86.108
90.559	85.401	86.471	88.045	85.573	85.948	96.423	94.839	99.9	96.076	99.373	85.296	85.689	80.705	102.12	85.628	86.119
90.545	85.353	86.455	88.028	85.569	85.938	96.413	94.833	99.892	96.046	99.35	85.272	85.678	80.688	102.13	85.616	86.087
90.535	85.31	86.441	88.039	85.57	85.929	96.404	94.831	99.892	96.012	99.331	85.255	85.662	80.676	102.14	85.608	86.052
90.535	85.307	86.427	88.101	85.57	85.925	96.393	94.833	99.885	96.056	99.324	85.234	85.691	80.661	102.19	85.598	86.073
90.523	85.272	86.413	88.114	85.57	85.917	96.383	94.827	99.883	96.031	99.295	85.211	85.668	80.646	102.2	85.589	86.083
90.511	85.223	86.402	88.11	85.57	85.917	96.374	94.831	99.883	95.997	99.279	85.189	85.648	80.631	102.07	85.581	86.041
90.511	85.233	86.391	88.144	85.566	85.913	96.365	94.85	99.883	96.02	99.27	85.178	85.667	80.618	102.13	85.571	86.052
90.514	85.248	86.384	88.163	85.568	85.911	96.355	94.864	99.879	96.012	99.277	85.168	85.735	80.604	102.24	85.564	86.071
90.514	85.268	86.394	88.178	85.571	85.902	96.351	94.923	99.889	95.98	99.27	85.165	85.734	80.593	102.27	85.559	86.067
90.506	85.264	86.388	88.173	85.573	85.895	96.344	94.936	99.898	95.942	99.258	85.148	85.726	80.581	102.24	85.551	86.025
90.515	85.298	86.398	88.217	85.578	85.886	96.343	94.997	99.912	95.922	99.266	85.155	85.761	80.57	102.27	85.556	86.046
90.514	85.313	86.405	88.248	85.579	85.883	96.337	95.018	99.918	95.906	99.259	85.16	85.754	80.56	102.3	85.552	86.054
90.515	85.332	86.412	88.279	85.582	85.876	96.331	95.038	99.931	95.897	99.249	85.17	85.75	80.548	102.3	85.545	86.063
90.521	85.367	86.439	88.307	85.586	85.869	96.334	95.087	99.953	95.875	99.236	85.177	85.757	80.537	102.35	85.539	86.069
90.524	85.402	86.443	88.315	85.592	85.864	96.333	95.131	99.97	95.851	99.229	85.177	85.761	80.524	102.37	85.535	86.083
90.518	85.423	86.438	88.324	85.593	85.858	96.326	95.155	99.978	95.826	99.208	85.162	85.748	80.511	102.38	85.531	86.051
90.517	85.436	86.439	88.342	85.594	85.851	96.323	95.194	99.991	95.79	99.199	85.158	85.749	80.503	102.4	85.526	86.032
90.514	85.463	86.443	88.353	85.599	85.844	96.317	95.219	100	95.764	99.184	85.156	85.739	80.493	102.38	85.521	85.995
90.52	85.501	86.449	88.404	85.602	85.834	96.342	95.238	100.01	95.766	99.18	85.159	85.747	80.488	102.42	85.519	86.004
90.525	85.528	86.471	88.433	85.61	85.83	96.339	95.26	100.02	95.759	99.171	85.162	85.756	80.479	102.48	85.516	86.019
90.525	85.532	86.488	88.45	85.612	85.824	96.333	95.274	100.02	95.749	99.172	85.159	85.751	80.468	102.51	85.508	86.024
90.514	85.536	86.474	88.451	85.612	85.815	96.325	95.27	100.03	95.716	99.156	85.14	85.736	80.453	102.46	85.5	86.035
90.502	85.538	86.454	88.444	85.6	85.808	96.313	95.292	100.02	95.685	99.137	85.124	85.722	80.441	102.35	85.494	86.023
90.486	85.507	86.433	88.416	85.587	85.799	96.301	95.29	100.01	95.649	99.117	85.102	85.706	80.426	102.27	85.485	86.008
90.476	85.515	86.416	88.401	85.577	85.79	96.289	95.283	99.994	95.637	99.102	85.082	85.706	80.412	102.28	85.482	86.016
90.465	85.483	86.401	88.407	85.569	85.79	96.279	95.274	99.985	95.63	99.082	85.068	85.688	80.4	102.26	85.474	85.994
90.458	85.446	86.386	88.405	85.557	85.783	96.268	95.272	99.98	95.649	99.08	85.05	85.683	80.386	102.28	85.465	86.035
90.446	85.397	86.377	88.389	85.548	85.779	96.258	95.262	99.977	95.635	99.066	85.027	85.665	80.372	102.27	85.454	86.042
90.439	85.402	86.375	88.404	85.545	85.817	96.252	95.259	99.978	95.621	99.056	85.014	85.648	80.357	102.21	85.449	86.049
90.429	85.358	86.369	88.406	85.539	85.811	96.245	95.25	99.974	95.613	99.046	85.002	85.626	80.343	102.18	85.44	86.049
90.416	85.314	86.351	88.407	85.532	85.801	96.233	95.241	99.967	95.597	99.033	84.98	85.612	80.328	102.06	85.431	86.047
90.4	85.251	86.338	88.39	85.522	85.796	96.222	95.235	99.957	95.566	99.003	84.961	85.587	80.314	101.97	85.421	86.032
90.39	85.214	86.336	88.389	85.514	85.792	96.213	95.227	99.946	95.567	98.984	84.952	85.565	80.303	101.92	85.412	86.047
90.381	85.17	86.334	88.363	85.507	85.785	96.205	95.219	99.943	95.557	98.984	84.935	85.555	80.289	101.9	85.405	86.062
90.373	85.157	86.314	88.339	85.5	85.781	96.196	95.214	99.93	95.584	98.977	84.915	85.552	80.277	101.91	85.398	86.088
90.364	85.145	86.3	88.34	85.49	85.771	96.185	95.21	99.92	95.576	98.983	84.894	85.539	80.261	101.91	85.388	86.098
90.348	85.126	86.281	88.314	85.478	85.762	96.175	95.209	99.909	95.538	98.96	84.874	85.519	80.247	101.92	85.378	86.081
90.334	85.114	86.26	88.292	85.466	85.753	96.164	95.215	99.903	95.518	98.941	84.856	85.496	80.232	101.82	85.369	86.059
90.328	85.127	86.246	88.302	85.455	85.746	96.153	95.214	99.892	95.545	98.927	84.838	85.495	80.22	101.8	85.362	86.065
90.314	85.106	86.235	88.286	85.447	85.741	96.143	95.213	99.883	95.519	98.908	84.817	85.473	80.205	101.75	85.354	86.026
90.303	85.069	86.238	88.265	85.439	85.734	96.134	95.202	99.876	95.525	98.886	84.802	85.449	80.193	101.63	85.35	86.001
90.297	85.039	86.243	88.251	85.434	85.729	96.129	95.193	99.873	95.57	98.879	84.794	85.434	80.182	101.59	85.344	86.01
90.293	85.035	86.237	88.258	85.426	85.723	96.119	95.189	99.863	95.622	98.884	84.779	85.436	80.167	101.64	85.334	86.025
90.285	85.032	86.233	88.244	85.421	85.716	96.11	95.187	99.857	95.648	98.86	84.76	85.418	80.155	101.64	85.326	86.03
90.275	85.005	86.231	88.238	85.415	85.71	96.102	95.183	99.852	95.645	98.852	84.744	85.397	80.142	101.52	85.316	86.041
90.265	84.99	86.223	88.213	85.411	85.7	96.092	95.173	99.84	95.637	98.835	84.724	85.397	80.127	101.48	85.306	86.049
90.258	84.963	86.206	88.219	85.401	85.703	96.082	95.175	99.827	95.639	98.825	84.708	85.387	80.116	101.54	85.296	86.039
90.243	84.902	86.19	88.197	85.389	85.695	96.071	95.168	99.818	95.638	98.791	84.695	85.363	80.102	101.4	85.288	86.027
90.227	84.872	86.172	88.172	85.379	85.691	96.059	95.166	99.803	95.611	98.768	84.673	85.337	80.089	101.3	85.276	86.012
90.215	84.834	86.154	88.149	85.372	85.686	96.049	95.162	99.793	95.598	98.739	84.653	85.319	80.074	101.34	85.267	85.981
90.205	84.835	86.146	88.131	85.365	85.678	96.04	95.153	99.785	95.596	98.735	84.633	85.302	80.061	101.35	85.258	85.982
90.198	84.797	86.138	88.132	85.357	85.672	96.031	95.142	99.775	95.654	98.731	84.617	85.292	80.049	101.38	85.247	85.984
90.191	84.804	86.148	88.122	85.349	85.666	96.023	95.132	99.771	95.661	98.711	84.596	85.282	80.037	101.38	85.241	85.992
90.186	84.811	86.141	88.13	85.348	85.661	96.016	95.124	99.764	95.661	98.698	84.585	85.278	80.024	101.41	85.233	86.007
90.176	84.76	86.14	88.113	85.342	85.653	96.008	95.113	99.759	95.66	98.68	84.57	85.262	80.012	101.32	85.225	85.985
90.164	84.746	86.128	88.101	85.336	85.65	95.999	95.104	99.748	95.639	98.659	84.551	85.254	79.999	101.27	85.215	85.973
90.152	84.701	86.117	88.086	85.325	85.645	95.991	95.095	99.74	95.638	98.635	84.533	85.23	79.985	101.21	85.205	85.983
90.14	84.666	86.106	88.064	85.319	85.642	95.982	95.086	99.73	95.619	98.639	84.51	85.215	79.972	101.2	85.197	85.971
90.129	84.65	86.094	88.036	85.31	85.641	95.973	95.074	99.718	95.613	98.614	84.492	85.206	79.958	101.21	85.191	85.947
90.121	84.65	86.079	88.044	85.302	85.634	95.963	95.071	99.709	95.64	98.598	84.48	85.195	79.945	101.15	85.181	85.958
90.113	84.62	86.068	88.028	85.294	85.631	95.955	95.064	99.7	95.627	98.598	84.464	85.202	79.931	101.16	85.173	85.959
90.108	84.624	86.054	88.041	85.287	85.629	95.944	95.054	99.691	95.646	98.587	84.457	85.201	79.922	101.19	85.166	85.975
90.095	84.573	86.04	88.029	85.282	85.622	95.935	95.047	99.679	95.625	98.566	84.434	85.186	79.907	101.21	85.157	85.936
90.087	84.57	86.031	88.026	85.273	85.621	95.925	95.037	99.672	95.633	98.538	84.417	85.178	79.895	101.22	85.146	85.958
90.072	84.495	86.017	87.998	85.27	85.616	95.915	95.024	99.66	95.626	98.508	84.394	85.157	79.88	101.08	85.136	85.956
90.063	84.498	86.01	87.989	85.261	85.612	95.908	95.016	99.655	95.621	98.491	84.381	85.138	79.868	101.09	85.129	85.962
90.049	84.433	86	87.98	85.252	85.607	95.898	94.999	99.645	95.618	98.463	84.365	85.112	79.856	100.98	85.119	85.931
90.038	84.428	85.989	87.962	85.244	85.6	95.89	94.985	99.634	95.628	98.447	84.348	85.092	79.843	100.91	85.11	85.937
90.026	84.419	85.975	87.947	85.235	85.591	95.878	94.974	99.622	95.621	98.427	84.33	85.072	79.828	100.91	85.099	85.932
90.018	84.414	85.96	87.961	85.226	85.586	95.867	94.963	99.611	95.658	98.408	84.322	85.06	79.816	100.92	85.088	85.935
90.008	84.406	85.967	87.943	85.222	85.582	95.862	94.955	99.604	95.642	98.382	84.304	85.043	79.802	100.91	85.079	85.937
89.998	84.388	85.951	87.92	85.212	85.574	95.851	94.943	99.593	95.663	98.372	84.285	85.038	79.788	100.91	85.071	85.951
89.988	84.369	85.948	87.914	85.205	85.569	95.843	94.931	99.586	95.65	98.352	84.268	85.023	79.775	100.92	85.061	85.955
89.978	84.362	85.944	87.903	85.197	85.562	95.834	94.918	99.577	95.638	98.335	84.247	85.021	79.761	100.93	85.052	85.963
89.972	84.364	85.939	87.909	85.19	85.556	95.826	94.91	99.57	95.62	98.339	84.237	85.02	79.749	100.98	85.043	85.968
89.968	84.356	85.929	87.917	85.184	85.553	95.816	94.903	99.562	95.657	98.327	84.229	85.018	79.737	100.99	85.035	86
89.958	84.311	85.914	87.901	85.183	85.546	95.806	94.896	99.557	95.639	98.308	84.207	85.017	79.726	101.02	85.027	85.986
89.947	84.315	85.898	87.894	85.173	85.542	95.796	94.886	99.544	95.613	98.298	84.192	85.005	79.712	101.03	85.017	85.988
89.939	84.344	85.882	87.908	85.162	85.535	95.786	94.883	99.536	95.587	98.297	84.182	85.002	79.7	101.01	85.013	85.979
89.924	84.325	85.866	87.876	85.151	85.527	95.776	94.873	99.522	95.559	98.277	84.159	84.979	79.686	100.95	85.002	85.969
89.912	84.303	85.852	87.848	85.142	85.523	95.767	94.866	99.507	95.556	98.254	84.144	84.963	79.673	100.91	84.995	85.96
89.901	84.284	85.845	87.822	85.134	85.521	95.761	94.859	99.497	95.54	98.229	84.135	84.941	79.665	100.87	84.989	85.926
89.894	84.264	85.832	87.834	85.127	85.515	95.751	94.85	99.488	95.593	98.22	84.118	84.932	79.653	100.89	84.981	85.932
89.884	84.226	85.827	87.838	85.118	85.512	95.742	94.838	99.48	95.599	98.193	84.105	84.915	79.641	100.88	84.972	85.933
89.873	84.211	85.825	87.839	85.114	85.509	95.735	94.827	99.472	95.579	98.172	84.088	84.895	79.627	100.8	84.961	85.933
89.865	84.184	85.815	87.836	85.108	85.507	95.726	94.817	99.466	95.574	98.164	84.072	84.886	79.614	100.82	84.952	85.947
89.854	84.175	85.8	87.817	85.098	85.499	95.715	94.804	99.45	95.571	98.155	84.055	84.878	79.6	100.76	84.942	85.937
89.845	84.147	85.794	87.806	85.09	85.498	95.705	94.793	99.439	95.628	98.132	84.041	84.86	79.59	100.76	84.933	85.93
89.834	84.132	85.786	87.799	85.081	85.491	95.695	94.781	99.429	95.631	98.116	84.022	84.843	79.576	100.71	84.924	85.925
89.823	84.1	85.773	87.796	85.073	85.485	95.686	94.779	99.416	95.609	98.091	84.004	84.836	79.561	100.72	84.916	85.901
89.815	84.093	85.76	87.776	85.064	85.482	95.676	94.77	99.407	95.624	98.078	83.986	84.83	79.548	100.76	84.91	85.901
89.806	84.081	85.755	87.774	85.056	85.48	95.667	94.76	99.401	95.652	98.051	83.98	84.813	79.539	100.76	84.9	85.905
89.799	84.093	85.752	87.777	85.051	85.492	95.66	94.747	99.395	95.632	98.034	83.971	84.811	79.526	100.77	84.893	85.903
89.793	84.1	85.746	87.766	85.044	85.489	95.651	94.736	99.384	95.618	98.04	83.957	84.817	79.512	100.81	84.886	85.915
89.781	84.043	85.733	87.76	85.036	85.483	95.641	94.721	99.372	95.63	98.022	83.944	84.801	79.497	100.73	84.875	85.908
89.77	84	85.728	87.758	85.028	85.477	95.631	94.712	99.362	95.628	97.993	83.926	84.781	79.485	100.71	84.865	85.877
89.756	83.953	85.72	87.737	85.021	85.469	95.623	94.7	99.353	95.609	97.962	83.905	84.763	79.471	100.62	84.856	85.877
89.745	83.914	85.713	87.72	85.014	85.463	95.613	94.691	99.343	95.597	97.945	83.889	84.749	79.457	100.58	84.847	85.885
89.734	83.888	85.702	87.71	85.008	85.457	95.604	94.68	99.335	95.581	97.933	83.869	84.728	79.444	100.6	84.838	85.866
89.726	83.868	85.693	87.7	85.002	85.453	95.594	94.67	99.325	95.623	97.922	83.852	84.718	79.431	100.61	84.831	85.876
89.717	83.868	85.685	87.708	84.996	85.453	95.584	94.66	99.318	95.616	97.897	83.837	84.697	79.418	100.63	84.822	85.876
89.71	83.855	85.678	87.706	84.991	85.45	95.576	94.652	99.315	95.641	97.879	83.824	84.688	79.407	100.61	84.815	85.889
89.705	83.855	85.671	87.714	84.986	85.447	95.569	94.643	99.306	95.645	97.886	83.816	84.681	79.393	100.62	84.807	85.901
89.696	83.839	85.66	87.704	84.983	85.446	95.563	94.643	99.299	95.617	97.869	83.798	84.673	79.381	100.64	84.799	85.903
89.691	83.841	85.648	87.709	84.976	85.442	95.552	94.641	99.296	95.653	97.854	83.787	84.681	79.369	100.64	84.791	85.915
89.687	83.841	85.639	87.715	84.976	85.434	95.543	94.639	99.296	95.662	97.857	83.775	84.679	79.357	100.67	84.784	85.929
89.679	83.818	85.636	87.719	84.978	85.428	95.536	94.646	99.295	95.635	97.836	83.758	84.665	79.346	100.65	84.775	85.91
89.672	83.794	85.621	87.724	84.98	85.419	95.528	94.642	99.292	95.608	97.826	83.743	84.663	79.334	100.69	84.768	85.879
89.665	83.77	85.609	87.762	84.977	85.411	95.518	94.642	99.283	95.612	97.802	83.73	84.657	79.324	100.69	84.759	85.897
89.663	83.789	85.596	87.787	84.977	85.402	95.51	94.654	99.279	95.582	97.785	83.719	84.697	79.313	100.72	84.759	85.915
89.658	83.805	85.588	87.804	84.975	85.395	95.501	94.656	99.286	95.547	97.765	83.702	84.729	79.299	100.74	84.751	85.934
89.649	83.77	85.587	87.814	84.974	85.388	95.492	94.664	99.286	95.509	97.735	83.681	84.718	79.286	100.78	84.743	85.895
89.636	83.692	85.576	87.815	84.973	85.382	95.483	94.675	99.282	95.471	97.709	83.659	84.696	79.272	100.72	84.734	85.857
89.631	83.702	85.569	87.817	84.975	85.375	95.476	94.699	99.283	95.443	97.693	83.653	84.691	79.263	100.75	84.728	85.838
89.627	83.699	85.563	87.821	84.977	85.367	95.47	94.725	99.279	95.434	97.684	83.652	84.686	79.252	100.76	84.721	85.847
89.636	83.731	85.555	87.853	84.982	85.367	95.463	94.758	99.287	95.457	97.686	83.659	84.755	79.245	100.81	84.718	85.881
89.63	83.717	85.545	87.86	84.983	85.361	95.455	94.757	99.287	95.451	97.671	83.647	84.748	79.233	100.82	84.713	85.881
89.628	83.725	85.545	87.863	84.984	85.355	95.448	94.768	99.286	95.474	97.651	83.657	84.741	79.227	100.84	84.708	85.888
89.618	83.737	85.532	87.863	84.974	85.346	95.438	94.769	99.286	95.441	97.639	83.64	84.722	79.217	100.83	84.702	85.888
89.602	83.697	85.515	87.836	84.963	85.339	95.426	94.765	99.279	95.403	97.624	83.62	84.702	79.203	100.75	84.692	85.852
89.588	83.693	85.497	87.811	84.952	85.331	95.415	94.753	99.264	95.366	97.612	83.6	84.688	79.19	100.69	84.688	85.855
89.578	83.68	85.485	87.792	84.942	85.324	95.404	94.743	99.253	95.358	97.603	83.584	84.665	79.179	100.7	84.682	85.858
89.566	83.655	85.47	87.772	84.935	85.316	95.394	94.739	99.243	95.331	97.593	83.573	84.646	79.168	100.71	84.676	85.858
89.559	83.661	85.464	87.755	84.929	85.31	95.384	94.729	99.239	95.357	97.584	83.555	84.639	79.156	100.71	84.667	85.866
89.551	83.602	85.466	87.757	84.92	85.305	95.375	94.723	99.235	95.412	97.562	83.54	84.615	79.147	100.64	84.659	85.886
89.543	83.568	85.466	87.75	84.919	85.301	95.37	94.716	99.235	95.385	97.557	83.533	84.603	79.136	100.65	84.654	85.886
89.531	83.518	85.457	87.715	84.911	85.294	95.361	94.708	99.229	95.383	97.533	83.514	84.582	79.123	100.6	84.651	85.881
89.523	83.526	85.459	87.699	84.906	85.291	95.351	94.696	99.227	95.375	97.51	83.495	84.564	79.112	100.62	84.643	85.874
89.516	83.518	85.448	87.694	84.903	85.285	95.342	94.691	99.223	95.374	97.5	83.474	84.561	79.1	100.64	84.635	85.883
89.509	83.492	85.442	87.695	84.895	85.281	95.334	94.685	99.217	95.415	97.485	83.466	84.551	79.089	100.65	84.628	85.879
89.502	83.488	85.434	87.704	84.891	85.275	95.325	94.678	99.21	95.401	97.474	83.455	84.545	79.075	100.67	84.62	85.886
89.495	83.492	85.426	87.712	84.883	85.271	95.314	94.665	99.203	95.413	97.461	83.443	84.539	79.064	100.67	84.611	85.892
89.481	83.464	85.41	87.699	84.874	85.264	95.304	94.654	99.19	95.394	97.441	83.421	84.517	79.051	100.59	84.602	85.869
89.467	83.438	85.392	87.673	84.863	85.257	95.294	94.648	99.176	95.381	97.416	83.399	84.497	79.037	100.54	84.593	85.864
89.452	83.425	85.373	87.66	84.854	85.251	95.284	94.64	99.165	95.349	97.381	83.381	84.471	79.024	100.38	84.584	85.831
89.435	83.374	85.355	87.633	84.844	85.245	95.274	94.636	99.15	95.315	97.353	83.36	84.446	79.011	100.26	84.576	85.783
89.419	83.308	85.336	87.598	84.835	85.237	95.263	94.631	99.139	95.289	97.324	83.339	84.422	78.998	100.13	84.568	85.739
89.405	83.255	85.323	87.57	84.828	85.232	95.253	94.63	99.128	95.257	97.301	83.323	84.398	78.986	100.14	84.561	85.69
89.398	83.224	85.317	87.56	84.824	85.227	95.247	94.628	99.125	95.288	97.281	83.32	84.378	78.98	100.04	84.553	85.696
89.389	83.216	85.305	87.535	84.817	85.222	95.241	94.627	99.117	95.284	97.257	83.302	84.369	78.969	100.05	84.55	85.675
89.38	83.193	85.294	87.515	84.812	85.216	95.233	94.622	99.109	95.27	97.235	83.283	84.357	78.958	100.08	84.543	85.661
89.367	83.175	85.282	87.511	84.805	85.208	95.225	94.615	99.098	95.237	97.214	83.265	84.34	78.945	100	84.534	85.65
89.353	83.163	85.265	87.485	84.796	85.203	95.216	94.613	99.088	95.203	97.189	83.246	84.324	78.932	99.874	84.526	85.636
89.338	83.14	85.247	87.451	84.786	85.195	95.205	94.61	99.08	95.164	97.167	83.226	84.303	78.92	99.823	84.517	85.604
89.33	83.143	85.238	87.42	84.78	85.188	95.195	94.609	99.07	95.193	97.171	83.206	84.283	78.907	99.83	84.509	85.609
89.322	83.144	85.24	87.422	84.778	85.183	95.189	94.603	99.065	95.189	97.15	83.191	84.263	78.895	99.771	84.502	85.607
89.313	83.139	85.229	87.401	84.773	85.179	95.182	94.597	99.057	95.174	97.126	83.171	84.251	78.884	99.786	84.493	85.593
89.306	83.114	85.22	87.412	84.769	85.175	95.173	94.586	99.057	95.174	97.118	83.16	84.244	78.872	99.8	84.487	85.604
89.299	83.087	85.228	87.419	84.767	85.181	95.168	94.58	99.052	95.157	97.105	83.152	84.23	78.863	99.765	84.482	85.584
89.289	83.053	85.223	87.408	84.759	85.178	95.161	94.576	99.043	95.142	97.08	83.138	84.214	78.85	99.774	84.474	85.586
89.278	83.015	85.214	87.394	84.755	85.177	95.152	94.57	99.031	95.127	97.055	83.12	84.196	78.838	99.686	84.467	85.589
89.269	82.99	85.204	87.373	84.747	85.171	95.144	94.558	99.026	95.126	97.04	83.107	84.181	78.829	99.689	84.463	85.589
89.261	82.998	85.196	87.375	84.743	85.166	95.136	94.548	99.021	95.122	97.024	83.094	84.167	78.817	99.698	84.452	85.582
89.251	82.961	85.188	87.377	84.737	85.162	95.129	94.543	99.018	95.117	96.995	83.08	84.143	78.807	99.607	84.444	85.592
89.245	82.975	85.181	87.362	84.732	85.158	95.122	94.534	99.014	95.114	96.974	83.067	84.141	78.796	99.643	84.437	85.607
89.239	82.953	85.173	87.358	84.727	85.154	95.113	94.527	99.004	95.108	96.973	83.059	84.137	78.785	99.684	84.43	85.615
89.229	82.915	85.165	87.344	84.722	85.151	95.106	94.523	98.995	95.085	96.954	83.042	84.127	78.772	99.629	84.423	85.606
89.216	82.855	85.152	87.32	84.713	85.146	95.096	94.516	98.983	95.079	96.928	83.022	84.106	78.759	99.642	84.415	85.592
89.204	82.813	85.141	87.304	84.707	85.14	95.088	94.511	98.973	95.06	96.903	83.002	84.086	78.747	99.559	84.408	85.588
89.194	82.769	85.139	87.301	84.701	85.136	95.08	94.501	98.964	95.068	96.869	82.991	84.065	78.738	99.496	84.401	85.589
89.186	82.75	85.132	87.292	84.698	85.132	95.071	94.492	98.955	95.056	96.858	82.978	84.05	78.725	99.519	84.394	85.58
89.181	82.755	85.12	87.296	84.693	85.129	95.063	94.487	98.943	95.092	96.851	82.967	84.046	78.715	99.544	84.386	85.59
89.17	82.726	85.111	87.295	84.685	85.123	95.054	94.48	98.933	95.068	96.838	82.946	84.039	78.702	99.549	84.378	85.591
89.161	82.714	85.11	87.279	84.681	85.121	95.046	94.474	98.927	95.045	96.818	82.93	84.026	78.692	99.486	84.37	85.584
89.154	82.714	85.106	87.275	84.677	85.118	95.038	94.467	98.92	95.044	96.801	82.914	84.022	78.681	99.496	84.363	85.575
89.149	82.691	85.099	87.276	84.671	85.113	95.03	94.461	98.915	95.088	96.787	82.908	84.02	78.669	99.522	84.356	85.592
89.14	82.693	85.086	87.267	84.665	85.108	95.021	94.45	98.904	95.071	96.772	82.895	84.014	78.658	99.503	84.35	85.592
89.124	82.683	85.069	87.246	84.655	85.102	95.011	94.444	98.89	95.029	96.745	82.874	83.987	78.646	99.384	84.341	85.555
89.11	82.632	85.055	87.217	84.646	85.098	95.001	94.437	98.877	95.007	96.72	82.852	83.96	78.633	99.388	84.332	85.522
89.096	82.58	85.046	87.213	84.638	85.094	94.992	94.431	98.864	94.98	96.697	82.834	83.936	78.622	99.281	84.324	85.501
89.085	82.54	85.036	87.195	84.632	85.091	94.983	94.424	98.852	94.968	96.675	82.816	83.917	78.611	99.178	84.318	85.495
89.075	82.534	85.029	87.187	84.625	85.085	94.974	94.42	98.843	94.958	96.659	82.8	83.897	78.598	99.18	84.31	85.477
89.068	82.517	85.024	87.195	84.62	85.081	94.965	94.408	98.835	94.985	96.636	82.784	83.88	78.587	99.195	84.304	85.478
89.055	82.457	85.014	87.177	84.615	85.075	94.957	94.402	98.825	94.976	96.611	82.765	83.854	78.577	99.092	84.297	85.442
89.046	82.42	85.004	87.159	84.61	85.07	94.949	94.395	98.815	94.976	96.6	82.744	83.837	78.565	98.998	84.291	85.448
89.036	82.418	85.003	87.147	84.605	85.067	94.942	94.389	98.81	94.964	96.574	82.727	83.816	78.553	98.998	84.283	85.454
89.03	82.415	84.998	87.151	84.599	85.06	94.934	94.383	98.801	94.974	96.561	82.714	83.811	78.543	99.022	84.275	85.459
89.022	82.385	84.993	87.145	84.595	85.056	94.928	94.376	98.794	94.958	96.55	82.706	83.803	78.531	99.036	84.268	85.452
[truncated: 41,201 more rows]
