# Supplementary material for: Global sleep homeostasis reflects temporally and spatially integrated local cortical neuronal activity
Source: eLife. 2020 Jul 2;9:e54148. doi: 10.7554/eLife.54148 (PMC7332296; doi:10.7554/eLife.54148)
Supplement: Figure 3—source data 1. [file elife-54148-fig3-data1.zip › Figure 3/Model Process S/Process-S-FR-Model-SWA-Mouse-3.csv]

Mean LFP	LFP 1	LFP 2	LFP 3	LFP 4	LFP 5	LFP 6	LFP 7	LFP 8	LFP 9	LFP 10	LFP 11	LFP 12
138.18	138.98	131.08	133.1	124.03	129.8	118.87	132.92	125.34	134.87	111.67	137.51	126.46
138.2	138.99	131.08	132.96	124.02	129.81	118.88	132.89	125.37	134.88	111.69	137.52	126.43
138.2	139	131.09	132.85	123.98	129.82	118.9	132.87	125.39	134.88	111.7	137.52	126.29
138.21	139	131.1	132.74	123.94	129.77	118.91	132.82	125.41	134.89	111.71	137.52	126.3
138.17	138.99	131.1	132.56	123.89	129.7	118.92	132.79	125.45	134.81	111.72	137.52	126.3
138.17	139.01	131.11	132.44	123.87	129.7	118.92	132.74	125.48	134.75	111.73	137.53	126.2
138.18	139.01	131.12	132.29	123.82	129.61	118.93	132.67	125.51	134.74	111.75	137.53	126.14
138.11	139.02	131.1	132.15	123.77	129.57	118.94	132.6	125.52	134.61	111.76	137.53	126.14
138.08	139.02	131.1	132.03	123.75	129.55	118.94	132.53	125.54	134.54	111.77	137.53	126.04
137.94	138.99	131.07	131.86	123.7	129.48	118.94	132.47	125.54	134.37	111.76	137.53	125.91
137.96	139.03	131.08	131.88	123.72	129.55	118.95	132.47	125.58	134.38	111.76	137.55	125.85
137.98	139.02	131.1	131.8	123.7	129.56	118.99	132.45	125.66	134.32	111.8	137.55	125.86
138	138.96	131.12	131.64	123.66	129.47	119.01	132.45	125.78	134.31	111.82	137.55	125.88
137.93	138.96	131.12	131.61	123.62	129.37	119.03	132.33	125.77	134.21	111.83	137.46	125.85
137.95	138.89	131.13	131.45	123.58	129.25	119.05	132.29	125.86	134.23	111.85	137.46	125.79
137.97	138.9	131.14	131.38	123.59	129.27	119.07	132.28	125.92	134.21	111.89	137.47	125.79
137.98	138.83	131.15	131.26	123.56	129.2	119.09	132.26	125.92	134.23	111.92	137.47	125.82
137.99	138.76	131.16	131.15	123.52	129.11	119.1	132.18	126.04	134.25	111.95	137.47	125.82
138	138.69	131.17	131.01	123.5	129.09	119.1	132.1	126.17	134.26	111.98	137.47	125.82
138.02	138.69	131.18	130.9	123.52	129.11	119.12	132.1	126.22	134.28	112.03	137.48	125.83
138.02	138.7	131.19	130.79	123.47	129.09	119.13	132.02	126.29	134.22	112.05	137.48	125.83
137.98	138.67	131.13	130.63	123.41	129.04	119.14	131.95	126.33	134.06	112.05	137.42	125.84
137.91	138.66	131.08	130.5	123.36	128.95	119.14	131.88	126.4	133.91	112.06	137.42	125.82
137.79	138.66	131.08	130.36	123.32	128.91	119.07	131.81	126.49	133.78	112.08	137.35	125.65
137.7	138.66	131.06	130.22	123.26	128.84	119.04	131.76	126.52	133.71	112.1	137.35	125.58
137.58	138.62	130.96	130.08	123.2	128.75	119.04	131.67	126.51	133.59	112.12	137.35	125.52
137.5	138.57	130.96	129.91	123.14	128.65	119.05	131.64	126.55	133.53	112.12	137.35	125.49
137.39	138.53	130.96	129.76	123.08	128.61	119.05	131.54	126.54	133.51	112.13	137.3	125.39
137.39	138.52	130.97	129.61	123.05	128.52	119.06	131.48	126.57	133.5	112.16	137.31	125.41
137.37	138.52	130.97	129.44	123.02	128.48	119.07	131.39	126.6	133.34	112.19	137.31	125.42
137.28	138.52	130.98	129.29	122.96	128.41	119.07	131.29	126.62	133.14	112.19	137.31	125.42
137.22	138.5	130.98	129.16	122.91	128.34	119.08	131.25	126.64	133.03	112.21	137.3	125.36
137.12	138.51	130.99	129.02	122.86	128.3	119.07	131.18	126.72	132.98	112.22	137.3	125.26
137.12	138.51	130.99	128.88	122.84	128.23	119.08	131.1	126.74	132.9	112.25	137.3	125.26
137.05	138.51	130.99	128.74	122.79	128.14	119.09	131.01	126.78	132.75	112.25	137.27	125.23
137.05	138.5	130.99	128.6	122.73	128.07	119.1	130.94	126.81	132.68	112.27	137.27	125.2
137	138.5	131	128.46	122.67	128	119.11	130.87	126.81	132.55	112.29	137.27	125.14
136.97	138.5	131	128.33	122.6	127.96	119.11	130.84	126.84	132.48	112.29	137.19	125.04
136.93	138.47	130.97	128.18	122.57	127.92	119.12	130.78	126.85	132.32	112.31	137.16	125.05
136.94	138.47	130.98	128.07	122.57	127.85	119.13	130.75	126.85	132.19	112.33	137.16	124.95
136.92	138.45	130.99	127.95	122.51	127.85	119.14	130.69	126.86	132.04	112.35	137.08	124.95
136.89	138.45	130.98	127.81	122.48	127.74	119.14	130.65	126.88	131.89	112.37	137.08	124.92
136.9	138.43	130.98	127.68	122.43	127.65	119.16	130.65	126.86	131.73	112.39	137.08	124.82
136.92	138.39	130.99	127.56	122.37	127.58	119.19	130.65	126.96	131.73	112.42	137.09	124.84
136.92	138.37	130.99	127.43	122.32	127.51	119.2	130.65	127.01	131.64	112.46	137.09	124.77
136.73	138.28	130.99	127.29	122.27	127.4	119.17	130.65	126.97	131.57	112.45	137.06	124.64
136.58	138.18	130.95	127.19	122.22	127.38	119.17	130.62	126.97	131.52	112.43	136.95	124.58
136.58	138.1	130.95	127.14	122.21	127.38	119.17	130.63	127.04	131.46	112.38	136.95	124.45
136.58	138.05	130.95	127.12	122.19	127.29	119.17	130.64	127.07	131.47	112.38	136.95	124.35
136.48	137.99	130.85	127	122.14	127.2	119.17	130.59	127.09	131.41	112.39	136.93	124.22
136.3	137.88	130.71	126.88	122.09	127.09	119.17	130.5	127.02	131.33	112.4	136.93	124.16
136.16	137.77	130.57	126.71	122.02	127	119.17	130.49	127.04	131.26	112.4	136.93	124.06
136.09	137.7	130.51	126.64	121.97	127	119.17	130.46	127.05	131.1	112.4	136.93	124.06
135.98	137.69	130.41	126.49	121.93	126.91	119.17	130.37	127.01	130.97	112.43	136.94	123.93
135.77	137.59	130.33	126.36	121.87	126.8	119.17	130.25	127.02	130.87	112.33	136.83	123.87
135.66	137.48	130.22	126.25	121.83	126.71	119.18	130.19	127.01	130.78	112.34	136.83	123.77
135.56	137.38	130.09	126.13	121.77	126.62	119.18	130.19	126.98	130.79	112.34	136.83	123.64
135.45	137.29	130.04	126.06	121.74	126.53	119.18	130.19	126.97	130.79	112.25	136.78	123.51
135.45	137.21	129.98	125.94	121.72	126.44	119.14	130.2	127	130.79	112.26	136.78	123.52
135.41	137.19	129.96	126	121.69	126.43	119.14	130.18	127.02	130.8	112.26	136.66	123.52
135.26	137.09	129.88	125.94	121.64	126.34	119.1	130.17	127	130.75	112.22	136.61	123.35
135.17	137.03	129.8	125.89	121.62	126.27	119.05	130.15	126.99	130.74	112.22	136.59	123.33
134.96	136.94	129.74	125.79	121.56	126.16	118.98	130.1	126.93	130.61	112.16	136.49	123.23
134.77	136.83	129.72	125.67	121.5	126.05	118.93	130.03	126.88	130.51	112.06	136.49	123.1
134.67	136.74	129.66	125.6	121.45	125.98	118.93	129.97	126.88	130.39	112.06	136.49	123.01
134.44	136.66	129.52	125.47	121.39	125.87	118.86	129.86	126.8	130.31	112.02	136.42	122.88
134.34	136.58	129.52	125.38	121.36	125.88	118.82	129.84	126.8	130.32	112.02	136.37	122.82
134.21	136.48	129.46	125.31	121.32	125.76	118.76	129.76	126.83	130.31	111.99	136.37	122.72
134.02	136.38	129.34	125.19	121.29	125.65	118.69	129.73	126.76	130.26	111.96	136.26	122.63
133.81	136.28	129.22	125.1	121.25	125.57	118.63	129.67	126.69	130.09	111.9	136.15	122.63
133.69	136.19	129.14	125.04	121.21	125.48	118.55	129.61	126.69	130.1	111.91	136.1	122.57
133.6	136.1	129.08	124.95	121.18	125.41	118.51	129.54	126.73	130.01	111.91	136.06	122.54
133.49	136.05	129.08	124.92	121.15	125.4	118.45	129.52	126.69	129.92	111.88	136.06	122.54
133.43	135.97	129.08	124.86	121.1	125.36	118.41	129.51	126.69	129.87	111.89	136.03	122.55
133.37	135.92	129.09	124.84	121.08	125.32	118.36	129.51	126.67	129.82	111.89	135.97	122.49
133.23	135.85	129.01	124.77	121.05	125.21	118.33	129.47	126.66	129.73	111.85	135.91	122.39
133.05	135.75	128.87	124.71	120.98	125.09	118.3	129.37	126.64	129.73	111.69	135.88	122.33
132.91	135.64	128.81	124.61	120.93	124.98	118.25	129.32	126.62	129.68	111.7	135.85	122.2
132.77	135.56	128.7	124.53	120.87	124.92	118.19	129.21	126.63	129.55	111.7	135.75	122.14
132.54	135.48	128.5	124.42	120.8	124.81	118.15	129.12	126.65	129.38	111.61	135.63	122.05
132.47	135.38	128.5	124.31	120.77	124.75	118.13	129.11	126.62	129.31	111.62	135.64	121.92
132.33	135.29	128.5	124.21	120.73	124.68	118.05	129.04	126.59	129.3	111.63	135.54	121.8
132.27	135.21	128.44	124.13	120.69	124.58	118.02	129.04	126.6	129.21	111.65	135.54	121.74
132.11	135.11	128.38	124.05	120.63	124.49	118.01	128.94	126.58	129.12	111.65	135.46	121.71
131.9	135.02	128.29	123.94	120.56	124.38	117.95	128.84	126.53	129.03	111.64	135.38	121.55
131.68	134.92	128.17	123.82	120.49	124.27	117.89	128.77	126.49	128.86	111.54	135.38	121.39
131.57	134.84	128.09	123.73	120.44	124.21	117.87	128.74	126.41	128.79	111.55	135.33	121.33
131.51	134.77	128.09	123.63	120.4	124.15	117.84	128.72	126.37	128.78	111.56	135.22	121.31
131.39	134.7	127.99	123.61	120.36	124.06	117.8	128.73	126.35	128.69	111.55	135.11	121.25
131.19	134.63	127.95	123.55	120.33	124.02	117.72	128.62	126.3	128.62	111.41	135.03	121.16
131.07	134.55	127.88	123.47	120.28	123.94	117.68	128.6	126.28	128.58	111.41	134.96	121.06
131.01	134.49	127.8	123.41	120.24	123.83	117.65	128.58	126.23	128.52	111.41	134.87	121.07
130.93	134.45	127.8	123.36	120.22	123.77	117.62	128.54	126.24	128.43	111.4	134.88	121.07
130.87	134.36	127.64	123.24	120.16	123.66	117.6	128.55	126.24	128.32	111.41	134.88	120.97
130.82	134.29	127.58	123.2	120.16	123.6	117.54	128.54	126.29	128.21	111.42	134.8	120.98
130.75	134.23	127.59	123.22	120.11	123.58	117.52	128.54	126.24	128.22	111.34	134.72	120.99
130.63	134.16	127.59	123.15	120.08	123.54	117.44	128.55	126.18	128.11	111.35	134.63	120.9
130.53	134.07	127.51	123.1	120.03	123.46	117.38	128.54	126.16	127.96	111.36	134.63	120.84
130.45	133.97	127.4	122.98	120	123.37	117.38	128.52	126.12	127.95	111.37	134.63	120.81
130.25	133.89	127.28	122.92	119.95	123.31	117.31	128.44	126.06	127.78	111.29	134.63	120.72
130.15	133.81	127.19	122.8	119.89	123.21	117.31	128.36	126.06	127.65	111.31	134.64	120.57
129.98	133.81	127.02	122.65	119.82	123.12	117.31	128.25	126.02	127.48	111.33	134.64	120.44
129.82	133.71	126.94	122.56	119.76	123.02	117.25	128.16	126.05	127.37	111.34	134.64	120.35
129.73	133.61	126.85	122.44	119.7	122.93	117.25	128.16	126.01	127.33	111.34	134.64	120.2
129.69	133.52	126.84	122.4	119.67	122.85	117.24	128.16	126	127.28	111.35	134.59	120.07
129.57	133.46	126.75	122.35	119.62	122.79	117.24	128.09	125.98	127.23	111.25	134.49	120.07
129.33	133.36	126.6	122.26	119.57	122.68	117.13	128	125.96	127.08	111.19	134.35	119.95
129.23	133.27	126.53	122.16	119.53	122.58	117.08	127.97	125.88	127.07	111.2	134.36	119.83
129.09	133.19	126.43	122.07	119.47	122.49	117.01	127.94	125.88	126.97	111.2	134.36	119.77
128.96	133.11	126.32	121.99	119.43	122.39	116.98	127.88	125.87	126.93	111.18	134.21	119.68
128.95	133.05	126.24	121.97	119.4	122.31	116.99	127.85	125.84	126.89	111.2	134.19	119.7
128.89	132.96	126.24	121.93	119.37	122.25	116.98	127.84	125.87	126.85	111.2	134.17	119.55
128.79	132.91	126.24	121.91	119.35	122.14	116.91	127.8	125.81	126.82	111.15	134.07	119.55
128.58	132.83	126.13	121.79	119.29	122.04	116.83	127.71	125.74	126.66	111.16	134.01	119.39
128.4	132.79	126.02	121.72	119.22	121.93	116.81	127.59	125.67	126.5	111.17	133.94	119.27
128.27	132.69	125.91	121.65	119.17	121.83	116.78	127.54	125.65	126.49	111.17	133.94	119.15
128.16	132.6	125.85	121.57	119.13	121.75	116.79	127.44	125.66	126.5	111.12	133.91	119.13
128.01	132.51	125.83	121.45	119.08	121.65	116.73	127.36	125.65	126.34	111.12	133.79	119
127.94	132.4	125.69	121.33	119.03	121.54	116.69	127.35	125.6	126.27	111.14	133.8	118.92
127.86	132.32	125.61	121.27	119	121.44	116.67	127.34	125.59	126.23	111.14	133.7	118.83
127.79	132.23	125.55	121.18	118.97	121.34	116.61	127.34	125.59	126.22	111.15	133.61	118.8
127.64	132.13	125.5	121.09	118.94	121.23	116.51	127.31	125.53	126.15	111.15	133.53	118.68
127.48	132.05	125.39	121.09	118.88	121.15	116.46	127.22	125.53	125.98	111.11	133.53	118.56
127.39	131.97	125.28	121	118.83	121.05	116.45	127.16	125.49	125.85	111.12	133.54	118.41
127.36	131.91	125.28	120.94	118.81	120.95	116.4	127.16	125.42	125.82	111.13	133.46	118.29
127.33	131.85	125.28	120.92	118.81	120.95	116.36	127.16	125.45	125.78	111.13	133.32	118.3
127.19	131.76	125.29	120.86	118.79	120.87	116.32	127.13	125.38	125.7	111.13	133.31	118.18
127.03	131.66	125.25	120.82	118.75	120.79	116.25	127.07	125.34	125.65	111.14	133.19	118.03
126.86	131.57	125.16	120.72	118.74	120.71	116.18	126.99	125.32	125.53	111.12	133.19	117.91
126.77	131.48	125.12	120.64	118.7	120.63	116.17	126.95	125.28	125.45	111.14	133.06	117.83
126.68	131.42	125.1	120.6	118.66	120.53	116.13	126.92	125.27	125.36	111.15	132.93	117.83
126.61	131.37	125.1	120.65	118.62	120.47	116.04	126.89	125.24	125.29	111.15	132.83	117.83
126.58	131.3	124.97	120.57	118.59	120.44	116.01	126.89	125.24	125.3	111.16	132.78	117.81
126.44	131.24	124.92	120.56	118.56	120.34	115.95	126.87	125.18	125.18	111.12	132.7	117.81
126.34	131.16	124.79	120.49	118.49	120.24	115.9	126.88	125.13	125.08	111.13	132.65	117.66
126.16	131.06	124.7	120.39	118.44	120.14	115.82	126.86	125.05	124.91	111.13	132.51	117.51
125.99	130.96	124.55	120.31	118.39	120.06	115.76	126.87	124.96	124.73	111.1	132.37	117.36
125.86	130.89	124.48	120.31	118.36	120	115.69	126.87	124.9	124.67	111	132.31	117.37
125.7	130.8	124.41	120.24	118.3	119.9	115.59	126.8	124.88	124.61	111	132.17	117.28
125.49	130.71	124.27	120.15	118.25	119.8	115.47	126.73	124.87	124.42	110.88	132.06	117.13
125.31	130.63	124.14	120.05	118.2	119.72	115.37	126.67	124.83	124.36	110.84	132.03	116.99
125.2	130.56	124.07	119.93	118.14	119.62	115.33	126.61	124.84	124.22	110.86	132.03	116.84
125	130.55	123.98	119.81	118.08	119.57	115.26	126.5	124.76	124.07	110.87	132.02	116.72
124.86	130.51	123.85	119.74	118.05	119.51	115.23	126.44	124.71	123.97	110.82	131.95	116.58
124.8	130.44	123.83	119.66	118.01	119.41	115.23	126.43	124.66	123.95	110.83	131.95	116.43
124.66	130.38	123.76	119.59	117.96	119.31	115.16	126.34	124.68	123.87	110.82	131.9	116.35
124.57	130.28	123.66	119.51	117.93	119.21	115.14	126.33	124.7	123.82	110.83	131.8	116.23
124.55	130.2	123.65	119.46	117.92	119.16	115.14	126.29	124.71	123.78	110.83	131.67	116.21
124.42	130.13	123.62	119.42	117.87	119.08	115.08	126.24	124.69	123.62	110.83	131.67	116.18
124.33	130.03	123.55	119.33	117.82	118.98	115.03	126.22	124.66	123.52	110.84	131.67	116.16
124.26	129.96	123.53	119.27	117.78	118.91	114.93	126.16	124.74	123.41	110.85	131.68	116.07
124.14	129.87	123.38	119.27	117.73	118.81	114.86	126.1	124.7	123.41	110.86	131.63	115.93
124.01	129.78	123.26	119.16	117.69	118.71	114.82	126.04	124.64	123.26	110.87	131.55	115.79
123.89	129.7	123.24	119.1	117.65	118.63	114.73	126	124.61	123.21	110.88	131.4	115.7
123.8	129.63	123.21	119.12	117.64	118.62	114.66	125.98	124.55	123.11	110.88	131.33	115.7
123.64	129.55	123.15	119.05	117.6	118.52	114.59	125.92	124.53	123	110.87	131.3	115.56
123.55	129.46	123.1	119.03	117.56	118.43	114.54	125.88	124.47	122.97	110.8	131.3	115.47
123.45	129.38	122.99	118.93	117.51	118.35	114.49	125.87	124.44	122.97	110.81	131.21	115.36
123.36	129.29	122.84	118.88	117.47	118.25	114.44	125.84	124.43	122.88	110.83	131.22	115.25
123.28	129.24	122.8	118.82	117.46	118.18	114.37	125.82	124.42	122.85	110.83	131.09	115.25
123.18	129.17	122.7	118.81	117.43	118.1	114.33	125.8	124.37	122.75	110.83	130.99	115.27
122.98	129.09	122.54	118.72	117.38	118.03	114.25	125.7	124.33	122.57	110.7	130.86	115.21
122.92	129	122.49	118.63	117.33	117.95	114.24	125.63	124.38	122.55	110.68	130.78	115.16
122.78	128.93	122.48	118.55	117.27	117.88	114.19	125.52	124.31	122.43	110.68	130.72	115.05
122.68	128.84	122.4	118.46	117.22	117.8	114.17	125.48	124.24	122.41	110.69	130.73	114.93
122.6	128.76	122.36	118.37	117.2	117.73	114.12	125.41	124.22	122.4	110.7	130.64	114.91
122.5	128.69	122.31	118.31	117.16	117.65	114.08	125.36	124.16	122.31	110.71	130.57	114.83
122.35	128.63	122.24	118.25	117.11	117.58	114.01	125.29	124.12	122.12	110.71	130.47	114.75
122.26	128.55	122.17	118.21	117.05	117.48	113.97	125.28	124.09	122.05	110.72	130.47	114.72
122.2	128.48	122.13	118.2	117.03	117.45	113.93	125.26	124.02	121.96	110.72	130.47	114.67
122.2	128.45	122.14	118.18	116.99	117.43	113.92	125.27	124.04	121.96	110.73	130.47	114.67
122.11	128.4	122.1	118.2	116.98	117.36	113.85	125.2	124.06	121.85	110.68	130.35	114.69
121.91	128.31	121.98	118.11	116.93	117.31	113.76	125.11	124	121.75	110.64	130.31	114.63
121.67	128.24	121.94	118.01	116.89	117.21	113.65	125	123.91	121.58	110.6	130.18	114.55
121.58	128.15	121.95	117.95	116.83	117.12	113.62	124.96	123.92	121.5	110.6	130.09	114.53
121.38	128.08	121.84	117.84	116.81	117.02	113.53	124.87	123.84	121.41	110.52	129.96	114.42
121.28	128.02	121.78	117.73	116.78	116.93	113.5	124.81	123.79	121.34	110.52	129.9	114.34
121.24	127.96	121.78	117.73	116.74	116.88	113.47	124.81	123.77	121.33	110.53	129.88	114.28
121.11	127.9	121.68	117.73	116.7	116.8	113.39	124.75	123.72	121.18	110.53	129.81	114.26
121.04	127.83	121.68	117.67	116.65	116.73	113.34	124.76	123.66	121.11	110.54	129.75	114.21
120.95	127.82	121.68	117.66	116.63	116.72	113.27	124.75	123.62	120.98	110.51	129.66	114.22
120.95	127.77	121.63	117.67	116.61	116.62	113.22	124.75	123.64	120.98	110.51	129.66	114.19
120.91	127.72	121.6	117.6	116.58	116.55	113.18	124.74	123.64	120.98	110.53	129.58	114.2
120.79	127.69	121.53	117.66	116.55	116.5	113.1	124.73	123.58	120.84	110.48	129.43	114.18
120.64	127.62	121.43	117.55	116.5	116.42	113.03	124.68	123.51	120.69	110.48	129.39	114.07
120.49	127.54	121.34	117.5	116.45	116.37	112.96	124.61	123.5	120.57	110.49	129.35	113.99
120.31	127.46	121.21	117.42	116.39	116.3	112.92	124.52	123.42	120.43	110.39	129.33	113.91
120.24	127.38	121.1	117.36	116.35	116.24	112.88	124.46	123.44	120.43	110.39	129.32	113.82
120.11	127.29	121.11	117.28	116.33	116.15	112.81	124.38	123.45	120.33	110.39	129.22	113.69
120.02	127.22	121.07	117.21	116.3	116.06	112.73	124.31	123.46	120.3	110.4	129.07	113.55
119.88	127.13	120.94	117.11	116.23	115.97	112.67	124.28	123.42	120.17	110.37	129.08	113.44
119.79	127.06	120.84	117.05	116.2	115.88	112.62	124.21	123.43	120.09	110.38	128.98	113.44
119.63	126.97	120.75	116.96	116.14	115.81	112.56	124.18	123.35	119.93	110.29	128.98	113.3
119.62	126.94	120.73	116.93	116.12	115.77	112.53	124.17	123.35	119.87	110.3	128.93	113.31
119.48	126.86	120.62	116.86	116.08	115.68	112.5	124.14	123.31	119.78	110.28	128.8	113.2
119.3	126.83	120.5	116.74	116.05	115.63	112.41	124.06	123.22	119.67	110.28	128.78	113.09
119.16	126.75	120.4	116.68	116	115.54	112.39	123.98	123.14	119.64	110.2	128.78	112.95
119.03	126.65	120.28	116.59	115.95	115.45	112.33	123.91	123.11	119.5	110.17	128.79	112.87
118.95	126.59	120.27	116.53	115.93	115.36	112.31	123.84	123.07	119.37	110.18	128.78	112.82
118.78	126.5	120.13	116.41	115.88	115.27	112.26	123.76	122.99	119.29	110.17	128.71	112.71
118.69	126.43	120.04	116.34	115.83	115.18	112.2	123.71	122.98	119.19	110.18	128.56	112.66
118.69	126.37	120.04	116.32	115.8	115.17	112.2	123.71	122.99	119.19	110.2	128.53	112.64
118.56	126.31	120	116.27	115.77	115.11	112.12	123.7	122.93	119.11	110.17	128.41	112.5
118.54	126.29	119.95	116.3	115.74	115.06	112.08	123.69	122.94	119.11	110.18	128.35	112.52
118.51	126.24	119.95	116.29	115.71	115.01	112.02	123.69	122.88	119.02	110.19	128.26	112.52
118.45	126.18	119.89	116.25	115.67	114.92	111.99	123.69	122.88	118.96	110.16	128.18	112.5
118.34	126.12	119.85	116.19	115.63	114.85	111.95	123.64	122.85	118.91	110.17	128.13	112.39
118.21	126.04	119.72	116.07	115.6	114.76	111.87	123.58	122.77	118.81	110.19	128.14	112.31
118.01	125.97	119.59	116.01	115.55	114.67	111.78	123.51	122.69	118.66	110.11	128.06	112.23
117.92	125.9	119.57	115.95	115.5	114.62	111.71	123.45	122.67	118.64	110.11	127.95	112.23
117.81	125.83	119.51	115.88	115.45	114.53	111.64	123.38	122.66	118.57	110.09	127.94	112.18
117.71	125.74	119.46	115.86	115.41	114.45	111.6	123.32	122.66	118.47	110.08	127.83	112.08
117.64	125.68	119.41	115.82	115.36	114.38	111.55	123.29	122.66	118.31	110.09	127.8	111.97
117.56	125.65	119.4	115.81	115.31	114.29	111.45	123.27	122.59	118.26	110.1	127.67	111.98
117.53	125.6	119.41	115.92	115.28	114.24	111.39	123.26	122.62	118.2	110.1	127.64	111.99
117.49	125.54	119.37	115.85	115.25	114.17	111.32	123.26	122.57	118.22	110.1	127.55	111.99
117.38	125.49	119.32	115.82	115.23	114.12	111.27	123.24	122.51	118.11	110.04	127.43	111.92
117.28	125.46	119.28	115.78	115.2	114.05	111.18	123.24	122.47	117.99	110.04	127.38	111.93
117.15	125.39	119.21	115.71	115.15	113.98	111.1	123.22	122.41	117.9	110.04	127.34	111.85
117.08	125.32	119.11	115.61	115.11	113.91	111.04	123.22	122.41	117.85	110.05	127.34	111.8
116.94	125.23	118.95	115.56	115.05	113.82	110.97	123.19	122.33	117.71	109.98	127.2	111.69
116.84	125.15	118.9	115.47	115.01	113.74	110.91	123.2	122.23	117.59	109.99	127.06	111.61
116.84	125.08	118.91	115.37	114.97	113.65	110.87	123.24	122.17	117.48	110.01	126.97	111.59
116.79	125	118.91	115.25	114.94	113.62	110.85	123.26	122.09	117.34	110.04	126.9	111.51
116.73	124.92	118.86	115.15	114.9	113.55	110.82	123.3	121.99	117.19	110.05	126.77	111.51
116.67	124.85	118.83	115.05	114.85	113.48	110.78	123.33	121.93	117.05	110.07	126.65	111.47
116.61	124.78	118.83	114.92	114.82	113.4	110.74	123.35	121.89	116.9	110.08	126.54	111.36
116.54	124.73	118.83	114.84	114.78	113.33	110.7	123.37	121.84	116.75	110.09	126.43	111.23
116.41	124.65	118.78	114.74	114.73	113.24	110.63	123.38	121.75	116.62	110.1	126.3	111.09
116.32	124.57	118.72	114.63	114.69	113.18	110.58	123.39	121.7	116.54	110.12	126.18	111.05
116.3	124.51	118.67	114.52	114.64	113.09	110.58	123.39	121.69	116.49	110.14	126.05	111.06
116.18	124.52	118.67	114.4	114.6	113.02	110.54	123.32	121.62	116.33	110.15	126.06	110.95
116.14	124.55	118.67	114.33	114.58	113.03	110.52	123.25	121.55	116.25	110.17	126.07	110.88
115.96	124.48	118.65	114.19	114.55	112.95	110.44	123.16	121.48	116.09	110.18	126.01	110.77
115.76	124.4	118.6	114.07	114.49	112.86	110.37	123.03	121.43	115.93	110.18	125.9	110.67
115.58	124.33	118.52	113.98	114.44	112.78	110.32	122.95	121.36	115.78	110.15	125.77	110.54
115.39	124.24	118.51	113.85	114.39	112.69	110.23	122.85	121.27	115.62	110.15	125.71	110.46
115.24	124.25	118.51	113.74	114.33	112.64	110.17	122.76	121.26	115.5	110.16	125.67	110.33
115.18	124.18	118.46	113.62	114.29	112.56	110.14	122.73	121.27	115.5	110.18	125.67	110.23
115.09	124.11	118.36	113.53	114.25	112.48	110.1	122.7	121.22	115.44	110.18	125.67	110.13
115.05	124.06	118.27	113.47	114.21	112.39	110.09	122.66	121.26	115.44	110.19	125.63	110.02
114.92	124	118.19	113.43	114.16	112.31	110.09	122.6	121.22	115.41	110.02	125.5	110
114.88	123.93	118.09	113.3	114.11	112.28	110.05	122.59	121.17	115.37	110.04	125.51	109.93
114.79	123.86	118.06	113.23	114.06	112.19	110.01	122.55	121.15	115.31	110.05	125.48	109.91
114.77	123.81	118.06	113.17	114.02	112.15	110.01	122.56	121.16	115.28	110.05	125.45	109.83
114.69	123.73	118.06	113.15	113.99	112.06	109.95	122.51	121.13	115.21	110.06	125.38	109.73
114.63	123.65	117.98	113.07	113.94	111.98	109.92	122.51	121.05	115.22	110.07	125.31	109.65
114.48	123.61	117.89	113.03	113.91	111.93	109.84	122.43	121.03	115.07	110.06	125.22	109.53
114.35	123.53	117.81	112.93	113.85	111.85	109.78	122.36	121.02	114.93	110.01	125.2	109.43
114.35	123.46	117.81	112.87	113.81	111.82	109.75	122.37	121.03	114.94	110.02	125.2	109.32
114.2	123.37	117.67	112.76	113.76	111.74	109.69	122.29	120.97	114.87	109.97	125.15	109.3
114.11	123.3	117.67	112.68	113.73	111.65	109.67	122.24	120.92	114.87	109.97	125.12	109.23
114.03	123.23	117.56	112.57	113.68	111.61	109.62	122.21	120.89	114.8	109.98	125.12	109.18
113.94	123.2	117.54	112.52	113.67	111.59	109.56	122.14	120.89	114.68	109.96	125.06	109.19
113.88	123.12	117.54	112.45	113.62	111.51	109.55	122.11	120.89	114.69	109.93	124.94	109.14
113.84	123.12	117.51	112.49	113.61	111.43	109.51	122.11	120.87	114.68	109.9	124.83	109.06
113.75	123.05	117.46	112.45	113.58	111.35	109.43	122.07	120.82	114.6	109.9	124.75	109.07
113.7	123.01	117.46	112.42	113.54	111.27	109.42	122.08	120.8	114.56	109.9	124.71	109.07
113.57	122.95	117.4	112.37	113.52	111.2	109.35	122	120.79	114.44	109.85	124.66	108.97
113.48	122.9	117.35	112.34	113.49	111.17	109.29	121.94	120.73	114.34	109.86	124.57	108.97
113.37	122.83	117.32	112.24	113.45	111.11	109.24	121.93	120.7	114.22	109.85	124.57	108.87
113.29	122.76	117.24	112.17	113.41	111.03	109.21	121.91	120.74	114.17	109.86	124.57	108.75
113.19	122.68	117.16	112.1	113.37	110.94	109.15	121.81	120.72	114.1	109.86	124.57	108.65
113.09	122.63	117.17	112.05	113.34	110.88	109.11	121.74	120.66	114.07	109.86	124.48	108.57
113.04	122.57	117.09	112.01	113.3	110.8	109.07	121.71	120.65	114	109.87	124.49	108.57
112.84	122.5	117.01	111.91	113.27	110.74	108.98	121.6	120.58	113.87	109.71	124.44	108.47
112.77	122.45	117.02	111.87	113.24	110.66	108.9	121.53	120.56	113.81	109.72	124.37	108.47
112.67	122.39	117.02	111.83	113.2	110.58	108.86	121.48	120.5	113.74	109.72	124.36	108.38
112.6	122.33	116.98	111.75	113.17	110.5	108.81	121.43	120.52	113.64	109.73	124.29	108.39
112.44	122.26	116.85	111.68	113.12	110.42	108.76	121.34	120.52	113.5	109.65	124.23	108.26
112.35	122.19	116.78	111.62	113.07	110.35	108.73	121.29	120.51	113.44	109.58	124.17	108.21
112.3	122.11	116.69	111.56	113.04	110.29	108.7	121.29	120.5	113.44	109.59	124.14	108.09
112.21	122.03	116.64	111.49	113.01	110.23	108.66	121.25	120.46	113.36	109.6	124.01	108.07
112.2	121.97	116.64	111.45	112.98	110.2	108.65	121.25	120.46	113.36	109.61	123.92	108.05
112.13	121.91	116.65	111.43	112.96	110.17	108.6	121.22	120.45	113.29	109.56	123.88	108.07
112.04	121.85	116.63	111.37	112.94	110.11	108.57	121.21	120.38	113.21	109.56	123.88	108.05
111.98	121.8	116.63	111.32	112.91	110.03	108.54	121.21	120.38	113.12	109.53	123.88	107.97
111.92	121.75	116.64	111.4	112.88	109.95	108.48	121.21	120.35	113.02	109.53	123.85	107.99
111.88	121.75	116.64	111.38	112.86	109.9	108.46	121.16	120.3	112.99	109.54	123.75	107.99
111.74	121.67	116.55	111.31	112.81	109.83	108.41	121.14	120.23	112.93	109.38	123.65	107.92
111.6	121.6	116.41	111.24	112.76	109.75	108.34	121.06	120.16	112.85	109.31	123.58	107.82
111.51	121.57	116.36	111.24	112.74	109.72	108.29	120.99	120.16	112.83	109.29	123.58	107.75
111.4	121.49	116.29	111.15	112.69	109.64	108.21	120.91	120.11	112.78	109.3	123.49	107.62
111.25	121.41	116.21	111.04	112.65	109.56	108.15	120.84	120.08	112.64	109.26	123.46	107.53
111.15	121.33	116.1	110.98	112.61	109.48	108.12	120.75	120.1	112.65	109.18	123.34	107.51
111.14	121.26	116.11	110.97	112.57	109.42	108.09	120.74	120.08	112.58	109.18	123.28	107.43
111.07	121.21	116.06	110.91	112.54	109.36	108.08	120.67	120.1	112.51	109.19	123.17	107.31
111	121.16	115.98	110.87	112.5	109.3	108.01	120.66	120.03	112.46	109.19	123.17	107.24
110.98	121.13	115.95	110.83	112.48	109.27	108.01	120.67	120.02	112.4	109.2	123.17	107.25
110.9	121.08	115.94	110.83	112.46	109.24	107.94	120.67	119.99	112.29	109.16	123.06	107.26
110.81	121.01	115.85	110.77	112.42	109.18	107.89	120.66	119.94	112.19	109.17	123	107.14
110.78	120.98	115.81	110.77	112.38	109.14	107.83	120.65	119.9	112.16	109.18	123.01	107.07
110.69	120.91	115.71	110.69	112.33	109.08	107.77	120.65	119.83	112.05	109.19	122.95	106.98
110.61	120.84	115.63	110.59	112.27	109	107.7	120.67	119.78	111.95	109.21	122.83	106.9
110.6	120.76	115.64	110.49	112.24	108.92	107.65	120.7	119.73	111.85	109.23	122.73	106.91
110.55	120.69	115.59	110.39	112.2	108.88	107.59	120.73	119.67	111.75	109.24	122.62	106.83
110.5	120.64	115.56	110.28	112.17	108.82	107.54	120.75	119.58	111.68	109.26	122.51	106.76
110.45	120.56	115.51	110.2	112.13	108.74	107.5	120.78	119.53	111.57	109.28	122.39	106.77
110.41	120.49	115.45	110.12	112.09	108.68	107.46	120.81	119.45	111.5	109.29	122.29	106.7
110.42	120.44	115.46	110.04	112.06	108.64	107.46	120.85	119.47	111.5	109.31	122.21	106.71
110.37	120.36	115.46	109.93	112.02	108.6	107.43	120.88	119.41	111.36	109.33	122.09	106.66
110.3	120.3	115.34	109.85	111.98	108.52	107.4	120.89	119.36	111.26	109.34	121.95	106.62
110.29	120.24	115.35	109.76	111.94	108.46	107.4	120.9	119.38	111.16	109.35	121.83	106.65
110.28	120.17	115.35	109.69	111.9	108.4	107.41	120.9	119.37	111.1	109.37	121.69	106.68
110.26	120.11	115.35	109.6	111.85	108.32	107.41	120.9	119.34	111.02	109.39	121.59	106.66
110.23	120.07	115.31	109.54	111.81	108.27	107.41	120.92	119.31	110.97	109.4	121.48	106.61
110.22	120.01	115.31	109.45	111.77	108.19	107.42	120.93	119.33	110.93	109.42	121.4	106.61
110.11	119.93	115.24	109.35	111.71	108.13	107.34	120.9	119.32	110.81	109.44	121.26	106.62
110.07	119.87	115.23	109.27	111.66	108.07	107.32	120.9	119.34	110.76	109.45	121.14	106.55
109.92	119.8	115.2	109.18	111.61	108	107.29	120.84	119.3	110.62	109.45	121.11	106.5
109.85	119.8	115.21	109.09	111.56	107.97	107.28	120.76	119.24	110.53	109.48	121.11	106.43
109.65	119.72	115.13	108.98	111.51	107.93	107.22	120.66	119.16	110.37	109.48	120.98	106.34
109.51	119.64	115.01	108.9	111.46	107.85	107.16	120.57	119.11	110.26	109.49	120.91	106.27
109.41	119.57	114.95	108.85	111.42	107.78	107.11	120.47	119.12	110.22	109.5	120.83	106.22
109.37	119.49	114.89	108.75	111.37	107.7	107.09	120.46	119.14	110.2	109.51	120.84	106.13
109.24	119.41	114.85	108.64	111.32	107.66	107.04	120.38	119.08	110.13	109.51	120.84	106.01
109.13	119.38	114.8	108.55	111.26	107.62	106.99	120.31	119	110.05	109.52	120.82	105.94
109.09	119.33	114.81	108.48	111.21	107.58	106.98	120.29	118.98	110.07	109.54	120.83	105.87
108.99	119.26	114.78	108.39	111.16	107.52	106.92	120.23	118.94	109.98	109.55	120.79	105.75
108.87	119.18	114.72	108.3	111.12	107.44	106.84	120.17	118.86	109.87	109.51	120.79	105.68
108.73	119.1	114.63	108.21	111.08	107.37	106.77	120.11	118.83	109.73	109.41	120.76	105.56
108.67	119.04	114.63	108.15	111.02	107.33	106.74	120.06	118.84	109.67	109.41	120.71	105.5
108.68	118.99	114.56	108.13	110.99	107.27	106.74	120.07	118.85	109.69	109.43	120.71	105.45
108.62	118.95	114.57	108.1	110.98	107.23	106.7	120.07	118.81	109.62	109.43	120.68	105.45
108.52	118.88	114.57	108.03	110.96	107.19	106.64	120.02	118.83	109.54	109.38	120.59	105.46
108.39	118.83	114.56	107.97	110.92	107.11	106.56	119.95	118.77	109.42	109.38	120.55	105.39
108.3	118.76	114.56	107.91	110.88	107.04	106.48	119.9	118.73	109.47	109.31	120.45	105.35
108.2	118.69	114.41	107.86	110.82	106.98	106.48	119.85	118.71	109.43	109.2	120.39	105.33
108.09	118.61	114.34	107.76	110.77	106.93	106.42	119.78	118.64	109.34	109.2	120.39	105.23
108.01	118.53	114.31	107.7	110.73	106.85	106.36	119.73	118.64	109.26	109.21	120.35	105.14
107.93	118.48	114.29	107.64	110.7	106.8	106.31	119.71	118.62	109.19	109.14	120.3	105.1
107.84	118.42	114.2	107.6	110.66	106.75	106.25	119.69	118.54	109.11	109.15	120.21	105.08
107.73	118.37	114.09	107.57	110.62	106.7	106.16	119.63	118.5	109.03	109.14	120.18	105.06
107.59	118.29	114.03	107.5	110.57	106.64	106.11	119.55	118.43	109.01	109.08	120.12	105.01
107.49	118.22	113.99	107.42	110.53	106.57	106.12	119.49	118.39	108.94	109.08	120.12	104.92
107.44	118.17	113.93	107.37	110.5	106.5	106.11	119.43	118.37	108.92	109.09	120.12	104.9
107.3	118.12	113.77	107.32	110.45	106.46	106.05	119.32	118.32	108.84	109.07	120.04	104.86
107.23	118.05	113.71	107.24	110.42	106.41	106.02	119.31	118.27	108.8	109.07	120.04	104.74
107.07	117.99	113.63	107.19	110.38	106.36	105.96	119.22	118.21	108.69	108.96	119.96	104.7
107.02	117.93	113.56	107.14	110.34	106.32	105.95	119.19	118.2	108.61	108.96	119.91	104.63
107	117.88	113.55	107.13	110.31	106.28	105.9	119.19	118.22	108.6	108.97	119.84	104.64
106.92	117.82	113.48	107.07	110.27	106.22	105.87	119.16	118.2	108.58	108.97	119.77	104.57
106.87	117.78	113.48	107.05	110.25	106.21	105.84	119.11	118.2	108.6	108.95	119.68	104.58
106.8	117.74	113.49	107	110.22	106.15	105.79	119.08	118.18	108.48	108.88	119.68	104.54
106.78	117.69	113.43	106.95	110.19	106.08	105.76	119.08	118.13	108.47	108.89	119.62	104.5
106.78	117.67	113.44	107.01	110.17	106.07	105.75	119.09	118.1	108.46	108.89	119.56	104.51
106.71	117.62	113.32	106.97	110.14	106.02	105.7	119.09	118.09	108.38	108.9	119.56	104.47
106.66	117.58	113.32	106.96	110.13	106.03	105.63	119.06	118.07	108.3	108.9	119.53	104.48
106.58	117.51	113.28	106.91	110.1	105.96	105.56	119.05	118.06	108.19	108.91	119.52	104.43
106.48	117.46	113.18	106.86	110.06	105.92	105.55	118.97	118.07	108.13	108.82	119.43	104.42
106.37	117.39	113.1	106.8	110.03	105.86	105.5	118.91	118.01	108.08	108.82	119.32	104.3
106.3	117.32	113.04	106.73	109.99	105.79	105.43	118.87	117.96	108.02	108.83	119.33	104.3
106.19	117.26	112.93	106.67	109.95	105.72	105.36	118.82	117.97	107.91	108.79	119.23	104.21
106.16	117.19	112.91	106.6	109.91	105.68	105.35	118.82	117.93	107.89	108.81	119.19	104.19
106.06	117.12	112.81	106.56	109.88	105.61	105.31	118.75	117.86	107.86	108.73	119.14	104.17
105.95	117.06	112.69	106.48	109.84	105.54	105.26	118.7	117.79	107.79	108.73	119.08	104.11
105.94	117.06	112.69	106.44	109.83	105.57	105.22	118.68	117.8	107.74	108.74	119.09	104.11
105.85	117.01	112.65	106.42	109.81	105.52	105.15	118.62	117.84	107.63	108.62	118.98	104.11
105.82	116.95	112.65	106.37	109.78	105.45	105.14	118.59	117.83	107.6	108.62	118.86	104.04
105.74	116.87	112.58	106.32	109.74	105.39	105.09	118.54	117.79	107.56	108.63	118.85	103.93
105.63	116.82	112.53	106.27	109.72	105.32	105.02	118.48	117.74	107.44	108.54	118.75	103.93
105.56	116.76	112.44	106.23	109.69	105.27	104.97	118.44	117.71	107.4	108.54	118.75	103.94
105.52	116.7	112.34	106.19	109.65	105.24	104.93	118.44	117.7	107.35	108.55	118.75	103.9
105.5	116.64	112.34	106.13	109.62	105.22	104.89	118.42	117.68	107.29	108.56	118.75	103.88
105.43	116.57	112.3	106.07	109.59	105.15	104.86	118.39	117.63	107.27	108.57	118.71	103.84
105.29	116.51	112.2	106.01	109.54	105.08	104.78	118.32	117.55	107.19	108.52	118.63	103.77
105.19	116.45	112.13	105.97	109.51	105.03	104.71	118.25	117.49	107.12	108.53	118.61	103.7
105.13	116.4	112.06	105.92	109.49	104.97	104.68	118.21	117.52	107.09	108.54	118.58	103.61
105.03	116.36	112.01	105.85	109.44	104.92	104.66	118.12	117.45	107.01	108.55	118.58	103.62
104.92	116.29	111.94	105.78	109.4	104.85	104.62	118.04	117.41	106.94	108.5	118.53	103.55
104.87	116.23	111.91	105.74	109.36	104.8	104.6	118	117.42	106.87	108.51	118.48	103.51
104.81	116.18	111.81	105.71	109.32	104.76	104.56	117.94	117.46	106.82	108.51	118.4	103.45
104.72	116.13	111.81	105.62	109.28	104.69	104.49	117.93	117.42	106.74	108.51	118.3	103.43
104.67	116.08	111.81	105.58	109.25	104.64	104.46	117.89	117.44	106.66	108.51	118.3	103.39
104.58	116.02	111.73	105.52	109.22	104.58	104.41	117.84	117.39	106.6	108.51	118.3	103.39
104.46	115.94	111.69	105.47	109.17	104.52	104.34	117.75	117.31	106.51	108.5	118.3	103.3
104.44	115.9	111.69	105.44	109.15	104.48	104.3	117.74	117.31	106.47	108.5	118.23	103.21
104.39	115.85	111.61	105.39	109.13	104.44	104.24	117.71	117.25	106.46	108.51	118.14	103.19
104.33	115.8	111.58	105.35	109.1	104.4	104.19	117.71	117.26	106.39	108.51	118.04	103.15
104.22	115.74	111.51	105.28	109.07	104.36	104.14	117.66	117.21	106.26	108.45	117.94	103.08
104.16	115.7	111.4	105.24	109.04	104.29	104.08	117.61	117.21	106.18	108.45	117.92	103.02
104.11	115.64	111.4	105.2	109	104.23	104.06	117.57	117.19	106.13	108.45	117.92	102.93
104.12	115.6	111.41	105.2	108.99	104.2	104.03	117.57	117.17	106.14	108.46	117.88	102.95
104.06	115.55	111.3	105.18	108.97	104.15	103.98	117.54	117.17	106.08	108.46	117.78	102.95
103.99	115.52	111.25	105.14	108.93	104.11	103.92	117.54	117.11	105.99	108.4	117.76	102.86
103.91	115.46	111.22	105.06	108.91	104.06	103.86	117.53	117.04	105.97	108.4	117.68	102.85
103.87	115.42	111.14	105.06	108.89	103.99	103.82	117.49	117.04	105.91	108.42	117.68	102.8
103.83	115.36	111.1	105.04	108.85	103.95	103.76	117.48	117.07	105.87	108.42	117.56	102.81
103.82	115.35	111.1	105.02	108.85	103.96	103.73	117.48	117.03	105.84	108.42	117.49	102.82
103.74	115.3	111.11	105.01	108.82	103.9	103.68	117.49	116.98	105.75	108.36	117.4	102.73
103.68	115.25	111	104.94	108.79	103.83	103.63	117.48	116.93	105.74	108.32	117.28	102.69
103.6	115.19	111.01	104.91	108.76	103.76	103.58	117.46	116.9	105.68	108.3	117.27	102.65
103.46	115.12	110.93	104.83	108.72	103.71	103.52	117.38	116.82	105.58	108.21	117.2	102.56
103.45	115.06	110.93	104.75	108.69	103.65	103.49	117.38	116.86	105.59	108.23	117.17	102.52
103.31	115.01	110.84	104.68	108.65	103.58	103.43	117.3	116.79	105.47	108.23	117.09	102.41
103.23	114.96	110.75	104.63	108.62	103.53	103.43	117.23	116.76	105.43	108.23	117	102.39
103.2	114.9	110.67	104.56	108.59	103.46	103.38	117.22	116.71	105.44	108.25	116.99	102.31
103.14	114.85	110.59	104.52	108.56	103.4	103.31	117.17	116.64	105.42	108.26	116.97	102.22
103.09	114.8	110.52	104.48	108.53	103.33	103.27	117.16	116.6	105.39	108.26	116.94	102.11
103.06	114.75	110.52	104.44	108.51	103.28	103.22	117.11	116.61	105.38	108.26	116.87	102.07
103.01	114.7	110.51	104.38	108.47	103.22	103.2	117.07	116.62	105.36	108.27	116.87	102.01
102.92	114.64	110.43	104.31	108.44	103.17	103.13	117.03	116.56	105.25	108.17	116.78	101.9
102.9	114.58	110.34	104.27	108.42	103.1	103.1	117.04	116.58	105.26	108.17	116.78	101.86
102.89	114.53	110.35	104.24	108.39	103.06	103.06	116.99	116.6	105.22	108.18	116.71	101.88
102.85	114.48	110.35	104.2	108.36	103.04	103.02	116.97	116.57	105.19	108.18	116.72	101.86
102.77	114.41	110.28	104.13	108.32	103	102.96	116.91	116.59	105.09	108.19	116.64	101.82
102.72	114.37	110.29	104.1	108.29	102.94	102.93	116.91	116.55	105.04	108.19	116.6	101.84
102.61	114.31	110.26	104.02	108.25	102.89	102.92	116.83	116.47	104.95	108.19	116.52	101.78
102.55	114.27	110.23	103.96	108.23	102.84	102.92	116.78	116.43	104.88	108.2	116.49	101.69
102.42	114.2	110.12	103.89	108.19	102.77	102.88	116.72	116.39	104.81	108.07	116.42	101.63
102.36	114.16	110.09	103.88	108.15	102.71	102.85	116.67	116.35	104.79	107.99	116.33	101.59
102.28	114.1	110.02	103.81	108.11	102.66	102.8	116.6	116.36	104.78	107.99	116.25	101.57
102.22	114.05	109.98	103.73	108.08	102.62	102.77	116.56	116.36	104.73	108	116.25	101.53
102.17	114.01	109.99	103.68	108.06	102.6	102.75	116.5	116.32	104.62	108	116.24	101.47
102.11	113.98	109.95	103.65	108.03	102.54	102.69	116.43	116.33	104.55	108	116.14	101.47
102.07	113.92	109.91	103.59	108.01	102.47	102.69	116.4	116.32	104.53	108.01	116.1	101.41
102.03	113.87	109.84	103.55	107.98	102.41	102.65	116.4	116.31	104.52	108.01	116.01	101.34
101.95	113.79	109.75	103.48	107.93	102.35	102.59	116.38	116.25	104.42	107.94	115.99	101.26
101.94	113.77	109.76	103.45	107.91	102.3	102.56	116.39	116.2	104.39	107.95	115.98	101.26
101.92	113.73	109.74	103.43	107.88	102.27	102.5	116.37	116.16	104.4	107.96	115.92	101.22
101.82	113.7	109.75	103.37	107.87	102.22	102.43	116.33	116.11	104.32	107.95	115.88	101.24
101.76	113.64	109.64	103.36	107.84	102.19	102.41	116.32	116.06	104.27	107.91	115.82	101.18
101.7	113.59	109.58	103.38	107.8	102.13	102.36	116.3	116	104.23	107.9	115.71	101.2
101.61	113.54	109.48	103.33	107.76	102.06	102.31	116.28	115.97	104.11	107.86	115.66	101.19
101.53	113.48	109.39	103.28	107.72	102.01	102.28	116.27	115.9	104.02	107.86	115.58	101.12
101.45	113.41	109.32	103.2	107.68	101.95	102.25	116.26	115.82	103.93	107.86	115.45	101.06
101.39	113.36	109.32	103.2	107.65	101.9	102.22	116.26	115.77	103.85	107.87	115.35	101
101.35	113.31	109.32	103.13	107.61	101.84	102.2	116.28	115.69	103.76	107.88	115.3	100.98
101.31	113.25	109.34	103.03	107.58	101.78	102.19	116.3	115.62	103.7	107.9	115.19	100.94
101.2	113.2	109.31	102.94	107.54	101.72	102.17	116.25	115.59	103.6	107.89	115.11	100.84
101.12	113.17	109.25	102.86	107.5	101.67	102.16	116.18	115.52	103.48	107.91	115.11	100.75
100.99	113.12	109.19	102.77	107.46	101.61	102.13	116.1	115.46	103.4	107.91	115.06	100.65
100.89	113.05	109.11	102.68	107.41	101.55	102.11	116	115.47	103.27	107.92	115.01	100.65
100.85	113.06	109.11	102.61	107.38	101.5	102.08	115.94	115.42	103.2	107.93	115.01	100.59
100.77	113.01	109.06	102.53	107.34	101.44	102.07	115.9	115.36	103.14	107.94	115.02	100.48
100.72	112.94	108.96	102.46	107.29	101.37	102.04	115.88	115.36	103.1	107.94	115.03	100.4
100.64	112.89	108.96	102.4	107.27	101.31	102.01	115.85	115.3	103.06	107.9	115.01	100.4
100.56	112.83	108.93	102.36	107.24	101.27	101.98	115.81	115.25	102.97	107.9	114.93	100.34
100.54	112.78	108.91	102.3	107.2	101.22	101.96	115.8	115.28	102.97	107.91	114.84	100.28
100.51	112.72	108.88	102.27	107.17	101.16	101.92	115.8	115.25	102.97	107.92	114.78	100.2
100.42	112.65	108.76	102.19	107.14	101.1	101.86	115.75	115.23	102.86	107.87	114.72	100.11
100.36	112.6	108.74	102.16	107.13	101.09	101.83	115.72	115.23	102.75	107.87	114.63	100.07
100.25	112.55	108.68	102.1	107.09	101.03	101.76	115.66	115.17	102.65	107.88	114.55	100.01
100.14	112.49	108.62	102.01	107.06	100.97	101.75	115.56	115.1	102.56	107.88	114.47	99.954
100.02	112.44	108.56	101.94	107.02	100.91	101.73	115.47	115.03	102.47	107.85	114.39	99.872
99.956	112.44	108.54	101.89	107	100.92	101.69	115.39	114.95	102.44	107.85	114.39	99.833
99.92	112.39	108.55	101.84	106.98	100.88	101.67	115.37	114.87	102.39	107.86	114.41	99.73
99.922	112.39	108.57	101.77	106.96	100.82	101.68	115.32	114.85	102.33	107.89	114.42	99.692
99.941	112.39	108.59	101.7	106.93	100.77	101.7	115.26	114.94	102.36	107.92	114.43	99.708
99.959	112.41	108.6	101.63	106.9	100.73	101.72	115.23	115	102.39	107.95	114.44	99.709
99.947	112.41	108.61	101.55	106.87	100.69	101.72	115.17	115.03	102.37	107.97	114.44	99.627
99.901	112.37	108.61	101.49	106.84	100.63	101.72	115.09	115.06	102.27	107.99	114.41	99.628
99.855	112.31	108.61	101.42	106.81	100.59	101.72	115	115.09	102.19	107.99	114.39	99.569
99.877	112.32	108.62	101.36	106.8	100.56	101.74	114.97	115.24	102.2	108.02	114.39	99.589
99.885	112.33	108.64	101.3	106.78	100.56	101.75	114.88	115.35	102.17	108.05	114.37	99.6
99.763	112.28	108.52	101.21	106.74	100.51	101.71	114.83	115.27	102.07	108.05	114.28	99.498
99.743	112.23	108.53	101.15	106.72	100.45	101.72	114.84	115.22	102.05	108.06	114.29	99.396
99.661	112.18	108.5	101.14	106.69	100.4	101.69	114.83	115.16	101.96	108.01	114.21	99.315
99.622	112.13	108.42	101.1	106.65	100.34	101.68	114.82	115.17	101.92	108.02	114.21	99.234
99.543	112.09	108.33	101.06	106.61	100.28	101.67	114.75	115.15	101.9	107.93	114.14	99.235
99.423	112.03	108.25	100.98	106.57	100.22	101.63	114.67	115.09	101.81	107.8	114.06	99.134
99.4	111.96	108.21	100.92	106.54	100.19	101.61	114.66	115.05	101.79	107.81	114.08	99.096
99.352	111.91	108.16	100.86	106.5	100.14	101.59	114.65	114.98	101.75	107.81	114	99.037
99.282	111.87	108.16	100.84	106.49	100.12	101.56	114.59	114.94	101.76	107.76	113.92	98.999
99.186	111.81	108.12	100.78	106.45	100.07	101.54	114.51	114.92	101.71	107.73	113.88	98.919
99.148	111.75	108.12	100.71	106.43	100.01	101.54	114.47	114.9	101.64	107.74	113.78	98.819
99.11	111.71	108.07	100.68	106.4	99.981	101.52	114.43	114.95	101.65	107.75	113.7	98.781
99.037	111.65	108.03	100.61	106.36	99.923	101.48	114.38	114.89	101.58	107.72	113.68	98.743
99.036	111.6	108.04	100.57	106.34	99.865	101.46	114.37	114.88	101.58	107.74	113.7	98.706
98.944	111.54	108.04	100.5	106.31	99.819	101.39	114.32	114.8	101.55	107.74	113.62	98.606
98.874	111.49	108.04	100.47	106.3	99.774	101.34	114.25	114.77	101.49	107.74	113.53	98.548
98.788	111.43	107.98	100.41	106.27	99.716	101.29	114.18	114.72	101.41	107.74	113.53	98.448
98.736	111.37	107.95	100.36	106.25	99.659	101.24	114.15	114.69	101.32	107.75	113.54	98.369
98.659	111.32	107.84	100.31	106.22	99.613	101.21	114.09	114.65	101.33	107.72	113.5	98.311
98.568	111.27	107.84	100.24	106.21	99.58	101.15	114.06	114.59	101.27	107.68	113.38	98.295
98.542	111.22	107.8	100.16	106.17	99.523	101.13	114.04	114.62	101.27	107.69	113.35	98.258
98.533	111.17	107.81	100.11	106.16	99.514	101.09	114.05	114.61	101.29	107.71	113.35	98.241
98.481	111.13	107.74	100.09	106.15	99.494	101.05	114	114.54	101.2	107.72	113.35	98.262
98.422	111.1	107.73	100.06	106.14	99.449	101.01	113.97	114.51	101.16	107.66	113.28	98.263
98.397	111.04	107.7	100.01	106.11	99.392	100.99	113.96	114.52	101.15	107.67	113.26	98.247
98.341	111.01	107.71	100	106.09	99.359	100.95	113.95	114.47	101.06	107.66	113.17	98.21
98.225	110.95	107.67	99.94	106.06	99.302	100.9	113.89	114.39	100.97	107.51	113.08	98.132
98.107	110.89	107.56	99.865	106.02	99.246	100.85	113.82	114.33	100.88	107.33	113.09	98.053
98.047	110.84	107.51	99.796	105.98	99.189	100.85	113.76	114.26	100.87	107.33	113.09	97.996
97.999	110.77	107.47	99.718	105.95	99.18	100.85	113.68	114.23	100.81	107.34	113.1	97.939
97.897	110.72	107.43	99.641	105.92	99.136	100.86	113.6	114.2	100.71	107.32	113.08	97.841
97.826	110.66	107.35	99.602	105.88	99.08	100.83	113.52	114.19	100.65	107.32	113.04	97.783
97.732	110.61	107.32	99.527	105.85	99.024	100.82	113.44	114.13	100.57	107.32	113.05	97.706
97.693	110.55	107.3	99.459	105.81	98.979	100.82	113.4	114.07	100.54	107.33	113.08	97.629
97.608	110.49	107.26	99.388	105.78	98.923	100.77	113.36	114.01	100.49	107.27	112.99	97.552
97.552	110.44	107.2	99.353	105.75	98.915	100.74	113.32	113.97	100.44	107.29	112.91	97.475
97.511	110.39	107.09	99.288	105.73	98.859	100.75	113.26	113.99	100.38	107.29	112.89	97.398
97.485	110.35	107.1	99.247	105.7	98.815	100.74	113.26	113.97	100.35	107.3	112.84	97.301
97.426	110.29	107	99.211	105.68	98.771	100.71	113.22	113.95	100.3	107.3	112.79	97.205
97.348	110.23	106.96	99.173	105.65	98.716	100.66	113.18	113.91	100.22	107.23	112.73	97.128
97.239	110.18	106.87	99.132	105.61	98.672	100.61	113.09	113.84	100.11	107.23	112.66	97.052
97.178	110.12	106.87	99.062	105.59	98.617	100.58	113.08	113.83	100.08	107.23	112.59	96.996
97.13	110.06	106.84	99.006	105.55	98.585	100.54	113.03	113.78	100.04	107.24	112.53	96.981
97.027	110.01	106.8	98.959	105.52	98.542	100.48	112.97	113.72	99.944	107.24	112.46	96.905
96.993	109.96	106.81	98.886	105.49	98.498	100.46	112.95	113.69	99.924	107.25	112.42	96.809
96.951	109.91	106.8	98.849	105.47	98.455	100.43	112.93	113.66	99.861	107.25	112.42	96.81
96.893	109.85	106.73	98.814	105.44	98.4	100.39	112.89	113.61	99.811	107.25	112.35	96.755
96.832	109.8	106.72	98.747	105.42	98.345	100.35	112.87	113.59	99.763	107.25	112.26	96.679
96.823	109.74	106.72	98.706	105.41	98.291	100.32	112.88	113.55	99.765	107.27	112.26	96.584
96.786	109.71	106.72	98.672	105.4	98.259	100.28	112.87	113.52	99.717	107.27	112.19	96.596
96.743	109.68	106.72	98.637	105.39	98.228	100.24	112.87	113.48	99.68	107.27	112.16	96.602
96.652	109.63	106.65	98.605	105.36	98.173	100.18	112.81	113.43	99.616	107.15	112.08	96.547
96.58	109.57	106.6	98.559	105.32	98.119	100.14	112.74	113.39	99.57	107.15	112.05	96.492
96.498	109.52	106.53	98.502	105.3	98.065	100.09	112.69	113.38	99.49	107.15	112.05	96.436
96.398	109.45	106.46	98.43	105.27	98.011	100.05	112.62	113.31	99.414	107.06	112	96.342
96.349	109.4	106.39	98.39	105.23	97.968	100.01	112.58	113.32	99.386	107.06	111.91	96.268
96.299	109.35	106.34	98.358	105.2	97.914	99.975	112.58	113.29	99.357	107.07	111.82	96.252
96.236	109.29	106.29	98.309	105.18	97.883	99.932	112.55	113.23	99.288	107.07	111.79	96.197
96.18	109.25	106.19	98.238	105.14	97.83	99.899	112.53	113.2	99.227	107.08	111.78	96.143
96.122	109.21	106.13	98.175	105.11	97.788	99.863	112.53	113.15	99.162	107.08	111.68	96.069
96.029	109.16	106.06	98.147	105.08	97.734	99.817	112.45	113.11	99.075	107.01	111.65	96.053
95.972	109.1	105.96	98.084	105.04	97.703	99.773	112.42	113.08	99.041	107.02	111.66	95.96
95.906	109.06	105.95	98.036	105.01	97.65	99.725	112.34	113.09	98.963	107.03	111.65	95.886
95.81	109	105.88	97.96	104.98	97.597	99.706	112.26	113.02	98.9	107.03	111.63	95.813
95.766	108.94	105.82	97.892	104.95	97.544	99.674	112.25	112.99	98.875	107.04	111.64	95.72
95.696	108.88	105.81	97.841	104.92	97.502	99.638	112.2	112.93	98.825	107.05	111.6	95.627
95.633	108.84	105.76	97.81	104.9	97.449	99.607	112.16	112.92	98.805	107.01	111.53	95.574
95.598	108.78	105.77	97.762	104.89	97.396	99.566	112.13	112.92	98.741	107.02	111.45	95.501
95.531	108.72	105.69	97.703	104.85	97.355	99.512	112.12	112.9	98.685	107.02	111.4	95.466
95.477	108.67	105.63	97.67	104.82	97.324	99.457	112.1	112.86	98.665	107.03	111.34	95.451
95.452	108.63	105.63	97.633	104.81	97.283	99.436	112.07	112.82	98.626	107.04	111.33	95.462
95.42	108.6	105.63	97.608	104.78	97.231	99.396	112.08	112.78	98.608	107.04	111.24	95.447
95.401	108.54	105.63	97.569	104.75	97.178	99.352	112.08	112.75	98.614	107.05	111.25	95.413
95.339	108.51	105.64	97.544	104.72	97.148	99.29	112.05	112.75	98.528	107.02	111.16	95.379
95.322	108.51	105.64	97.578	104.7	97.118	99.244	112.05	112.76	98.535	106.97	111.07	95.39
95.294	108.45	105.63	97.525	104.68	97.077	99.206	112.06	112.71	98.515	106.98	111.08	95.317
95.186	108.42	105.62	97.472	104.65	97.025	99.145	112	112.63	98.428	106.88	110.99	95.318
95.071	108.36	105.53	97.397	104.62	96.973	99.114	111.95	112.55	98.34	106.76	110.9	95.265
95.064	108.32	105.54	97.317	104.59	96.921	99.095	111.97	112.5	98.302	106.78	110.83	95.25
95.022	108.25	105.5	97.25	104.56	96.87	99.092	111.98	112.48	98.268	106.79	110.72	95.159
94.965	108.2	105.44	97.192	104.54	96.84	99.062	111.98	112.42	98.232	106.81	110.63	95.106
94.914	108.16	105.37	97.142	104.5	96.788	99.027	111.98	112.42	98.163	106.83	110.55	95.091
94.918	108.13	105.37	97.082	104.49	96.759	99.019	112.01	112.39	98.122	106.85	110.56	95.123
94.84	108.07	105.34	96.999	104.46	96.707	98.998	112.01	112.36	98.062	106.81	110.47	95.07
94.819	108.05	105.34	96.942	104.44	96.667	98.972	112.03	112.36	97.999	106.83	110.41	95.017
94.795	107.99	105.29	96.874	104.41	96.616	98.973	112.04	112.44	97.911	106.85	110.33	95.002
94.697	107.93	105.23	96.808	104.37	96.565	98.94	112.01	112.42	97.815	106.78	110.3	94.93
94.67	107.89	105.18	96.724	104.33	96.525	98.958	111.97	112.42	97.746	106.79	110.31	94.936
94.593	107.89	105.14	96.656	104.29	96.474	98.956	111.9	112.38	97.648	106.79	110.31	94.902
94.535	107.84	105.1	96.58	104.25	96.423	98.96	111.85	112.31	97.568	106.8	110.31	94.869
94.454	107.84	105.07	96.504	104.22	96.394	98.946	111.78	112.25	97.49	106.81	110.27	94.797
94.438	107.78	104.99	96.429	104.19	96.354	98.924	111.77	112.25	97.495	106.83	110.29	94.726
94.346	107.73	104.92	96.367	104.15	96.304	98.904	111.7	112.2	97.411	106.77	110.22	94.655
94.26	107.68	104.88	96.292	104.11	96.264	98.882	111.62	112.14	97.334	106.78	110.12	94.584
94.256	107.69	104.85	96.246	104.09	96.357	98.855	111.62	112.17	97.329	106.8	110.14	94.494
94.201	107.64	104.84	96.217	104.06	96.306	98.814	111.57	112.16	97.244	106.81	110.1	94.442
94.126	107.58	104.82	96.174	104.03	96.256	98.809	111.5	112.14	97.204	106.73	110	94.39
94.059	107.52	104.78	96.105	104	96.216	98.787	111.45	112.13	97.14	106.67	110	94.319
94.059	107.46	104.76	96.039	103.98	96.166	98.774	111.46	112.08	97.153	106.68	110.02	94.268
94.013	107.42	104.76	95.996	103.97	96.116	98.717	111.46	112.03	97.123	106.68	109.96	94.197
93.957	107.39	104.73	95.959	103.95	96.076	98.663	111.45	111.98	97.053	106.69	109.87	94.198
93.901	107.34	104.69	95.922	103.93	96.037	98.632	111.4	111.93	97.004	106.7	109.86	94.165
93.848	107.34	104.62	95.866	103.9	95.987	98.627	111.32	111.93	96.92	106.71	109.86	94.095
93.743	107.29	104.57	95.798	103.87	95.937	98.583	111.25	111.89	96.839	106.63	109.77	94.007
93.703	107.24	104.54	95.732	103.83	95.898	98.542	111.22	111.94	96.829	106.64	109.78	93.919
93.654	107.17	104.47	95.674	103.8	95.849	98.506	111.22	111.85	96.81	106.64	109.79	93.849
93.603	107.12	104.45	95.625	103.77	95.799	98.506	111.18	111.82	96.806	106.64	109.72	93.762
93.587	107.07	104.45	95.577	103.75	95.75	98.47	111.18	111.8	96.825	106.65	109.67	93.711
93.522	107.04	104.38	95.567	103.73	95.711	98.415	111.15	111.77	96.75	106.65	109.58	93.678
93.452	106.99	104.32	95.515	103.7	95.662	98.375	111.11	111.7	96.72	106.66	109.55	93.609
93.353	106.94	104.26	95.444	103.67	95.613	98.362	111.03	111.63	96.637	106.63	109.48	93.522
93.262	106.88	104.19	95.374	103.64	95.564	98.314	110.95	111.58	96.557	106.58	109.41	93.435
93.218	106.85	104.12	95.328	103.6	95.515	98.272	110.93	111.54	96.559	106.58	109.36	93.402
93.156	106.79	104.07	95.252	103.59	95.466	98.231	110.92	111.48	96.517	106.53	109.35	93.334
93.12	106.75	104.05	95.229	103.58	95.418	98.187	110.91	111.48	96.466	106.53	109.34	93.32
93.121	106.7	104.02	95.191	103.56	95.369	98.175	110.91	111.49	96.487	106.55	109.34	93.287
93.042	106.65	104	95.165	103.54	95.321	98.123	110.88	111.43	96.405	106.46	109.25	93.219
93.015	106.6	103.93	95.131	103.51	95.272	98.09	110.89	111.41	96.416	106.47	109.16	93.187
92.975	106.56	103.93	95.116	103.49	95.244	98.05	110.86	111.42	96.404	106.44	109.08	93.188
92.903	106.51	103.87	95.077	103.45	95.206	98.002	110.86	111.35	96.329	106.35	109.03	93.138
92.863	106.46	103.81	95.034	103.42	95.169	97.943	110.82	111.42	96.247	106.36	108.96	93.088
92.816	106.41	103.72	94.998	103.39	95.131	97.905	110.83	111.45	96.193	106.31	108.87	93.056
92.755	106.36	103.66	94.939	103.37	95.083	97.858	110.85	111.36	96.115	106.32	108.77	92.97
92.73	106.31	103.64	94.867	103.34	95.045	97.822	110.89	111.31	96.058	106.32	108.71	92.982
92.696	106.25	103.63	94.819	103.31	94.997	97.794	110.92	111.25	96.002	106.34	108.64	92.95
92.678	106.2	103.62	94.75	103.29	94.95	97.769	110.95	111.17	95.961	106.35	108.55	92.951
92.688	106.15	103.63	94.717	103.27	94.902	97.757	110.98	111.18	95.948	106.39	108.5	92.989
92.628	106.1	103.6	94.654	103.23	94.865	97.695	110.99	111.18	95.87	106.4	108.42	92.939
92.612	106.06	103.61	94.583	103.21	94.827	97.673	111.04	111.11	95.815	106.42	108.35	92.907
92.602	106.01	103.62	94.53	103.19	94.79	97.642	111.07	111.09	95.788	106.44	108.29	92.875
92.602	105.96	103.6	94.48	103.16	94.743	97.606	111.1	111.03	95.766	106.46	108.24	92.843
92.567	105.92	103.58	94.412	103.13	94.695	97.6	111.12	110.94	95.721	106.48	108.16	92.776
92.53	105.87	103.57	94.359	103.11	94.648	97.554	111.14	110.88	95.677	106.49	108.08	92.709
92.486	105.82	103.51	94.294	103.09	94.611	97.502	111.17	110.82	95.628	106.5	108	92.677
92.448	105.77	103.51	94.227	103.07	94.564	97.469	111.19	110.75	95.574	106.51	107.92	92.645
92.388	105.73	103.47	94.155	103.04	94.538	97.408	111.21	110.66	95.519	106.51	107.85	92.614
92.345	105.68	103.43	94.1	103.01	94.491	97.367	111.22	110.58	95.493	106.53	107.77	92.565
92.333	105.64	103.42	94.065	103	94.454	97.36	111.2	110.52	95.497	106.56	107.73	92.566
92.343	105.61	103.42	94.013	102.99	94.417	97.351	111.22	110.54	95.512	106.6	107.67	92.636
92.296	105.56	103.41	93.944	102.96	94.371	97.331	111.19	110.56	95.469	106.61	107.57	92.604
92.275	105.52	103.41	93.892	102.93	94.324	97.329	111.2	110.55	95.431	106.63	107.5	92.616
92.261	105.48	103.37	93.833	102.91	94.288	97.332	111.2	110.53	95.381	106.66	107.43	92.638
92.229	105.43	103.32	93.777	102.88	94.252	97.299	111.21	110.5	95.335	106.67	107.35	92.661
92.229	105.38	103.32	93.723	102.86	94.205	97.252	111.24	110.53	95.328	106.69	107.32	92.647
92.193	105.33	103.24	93.65	102.83	94.159	97.229	111.25	110.46	95.289	106.7	107.27	92.615
92.187	105.29	103.23	93.586	102.81	94.113	97.202	111.27	110.45	95.295	106.73	107.21	92.566
92.136	105.24	103.19	93.538	102.78	94.068	97.185	111.23	110.42	95.314	106.73	107.15	92.499
92.093	105.19	103.1	93.484	102.76	94.022	97.145	111.24	110.4	95.295	106.74	107.08	92.432
92.049	105.14	103.04	93.414	102.74	93.976	97.1	111.25	110.37	95.282	106.75	107.08	92.366
92.018	105.11	103.02	93.361	102.73	93.931	97.052	111.26	110.34	95.247	106.77	107.01	92.282
91.999	105.07	102.98	93.3	102.69	93.885	97.024	111.27	110.32	95.233	106.79	106.98	92.251
91.923	105.02	102.92	93.228	102.66	93.84	97.012	111.24	110.29	95.165	106.79	106.89	92.184
91.832	104.96	102.84	93.159	102.63	93.795	96.997	111.17	110.32	95.08	106.62	106.87	92.101
91.781	104.92	102.82	93.092	102.59	93.749	96.975	111.12	110.39	95.014	106.62	106.85	92.087
91.72	104.87	102.76	93.02	102.56	93.714	96.977	111.05	110.37	94.942	106.63	106.81	92.021
91.661	104.84	102.72	92.946	102.53	93.669	96.981	110.98	110.37	94.878	106.64	106.78	91.973
91.588	104.78	102.65	92.877	102.49	93.624	96.971	110.9	110.37	94.82	106.64	106.74	91.89
91.564	104.73	102.65	92.806	102.47	93.579	96.983	110.84	110.37	94.806	106.65	106.75	91.891
91.537	104.72	102.66	92.742	102.43	93.534	96.988	110.77	110.42	94.788	106.66	106.73	91.809
91.511	104.69	102.65	92.683	102.4	93.499	97.003	110.72	110.46	94.745	106.67	106.72	91.743
91.482	104.7	102.66	92.629	102.37	93.483	97.004	110.65	110.55	94.699	106.69	106.66	91.678
91.427	104.66	102.65	92.561	102.34	93.438	97.009	110.58	110.52	94.661	106.7	106.62	91.63
91.373	104.61	102.62	92.508	102.31	93.394	97.011	110.52	110.56	94.591	106.7	106.57	91.565
91.316	104.56	102.61	92.449	102.28	93.359	97.011	110.45	110.55	94.531	106.7	106.49	91.501
91.283	104.52	102.61	92.389	102.26	93.333	97.015	110.39	110.54	94.49	106.72	106.46	91.487
91.217	104.49	102.59	92.337	102.23	93.299	97.01	110.33	110.5	94.429	106.72	106.38	91.423
91.155	104.44	102.56	92.289	102.2	93.264	96.983	110.29	110.52	94.413	106.71	106.34	91.392
91.083	104.4	102.52	92.249	102.17	93.22	96.957	110.24	110.48	94.343	106.68	106.29	91.328
91.006	104.35	102.5	92.189	102.14	93.176	96.925	110.17	110.41	94.277	106.64	106.3	91.263
91.01	104.37	102.52	92.162	102.13	93.228	96.923	110.15	110.44	94.263	106.66	106.3	91.297
91.012	104.35	102.52	92.099	102.11	93.211	96.939	110.09	110.41	94.255	106.68	106.3	91.309
90.954	104.32	102.49	92.04	102.08	93.168	96.927	110.02	110.4	94.196	106.69	106.25	91.295
90.895	104.27	102.42	91.991	102.04	93.133	96.929	109.96	110.41	94.136	106.64	106.19	91.231
90.838	104.22	102.39	91.946	102.02	93.089	96.896	109.92	110.42	94.091	106.65	106.16	91.15
90.774	104.17	102.33	91.888	101.99	93.045	96.864	109.87	110.39	94.032	106.6	106.11	91.069
90.729	104.12	102.27	91.836	101.96	93.011	96.845	109.84	110.36	94.008	106.61	106.11	91.022
90.671	104.06	102.2	91.806	101.94	92.967	96.822	109.81	110.3	93.953	106.55	106.11	90.959
90.598	104.02	102.16	91.745	101.92	92.924	96.784	109.75	110.25	93.885	106.53	106.06	90.895
90.554	103.97	102.12	91.693	101.89	92.89	96.76	109.71	110.25	93.872	106.53	105.99	90.815
90.51	103.94	102.1	91.659	101.86	92.874	96.737	109.66	110.23	93.81	106.54	105.93	90.769
90.488	103.88	102.11	91.6	101.84	92.831	96.715	109.66	110.24	93.797	106.55	105.94	90.689
90.473	103.86	102.06	91.575	101.81	92.806	96.702	109.67	110.28	93.789	106.55	105.87	90.626
90.406	103.82	102.03	91.557	101.79	92.772	96.684	109.62	110.23	93.746	106.41	105.84	90.613
90.347	103.77	101.96	91.499	101.76	92.738	96.65	109.58	110.19	93.687	106.42	105.85	90.6
90.301	103.72	101.96	91.443	101.74	92.704	96.615	109.58	110.12	93.65	106.37	105.85	90.537
90.254	103.69	101.96	91.416	101.73	92.679	96.583	109.54	110.09	93.622	106.34	105.84	90.543
90.212	103.65	101.94	91.382	101.72	92.655	96.563	109.51	110.07	93.631	106.24	105.76	90.497
90.165	103.61	101.9	91.378	101.69	92.621	96.531	109.49	110.07	93.586	106.2	105.73	90.435
90.136	103.56	101.88	91.318	101.67	92.587	96.533	109.47	110.06	93.537	106.21	105.73	90.389
90.08	103.53	101.86	91.271	101.64	92.572	96.522	109.43	110.02	93.48	106.21	105.71	90.359
90.012	103.48	101.84	91.226	101.62	92.538	96.475	109.36	110.04	93.406	106.17	105.61	90.28
89.972	103.43	101.8	91.184	101.61	92.495	96.454	109.34	109.97	93.359	106.18	105.56	90.235
89.91	103.39	101.71	91.131	101.58	92.453	96.418	109.31	109.94	93.327	106.13	105.54	90.172
89.877	103.34	101.7	91.091	101.57	92.42	96.399	109.3	109.95	93.31	106.13	105.52	90.094
89.85	103.3	101.67	91.076	101.56	92.377	96.371	109.28	109.97	93.297	106.13	105.46	90.065
89.794	103.25	101.66	91.036	101.53	92.335	96.328	109.26	109.92	93.241	106.12	105.46	90.036
89.756	103.22	101.63	91.036	101.51	92.293	96.3	109.22	109.91	93.208	106.12	105.45	89.99
89.733	103.18	101.58	91.023	101.48	92.26	96.278	109.2	109.85	93.179	106.13	105.42	89.978
89.657	103.13	101.51	90.968	101.46	92.218	96.238	109.16	109.79	93.121	106.06	105.4	89.916
89.615	103.11	101.47	90.944	101.43	92.176	96.228	109.1	109.83	93.062	106.07	105.4	89.887
89.551	103.06	101.41	90.891	101.4	92.134	96.195	109.05	109.79	93.04	106.07	105.41	89.826
89.48	103.01	101.36	90.838	101.38	92.092	96.175	108.99	109.73	93.007	105.97	105.41	89.748
89.411	102.96	101.27	90.784	101.34	92.051	96.144	108.93	109.67	92.943	105.98	105.4	89.671
89.406	102.92	101.24	90.736	101.33	92.009	96.14	108.93	109.63	92.947	106	105.42	89.626
89.353	102.87	101.22	90.692	101.3	91.968	96.099	108.89	109.59	92.931	106	105.34	89.598
89.288	102.82	101.17	90.675	101.28	91.935	96.041	108.85	109.54	92.884	106	105.27	89.521
89.247	102.78	101.17	90.64	101.25	91.894	96.018	108.84	109.51	92.839	106.01	105.19	89.476
89.226	102.74	101.14	90.608	101.24	91.879	95.996	108.82	109.58	92.824	106.02	105.14	89.448
89.183	102.69	101.1	90.56	101.22	91.837	95.969	108.79	109.59	92.771	106.01	105.06	89.419
89.171	102.65	101.11	90.545	101.19	91.796	95.942	108.8	109.61	92.737	106.03	105.06	89.431
89.136	102.6	101.1	90.495	101.17	91.755	95.905	108.8	109.56	92.725	106.03	105.05	89.402
89.092	102.58	101.09	90.487	101.15	91.714	95.857	108.79	109.51	92.694	106.02	105	89.409
89.029	102.56	101.05	90.446	101.14	91.682	95.82	108.73	109.5	92.649	105.97	104.98	89.41
88.996	102.51	101.05	90.39	101.11	91.641	95.798	108.71	109.47	92.629	105.98	104.95	89.366
88.929	102.47	100.97	90.343	101.09	91.601	95.755	108.67	109.41	92.581	105.82	104.86	89.321
88.892	102.43	100.97	90.283	101.06	91.569	95.72	108.65	109.37	92.546	105.82	104.87	89.277
88.837	102.38	100.9	90.244	101.04	91.528	95.682	108.58	109.33	92.502	105.78	104.82	89.249
88.805	102.34	100.86	90.202	101.02	91.496	95.658	108.56	109.3	92.484	105.79	104.78	89.22
88.757	102.3	100.84	90.191	100.99	91.456	95.615	108.49	109.31	92.434	105.76	104.76	89.176
88.694	102.25	100.78	90.149	100.96	91.415	95.587	108.43	109.29	92.41	105.73	104.69	89.1
88.66	102.21	100.78	90.112	100.95	91.375	95.559	108.39	109.23	92.427	105.69	104.64	89.056
88.61	102.16	100.76	90.068	100.92	91.335	95.523	108.35	109.18	92.394	105.69	104.57	88.981
88.578	102.11	100.68	90.015	100.9	91.303	95.501	108.34	109.15	92.369	105.7	104.58	88.953
88.568	102.07	100.66	89.979	100.88	91.272	95.493	108.35	109.17	92.367	105.7	104.57	88.925
88.524	102.04	100.63	89.948	100.86	91.249	95.469	108.33	109.1	92.354	105.68	104.52	88.912
88.488	101.99	100.63	89.935	100.84	91.209	95.426	108.29	109.09	92.303	105.69	104.44	88.853
88.441	101.96	100.59	89.899	100.82	91.178	95.388	108.26	109.04	92.255	105.64	104.44	88.841
88.381	101.92	100.54	89.861	100.79	91.155	95.345	108.2	109	92.231	105.52	104.39	88.781
88.365	101.88	100.54	89.811	100.77	91.132	95.336	108.19	109	92.227	105.52	104.4	88.738
88.288	101.83	100.47	89.765	100.74	91.092	95.29	108.13	108.92	92.166	105.47	104.35	88.679
88.238	101.79	100.46	89.713	100.71	91.069	95.255	108.09	108.87	92.128	105.48	104.29	88.651
88.208	101.74	100.4	89.679	100.68	91.03	95.232	108.05	108.84	92.077	105.48	104.29	88.592
88.163	101.7	100.33	89.636	100.65	90.99	95.196	108.02	108.82	92.031	105.47	104.25	88.533
88.137	101.66	100.25	89.594	100.63	90.968	95.174	108.02	108.81	92.005	105.48	104.25	88.475
88.08	101.62	100.25	89.544	100.61	90.928	95.147	107.99	108.73	91.97	105.42	104.18	88.401
88.067	101.59	100.25	89.524	100.59	90.889	95.13	107.97	108.74	91.972	105.42	104.12	88.389
88.049	101.57	100.25	89.505	100.58	90.883	95.121	107.98	108.71	91.93	105.39	104.07	88.401
88.008	101.54	100.19	89.474	100.56	90.885	95.08	107.95	108.68	91.892	105.39	104.01	88.408
87.962	101.49	100.14	89.427	100.53	90.854	95.027	107.92	108.67	91.848	105.36	103.93	88.409
87.956	101.46	100.14	89.421	100.51	90.824	95.007	107.91	108.68	91.825	105.38	103.9	88.41
87.912	101.42	100.13	89.367	100.49	90.785	94.963	107.88	108.64	91.787	105.38	103.9	88.352
87.84	101.38	100.06	89.334	100.46	90.746	94.916	107.81	108.57	91.737	105.32	103.86	88.309
87.771	101.33	99.991	89.289	100.43	90.707	94.88	107.75	108.52	91.686	105.22	103.83	88.266
87.726	101.29	99.924	89.254	100.4	90.668	94.837	107.71	108.47	91.65	105.22	103.83	88.223
87.694	101.25	99.866	89.22	100.37	90.629	94.8	107.69	108.46	91.63	105.22	103.78	88.165
87.646	101.21	99.817	89.193	100.34	90.591	94.776	107.67	108.41	91.603	105.14	103.71	88.092
87.611	101.17	99.819	89.142	100.31	90.552	94.744	107.64	108.39	91.581	105.16	103.7	88.019
87.583	101.13	99.799	89.12	100.29	90.522	94.716	107.61	108.39	91.54	105.16	103.67	87.977
87.562	101.09	99.788	89.097	100.27	90.484	94.715	107.57	108.34	91.525	105.17	103.63	87.934
87.534	101.06	99.768	89.085	100.26	90.453	94.688	107.57	108.3	91.485	105.17	103.63	87.907
87.493	101.03	99.769	89.045	100.24	90.415	94.645	107.58	108.25	91.425	105.17	103.57	87.92
87.495	101.02	99.778	89.041	100.25	90.409	94.639	107.57	108.25	91.439	105.18	103.58	87.938
87.45	100.98	99.779	89.016	100.22	90.371	94.606	107.55	108.18	91.395	105.11	103.51	87.939
87.437	100.96	99.784	89.08	100.22	90.357	94.588	107.55	108.17	91.375	105.12	103.46	87.927
87.403	100.92	99.735	89.04	100.2	90.319	94.557	107.55	108.15	91.341	105.12	103.41	87.933
87.37	100.89	99.687	89.012	100.19	90.281	94.52	107.54	108.12	91.316	105.12	103.39	87.921
87.322	100.85	99.667	89.002	100.17	90.243	94.473	107.5	108.09	91.264	105.04	103.34	87.945
87.278	100.82	99.629	88.975	100.15	90.214	94.448	107.46	108.07	91.222	104.99	103.28	87.952
87.242	100.8	99.581	88.919	100.12	90.184	94.45	107.4	108.06	91.173	105	103.29	87.879
87.207	100.76	99.561	88.862	100.1	90.154	94.441	107.34	108.06	91.139	105.01	103.29	87.822
87.155	100.72	99.485	88.814	100.08	90.117	94.428	107.28	108	91.08	105.02	103.22	87.75
87.116	100.68	99.456	88.77	100.05	90.079	94.399	107.25	107.95	91.059	105	103.21	87.677
87.093	100.63	99.427	88.722	100.02	90.042	94.404	107.22	107.92	91.053	105	103.2	87.606
87.036	100.59	99.379	88.684	99.999	90.004	94.366	107.16	107.85	91.038	104.94	103.15	87.534
87.003	100.54	99.35	88.638	99.972	89.967	94.338	107.15	107.78	91	104.95	103.18	87.463
86.959	100.5	99.321	88.603	99.958	89.945	94.296	107.13	107.74	90.962	104.95	103.14	87.436
86.896	100.45	99.265	88.557	99.933	89.908	94.25	107.08	107.67	90.925	104.85	103.08	87.365
86.844	100.41	99.199	88.527	99.904	89.879	94.226	107.01	107.67	90.884	104.76	103.03	87.308
86.816	100.36	99.198	88.486	99.882	89.842	94.214	106.98	107.73	90.848	104.76	102.96	87.252
86.792	100.33	99.169	88.466	99.857	89.813	94.198	106.97	107.73	90.818	104.76	102.89	87.196
86.78	100.28	99.172	88.431	99.838	89.776	94.184	106.95	107.76	90.788	104.77	102.9	87.155
86.769	100.24	99.152	88.383	99.811	89.739	94.169	106.95	107.77	90.758	104.78	102.86	87.114
86.738	100.21	99.133	88.358	99.793	89.71	94.137	106.94	107.73	90.728	104.78	102.8	87.132
86.691	100.16	99.095	88.315	99.776	89.689	94.103	106.93	107.68	90.688	104.74	102.77	87.062
86.678	100.12	99.029	88.277	99.751	89.668	94.07	106.93	107.65	90.68	104.74	102.77	87.021
86.646	100.09	99.019	88.26	99.732	89.639	94.035	106.9	107.63	90.635	104.75	102.73	87.009
86.601	100.04	98.981	88.225	99.715	89.602	93.989	106.87	107.59	90.582	104.75	102.68	86.939
86.557	100	98.925	88.182	99.688	89.574	93.953	106.82	107.59	90.538	104.71	102.61	86.898
86.499	99.954	98.879	88.131	99.665	89.537	93.908	106.77	107.53	90.501	104.64	102.56	86.843
86.453	99.914	98.814	88.087	99.632	89.501	93.871	106.76	107.48	90.475	104.59	102.56	86.773
86.411	99.878	98.795	88.061	99.611	89.465	93.842	106.7	107.42	90.433	104.6	102.53	86.747
86.391	99.839	98.796	88.03	99.588	89.436	93.813	106.69	107.41	90.435	104.6	102.44	86.707
86.358	99.804	98.74	87.986	99.567	89.423	93.78	106.68	107.36	90.406	104.58	102.39	86.695
86.334	99.765	98.712	87.957	99.547	89.395	93.775	106.65	107.34	90.409	104.55	102.33	86.702
86.317	99.727	98.675	87.94	99.535	89.366	93.751	106.66	107.3	90.382	104.54	102.34	86.691
86.276	99.711	98.664	87.917	99.507	89.353	93.719	106.62	107.23	90.343	104.48	102.27	86.703
86.252	99.695	98.654	87.905	99.496	89.332	93.693	106.62	107.2	90.32	104.48	102.25	86.704
86.222	99.666	98.644	87.89	99.475	89.296	93.649	106.6	107.2	90.323	104.44	102.18	86.693
86.183	99.631	98.607	87.865	99.448	89.276	93.613	106.58	107.18	90.269	104.44	102.18	86.681
86.165	99.59	98.579	87.83	99.433	89.248	93.584	106.58	107.15	90.255	104.44	102.19	86.641
86.121	99.55	98.515	87.805	99.407	89.219	93.543	106.55	107.11	90.218	104.38	102.12	86.648
86.075	99.519	98.477	87.779	99.392	89.184	93.504	106.55	107.07	90.163	104.31	102.08	86.649
86.021	99.484	98.405	87.75	99.371	89.148	93.463	106.53	107.01	90.104	104.22	102.03	86.623
85.972	99.444	98.386	87.714	99.347	89.113	93.422	106.49	106.95	90.054	104.16	102.02	86.568
85.948	99.409	98.34	87.67	99.326	89.107	93.388	106.49	106.93	90.028	104.16	102.03	86.514
85.911	99.361	98.294	87.617	99.304	89.072	93.354	106.47	106.86	89.999	104.16	102.02	86.473
85.86	99.319	98.257	87.571	99.272	89.044	93.306	106.44	106.81	89.94	104.14	101.96	86.419
85.834	99.288	98.212	87.55	99.246	89.009	93.274	106.41	106.8	89.945	104.15	101.88	86.42
85.787	99.246	98.14	87.501	99.223	88.973	93.243	106.39	106.73	89.906	104.06	101.81	86.395
85.735	99.216	98.086	87.445	99.201	88.938	93.235	106.34	106.68	89.863	104.05	101.77	86.326
85.692	99.171	98.049	87.392	99.175	88.903	93.244	106.29	106.66	89.807	104.04	101.76	86.272
85.625	99.127	97.995	87.338	99.143	88.868	93.223	106.22	106.58	89.749	103.96	101.69	86.218
85.584	99.097	97.996	87.283	99.123	88.863	93.222	106.18	106.52	89.723	103.92	101.66	86.178
85.541	99.052	97.951	87.239	99.091	88.828	93.214	106.15	106.48	89.689	103.88	101.61	86.139
85.523	99.022	97.953	87.211	99.067	88.8	93.203	106.14	106.51	89.667	103.87	101.54	86.099
85.495	98.985	97.951	87.164	99.045	88.773	93.17	106.12	106.5	89.643	103.88	101.54	86.031
85.457	98.941	97.898	87.131	99.023	88.738	93.137	106.09	106.46	89.601	103.84	101.48	85.978
85.406	98.904	97.861	87.096	99.006	88.704	93.095	106.06	106.4	89.56	103.73	101.42	85.953
85.364	98.864	97.816	87.062	98.992	88.669	93.07	106.02	106.37	89.526	103.72	101.42	85.913
85.312	98.82	97.772	87.018	98.97	88.634	93.03	105.97	106.36	89.48	103.68	101.38	85.846
85.289	98.786	97.773	87.002	98.963	88.607	93.008	105.97	106.35	89.46	103.64	101.39	85.793
85.268	98.759	97.754	86.963	98.941	88.573	92.98	105.95	106.31	89.482	103.65	101.39	85.726
85.237	98.724	97.71	86.921	98.917	88.539	92.95	105.91	106.28	89.449	103.66	101.34	85.715
85.224	98.692	97.691	86.904	98.901	88.504	92.931	105.91	106.27	89.446	103.66	101.3	85.739
85.206	98.667	97.692	86.882	98.888	88.477	92.905	105.91	106.26	89.407	103.67	101.28	85.751
85.196	98.649	97.674	86.868	98.875	88.458	92.886	105.89	106.22	89.411	103.67	101.23	85.787
85.174	98.641	97.683	86.961	98.879	88.482	92.857	105.9	106.18	89.386	103.57	101.24	85.833
85.126	98.604	97.621	86.915	98.857	88.447	92.823	105.87	106.15	89.354	103.48	101.16	85.78
85.083	98.561	97.568	86.873	98.839	88.428	92.807	105.86	106.09	89.31	103.44	101.14	85.713
85.029	98.515	97.515	86.825	98.811	88.394	92.759	105.8	106.05	89.267	103.45	101.06	85.674
85.005	98.471	97.488	86.792	98.788	88.36	92.729	105.78	106.03	89.256	103.45	101.01	85.622
84.966	98.433	97.435	86.758	98.77	88.326	92.687	105.74	105.97	89.231	103.45	100.95	85.569
84.938	98.394	97.416	86.718	98.75	88.292	92.659	105.74	105.93	89.203	103.43	100.96	85.502
84.904	98.353	97.372	86.685	98.726	88.258	92.624	105.71	105.92	89.165	103.42	100.88	85.478
84.863	98.314	97.311	86.643	98.701	88.225	92.598	105.69	105.87	89.141	103.38	100.85	85.479
84.823	98.274	97.233	86.607	98.677	88.191	92.57	105.64	105.82	89.104	103.3	100.83	85.413
84.799	98.245	97.236	86.58	98.661	88.165	92.545	105.62	105.79	89.078	103.3	100.79	85.388
84.765	98.202	97.166	86.526	98.638	88.131	92.508	105.59	105.78	89.048	103.3	100.73	85.336
84.735	98.175	97.175	86.494	98.622	88.098	92.476	105.56	105.74	89.018	103.3	100.69	85.325
84.706	98.141	97.132	86.467	98.611	88.079	92.446	105.57	105.69	88.978	103.31	100.65	85.3
84.688	98.105	97.136	86.422	98.593	88.045	92.431	105.57	105.68	88.958	103.28	100.65	85.262
84.678	98.085	97.146	86.431	98.587	88.019	92.417	105.55	105.68	88.938	103.29	100.64	85.303
84.644	98.052	97.103	86.413	98.569	87.986	92.383	105.54	105.63	88.911	103.21	100.59	85.31
84.62	98.021	97.068	86.396	98.551	87.953	92.353	105.51	105.61	88.906	103.14	100.51	85.299
84.592	97.994	97.058	86.414	98.537	87.934	92.315	105.49	105.61	88.88	103.09	100.45	85.275
84.55	97.954	96.998	86.395	98.515	87.901	92.271	105.48	105.56	88.832	103.09	100.44	85.236
84.493	97.92	96.971	86.361	98.492	87.868	92.231	105.44	105.5	88.784	102.93	100.4	85.171
84.476	97.922	96.961	86.329	98.48	87.892	92.211	105.43	105.44	88.76	102.94	100.42	85.133
84.429	97.916	96.952	86.279	98.459	87.859	92.206	105.37	105.36	88.716	102.89	100.38	85.081
84.39	97.876	96.909	86.233	98.437	87.826	92.193	105.31	105.4	88.669	102.89	100.36	85.016
84.349	97.861	96.907	86.185	98.411	87.793	92.198	105.26	105.33	88.623	102.89	100.36	84.991
84.324	97.821	96.889	86.139	98.389	87.768	92.185	105.23	105.28	88.6	102.89	100.37	84.967
84.297	97.783	96.863	86.095	98.368	87.735	92.164	105.21	105.3	88.574	102.87	100.32	84.929
84.257	97.748	96.828	86.063	98.352	87.702	92.148	105.16	105.27	88.543	102.77	100.25	84.892
84.213	97.708	96.76	86.019	98.326	87.67	92.116	105.13	105.2	88.511	102.67	100.25	84.84
84.175	97.67	96.734	85.988	98.31	87.658	92.084	105.09	105.16	88.47	102.68	100.19	84.776
84.155	97.633	96.691	85.949	98.293	87.626	92.062	105.08	105.16	88.443	102.67	100.13	84.711
84.135	97.595	96.656	85.92	98.273	87.6	92.058	105.06	105.17	88.432	102.67	100.08	84.661
84.107	97.556	96.63	85.893	98.256	87.568	92.025	105.05	105.15	88.399	102.67	100.07	84.61
84.051	97.516	96.579	85.841	98.231	87.536	91.989	105	105.1	88.358	102.62	100.02	84.546
84.021	97.485	96.52	85.803	98.214	87.51	91.965	104.96	105.11	88.34	102.62	99.959	84.509
83.974	97.442	96.452	85.767	98.186	87.478	91.933	104.93	105.04	88.304	102.54	99.905	84.485
83.942	97.4	96.41	85.744	98.161	87.446	91.895	104.91	105	88.285	102.51	99.832	84.461
83.922	97.358	96.384	85.703	98.146	87.421	91.873	104.89	104.96	88.262	102.51	99.851	84.437
83.892	97.326	96.358	85.677	98.12	87.389	91.847	104.87	104.93	88.223	102.5	99.798	84.387
83.863	97.289	96.332	85.663	98.104	87.357	91.816	104.85	104.87	88.195	102.5	99.741	84.35
83.828	97.263	96.265	85.651	98.096	87.325	91.787	104.84	104.82	88.149	102.47	99.696	84.357
83.815	97.235	96.223	85.627	98.078	87.314	91.768	104.84	104.82	88.142	102.45	99.652	84.347
83.798	97.218	96.233	85.624	98.065	87.289	91.761	104.83	104.83	88.115	102.45	99.628	84.354
83.765	97.183	96.183	85.582	98.049	87.257	91.736	104.81	104.86	88.089	102.44	99.613	84.29
83.718	97.149	96.092	85.548	98.021	87.225	91.703	104.76	104.83	88.056	102.41	99.56	84.28
83.671	97.112	96.042	85.507	97.997	87.194	91.663	104.73	104.78	88.023	102.31	99.565	84.23
83.635	97.075	95.984	85.466	97.977	87.162	91.622	104.68	104.71	88.031	102.28	99.512	84.167
83.605	97.041	95.918	85.447	97.959	87.131	91.596	104.66	104.68	87.995	102.28	99.476	84.156
83.57	97.006	95.868	85.402	97.946	87.1	91.565	104.63	104.64	87.95	102.29	99.412	84.094
83.552	96.974	95.827	85.381	97.922	87.082	91.537	104.64	104.6	87.925	102.29	99.414	84.044
83.539	96.936	95.831	85.371	97.905	87.05	91.515	104.64	104.58	87.915	102.29	99.374	83.995
83.52	96.921	95.814	85.381	97.889	87.032	91.485	104.62	104.56	87.907	102.26	99.305	83.984
83.504	96.887	95.817	85.399	97.865	87.001	91.465	104.63	104.54	87.885	102.27	99.29	83.961
83.475	96.846	95.8	85.365	97.843	86.97	91.43	104.62	104.54	87.858	102.26	99.25	83.912
83.448	96.808	95.75	85.327	97.814	86.939	91.416	104.59	104.56	87.824	102.23	99.186	83.901
83.419	96.767	95.717	85.284	97.792	86.915	91.406	104.6	104.49	87.793	102.18	99.127	83.908
83.382	96.724	95.708	85.239	97.763	86.884	91.376	104.62	104.43	87.749	102.14	99.047	83.846
83.379	96.693	95.691	85.197	97.737	86.86	91.36	104.65	104.38	87.714	102.16	99.031	83.823
83.359	96.659	95.642	85.153	97.715	86.829	91.352	104.68	104.34	87.677	102.16	98.988	83.813
83.337	96.621	95.632	85.11	97.698	86.805	91.34	104.7	104.31	87.641	102.17	98.941	83.777
83.328	96.595	95.607	85.071	97.682	86.774	91.335	104.71	104.27	87.619	102.19	98.918	83.784
83.315	96.555	95.598	85.035	97.661	86.743	91.323	104.73	104.23	87.582	102.21	98.854	83.76
83.297	96.519	95.604	84.986	97.639	86.713	91.308	104.76	104.17	87.556	102.21	98.807	83.712
83.278	96.494	95.563	84.937	97.617	86.695	91.296	104.77	104.11	87.519	102.23	98.76	83.701
83.275	96.461	95.538	84.897	97.601	86.665	91.296	104.79	104.11	87.52	102.24	98.71	83.703
83.239	96.427	95.489	84.852	97.579	86.641	91.272	104.76	104.06	87.482	102.25	98.639	83.667
83.208	96.391	95.448	84.819	97.561	86.611	91.248	104.74	104.02	87.442	102.26	98.568	83.679
83.176	96.358	95.416	84.781	97.544	86.6	91.228	104.71	103.96	87.395	102.27	98.514	83.681
83.16	96.327	95.367	84.734	97.532	86.569	91.209	104.72	103.98	87.354	102.28	98.448	83.694
83.134	96.287	95.35	84.688	97.512	86.539	91.184	104.7	103.97	87.312	102.29	98.37	83.67
83.094	96.245	95.333	84.638	97.489	86.509	91.152	104.69	103.92	87.274	102.3	98.304	83.609
83.048	96.205	95.261	84.59	97.472	86.486	91.111	104.68	103.87	87.226	102.25	98.234	83.56
83.008	96.164	95.221	84.555	97.447	86.456	91.07	104.68	103.82	87.184	102.25	98.172	83.499
82.981	96.124	95.172	84.514	97.427	86.432	91.044	104.68	103.77	87.161	102.26	98.119	83.476
82.978	96.091	95.178	84.472	97.409	86.402	91.041	104.69	103.78	87.158	102.29	98.104	83.441
82.976	96.058	95.183	84.443	97.396	86.372	91.02	104.7	103.82	87.132	102.31	98.047	83.465
82.956	96.023	95.184	84.403	97.375	86.349	90.996	104.73	103.76	87.109	102.31	97.985	83.484
82.945	95.988	95.186	84.369	97.355	86.319	90.986	104.74	103.76	87.107	102.32	97.971	83.485
82.91	95.957	95.169	84.323	97.332	86.289	90.955	104.74	103.73	87.083	102.32	97.918	83.437
82.895	95.92	95.16	84.283	97.312	86.26	90.927	104.74	103.7	87.064	102.34	97.876	83.438
82.871	95.885	95.135	84.24	97.292	86.237	90.911	104.74	103.68	87.032	102.34	97.831	83.415
82.865	95.865	95.146	84.2	97.276	86.213	90.901	104.76	103.64	87.018	102.36	97.774	83.422
82.828	95.828	95.098	84.152	97.254	86.184	90.879	104.75	103.58	86.977	102.36	97.698	83.399
82.8	95.793	95.089	84.106	97.231	86.155	90.857	104.77	103.51	86.958	102.37	97.645	83.338
82.777	95.756	95.033	84.059	97.205	86.125	90.827	104.78	103.49	86.933	102.37	97.596	83.278
82.753	95.719	94.993	84.015	97.184	86.096	90.81	104.75	103.45	86.935	102.38	97.555	83.242
82.711	95.687	94.938	83.969	97.158	86.067	90.788	104.71	103.39	86.895	102.31	97.499	83.232
82.692	95.683	94.921	83.922	97.135	86.038	90.795	104.67	103.39	86.878	102.28	97.508	83.185
82.679	95.702	94.926	83.895	97.127	86.069	90.804	104.62	103.36	86.843	102.29	97.524	83.186
82.638	95.661	94.886	83.853	97.103	86.04	90.792	104.57	103.36	86.799	102.3	97.46	83.126
82.597	95.62	94.838	83.813	97.078	86.011	90.776	104.52	103.3	86.761	102.27	97.411	83.078
82.574	95.586	94.806	83.769	97.059	85.982	90.758	104.49	103.28	86.745	102.28	97.424	83.018
82.539	95.561	94.766	83.728	97.043	85.953	90.748	104.44	103.24	86.722	102.28	97.41	82.995
82.491	95.525	94.719	83.684	97.027	85.924	90.717	104.4	103.2	86.682	102.2	97.354	82.948
82.465	95.487	94.687	83.647	97.007	85.896	90.701	104.37	103.18	86.667	102.2	97.314	82.913
82.459	95.45	94.648	83.61	96.99	85.873	90.694	104.37	103.25	86.676	102.21	97.327	82.866
82.428	95.414	94.593	83.574	96.97	85.844	90.682	104.35	103.26	86.646	102.15	97.282	82.807
82.403	95.384	94.561	83.554	96.966	85.828	90.653	104.31	103.27	86.609	102.15	97.234	82.808
82.389	95.36	94.515	83.537	96.948	85.817	90.625	104.32	103.25	86.597	102.12	97.256	82.798
82.361	95.326	94.46	83.497	96.926	85.789	90.611	104.3	103.21	86.566	102.13	97.193	82.751
82.33	95.292	94.459	83.462	96.902	85.76	90.577	104.26	103.19	86.551	102.1	97.141	82.704
82.299	95.258	94.435	83.433	96.891	85.744	90.544	104.22	103.15	86.531	102.07	97.105	82.695
82.256	95.224	94.358	83.389	96.868	85.715	90.507	104.18	103.12	86.498	101.97	97.108	82.635
82.234	95.23	94.312	83.368	96.859	85.755	90.488	104.16	103.06	86.463	101.96	97.115	82.601
82.22	95.192	94.315	83.334	96.843	85.726	90.467	104.15	103.08	86.477	101.97	97.115	82.542
82.192	95.156	94.314	83.303	96.829	85.704	90.441	104.11	103.03	86.461	101.97	97.101	82.52
82.164	95.137	94.29	83.277	96.811	85.699	90.407	104.08	102.99	86.431	101.92	97.057	82.528
82.15	95.103	94.244	83.244	96.794	85.671	90.389	104.09	102.95	86.427	101.89	97.071	82.493
82.133	95.079	94.22	83.229	96.775	85.643	90.362	104.06	102.89	86.428	101.85	97.019	82.495
82.109	95.066	94.181	83.217	96.769	85.632	90.341	104.06	102.85	86.401	101.84	96.983	82.496
82.064	95.026	94.143	83.174	96.743	85.604	90.306	104.01	102.83	86.363	101.72	96.954	82.437
82.032	95.005	94.097	83.132	96.721	85.576	90.284	103.97	102.78	86.348	101.73	96.94	82.379
81.997	94.977	94.058	83.09	96.702	85.554	90.275	103.91	102.7	86.313	101.73	96.941	82.345
81.951	94.94	94.012	83.054	96.679	85.526	90.258	103.86	102.63	86.274	101.61	96.894	82.287
81.916	94.906	93.989	83.026	96.655	85.498	90.236	103.81	102.57	86.257	101.61	96.85	82.241
81.873	94.873	93.913	82.987	96.628	85.47	90.205	103.77	102.53	86.225	101.51	96.84	82.195
81.845	94.839	93.883	82.956	96.612	85.442	90.177	103.77	102.47	86.189	101.52	96.826	82.149
81.828	94.806	93.845	82.94	96.595	85.414	90.167	103.76	102.44	86.196	101.52	96.793	82.092
81.814	94.777	93.829	82.924	96.575	85.386	90.17	103.74	102.42	86.186	101.52	96.731	82.046
81.788	94.754	93.798	82.914	96.564	85.376	90.139	103.71	102.4	86.157	101.46	96.67	82.037
81.749	94.718	93.745	82.877	96.542	85.349	90.117	103.68	102.35	86.126	101.37	96.63	81.991
81.731	94.701	93.73	82.856	96.528	85.321	90.095	103.64	102.39	86.092	101.37	96.572	81.97
81.701	94.674	93.714	82.834	96.516	85.299	90.065	103.63	102.37	86.056	101.35	96.525	81.925
81.67	94.643	93.683	82.801	96.496	85.278	90.044	103.59	102.34	86.038	101.3	96.471	81.891
81.648	94.606	93.624	82.776	96.477	85.25	90.01	103.56	102.33	86.023	101.26	96.421	81.846
81.632	94.575	93.571	82.746	96.463	85.234	89.983	103.57	102.27	86.004	101.26	96.427	81.813
81.592	94.542	93.526	82.722	96.445	85.207	89.956	103.53	102.22	85.97	101.17	96.403	81.792
81.564	94.511	93.474	82.685	96.429	85.185	89.93	103.5	102.17	85.943	101.12	96.421	81.759
81.523	94.474	93.408	82.65	96.405	85.158	89.893	103.45	102.17	85.909	101.11	96.371	81.714
81.503	94.442	93.363	82.623	96.389	85.137	89.883	103.42	102.14	85.891	101.08	96.342	81.705
81.479	94.409	93.319	82.588	96.368	85.109	89.852	103.4	102.21	85.856	101.07	96.271	81.684
81.449	94.38	93.282	82.574	96.354	85.082	89.82	103.38	102.16	85.815	101.07	96.217	81.691
81.438	94.351	93.259	82.538	96.34	85.061	89.808	103.37	102.12	85.813	101.08	96.196	81.681
81.432	94.331	93.262	82.521	96.331	85.04	89.792	103.37	102.11	85.796	101.08	96.197	81.672
81.408	94.302	93.211	82.49	96.319	85.013	89.77	103.36	102.06	85.782	101.08	96.144	81.679
81.388	94.275	93.174	82.519	96.299	85.003	89.748	103.34	102.03	85.753	101.08	96.098	81.67
81.349	94.249	93.144	82.489	96.287	84.976	89.715	103.29	102.02	85.72	100.96	96.045	81.637
81.323	94.21	93.1	82.457	96.269	84.949	89.694	103.28	101.97	85.707	100.93	96.042	81.581
81.291	94.178	93.042	82.422	96.247	84.928	89.66	103.24	101.98	85.683	100.93	96.007	81.524
81.259	94.144	92.998	82.397	96.226	84.901	89.635	103.2	101.95	85.661	100.93	95.979	81.468
81.228	94.107	92.961	82.375	96.209	84.886	89.618	103.16	101.91	85.636	100.86	95.923	81.436
81.199	94.071	92.911	82.346	96.188	84.859	89.587	103.12	101.87	85.607	100.87	95.928	81.38
81.172	94.035	92.881	82.321	96.173	84.838	89.559	103.08	101.87	85.578	100.85	95.889	81.348
81.15	94.009	92.838	82.295	96.161	84.812	89.532	103.06	101.82	85.563	100.86	95.858	81.349
81.129	93.977	92.837	82.255	96.146	84.785	89.514	103.06	101.78	85.551	100.81	95.838	81.293
81.109	93.956	92.836	82.241	96.132	84.77	89.49	103.04	101.74	85.548	100.8	95.782	81.306
81.09	93.924	92.8	82.233	96.117	84.743	89.488	103.01	101.74	85.534	100.76	95.743	81.262
81.055	93.891	92.763	82.199	96.096	84.717	89.457	102.96	101.7	85.503	100.71	95.702	81.219
81.037	93.857	92.727	82.169	96.078	84.696	89.435	102.96	101.65	85.487	100.7	95.712	81.186
81.02	93.819	92.67	82.137	96.065	84.67	89.419	102.95	101.65	85.465	100.71	95.663	81.188
81.007	93.785	92.671	82.122	96.053	84.649	89.4	102.94	101.61	85.444	100.71	95.668	81.179
80.994	93.761	92.642	82.101	96.039	84.634	89.384	102.92	101.58	85.438	100.71	95.627	81.198
80.963	93.731	92.634	82.068	96.027	84.608	89.356	102.91	101.53	85.399	100.65	95.578	81.154
80.947	93.707	92.636	82.052	96.026	84.582	89.323	102.9	101.5	85.378	100.65	95.554	81.145
80.939	93.676	92.614	82.024	96.005	84.556	89.306	102.9	101.51	85.368	100.64	95.538	81.101
80.916	93.663	92.606	82.021	96.003	84.541	89.291	102.89	101.46	85.34	100.55	95.482	81.108
80.893	93.635	92.577	82	95.991	84.521	89.261	102.87	101.46	85.304	100.46	95.462	81.088
80.875	93.604	92.548	81.982	95.97	84.495	89.251	102.86	101.46	85.288	100.45	95.442	81.079
80.844	93.57	92.477	81.951	95.949	84.474	89.224	102.83	101.41	85.279	100.45	95.422	81.035
80.81	93.533	92.435	81.918	95.928	84.454	89.194	102.8	101.35	85.26	100.41	95.405	80.992
80.777	93.5	92.378	81.899	95.912	84.428	89.172	102.77	101.31	85.238	100.34	95.361	80.96
80.759	93.463	92.357	81.864	95.892	84.403	89.158	102.76	101.27	85.226	100.35	95.368	80.928
80.727	93.43	92.321	81.833	95.869	84.377	89.131	102.72	101.23	85.192	100.34	95.32	80.874
80.702	93.395	92.32	81.809	95.851	84.351	89.105	102.68	101.17	85.181	100.33	95.265	80.819
80.674	93.366	92.285	81.778	95.832	84.331	89.089	102.66	101.12	85.155	100.28	95.217	80.765
80.662	93.334	92.249	81.752	95.821	84.306	89.071	102.65	101.09	85.149	100.28	95.224	80.734
80.647	93.3	92.2	81.727	95.805	84.28	89.062	102.63	101.07	85.131	100.24	95.173	80.702
80.63	93.285	92.202	81.715	95.791	84.255	89.046	102.63	101.03	85.107	100.23	95.139	80.715
80.617	93.254	92.146	81.687	95.779	84.235	89.034	102.62	101.02	85.1	100.24	95.112	80.695
80.609	93.233	92.138	81.67	95.764	84.209	89.032	102.62	101.02	85.088	100.24	95.085	80.696
80.588	93.215	92.143	81.656	95.757	84.184	89.006	102.61	101.02	85.056	100.17	95.045	80.687
80.565	93.184	92.115	81.647	95.74	84.164	88.974	102.57	101.02	85.031	100.17	94.997	80.667
80.552	93.168	92.121	81.656	95.731	84.155	88.953	102.56	100.98	85.021	100.13	94.974	80.716
80.533	93.135	92.093	81.629	95.715	84.13	88.929	102.56	100.93	84.988	100.14	94.977	80.696
80.515	93.101	92.023	81.603	95.693	84.105	88.905	102.56	100.91	84.971	100.13	94.947	80.665
80.499	93.068	92.016	81.588	95.678	84.08	88.891	102.55	100.88	84.953	100.1	94.904	80.633
80.492	93.045	92.008	81.578	95.671	84.06	88.88	102.55	100.89	84.951	100.11	94.874	80.624
80.464	93.016	91.966	81.549	95.655	84.041	88.853	102.53	100.86	84.915	100.01	94.847	80.604
80.426	92.98	91.931	81.518	95.635	84.016	88.821	102.48	100.82	84.881	99.901	94.79	80.573
80.399	92.946	91.876	81.485	95.626	83.991	88.798	102.45	100.77	84.862	99.897	94.781	80.542
80.374	92.948	91.842	81.466	95.616	84.015	88.772	102.42	100.74	84.846	99.826	94.781	80.549
80.351	92.916	91.821	81.434	95.599	83.991	88.762	102.38	100.7	84.83	99.827	94.738	80.55
80.323	92.887	91.773	81.409	95.582	83.971	88.739	102.36	100.65	84.793	99.76	94.684	80.508
80.299	92.853	91.745	81.371	95.563	83.946	88.716	102.34	100.6	84.77	99.745	94.648	80.455
80.293	92.823	91.749	81.361	95.553	83.927	88.696	102.34	100.57	84.765	99.751	94.654	80.423
80.264	92.794	91.688	81.343	95.531	83.902	88.668	102.32	100.53	84.735	99.722	94.608	80.415
80.253	92.78	91.667	81.336	95.527	83.893	88.655	102.33	100.51	84.708	99.696	94.575	80.422
80.248	92.759	91.653	81.328	95.51	83.869	88.642	102.34	100.49	84.696	99.705	94.569	80.429
80.231	92.731	91.656	81.315	95.495	83.844	88.624	102.31	100.46	84.687	99.706	94.532	80.398
80.215	92.7	91.615	81.295	95.483	83.819	88.61	102.3	100.42	84.672	99.71	94.476	80.356
80.199	92.667	91.601	81.272	95.464	83.795	88.586	102.3	100.37	84.651	99.72	94.457	80.314
80.173	92.636	91.573	81.26	95.442	83.776	88.557	102.27	100.33	84.617	99.653	94.401	80.283
80.169	92.605	91.552	81.239	95.434	83.751	88.539	102.3	100.3	84.616	99.66	94.391	80.263
80.155	92.576	91.505	81.213	95.414	83.732	88.511	102.27	100.33	84.59	99.665	94.392	80.233
80.127	92.55	91.471	81.197	95.395	83.708	88.49	102.24	100.34	84.556	99.606	94.346	80.213
80.103	92.524	91.437	81.176	95.374	83.684	88.477	102.2	100.31	84.532	99.608	94.33	80.182
80.067	92.506	91.39	81.14	95.351	83.66	88.455	102.15	100.24	84.499	99.597	94.304	80.152
80.033	92.477	91.343	81.101	95.327	83.636	88.431	102.1	100.17	84.481	99.599	94.258	80.11
79.998	92.443	91.316	81.064	95.307	83.611	88.405	102.06	100.12	84.449	99.512	94.261	80.058
79.979	92.412	91.295	81.032	95.291	83.593	88.38	102.04	100.07	84.435	99.516	94.284	80.038
79.954	92.378	91.255	81	95.274	83.569	88.361	102.01	100.03	84.421	99.458	94.225	79.986
79.927	92.352	91.215	80.969	95.26	83.545	88.351	101.98	99.978	84.397	99.392	94.179	79.934
79.912	92.317	91.188	80.937	95.243	83.521	88.342	101.98	99.966	84.38	99.393	94.15	79.904
79.889	92.286	91.18	80.912	95.223	83.497	88.317	101.97	99.918	84.365	99.394	94.098	79.873
79.867	92.253	91.153	80.888	95.202	83.473	88.294	101.96	99.879	84.337	99.35	94.072	79.854
79.845	92.223	91.133	80.87	95.188	83.449	88.269	101.94	99.837	84.312	99.336	94.037	79.845
79.829	92.194	91.106	80.845	95.171	83.426	88.247	101.92	99.814	84.292	99.341	94.04	79.815
79.807	92.164	91.066	80.817	95.159	83.402	88.227	101.88	99.784	84.292	99.268	94.011	79.764
79.776	92.131	91.02	80.792	95.141	83.384	88.2	101.86	99.728	84.268	99.178	93.966	79.712
79.756	92.097	90.974	80.763	95.127	83.36	88.183	101.84	99.693	84.252	99.12	93.944	79.661
79.739	92.068	90.928	80.746	95.114	83.341	88.17	101.81	99.659	84.237	99.074	93.912	79.631
79.719	92.033	90.888	80.732	95.102	83.328	88.15	101.77	99.627	84.214	99.02	93.864	79.601
79.7	92.002	90.891	80.7	95.09	83.305	88.128	101.76	99.593	84.188	99.012	93.864	79.582
79.677	91.975	90.884	80.682	95.079	83.286	88.109	101.76	99.534	84.163	98.969	93.819	79.573
79.659	91.955	90.883	80.666	95.056	83.263	88.091	101.74	99.519	84.157	98.97	93.78	79.565
79.623	91.92	90.831	80.634	95.034	83.239	88.064	101.7	99.476	84.13	98.87	93.726	79.514
79.589	91.89	90.772	80.608	95.01	83.216	88.047	101.65	99.417	84.112	98.831	93.685	79.463
79.567	91.861	90.776	80.577	94.996	83.203	88.022	101.62	99.408	84.094	98.831	93.643	79.412
79.544	91.826	90.749	80.547	94.979	83.18	88.002	101.59	99.425	84.066	98.753	93.599	79.393
79.524	91.796	90.685	80.521	94.963	83.157	87.977	101.57	99.416	84.051	98.749	93.605	79.343
79.5	91.764	90.646	80.498	94.941	83.133	87.958	101.54	99.364	84.026	98.735	93.587	79.313
79.489	91.733	90.655	80.469	94.93	83.115	87.956	101.52	99.347	84.008	98.737	93.536	79.295
79.476	91.704	90.654	80.448	94.915	83.092	87.939	101.52	99.307	83.986	98.726	93.549	79.265
79.46	91.683	90.622	80.446	94.904	83.069	87.923	101.51	99.283	83.97	98.691	93.501	79.247
79.44	91.654	90.564	80.429	94.887	83.047	87.908	101.49	99.251	83.952	98.687	93.457	79.207
79.407	91.624	90.525	80.399	94.872	83.024	87.882	101.46	99.198	83.929	98.581	93.407	79.157
79.379	91.592	90.48	80.377	94.851	83.001	87.856	101.42	99.154	83.899	98.521	93.379	79.117
79.354	91.56	90.454	80.35	94.832	82.978	87.832	101.38	99.137	83.874	98.486	93.316	79.088
79.329	91.535	90.422	80.329	94.813	82.96	87.808	101.35	99.115	83.846	98.448	93.262	79.07
79.309	91.506	90.377	80.298	94.795	82.938	87.787	101.32	99.082	83.818	98.451	93.231	79.03
79.29	91.474	90.358	80.282	94.779	82.92	87.771	101.31	99.039	83.796	98.453	93.222	78.991
79.258	91.446	90.319	80.251	94.758	82.897	87.745	101.26	98.98	83.776	98.39	93.179	78.952
79.233	91.414	90.3	80.224	94.745	82.875	87.721	101.24	98.94	83.756	98.316	93.157	78.902
79.205	91.383	90.237	80.201	94.73	82.857	87.695	101.22	98.903	83.725	98.271	93.127	78.874
79.186	91.353	90.217	80.173	94.714	82.835	87.692	101.19	98.856	83.706	98.254	93.105	78.835
79.161	91.325	90.167	80.147	94.698	82.812	87.67	101.16	98.81	83.681	98.174	93.062	78.806
79.139	91.292	90.135	80.113	94.68	82.79	87.648	101.13	98.785	83.659	98.136	93.064	78.777
79.12	91.258	90.097	80.081	94.664	82.772	87.631	101.11	98.744	83.647	98.112	93.033	78.739
79.11	91.232	90.066	80.053	94.648	82.75	87.614	101.1	98.704	83.635	98.122	93.033	78.7
79.085	91.201	90.028	80.025	94.629	82.728	87.588	101.08	98.663	83.607	98.091	92.977	78.651
79.072	91.171	90.009	79.995	94.617	82.705	87.566	101.07	98.664	83.586	98.091	92.985	78.613
79.051	91.142	89.971	79.978	94.6	82.683	87.545	101.04	98.629	83.573	97.999	92.932	78.574
79.022	91.112	89.927	79.954	94.578	82.661	87.531	100.99	98.592	83.542	97.961	92.914	78.536
79.021	91.117	89.93	79.92	94.56	82.649	87.549	100.96	98.556	83.528	97.989	92.917	78.528
79.036	91.15	89.937	79.89	94.548	82.651	87.577	100.92	98.614	83.526	98.017	92.927	78.51
79.015	91.152	89.905	79.86	94.528	82.633	87.574	100.87	98.577	83.503	98.024	92.927	78.472
78.987	91.124	89.856	79.827	94.505	82.621	87.56	100.84	98.533	83.474	98	92.9	78.423
78.964	91.094	89.819	79.8	94.488	82.599	87.545	100.81	98.534	83.446	98.001	92.872	78.385
78.947	91.063	89.781	79.775	94.467	82.577	87.538	100.78	98.576	83.416	98.011	92.823	78.347
78.93	91.03	89.75	79.762	94.447	82.555	87.53	100.76	98.566	83.39	97.963	92.774	78.309
78.914	91.004	89.713	79.738	94.43	82.533	87.513	100.74	98.521	83.361	97.974	92.777	78.272
78.899	90.975	89.688	79.717	94.411	82.511	87.501	100.75	98.525	83.344	97.923	92.762	78.254
78.875	90.947	89.663	79.688	94.395	82.499	87.48	100.73	98.497	83.312	97.827	92.725	78.236
78.861	90.923	89.626	79.662	94.377	82.477	87.475	100.71	98.46	83.304	97.827	92.701	78.198
78.836	90.891	89.59	79.634	94.36	82.455	87.455	100.69	98.397	83.274	97.828	92.656	78.181
78.827	90.862	89.535	79.623	94.343	82.438	87.441	100.7	98.35	83.27	97.835	92.638	78.153
78.806	90.831	89.486	79.601	94.33	82.417	87.417	100.66	98.302	83.245	97.787	92.595	78.106
78.788	90.817	89.468	79.589	94.329	82.404	87.401	100.64	98.292	83.217	97.788	92.553	78.107
78.771	90.791	89.449	79.57	94.316	82.388	87.397	100.63	98.239	83.204	97.791	92.517	78.06
78.75	90.77	89.413	79.549	94.304	82.366	87.377	100.61	98.183	83.173	97.791	92.466	78.061
78.739	90.758	89.406	79.589	94.29	82.349	87.371	100.6	98.191	83.163	97.793	92.439	78.074
78.725	90.726	89.375	79.562	94.275	82.328	87.353	100.6	98.139	83.153	97.793	92.45	78.057
78.706	90.698	89.345	79.536	94.254	82.306	87.328	100.57	98.114	83.127	97.773	92.451	78.019
78.695	90.674	89.297	79.525	94.246	82.29	87.317	100.58	98.061	83.111	97.776	92.412	78.033
78.696	90.668	89.305	79.514	94.235	82.277	87.311	100.58	98.074	83.109	97.772	92.373	78.04
78.676	90.648	89.298	79.5	94.224	82.256	87.29	100.58	98.028	83.092	97.684	92.331	78.003
78.66	90.622	89.268	79.482	94.213	82.239	87.271	100.57	97.982	83.063	97.667	92.286	77.976
78.639	90.607	89.273	79.462	94.206	82.227	87.253	100.55	97.947	83.038	97.64	92.238	77.989
78.63	90.578	89.237	79.429	94.186	82.206	87.233	100.56	97.911	83.038	97.649	92.26	77.952
78.612	90.559	89.201	79.4	94.169	82.185	87.227	100.55	97.87	83.016	97.635	92.225	77.934
78.584	90.529	89.141	79.37	94.148	82.164	87.206	100.52	97.812	82.984	97.578	92.18	77.897
78.566	90.499	89.129	79.344	94.136	82.143	87.19	100.53	97.755	82.96	97.571	92.132	77.905
78.561	90.473	89.116	79.319	94.119	82.122	87.179	100.54	97.716	82.996	97.596	92.085	77.887
78.551	90.45	89.104	79.29	94.102	82.101	87.166	100.55	97.665	82.978	97.6	92.035	77.87
78.551	90.421	89.068	79.266	94.087	82.08	87.171	100.6	97.615	82.961	97.615	92.008	77.852
78.541	90.398	89.056	79.232	94.073	82.059	87.174	100.62	97.562	82.948	97.624	91.967	77.825
78.527	90.369	89.02	79.199	94.051	82.039	87.166	100.6	97.554	82.925	97.646	91.917	77.827
78.526	90.346	89.023	79.169	94.031	82.022	87.174	100.62	97.562	82.908	97.669	91.867	77.877
78.509	90.316	88.982	79.135	94.012	82.002	87.165	100.61	97.562	82.884	97.68	91.82	77.89
78.496	90.296	88.99	79.103	93.994	81.985	87.154	100.61	97.529	82.861	97.691	91.783	77.892
78.491	90.273	88.991	79.072	93.976	81.969	87.149	100.62	97.491	82.849	97.706	91.754	77.93
78.474	90.243	88.956	79.042	93.961	81.948	87.131	100.62	97.468	82.823	97.716	91.707	77.902
78.455	90.216	88.926	79.012	93.943	81.928	87.111	100.62	97.43	82.795	97.724	91.664	77.922
78.444	90.191	88.891	78.983	93.929	81.907	87.098	100.64	97.476	82.778	97.731	91.614	77.954
78.441	90.17	88.873	78.954	93.913	81.891	87.101	100.65	97.492	82.775	97.742	91.603	77.998
78.434	90.151	88.86	78.927	93.895	81.871	87.086	100.67	97.5	82.769	97.748	91.581	78.012
78.414	90.133	88.825	78.896	93.875	81.85	87.083	100.64	97.457	82.749	97.752	91.558	77.984
78.418	90.162	88.807	78.876	93.864	81.843	87.096	100.61	97.491	82.732	97.76	91.577	77.976
78.4	90.167	88.778	78.849	93.846	81.827	87.097	100.58	97.477	82.71	97.76	91.575	77.949
78.381	90.137	88.731	78.822	93.826	81.807	87.086	100.55	97.464	82.682	97.746	91.552	77.922
78.356	90.114	88.708	78.793	93.808	81.786	87.081	100.51	97.42	82.659	97.747	91.524	77.875
78.349	90.088	88.711	78.765	93.79	81.766	87.064	100.52	97.41	82.65	97.743	91.552	77.828
78.328	90.058	88.659	78.734	93.771	81.746	87.048	100.49	97.375	82.633	97.719	91.515	77.792
78.305	90.034	88.607	78.708	93.751	81.734	87.027	100.47	97.345	82.612	97.668	91.474	77.755
78.289	90.012	88.595	78.688	93.739	81.714	87.015	100.49	97.31	82.588	97.577	91.426	77.718
78.276	89.986	88.566	78.67	93.719	81.698	87.003	100.47	97.274	82.583	97.588	91.38	77.691
78.256	89.96	88.525	78.656	93.707	81.683	86.99	100.45	97.224	82.559	97.517	91.337	77.692
78.227	89.931	88.496	78.629	93.692	81.667	86.97	100.41	97.183	82.536	97.41	91.297	77.675
78.211	89.903	88.439	78.6	93.674	81.647	86.971	100.37	97.181	82.518	97.412	91.272	77.648
78.203	89.874	88.427	78.578	93.659	81.627	86.959	100.37	97.165	82.508	97.415	91.294	77.602
78.183	89.846	88.393	78.555	93.639	81.607	86.934	100.34	97.229	82.482	97.348	91.245	77.556
78.161	89.834	88.342	78.528	93.623	81.587	86.928	100.3	97.172	82.462	97.265	91.234	77.52
78.141	89.808	88.297	78.502	93.605	81.567	86.922	100.27	97.12	82.451	97.235	91.189	77.474
78.127	89.784	88.296	78.481	93.594	81.548	86.914	100.27	97.086	82.436	97.24	91.152	77.429
78.114	89.765	88.284	78.466	93.585	81.54	86.896	100.25	97.055	82.415	97.247	91.155	77.421
78.104	89.74	88.244	78.452	93.573	81.521	86.877	100.25	97.052	82.405	97.247	91.159	77.395
78.093	89.715	88.221	78.436	93.559	81.501	86.876	100.22	97.038	82.397	97.168	91.116	77.378
78.074	89.692	88.21	78.423	93.549	81.481	86.86	100.2	97.003	82.377	97.138	91.08	77.361
78.063	89.668	88.181	78.398	93.533	81.466	86.848	100.2	97.041	82.368	97.138	91.058	77.344
78.042	89.644	88.142	78.371	93.518	81.446	86.828	100.16	97.012	82.346	97.121	91.041	77.317
78.02	89.616	88.097	78.347	93.504	81.431	86.809	100.14	96.988	82.321	97.108	90.991	77.272
78.014	89.595	88.069	78.32	93.491	81.416	86.796	100.15	96.974	82.314	97.112	91.002	77.246
77.997	89.567	88.03	78.304	93.475	81.396	86.77	100.14	96.938	82.295	97.086	90.985	77.253
77.98	89.543	88.013	78.281	93.457	81.377	86.748	100.11	96.948	82.273	97.079	90.932	77.246
77.966	89.517	87.979	78.258	93.446	81.357	86.726	100.09	96.974	82.263	97.066	90.91	77.21
77.946	89.495	87.951	78.231	93.439	81.338	86.702	100.07	96.928	82.241	97.02	90.868	77.184
77.937	89.473	87.945	78.217	93.422	81.319	86.69	100.06	96.918	82.233	97.022	90.838	77.191
77.924	89.453	87.928	78.204	93.406	81.304	86.673	100.06	96.874	82.221	97.025	90.81	77.192
77.913	89.44	87.922	78.197	93.397	81.289	86.657	100.07	96.842	82.21	96.999	90.805	77.176
77.893	89.42	87.91	78.17	93.379	81.269	86.636	100.05	96.805	82.193	96.959	90.758	77.14
77.871	89.394	87.866	78.146	93.362	81.254	86.613	100.03	96.772	82.168	96.9	90.714	77.141
77.848	89.369	87.827	78.12	93.343	81.235	86.59	100.02	96.717	82.142	96.825	90.664	77.125
77.823	89.341	87.783	78.093	93.324	81.216	86.579	99.971	96.678	82.117	96.747	90.617	77.08
77.803	89.332	87.75	78.067	93.307	81.205	86.571	99.941	96.621	82.09	96.747	90.622	77.045
77.788	89.34	87.728	78.042	93.299	81.253	86.56	99.91	96.581	82.072	96.748	90.62	77
77.766	89.312	87.69	78.014	93.28	81.234	86.545	99.876	96.555	82.049	96.749	90.57	76.956
77.749	89.29	87.657	77.987	93.262	81.215	86.537	99.84	96.53	82.03	96.752	90.574	76.93
77.741	89.26	87.64	77.959	93.248	81.196	86.533	99.836	96.494	82.03	96.758	90.596	76.895
77.72	89.235	87.591	77.932	93.235	81.177	86.517	99.813	96.443	82.009	96.687	90.566	76.86
77.706	89.216	87.569	77.914	93.222	81.17	86.499	99.8	96.399	81.997	96.688	90.539	76.843
77.694	89.188	87.537	77.895	93.213	81.155	86.479	99.788	96.42	81.987	96.691	90.54	76.799
77.677	89.165	87.488	77.873	93.198	81.136	86.463	99.761	96.389	81.978	96.656	90.518	76.774
77.664	89.143	87.456	77.858	93.184	81.117	86.446	99.738	96.349	81.983	96.63	90.474	76.739
77.654	89.119	87.434	77.847	93.173	81.098	86.438	99.729	96.325	81.967	96.61	90.439	76.732
77.633	89.091	87.407	77.823	93.16	81.079	86.417	99.71	96.288	81.944	96.565	90.398	76.725
77.628	89.07	87.38	77.8	93.146	81.065	86.412	99.719	96.27	81.931	96.565	90.396	76.699
77.619	89.046	87.347	77.792	93.132	81.046	86.398	99.715	96.276	81.913	96.573	90.364	76.674
77.598	89.022	87.31	77.777	93.117	81.027	86.376	99.688	96.242	81.892	96.522	90.337	76.675
77.581	88.998	87.278	77.755	93.099	81.009	86.361	99.673	96.199	81.869	96.477	90.288	76.632
77.562	88.969	87.23	77.728	93.089	80.994	86.343	99.641	96.153	81.85	96.451	90.248	76.615
77.554	88.945	87.219	77.715	93.079	80.979	86.326	99.646	96.109	81.836	96.455	90.26	76.617
77.539	88.924	87.172	77.697	93.064	80.965	86.307	99.641	96.094	81.817	96.442	90.236	76.6
77.533	88.898	87.14	77.677	93.051	80.946	86.294	99.646	96.058	81.81	96.445	90.201	76.575
77.522	88.877	87.118	77.668	93.041	80.928	86.281	99.646	96.019	81.802	96.452	90.172	76.541
77.504	88.852	87.097	77.653	93.031	80.909	86.26	99.635	95.967	81.779	96.414	90.14	76.516
77.492	88.832	87.05	77.631	93.02	80.891	86.252	99.622	95.927	81.771	96.417	90.094	76.472
77.482	88.824	87.044	77.63	93.004	80.88	86.24	99.624	95.888	81.778	96.337	90.057	76.498
77.467	88.797	87.013	77.6	92.985	80.862	86.221	99.627	95.846	81.756	96.311	90.06	76.473
77.452	88.769	86.971	77.582	92.968	80.844	86.208	99.614	95.785	81.74	96.305	90.014	76.439
77.436	88.744	86.924	77.557	92.952	80.825	86.192	99.62	95.726	81.719	96.244	89.977	76.414
77.423	88.721	86.893	77.536	92.938	80.811	86.177	99.637	95.681	81.711	96.249	89.94	76.389
77.413	88.698	86.867	77.512	92.922	80.801	86.168	99.661	95.631	81.697	96.254	89.903	76.403
77.401	88.674	86.856	77.489	92.907	80.782	86.164	99.687	95.578	81.675	96.254	89.866	76.404
77.385	88.654	86.825	77.46	92.892	80.764	86.151	99.693	95.523	81.658	96.242	89.824	76.379
77.38	88.634	86.799	77.433	92.877	80.761	86.136	99.712	95.48	81.655	96.253	89.825	76.372
77.373	88.611	86.762	77.407	92.861	80.743	86.119	99.724	95.448	81.643	96.261	89.831	76.365
77.363	88.586	86.757	77.384	92.844	80.725	86.115	99.733	95.404	81.628	96.233	89.813	76.349
77.352	88.565	86.741	77.358	92.829	80.711	86.111	99.758	95.359	81.609	96.235	89.765	76.357
77.342	88.542	86.715	77.332	92.815	80.693	86.098	99.783	95.305	81.599	96.242	89.723	76.323
77.334	88.518	86.709	77.303	92.802	80.675	86.086	99.796	95.25	81.608	96.257	89.697	76.316
77.326	88.496	86.678	77.28	92.795	80.657	86.075	99.795	95.219	81.615	96.276	89.69	76.336
77.314	88.472	86.678	77.254	92.779	80.639	86.06	99.792	95.172	81.601	96.289	89.651	76.32
77.297	88.446	86.632	77.228	92.762	80.622	86.044	99.789	95.142	81.584	96.276	89.63	76.286
77.289	88.437	86.596	77.2	92.744	80.604	86.057	99.761	95.148	81.571	96.281	89.642	76.287
77.273	88.435	86.585	77.174	92.729	80.59	86.058	99.724	95.117	81.556	96.284	89.633	76.245
77.251	88.411	86.535	77.147	92.712	80.572	86.049	99.691	95.063	81.531	96.239	89.591	76.202
77.241	88.39	86.504	77.122	92.693	80.554	86.04	99.681	95.044	81.518	96.211	89.617	76.16
77.225	88.367	86.474	77.096	92.674	80.54	86.03	99.668	95.035	81.5	96.198	89.623	76.135
77.208	88.345	86.434	77.077	92.659	80.523	86.014	99.639	95.02	81.483	96.113	89.581	76.119
77.204	88.324	86.428	77.059	92.649	80.505	86.005	99.634	95.083	81.476	96.127	89.558	76.112
77.186	88.298	86.393	77.032	92.637	80.488	85.99	99.615	95.035	81.457	96.051	89.517	76.088
77.171	88.278	86.363	77.016	92.626	80.478	85.976	99.585	95.023	81.453	96.011	89.494	76.072
77.157	88.253	86.327	76.996	92.61	80.46	85.964	99.563	95.007	81.463	95.923	89.455	76.039
77.15	88.259	86.297	76.98	92.603	80.546	85.949	99.552	94.96	81.453	95.888	89.45	76.032
77.135	88.235	86.262	76.957	92.585	80.532	85.932	99.533	94.919	81.449	95.869	89.452	75.99
77.12	88.208	86.213	76.932	92.571	80.515	85.913	99.504	94.969	81.427	95.844	89.424	75.948
77.105	88.194	86.198	76.925	92.56	80.497	85.899	99.489	94.94	81.411	95.776	89.386	75.924
77.087	88.169	86.153	76.9	92.546	80.48	85.881	99.464	94.888	81.389	95.714	89.352	75.882
77.084	88.148	86.138	76.891	92.538	80.473	85.866	99.476	94.85	81.405	95.72	89.33	75.89
77.065	88.122	86.099	76.873	92.523	80.456	85.85	99.439	94.82	81.389	95.652	89.322	75.865
77.044	88.099	86.05	76.853	92.515	80.438	85.831	99.407	94.776	81.377	95.568	89.284	75.841
77.03	88.076	86.016	76.832	92.498	80.421	85.82	99.377	94.765	81.363	95.556	89.248	75.826
77.01	88.054	85.976	76.805	92.486	80.407	85.801	99.34	94.705	81.35	95.559	89.226	75.802
77.004	88.03	85.966	76.791	92.476	80.39	85.79	99.334	94.653	81.342	95.563	89.255	75.778
76.988	88.009	85.932	76.768	92.461	80.372	85.777	99.307	94.638	81.33	95.501	89.219	75.745
76.977	87.992	85.917	76.755	92.447	80.355	85.767	99.295	94.6	81.321	95.505	89.176	75.729
76.955	87.966	85.883	76.732	92.43	80.338	85.75	99.264	94.543	81.303	95.423	89.148	75.697
76.942	87.947	85.849	76.709	92.414	80.321	85.74	99.237	94.55	81.292	95.359	89.152	75.664
76.935	87.922	85.825	76.686	92.402	80.304	85.74	99.221	94.552	81.287	95.365	89.137	75.632
76.921	87.897	85.791	76.663	92.392	80.286	85.728	99.2	94.505	81.269	95.319	89.107	75.6
76.91	87.874	85.753	76.645	92.373	80.269	85.722	99.18	94.483	81.252	95.316	89.087	75.576
76.897	87.858	85.724	76.629	92.365	80.256	85.708	99.172	94.468	81.24	95.258	89.075	75.552
76.882	87.835	85.69	76.607	92.352	80.242	85.689	99.154	94.428	81.225	95.237	89.04	75.528
76.876	87.818	85.666	76.588	92.339	80.225	85.678	99.157	94.39	81.208	95.246	89.054	75.536
76.868	87.796	85.623	76.581	92.324	80.208	85.666	99.144	94.356	81.206	95.209	89.011	75.495
76.862	87.779	85.613	76.57	92.317	80.195	85.661	99.139	94.332	81.194	95.206	88.978	75.509
76.845	87.753	85.571	76.553	92.301	80.178	85.642	99.109	94.294	81.18	95.116	88.976	75.468
76.827	87.729	85.523	76.527	92.289	80.161	85.624	99.076	94.262	81.163	95.083	88.983	75.428
76.809	87.703	85.481	76.502	92.275	80.144	85.609	99.045	94.233	81.149	94.993	88.942	75.388
76.794	87.679	85.448	76.482	92.257	80.128	85.593	99.027	94.181	81.137	94.951	88.923	75.347
76.783	87.655	85.42	76.458	92.241	80.111	85.58	99.004	94.137	81.133	94.953	88.921	75.316
76.777	87.635	85.396	76.43	92.224	80.094	85.575	99.012	94.172	81.135	94.954	88.909	75.275
76.763	87.614	85.35	76.408	92.209	80.077	85.561	98.981	94.156	81.123	94.936	88.881	75.244
76.75	87.591	85.308	76.388	92.196	80.061	85.548	98.963	94.116	81.111	94.894	88.839	75.212
76.737	87.575	85.262	76.377	92.183	80.044	85.533	98.943	94.085	81.095	94.879	88.83	75.181
76.722	87.557	85.229	76.36	92.169	80.028	85.521	98.917	94.046	81.083	94.838	88.802	75.141
76.702	87.532	85.192	76.34	92.158	80.011	85.512	98.875	94.008	81.065	94.758	88.785	75.11
76.686	87.509	85.151	76.319	92.143	79.994	85.495	98.849	93.969	81.053	94.722	88.748	75.095
76.673	87.485	85.128	76.299	92.13	79.978	85.477	98.824	93.941	81.041	94.687	88.719	75.072
76.66	87.464	85.096	76.28	92.115	79.961	85.464	98.818	93.894	81.033	94.675	88.679	75.057
76.65	87.439	85.054	76.258	92.101	79.945	85.455	98.798	93.851	81.029	94.675	88.665	75.026
76.636	87.417	85.027	76.25	92.087	79.929	85.437	98.785	93.811	81.012	94.66	88.633	75.019
76.624	87.401	84.986	76.24	92.075	79.912	85.422	98.781	93.833	80.992	94.604	88.589	74.988
76.617	87.384	84.954	76.216	92.065	79.899	85.411	98.771	93.815	80.982	94.614	88.591	74.965
76.606	87.362	84.932	76.201	92.05	79.883	85.398	98.751	93.803	80.973	94.558	88.556	74.967
76.59	87.337	84.882	76.178	92.036	79.867	85.38	98.724	93.753	80.954	94.506	88.564	74.936
76.573	87.316	84.859	76.157	92.025	79.854	85.37	98.696	93.702	80.944	94.506	88.524	74.905
76.56	87.294	84.846	76.144	92.011	79.838	85.363	98.659	93.684	80.933	94.489	88.503	74.874
76.544	87.269	84.814	76.124	91.997	79.825	85.347	98.636	93.64	80.921	94.46	88.484	74.851
76.532	87.246	84.783	76.104	91.981	79.809	85.33	98.622	93.603	80.909	94.407	88.485	74.828
76.523	87.224	84.751	76.085	91.965	79.793	85.317	98.594	93.632	80.897	94.404	88.483	74.798
76.515	87.202	84.72	76.07	91.95	79.777	85.309	98.586	93.613	80.885	94.398	88.451	74.791
76.506	87.178	84.693	76.053	91.94	79.764	85.299	98.585	93.593	80.871	94.381	88.442	74.769
76.502	87.164	84.684	76.042	91.927	79.748	85.287	98.594	93.579	80.875	94.385	88.423	74.754
76.483	87.142	84.649	76.024	91.913	79.732	85.268	98.57	93.534	80.855	94.31	88.394	74.756
76.468	87.119	84.622	76.004	91.897	79.716	85.249	98.543	93.482	80.842	94.261	88.36	74.733
76.455	87.1	84.595	75.996	91.884	79.7	85.239	98.53	93.479	80.83	94.172	88.336	74.719
76.445	87.077	84.56	75.974	91.875	79.684	85.225	98.518	93.456	80.814	94.168	88.31	74.696
76.438	87.065	84.567	75.962	91.868	79.672	85.212	98.51	93.432	80.808	94.175	88.286	74.704
76.427	87.045	84.54	75.942	91.855	79.656	85.197	98.499	93.399	80.796	94.172	88.247	74.681
76.42	87.03	84.514	75.935	91.841	79.64	85.182	98.502	93.371	80.786	94.143	88.249	74.675
76.415	87.018	84.517	75.934	91.833	79.631	85.169	98.503	93.331	80.782	94.118	88.23	74.701
76.401	87.002	84.512	75.928	91.824	79.619	85.153	98.491	93.278	80.763	94.038	88.195	74.687
76.401	86.984	84.507	75.919	91.818	79.603	85.152	98.492	93.258	80.782	94.049	88.178	74.695
76.393	86.969	84.481	75.909	91.81	79.594	85.14	98.499	93.226	80.77	94.051	88.15	74.721
76.382	86.95	84.446	75.893	91.796	79.578	85.125	98.487	93.193	80.756	94.014	88.124	74.707
76.369	86.928	84.407	75.878	91.781	79.563	85.108	98.49	93.145	80.739	93.974	88.095	74.692
76.36	86.912	84.368	75.863	91.765	79.55	85.099	98.484	93.112	80.723	93.934	88.057	74.7
76.346	86.888	84.342	75.838	91.753	79.535	85.086	98.496	93.065	80.705	93.863	88.014	74.669
76.333	86.865	84.316	75.818	91.739	79.519	85.07	98.509	93.006	80.687	93.844	87.984	74.663
76.327	86.843	84.29	75.8	91.723	79.504	85.062	98.528	92.955	80.676	93.853	87.965	74.683
76.315	86.824	84.256	75.783	91.708	79.492	85.046	98.506	92.92	80.664	93.854	87.92	74.661
76.299	86.8	84.23	75.757	91.694	79.476	85.036	98.477	92.886	80.643	93.752	87.885	74.623
76.289	86.782	84.216	75.734	91.68	79.464	85.039	98.452	92.843	80.627	93.756	87.889	74.608
76.273	86.767	84.199	75.709	91.663	79.449	85.036	98.411	92.808	80.612	93.73	87.856	74.57
76.257	86.749	84.169	75.685	91.65	79.433	85.03	98.373	92.756	80.594	93.719	87.83	74.548
76.241	86.727	84.156	75.663	91.634	79.418	85.021	98.347	92.705	80.58	93.688	87.8	74.518
76.227	86.704	84.118	75.64	91.621	79.403	85.009	98.326	92.676	80.568	93.649	87.789	74.487
76.226	86.679	84.084	75.621	91.612	79.387	85.003	98.337	92.706	80.587	93.651	87.811	74.457
76.216	86.656	84.05	75.603	91.598	79.372	84.988	98.305	92.777	80.575	93.651	87.774	74.451
76.214	86.669	84.052	75.592	91.607	79.513	84.978	98.308	92.74	80.579	93.632	87.78	74.465
76.207	86.652	84.03	75.581	91.597	79.497	84.967	98.3	92.727	80.565	93.601	87.75	74.427
76.194	86.628	83.993	75.571	91.585	79.482	84.951	98.284	92.704	80.55	93.567	87.732	74.405
76.179	86.607	83.955	75.548	91.574	79.466	84.936	98.252	92.659	80.541	93.506	87.706	74.391
76.166	86.587	83.921	75.529	91.561	79.451	84.927	98.239	92.623	80.53	93.442	87.707	74.361
76.159	86.568	83.9	75.505	91.548	79.439	84.914	98.232	92.593	80.521	93.446	87.733	74.331
76.148	86.552	83.879	75.489	91.541	79.427	84.9	98.212	92.571	80.504	93.437	87.698	74.317
76.145	86.534	83.85	75.478	91.534	79.415	84.896	98.215	92.532	80.516	93.45	87.673	74.303
76.136	86.513	83.829	75.463	91.526	79.402	84.886	98.204	92.519	80.505	93.439	87.654	74.266
76.125	86.497	83.796	75.454	91.516	79.39	84.872	98.18	92.483	80.499	93.439	87.617	74.244
76.11	86.477	83.759	75.435	91.501	79.375	84.856	98.155	92.446	80.481	93.354	87.58	74.207
76.101	86.458	83.738	75.417	91.491	79.36	84.843	98.152	92.419	80.476	93.299	87.588	74.169
76.091	86.439	83.713	75.402	91.48	79.348	84.83	98.145	92.374	80.463	93.271	87.593	74.156
76.08	86.418	83.684	75.38	91.471	79.333	84.819	98.141	92.322	80.452	93.236	87.563	74.126
76.076	86.405	83.664	75.39	91.46	79.318	84.817	98.133	92.314	80.451	93.203	87.543	74.12
76.068	86.393	83.647	75.379	91.45	79.309	84.807	98.133	92.292	80.44	93.17	87.513	74.098
76.055	86.368	83.643	75.362	91.437	79.294	84.789	98.106	92.287	80.424	93.135	87.472	74.069
76.046	86.353	83.626	75.349	91.428	79.285	84.773	98.098	92.278	80.411	93.118	87.456	74.04
76.036	86.338	83.606	75.348	91.422	79.274	84.76	98.072	92.245	80.398	93.102	87.431	74.041
76.027	86.316	83.561	75.326	91.409	79.262	84.755	98.055	92.212	80.388	93.058	87.397	74.02
76.021	86.295	83.541	75.31	91.4	79.253	84.741	98.058	92.207	80.384	93.045	87.407	73.998
76.004	86.272	83.504	75.292	91.388	79.238	84.726	98.038	92.155	80.367	92.95	87.368	73.962
75.99	86.26	83.472	75.27	91.372	79.223	84.714	98.009	92.098	80.352	92.923	87.355	73.933
75.977	86.25	83.44	75.248	91.359	79.211	84.708	97.981	92.047	80.339	92.878	87.355	73.927
75.963	86.256	83.416	75.232	91.348	79.229	84.701	97.949	91.997	80.322	92.763	87.348	73.89
75.947	86.232	83.388	75.212	91.333	79.214	84.689	97.915	91.945	80.313	92.707	87.305	73.854
75.935	86.215	83.36	75.191	91.321	79.199	84.686	97.886	91.912	80.313	92.675	87.271	73.833
75.927	86.195	83.339	75.171	91.308	79.184	84.676	97.879	91.911	80.303	92.64	87.279	73.796
75.919	86.179	83.323	75.162	91.297	79.17	84.663	97.87	91.888	80.29	92.649	87.243	73.768
75.91	86.159	83.299	75.141	91.284	79.155	84.651	97.862	91.848	80.278	92.599	87.268	73.754
75.899	86.136	83.287	75.127	91.274	79.14	84.64	97.833	91.799	80.272	92.528	87.227	73.726
75.89	86.119	83.252	75.106	91.264	79.128	84.631	97.811	91.779	80.258	92.512	87.189	73.697
75.877	86.1	83.228	75.092	91.251	79.114	84.617	97.797	91.747	80.242	92.486	87.146	73.669
75.868	86.077	83.196	75.069	91.24	79.099	84.609	97.787	91.704	80.231	92.467	87.119	73.648
75.863	86.065	83.192	75.068	91.229	79.084	84.596	97.78	91.71	80.225	92.472	87.104	73.675
75.859	86.047	83.168	75.058	91.219	79.07	84.585	97.769	91.701	80.225	92.456	87.086	73.661
75.849	86.028	83.148	75.048	91.207	79.055	84.571	97.77	91.672	80.212	92.417	87.082	73.633
75.839	86.013	83.132	75.036	91.199	79.047	84.561	97.763	91.632	80.195	92.357	87.056	73.647
75.83	85.994	83.097	75.019	91.191	79.032	84.554	97.747	91.631	80.187	92.305	87.06	73.619
75.818	85.975	83.07	75.004	91.176	79.021	84.539	97.72	91.59	80.175	92.273	87.042	73.59
75.805	85.956	83.043	74.991	91.167	79.01	84.527	97.695	91.552	80.161	92.219	87.024	73.577
75.797	85.936	83.019	74.972	91.156	78.998	84.521	97.688	91.549	80.152	92.219	87.014	73.556
75.785	85.916	82.996	74.957	91.143	78.987	84.506	97.662	91.502	80.142	92.168	86.985	73.543
75.77	85.892	82.965	74.938	91.129	78.972	84.492	97.632	91.464	80.13	92.08	86.956	73.507
75.762	85.874	82.946	74.922	91.12	78.961	84.479	97.622	91.421	80.121	92.067	86.919	73.479
75.75	85.854	82.926	74.904	91.11	78.947	84.467	97.605	91.379	80.105	92.06	86.883	73.444
75.743	85.835	82.903	74.889	91.098	78.932	84.454	97.592	91.378	80.094	92.034	86.877	73.416
75.732	85.82	82.891	74.879	91.084	78.918	84.441	97.586	91.349	80.077	91.952	86.835	73.437
75.723	85.8	82.88	74.868	91.076	78.907	84.429	97.576	91.308	80.067	91.927	86.836	73.444
75.711	85.784	82.842	74.848	91.062	78.893	84.415	97.558	91.27	80.055	91.858	86.845	73.409
75.699	85.764	82.815	74.827	91.047	78.878	84.404	97.526	91.221	80.047	91.83	86.819	73.374
75.69	85.77	82.796	74.82	91.038	78.911	84.393	97.509	91.191	80.036	91.77	86.795	73.361
75.677	85.747	82.791	74.801	91.025	78.897	84.381	97.483	91.17	80.023	91.709	86.78	73.34
75.668	85.725	82.761	74.782	91.01	78.883	84.37	97.477	91.135	80.016	91.657	86.801	73.305
75.659	85.704	82.731	74.763	90.998	78.869	84.359	97.461	91.118	80.011	91.651	86.788	73.278
75.653	85.684	82.716	74.749	90.987	78.855	84.352	97.45	91.095	80.002	91.631	86.746	73.265
75.642	85.667	82.708	74.734	90.977	78.843	84.34	97.441	91.043	79.985	91.631	86.718	73.237
75.628	85.651	82.678	74.726	90.966	78.832	84.325	97.406	91	79.971	91.559	86.685	73.224
75.616	85.629	82.662	74.706	90.956	78.818	84.312	97.382	91	79.957	91.502	86.666	73.189
75.612	85.613	82.651	74.694	90.945	78.804	84.312	97.37	90.982	79.955	91.499	86.638	73.155
75.602	85.592	82.621	74.687	90.936	78.79	84.301	97.354	90.943	79.947	91.44	86.605	73.156
75.594	85.574	82.602	74.674	90.926	78.776	84.294	97.334	90.906	79.943	91.405	86.577	73.164
75.585	85.555	82.579	74.662	90.916	78.762	84.281	97.335	90.869	79.931	91.38	86.578	73.158
75.582	85.541	82.553	74.672	90.906	78.748	84.275	97.337	90.847	79.931	91.368	86.556	73.145
75.574	85.525	82.546	74.66	90.896	78.737	84.265	97.337	90.818	79.925	91.333	86.533	73.125
75.565	85.509	82.53	74.66	90.888	78.723	84.253	97.329	90.785	79.908	91.282	86.496	73.119
75.562	85.49	82.508	74.641	90.876	78.71	84.243	97.35	90.758	79.908	91.283	86.505	73.092
75.554	85.471	82.479	74.623	90.862	78.696	84.23	97.358	90.728	79.897	91.287	86.486	73.065
75.543	85.451	82.464	74.615	90.855	78.682	84.216	97.351	90.69	79.882	91.231	86.447	73.03
75.534	85.429	82.445	74.6	90.843	78.671	84.202	97.332	90.735	79.866	91.235	86.407	73.01
75.524	85.411	82.43	74.582	90.829	78.657	84.187	97.327	90.729	79.848	91.164	86.375	72.983
75.516	85.4	82.419	74.563	90.82	78.644	84.175	97.325	90.779	79.83	91.168	86.341	72.949
75.512	85.385	82.429	74.544	90.81	78.636	84.167	97.332	90.766	79.819	91.174	86.318	72.989
75.507	85.381	82.414	74.523	90.799	78.622	84.157	97.353	90.735	79.815	91.178	86.29	72.969
75.507	85.378	82.385	74.506	90.787	78.614	84.15	97.38	90.751	79.822	91.184	86.286	72.996
75.5	85.358	82.352	74.484	90.778	78.601	84.138	97.366	90.774	79.808	91.188	86.25	72.983
75.497	85.339	82.337	74.467	90.764	78.587	84.134	97.385	90.74	79.803	91.192	86.223	72.998
75.492	85.327	82.33	74.449	90.752	78.576	84.125	97.39	90.701	79.799	91.198	86.191	73.018
75.489	85.313	82.333	74.43	90.744	78.563	84.122	97.4	90.666	79.807	91.204	86.173	73.039
75.484	85.299	82.307	74.412	90.733	78.552	84.111	97.423	90.636	79.799	91.214	86.141	73.04
75.476	85.28	82.296	74.393	90.722	78.541	84.101	97.415	90.586	79.785	91.204	86.104	73.054
75.467	85.263	82.271	74.375	90.709	78.528	84.09	97.417	90.537	79.769	91.187	86.068	73.034
75.457	85.242	82.238	74.356	90.697	78.515	84.084	97.409	90.485	79.76	91.174	86.052	73.042
75.455	85.251	82.217	74.338	90.685	78.532	84.098	97.389	90.584	79.754	91.176	86.059	73.029
75.45	85.276	82.181	74.323	90.674	78.53	84.099	97.374	90.621	79.745	91.192	86.053	73.009
75.438	85.26	82.156	74.302	90.659	78.517	84.091	97.345	90.588	79.73	91.133	86.018	72.982
75.427	85.241	82.131	74.284	90.644	78.503	84.082	97.328	90.545	79.718	91.09	85.987	72.969
75.42	85.221	82.106	74.266	90.632	78.49	84.08	97.3	90.578	79.715	91.034	85.949	72.935
75.412	85.201	82.098	74.247	90.619	78.476	84.078	97.283	90.544	79.712	91.032	85.914	72.908
75.402	85.182	82.084	74.228	90.605	78.463	84.07	97.259	90.534	79.701	90.957	85.877	72.881
75.39	85.162	82.055	74.212	90.591	78.45	84.059	97.232	90.504	79.697	90.909	85.844	72.862
75.376	85.14	82.044	74.195	90.583	78.439	84.046	97.202	90.478	79.682	90.806	85.82	72.828
75.37	85.148	82.026	74.178	90.568	78.429	84.05	97.171	90.476	79.673	90.813	85.812	72.815
75.362	85.165	82.002	74.163	90.561	78.447	84.047	97.145	90.471	79.659	90.777	85.8	72.796
75.353	85.149	81.974	74.144	90.547	78.433	84.043	97.121	90.468	79.645	90.77	85.771	72.769
75.345	85.135	81.949	74.126	90.534	78.42	84.036	97.102	90.469	79.635	90.768	85.745	72.743
75.336	85.113	81.917	74.108	90.52	78.407	84.023	97.094	90.465	79.628	90.727	85.746	72.709
75.328	85.1	81.903	74.09	90.508	78.394	84.021	97.065	90.465	79.616	90.687	85.728	72.683
75.322	85.132	81.882	74.075	90.495	78.396	84.021	97.042	90.443	79.605	90.666	85.71	72.67
75.311	85.111	81.847	74.057	90.481	78.383	84.017	97.013	90.413	79.59	90.633	85.692	72.644
75.305	85.089	81.813	74.04	90.467	78.369	84.012	97.004	90.374	79.584	90.63	85.706	72.625
75.298	85.073	81.806	74.033	90.455	78.356	84.003	97.003	90.33	79.58	90.604	85.686	72.591
75.296	85.062	81.795	74.025	90.443	78.346	84	97.015	90.347	79.598	90.61	85.685	72.579
75.284	85.043	81.767	74.007	90.431	78.333	83.99	96.989	90.301	79.587	90.551	85.66	72.553
75.274	85.028	81.746	73.988	90.418	78.32	83.979	96.961	90.269	79.585	90.486	85.632	72.534
75.267	85.01	81.743	73.972	90.408	78.307	83.972	96.944	90.294	79.581	90.444	85.596	72.521
75.258	84.989	81.708	73.96	90.398	78.294	83.959	96.928	90.293	79.567	90.372	85.602	72.495
75.25	84.976	81.688	73.947	90.388	78.281	83.95	96.921	90.255	79.557	90.349	85.607	72.462
75.242	84.964	81.67	73.933	90.376	78.268	83.949	96.894	90.233	79.545	90.339	85.597	72.436
75.239	84.977	81.653	73.916	90.365	78.258	83.95	96.864	90.396	79.533	90.357	85.581	72.424
75.227	84.962	81.626	73.897	90.352	78.245	83.946	96.838	90.351	79.519	90.337	85.555	72.398
75.221	84.946	81.599	73.885	90.34	78.232	83.938	96.83	90.32	79.508	90.342	85.537	72.373
75.22	84.981	81.595	73.875	90.338	78.358	83.935	96.809	90.318	79.501	90.352	85.549	72.374
75.214	84.995	81.575	73.856	90.324	78.353	83.935	96.773	90.387	79.488	90.353	85.535	72.375
75.213	85	81.571	73.841	90.314	78.346	83.941	96.75	90.508	79.497	90.372	85.546	72.37
75.207	84.988	81.567	73.822	90.301	78.332	83.944	96.715	90.677	79.484	90.39	85.522	72.39
75.201	84.974	81.557	73.805	90.289	78.319	83.944	96.684	90.744	79.476	90.414	85.498	72.405
75.193	84.979	81.536	73.787	90.277	78.315	83.935	96.651	90.888	79.466	90.383	85.474	72.412
75.185	84.98	81.523	73.77	90.268	78.307	83.928	96.619	90.931	79.452	90.379	85.46	72.393
75.175	84.965	81.509	73.751	90.255	78.294	83.921	96.585	90.93	79.439	90.38	85.442	72.374
75.169	84.97	81.505	73.732	90.242	78.287	83.925	96.558	90.952	79.43	90.361	85.441	72.369
75.198	85.074	81.507	73.726	90.238	78.474	83.94	96.54	91.029	79.458	90.369	85.468	72.383
75.201	85.087	81.5	73.708	90.228	78.467	83.963	96.52	91.083	79.514	90.384	85.477	72.371
75.204	85.148	81.486	73.694	90.225	78.523	83.971	96.493	91.136	79.533	90.391	85.482	72.359
75.198	85.149	81.472	73.676	90.216	78.509	83.982	96.46	91.112	79.529	90.379	85.464	72.347
75.191	85.156	81.459	73.66	90.204	78.507	83.979	96.428	91.141	79.523	90.377	85.45	72.348
75.188	85.165	81.435	73.646	90.194	78.5	83.986	96.4	91.166	79.519	90.383	85.439	72.356
75.185	85.178	81.412	73.63	90.182	78.492	83.992	96.371	91.2	79.542	90.393	85.441	72.37
75.178	85.18	81.392	73.616	90.169	78.481	83.993	96.343	91.18	79.54	90.394	85.417	72.365
75.172	85.187	81.366	73.605	90.158	78.471	83.999	96.315	91.217	79.528	90.35	85.411	72.372
75.166	85.187	81.339	73.591	90.146	78.46	83.998	96.286	91.207	79.523	90.351	85.398	72.36
75.161	85.201	81.322	73.572	90.134	78.456	83.996	96.26	91.214	79.528	90.344	85.388	72.348
75.154	85.198	81.296	73.555	90.121	78.445	84.001	96.228	91.208	79.52	90.345	85.378	72.336
75.144	85.178	81.279	73.538	90.11	78.432	83.999	96.202	91.199	79.509	90.32	85.355	72.31
75.139	85.166	81.253	73.524	90.097	78.421	84.002	96.182	91.174	79.498	90.323	85.356	72.312
75.135	85.176	81.237	73.509	90.093	78.419	84.016	96.161	91.162	79.487	90.333	85.346	72.306
75.128	85.179	81.223	73.496	90.079	78.409	84.022	96.136	91.165	79.473	90.335	85.333	72.327
75.128	85.188	81.223	73.478	90.067	78.401	84.041	96.124	91.205	79.463	90.349	85.335	72.354
75.12	85.168	81.207	73.461	90.055	78.388	84.044	96.096	91.218	79.458	90.328	85.325	72.335
75.109	85.148	81.197	73.443	90.043	78.375	84.044	96.066	91.208	79.448	90.264	85.308	72.309
75.118	85.153	81.198	73.433	90.035	78.365	84.077	96.048	91.219	79.456	90.289	85.308	72.369
75.151	85.28	81.201	73.82	90.099	78.892	84.083	96.03	91.183	79.453	90.215	85.358	72.409
75.219	85.426	81.224	74.634	90.222	79.479	84.091	96.037	91.159	79.462	90.183	85.458	72.455
75.28	85.577	81.248	75.474	90.33	80.08	84.092	96.035	91.134	79.482	90.126	85.554	72.488
75.328	85.688	81.263	75.937	90.419	80.542	84.097	96.027	91.16	79.487	90.124	85.616	72.503
75.361	85.798	81.269	76.438	90.482	80.964	84.096	96.023	91.143	79.486	90.058	85.677	72.504
75.384	85.899	81.29	76.728	90.54	81.431	84.097	96.011	91.096	79.48	90.017	85.722	72.512
75.381	85.952	81.302	76.727	90.532	81.608	84.093	95.989	91.064	79.469	90.003	85.739	72.513
75.435	86.097	81.305	77.365	90.624	82.316	84.091	95.997	91.047	79.475	89.947	85.819	72.546
75.465	86.197	81.311	77.614	90.687	82.658	84.089	95.992	91.018	79.472	89.953	85.877	72.567
75.519	86.325	81.321	78.229	90.781	83.234	84.091	95.991	90.977	79.487	89.946	85.973	72.594
75.549	86.415	81.333	78.466	90.821	83.552	84.105	95.979	90.935	79.486	89.953	86.031	72.628
75.612	86.471	81.36	78.476	90.847	83.907	84.164	95.972	91.059	79.535	89.993	86.071	72.648
75.632	86.51	81.365	78.456	90.844	83.984	84.212	95.958	91.031	79.544	90.008	86.082	72.682
75.65	86.616	81.376	78.614	90.913	84.414	84.209	95.942	90.988	79.541	89.963	86.141	72.689
75.685	86.716	81.388	79.038	90.984	84.857	84.209	95.933	90.942	79.539	89.965	86.21	72.723
75.765	86.854	81.418	79.794	91.106	85.545	84.217	95.947	90.912	79.582	89.971	86.314	72.775
75.93	87.046	81.475	80.937	91.305	86.625	84.273	95.966	91.008	79.731	90	86.473	72.86
76.037	87.194	81.505	81.518	91.401	87.225	84.308	95.981	91.051	79.84	90.03	86.576	72.919
76.068	87.258	81.514	81.576	91.433	87.463	84.328	95.965	91.042	79.895	90.052	86.602	72.965
76.081	87.339	81.517	81.876	91.476	87.943	84.326	95.943	90.994	79.893	89.998	86.646	73.005
76.092	87.425	81.52	82.03	91.479	88.348	84.325	95.92	90.953	79.888	90.002	86.682	72.999
76.098	87.511	81.526	82.049	91.48	88.731	84.321	95.899	90.91	79.882	89.974	86.703	73.013
76.143	87.631	81.534	82.549	91.582	89.368	84.319	95.888	90.871	79.893	89.956	86.777	73.111
76.157	87.709	81.547	82.741	91.591	89.785	84.313	95.876	90.843	79.888	89.958	86.821	73.131
76.202	87.834	81.557	83.172	91.665	90.332	84.311	95.875	90.81	79.905	89.962	86.888	73.158
76.252	87.957	81.573	83.572	91.756	90.992	84.311	95.868	90.772	79.923	89.97	86.951	73.145
76.275	88.035	81.582	83.715	91.788	91.398	84.307	95.856	90.747	79.921	89.978	86.993	73.147
76.264	88.046	81.551	83.675	91.773	91.429	84.302	95.828	90.717	79.906	89.993	86.98	73.126
76.251	88.032	81.537	83.63	91.761	91.397	84.294	95.802	90.689	79.894	90.004	86.958	73.114
76.243	88.034	81.52	83.587	91.745	91.374	84.293	95.778	90.69	79.88	90.012	86.958	73.134
76.236	88.04	81.504	83.547	91.733	91.351	84.293	95.746	90.809	79.875	90.022	86.932	73.121
76.225	88.037	81.49	83.506	91.719	91.311	84.289	95.715	90.821	79.866	90.029	86.917	73.115
76.22	88.038	81.495	83.479	91.707	91.279	84.289	95.692	90.821	79.863	90.034	86.918	73.088
76.211	88.039	81.481	83.445	91.696	91.239	84.287	95.668	90.802	79.854	90.021	86.902	73.089
76.209	88.054	81.471	83.406	91.686	91.241	84.288	95.657	90.809	79.866	90.035	86.917	73.084
76.208	88.079	81.464	83.362	91.677	91.315	84.303	95.639	90.803	79.877	90.054	86.908	73.104
76.203	88.126	81.469	83.343	91.67	91.389	84.298	95.619	90.785	79.873	90.058	86.904	73.084
76.201	88.187	81.449	83.337	91.663	91.593	84.297	95.601	90.749	79.865	90.042	86.917	73.057
76.212	88.267	81.449	83.33	91.659	91.983	84.29	95.579	90.757	79.86	90.049	86.935	73.065
76.216	88.339	81.428	83.463	91.656	92.035	84.283	95.564	90.74	79.868	90.053	86.965	73.059
76.211	88.395	81.421	83.448	91.647	92.073	84.276	95.55	90.71	79.86	90.063	86.967	73.046
76.203	88.412	81.418	83.421	91.635	92.089	84.273	95.534	90.723	79.852	90.063	86.968	73.033
76.209	88.498	81.421	83.621	91.631	92.199	84.27	95.518	90.703	79.847	90.069	86.996	73.021
76.199	88.507	81.398	83.589	91.616	92.201	84.266	95.507	90.699	79.842	90.044	86.983	72.994
76.202	88.573	81.387	83.731	91.611	92.217	84.26	95.506	90.705	79.839	90.01	87.006	72.988
76.191	88.592	81.374	83.696	91.599	92.219	84.253	95.488	90.658	79.829	90.018	86.986	72.982
76.189	88.639	81.37	83.791	91.59	92.242	84.246	95.476	90.621	79.822	90.025	87.01	72.984
76.179	88.655	81.37	83.768	91.576	92.295	84.239	95.451	90.593	79.818	90.032	86.983	72.978
76.18	88.704	81.353	83.901	91.566	92.332	84.235	95.44	90.606	79.816	90.037	87.007	72.958
76.174	88.754	81.336	83.873	91.558	92.499	84.231	95.418	90.562	79.805	90.046	87.014	72.924
76.162	88.765	81.32	83.84	91.547	92.544	84.221	95.403	90.532	79.8	90.017	86.999	72.897
76.181	88.823	81.303	84.096	91.544	92.632	84.219	95.414	90.585	79.84	90.024	87.026	72.863
76.171	88.842	81.28	84.055	91.532	92.691	84.214	95.399	90.546	79.833	90.03	87.015	72.851
76.161	88.867	81.285	84.055	91.523	92.7	84.203	95.378	90.509	79.826	90.019	87.019	72.852
76.158	88.917	81.282	84.037	91.512	92.773	84.197	95.368	90.469	79.816	90.024	87.047	72.832
76.143	88.908	81.281	83.999	91.498	92.758	84.188	95.344	90.439	79.802	90.001	87.023	72.82
76.134	88.93	81.268	83.969	91.485	92.838	84.185	95.319	90.417	79.794	90.009	87.023	72.821
76.131	88.976	81.245	83.969	91.476	92.854	84.182	95.314	90.389	79.79	89.995	87.043	72.801
76.125	89.012	81.225	83.961	91.466	92.985	84.177	95.302	90.35	79.781	90.004	87.028	72.775
76.115	89.016	81.215	83.955	91.454	92.96	84.17	95.289	90.353	79.769	90.004	87.017	72.762
76.105	89.025	81.211	83.92	91.447	92.969	84.161	95.281	90.315	79.76	89.966	87.013	72.75
76.098	89.03	81.205	83.891	91.435	92.935	84.156	95.271	90.354	79.757	89.971	87.011	72.737
76.09	89.036	81.195	83.863	91.424	92.901	84.148	95.259	90.351	79.747	89.962	86.974	72.725
76.086	89.05	81.191	83.858	91.414	92.876	84.141	95.251	90.343	79.746	89.968	86.967	72.691
76.076	89.063	81.184	83.836	91.409	92.832	84.137	95.237	90.305	79.733	89.952	86.964	72.686
76.075	89.099	81.184	83.797	91.402	92.891	84.134	95.217	90.274	79.727	89.996	86.972	72.68
76.064	89.108	81.164	83.762	91.391	92.922	84.124	95.205	90.256	79.717	90.002	86.961	72.661
76.054	89.082	81.135	83.726	91.376	92.879	84.117	95.193	90.227	79.709	90.002	86.971	72.634
76.045	89.062	81.115	83.698	91.365	92.835	84.111	95.181	90.236	79.696	90.013	86.947	72.615
76.039	89.043	81.106	83.67	91.352	92.792	84.11	95.171	90.277	79.688	90.019	86.934	72.596
76.029	89.02	81.08	83.649	91.341	92.749	84.103	95.191	90.23	79.673	90.022	86.901	72.563
76.027	88.999	81.079	83.629	91.334	92.706	84.098	95.204	90.221	79.675	90.032	86.924	72.543
76.015	88.975	81.063	83.6	91.325	92.681	84.089	95.19	90.199	79.665	89.991	86.898	72.511
76.007	88.952	81.044	83.569	91.313	92.647	84.086	95.189	90.156	79.658	89.993	86.863	72.478
75.998	88.927	81.047	83.548	91.303	92.614	84.075	95.186	90.126	79.646	89.997	86.83	72.452
75.991	88.908	81.037	83.512	91.297	92.589	84.069	95.183	90.114	79.643	90.007	86.824	72.439
75.981	88.884	81.024	83.482	91.283	92.546	84.065	95.164	90.107	79.637	89.993	86.806	72.407
75.965	88.856	81.008	83.438	91.269	92.504	84.055	95.141	90.074	79.624	89.944	86.778	72.374
75.952	88.832	80.976	83.394	91.252	92.461	84.047	95.114	90.04	79.614	89.947	86.748	72.342
75.947	88.863	80.963	83.35	91.24	92.485	84.05	95.095	90.003	79.608	89.951	86.735	72.309
75.992	88.972	80.965	83.318	91.241	92.523	84.069	95.089	90.018	79.684	89.982	86.755	72.349
76.017	89.001	80.962	83.28	91.238	92.48	84.077	95.082	90.039	79.742	90.025	86.776	72.363
76.018	88.981	80.97	83.237	91.225	92.438	84.087	95.062	90.261	79.742	90.058	86.772	72.397
76.024	88.995	80.972	83.198	91.221	92.413	84.092	95.039	90.308	79.777	90.092	86.774	72.417
76.011	88.973	80.943	83.153	91.208	92.371	84.09	95.015	90.301	79.766	90.031	86.745	72.385
75.998	88.947	80.921	83.108	91.195	92.329	84.086	94.998	90.27	79.752	89.981	86.733	72.359
75.992	88.949	80.908	83.066	91.182	92.304	84.088	94.983	90.285	79.746	89.994	86.743	72.34
75.982	88.923	80.892	83.038	91.169	92.262	84.086	94.964	90.354	79.741	89.949	86.712	72.328
75.973	88.9	80.873	83.03	91.157	92.238	84.082	94.947	90.356	79.733	89.955	86.682	72.355
75.967	88.878	80.87	83.011	91.147	92.196	84.081	94.95	90.331	79.724	89.919	86.654	72.329
75.961	88.853	80.863	82.989	91.134	92.163	84.078	94.96	90.374	79.715	89.901	86.663	72.31
75.952	88.83	80.85	82.961	91.128	92.121	84.074	94.946	90.327	79.709	89.901	86.649	72.292
75.948	88.849	80.838	82.924	91.119	92.115	84.083	94.925	90.32	79.703	89.913	86.636	72.273
75.936	88.823	80.813	82.884	91.106	92.073	84.082	94.903	90.29	79.691	89.893	86.612	72.254
75.931	88.8	80.806	82.844	91.093	92.032	84.084	94.887	90.273	79.691	89.908	86.629	72.228
75.924	88.777	80.797	82.817	91.081	92.016	84.086	94.88	90.25	79.685	89.909	86.605	72.223
75.914	88.75	80.79	82.781	91.067	91.975	84.078	94.871	90.218	79.677	89.9	86.615	72.191
75.903	88.732	80.774	82.755	91.055	91.934	84.069	94.866	90.177	79.67	89.88	86.583	72.172
75.896	88.713	80.752	82.732	91.046	91.91	84.063	94.862	90.136	79.664	89.871	86.559	72.167
75.884	88.692	80.74	82.709	91.034	91.895	84.058	94.843	90.096	79.657	89.855	86.538	72.135
75.878	88.665	80.718	82.672	91.024	91.871	84.057	94.837	90.094	79.647	89.861	86.551	72.116
75.87	88.641	80.706	82.643	91.011	91.839	84.05	94.833	90.088	79.635	89.873	86.531	72.098
75.858	88.613	80.678	82.604	90.997	91.797	84.044	94.808	90.047	79.628	89.873	86.504	72.066
75.849	88.586	80.656	82.567	90.988	91.756	84.042	94.801	90.041	79.616	89.875	86.493	72.048
75.843	88.561	80.629	82.546	90.977	91.715	84.037	94.797	90.027	79.609	89.887	86.5	72.016
75.833	88.538	80.598	82.506	90.966	91.675	84.027	94.783	90.003	79.596	89.887	86.459	71.991
75.823	88.517	80.589	82.497	90.96	91.642	84.021	94.772	89.969	79.592	89.871	86.435	72.012
75.812	88.496	80.579	82.47	90.952	91.602	84.02	94.752	89.927	79.584	89.811	86.429	71.993
75.804	88.469	80.555	82.429	90.941	91.561	84.014	94.749	89.89	79.574	89.814	86.45	71.968
75.795	88.448	80.546	82.402	90.932	91.521	84.007	94.735	89.857	79.566	89.801	86.42	71.943
75.788	88.427	80.539	82.37	90.921	91.48	84	94.734	89.834	79.557	89.806	86.388	71.932
75.777	88.406	80.527	82.336	90.912	91.448	83.99	94.726	89.789	79.552	89.807	86.363	71.907
75.766	88.386	80.5	82.31	90.9	91.408	83.982	94.713	89.747	79.543	89.798	86.329	71.875
75.759	88.363	80.491	82.288	90.891	91.385	83.972	94.703	89.738	79.53	89.798	86.345	71.857
75.751	88.339	80.478	82.254	90.884	91.345	83.964	94.701	89.739	79.521	89.765	86.319	71.845
75.749	88.326	80.463	82.244	90.881	91.304	83.959	94.704	89.723	79.52	89.773	86.288	71.84
75.742	88.309	80.454	82.242	90.875	91.281	83.954	94.696	89.691	79.51	89.775	86.28	71.848
75.731	88.284	80.433	82.21	90.861	91.241	83.949	94.673	89.661	79.498	89.777	86.254	71.823
75.724	88.265	80.418	82.169	90.85	91.21	83.958	94.653	89.632	79.489	89.788	86.238	71.805
75.714	88.254	80.394	82.127	90.838	91.17	83.956	94.63	89.628	79.482	89.789	86.225	71.794
75.704	88.232	80.373	82.088	90.823	91.131	83.962	94.612	89.597	79.47	89.76	86.198	71.763
75.711	88.234	80.367	82.054	90.811	91.099	83.974	94.604	89.69	79.465	89.803	86.209	71.77
75.717	88.283	80.363	82.021	90.801	91.137	83.975	94.582	89.762	79.504	89.84	86.212	71.765
75.706	88.283	80.337	81.983	90.79	91.123	83.972	94.555	89.831	79.492	89.82	86.182	71.747
75.695	88.255	80.313	81.946	90.779	91.083	83.971	94.538	89.822	79.479	89.821	86.157	71.716
75.688	88.229	80.287	81.91	90.767	91.044	83.975	94.525	89.829	79.469	89.832	86.135	71.698
75.679	88.204	80.266	81.883	90.755	91.013	83.973	94.52	89.805	79.456	89.814	86.138	71.693
75.674	88.189	80.26	81.863	90.748	90.99	83.967	94.524	89.804	79.454	89.819	86.124	71.663
75.669	88.171	80.239	81.834	90.74	90.951	83.963	94.518	89.856	79.449	89.827	86.103	71.664
75.663	88.146	80.21	81.813	90.73	90.92	83.956	94.507	89.939	79.442	89.836	86.07	71.646
75.659	88.119	80.192	81.784	90.724	90.889	83.955	94.51	89.948	79.434	89.848	86.072	71.628
75.65	88.097	80.175	81.771	90.714	90.858	83.951	94.493	89.937	79.43	89.797	86.045	71.61
75.645	88.077	80.154	81.754	90.71	90.827	83.945	94.485	89.974	79.432	89.792	86.016	71.599
75.639	88.056	80.151	81.723	90.706	90.813	83.939	94.49	89.942	79.427	89.798	86.008	71.581
75.63	88.031	80.139	81.697	90.696	90.79	83.933	94.474	89.928	79.418	89.785	85.975	71.557
75.624	88.012	80.131	81.683	90.693	90.784	83.924	94.476	89.896	79.415	89.797	85.965	71.552
75.62	87.991	80.119	81.663	90.686	90.754	83.916	94.48	89.881	79.414	89.808	85.968	71.534
75.616	87.979	80.101	81.64	90.677	90.731	83.911	94.489	89.873	79.413	89.812	85.963	71.51
75.609	87.956	80.09	81.621	90.67	90.693	83.904	94.494	89.846	79.406	89.81	85.927	71.48
75.604	87.94	80.078	81.607	90.663	90.67	83.901	94.496	89.812	79.398	89.807	85.895	71.475
75.596	87.923	80.058	81.592	90.653	90.632	83.892	94.491	89.802	79.387	89.809	85.868	71.489
75.592	87.909	80.057	81.589	90.651	90.601	83.886	94.501	89.77	79.382	89.817	85.841	71.484
75.585	87.886	80.046	81.564	90.644	90.563	83.879	94.49	89.756	79.378	89.824	85.806	71.466
75.573	87.867	80.034	81.554	90.639	90.557	83.868	94.481	89.729	79.365	89.775	85.799	71.468
75.565	87.84	80.008	81.515	90.626	90.518	83.864	94.47	89.723	79.356	89.742	85.795	71.45
75.558	87.821	79.997	81.49	90.612	90.48	83.86	94.466	89.68	79.351	89.748	85.793	71.42
75.547	87.796	79.983	81.464	90.598	90.45	83.85	94.453	89.676	79.338	89.741	85.794	71.421
75.54	87.774	79.968	81.43	90.585	90.411	83.846	94.443	89.655	79.332	89.745	85.768	71.404
75.538	87.754	79.957	81.41	90.578	90.398	83.843	94.451	89.639	79.357	89.766	85.748	71.405
75.534	87.737	79.948	81.376	90.571	90.384	83.836	94.462	89.614	79.352	89.78	85.752	71.388
75.527	87.718	79.939	81.358	90.567	90.354	83.827	94.458	89.581	79.341	89.784	85.724	71.376
75.522	87.699	79.928	81.338	90.563	90.332	83.821	94.476	89.546	79.333	89.787	85.692	71.359
75.516	87.678	79.911	81.328	90.553	90.302	83.814	94.475	89.508	79.325	89.796	85.657	71.335
75.506	87.657	79.891	81.294	90.542	90.264	83.803	94.464	89.482	79.315	89.812	85.629	71.324
75.496	87.634	79.868	81.257	90.531	90.234	83.793	94.451	89.449	79.303	89.822	85.594	71.332
75.483	87.611	79.838	81.228	90.519	90.196	83.783	94.438	89.408	79.291	89.78	85.568	71.315
75.476	87.614	79.813	81.204	90.507	90.175	83.779	94.419	89.441	79.281	89.785	85.548	71.303
75.466	87.589	79.793	81.167	90.493	90.137	83.773	94.406	89.452	79.27	89.754	85.557	71.274
75.459	87.564	79.776	81.137	90.48	90.099	83.766	94.395	89.424	79.264	89.762	85.56	71.25
75.455	87.541	79.768	81.117	90.468	90.062	83.761	94.394	89.473	79.256	89.766	85.569	71.227
75.446	87.523	79.757	81.083	90.457	90.032	83.756	94.38	89.454	79.251	89.769	85.543	71.203
75.438	87.496	79.737	81.059	90.448	89.995	83.75	94.369	89.416	79.245	89.771	85.523	71.174
75.426	87.47	79.71	81.035	90.436	89.958	83.74	94.36	89.368	79.235	89.729	85.495	71.144
75.426	87.451	79.701	81.006	90.426	89.92	83.744	94.37	89.343	79.261	89.742	85.499	71.115
75.418	87.436	79.685	80.986	90.415	89.891	83.733	94.356	89.334	79.253	89.746	85.478	71.104
75.41	87.416	79.676	80.969	90.407	89.854	83.726	94.334	89.357	79.246	89.737	85.444	71.099
75.401	87.397	79.649	80.945	90.395	89.817	83.719	94.321	89.332	79.237	89.737	85.418	71.094
75.395	87.378	79.635	80.921	90.384	89.78	83.714	94.326	89.287	79.236	89.746	85.408	71.083
75.391	87.361	79.646	80.895	90.373	89.751	83.714	94.328	89.271	79.231	89.759	85.399	71.054
75.383	87.338	79.632	80.874	90.365	89.714	83.71	94.324	89.244	79.22	89.727	85.377	71.043
75.381	87.326	79.634	80.87	90.356	89.678	83.703	94.33	89.23	79.213	89.731	85.347	71.071
75.374	87.303	79.609	80.845	90.344	89.649	83.696	94.337	89.186	79.204	89.73	85.351	71.054
75.364	87.281	79.593	80.806	90.332	89.62	83.686	94.334	89.149	79.197	89.732	85.317	71.031
75.357	87.257	79.566	80.773	90.322	89.583	83.68	94.322	89.119	79.19	89.716	85.286	71.032
75.348	87.234	79.56	80.739	90.313	89.547	83.67	94.329	89.068	79.178	89.709	85.274	71.003
75.337	87.209	79.541	80.705	90.299	89.511	83.661	94.327	89.025	79.166	89.687	85.249	70.98
75.326	87.188	79.53	80.673	90.286	89.474	83.65	94.319	88.98	79.153	89.687	85.211	70.975
75.319	87.177	79.517	80.635	90.277	89.438	83.641	94.31	88.951	79.141	89.695	85.186	70.958
75.309	87.152	79.498	80.599	90.266	89.402	83.63	94.299	88.921	79.13	89.7	85.151	70.941
75.302	87.129	79.482	80.563	90.254	89.366	83.623	94.315	88.897	79.118	89.703	85.114	70.919
75.299	87.108	79.479	80.529	90.243	89.33	83.612	94.357	88.853	79.107	89.71	85.087	70.896
75.294	87.089	79.458	80.495	90.233	89.302	83.61	94.399	88.82	79.098	89.719	85.058	70.897
75.29	87.071	79.447	80.462	90.221	89.266	83.613	94.418	88.796	79.09	89.729	85.032	70.874
75.282	87.049	79.425	80.43	90.21	89.23	83.607	94.43	88.764	79.077	89.715	84.998	70.858
75.278	87.079	79.417	80.393	90.2	89.225	83.609	94.423	88.73	79.074	89.713	85.005	70.847
75.27	87.095	79.406	80.356	90.188	89.212	83.609	94.401	88.699	79.068	89.716	85.009	70.824
75.287	87.186	79.401	80.329	90.18	89.308	83.627	94.382	88.734	79.068	89.731	85.016	70.82
75.279	87.174	79.377	80.293	90.167	89.273	83.628	94.36	88.713	79.062	89.737	84.993	70.803
75.267	87.15	79.354	80.256	90.155	89.237	83.623	94.34	88.705	79.054	89.706	84.962	70.78
75.256	87.126	79.327	80.221	90.145	89.201	83.617	94.329	88.665	79.043	89.635	84.93	70.758
75.247	87.104	79.309	80.187	90.133	89.165	83.612	94.326	88.62	79.032	89.636	84.905	70.73
75.244	87.082	79.309	80.16	90.123	89.13	83.609	94.319	88.613	79.053	89.642	84.88	70.707
75.239	87.06	79.295	80.15	90.115	89.094	83.603	94.309	88.596	79.05	89.653	84.875	70.697
75.229	87.038	79.272	80.119	90.103	89.059	83.594	94.291	88.609	79.042	89.653	84.848	70.668
75.219	87.022	79.251	80.091	90.091	89.024	83.587	94.277	88.585	79.03	89.622	84.82	70.646
75.215	87.004	79.246	80.064	90.084	88.996	83.58	94.273	88.578	79.024	89.625	84.839	70.624
75.209	86.986	79.243	80.036	90.074	88.968	83.574	94.263	88.591	79.018	89.639	84.829	70.619
75.203	86.966	79.227	80.011	90.064	88.933	83.565	94.253	88.567	79.011	89.654	84.813	70.609
75.201	86.952	79.212	80.006	90.056	88.905	83.558	94.254	88.565	79.014	89.658	84.82	70.61
75.198	86.941	79.191	79.999	90.055	88.878	83.548	94.243	88.631	79.006	89.672	84.791	70.638
75.192	86.918	79.168	79.972	90.046	88.85	83.543	94.246	88.598	79.003	89.672	84.765	70.615
75.188	86.905	79.152	79.959	90.038	88.837	83.537	94.246	88.562	78.996	89.68	84.74	70.611
75.181	86.886	79.129	79.94	90.028	88.81	83.529	94.246	88.549	78.984	89.684	84.722	70.6
75.174	86.871	79.119	79.92	90.019	88.79	83.524	94.233	88.535	78.974	89.66	84.703	70.578
75.166	86.851	79.111	79.895	90.011	88.755	83.519	94.212	88.523	78.975	89.618	84.681	70.573
75.157	86.85	79.101	79.863	90.002	88.764	83.512	94.199	88.477	78.967	89.565	84.685	70.557
75.15	86.831	79.086	79.83	89.994	88.73	83.505	94.187	88.452	78.963	89.541	84.655	70.535
75.14	86.81	79.068	79.803	89.982	88.695	83.495	94.166	88.447	78.952	89.537	84.627	70.531
75.136	86.794	79.057	79.783	89.974	88.66	83.486	94.175	88.416	78.943	89.543	84.644	70.532
75.132	86.774	79.045	79.768	89.964	88.626	83.482	94.165	88.396	78.942	89.549	84.632	70.522
75.135	86.76	79.059	79.758	89.967	88.591	83.48	94.18	88.423	78.967	89.555	84.613	70.511
75.131	86.74	79.039	79.734	89.958	88.557	83.473	94.174	88.4	78.971	89.563	84.583	70.495
75.121	86.717	79.019	79.732	89.95	88.523	83.464	94.17	88.348	78.958	89.514	84.551	70.509
75.118	86.7	79.004	79.71	89.941	88.489	83.456	94.172	88.331	78.955	89.53	84.575	70.487
75.112	86.682	78.993	79.698	89.931	88.454	83.449	94.169	88.3	78.952	89.543	84.543	70.489
75.104	86.665	78.978	79.665	89.918	88.42	83.441	94.165	88.273	78.943	89.519	84.517	70.467
75.099	86.649	78.971	79.636	89.906	88.386	83.436	94.186	88.227	78.931	89.533	84.482	70.451
75.094	86.624	78.955	79.61	89.894	88.352	83.435	94.211	88.197	78.918	89.54	84.45	70.429
75.083	86.604	78.931	79.578	89.882	88.318	83.424	94.2	88.154	78.908	89.535	84.415	70.407
75.073	86.582	78.913	79.543	89.872	88.285	83.419	94.186	88.116	78.897	89.537	84.395	70.385
75.064	86.562	78.903	79.514	89.863	88.251	83.416	94.166	88.079	78.884	89.542	84.382	70.364
75.057	86.565	78.878	79.478	89.854	88.217	83.422	94.143	88.053	78.876	89.54	84.366	70.336
75.047	86.547	78.859	79.441	89.842	88.184	83.418	94.12	88.011	78.865	89.535	84.329	70.32
75.036	86.525	78.849	79.416	89.831	88.15	83.414	94.1	87.963	78.853	89.478	84.3	70.299
75.027	86.504	78.831	79.384	89.82	88.117	83.41	94.084	87.945	78.845	89.43	84.287	70.272
75.025	86.483	78.822	79.355	89.809	88.083	83.407	94.083	87.93	78.846	89.447	84.304	70.256
75.023	86.461	78.812	79.337	89.801	88.057	83.405	94.075	87.951	78.85	89.451	84.277	70.257
75.015	86.443	78.792	79.314	89.793	88.031	83.396	94.069	87.943	78.84	89.438	84.242	70.236
75.011	86.422	78.775	79.293	89.781	88.005	83.388	94.071	87.917	78.834	89.436	84.265	70.22
75.006	86.412	78.763	79.275	89.773	87.993	83.38	94.063	87.926	78.827	89.445	84.245	70.228
74.998	86.395	78.748	79.255	89.769	87.96	83.375	94.046	87.903	78.818	89.423	84.212	70.218
74.989	86.375	78.731	79.23	89.76	87.926	83.369	94.029	87.871	78.809	89.415	84.185	70.202
74.983	86.355	78.712	79.206	89.752	87.893	83.361	94.017	87.843	78.8	89.424	84.19	70.181
74.977	86.333	78.707	79.182	89.743	87.868	83.354	94.013	87.808	78.791	89.424	84.168	70.16
74.973	86.311	78.685	79.165	89.738	87.842	83.345	94.011	87.817	78.784	89.44	84.178	70.149
74.967	86.297	78.666	79.147	89.73	87.809	83.339	94.009	87.78	78.775	89.443	84.162	70.128
74.962	86.283	78.649	79.166	89.72	87.776	83.335	94.006	87.758	78.766	89.442	84.141	70.124
74.958	86.264	78.63	79.147	89.712	87.75	83.33	94.003	87.737	78.76	89.449	84.117	70.119
74.953	86.253	78.608	79.124	89.701	87.725	83.32	94.003	87.716	78.766	89.451	84.101	70.115
74.946	86.235	78.594	79.111	89.689	87.699	83.31	93.998	87.693	78.756	89.453	84.073	70.105
74.939	86.217	78.58	79.082	89.679	87.666	83.303	94.007	87.669	78.747	89.409	84.04	70.095
74.932	86.195	78.561	79.063	89.671	87.634	83.295	94.01	87.637	78.743	89.415	84.019	70.091
74.925	86.178	78.566	79.04	89.66	87.602	83.294	94	87.591	78.737	89.425	83.996	70.081
74.917	86.156	78.564	79.013	89.65	87.569	83.288	93.995	87.546	78.727	89.42	83.971	70.059
74.907	86.139	78.545	78.979	89.64	87.544	83.288	93.976	87.501	78.718	89.394	83.944	70.038
74.898	86.156	78.526	78.95	89.628	87.525	83.286	93.95	87.458	78.708	89.342	83.936	70.012
74.89	86.133	78.505	78.92	89.616	87.493	83.282	93.933	87.416	78.699	89.336	83.918	69.985
74.881	86.114	78.486	78.891	89.603	87.461	83.277	93.909	87.423	78.687	89.325	83.895	69.965
74.874	86.093	78.467	78.869	89.592	87.429	83.273	93.895	87.417	78.68	89.322	83.865	69.949
74.869	86.072	78.444	78.844	89.58	87.404	83.266	93.892	87.426	78.678	89.314	83.878	69.928
74.868	86.078	78.428	78.839	89.575	87.435	83.264	93.88	87.474	78.684	89.299	83.878	69.919
74.865	86.062	78.414	78.822	89.564	87.403	83.257	93.873	87.468	78.724	89.302	83.861	69.903
74.859	86.042	78.395	78.799	89.553	87.372	83.249	93.865	87.433	78.721	89.307	83.867	69.877
74.849	86.022	78.377	78.775	89.544	87.346	83.24	93.854	87.384	78.71	89.231	83.858	69.856
74.843	86.006	78.354	78.757	89.535	87.315	83.233	93.838	87.358	78.701	89.234	83.826	69.836
74.838	85.987	78.345	78.738	89.524	87.296	83.225	93.838	87.36	78.692	89.228	83.823	69.815
74.832	85.967	78.327	78.72	89.518	87.265	83.218	93.83	87.32	78.688	89.234	83.799	69.823
74.828	85.948	78.328	78.7	89.513	87.24	83.211	93.843	87.312	78.683	89.242	83.796	69.814
74.819	85.927	78.314	78.675	89.501	87.208	83.201	93.825	87.269	78.672	89.249	83.768	69.798
74.81	85.904	78.298	78.65	89.489	87.177	83.194	93.814	87.239	78.66	89.215	83.741	69.783
74.804	85.89	78.291	78.631	89.482	87.145	83.189	93.8	87.212	78.651	89.226	83.714	69.768
74.798	85.869	78.284	78.605	89.469	87.114	83.183	93.786	87.196	78.646	89.235	83.686	69.759
74.793	85.849	78.269	78.578	89.458	87.089	83.181	93.78	87.174	78.64	89.242	83.661	69.749
74.789	85.833	78.25	78.549	89.449	87.058	83.177	93.798	87.132	78.635	89.253	83.635	69.763
74.79	85.818	78.246	78.528	89.441	87.027	83.184	93.832	87.12	78.631	89.261	83.61	69.837
74.786	85.794	78.241	78.5	89.434	86.996	83.178	93.857	87.135	78.62	89.275	83.584	69.822
74.783	85.774	78.23	78.476	89.425	86.971	83.171	93.871	87.142	78.612	89.29	83.554	69.818
74.778	85.754	78.214	78.448	89.413	86.94	83.165	93.883	87.226	78.602	89.292	83.52	69.803
74.776	85.734	78.221	78.419	89.405	86.909	83.162	93.918	87.212	78.598	89.298	83.503	69.804
74.772	85.714	78.21	78.386	89.394	86.878	83.157	93.935	87.196	78.596	89.304	83.484	69.8
74.77	85.698	78.196	78.355	89.383	86.848	83.153	93.966	87.173	78.595	89.322	83.462	69.847
74.767	85.682	78.191	78.325	89.371	86.817	83.149	94.004	87.157	78.59	89.33	83.438	69.862
74.766	85.662	78.191	78.295	89.36	86.786	83.148	94.039	87.133	78.587	89.343	83.418	69.857
74.761	85.645	78.186	78.267	89.352	86.756	83.145	94.043	87.109	78.581	89.349	83.396	69.837
74.753	85.623	78.171	78.237	89.342	86.725	83.138	94.034	87.08	78.571	89.328	83.366	69.816
74.752	85.613	78.174	78.211	89.332	86.701	83.142	94.067	87.044	78.564	89.354	83.364	69.837
74.748	85.593	78.159	78.185	89.324	86.671	83.14	94.085	86.997	78.557	89.357	83.339	69.827
74.746	85.576	78.152	78.156	89.317	86.64	83.138	94.096	86.96	78.552	89.38	83.317	69.848
74.739	85.557	78.138	78.123	89.31	86.61	83.132	94.084	86.925	78.548	89.4	83.295	69.87
74.734	85.584	78.129	78.099	89.303	86.592	83.13	94.072	86.901	78.543	89.374	83.306	69.849
74.726	85.563	78.114	78.067	89.292	86.562	83.127	94.054	86.872	78.532	89.355	83.287	69.823
74.717	85.545	78.101	78.038	89.281	86.532	83.12	94.034	86.846	78.523	89.337	83.262	69.813
74.711	85.523	78.083	78.011	89.269	86.502	83.115	94.011	86.855	78.515	89.344	83.242	69.798
74.702	85.501	78.076	77.981	89.259	86.472	83.109	93.984	86.808	78.506	89.346	83.222	69.783
74.695	85.48	78.065	77.956	89.248	86.442	83.102	93.97	86.784	78.5	89.315	83.223	69.762
74.687	85.461	78.056	77.929	89.236	86.412	83.097	93.949	86.759	78.494	89.285	83.199	69.742
74.683	85.471	78.041	77.902	89.227	86.401	83.094	93.93	86.755	78.487	89.29	83.184	69.722
74.679	85.519	78.021	77.889	89.222	86.403	83.091	93.911	86.735	78.482	89.264	83.191	69.717
74.675	85.497	78.004	77.873	89.21	86.374	83.087	93.909	86.784	78.478	89.271	83.188	69.697
74.669	85.482	77.991	77.844	89.201	86.344	83.08	93.896	86.746	78.475	89.251	83.161	69.677
74.664	85.489	77.975	77.828	89.195	86.368	83.077	93.884	86.724	78.473	89.202	83.16	69.662
74.663	85.468	77.965	77.814	89.186	86.345	83.076	93.898	86.71	78.472	89.219	83.156	69.647
74.66	85.449	77.962	77.794	89.177	86.315	83.07	93.893	86.706	78.478	89.202	83.139	69.643
74.656	85.441	77.956	77.844	89.172	86.285	83.063	93.891	86.694	78.472	89.178	83.111	69.651
74.65	85.43	77.945	77.832	89.165	86.262	83.059	93.877	86.662	78.465	89.14	83.093	69.652
74.642	85.411	77.93	77.813	89.156	86.232	83.056	93.859	86.629	78.458	89.141	83.075	69.642
74.637	85.391	77.914	77.796	89.147	86.203	83.049	93.855	86.613	78.451	89.139	83.054	69.622
74.633	85.373	77.904	77.769	89.137	86.174	83.042	93.86	86.579	78.449	89.142	83.085	69.607
74.629	85.354	77.887	77.745	89.13	86.15	83.034	93.857	86.561	78.443	89.144	83.069	69.609
74.625	85.336	77.874	77.74	89.121	86.134	83.029	93.851	86.534	78.437	89.135	83.046	69.617
74.62	85.322	77.855	77.726	89.113	86.104	83.025	93.849	86.528	78.428	89.129	83.041	69.618
74.616	85.305	77.844	77.701	89.103	86.087	83.021	93.844	86.522	78.424	89.13	83.03	69.614
74.609	85.284	77.827	77.682	89.094	86.058	83.011	93.841	86.502	78.415	89.094	83.004	69.604
74.602	85.265	77.818	77.661	89.085	86.035	83.008	93.821	86.478	78.408	89.038	82.981	69.584
74.595	85.25	77.808	77.638	89.076	86.006	83.001	93.807	86.45	78.4	88.99	82.989	69.559
74.59	85.233	77.789	77.62	89.067	85.977	82.998	93.788	86.426	78.394	88.99	82.958	69.544
74.585	85.213	77.776	77.6	89.057	85.948	82.99	93.777	86.39	78.392	88.997	82.947	69.529
74.581	85.197	77.772	77.584	89.051	85.92	82.98	93.772	86.373	78.388	89.021	82.936	69.515
74.575	85.177	77.751	77.562	89.041	85.891	82.974	93.76	86.341	78.385	88.991	82.908	69.5
74.57	85.159	77.738	77.548	89.03	85.862	82.969	93.75	86.326	78.381	88.996	82.895	69.485
74.568	85.148	77.734	77.537	89.03	85.845	82.963	93.746	86.295	78.38	89.004	82.903	69.5
74.564	85.141	77.724	77.524	89.029	85.817	82.954	93.745	86.268	78.375	89.009	82.882	69.496
74.558	85.124	77.701	77.501	89.02	85.788	82.945	93.737	86.249	78.366	88.986	82.856	69.481
74.554	85.112	77.694	77.492	89.013	85.76	82.938	93.739	86.215	78.362	88.987	82.855	69.472
74.551	85.1	77.69	77.488	89.005	85.731	82.934	93.743	86.202	78.358	88.989	82.837	69.473
74.544	85.085	77.678	77.473	88.995	85.703	82.925	93.742	86.166	78.348	88.953	82.829	69.458
74.541	85.068	77.669	77.446	88.985	85.674	82.918	93.752	86.137	78.345	88.966	82.836	69.433
74.536	85.047	77.655	77.421	88.976	85.646	82.914	93.751	86.109	78.338	88.97	82.807	69.424
74.53	85.031	77.651	77.397	88.968	85.618	82.907	93.763	86.077	78.33	88.927	82.781	69.404
74.524	85.012	77.632	77.372	88.957	85.59	82.9	93.756	86.04	78.32	88.856	82.754	69.4
74.523	85	77.63	77.344	88.948	85.561	82.894	93.793	86.007	78.314	88.881	82.736	69.386
74.522	84.988	77.635	77.325	88.94	85.533	82.894	93.822	85.973	78.307	88.908	82.716	69.371
74.517	84.968	77.623	77.303	88.928	85.517	82.888	93.824	85.95	78.299	88.932	82.685	69.392
74.513	84.956	77.612	77.276	88.918	85.495	82.882	93.834	85.926	78.29	88.939	82.66	69.414
74.511	84.954	77.598	77.252	88.907	85.467	82.881	93.843	85.935	78.288	88.956	82.639	69.468
74.508	84.935	77.6	77.224	88.9	85.439	82.877	93.846	85.911	78.285	88.977	82.622	69.495
74.505	84.931	77.586	77.198	88.892	85.417	82.872	93.867	85.884	78.283	88.986	82.61	69.523
74.503	84.914	77.577	77.173	88.884	85.396	82.871	93.883	85.875	78.282	88.995	82.591	69.519
74.5	84.897	77.559	77.145	88.876	85.368	82.867	93.909	85.848	78.276	89	82.569	69.504
74.496	84.882	77.557	77.122	88.868	85.346	82.864	93.935	85.808	78.268	89.009	82.556	69.495
74.494	84.867	77.545	77.097	88.859	85.318	82.864	93.956	85.785	78.263	89.031	82.542	69.496
74.491	84.847	77.529	77.076	88.848	85.291	82.859	93.973	85.756	78.257	89.042	82.516	69.498
74.489	84.829	77.52	77.048	88.839	85.269	82.856	93.99	85.725	78.254	89.06	82.492	69.539
74.487	84.812	77.518	77.02	88.829	85.242	82.856	93.993	85.717	78.252	89.084	82.472	69.573
74.483	84.797	77.508	76.993	88.821	85.214	82.852	93.987	85.705	78.245	89.096	82.449	69.62
74.48	84.782	77.5	76.967	88.818	85.187	82.848	94.008	85.675	78.24	89.106	82.436	69.616
74.49	84.789	77.496	76.943	88.811	85.219	82.844	94.033	85.756	78.237	89.125	82.427	69.716
74.489	84.782	77.478	76.917	88.803	85.203	82.842	94.046	85.765	78.232	89.135	82.409	69.751
74.487	84.764	77.46	76.89	88.793	85.176	82.841	94.076	85.754	78.231	89.141	82.389	69.752
74.482	84.747	77.442	76.862	88.782	85.154	82.838	94.067	85.765	78.225	89.145	82.359	69.76
74.479	84.732	77.436	76.838	88.772	85.127	82.837	94.061	85.735	78.224	89.159	82.339	69.761
74.474	84.717	77.424	76.811	88.762	85.1	82.833	94.054	85.707	78.217	89.159	82.315	69.776
74.468	84.706	77.41	76.786	88.753	85.073	82.827	94.042	85.683	78.21	89.167	82.288	69.784
74.467	84.691	77.412	76.762	88.747	85.057	82.827	94.048	85.675	78.205	89.19	82.262	69.838
74.465	84.703	77.404	76.743	88.744	85.047	82.823	94.048	85.691	78.201	89.194	82.263	69.846
74.461	84.719	77.394	76.717	88.736	85.038	82.826	94.026	85.661	78.198	89.197	82.265	69.825
74.454	84.701	77.374	76.691	88.728	85.011	82.822	94.009	85.63	78.189	89.176	82.245	69.804
74.449	84.683	77.357	76.666	88.717	84.984	82.817	93.991	85.705	78.182	89.181	82.217	69.784
74.446	84.666	77.345	76.643	88.707	84.962	82.812	93.977	85.7	78.178	89.202	82.204	69.763
74.44	84.647	77.329	76.622	88.696	84.936	82.809	93.956	85.69	78.17	89.178	82.181	69.748
74.437	84.709	77.316	76.598	88.688	84.975	82.809	93.939	85.66	78.163	89.178	82.177	69.733
74.431	84.693	77.304	76.57	88.679	84.948	82.804	93.929	85.629	78.158	89.18	82.189	69.718
74.428	84.674	77.288	76.545	88.669	84.921	82.8	93.926	85.621	78.157	89.182	82.2	69.693
74.424	84.657	77.275	76.527	88.661	84.895	82.792	93.916	85.736	78.149	89.189	82.184	69.667
74.421	84.645	77.275	76.522	88.655	84.874	82.79	93.91	85.723	78.148	89.164	82.164	69.682
74.417	84.629	77.267	76.509	88.649	84.853	82.785	93.901	85.774	78.147	89.155	82.152	69.667
74.414	84.609	77.255	76.49	88.639	84.826	82.78	93.905	85.755	78.165	89.164	82.148	69.652
74.409	84.598	77.24	76.477	88.632	84.799	82.773	93.899	85.733	78.159	89.155	82.132	69.632
74.407	84.586	77.234	76.465	88.627	84.773	82.765	93.895	85.727	78.153	89.16	82.139	69.622
74.4	84.567	77.226	76.456	88.622	84.752	82.758	93.885	85.685	78.146	89.118	82.126	69.623
74.393	84.551	77.215	76.433	88.614	84.726	82.756	93.863	85.665	78.137	89.103	82.109	69.598
74.388	84.531	77.203	76.407	88.605	84.711	82.757	93.847	85.636	78.135	89.098	82.088	69.573
74.386	84.515	77.192	76.391	88.595	84.684	82.753	93.842	85.603	78.147	89.103	82.073	69.547
74.382	84.497	77.18	76.372	88.584	84.658	82.745	93.834	85.655	78.144	89.109	82.062	69.538
74.378	84.481	77.167	76.352	88.575	84.637	82.739	93.834	85.638	78.139	89.113	82.071	69.518
74.371	84.462	77.154	76.327	88.566	84.611	82.736	93.812	85.597	78.132	89.114	82.052	69.498
74.365	84.451	77.135	76.305	88.555	84.585	82.736	93.79	85.555	78.124	89.093	82.04	69.478
74.36	84.435	77.12	76.285	88.547	84.559	82.731	93.775	85.529	78.117	89.096	82.045	69.463
74.357	84.415	77.124	76.262	88.537	84.533	82.729	93.769	85.518	78.114	89.113	82.065	69.438
74.356	84.402	77.118	76.251	88.531	84.513	82.724	93.762	85.542	78.146	89.116	82.046	69.424
74.35	84.385	77.114	76.233	88.525	84.487	82.717	93.748	85.515	78.139	89.101	82.025	69.432
74.346	84.367	77.106	76.215	88.519	84.461	82.712	93.741	85.488	78.133	89.11	82.007	69.433
74.341	84.357	77.097	76.207	88.513	84.441	82.705	93.733	85.462	78.128	89.072	81.991	69.429
74.336	84.343	77.097	76.196	88.51	84.426	82.697	93.725	85.437	78.123	89.066	81.97	69.437
74.332	84.324	77.083	76.175	88.5	84.4	82.693	93.731	85.402	78.117	89.049	81.966	69.428
74.33	84.308	77.078	76.164	88.49	84.374	82.691	93.722	85.396	78.115	89.056	81.948	69.413
74.323	84.29	77.068	76.147	88.482	84.349	82.684	93.698	85.377	78.107	89.012	81.929	69.393
74.316	84.276	77.048	76.128	88.473	84.329	82.68	93.679	85.354	78.1	88.955	81.916	69.374
74.312	84.256	77.039	76.102	88.464	84.303	82.675	93.674	85.378	78.098	88.959	81.9	69.354
74.307	84.236	77.028	76.079	88.455	84.278	82.668	93.655	85.376	78.093	88.946	81.881	69.329
74.302	84.217	77.015	76.055	88.446	84.252	82.662	93.647	85.336	78.088	88.931	81.862	69.315
74.296	84.204	77.005	76.04	88.437	84.227	82.655	93.631	85.299	78.08	88.933	81.844	69.311
74.289	84.191	76.987	76.019	88.427	84.202	82.653	93.608	85.262	78.073	88.922	81.819	69.296
74.284	84.208	76.982	75.999	88.42	84.176	82.651	93.586	85.218	78.067	88.922	81.832	69.282
74.279	84.192	76.971	75.98	88.41	84.151	82.65	93.569	85.18	78.064	88.923	81.821	69.257
74.273	84.18	76.96	75.958	88.404	84.126	82.644	93.554	85.161	78.058	88.927	81.812	69.233
74.267	84.162	76.947	75.939	88.396	84.101	82.636	93.543	85.125	78.054	88.889	81.801	69.208
74.264	84.146	76.943	75.925	88.388	84.076	82.63	93.536	85.121	78.049	88.904	81.777	69.184
74.259	84.129	76.929	75.91	88.383	84.056	82.624	93.534	85.094	78.046	88.914	81.761	69.16
74.255	84.115	76.916	75.897	88.376	84.037	82.619	93.521	85.061	78.04	88.889	81.753	69.151
74.25	84.097	76.907	75.88	88.37	84.017	82.613	93.514	85.032	78.034	88.874	81.758	69.126
74.246	84.08	76.896	75.862	88.362	83.992	82.607	93.493	85.027	78.029	88.89	81.733	69.107
74.244	84.069	76.894	75.844	88.357	83.967	82.604	93.498	85.005	78.024	88.898	81.726	69.088
74.237	84.05	76.876	75.82	88.347	83.948	82.597	93.472	85.01	78.015	88.86	81.7	69.064
74.232	84.071	76.87	75.805	88.337	83.923	82.595	93.455	84.988	78.008	88.843	81.687	69.055
74.226	84.062	76.854	75.786	88.329	83.898	82.59	93.434	84.948	78.004	88.799	81.67	69.046
74.222	84.048	76.844	75.763	88.323	83.879	82.589	93.428	84.932	78.002	88.814	81.652	69.027
74.216	84.03	76.829	75.745	88.313	83.855	82.583	93.412	84.902	77.995	88.737	81.627	69.013
74.21	84.014	76.817	75.723	88.305	83.83	82.576	93.398	84.868	77.988	88.738	81.637	68.999
74.205	83.999	76.812	75.709	88.298	83.806	82.571	93.38	84.847	77.983	88.738	81.618	68.995
74.201	83.985	76.801	75.693	88.293	83.786	82.569	93.359	84.827	77.981	88.729	81.601	68.981
74.197	83.968	76.799	75.679	88.289	83.762	82.563	93.346	84.815	77.975	88.732	81.578	68.972
74.191	83.954	76.787	75.657	88.279	83.738	82.556	93.331	84.779	77.97	88.709	81.569	68.964
74.186	83.942	76.778	75.644	88.273	83.718	82.549	93.318	84.742	77.966	88.714	81.569	68.945
74.182	83.929	76.764	75.629	88.264	83.694	82.543	93.305	84.708	77.964	88.722	81.55	68.936
74.177	83.911	76.75	75.618	88.257	83.67	82.539	93.291	84.677	77.959	88.723	81.529	68.927
74.176	83.898	76.746	75.604	88.251	83.651	82.534	93.292	84.682	77.967	88.733	81.528	68.918
74.173	83.878	76.741	75.59	88.245	83.627	82.531	93.294	84.692	77.961	88.738	81.504	68.914
74.171	83.864	76.727	75.583	88.239	83.608	82.523	93.285	84.692	77.957	88.754	81.492	68.905
74.165	83.851	76.714	75.566	88.235	83.584	82.517	93.268	84.674	77.952	88.721	81.471	68.887
74.16	83.837	76.709	75.558	88.228	83.56	82.518	93.251	84.652	77.948	88.702	81.453	68.873
74.155	83.842	76.699	75.537	88.223	83.556	82.513	93.237	84.609	77.942	88.657	81.438	68.864
74.151	83.826	76.688	75.517	88.214	83.537	82.507	93.237	84.578	77.938	88.657	81.439	68.846
74.148	83.813	76.676	75.507	88.208	83.519	82.501	93.226	84.568	77.933	88.668	81.413	68.847
74.144	83.802	76.667	75.501	88.205	83.495	82.495	93.216	84.537	77.931	88.68	81.395	68.833
74.139	83.785	76.655	75.48	88.197	83.476	82.491	93.197	84.497	77.924	88.68	81.381	68.835
74.134	83.768	76.64	75.46	88.187	83.452	82.489	93.187	84.463	77.92	88.683	81.382	68.816
74.132	83.776	76.63	75.438	88.182	83.434	82.503	93.17	84.451	77.916	88.707	81.378	68.802
74.132	83.807	76.633	75.416	88.176	83.425	82.519	93.151	84.441	77.913	88.725	81.395	68.789
74.145	83.834	76.63	75.392	88.17	83.435	82.537	93.144	84.446	77.926	88.751	81.42	68.785
74.163	83.859	76.629	75.372	88.164	83.431	82.559	93.139	84.509	77.947	88.785	81.426	68.781
74.162	83.858	76.617	75.35	88.156	83.408	82.572	93.13	84.563	77.956	88.799	81.421	68.777
74.16	83.844	76.612	75.33	88.148	83.384	82.582	93.117	84.659	77.952	88.813	81.415	68.773
74.158	83.834	76.609	75.309	88.139	83.36	82.595	93.098	84.756	77.95	88.826	81.406	68.77
74.154	83.821	76.597	75.289	88.129	83.337	82.594	93.082	84.797	77.945	88.826	81.386	68.756
74.149	83.803	76.585	75.266	88.121	83.313	82.592	93.065	84.813	77.939	88.827	81.371	68.742
74.147	83.792	76.58	75.247	88.114	83.29	82.601	93.06	84.802	77.937	88.847	81.367	68.757
74.143	83.777	76.569	75.224	88.106	83.267	82.601	93.045	84.824	77.933	88.864	81.362	68.744
74.14	83.765	76.559	75.203	88.098	83.243	82.601	93.029	84.819	77.926	88.875	81.355	68.725
74.136	83.749	76.554	75.185	88.09	83.22	82.598	93.016	84.88	77.92	88.862	81.335	68.717
74.132	83.73	76.544	75.164	88.08	83.202	82.597	93	85.02	77.916	88.858	81.32	68.703
74.127	83.713	76.532	75.143	88.071	83.184	82.596	92.978	85.027	77.91	88.825	81.296	68.68
74.121	83.697	76.532	75.125	88.063	83.16	82.592	92.961	84.997	77.903	88.827	81.288	68.662
74.115	83.684	76.528	75.107	88.057	83.147	82.59	92.94	84.97	77.896	88.818	81.262	68.644
74.11	83.668	76.522	75.085	88.048	83.124	82.586	92.923	84.96	77.888	88.827	81.24	68.625
74.107	83.66	76.505	75.066	88.041	83.106	82.586	92.915	84.931	77.883	88.841	81.247	68.607
74.105	83.649	76.502	75.046	88.035	83.083	82.593	92.907	84.913	77.879	88.864	81.244	68.584
74.1	83.636	76.495	75.026	88.027	83.06	82.591	92.89	84.927	77.872	88.866	81.227	68.571
74.096	83.622	76.491	75.004	88.019	83.037	82.587	92.876	84.93	77.868	88.875	81.206	68.567
74.095	83.61	76.486	74.986	88.014	83.019	82.587	92.87	84.976	77.866	88.9	81.194	68.559
74.091	83.595	76.479	74.963	88.005	82.996	82.586	92.856	85.013	77.861	88.903	81.181	68.541
74.087	83.584	76.468	74.943	87.996	82.974	82.583	92.839	85.133	77.854	88.909	81.16	68.528
74.084	83.569	76.463	74.929	87.989	82.951	82.581	92.822	85.217	77.847	88.918	81.14	68.529
74.091	83.586	76.459	74.91	87.984	82.933	82.591	92.815	85.317	77.863	88.947	81.145	68.537
74.09	83.583	76.456	74.891	87.976	82.915	82.598	92.809	85.342	77.868	88.981	81.142	68.538
74.09	83.575	76.454	74.871	87.971	82.898	82.615	92.801	85.329	77.868	89.018	81.129	68.52
74.087	83.563	76.447	74.851	87.964	82.875	82.62	92.799	85.311	77.863	89.036	81.122	68.517
74.085	83.564	76.439	74.832	87.957	82.853	82.634	92.784	85.318	77.86	89.054	81.107	68.508
74.084	83.558	76.441	74.814	87.949	82.83	82.642	92.772	85.361	77.856	89.076	81.106	68.495
74.081	83.547	76.442	74.799	87.942	82.808	82.647	92.754	85.335	77.851	89.103	81.107	68.491
74.081	83.547	76.442	74.781	87.936	82.785	82.663	92.746	85.444	77.849	89.123	81.113	68.483
74.077	83.533	76.434	74.763	87.926	82.768	82.662	92.729	85.472	77.842	89.117	81.095	68.479
74.075	83.522	76.424	74.747	87.919	82.755	82.663	92.721	85.47	77.841	89.139	81.095	68.494
74.075	83.525	76.424	74.732	87.912	82.737	82.675	92.723	85.491	77.838	89.163	81.091	68.49
74.073	83.523	76.427	74.716	87.908	82.725	82.684	92.707	85.526	77.838	89.179	81.082	68.472
74.069	83.505	76.419	74.699	87.899	82.703	82.686	92.69	85.517	77.832	89.181	81.063	68.459
74.064	83.49	76.414	74.683	87.891	82.68	82.686	92.674	85.489	77.826	89.172	81.05	68.446
74.059	83.472	76.41	74.666	87.884	82.658	82.684	92.655	85.481	77.82	89.157	81.052	68.438
74.065	83.507	76.412	74.646	87.877	82.641	82.692	92.652	85.476	77.818	89.181	81.066	68.459
74.064	83.496	76.417	74.627	87.871	82.619	82.706	92.638	85.496	77.816	89.21	81.058	68.487
74.059	83.48	76.411	74.615	87.866	82.597	82.703	92.625	85.48	77.811	89.212	81.044	68.469
74.056	83.467	76.406	74.597	87.858	82.575	82.701	92.61	85.462	77.807	89.222	81.03	68.461
74.051	83.458	76.396	74.586	87.851	82.558	82.699	92.597	85.448	77.802	89.213	81.009	68.443
74.047	83.444	76.389	74.567	87.842	82.536	82.697	92.581	85.426	77.799	89.229	80.991	68.425
74.043	83.433	76.387	74.559	87.835	82.523	82.694	92.572	85.409	77.795	89.237	80.986	68.412
74.038	83.422	76.382	74.54	87.829	82.502	82.693	92.563	85.401	77.791	89.238	80.969	68.399
74.035	83.41	76.376	74.527	87.822	82.48	82.69	92.559	85.384	77.787	89.248	80.954	68.395
74.033	83.393	76.374	74.509	87.817	82.463	82.689	92.55	85.353	77.782	89.27	80.964	68.378
74.029	83.381	76.364	74.498	87.81	82.441	82.688	92.534	85.321	77.776	89.273	80.957	68.369
74.025	83.369	76.354	74.479	87.802	82.42	82.686	92.525	85.303	77.772	89.276	80.94	68.347
74.021	83.357	76.346	74.464	87.793	82.398	82.685	92.511	85.278	77.766	89.284	80.937	68.33
74.019	83.342	76.337	74.446	87.785	82.377	82.684	92.507	85.264	77.762	89.295	80.958	68.308
74.015	83.328	76.33	74.429	87.779	82.364	82.681	92.499	85.242	77.76	89.288	80.937	68.295
74.01	83.315	76.319	74.417	87.772	82.352	82.676	92.484	85.228	77.755	89.296	80.924	68.273
74.008	83.304	76.315	74.404	87.767	82.331	82.673	92.493	85.227	77.753	89.299	80.926	68.251
74.006	83.291	76.306	74.391	87.762	82.309	82.669	92.496	85.206	77.746	89.312	80.905	68.238
74.004	83.281	76.296	74.382	87.755	82.288	82.664	92.493	85.213	77.743	89.321	80.885	68.23
74	83.273	76.291	74.367	87.751	82.271	82.659	92.489	85.181	77.74	89.278	80.859	68.217
73.994	83.257	76.279	74.348	87.742	82.25	82.655	92.469	85.15	77.733	89.214	80.838	68.195
73.99	83.252	76.269	74.333	87.735	82.229	82.659	92.46	85.128	77.728	89.223	80.83	68.187
73.986	83.237	76.256	74.314	87.729	82.212	82.656	92.451	85.102	77.722	89.225	80.831	68.17
73.982	83.224	76.25	74.295	87.721	82.191	82.653	92.436	85.073	77.717	89.237	80.836	68.152
73.979	83.215	76.248	74.276	87.714	82.174	82.653	92.421	85.06	77.711	89.248	80.827	68.135
73.976	83.201	76.236	74.263	87.709	82.153	82.658	92.414	85.088	77.707	89.253	80.812	68.118
73.974	83.187	76.234	74.253	87.701	82.132	82.659	92.418	85.106	77.703	89.254	80.796	68.11
73.971	83.179	76.227	74.237	87.696	82.12	82.655	92.411	85.091	77.699	89.254	80.783	68.107
73.969	83.168	76.231	74.233	87.692	82.104	82.651	92.417	85.074	77.725	89.266	80.774	68.103
73.966	83.151	76.223	74.221	87.685	82.083	82.649	92.41	85.054	77.721	89.272	80.754	68.118
73.965	83.137	76.223	74.208	87.679	82.071	82.645	92.407	85.03	77.718	89.282	80.752	68.105
73.962	83.123	76.219	74.195	87.674	82.059	82.641	92.406	85.017	77.714	89.292	80.755	68.088
73.96	83.111	76.208	74.184	87.668	82.038	82.638	92.409	85.004	77.717	89.31	80.76	68.067
73.956	83.095	76.205	74.171	87.662	82.022	82.633	92.395	84.977	77.71	89.311	80.746	68.063
73.952	83.083	76.199	74.16	87.658	82.001	82.629	92.391	84.953	77.704	89.309	80.725	68.05
73.949	83.069	76.189	74.145	87.65	81.985	82.623	92.39	84.975	77.698	89.316	80.702	68.029
73.948	83.06	76.188	74.136	87.647	81.973	82.628	92.397	84.97	77.697	89.338	80.694	68.03
73.943	83.045	76.172	74.119	87.641	81.952	82.622	92.385	84.943	77.694	89.301	80.678	68.014
73.939	83.031	76.16	74.103	87.633	81.932	82.616	92.375	84.918	77.686	89.301	80.66	67.997
73.936	83.015	76.153	74.085	87.625	81.911	82.613	92.371	84.888	77.681	89.283	80.667	67.98
73.936	83.011	76.161	74.075	87.619	81.895	82.611	92.365	84.891	77.679	89.299	80.658	67.988
73.933	82.995	76.148	74.055	87.613	81.879	82.609	92.368	84.89	77.674	89.302	80.659	67.971
73.932	82.981	76.141	74.043	87.607	81.867	82.61	92.361	84.889	77.673	89.317	80.663	67.954
73.928	82.966	76.131	74.041	87.603	81.847	82.606	92.346	84.88	77.667	89.312	80.64	67.951
73.924	82.953	76.121	74.027	87.597	81.831	82.601	92.334	84.859	77.66	89.318	80.623	67.943
73.924	82.945	76.126	74.058	87.593	81.819	82.596	92.351	84.842	77.688	89.341	80.615	67.935
73.921	82.936	76.118	74.047	87.59	81.803	82.591	92.348	84.836	77.684	89.334	80.601	67.923
73.92	82.925	76.124	74.044	87.588	81.791	82.585	92.34	84.825	77.729	89.337	80.586	67.937
73.918	82.917	76.125	74.039	87.583	81.78	82.581	92.337	84.828	77.725	89.344	80.576	67.929
73.914	82.902	76.114	74.02	87.574	81.764	82.58	92.324	84.793	77.719	89.349	80.564	67.913
73.911	82.898	76.11	74.002	87.567	81.752	82.586	92.306	84.793	77.714	89.364	80.557	67.892
73.907	82.882	76.099	73.985	87.56	81.732	82.588	92.289	84.773	77.706	89.364	80.546	67.875
73.904	82.866	76.094	73.969	87.551	81.712	82.592	92.276	84.743	77.699	89.381	80.538	67.883
73.899	82.851	76.085	73.954	87.544	81.696	82.587	92.258	84.789	77.692	89.385	80.52	67.866
73.896	82.835	76.068	73.938	87.535	81.676	82.587	92.245	84.762	77.687	89.358	80.533	67.854
73.895	82.822	76.065	73.918	87.527	81.656	82.591	92.249	84.738	77.686	89.377	80.558	67.833
73.892	82.805	76.056	73.902	87.52	81.636	82.593	92.236	84.758	77.68	89.377	80.538	67.83
73.888	82.795	76.047	73.894	87.513	81.62	82.589	92.22	84.736	77.674	89.378	80.521	67.809
73.886	82.78	76.036	73.888	87.506	81.601	82.587	92.226	84.707	77.669	89.381	80.529	67.801
73.887	82.77	76.045	73.878	87.5	81.593	82.596	92.229	84.707	77.669	89.391	80.519	67.793
73.885	82.757	76.042	73.867	87.498	81.574	82.594	92.222	84.746	77.667	89.396	80.494	67.781
73.883	82.742	76.03	73.856	87.491	81.558	82.589	92.218	84.732	77.664	89.387	80.476	67.765
73.879	82.727	76.026	73.845	87.488	81.542	82.583	92.214	84.721	77.658	89.383	80.466	67.753
73.878	82.715	76.017	73.841	87.484	81.523	82.581	92.232	84.711	77.654	89.387	80.453	67.745
73.876	82.698	76.016	73.832	87.48	81.503	82.577	92.23	84.704	77.648	89.4	80.432	67.747
73.873	82.689	76.01	73.822	87.474	81.488	82.57	92.224	84.685	77.644	89.419	80.419	67.768
73.868	82.678	76.004	73.81	87.469	81.476	82.564	92.217	84.647	77.639	89.362	80.404	67.76
73.865	82.663	75.994	73.794	87.464	81.461	82.558	92.209	84.628	77.634	89.356	80.384	67.74
73.86	82.649	75.986	73.785	87.458	81.445	82.551	92.196	84.615	77.628	89.356	80.365	67.728
73.859	82.636	75.974	73.774	87.454	81.426	82.549	92.201	84.593	77.626	89.363	80.35	67.72
73.857	82.621	75.973	73.769	87.447	81.411	82.547	92.199	84.592	77.623	89.367	80.349	67.708
73.853	82.606	75.967	73.75	87.44	81.391	82.545	92.188	84.555	77.617	89.375	80.345	67.692
73.87	82.636	75.983	73.739	87.449	81.393	82.56	92.176	84.523	77.613	89.427	80.365	67.74
73.878	82.682	75.98	73.726	87.444	81.374	82.575	92.161	84.637	77.606	89.433	80.368	67.732
73.888	82.691	75.977	73.708	87.439	81.359	82.608	92.154	84.67	77.603	89.457	80.373	67.754
73.886	82.705	75.97	73.69	87.433	81.339	82.625	92.141	84.655	77.597	89.425	80.371	67.746
73.899	82.704	75.971	73.677	87.427	81.332	82.653	92.131	84.761	77.593	89.457	80.379	67.761
73.906	82.708	75.975	73.66	87.421	81.313	82.666	92.123	84.841	77.629	89.497	80.387	67.775
73.906	82.725	75.969	73.645	87.415	81.298	82.672	92.111	84.824	77.628	89.52	80.385	67.797
73.908	82.731	75.97	73.629	87.408	81.287	82.686	92.109	84.8	77.626	89.557	80.383	67.805
73.913	82.729	75.96	73.612	87.402	81.276	82.699	92.106	84.82	77.645	89.605	80.378	67.802
73.92	82.748	75.957	73.598	87.395	81.316	82.707	92.096	84.805	77.653	89.63	80.393	67.816
73.918	82.752	75.952	73.581	87.391	81.318	82.714	92.085	84.787	77.649	89.659	80.396	67.808
73.917	82.756	75.945	73.564	87.384	81.32	82.714	92.076	84.746	77.647	89.685	80.402	67.81
73.915	82.758	75.936	73.549	87.377	81.309	82.719	92.064	84.794	77.641	89.694	80.394	67.838
73.92	82.765	75.931	73.534	87.371	81.294	82.735	92.057	84.783	77.64	89.716	80.399	67.83
73.924	82.797	75.931	73.519	87.365	81.326	82.749	92.047	84.753	77.638	89.743	80.409	67.845
73.933	82.827	75.929	73.502	87.36	81.319	82.759	92.036	84.713	77.637	89.771	80.416	67.86
73.938	82.849	75.925	73.488	87.355	81.322	82.771	92.024	84.683	77.633	89.792	80.416	67.852
73.938	82.861	75.919	73.474	87.35	81.319	82.78	92.016	84.651	77.643	89.813	80.415	67.844
73.937	82.873	75.922	73.464	87.343	81.321	82.787	92.002	84.614	77.641	89.829	80.414	67.832
73.943	82.878	75.921	73.448	87.337	81.314	82.802	91.993	84.624	77.65	89.865	80.414	67.833
73.943	82.898	75.921	73.43	87.33	81.303	82.81	91.982	84.592	77.65	89.879	80.421	67.835
73.95	82.895	75.916	73.417	87.324	81.296	82.817	91.985	84.607	77.693	89.909	80.419	67.889
73.95	82.903	75.918	73.401	87.318	81.289	82.822	91.973	84.571	77.693	89.941	80.425	67.898
73.95	82.892	75.929	73.384	87.312	81.274	82.822	91.968	84.545	77.725	89.985	80.426	67.899
73.953	82.884	75.923	73.37	87.307	81.262	82.833	91.961	84.572	77.725	90.022	80.425	67.895
73.952	82.877	75.934	73.354	87.301	81.247	82.844	91.948	84.557	77.74	90.05	80.43	67.888
73.95	82.885	75.931	73.338	87.294	81.265	82.847	91.93	84.547	77.752	90.074	80.425	67.875
73.945	82.872	75.922	73.321	87.286	81.25	82.845	91.913	84.539	77.746	90.053	80.406	67.863
73.94	82.854	75.916	73.306	87.278	81.231	82.843	91.898	84.528	77.739	90.019	80.393	67.851
73.936	82.839	75.907	73.29	87.27	81.212	82.842	91.886	84.499	77.733	90.006	80.379	67.839
73.931	82.826	75.9	73.276	87.265	81.197	82.84	91.869	84.472	77.727	90.001	80.36	67.84
73.926	82.81	75.887	73.264	87.257	81.182	82.837	91.854	84.445	77.721	89.99	80.343	67.828
73.922	82.801	75.878	73.247	87.249	81.163	82.838	91.84	84.404	77.715	90.004	80.333	67.824
73.919	82.789	75.873	73.233	87.242	81.144	82.837	91.835	84.418	77.718	90.014	80.335	67.804
73.914	82.776	75.859	73.22	87.235	81.125	82.834	91.821	84.394	77.712	89.975	80.323	67.792
73.91	82.76	75.847	73.205	87.227	81.106	82.836	91.81	84.358	77.707	89.978	80.317	67.775
73.906	82.743	75.837	73.195	87.222	81.087	82.833	91.797	84.356	77.703	89.96	80.295	67.767
73.903	82.726	75.829	73.188	87.216	81.068	82.828	91.794	84.337	77.702	89.968	80.279	67.751
73.899	82.714	75.823	73.173	87.208	81.05	82.827	91.781	84.31	77.7	89.975	80.261	67.735
73.897	82.698	75.818	73.158	87.205	81.031	82.824	91.781	84.302	77.697	89.978	80.268	67.714
73.895	82.683	75.808	73.155	87.2	81.012	82.819	91.771	84.355	77.691	89.997	80.262	67.693
73.893	82.669	75.807	73.146	87.197	80.994	82.816	91.787	84.379	77.686	90.01	80.263	67.682
73.89	82.658	75.798	73.14	87.191	80.979	82.822	91.772	84.372	77.685	89.988	80.251	67.683
73.886	82.642	75.785	73.129	87.183	80.96	82.818	91.763	84.335	77.68	89.988	80.26	67.667
73.883	82.685	75.781	73.112	87.176	80.942	82.816	91.748	84.291	77.674	89.959	80.262	67.646
73.877	82.67	75.77	73.099	87.169	80.924	82.811	91.731	84.277	77.667	89.943	80.238	67.626
73.873	82.655	75.76	73.088	87.164	80.905	82.805	91.726	84.235	77.66	89.904	80.222	67.614
73.87	82.638	75.753	73.078	87.161	80.887	82.801	91.734	84.212	77.658	89.909	80.216	67.602
73.868	82.628	75.751	73.068	87.155	80.868	82.797	91.74	84.188	77.655	89.924	80.21	67.586
73.864	82.611	75.74	73.055	87.148	80.85	82.79	91.73	84.161	77.648	89.904	80.189	67.57
73.861	82.6	75.735	73.042	87.145	80.84	82.789	91.724	84.138	77.645	89.89	80.173	67.554
73.856	82.587	75.724	73.03	87.139	80.821	82.784	91.712	84.111	77.641	89.881	80.158	67.538
73.855	82.573	75.717	73.019	87.134	80.807	82.782	91.708	84.101	77.658	89.888	80.142	67.527
73.851	82.558	75.71	73.003	87.13	80.789	82.777	91.697	84.08	77.655	89.881	80.142	67.519
73.847	82.544	75.702	72.988	87.123	80.771	82.77	91.686	84.075	77.648	89.876	80.122	67.507
73.843	82.529	75.69	72.973	87.115	80.752	82.768	91.676	84.041	77.644	89.876	80.109	67.491
73.841	82.512	75.692	72.961	87.109	80.734	82.762	91.676	84.019	77.64	89.889	80.093	67.476
73.839	82.494	75.682	72.953	87.103	80.716	82.759	91.67	84.016	77.639	89.904	80.092	67.464
73.837	82.481	75.695	72.947	87.102	80.702	82.754	91.67	83.998	77.638	89.917	80.076	67.472
73.834	82.471	75.681	72.937	87.099	80.688	82.747	91.659	83.98	77.634	89.914	80.054	67.469
73.829	82.456	75.672	72.924	87.093	80.67	82.738	91.647	83.952	77.627	89.901	80.035	67.453
73.826	82.439	75.661	72.908	87.087	80.652	82.737	91.639	83.926	77.626	89.91	80.026	67.446
73.822	82.423	75.651	72.895	87.08	80.634	82.734	91.627	83.909	77.622	89.872	80.011	67.434
73.819	82.408	75.643	72.879	87.072	80.616	82.728	91.622	83.872	77.62	89.878	80.004	67.414
73.817	82.397	75.637	72.869	87.065	80.602	82.724	91.615	83.846	77.616	89.889	80.002	67.407
73.815	82.389	75.644	72.859	87.062	80.592	82.723	91.619	83.836	77.612	89.896	79.984	67.395
73.812	82.373	75.639	72.85	87.058	80.578	82.717	91.615	83.808	77.606	89.866	79.975	67.403
73.808	82.358	75.629	72.835	87.052	80.561	82.712	91.609	83.798	77.603	89.869	79.973	67.384
73.805	82.347	75.624	72.827	87.049	80.547	82.705	91.6	83.774	77.598	89.873	79.961	67.376
73.802	82.332	75.615	72.816	87.043	80.529	82.7	91.595	83.739	77.597	89.881	79.949	67.357
73.8	82.32	75.61	72.807	87.039	80.523	82.696	91.591	83.719	77.595	89.876	79.955	67.353
73.797	82.306	75.604	72.804	87.036	80.509	82.691	91.583	83.693	77.589	89.886	79.937	67.338
73.795	82.297	75.604	72.796	87.031	80.495	82.686	91.581	83.661	77.584	89.894	79.92	67.335
73.792	82.283	75.599	72.786	87.029	80.477	82.68	91.58	83.66	77.579	89.894	79.913	67.331
73.789	82.27	75.594	72.772	87.025	80.46	82.674	91.572	83.639	77.575	89.892	79.904	67.316
73.787	82.257	75.585	72.763	87.017	80.442	82.668	91.574	83.614	77.571	89.896	79.894	67.309
73.785	82.245	75.583	72.749	87.013	80.425	82.663	91.58	83.602	77.568	89.907	79.884	67.293
73.784	82.235	75.615	72.745	87.016	80.419	82.659	91.587	83.58	77.565	89.908	79.876	67.335
73.782	82.222	75.611	72.737	87.015	80.412	82.652	91.581	83.569	77.562	89.912	79.863	67.327
73.778	82.215	75.603	72.733	87.01	80.395	82.643	91.577	83.549	77.558	89.87	79.852	67.329
73.778	82.21	75.597	72.725	87.009	80.385	82.641	91.584	83.535	77.573	89.878	79.828	67.35
73.774	82.195	75.585	72.717	87.004	80.371	82.635	91.575	83.509	77.567	89.88	79.819	67.335
73.771	82.181	75.576	72.703	86.997	80.358	82.64	91.562	83.486	77.56	89.893	79.808	67.315
73.768	82.184	75.568	72.688	86.992	80.34	82.644	91.547	83.464	77.557	89.868	79.807	67.3
73.774	82.216	75.575	72.68	86.991	80.334	82.659	91.537	83.448	77.56	89.88	79.826	67.297
73.79	82.251	75.575	72.666	86.988	80.344	82.671	91.526	83.557	77.577	89.891	79.836	67.311
73.79	82.263	75.573	72.649	86.982	80.338	82.684	91.517	83.552	77.577	89.912	79.845	67.326
73.788	82.261	75.575	72.634	86.976	80.331	82.684	91.504	83.535	77.595	89.951	79.842	67.323
73.786	82.265	75.572	72.618	86.971	80.318	82.684	91.489	83.534	77.594	89.953	79.836	67.312
73.781	82.251	75.562	72.604	86.965	80.301	82.681	91.475	83.49	77.588	89.944	79.815	67.3
73.776	82.234	75.549	72.588	86.957	80.284	82.677	91.461	83.447	77.582	89.937	79.792	67.285
73.772	82.222	75.542	72.575	86.95	80.266	82.673	91.449	83.414	77.575	89.934	79.771	67.265
73.771	82.211	75.534	72.569	86.944	80.253	82.67	91.439	83.48	77.571	89.949	79.753	67.273
73.769	82.194	75.522	72.558	86.939	80.24	82.671	91.443	83.469	77.569	89.955	79.749	67.258
73.766	82.178	75.518	72.553	86.933	80.226	82.667	91.441	83.444	77.567	89.959	79.736	67.243
73.763	82.161	75.509	72.537	86.927	80.213	82.661	91.436	83.407	77.565	89.968	79.717	67.235
73.76	82.147	75.503	72.526	86.922	80.196	82.663	91.431	83.388	77.56	89.964	79.701	67.232
73.758	82.133	75.497	72.517	86.915	80.179	82.658	91.425	83.371	77.556	89.97	79.706	67.213
73.756	82.12	75.485	72.502	86.911	80.169	82.655	91.431	83.369	77.555	89.974	79.694	67.214
73.752	82.105	75.474	72.49	86.906	80.156	82.65	91.422	83.335	77.549	89.965	79.681	67.199
73.75	82.091	75.468	72.481	86.901	80.146	82.646	91.414	83.305	77.547	89.971	79.673	67.192
73.748	82.079	75.457	72.47	86.894	80.129	82.641	91.413	83.307	77.544	89.986	79.665	67.173
73.746	82.064	75.447	72.457	86.89	80.113	82.638	91.409	83.285	77.539	89.987	79.673	67.157
73.744	82.052	75.441	72.456	86.888	80.096	82.632	91.405	83.288	77.535	89.998	79.657	67.159
73.741	82.041	75.435	72.448	86.884	80.083	82.628	91.4	83.272	77.533	89.989	79.644	67.167
73.74	82.026	75.428	72.446	86.881	80.07	82.624	91.398	83.25	77.532	89.966	79.628	67.164
73.736	82.014	75.424	72.437	86.879	80.056	82.617	91.392	83.231	77.525	89.924	79.616	67.153
[truncated: 41,201 more rows]
