# Supplementary material for: Global sleep homeostasis reflects temporally and spatially integrated local cortical neuronal activity
Source: eLife. 2020 Jul 2;9:e54148. doi: 10.7554/eLife.54148 (PMC7332296; doi:10.7554/eLife.54148)
Supplement: Figure 3—source data 1. [file elife-54148-fig3-data1.zip › Figure 3/Model Process S/Process-S-FR-Model-SWA-Mouse-4.csv]

Mean LFP	LFP 1	LFP 2	LFP 3	LFP 4	LFP 5	LFP 6	LFP 7	LFP 8	LFP 9	LFP 10
94.591	99.043	132.29	135.86	84.236	108.18	132.64	110.18	110.6	108.4	69.153
94.59	99.022	132.24	135.79	84.22	108.18	132.6	110.18	110.61	108.4	69.157
94.577	99.011	132.18	135.74	84.208	108.16	132.56	110.16	110.62	108.36	69.16
94.573	99.019	132.11	135.68	84.207	108.17	132.53	110.16	110.64	108.32	69.162
94.545	98.998	132.05	135.6	84.184	108.11	132.49	110.14	110.64	108.28	69.165
94.52	98.972	131.98	135.53	84.157	108.08	132.45	110.13	110.64	108.25	69.166
94.519	98.936	131.94	135.46	84.153	108.06	132.41	110.12	110.65	108.24	69.171
94.523	98.944	131.9	135.4	84.17	108.07	132.38	110.12	110.67	108.24	69.177
94.513	98.922	131.84	135.32	84.153	108.03	132.34	110.11	110.68	108.22	69.178
94.501	98.893	131.77	135.25	84.124	108.02	132.3	110.1	110.65	108.21	69.182
94.494	98.891	131.71	135.18	84.106	108.01	132.27	110.1	110.66	108.17	69.188
94.495	98.884	131.63	135.1	84.091	108.01	132.23	110.1	110.67	108.15	69.195
94.488	98.859	131.57	135.02	84.082	108	132.19	110.11	110.68	108.12	69.201
94.488	98.834	131.52	134.95	84.081	108	132.15	110.11	110.68	108.12	69.206
94.482	98.801	131.49	134.89	84.076	107.99	132.12	110.08	110.66	108.07	69.211
94.487	98.78	131.47	134.83	84.138	107.99	132.09	110.1	110.67	108.07	69.217
94.492	98.766	131.47	134.77	84.155	107.95	132.05	110.12	110.68	108.05	69.223
94.492	98.777	131.47	134.69	84.145	107.92	132.02	110.13	110.68	108.04	69.228
94.5	98.785	131.44	134.63	84.237	107.92	131.99	110.14	110.71	108.07	69.233
94.509	98.76	131.4	134.57	84.31	107.93	131.96	110.15	110.75	108.08	69.243
94.511	98.727	131.33	134.49	84.302	107.93	131.92	110.15	110.77	108.09	69.25
94.518	98.702	131.3	134.46	84.324	107.94	131.9	110.15	110.79	108.09	69.259
94.528	98.677	131.24	134.4	84.388	107.92	131.87	110.16	110.81	108.1	69.271
94.529	98.641	131.19	134.34	84.39	107.91	131.84	110.16	110.82	108.1	69.279
94.53	98.609	131.14	134.28	84.383	107.91	131.81	110.17	110.83	108.1	69.285
94.536	98.61	131.11	134.21	84.441	107.89	131.77	110.17	110.85	108.08	69.292
94.524	98.596	131.04	134.14	84.427	107.89	131.74	110.16	110.86	108.06	69.296
94.531	98.575	131	134.11	84.428	107.91	131.71	110.16	110.86	108.07	69.302
94.539	98.557	130.94	134.06	84.484	107.9	131.67	110.18	110.87	108.08	69.312
94.543	98.54	130.89	134	84.471	107.9	131.64	110.19	110.89	108.08	69.316
94.547	98.526	130.84	133.94	84.467	107.89	131.62	110.19	110.89	108.09	69.325
94.517	98.49	130.75	133.85	84.437	107.89	131.59	110.16	110.85	108.04	69.326
94.507	98.465	130.68	133.77	84.412	107.9	131.55	110.14	110.85	108.02	69.328
94.506	98.466	130.62	133.7	84.396	107.91	131.51	110.12	110.87	108.01	69.331
94.496	98.434	130.57	133.65	84.367	107.86	131.47	110.08	110.82	108.01	69.33
94.498	98.413	130.49	133.57	84.339	107.86	131.45	110.1	110.84	107.98	69.335
94.477	98.392	130.47	133.52	84.307	107.81	131.4	110.08	110.84	107.96	69.336
94.456	98.364	130.42	133.48	84.283	107.77	131.37	110.06	110.84	107.94	69.337
94.445	98.331	130.36	133.46	84.264	107.74	131.33	110.06	110.84	107.94	69.338
94.44	98.314	130.29	133.4	84.239	107.71	131.29	110.06	110.84	107.92	69.342
94.413	98.282	130.22	133.31	84.215	107.67	131.26	110.04	110.84	107.87	69.342
94.426	98.283	130.2	133.28	84.251	107.7	131.24	110.06	110.87	107.87	69.347
94.426	98.255	130.15	133.21	84.24	107.68	131.21	110.06	110.88	107.87	69.349
94.388	98.223	130.09	133.15	84.221	107.65	131.16	110.03	110.84	107.82	69.349
94.378	98.202	130.03	133.09	84.209	107.62	131.13	110.02	110.84	107.78	69.35
94.379	98.166	130	133.05	84.195	107.57	131.1	110	110.84	107.79	69.352
94.354	98.145	129.93	132.97	84.172	107.53	131.06	109.99	110.84	107.75	69.354
94.332	98.124	129.87	132.92	84.157	107.49	131.02	109.96	110.84	107.7	69.352
94.339	98.118	129.82	132.89	84.165	107.51	130.99	109.96	110.86	107.7	69.356
94.343	98.086	129.79	132.85	84.162	107.51	130.96	109.96	110.88	107.7	69.36
94.314	98.055	129.72	132.77	84.142	107.47	130.92	109.93	110.88	107.67	69.36
94.29	98.023	129.64	132.69	84.118	107.46	130.88	109.91	110.88	107.65	69.361
94.27	97.998	129.58	132.62	84.103	107.43	130.85	109.9	110.88	107.62	69.362
94.275	97.988	129.56	132.58	84.108	107.44	130.82	109.9	110.9	107.58	69.366
94.26	97.957	129.5	132.55	84.099	107.41	130.78	109.87	110.89	107.56	69.367
94.234	97.936	129.45	132.48	84.084	107.36	130.74	109.83	110.89	107.53	69.361
94.218	97.922	129.39	132.4	84.067	107.33	130.7	109.82	110.87	107.52	69.358
94.202	97.898	129.31	132.33	84.055	107.28	130.67	109.8	110.88	107.51	69.359
94.199	97.884	129.25	132.27	84.04	107.25	130.64	109.79	110.88	107.48	69.364
94.174	97.864	129.19	132.21	84.024	107.2	130.6	109.75	110.88	107.45	69.363
94.147	97.839	129.12	132.14	84.005	107.17	130.56	109.74	110.89	107.4	69.361
94.12	97.811	129.06	132.1	83.988	107.15	130.52	109.72	110.89	107.35	69.358
94.104	97.802	128.99	132.03	83.97	107.16	130.49	109.7	110.9	107.31	69.358
94.107	97.774	128.94	131.98	83.96	107.17	130.47	109.7	110.9	107.29	69.363
94.122	97.802	128.94	131.98	84.029	107.19	130.45	109.73	110.91	107.27	69.368
94.139	97.802	128.94	131.96	84.046	107.21	130.71	109.75	110.89	107.28	69.372
94.144	97.785	128.89	131.93	84.063	107.21	130.69	109.75	110.9	107.26	69.375
94.137	97.779	128.82	131.87	84.052	107.22	130.65	109.73	110.91	107.21	69.375
94.139	97.769	128.76	131.82	84.037	107.22	130.62	109.74	110.93	107.17	69.381
94.139	97.767	128.71	131.78	84.052	107.23	130.57	109.72	110.94	107.12	69.383
94.13	97.778	128.64	131.72	84.043	107.23	130.53	109.69	110.96	107.08	69.386
94.131	97.768	128.6	131.7	84.055	107.2	130.5	109.68	110.98	107.06	69.389
94.113	97.754	128.54	131.65	84.037	107.18	130.45	109.64	110.99	107.02	69.385
94.117	97.765	128.48	131.59	84.063	107.18	130.42	109.64	111.03	106.96	69.389
94.124	97.851	128.45	131.55	84.057	107.2	130.38	109.63	111.06	106.96	69.391
94.111	97.855	128.41	131.51	84.041	107.16	130.34	109.59	111.07	106.93	69.388
94.08	97.859	128.35	131.44	84.022	107.1	130.3	109.54	111.08	106.89	69.387
94.064	97.828	128.29	131.4	84.012	107.07	130.26	109.5	111.09	106.88	69.388
94.057	97.859	128.24	131.35	84.005	107.08	130.22	109.47	111.11	106.85	69.388
94.06	97.955	128.2	131.31	84.015	107.1	130.17	109.45	111.13	106.82	69.39
94.038	97.945	128.13	131.24	84.004	107.09	130.13	109.41	111.14	106.8	69.385
94.025	97.942	128.07	131.18	83.991	107.09	130.09	109.37	111.16	106.76	69.387
94.021	97.921	128.02	131.15	83.972	107.07	130.05	109.34	111.17	106.76	69.384
94.019	97.911	127.97	131.11	83.965	107.08	130.02	109.29	111.19	106.75	69.383
93.997	97.912	127.91	131.05	83.951	107.06	129.98	109.25	111.21	106.7	69.385
94.002	97.967	127.91	131.02	83.974	107.07	129.94	109.23	111.23	106.68	69.388
93.974	97.947	127.86	130.96	83.953	107.02	129.89	109.18	111.25	106.65	69.385
93.98	97.964	127.82	130.92	83.964	107.04	129.86	109.17	111.28	106.64	69.389
93.982	97.975	127.81	130.9	83.961	107.02	129.82	109.15	111.3	106.64	69.39
93.975	97.969	127.78	130.82	83.956	107.02	129.78	109.14	111.31	106.64	69.388
93.976	97.959	127.73	130.77	83.964	107.04	129.74	109.12	111.34	106.62	69.39
93.961	97.946	127.7	130.73	83.952	107.02	129.7	109.08	111.35	106.6	69.388
93.924	97.918	127.61	130.65	83.936	106.98	129.66	109.04	111.36	106.55	69.386
93.92	97.945	127.56	130.58	83.959	106.98	129.61	109.02	111.38	106.51	69.386
93.924	97.943	127.52	130.54	83.964	106.98	129.58	108.99	111.4	106.51	69.388
93.912	97.961	127.48	130.49	83.959	106.97	129.53	108.94	111.42	106.48	69.389
93.889	97.947	127.43	130.45	83.942	106.95	129.49	108.91	111.43	106.44	69.39
93.877	97.937	127.38	130.39	83.93	106.95	129.45	108.88	111.45	106.42	69.393
93.879	97.938	127.35	130.35	83.948	106.96	129.41	108.86	111.47	106.4	69.395
93.87	97.946	127.32	130.3	83.944	106.97	129.37	108.82	111.49	106.36	69.396
93.849	97.936	127.26	130.23	83.93	106.97	129.33	108.78	111.5	106.34	69.394
93.83	97.919	127.22	130.19	83.909	106.95	129.29	108.73	111.51	106.33	69.389
93.823	97.901	127.19	130.15	83.901	106.92	129.25	108.71	111.53	106.3	69.392
93.829	97.895	127.15	130.1	83.907	106.94	129.21	108.71	111.57	106.29	69.396
93.831	97.94	127.11	130.05	83.913	106.94	129.17	108.68	111.58	106.29	69.399
93.808	97.926	127.08	130	83.889	106.9	129.13	108.65	111.59	106.26	69.403
93.78	97.909	127.01	129.93	83.876	106.88	129.08	108.6	111.6	106.23	69.404
93.744	97.899	126.98	129.88	83.852	106.84	129.04	108.55	111.61	106.17	69.401
93.765	97.998	126.99	129.9	83.948	106.87	129.02	108.54	111.63	106.19	69.413
93.795	98.084	127.01	129.92	84.064	106.92	129.01	108.55	111.65	106.23	69.426
93.796	98.074	126.97	129.88	84.09	106.93	128.98	108.54	111.66	106.22	69.427
93.776	98.038	126.9	129.82	84.079	106.92	128.94	108.5	111.67	106.18	69.426
93.77	98.014	126.83	129.74	84.074	106.92	128.91	108.47	111.69	106.16	69.428
93.774	97.989	126.83	129.73	84.07	106.92	128.88	108.45	111.71	106.16	69.426
93.766	98	126.8	129.68	84.063	106.92	128.83	108.42	111.73	106.12	69.429
93.767	97.969	126.77	129.63	84.059	106.93	128.79	108.38	111.74	106.12	69.43
93.769	97.955	126.75	129.61	84.07	106.94	128.75	108.37	111.77	106.1	69.431
93.751	97.949	126.71	129.55	84.059	106.94	128.71	108.34	111.78	106.07	69.432
93.738	97.943	126.69	129.52	84.049	106.92	128.67	108.31	111.78	106.03	69.433
93.735	97.95	126.63	129.46	84.048	106.93	128.63	108.28	111.81	106.01	69.435
93.728	97.948	126.57	129.41	84.046	106.94	128.59	108.25	111.82	105.99	69.435
93.721	97.916	126.52	129.35	84.035	106.93	128.55	108.21	111.83	105.99	69.435
93.723	97.92	126.48	129.31	84.059	106.95	128.51	108.19	111.86	105.95	69.436
93.695	97.899	126.43	129.25	84.036	106.95	128.47	108.14	111.86	105.91	69.433
93.696	97.875	126.41	129.2	84.045	106.96	128.43	108.12	111.89	105.88	69.436
93.689	97.847	126.37	129.16	84.042	106.93	128.39	108.09	111.9	105.86	69.438
93.675	97.844	126.33	129.12	84.027	106.88	128.35	108.05	111.91	105.86	69.438
93.652	97.827	126.28	129.06	84.021	106.88	128.31	108.01	111.91	105.85	69.436
93.634	97.81	126.23	129	84.013	106.88	128.26	107.97	111.92	105.83	69.434
93.62	97.807	126.21	128.95	83.997	106.89	128.22	107.94	111.93	105.79	69.434
93.617	97.805	126.16	128.93	83.997	106.89	128.18	107.91	111.95	105.76	69.434
93.595	97.78	126.12	128.87	83.989	106.86	128.13	107.86	111.95	105.71	69.432
93.603	97.795	126.11	128.84	84.041	106.85	128.1	107.84	111.98	105.71	69.436
93.608	97.809	126.09	128.79	84.051	106.86	128.06	107.84	112.01	105.71	69.44
93.598	97.81	126.05	128.75	84.05	106.86	128.02	107.8	112.03	105.69	69.441
93.598	97.793	126.03	128.69	84.057	106.87	127.98	107.77	112.05	105.68	69.444
93.587	97.769	125.98	128.66	84.05	106.86	127.93	107.74	112.06	105.68	69.445
93.587	97.766	125.95	128.61	84.044	106.87	127.89	107.71	112.08	105.66	69.447
93.588	97.777	125.92	128.57	84.037	106.85	127.85	107.69	112.1	105.64	69.45
93.584	97.774	125.9	128.53	84.028	106.84	127.81	107.66	112.1	105.64	69.45
93.549	97.747	125.85	128.48	84.015	106.79	127.77	107.61	112.07	105.6	69.449
93.536	97.73	125.83	128.43	84.004	106.75	127.73	107.58	112.08	105.56	69.451
93.537	97.72	125.79	128.38	84.022	106.76	127.69	107.56	112.11	105.53	69.455
93.537	97.741	125.76	128.32	84.056	106.76	127.65	107.54	112.13	105.49	69.457
93.538	97.752	125.74	128.27	84.059	106.77	127.61	107.51	112.14	105.49	69.458
93.507	97.735	125.68	128.2	84.053	106.77	127.56	107.48	112.15	105.44	69.458
93.508	97.711	125.64	128.17	84.042	106.77	127.55	107.45	112.16	105.44	69.459
93.509	97.701	125.63	128.15	84.037	106.78	127.53	107.44	112.17	105.42	69.461
93.492	97.684	125.57	128.08	84.028	106.78	127.49	107.42	112.18	105.37	69.464
93.512	97.719	125.58	128.08	84.074	106.81	127.51	107.42	112.19	105.4	69.471
93.515	97.719	125.56	128.05	84.088	106.83	127.48	107.41	112.18	105.39	69.477
93.521	97.695	125.52	128.04	84.105	106.85	127.45	107.42	112.18	105.37	69.48
93.523	97.678	125.46	127.99	84.128	106.87	127.42	107.41	112.2	105.35	69.486
93.523	97.675	125.39	127.92	84.119	106.88	127.38	107.4	112.21	105.31	69.491
93.524	97.673	125.34	127.88	84.116	106.9	127.34	107.4	112.23	105.3	69.492
93.534	97.701	125.34	127.87	84.17	106.91	127.32	107.39	112.24	105.32	69.494
93.535	97.68	125.29	127.82	84.168	106.91	127.29	107.36	112.25	105.32	69.498
93.538	97.66	125.26	127.82	84.176	106.91	127.26	107.36	112.27	105.3	69.501
93.545	97.701	125.23	127.79	84.172	106.94	127.22	107.35	112.3	105.29	69.506
93.518	97.684	125.2	127.73	84.154	106.91	127.18	107.29	112.3	105.25	69.504
93.508	97.66	125.16	127.7	84.142	106.9	127.14	107.26	112.31	105.25	69.506
93.51	97.691	125.11	127.66	84.14	106.92	127.1	107.25	112.32	105.22	69.511
93.512	97.699	125.08	127.62	84.142	106.93	127.07	107.24	112.34	105.18	69.515
93.487	97.671	125.04	127.55	84.125	106.91	127.02	107.19	112.35	105.15	69.513
93.489	97.668	125.02	127.53	84.136	106.89	126.98	107.17	112.35	105.15	69.518
93.451	97.641	124.96	127.47	84.109	106.82	126.94	107.15	112.36	105.1	69.515
93.428	97.62	124.9	127.41	84.097	106.83	126.9	107.11	112.37	105.05	69.514
93.428	97.638	124.87	127.36	84.087	106.83	126.86	107.1	112.39	105.04	69.516
93.434	97.628	124.84	127.33	84.118	106.84	126.83	107.09	112.41	105.02	69.52
93.411	97.604	124.79	127.29	84.103	106.82	126.78	107.05	112.39	105	69.518
93.41	97.608	124.77	127.25	84.1	106.82	126.74	107.03	112.41	104.99	69.521
93.413	97.595	124.76	127.19	84.094	106.83	126.7	107.01	112.42	105	69.525
93.401	97.581	124.7	127.15	84.084	106.8	126.66	107	112.44	104.97	69.528
93.373	97.571	124.64	127.09	84.06	106.8	126.62	106.96	112.44	104.93	69.529
93.364	97.555	124.59	127.05	84.051	106.79	126.6	106.95	112.43	104.89	69.531
93.367	97.541	124.58	127.04	84.05	106.8	126.58	106.95	112.41	104.85	69.535
93.381	97.531	124.57	127.05	84.104	106.82	126.68	106.95	112.42	104.88	69.538
93.381	97.507	124.54	127.03	84.1	106.82	126.64	106.95	112.43	104.85	69.539
93.382	97.49	124.49	127.03	84.091	106.81	126.6	106.92	112.44	104.85	69.547
93.385	97.501	124.46	126.98	84.103	106.83	126.57	106.9	112.47	104.81	69.55
93.382	97.533	124.45	126.94	84.102	106.83	126.52	106.88	112.48	104.79	69.55
93.356	97.512	124.41	126.91	84.09	106.79	126.48	106.84	112.48	104.74	69.546
93.352	97.502	124.38	126.85	84.08	106.79	126.45	106.81	112.49	104.74	69.548
93.359	97.496	124.35	126.81	84.121	106.82	126.42	106.82	112.53	104.71	69.549
93.358	97.486	124.29	126.75	84.105	106.84	126.39	106.81	112.54	104.69	69.552
93.345	97.466	124.26	126.71	84.096	106.83	126.35	106.78	112.49	104.68	69.551
93.337	97.456	124.19	126.64	84.089	106.83	126.31	106.76	112.51	104.67	69.551
93.34	97.443	124.15	126.61	84.115	106.84	126.28	106.75	112.53	104.65	69.556
93.328	97.433	124.1	126.54	84.103	106.84	126.23	106.73	112.54	104.65	69.552
93.313	97.427	124.06	126.5	84.091	106.82	126.19	106.69	112.54	104.62	69.553
93.29	97.414	124.03	126.46	84.078	106.82	126.15	106.66	112.54	104.58	69.553
93.253	97.404	123.97	126.39	84.062	106.77	126.1	106.62	112.53	104.54	69.555
93.26	97.398	123.93	126.36	84.088	106.79	126.07	106.62	112.56	104.51	69.561
93.253	97.388	123.9	126.31	84.081	106.79	126.03	106.59	112.57	104.51	69.563
93.248	97.382	123.89	126.28	84.075	106.75	125.99	106.57	112.58	104.51	69.567
93.252	97.413	123.87	126.24	84.079	106.76	125.96	106.57	112.59	104.51	69.569
93.256	97.396	123.84	126.18	84.106	106.77	125.92	106.57	112.62	104.51	69.572
93.239	97.376	123.79	126.13	84.095	106.75	125.88	106.55	112.62	104.5	69.575
93.217	97.359	123.74	126.06	84.078	106.73	125.84	106.51	112.62	104.48	69.576
93.187	97.335	123.69	126	84.061	106.7	125.81	106.48	112.63	104.43	69.571
93.162	97.314	123.62	125.94	84.043	106.68	125.78	106.44	112.63	104.4	69.571
93.139	97.298	123.57	125.89	84.024	106.68	125.73	106.4	112.61	104.38	69.572
93.142	97.295	123.53	125.85	84.014	106.69	125.7	106.41	112.63	104.36	69.577
93.109	97.275	123.47	125.81	83.997	106.64	125.65	106.37	112.61	104.33	69.571
93.11	97.247	123.43	125.78	83.993	106.64	125.61	106.36	112.63	104.32	69.574
93.08	97.227	123.36	125.72	83.979	106.6	125.57	106.33	112.63	104.28	69.573
93.08	97.241	123.33	125.67	83.966	106.62	125.53	106.33	112.64	104.26	69.58
93.078	97.225	123.3	125.64	83.966	106.6	125.5	106.33	112.64	104.24	69.582
93.086	97.236	123.29	125.61	83.996	106.61	125.47	106.32	112.67	104.24	69.586
93.082	97.222	123.26	125.56	83.992	106.59	125.43	106.32	112.67	104.23	69.589
93.087	97.233	123.22	125.52	84.021	106.6	125.4	106.32	112.7	104.2	69.593
93.073	97.231	123.17	125.47	84.019	106.56	125.36	106.29	112.7	104.19	69.597
93.058	97.225	123.13	125.4	84.005	106.54	125.32	106.27	112.71	104.17	69.599
93.056	97.226	123.09	125.35	84.003	106.54	125.29	106.25	112.71	104.18	69.603
93.058	97.254	123.04	125.3	83.994	106.55	125.25	106.25	112.73	104.15	69.608
93.036	97.24	122.98	125.23	83.981	106.52	125.21	106.24	112.74	104.1	69.611
93.033	97.213	122.93	125.2	83.982	106.52	125.18	106.24	112.74	104.08	69.615
93.027	97.203	122.88	125.13	83.978	106.53	125.14	106.24	112.75	104.04	69.62
93.027	97.204	122.83	125.08	83.983	106.53	125.12	106.23	112.76	104	69.625
93.028	97.184	122.77	125.03	83.989	106.54	125.08	106.23	112.77	103.98	69.631
93.029	97.163	122.72	124.97	83.981	106.53	125.04	106.23	112.78	103.98	69.635
93.032	97.14	122.7	124.92	83.996	106.55	125.01	106.22	112.79	103.98	69.639
93.035	97.112	122.66	124.89	84.038	106.56	124.98	106.21	112.8	103.97	69.644
93.031	97.096	122.63	124.84	84.026	106.57	124.94	106.2	112.81	103.94	69.649
93.036	97.082	122.57	124.78	84.028	106.59	124.92	106.21	112.83	103.92	69.657
93.043	97.062	122.52	124.75	84.042	106.61	124.88	106.23	112.86	103.91	69.661
93.043	97.042	122.46	124.69	84.048	106.56	124.85	106.23	112.87	103.92	69.666
93.045	97.036	122.41	124.63	84.051	106.54	124.81	106.23	112.87	103.93	69.67
93.024	97.012	122.35	124.56	84.042	106.55	124.78	106.2	112.88	103.9	69.672
92.994	96.988	122.29	124.5	84.029	106.52	124.74	106.18	112.84	103.85	69.676
92.99	96.965	122.23	124.46	84.015	106.5	124.72	106.17	112.84	103.84	69.679
92.994	96.941	122.2	124.45	84.007	106.51	124.7	106.17	112.83	103.85	69.684
92.989	96.921	122.16	124.4	83.992	106.51	124.66	106.16	112.79	103.84	69.685
92.989	96.915	122.1	124.34	83.976	106.52	124.63	106.17	112.8	103.84	69.687
92.989	96.902	122.08	124.3	83.97	106.51	124.59	106.15	112.81	103.82	69.688
92.975	96.892	122.03	124.3	83.955	106.47	124.56	106.14	112.79	103.81	69.686
92.963	96.896	121.99	124.25	83.937	106.45	124.52	106.12	112.81	103.77	69.69
92.968	96.921	121.94	124.19	83.929	106.47	124.49	106.12	112.82	103.77	69.694
92.961	96.908	121.9	124.14	83.919	106.45	124.45	106.1	112.81	103.75	69.694
92.955	96.888	121.84	124.07	83.899	106.42	124.42	106.12	112.82	103.73	69.698
92.968	96.947	121.81	124.04	83.939	106.44	124.4	106.13	112.85	103.72	69.705
92.956	96.948	121.8	124.03	83.935	106.41	124.35	106.12	112.85	103.69	69.702
92.933	96.917	121.74	123.97	83.913	106.38	124.32	106.1	112.85	103.65	69.702
92.933	96.925	121.71	123.94	83.918	106.36	124.28	106.09	112.86	103.61	69.705
92.936	96.973	121.67	123.91	83.92	106.37	124.25	106.09	112.87	103.58	69.707
92.934	96.971	121.62	123.87	83.922	106.36	124.21	106.08	112.86	103.56	69.707
92.923	96.961	121.58	123.81	83.905	106.33	124.18	106.08	112.87	103.53	69.706
92.899	96.944	121.52	123.76	83.887	106.31	124.14	106.03	112.87	103.5	69.707
92.876	96.91	121.47	123.71	83.872	106.28	124.1	106	112.85	103.49	69.707
92.869	96.897	121.46	123.67	83.881	106.24	124.07	105.98	112.86	103.46	69.71
92.845	96.87	121.38	123.61	83.862	106.2	124.04	105.96	112.86	103.41	69.712
92.836	96.853	121.34	123.58	83.847	106.19	124	105.93	112.87	103.4	69.715
92.828	96.851	121.29	123.55	83.841	106.18	123.97	105.92	112.89	103.37	69.717
92.803	96.855	121.24	123.48	83.828	106.16	123.93	105.89	112.89	103.33	69.715
92.78	96.838	121.18	123.42	83.806	106.15	123.89	105.86	112.89	103.3	69.713
92.778	96.818	121.12	123.37	83.799	106.15	123.85	105.83	112.88	103.3	69.716
92.772	96.809	121.08	123.33	83.796	106.11	123.81	105.82	112.89	103.28	69.718
92.768	96.796	121.03	123.28	83.788	106.1	123.78	105.81	112.9	103.27	69.72
92.773	96.814	121.01	123.24	83.834	106.1	123.75	105.81	112.92	103.24	69.726
92.774	96.811	120.96	123.18	83.835	106.1	123.72	105.8	112.92	103.22	69.729
92.766	96.808	120.94	123.13	83.827	106.1	123.68	105.78	112.93	103.22	69.732
92.767	96.816	120.91	123.08	83.832	106.07	123.64	105.78	112.95	103.2	69.733
92.77	96.803	120.91	123.05	83.868	106.06	123.61	105.77	112.96	103.18	69.738
92.757	96.818	120.86	123	83.856	106.03	123.57	105.76	112.97	103.17	69.74
92.748	96.797	120.8	122.94	83.844	106.03	123.54	105.75	112.98	103.13	69.744
92.742	96.788	120.75	122.9	83.829	105.99	123.5	105.73	112.98	103.11	69.747
92.717	96.757	120.7	122.84	83.812	105.96	123.47	105.72	112.98	103.06	69.748
92.7	96.744	120.64	122.78	83.805	105.96	123.43	105.68	112.99	103.03	69.747
92.675	96.724	120.59	122.73	83.799	105.95	123.39	105.64	113	102.98	69.739
92.642	96.701	120.54	122.68	83.779	105.91	123.36	105.62	112.95	102.93	69.74
92.631	96.698	120.5	122.65	83.773	105.87	123.32	105.6	112.95	102.9	69.741
92.617	96.692	120.46	122.61	83.768	105.83	123.29	105.57	112.96	102.88	69.741
92.618	96.7	120.42	122.56	83.769	105.84	123.26	105.56	112.97	102.85	69.744
92.593	96.697	120.36	122.49	83.754	105.78	123.21	105.54	112.94	102.83	69.736
92.572	96.67	120.32	122.45	83.739	105.76	123.18	105.51	112.9	102.8	69.737
92.557	96.668	120.27	122.41	83.724	105.7	123.14	105.51	112.91	102.77	69.74
92.557	96.655	120.24	122.36	83.719	105.7	123.11	105.51	112.93	102.72	69.743
92.55	96.642	120.2	122.31	83.71	105.71	123.07	105.5	112.93	102.71	69.744
92.549	96.632	120.18	122.28	83.708	105.69	123.04	105.5	112.93	102.7	69.747
92.553	96.626	120.14	122.24	83.711	105.67	123.01	105.5	112.94	102.71	69.75
92.552	96.606	120.07	122.17	83.703	105.68	122.98	105.5	112.95	102.69	69.754
92.536	96.59	120.01	122.11	83.686	105.68	122.94	105.49	112.96	102.66	69.754
92.517	96.577	119.96	122.05	83.668	105.64	122.91	105.48	112.97	102.65	69.757
92.512	96.56	119.91	122	83.654	105.64	122.87	105.46	112.98	102.63	69.761
92.51	96.537	119.87	121.95	83.657	105.63	122.84	105.46	112.98	102.62	69.764
92.511	96.517	119.83	121.9	83.649	105.64	122.8	105.47	112.99	102.62	69.767
92.515	96.49	119.8	121.86	83.645	105.63	122.78	105.49	113	102.61	69.771
92.52	96.474	119.77	121.82	83.68	105.62	122.75	105.5	113.01	102.62	69.774
92.525	96.454	119.74	121.78	83.69	105.63	122.72	105.5	113.03	102.58	69.779
92.536	96.427	119.72	121.74	83.813	105.63	122.69	105.51	113.04	102.59	69.783
92.543	96.425	119.69	121.7	83.841	105.63	122.67	105.52	113.06	102.6	69.789
92.545	96.412	119.66	121.65	83.839	105.62	122.64	105.53	113.07	102.57	69.795
92.548	96.388	119.63	121.6	83.861	105.63	122.61	105.53	113.08	102.53	69.798
92.552	96.372	119.58	121.53	83.882	105.63	122.58	105.54	113.09	102.54	69.801
92.544	96.356	119.54	121.47	83.875	105.6	122.55	105.53	113.09	102.52	69.806
92.542	96.332	119.49	121.41	83.872	105.6	122.52	105.53	113.1	102.51	69.809
92.543	96.302	119.44	121.36	83.87	105.58	122.49	105.54	113.11	102.5	69.811
92.55	96.31	119.4	121.31	83.924	105.58	122.47	105.55	113.13	102.48	69.816
92.561	96.297	119.4	121.29	84.012	105.56	122.44	105.56	113.15	102.49	69.823
92.569	96.277	119.39	121.26	84.099	105.54	122.42	105.56	113.17	102.47	69.83
92.575	96.268	119.38	121.22	84.137	105.55	122.39	105.58	113.18	102.48	69.836
92.577	96.255	119.34	121.17	84.136	105.55	122.36	105.59	113.19	102.5	69.839
92.59	96.256	119.34	121.13	84.232	105.56	122.34	105.6	113.21	102.51	69.845
92.597	96.247	119.31	121.09	84.289	105.54	122.31	105.61	113.23	102.51	69.852
92.606	96.244	119.26	121.06	84.36	105.51	122.28	105.63	113.24	102.53	69.859
92.611	96.231	119.23	121.01	84.365	105.52	122.26	105.64	113.25	102.52	69.86
92.623	96.218	119.2	120.99	84.483	105.5	122.24	105.65	113.27	102.51	69.871
92.63	96.216	119.21	120.94	84.522	105.5	122.21	105.66	113.28	102.51	69.878
92.641	96.217	119.21	120.9	84.61	105.51	122.18	105.67	113.28	102.51	69.884
92.644	96.2	119.21	120.86	84.61	105.52	122.15	105.68	113.28	102.51	69.889
92.639	96.17	119.14	120.81	84.616	105.53	122.12	105.68	113.29	102.47	69.892
92.647	96.158	119.12	120.75	84.646	105.56	122.09	105.69	113.3	102.48	69.897
92.651	96.159	119.1	120.72	84.69	105.55	122.06	105.68	113.32	102.46	69.902
92.654	96.139	119.05	120.66	84.762	105.54	122.03	105.68	113.32	102.49	69.909
92.658	96.133	119	120.62	84.804	105.51	122.01	105.67	113.32	102.51	69.917
92.665	96.11	118.96	120.57	84.887	105.49	121.99	105.68	113.34	102.51	69.924
92.67	96.101	118.93	120.51	84.956	105.5	121.96	105.69	113.35	102.49	69.935
92.678	96.091	118.89	120.48	85.02	105.51	121.94	105.71	113.36	102.49	69.943
92.672	96.058	118.85	120.43	85.003	105.46	121.91	105.72	113.35	102.5	69.945
92.683	96.083	118.84	120.41	85.022	105.47	121.89	105.74	113.36	102.51	69.953
92.687	96.067	118.79	120.38	85.016	105.48	121.86	105.75	113.28	102.5	69.957
92.683	96.044	118.74	120.34	85.014	105.46	121.84	105.75	113.25	102.48	69.958
92.684	96.041	118.67	120.29	84.997	105.47	121.8	105.73	113.25	102.48	69.961
92.687	96.097	118.65	120.26	84.997	105.48	121.77	105.74	113.27	102.47	69.963
92.674	96.091	118.61	120.22	84.988	105.44	121.73	105.72	113.27	102.43	69.963
92.657	96.116	118.55	120.16	84.979	105.43	121.7	105.68	113.28	102.4	69.959
92.653	96.107	118.5	120.11	84.958	105.43	121.66	105.66	113.27	102.41	69.961
92.639	96.083	118.45	120.06	84.933	105.4	121.63	105.65	113.26	102.4	69.957
92.64	96.081	118.41	120.02	84.919	105.41	121.59	105.62	113.26	102.39	69.958
92.642	96.085	118.37	119.97	84.917	105.41	121.56	105.61	113.28	102.39	69.963
92.628	96.055	118.32	119.94	84.897	105.36	121.53	105.6	113.26	102.38	69.963
92.61	96.046	118.27	119.88	84.879	105.32	121.49	105.58	113.25	102.36	69.962
92.619	96.054	118.24	119.85	84.91	105.33	121.46	105.58	113.26	102.34	69.967
92.599	96.062	118.19	119.8	84.885	105.32	121.42	105.56	113.24	102.32	69.967
92.582	96.045	118.14	119.75	84.872	105.28	121.39	105.54	113.25	102.3	69.971
92.555	96.016	118.1	119.72	84.852	105.23	121.35	105.51	113.25	102.27	69.964
92.562	96.013	118.08	119.7	84.846	105.25	121.33	105.52	113.25	102.25	69.969
92.575	96.017	118.04	119.69	84.878	105.26	121.32	105.55	113.26	102.26	69.979
92.587	96.029	118.04	119.67	84.9	105.28	121.3	105.58	113.26	102.24	69.988
92.592	96.036	117.99	119.65	84.914	105.28	121.28	105.6	113.2	102.23	69.995
92.599	96.037	117.95	119.64	84.92	105.29	121.26	105.61	113.2	102.23	70.001
92.608	96.045	117.92	119.61	84.935	105.3	121.24	105.63	113.2	102.22	70.01
92.614	96.063	117.88	119.61	84.945	105.3	121.22	105.65	113.18	102.21	70.015
92.626	96.06	117.87	119.6	84.995	105.29	121.19	105.68	113.18	102.2	70.021
92.63	96.055	117.86	119.58	85.007	105.29	121.17	105.7	113.16	102.17	70.026
92.639	96.076	117.84	119.57	85.038	105.3	121.15	105.71	113.15	102.15	70.032
92.648	96.08	117.81	119.58	85.049	105.27	121.13	105.73	113.12	102.12	70.038
92.657	96.081	117.78	119.57	85.068	105.26	121.11	105.75	113.11	102.09	70.045
92.659	96.072	117.73	119.57	85.069	105.23	121.07	105.76	113.05	102.04	70.048
92.669	96.066	117.69	119.55	85.077	105.21	121.06	105.79	113.05	102.04	70.054
92.682	96.091	117.68	119.54	85.102	105.22	121.04	105.81	113.05	102.05	70.063
92.69	96.092	117.66	119.53	85.116	105.23	121.01	105.82	113	102.04	70.068
92.699	96.079	117.62	119.55	85.133	105.23	120.99	105.84	112.99	102.02	70.074
92.707	96.087	117.6	119.55	85.129	105.21	120.97	105.86	112.99	102	70.078
92.714	96.094	117.59	119.54	85.138	105.21	120.95	105.88	112.98	101.99	70.081
92.726	96.095	117.57	119.53	85.163	105.22	120.93	105.9	112.98	102	70.085
92.736	96.103	117.55	119.54	85.197	105.23	120.92	105.91	112.92	101.98	70.088
92.749	96.107	117.55	119.52	85.224	105.24	121.06	105.92	112.89	101.98	70.09
92.751	96.126	117.51	119.48	85.236	105.25	121.03	105.93	112.86	101.98	70.093
92.763	96.113	117.51	119.46	85.271	105.27	121.02	105.96	112.86	101.99	70.095
92.777	96.093	117.49	119.44	85.304	105.28	121	105.98	112.86	102	70.102
92.788	96.087	117.45	119.41	85.353	105.28	120.97	105.99	112.87	102.04	70.107
92.803	96.102	117.44	119.38	85.391	105.29	120.95	105.99	112.87	102.1	70.111
92.822	96.11	117.4	119.38	85.454	105.3	120.92	106.01	112.88	102.16	70.113
92.842	96.124	117.4	119.36	85.512	105.31	120.9	106.02	112.89	102.22	70.118
92.848	96.108	117.36	119.32	85.536	105.31	120.87	106.02	112.89	102.24	70.118
92.854	96.102	117.3	119.28	85.533	105.31	120.84	106.01	112.89	102.22	70.119
92.863	96.096	117.25	119.26	85.543	105.32	120.81	106.01	112.9	102.22	70.122
92.878	96.111	117.23	119.24	85.608	105.33	120.78	106.01	112.9	102.24	70.129
92.904	96.122	117.24	119.24	85.679	105.35	120.76	106.03	112.91	102.3	70.137
92.923	96.109	117.22	119.24	85.74	105.36	120.74	106.04	112.91	102.31	70.143
92.944	96.096	117.2	119.24	85.786	105.36	120.72	106.06	112.94	102.35	70.155
92.959	96.08	117.21	119.22	85.846	105.37	120.71	106.06	112.91	102.38	70.158
92.972	96.057	117.19	119.19	85.891	105.38	120.67	106.07	112.88	102.42	70.16
92.988	96.054	117.18	119.19	85.959	105.39	120.66	106.08	112.9	102.41	70.166
92.998	96.062	117.17	119.17	85.984	105.41	120.64	106.08	112.91	102.39	70.168
93.001	96.053	117.14	119.12	86.018	105.4	120.6	106.05	112.91	102.38	70.173
93.003	96.037	117.09	119.07	86.034	105.41	120.58	106.02	112.91	102.36	70.179
93.006	96.01	117.07	119.03	86.054	105.42	120.55	106	112.92	102.33	70.183
93.008	95.994	117.04	118.98	86.094	105.42	120.52	105.98	112.92	102.29	70.184
93.001	95.968	116.99	118.92	86.093	105.4	120.49	105.96	112.92	102.27	70.185
93.01	95.979	116.97	118.88	86.152	105.41	120.47	105.97	112.93	102.24	70.187
93.012	95.987	116.94	118.84	86.186	105.42	120.43	105.97	112.93	102.22	70.188
93.017	95.984	116.93	118.8	86.21	105.44	120.4	105.97	112.94	102.21	70.19
93.007	95.954	116.89	118.74	86.207	105.44	120.37	105.96	112.9	102.16	70.191
93.008	95.952	116.87	118.7	86.198	105.45	120.33	105.95	112.89	102.14	70.19
93.013	95.939	116.85	118.66	86.242	105.45	120.31	105.96	112.91	102.12	70.193
93.017	95.947	116.82	118.62	86.292	105.46	120.28	105.97	112.91	102.09	70.195
93.02	95.951	116.81	118.58	86.307	105.46	120.25	105.97	112.91	102.08	70.193
93.024	95.942	116.77	118.55	86.313	105.46	120.24	105.98	112.92	102.03	70.197
93.028	95.939	116.74	118.51	86.36	105.47	120.21	105.99	112.92	102.01	70.197
93.032	95.923	116.72	118.48	86.376	105.48	120.18	105.99	112.93	101.97	70.199
93.041	95.917	116.72	118.47	86.427	105.51	120.16	105.99	112.95	101.95	70.202
93.045	95.918	116.71	118.43	86.434	105.51	120.13	105.99	112.95	101.92	70.206
93.047	95.885	116.7	118.4	86.454	105.51	120.1	105.99	112.96	101.9	70.205
93.051	95.879	116.68	118.37	86.506	105.51	120.08	106	112.96	101.88	70.206
93.061	95.873	116.68	118.35	86.574	105.53	120.05	105.98	112.97	101.88	70.21
93.067	95.888	116.67	118.33	86.591	105.54	120.03	105.98	112.97	101.88	70.207
93.077	95.903	116.67	118.32	86.653	105.56	120.01	105.99	112.97	101.87	70.211
93.09	95.924	116.67	118.3	86.696	105.57	119.98	105.99	112.98	101.87	70.216
93.098	95.922	116.68	118.28	86.718	105.59	119.96	106.01	112.99	101.85	70.22
93.106	95.943	116.68	118.25	86.754	105.6	119.93	106.01	113	101.82	70.223
93.109	95.927	116.67	118.21	86.801	105.6	119.9	105.99	112.99	101.82	70.224
93.111	95.921	116.65	118.18	86.823	105.57	119.87	105.99	113	101.79	70.224
93.12	95.95	116.65	118.19	86.822	105.58	119.85	106	112.95	101.78	70.226
93.134	95.975	116.67	118.18	86.873	105.6	119.83	106.01	112.96	101.79	70.229
93.149	96.01	116.7	118.18	86.963	105.62	119.8	106.02	112.97	101.79	70.234
93.162	96	116.72	118.19	86.993	105.64	119.78	106.02	112.98	101.8	70.235
93.172	95.998	116.74	118.18	87.024	105.65	119.75	106.02	112.99	101.8	70.237
93.181	96.013	116.74	118.17	87.065	105.66	119.72	106.03	113.01	101.8	70.238
93.199	96.024	116.76	118.16	87.121	105.68	119.7	106.05	113.01	101.83	70.244
93.212	96.032	116.76	118.16	87.201	105.69	119.68	106.03	113.02	101.84	70.251
93.226	96.046	116.78	118.15	87.282	105.71	119.65	106.03	113.03	101.86	70.254
93.239	96.037	116.78	118.15	87.336	105.72	119.62	106.04	113.04	101.88	70.255
93.246	96.031	116.79	118.12	87.344	105.73	119.59	106.05	113.02	101.89	70.251
93.244	96.025	116.76	118.08	87.348	105.74	119.55	106.04	113.02	101.88	70.244
93.266	96.064	116.79	118.12	87.423	105.77	119.54	106.05	113.03	101.9	70.249
93.283	96.102	116.8	118.15	87.461	105.79	119.53	106.06	113.03	101.92	70.25
93.284	96.086	116.75	118.16	87.457	105.8	119.5	106.06	113.03	101.92	70.251
93.286	96.077	116.73	118.14	87.446	105.8	119.46	106.06	113.04	101.92	70.252
93.29	96.05	116.67	118.12	87.439	105.79	119.43	106.07	113.06	101.92	70.255
93.281	96.038	116.66	118.1	87.429	105.77	119.39	106.06	113.07	101.89	70.256
93.27	96.018	116.63	118.07	87.42	105.77	119.36	106.02	113.08	101.86	70.251
93.279	96.005	116.6	118.04	87.45	105.78	119.32	106.03	113.12	101.87	70.255
93.26	95.975	116.54	118.02	87.44	105.74	119.29	106.01	113.1	101.86	70.253
93.227	95.949	116.49	117.98	87.41	105.71	119.25	105.98	113.1	101.82	70.247
93.228	95.93	116.46	117.96	87.391	105.66	119.22	105.98	113.12	101.82	70.249
93.229	95.92	116.43	117.95	87.383	105.61	119.19	105.96	113.14	101.82	70.251
93.226	95.901	116.39	117.91	87.378	105.62	119.16	105.95	113.14	101.83	70.251
93.235	95.874	116.37	117.88	87.382	105.64	119.13	105.96	113.18	101.83	70.253
93.238	95.858	116.34	117.86	87.375	105.65	119.09	105.96	113.2	101.82	70.258
93.218	95.829	116.3	117.81	87.357	105.65	119.05	105.93	113.21	101.81	70.254
93.216	95.816	116.26	117.79	87.342	105.62	119.02	105.91	113.16	101.85	70.249
93.198	95.797	116.24	117.78	87.336	105.58	118.99	105.88	113.16	101.82	70.248
93.191	95.78	116.2	117.74	87.323	105.57	118.95	105.86	113.17	101.81	70.25
93.175	95.761	116.16	117.69	87.308	105.58	118.92	105.85	113.18	101.79	70.25
93.162	95.759	116.12	117.66	87.291	105.56	118.88	105.81	113.19	101.8	70.246
93.168	95.732	116.09	117.63	87.276	105.59	118.85	105.81	113.22	101.79	70.247
93.17	95.72	116.09	117.61	87.269	105.6	118.82	105.8	113.25	101.77	70.248
93.177	95.741	116.09	117.6	87.261	105.61	118.79	105.79	113.26	101.79	70.249
93.178	95.739	116.04	117.57	87.247	105.61	118.77	105.77	113.26	101.81	70.249
93.178	95.713	115.99	117.53	87.23	105.64	118.74	105.76	113.28	101.8	70.251
93.162	95.693	115.95	117.5	87.215	105.64	118.7	105.73	113.29	101.77	70.25
93.156	95.687	115.93	117.45	87.201	105.65	118.67	105.72	113.31	101.73	70.254
93.153	95.671	115.91	117.43	87.192	105.66	118.63	105.69	113.33	101.71	70.255
93.14	95.642	115.86	117.38	87.165	105.66	118.6	105.68	113.34	101.7	70.257
93.136	95.633	115.82	117.34	87.146	105.67	118.57	105.66	113.35	101.69	70.256
93.113	95.6	115.79	117.31	87.129	105.66	118.53	105.63	113.35	101.67	70.253
93.094	95.574	115.73	117.27	87.103	105.67	118.5	105.61	113.36	101.66	70.255
93.096	95.548	115.69	117.22	87.112	105.68	118.46	105.61	113.39	101.63	70.255
93.085	95.525	115.66	117.17	87.106	105.68	118.43	105.58	113.4	101.62	70.252
93.055	95.506	115.61	117.12	87.082	105.66	118.39	105.56	113.4	101.58	70.251
93.056	95.497	115.6	117.12	87.086	105.63	118.35	105.54	113.41	101.56	70.254
93.08	95.543	115.62	117.16	87.147	105.66	118.34	105.56	113.42	101.61	70.264
93.089	95.54	115.59	117.15	87.167	105.67	118.32	105.56	113.43	101.64	70.272
93.08	95.514	115.54	117.1	87.145	105.69	118.28	105.55	113.44	101.65	70.272
93.079	95.488	115.51	117.06	87.134	105.71	118.25	105.54	113.46	101.65	70.274
93.085	95.466	115.5	117.04	87.127	105.71	118.22	105.55	113.49	101.64	70.277
93.075	95.45	115.47	117	87.117	105.69	118.19	105.55	113.5	101.63	70.275
93.082	95.437	115.43	116.95	87.124	105.72	118.16	105.56	113.53	101.62	70.278
93.068	95.418	115.39	116.94	87.114	105.72	118.12	105.55	113.54	101.58	70.28
93.068	95.409	115.36	116.91	87.094	105.71	118.09	105.54	113.54	101.58	70.281
93.049	95.403	115.33	116.87	87.076	105.68	118.06	105.5	113.55	101.57	70.283
93.028	95.387	115.29	116.84	87.06	105.68	118.02	105.47	113.55	101.52	70.285
93.032	95.361	115.25	116.81	87.046	105.71	117.98	105.47	113.59	101.51	70.287
93.03	95.362	115.22	116.77	87.029	105.72	117.95	105.45	113.59	101.5	70.289
93.001	95.33	115.18	116.74	87.008	105.69	117.91	105.42	113.6	101.45	70.288
92.99	95.317	115.16	116.69	87	105.7	117.87	105.4	113.61	101.44	70.288
92.991	95.305	115.14	116.65	86.994	105.7	117.84	105.41	113.63	101.42	70.29
92.963	95.276	115.11	116.63	86.974	105.67	117.79	105.37	113.63	101.38	70.285
92.917	95.25	115.06	116.59	86.944	105.62	117.75	105.32	113.62	101.32	70.279
92.917	95.224	115.03	116.55	86.939	105.63	117.71	105.32	113.63	101.32	70.279
92.916	95.225	115	116.52	86.923	105.64	117.68	105.32	113.65	101.31	70.283
92.894	95.196	114.97	116.49	86.91	105.58	117.64	105.29	113.63	101.3	70.282
92.874	95.174	114.93	116.43	86.882	105.58	117.61	105.27	113.64	101.28	70.285
92.855	95.155	114.91	116.4	86.884	105.56	117.57	105.23	113.64	101.24	70.283
92.857	95.139	114.88	116.36	86.879	105.57	117.54	105.23	113.66	101.23	70.284
92.827	95.126	114.83	116.31	86.858	105.56	117.5	105.19	113.66	101.21	70.285
92.813	95.107	114.78	116.28	86.841	105.57	117.46	105.17	113.67	101.2	70.287
92.807	95.092	114.75	116.23	86.822	105.53	117.44	105.15	113.68	101.19	70.295
92.811	95.086	114.73	116.2	86.836	105.54	117.41	105.15	113.7	101.16	70.296
92.778	95.074	114.68	116.14	86.811	105.51	117.37	105.11	113.71	101.13	70.296
92.76	95.045	114.64	116.1	86.793	105.5	117.33	105.09	113.71	101.1	70.296
92.766	95.032	114.59	116.05	86.791	105.52	117.3	105.1	113.74	101.1	70.3
92.738	95.02	114.54	116.01	86.772	105.48	117.27	105.07	113.74	101.05	70.301
92.72	94.994	114.5	115.98	86.749	105.45	117.22	105.04	113.74	101.04	70.302
92.721	94.985	114.46	115.95	86.734	105.46	117.19	105.04	113.76	101.04	70.306
92.722	95.004	114.46	115.91	86.753	105.47	117.16	105.02	113.78	100.99	70.31
92.695	94.995	114.46	115.88	86.737	105.44	117.11	104.98	113.78	100.96	70.307
92.663	94.963	114.4	115.82	86.709	105.41	117.08	104.95	113.73	100.96	70.306
92.656	94.94	114.36	115.8	86.696	105.39	117.04	104.93	113.74	100.94	70.311
92.636	94.915	114.32	115.75	86.669	105.39	117.01	104.9	113.74	100.92	70.311
92.626	94.896	114.29	115.71	86.66	105.39	116.97	104.87	113.75	100.89	70.314
92.637	94.89	114.26	115.68	86.681	105.41	116.95	104.88	113.79	100.89	70.318
92.629	94.875	114.25	115.66	86.675	105.38	116.91	104.85	113.79	100.9	70.321
92.626	94.876	114.22	115.63	86.671	105.35	116.88	104.83	113.81	100.87	70.323
92.601	94.86	114.19	115.59	86.656	105.34	116.84	104.79	113.82	100.82	70.321
92.567	94.844	114.14	115.55	86.628	105.32	116.8	104.74	113.83	100.78	70.32
92.552	94.829	114.09	115.51	86.606	105.33	116.77	104.71	113.84	100.75	70.324
92.542	94.837	114.04	115.46	86.593	105.33	116.73	104.71	113.85	100.71	70.324
92.535	94.815	114.03	115.44	86.587	105.28	116.7	104.69	113.85	100.71	70.325
92.513	94.796	113.98	115.4	86.564	105.25	116.66	104.67	113.86	100.68	70.325
92.501	94.78	113.96	115.35	86.555	105.25	116.63	104.64	113.87	100.66	70.328
92.508	94.812	113.93	115.31	86.557	105.27	116.6	104.64	113.89	100.66	70.333
92.51	94.827	113.91	115.29	86.557	105.27	116.57	104.63	113.91	100.64	70.338
92.497	94.815	113.88	115.25	86.556	105.25	116.53	104.61	113.92	100.61	70.34
92.476	94.806	113.86	115.21	86.538	105.23	116.49	104.58	113.9	100.59	70.337
92.458	94.8	113.81	115.15	86.528	105.23	116.46	104.55	113.92	100.56	70.338
92.432	94.778	113.76	115.11	86.497	105.19	116.43	104.51	113.92	100.54	70.339
92.428	94.766	113.75	115.08	86.494	105.18	116.41	104.49	113.93	100.52	70.339
92.404	94.77	113.72	115.04	86.481	105.17	116.37	104.44	113.93	100.49	70.34
92.399	94.752	113.69	115.02	86.476	105.18	116.34	104.42	113.95	100.45	70.341
92.386	94.729	113.66	114.98	86.462	105.16	116.3	104.39	113.95	100.42	70.342
92.348	94.701	113.61	114.95	86.437	105.12	116.26	104.34	113.95	100.39	70.339
92.338	94.685	113.58	114.9	86.42	105.08	116.23	104.32	113.95	100.38	70.342
92.34	94.711	113.55	114.87	86.421	105.09	116.19	104.31	113.97	100.35	70.343
92.31	94.729	113.52	114.83	86.407	105.06	116.15	104.27	113.97	100.31	70.339
92.296	94.71	113.48	114.79	86.385	105.06	116.12	104.26	113.98	100.3	70.34
92.294	94.701	113.46	114.75	86.415	105.07	116.08	104.25	113.99	100.26	70.341
92.273	94.686	113.42	114.69	86.397	105.03	116.05	104.23	113.99	100.25	70.342
92.235	94.66	113.39	114.66	86.379	104.98	116.01	104.18	113.95	100.2	70.336
92.235	94.648	113.35	114.63	86.37	104.99	115.97	104.17	113.96	100.2	70.339
92.235	94.66	113.3	114.58	86.378	105	115.95	104.17	113.99	100.16	70.344
92.217	94.664	113.26	114.55	86.364	104.99	115.91	104.15	113.99	100.13	70.345
92.201	94.639	113.22	114.52	86.347	104.97	115.87	104.13	114	100.11	70.346
92.202	94.633	113.2	114.49	86.337	104.97	115.84	104.12	114	100.12	70.349
92.176	94.605	113.14	114.44	86.315	104.95	115.8	104.1	114.01	100.09	70.352
92.155	94.576	113.09	114.39	86.291	104.91	115.76	104.07	114.01	100.07	70.354
92.125	94.557	113.05	114.35	86.268	104.87	115.73	104.04	114.01	100.03	70.351
92.093	94.555	113	114.3	86.244	104.85	115.69	104.01	114.01	99.991	70.351
92.098	94.601	113	114.28	86.285	104.85	115.66	104	114.04	99.965	70.354
92.091	94.583	112.98	114.24	86.268	104.84	115.62	103.98	114.05	99.943	70.357
92.063	94.561	112.94	114.22	86.245	104.77	115.58	103.96	114.04	99.908	70.356
92.045	94.586	112.9	114.18	86.221	104.74	115.55	103.95	114.06	99.87	70.359
92.046	94.597	112.87	114.14	86.208	104.73	115.52	103.94	114.07	99.86	70.361
92.036	94.582	112.84	114.1	86.192	104.73	115.48	103.92	114.08	99.835	70.362
92.067	94.67	112.88	114.12	86.292	104.75	115.48	103.94	114.11	99.871	70.375
92.101	94.705	112.91	114.15	86.377	104.76	115.76	103.96	114.13	99.951	70.386
92.117	94.713	112.92	114.15	86.399	104.8	115.76	103.97	114.13	99.984	70.392
92.098	94.691	112.86	114.1	86.38	104.8	115.72	103.97	114.13	99.967	70.393
92.082	94.663	112.81	114.05	86.357	104.8	115.69	103.96	114.13	99.955	70.394
92.067	94.644	112.76	114.01	86.334	104.82	115.66	103.92	114.13	99.938	70.395
92.059	94.628	112.72	113.99	86.317	104.81	115.62	103.9	114.14	99.919	70.398
92.047	94.613	112.68	113.95	86.297	104.79	115.59	103.89	114.15	99.901	70.399
92.032	94.631	112.66	113.92	86.274	104.74	115.56	103.88	114.15	99.863	70.4
92.041	94.619	112.65	113.9	86.289	104.77	115.53	103.87	114.18	99.865	70.404
92.023	94.634	112.62	113.86	86.274	104.75	115.5	103.85	114.19	99.818	70.404
92.007	94.618	112.59	113.82	86.25	104.71	115.46	103.84	114.19	99.81	70.407
92.008	94.603	112.54	113.79	86.237	104.71	115.43	103.85	114.2	99.816	70.409
92	94.597	112.49	113.73	86.217	104.72	115.4	103.84	114.21	99.81	70.41
91.977	94.572	112.45	113.7	86.206	104.69	115.36	103.8	114.21	99.805	70.409
91.974	94.594	112.46	113.65	86.194	104.69	115.33	103.79	114.22	99.774	70.413
91.978	94.579	112.43	113.62	86.233	104.7	115.3	103.79	114.24	99.737	70.417
91.948	94.557	112.38	113.57	86.216	104.68	115.26	103.77	114.24	99.71	70.414
91.925	94.541	112.34	113.52	86.199	104.68	115.22	103.74	114.24	99.673	70.416
91.925	94.546	112.33	113.51	86.198	104.65	115.19	103.74	114.25	99.649	70.419
91.917	94.56	112.31	113.47	86.193	104.62	115.16	103.71	114.27	99.606	70.422
91.892	94.538	112.26	113.42	86.168	104.61	115.13	103.69	114.27	99.574	70.423
91.887	94.523	112.23	113.38	86.148	104.61	115.09	103.68	114.27	99.576	70.424
91.885	94.514	112.2	113.37	86.145	104.59	115.06	103.66	114.29	99.569	70.426
91.882	94.515	112.16	113.33	86.131	104.56	115.03	103.65	114.29	99.559	70.427
91.87	94.487	112.11	113.29	86.11	104.51	115	103.64	114.3	99.566	70.429
91.856	94.491	112.07	113.24	86.108	104.52	114.97	103.62	114.31	99.528	70.424
91.83	94.463	112.03	113.21	86.081	104.5	114.93	103.59	114.32	99.496	70.421
91.81	94.451	112.01	113.16	86.067	104.49	114.9	103.57	114.32	99.449	70.421
91.807	94.448	111.99	113.13	86.094	104.48	114.86	103.55	114.32	99.439	70.42
91.779	94.42	111.94	113.09	86.064	104.46	114.82	103.52	114.33	99.418	70.421
91.783	94.408	111.89	113.04	86.052	104.48	114.8	103.52	114.35	99.412	70.426
91.76	94.376	111.85	112.99	86.025	104.44	114.76	103.5	114.32	99.388	70.425
91.763	94.391	111.84	112.97	86.038	104.42	114.73	103.51	114.35	99.355	70.428
91.745	94.366	111.81	112.95	86.032	104.37	114.7	103.48	114.35	99.346	70.428
91.735	94.354	111.78	112.9	86.017	104.37	114.67	103.47	114.35	99.326	70.431
91.74	94.365	111.74	112.86	86.013	104.38	114.64	103.48	114.37	99.328	70.435
91.731	94.35	111.7	112.83	86.011	104.37	114.6	103.47	114.38	99.31	70.436
91.725	94.332	111.66	112.79	86.001	104.35	114.57	103.46	114.39	99.296	70.439
91.727	94.343	111.63	112.76	86.011	104.35	114.54	103.46	114.41	99.262	70.445
91.7	94.318	111.58	112.72	85.988	104.33	114.5	103.43	114.38	99.262	70.441
91.674	94.296	111.54	112.68	85.971	104.28	114.46	103.41	114.38	99.238	70.437
91.649	94.281	111.48	112.64	85.949	104.24	114.43	103.38	114.38	99.215	70.435
91.65	94.266	111.46	112.6	85.94	104.24	114.4	103.39	114.39	99.211	70.438
91.649	94.247	111.42	112.56	85.93	104.21	114.37	103.39	114.4	99.188	70.443
91.647	94.235	111.39	112.52	85.928	104.21	114.34	103.38	114.41	99.167	70.446
91.625	94.214	111.34	112.48	85.908	104.21	114.3	103.36	114.42	99.155	70.446
91.608	94.205	111.31	112.45	85.892	104.17	114.27	103.34	114.43	99.145	70.448
91.579	94.22	111.26	112.41	85.864	104.13	114.23	103.32	114.43	99.109	70.449
91.563	94.217	111.22	112.37	85.846	104.13	114.21	103.28	114.43	99.088	70.451
91.563	94.205	111.17	112.33	85.828	104.14	114.2	103.27	114.4	99.081	70.454
91.546	94.187	111.11	112.28	85.8	104.14	114.17	103.27	114.41	99.056	70.45
91.54	94.175	111.07	112.24	85.778	104.15	114.14	103.26	114.41	99.058	70.45
91.544	94.186	111.05	112.21	85.799	104.16	114.12	103.25	114.42	99.029	70.453
91.539	94.177	111	112.17	85.778	104.17	114.09	103.24	114.44	99.016	70.455
91.519	94.149	110.96	112.16	85.767	104.12	114.05	103.22	114.44	98.995	70.454
91.499	94.131	110.91	112.11	85.749	104.11	114.02	103.2	114.46	98.952	70.456
91.5	94.113	110.87	112.06	85.743	104.12	114	103.19	114.47	98.918	70.462
91.477	94.091	110.83	112.02	85.718	104.13	113.96	103.16	114.45	98.896	70.462
91.448	94.076	110.79	111.99	85.7	104.08	113.93	103.13	114.44	98.86	70.461
91.416	94.054	110.75	111.96	85.674	104.03	113.89	103.11	114.44	98.816	70.459
91.4	94.033	110.73	111.92	85.666	104.04	113.86	103.08	114.45	98.766	70.459
91.389	94.024	110.68	111.89	85.646	104.04	113.83	103.06	114.46	98.767	70.459
91.358	93.996	110.62	111.85	85.618	103.99	113.8	103.03	114.41	98.735	70.453
91.34	93.975	110.58	111.81	85.596	103.95	113.76	103.01	114.37	98.741	70.453
91.31	93.986	110.55	111.77	85.567	103.94	113.73	102.97	114.37	98.691	70.451
91.312	94.001	110.5	111.73	85.561	103.94	113.7	102.98	114.39	98.656	70.455
91.295	94.005	110.46	111.69	85.541	103.91	113.67	102.96	114.39	98.627	70.454
91.283	93.978	110.43	111.65	85.522	103.88	113.64	102.94	114.4	98.633	70.454
91.284	93.946	110.38	111.6	85.519	103.9	113.61	102.94	114.42	98.615	70.456
91.282	93.928	110.35	111.57	85.512	103.89	113.58	102.94	114.43	98.619	70.457
91.256	93.894	110.31	111.53	85.493	103.87	113.54	102.9	114.43	98.591	70.457
91.238	93.879	110.28	111.5	85.477	103.82	113.51	102.88	114.43	98.579	70.459
91.219	93.864	110.25	111.46	85.462	103.8	113.47	102.86	114.44	98.547	70.458
91.184	93.843	110.2	111.42	85.442	103.76	113.44	102.83	114.43	98.493	70.458
91.155	93.818	110.16	111.37	85.42	103.75	113.4	102.79	114.43	98.471	70.45
91.147	93.816	110.11	111.33	85.402	103.76	113.37	102.78	114.43	98.454	70.45
91.112	93.81	110.07	111.28	85.38	103.73	113.34	102.74	114.42	98.416	70.447
91.096	93.808	110.03	111.24	85.364	103.7	113.3	102.72	114.42	98.398	70.448
91.086	93.802	109.99	111.2	85.347	103.71	113.27	102.7	114.43	98.386	70.448
91.086	93.821	109.95	111.16	85.339	103.7	113.24	102.71	114.44	98.382	70.452
91.077	93.812	109.92	111.12	85.331	103.69	113.21	102.69	114.45	98.353	70.45
91.062	93.797	109.87	111.08	85.308	103.67	113.18	102.67	114.46	98.346	70.452
91.065	93.776	109.84	111.05	85.341	103.65	113.16	102.66	114.47	98.326	70.456
91.038	93.754	109.81	111	85.321	103.64	113.13	102.63	114.48	98.31	70.451
91.008	93.752	109.75	110.95	85.297	103.63	113.09	102.6	114.48	98.282	70.444
91.017	93.767	109.74	110.93	85.307	103.64	113.08	102.6	114.5	98.28	70.448
90.982	93.758	109.69	110.89	85.285	103.6	113.04	102.57	114.5	98.234	70.44
90.959	93.724	109.66	110.87	85.268	103.56	113.01	102.54	114.5	98.237	70.434
90.93	93.716	109.63	110.83	85.251	103.55	112.97	102.52	114.51	98.189	70.434
90.912	93.682	109.59	110.78	85.227	103.52	112.94	102.5	114.48	98.173	70.433
90.903	93.683	109.56	110.73	85.226	103.51	112.91	102.48	114.49	98.125	70.436
90.878	93.655	109.52	110.7	85.2	103.5	112.88	102.46	114.49	98.104	70.436
90.876	93.634	109.49	110.66	85.188	103.45	112.85	102.45	114.49	98.114	70.44
90.872	93.606	109.45	110.62	85.173	103.43	112.82	102.45	114.51	98.096	70.444
90.845	93.588	109.42	110.58	85.155	103.39	112.78	102.43	114.51	98.068	70.441
90.831	93.58	109.39	110.53	85.139	103.36	112.75	102.41	114.52	98.042	70.442
90.803	93.549	109.35	110.49	85.114	103.31	112.72	102.38	114.52	98.013	70.442
90.762	93.525	109.29	110.44	85.083	103.26	112.68	102.34	114.52	97.982	70.439
90.75	93.522	109.25	110.4	85.073	103.26	112.65	102.32	114.53	97.94	70.438
90.747	93.504	109.21	110.37	85.068	103.26	112.62	102.31	114.55	97.913	70.439
90.715	93.486	109.19	110.32	85.039	103.22	112.59	102.28	114.47	97.88	70.433
90.718	93.475	109.17	110.29	85.029	103.2	112.58	102.27	114.48	97.888	70.435
90.724	93.46	109.14	110.27	85.015	103.2	112.58	102.28	114.45	97.898	70.439
90.713	93.442	109.11	110.24	84.995	103.2	112.55	102.28	114.44	97.88	70.441
90.68	93.421	109.07	110.2	84.975	103.15	112.52	102.24	114.44	97.846	70.435
90.666	93.406	109.03	110.15	84.958	103.14	112.49	102.22	114.44	97.834	70.436
90.667	93.424	108.99	110.12	84.948	103.15	112.45	102.2	114.45	97.814	70.437
90.65	93.403	108.96	110.08	84.939	103.12	112.42	102.17	114.45	97.78	70.433
90.652	93.376	108.95	110.05	84.962	103.11	112.39	102.17	114.47	97.762	70.436
90.652	93.364	108.91	110	84.975	103.13	112.37	102.17	114.48	97.732	70.438
90.613	93.35	108.88	109.97	84.95	103.07	112.33	102.12	114.41	97.694	70.431
90.614	93.335	108.86	109.94	84.933	103.04	112.3	102.12	114.42	97.687	70.434
90.607	93.314	108.83	109.9	84.919	103	112.27	102.11	114.44	97.679	70.435
90.585	93.302	108.8	109.86	84.908	102.97	112.23	102.08	114.44	97.646	70.437
90.56	93.281	108.75	109.82	84.886	102.95	112.2	102.05	114.44	97.625	70.434
90.536	93.263	108.71	109.77	84.868	102.96	112.17	102.02	114.44	97.589	70.425
90.539	93.264	108.67	109.74	84.904	102.97	112.14	102.01	114.46	97.557	70.428
90.503	93.256	108.63	109.7	84.885	102.94	112.1	101.96	114.43	97.526	70.424
90.479	93.244	108.59	109.67	84.867	102.93	112.07	101.93	114.44	97.496	70.424
90.455	93.229	108.54	109.62	84.84	102.91	112.03	101.9	114.43	97.475	70.426
90.442	93.218	108.5	109.58	84.823	102.9	112.01	101.87	114.44	97.476	70.427
90.412	93.2	108.47	109.53	84.805	102.85	111.97	101.84	114.44	97.461	70.426
90.401	93.192	108.43	109.49	84.795	102.83	111.93	101.83	114.46	97.44	70.426
90.378	93.158	108.39	109.45	84.779	102.78	111.9	101.82	114.46	97.416	70.424
90.344	93.137	108.35	109.41	84.758	102.76	111.87	101.77	114.46	97.378	70.414
90.319	93.113	108.3	109.37	84.738	102.73	111.83	101.74	114.46	97.343	70.415
90.299	93.105	108.28	109.33	84.723	102.71	111.8	101.71	114.46	97.316	70.414
90.28	93.084	108.23	109.29	84.7	102.69	111.76	101.68	114.47	97.298	70.416
90.248	93.06	108.19	109.26	84.678	102.63	111.73	101.66	114.46	97.262	70.415
90.251	93.065	108.16	109.23	84.681	102.64	111.7	101.65	114.47	97.232	70.421
90.225	93.038	108.14	109.21	84.664	102.59	111.67	101.61	114.46	97.201	70.42
90.196	93.02	108.09	109.16	84.639	102.54	111.63	101.58	114.42	97.183	70.421
90.158	92.987	108.04	109.11	84.61	102.52	111.6	101.54	114.39	97.149	70.421
90.122	92.963	107.99	109.07	84.58	102.49	111.56	101.51	114.39	97.116	70.416
90.117	92.952	107.96	109.02	84.564	102.5	111.53	101.49	114.4	97.124	70.416
90.101	92.934	107.94	108.99	84.555	102.47	111.49	101.47	114.4	97.097	70.417
90.102	92.942	107.9	108.94	84.564	102.47	111.46	101.47	114.42	97.07	70.42
90.099	92.95	107.86	108.91	84.555	102.47	111.44	101.45	114.43	97.056	70.423
90.073	92.92	107.81	108.87	84.536	102.44	111.4	101.42	114.43	97.031	70.424
90.046	92.909	107.77	108.83	84.524	102.41	111.37	101.4	114.43	97.003	70.425
90.013	92.903	107.73	108.79	84.504	102.39	111.33	101.36	114.44	96.953	70.422
89.983	92.882	107.68	108.76	84.484	102.34	111.29	101.33	114.43	96.921	70.421
89.961	92.856	107.63	108.7	84.456	102.32	111.26	101.3	114.37	96.909	70.419
89.938	92.838	107.61	108.67	84.453	102.3	111.23	101.26	114.37	96.864	70.42
89.912	92.824	107.56	108.63	84.431	102.28	111.2	101.25	114.37	96.822	70.42
89.887	92.812	107.52	108.58	84.416	102.28	111.16	101.22	114.36	96.789	70.42
89.871	92.785	107.49	108.55	84.407	102.23	111.13	101.2	114.36	96.769	70.421
89.859	92.793	107.47	108.51	84.4	102.21	111.1	101.19	114.37	96.73	70.417
89.853	92.791	107.43	108.47	84.394	102.19	111.07	101.17	114.38	96.71	70.422
89.852	92.78	107.4	108.45	84.389	102.19	111.04	101.16	114.39	96.719	70.424
89.849	92.788	107.38	108.41	84.405	102.19	111.01	101.13	114.4	96.687	70.426
89.841	92.764	107.34	108.37	84.397	102.16	110.98	101.12	114.41	96.668	70.429
89.834	92.765	107.31	108.34	84.39	102.14	110.95	101.11	114.42	96.651	70.432
89.824	92.75	107.29	108.31	84.378	102.11	110.91	101.09	114.43	96.653	70.432
89.822	92.765	107.25	108.27	84.37	102.09	110.89	101.08	114.44	96.639	70.438
89.808	92.751	107.22	108.23	84.356	102.08	110.85	101.06	114.44	96.634	70.439
89.791	92.734	107.18	108.18	84.34	102.04	110.82	101.05	114.44	96.605	70.443
89.774	92.704	107.15	108.14	84.327	102.01	110.79	101.03	114.44	96.592	70.448
89.778	92.68	107.13	108.11	84.319	102.01	110.77	101.01	114.4	96.619	70.453
89.769	92.669	107.08	108.08	84.299	102	110.75	101	114.4	96.615	70.46
89.754	92.645	107.04	108.03	84.273	101.98	110.73	100.99	114.41	96.583	70.461
89.75	92.631	107.02	108	84.254	101.98	110.69	100.98	114.35	96.591	70.462
89.739	92.607	106.99	107.96	84.237	101.98	110.67	100.96	114.35	96.571	70.467
89.744	92.615	106.98	107.94	84.24	102	110.64	100.96	114.37	96.545	70.465
89.724	92.598	106.94	107.9	84.218	101.95	110.61	100.93	114.3	96.533	70.463
89.693	92.59	106.91	107.86	84.195	101.93	110.57	100.89	114.3	96.485	70.464
89.681	92.575	106.87	107.83	84.184	101.9	110.54	100.88	114.3	96.473	70.466
89.666	92.576	106.83	107.78	84.168	101.88	110.51	100.86	114.31	96.453	70.47
89.672	92.609	106.8	107.76	84.209	101.89	110.49	100.86	114.33	96.445	70.473
89.652	92.598	106.78	107.74	84.196	101.84	110.45	100.83	114.31	96.421	70.475
89.645	92.574	106.74	107.7	84.175	101.84	110.44	100.8	114.3	96.423	70.481
89.633	92.56	106.69	107.66	84.156	101.83	110.42	100.77	114.3	96.414	70.484
89.639	92.539	106.66	107.64	84.188	101.84	110.4	100.78	114.32	96.392	70.489
89.613	92.516	106.62	107.59	84.167	101.83	110.36	100.75	114.32	96.36	70.486
89.615	92.517	106.6	107.58	84.156	101.82	110.33	100.74	114.32	96.355	70.489
89.59	92.511	106.56	107.55	84.137	101.78	110.3	100.73	114.33	96.321	70.49
89.57	92.506	106.52	107.52	84.116	101.75	110.26	100.7	114.33	96.294	70.492
89.571	92.514	106.52	107.5	84.132	101.72	110.23	100.69	114.33	96.3	70.495
89.556	92.491	106.49	107.46	84.12	101.69	110.2	100.66	114.33	96.281	70.495
89.534	92.479	106.45	107.42	84.098	101.66	110.16	100.63	114.32	96.283	70.494
89.535	92.495	106.41	107.38	84.084	101.67	110.14	100.62	114.34	96.277	70.498
89.532	92.48	106.37	107.34	84.07	101.66	110.13	100.59	114.34	96.273	70.504
89.506	92.469	106.35	107.3	84.05	101.62	110.1	100.56	114.29	96.242	70.499
89.482	92.458	106.31	107.3	84.026	101.57	110.07	100.54	114.29	96.214	70.494
89.471	92.446	106.27	107.26	84.009	101.53	110.04	100.52	114.29	96.2	70.493
89.449	92.414	106.23	107.22	83.986	101.5	110	100.5	114.27	96.191	70.494
89.448	92.409	106.2	107.19	83.98	101.49	109.97	100.49	114.28	96.173	70.497
89.45	92.397	106.16	107.16	83.988	101.5	109.94	100.5	114.29	96.145	70.501
89.431	92.392	106.15	107.12	83.971	101.49	109.91	100.48	114.3	96.127	70.5
89.414	92.363	106.1	107.08	83.957	101.46	109.88	100.45	114.32	96.094	70.503
89.417	92.378	106.08	107.06	83.978	101.44	109.85	100.45	114.33	96.078	70.505
89.414	92.396	106.06	107.02	83.97	101.4	109.82	100.45	114.34	96.076	70.507
89.393	92.382	106.02	107	83.956	101.39	109.79	100.43	114.35	96.05	70.508
89.395	92.368	105.98	106.95	83.945	101.4	109.76	100.43	114.35	96.061	70.511
89.383	92.357	105.95	106.91	83.935	101.37	109.73	100.43	114.36	96.04	70.516
89.379	92.411	105.9	106.87	83.922	101.37	109.7	100.42	114.36	96.005	70.52
89.342	92.408	105.86	106.83	83.896	101.35	109.66	100.38	114.28	95.99	70.518
89.328	92.391	105.82	106.79	83.879	101.32	109.64	100.36	114.24	95.977	70.522
89.298	92.371	105.77	106.74	83.849	101.3	109.6	100.34	114.24	95.935	70.525
89.3	92.357	105.74	106.71	83.834	101.3	109.6	100.32	114.25	95.938	70.528
89.303	92.348	105.7	106.68	83.83	101.32	109.57	100.33	114.27	95.913	70.532
89.302	92.322	105.66	106.64	83.822	101.34	109.54	100.32	114.28	95.896	70.535
89.279	92.344	105.63	106.6	83.803	101.32	109.51	100.29	114.28	95.864	70.534
89.257	92.315	105.6	106.58	83.78	101.26	109.47	100.27	114.28	95.863	70.532
89.229	92.295	105.55	106.55	83.761	101.21	109.44	100.23	114.28	95.836	70.53
89.201	92.29	105.51	106.51	83.734	101.19	109.4	100.2	114.28	95.786	70.531
89.198	92.278	105.47	106.47	83.722	101.16	109.38	100.2	114.29	95.787	70.532
89.186	92.252	105.44	106.43	83.705	101.12	109.34	100.17	114.29	95.787	70.535
89.188	92.264	105.42	106.4	83.704	101.11	109.32	100.18	114.32	95.774	70.539
89.173	92.272	105.39	106.37	83.694	101.1	109.28	100.16	114.33	95.749	70.541
89.153	92.263	105.35	106.33	83.677	101.09	109.25	100.14	114.33	95.716	70.542
89.155	92.243	105.32	106.29	83.703	101.09	109.22	100.13	114.35	95.71	70.547
89.145	92.229	105.28	106.25	83.689	101.08	109.19	100.12	114.36	95.696	70.55
89.149	92.244	105.26	106.23	83.683	101.09	109.16	100.12	114.38	95.689	70.554
89.148	92.227	105.23	106.21	83.683	101.06	109.14	100.1	114.39	95.677	70.56
89.133	92.222	105.19	106.16	83.664	101.06	109.1	100.09	114.4	95.659	70.564
89.134	92.223	105.18	106.13	83.657	101.06	109.08	100.09	114.4	95.666	70.57
89.134	92.214	105.15	106.09	83.652	101.05	109.05	100.08	114.42	95.658	70.576
89.136	92.206	105.12	106.07	83.663	101.06	109.02	100.09	114.44	95.63	70.581
89.14	92.211	105.1	106.04	83.654	101.07	108.99	100.09	114.45	95.631	70.587
89.143	92.187	105.08	106.02	83.669	101.08	108.96	100.07	114.46	95.629	70.595
89.148	92.17	105.08	105.99	83.712	101.08	108.93	100.05	114.46	95.622	70.603
89.148	92.156	105.06	105.96	83.715	101.07	108.9	100.05	114.46	95.625	70.607
89.146	92.136	105.02	105.93	83.707	101.08	108.87	100.04	114.47	95.623	70.613
89.146	92.116	104.99	105.89	83.697	101.07	108.84	100.04	114.47	95.618	70.617
89.14	92.096	104.95	105.86	83.688	101.07	108.81	100.04	114.48	95.594	70.622
89.135	92.079	104.94	105.82	83.686	101.05	108.78	100.03	114.49	95.593	70.625
89.144	92.09	104.94	105.79	83.773	101.05	108.76	100.04	114.51	95.594	70.634
89.149	92.113	104.93	105.77	83.802	101.06	108.73	100.04	114.52	95.585	70.641
89.159	92.092	104.94	105.76	83.833	101.03	108.7	100.04	114.53	95.593	70.649
89.179	92.168	104.95	105.75	83.971	101.04	108.68	100.04	114.56	95.604	70.662
89.18	92.163	104.91	105.72	83.961	101.05	108.65	100.05	114.57	95.598	70.667
89.17	92.137	104.87	105.68	83.944	101.05	108.62	100.03	114.57	95.608	70.67
89.162	92.128	104.86	105.65	83.946	101.03	108.59	100.03	114.57	95.568	70.672
89.168	92.12	104.84	105.65	84.011	100.99	108.56	100.03	114.58	95.566	70.676
89.175	92.106	104.82	105.64	84.072	100.96	108.53	100.03	114.59	95.578	70.681
89.175	92.092	104.79	105.61	84.081	100.95	108.49	100.03	114.6	95.562	70.688
89.181	92.114	104.77	105.59	84.111	100.95	108.46	100.04	114.6	95.563	70.694
89.185	92.119	104.73	105.56	84.111	100.96	108.44	100.04	114.61	95.575	70.701
89.187	92.127	104.69	105.53	84.114	100.94	108.4	100.05	114.64	95.566	70.707
89.196	92.145	104.67	105.51	84.199	100.92	108.37	100.05	114.65	95.594	70.711
89.205	92.157	104.65	105.5	84.262	100.91	108.34	100.04	114.67	95.612	70.719
89.214	92.186	104.64	105.5	84.314	100.92	108.32	100.04	114.68	95.625	70.727
89.221	92.178	104.64	105.48	84.368	100.93	108.29	100.04	114.7	95.646	70.734
89.221	92.179	104.61	105.44	84.355	100.94	108.26	100.04	114.7	95.676	70.738
89.203	92.168	104.56	105.39	84.334	100.95	108.22	100.01	114.7	95.688	70.742
89.195	92.151	104.53	105.35	84.318	100.95	108.19	99.994	114.7	95.698	70.747
89.203	92.162	104.51	105.33	84.304	100.95	108.17	99.993	114.64	95.707	70.751
89.221	92.213	104.52	105.32	84.323	100.96	108.4	100.01	114.64	95.731	70.756
89.233	92.224	104.5	105.3	84.355	100.98	108.39	100.02	114.64	95.724	70.762
89.248	92.254	104.5	105.29	84.388	100.99	108.39	100.03	114.64	95.734	70.77
89.259	92.258	104.49	105.27	84.421	101.01	108.38	100.03	114.63	95.728	70.776
89.271	92.241	104.49	105.28	84.431	101.03	108.38	100.04	114.63	95.724	70.781
89.288	92.281	104.49	105.31	84.466	101.03	108.5	100.04	114.64	95.732	70.789
89.301	92.289	104.48	105.29	84.501	101.05	108.47	100.04	114.65	95.744	70.799
89.313	92.318	104.48	105.29	84.542	101.08	108.45	100.04	114.66	95.734	70.81
89.325	92.361	104.47	105.28	84.603	101.1	108.43	100.05	114.67	95.742	70.821
89.352	92.426	104.48	105.27	84.702	101.09	108.41	100.09	114.71	95.737	70.826
89.366	92.448	104.49	105.26	84.763	101.1	108.38	100.12	114.73	95.734	70.836
89.377	92.488	104.48	105.25	84.834	101.11	108.35	100.14	114.74	95.717	70.844
89.394	92.532	104.49	105.25	84.91	101.12	108.34	100.16	114.77	95.721	70.852
89.406	92.55	104.5	105.24	84.952	101.12	108.32	100.16	114.78	95.717	70.858
89.421	92.569	104.49	105.23	85.022	101.13	108.3	100.18	114.8	95.718	70.865
89.439	92.598	104.51	105.23	85.1	101.15	108.28	100.19	114.82	95.731	70.875
89.447	92.631	104.5	105.23	85.154	101.15	108.26	100.19	114.83	95.711	70.88
89.458	92.646	104.49	105.23	85.229	101.13	108.24	100.2	114.84	95.706	70.887
89.471	92.689	104.47	105.22	85.322	101.12	108.21	100.21	114.85	95.704	70.892
89.483	92.708	104.47	105.22	85.388	101.13	108.19	100.2	114.86	95.693	70.898
89.524	92.786	104.52	105.27	85.557	101.17	108.18	100.23	114.91	95.736	70.909
89.554	92.875	104.55	105.29	85.701	101.21	108.17	100.25	114.94	95.757	70.923
89.565	92.894	104.56	105.29	85.737	101.21	108.15	100.25	114.95	95.743	70.93
89.578	92.927	104.56	105.29	85.791	101.23	108.12	100.26	114.96	95.74	70.938
89.605	92.966	104.59	105.31	85.893	101.26	108.1	100.27	114.99	95.745	70.946
89.623	92.988	104.59	105.3	85.956	101.27	108.08	100.27	115	95.75	70.955
89.646	93.021	104.61	105.32	86.093	101.28	108.07	100.28	115.03	95.766	70.961
89.663	93.036	104.65	105.33	86.157	101.27	108.05	100.29	115.04	95.781	70.968
89.678	93.058	104.67	105.34	86.245	101.26	108.03	100.29	115.05	95.789	70.976
89.695	93.084	104.68	105.34	86.377	101.29	108.01	100.29	115.06	95.792	70.985
89.713	93.12	104.69	105.35	86.451	101.31	108	100.3	115.08	95.801	70.991
89.734	93.135	104.7	105.38	86.508	101.31	108.05	100.29	115.09	95.812	70.997
89.75	93.153	104.71	105.39	86.573	101.33	108.04	100.28	115.1	95.822	71.001
89.774	93.168	104.75	105.4	86.729	101.33	108.02	100.29	115.11	95.871	71.009
89.789	93.157	104.75	105.38	86.769	101.36	108	100.29	115.12	95.916	71.015
89.815	93.214	104.76	105.38	86.883	101.39	107.98	100.3	115.13	95.971	71.023
89.839	93.239	104.78	105.4	87.015	101.4	107.96	100.31	115.15	96.002	71.031
89.859	93.272	104.8	105.41	87.111	101.42	107.95	100.32	115.18	96.006	71.042
89.878	93.294	104.82	105.4	87.173	101.43	107.93	100.32	115.2	96.025	71.047
89.903	93.334	104.83	105.41	87.251	101.44	107.91	100.33	115.23	96.047	71.055
89.922	93.363	104.84	105.42	87.34	101.46	107.89	100.34	115.25	96.067	71.062
89.942	93.371	104.84	105.46	87.406	101.47	107.88	100.34	115.26	96.108	71.07
89.954	93.362	104.82	105.44	87.462	101.48	107.86	100.34	115.27	96.137	71.074
89.971	93.366	104.83	105.45	87.505	101.49	107.85	100.35	115.27	96.155	71.079
90	93.378	104.85	105.49	87.618	101.51	108.13	100.36	115.26	96.209	71.085
90.018	93.4	104.86	105.52	87.71	101.53	108.12	100.38	115.27	96.217	71.091
90.034	93.436	104.87	105.52	87.79	101.55	108.1	100.39	115.27	96.235	71.098
90.057	93.489	104.92	105.57	87.933	101.56	108.08	100.39	115.28	96.241	71.104
90.071	93.511	104.92	105.57	88.002	101.57	108.07	100.4	115.29	96.251	71.111
90.087	93.59	104.95	105.56	88.075	101.59	108.06	100.4	115.29	96.261	71.117
90.1	93.611	104.96	105.55	88.15	101.6	108.05	100.41	115.3	96.264	71.122
90.112	93.593	104.96	105.54	88.23	101.62	108.03	100.41	115.32	96.263	71.128
90.129	93.601	104.97	105.55	88.292	101.64	108.02	100.42	115.33	96.281	71.137
90.153	93.609	104.99	105.57	88.384	101.67	108.28	100.42	115.35	96.311	71.144
90.166	93.604	105	105.58	88.463	101.69	108.26	100.43	115.36	96.322	71.146
90.204	93.671	105.07	105.65	88.694	101.7	108.26	100.44	115.4	96.338	71.152
90.237	93.774	105.14	105.7	88.876	101.71	108.25	100.45	115.45	96.339	71.155
90.25	93.782	105.16	105.72	88.936	101.74	108.23	100.46	115.46	96.334	71.156
90.265	93.804	105.18	105.77	88.986	101.75	108.2	100.47	115.48	96.354	71.163
90.283	93.826	105.21	105.82	89.06	101.77	108.18	100.47	115.49	96.37	71.167
90.297	93.879	105.21	105.83	89.125	101.8	108.16	100.46	115.51	96.373	71.174
90.317	93.925	105.23	105.87	89.26	101.82	108.15	100.46	115.53	96.38	71.184
90.333	93.947	105.24	105.88	89.365	101.85	108.14	100.45	115.55	96.407	71.19
90.337	93.929	105.22	105.87	89.364	101.86	108.12	100.43	115.56	96.427	71.187
90.342	93.937	105.21	105.86	89.378	101.86	108.1	100.4	115.57	96.44	71.189
90.347	93.931	105.19	105.84	89.404	101.87	108.09	100.37	115.59	96.44	71.194
90.351	93.926	105.2	105.84	89.415	101.87	108.07	100.35	115.59	96.428	71.192
90.355	93.92	105.18	105.82	89.433	101.87	108.06	100.32	115.62	96.433	71.195
90.361	93.912	105.18	105.82	89.456	101.87	108.05	100.29	115.62	96.432	71.199
90.367	93.887	105.18	105.82	89.474	101.86	108.04	100.26	115.64	96.441	71.198
90.368	93.872	105.15	105.79	89.489	101.86	108.02	100.23	115.65	96.431	71.199
90.372	93.86	105.15	105.78	89.494	101.87	108.01	100.21	115.68	96.425	71.201
90.376	93.851	105.16	105.77	89.495	101.87	108	100.17	115.69	96.426	71.204
90.379	93.849	105.15	105.76	89.486	101.87	107.97	100.15	115.71	96.431	71.205
90.38	93.828	105.14	105.75	89.482	101.85	107.96	100.12	115.72	96.408	71.207
90.382	93.825	105.12	105.73	89.478	101.86	107.93	100.11	115.74	96.395	71.209
90.379	93.804	105.1	105.73	89.475	101.84	107.91	100.08	115.75	96.369	71.211
90.383	93.798	105.1	105.72	89.487	101.85	107.9	100.04	115.77	96.353	71.215
90.383	93.79	105.08	105.71	89.484	101.85	107.88	100.01	115.79	96.352	71.217
90.384	93.787	105.07	105.69	89.486	101.86	107.85	99.982	115.8	96.345	71.218
90.385	93.779	105.08	105.68	89.483	101.86	107.84	99.95	115.81	96.323	71.215
90.4	93.776	105.09	105.7	89.513	101.86	107.95	99.928	115.84	96.355	71.221
90.402	93.764	105.07	105.68	89.507	101.86	107.91	99.932	115.87	96.328	71.223
90.403	93.75	105.07	105.68	89.504	101.84	107.89	99.913	115.88	96.318	71.226
90.406	93.735	105.06	105.66	89.51	101.84	107.87	99.895	115.91	96.304	71.23
90.415	93.732	105.05	105.64	89.556	101.88	107.84	99.895	115.94	96.303	71.233
90.402	93.73	105.02	105.61	89.556	101.86	107.8	99.861	115.96	96.281	71.234
90.403	93.727	105	105.6	89.562	101.86	107.77	99.842	115.98	96.267	71.238
90.403	93.716	104.98	105.58	89.561	101.85	107.74	99.819	116	96.257	71.241
90.4	93.698	104.95	105.55	89.548	101.86	107.72	99.797	116.03	96.224	71.243
90.402	93.686	104.93	105.53	89.568	101.87	107.69	99.782	116.05	96.195	71.244
90.405	93.671	104.9	105.5	89.553	101.88	107.66	99.79	116.08	96.182	71.248
90.378	93.643	104.85	105.46	89.528	101.85	107.62	99.758	116.1	96.147	71.244
90.385	93.658	104.84	105.45	89.539	101.86	107.59	99.753	116.14	96.123	71.246
90.377	93.643	104.81	105.42	89.531	101.87	107.56	99.738	116.16	96.099	71.247
90.368	93.638	104.79	105.41	89.511	101.88	107.52	99.72	116.17	96.076	71.247
90.369	93.623	104.76	105.38	89.5	101.89	107.49	99.7	116.21	96.047	71.251
90.375	93.608	104.74	105.35	89.531	101.9	107.46	99.688	116.26	96.023	71.256
90.367	93.587	104.72	105.35	89.511	101.91	107.43	99.659	116.26	96.013	71.257
90.352	93.566	104.69	105.32	89.495	101.89	107.4	99.643	116.27	95.992	71.261
90.346	93.547	104.66	105.29	89.476	101.89	107.36	99.636	116.29	95.977	71.265
90.324	93.529	104.61	105.26	89.453	101.9	107.33	99.61	116.31	95.945	71.264
90.328	93.515	104.59	105.24	89.455	101.94	107.3	99.599	116.33	95.925	71.267
90.315	93.516	104.58	105.21	89.434	101.92	107.26	99.582	116.35	95.903	71.267
90.311	93.523	104.57	105.19	89.414	101.88	107.23	99.567	116.36	95.907	71.268
90.314	93.521	104.57	105.18	89.438	101.89	107.2	99.542	116.39	95.877	71.272
90.294	93.497	104.55	105.15	89.404	101.86	107.16	99.521	116.4	95.851	71.273
90.296	93.495	104.53	105.12	89.409	101.89	107.13	99.494	116.42	95.849	71.276
90.3	93.499	104.5	105.09	89.404	101.91	107.1	99.494	116.45	95.837	71.279
90.304	93.487	104.47	105.06	89.421	101.92	107.08	99.492	116.48	95.822	71.282
90.297	93.472	104.44	105.04	89.408	101.92	107.04	99.485	116.49	95.803	71.282
90.27	93.464	104.42	105.02	89.384	101.88	107	99.448	116.49	95.761	71.283
90.246	93.446	104.37	105	89.356	101.85	106.97	99.415	116.5	95.742	71.284
90.247	93.457	104.34	104.97	89.34	101.84	106.95	99.392	116.52	95.737	71.287
90.25	93.452	104.33	104.95	89.332	101.85	106.93	99.374	116.56	95.696	71.292
90.251	93.437	104.32	104.94	89.366	101.85	106.89	99.351	116.59	95.666	71.286
90.229	93.425	104.29	104.92	89.354	101.82	106.86	99.323	116.59	95.64	71.285
90.205	93.395	104.27	104.88	89.326	101.79	106.83	99.293	116.6	95.605	71.286
90.21	93.386	104.26	104.86	89.35	101.8	106.79	99.281	116.63	95.597	71.29
90.215	93.398	104.22	104.83	89.349	101.82	106.76	99.284	116.66	95.588	71.296
90.214	93.402	104.2	104.81	89.334	101.82	106.73	99.266	116.67	95.574	71.298
90.215	93.39	104.17	104.78	89.331	101.83	106.69	99.245	116.68	95.571	71.303
90.216	93.388	104.16	104.76	89.365	101.84	106.66	99.229	116.71	95.54	71.306
90.22	93.389	104.14	104.74	89.398	101.86	106.63	99.212	116.72	95.535	71.31
90.219	93.374	104.13	104.71	89.401	101.85	106.6	99.201	116.74	95.52	71.316
90.22	93.363	104.1	104.68	89.403	101.85	106.57	99.182	116.77	95.494	71.319
90.224	93.357	104.08	104.66	89.46	101.86	106.54	99.179	116.79	95.478	71.323
90.202	93.358	104.04	104.63	89.445	101.86	106.5	99.151	116.8	95.433	71.324
90.187	93.349	104.01	104.61	89.433	101.86	106.47	99.113	116.82	95.411	71.326
90.19	93.341	104	104.6	89.454	101.84	106.43	99.103	116.83	95.409	71.329
90.192	93.345	103.99	104.56	89.473	101.85	106.41	99.09	116.85	95.389	71.331
90.187	93.34	103.98	104.54	89.489	101.86	106.37	99.069	116.87	95.372	71.334
90.173	93.335	103.95	104.52	89.476	101.82	106.34	99.039	116.88	95.347	71.339
90.164	93.317	103.94	104.5	89.452	101.79	106.31	99.017	116.9	95.33	71.342
90.155	93.314	103.9	104.48	89.438	101.79	106.28	98.992	116.91	95.32	71.343
90.14	93.296	103.86	104.44	89.425	101.79	106.25	98.96	116.92	95.3	71.344
90.128	93.285	103.86	104.42	89.411	101.79	106.21	98.925	116.93	95.263	71.34
90.118	93.283	103.85	104.4	89.395	101.79	106.18	98.9	116.94	95.242	71.343
90.113	93.268	103.82	104.38	89.383	101.79	106.15	98.867	116.95	95.243	71.346
90.119	93.269	103.81	104.36	89.405	101.8	106.12	98.862	116.98	95.228	71.351
90.101	93.27	103.77	104.32	89.388	101.76	106.09	98.829	116.99	95.202	71.355
90.104	93.258	103.75	104.3	89.428	101.78	106.06	98.816	117.02	95.177	71.356
90.077	93.243	103.74	104.28	89.408	101.75	106.02	98.786	117.02	95.132	71.357
90.069	93.222	103.71	104.25	89.396	101.73	105.99	98.759	117.04	95.126	71.361
90.069	93.227	103.68	104.22	89.411	101.74	105.96	98.751	117.05	95.099	71.364
90.071	93.235	103.65	104.2	89.406	101.75	105.93	98.76	117.08	95.078	71.365
90.048	93.236	103.63	104.18	89.383	101.71	105.89	98.714	117.08	95.063	71.365
90.037	93.23	103.6	104.16	89.37	101.7	105.86	98.681	117.1	95.026	71.37
90.031	93.212	103.57	104.13	89.355	101.67	105.82	98.653	117.11	95.03	71.371
90.017	93.191	103.55	104.11	89.328	101.68	105.79	98.62	117.13	95.002	71.374
90.022	93.203	103.54	104.09	89.344	101.68	105.77	98.614	117.15	94.995	71.377
90.025	93.211	103.53	104.06	89.345	101.68	105.74	98.604	117.18	94.994	71.383
90.022	93.215	103.51	104.04	89.337	101.68	105.71	98.577	117.19	94.97	71.388
90.026	93.227	103.5	104.03	89.338	101.68	105.68	98.558	117.21	94.968	71.395
90.026	93.245	103.49	104	89.333	101.67	105.65	98.545	117.23	94.949	71.395
90.018	93.246	103.46	103.97	89.328	101.66	105.61	98.518	117.24	94.946	71.397
89.983	93.254	103.44	103.94	89.307	101.62	105.58	98.471	117.23	94.898	71.395
89.979	93.242	103.42	103.92	89.308	101.58	105.55	98.457	117.25	94.879	71.399
89.961	93.243	103.39	103.89	89.305	101.58	105.52	98.424	117.27	94.847	71.398
89.965	93.229	103.37	103.87	89.353	101.59	105.49	98.42	117.29	94.819	71.399
89.954	93.205	103.33	103.84	89.339	101.56	105.46	98.393	117.3	94.809	71.401
89.931	93.187	103.3	103.81	89.32	101.52	105.42	98.365	117.3	94.785	71.392
89.902	93.16	103.27	103.78	89.296	101.49	105.39	98.328	117.31	94.759	71.393
89.908	93.154	103.25	103.77	89.324	101.5	105.36	98.315	117.34	94.739	71.399
89.902	93.159	103.23	103.74	89.324	101.49	105.33	98.291	117.35	94.724	71.401
89.893	93.15	103.22	103.72	89.307	101.48	105.29	98.266	117.36	94.717	71.405
89.899	93.162	103.19	103.69	89.311	101.49	105.26	98.269	117.4	94.705	71.411
89.901	93.159	103.16	103.67	89.311	101.5	105.23	98.257	117.42	94.684	71.414
89.878	93.164	103.13	103.64	89.302	101.47	105.2	98.237	117.42	94.649	71.413
89.864	93.158	103.13	103.62	89.287	101.43	105.17	98.206	117.43	94.628	71.413
89.854	93.15	103.11	103.6	89.267	101.42	105.14	98.175	117.44	94.623	71.417
89.859	93.161	103.1	103.59	89.27	101.43	105.12	98.168	117.46	94.611	71.418
89.848	93.173	103.07	103.55	89.254	101.41	105.09	98.145	117.47	94.6	71.42
89.846	93.181	103.05	103.54	89.25	101.41	105.05	98.118	117.48	94.567	71.423
89.832	93.172	103.04	103.52	89.238	101.4	105.02	98.083	117.49	94.547	71.425
89.829	93.164	103.01	103.5	89.231	101.38	104.99	98.065	117.51	94.529	71.427
89.824	93.14	103.01	103.47	89.215	101.39	104.96	98.04	117.52	94.511	71.43
89.833	93.151	103	103.46	89.259	101.41	104.93	98.041	117.56	94.501	71.435
89.813	93.14	102.98	103.43	89.243	101.39	104.89	98.013	117.56	94.474	71.436
89.816	93.125	102.96	103.42	89.24	101.4	104.86	97.992	117.58	94.463	71.443
89.808	93.11	102.95	103.39	89.236	101.4	104.83	97.966	117.59	94.44	71.446
89.809	93.118	102.92	103.36	89.231	101.4	104.8	97.954	117.61	94.427	71.45
89.813	93.13	102.9	103.34	89.262	101.41	104.77	97.946	117.62	94.42	71.454
89.814	93.109	102.9	103.32	89.272	101.39	104.74	97.937	117.64	94.42	71.456
89.818	93.124	102.86	103.29	89.283	101.4	104.71	97.93	117.67	94.404	71.46
89.8	93.128	102.85	103.26	89.294	101.38	104.68	97.903	117.68	94.365	71.457
89.776	93.12	102.82	103.23	89.274	101.35	104.65	97.863	117.69	94.337	71.452
89.765	93.124	102.81	103.21	89.272	101.31	104.61	97.826	117.7	94.311	71.452
89.732	93.1	102.77	103.18	89.254	101.27	104.58	97.798	117.7	94.269	71.453
89.729	93.092	102.73	103.14	89.251	101.28	104.55	97.779	117.73	94.244	71.456
89.729	93.08	102.71	103.12	89.274	101.27	104.52	97.761	117.75	94.203	71.458
89.719	93.06	102.69	103.1	89.259	101.24	104.48	97.735	117.76	94.191	71.458
89.705	93.048	102.67	103.07	89.243	101.2	104.45	97.709	117.77	94.171	71.461
89.686	93.046	102.65	103.05	89.234	101.17	104.41	97.67	117.77	94.14	71.463
89.687	93.025	102.63	103.04	89.233	101.17	104.38	97.659	117.79	94.122	71.471
89.691	93.029	102.62	103.01	89.248	101.17	104.35	97.645	117.81	94.133	71.475
89.682	93.041	102.6	102.99	89.262	101.16	104.32	97.618	117.83	94.098	71.477
89.677	93.042	102.57	102.96	89.251	101.16	104.29	97.612	117.84	94.068	71.481
89.687	93.071	102.58	102.95	89.287	101.16	104.26	97.607	117.87	94.076	71.484
89.696	93.107	102.56	102.92	89.305	101.18	104.24	97.598	117.9	94.063	71.49
89.696	93.105	102.53	102.89	89.325	101.16	104.2	97.565	117.91	94.064	71.494
89.692	93.099	102.51	102.87	89.322	101.15	104.17	97.551	117.92	94.051	71.499
89.696	93.128	102.49	102.83	89.325	101.16	104.14	97.548	117.94	94.033	71.504
89.689	93.126	102.48	102.81	89.311	101.16	104.11	97.518	117.96	94.007	71.507
89.677	93.121	102.45	102.77	89.29	101.16	104.08	97.507	117.97	93.974	71.511
89.678	93.106	102.41	102.73	89.28	101.17	104.05	97.504	117.99	93.953	71.518
89.685	93.104	102.41	102.72	89.303	101.14	104.02	97.511	118.02	93.958	71.523
89.675	93.098	102.39	102.7	89.299	101.13	103.98	97.487	118.03	93.933	71.527
89.674	93.103	102.38	102.67	89.295	101.13	103.95	97.471	118.05	93.904	71.532
89.682	93.104	102.36	102.65	89.395	101.12	103.92	97.475	118.08	93.892	71.54
89.695	93.086	102.35	102.64	89.551	101.13	103.9	97.491	118.12	93.891	71.55
89.705	93.115	102.34	102.64	89.618	101.15	103.87	97.507	118.14	93.873	71.557
89.709	93.113	102.32	102.61	89.633	101.16	103.84	97.502	118.16	93.864	71.562
89.719	93.124	102.31	102.58	89.699	101.18	103.81	97.493	118.18	93.875	71.57
89.718	93.113	102.31	102.55	89.674	101.19	103.78	97.481	118.2	93.846	71.578
89.702	93.095	102.27	102.51	89.667	101.19	103.75	97.468	118.19	93.846	71.579
89.717	93.11	102.28	102.52	89.697	101.2	103.74	97.47	118.2	93.872	71.585
89.715	93.095	102.25	102.51	89.697	101.19	103.71	97.446	118.21	93.865	71.59
89.718	93.078	102.22	102.49	89.702	101.19	103.68	97.434	118.23	93.86	71.593
89.728	93.06	102.2	102.48	89.714	101.22	103.65	97.429	118.26	93.85	71.597
89.734	93.085	102.18	102.47	89.706	101.22	103.63	97.433	118.28	93.829	71.602
89.718	93.062	102.16	102.44	89.7	101.2	103.59	97.4	118.28	93.827	71.602
89.711	93.069	102.14	102.44	89.693	101.17	103.56	97.378	118.29	93.8	71.603
89.704	93.067	102.11	102.42	89.673	101.16	103.53	97.353	118.29	93.8	71.603
89.701	93.056	102.08	102.39	89.663	101.15	103.5	97.33	118.31	93.78	71.607
89.705	93.078	102.07	102.37	89.672	101.15	103.48	97.324	118.33	93.781	71.609
89.692	93.072	102.04	102.34	89.654	101.13	103.45	97.297	118.34	93.752	71.614
89.699	93.07	102.02	102.33	89.704	101.13	103.42	97.285	118.37	93.723	71.619
89.704	93.096	102	102.31	89.741	101.14	103.39	97.279	118.39	93.72	71.621
89.693	93.09	101.97	102.3	89.74	101.12	103.35	97.255	118.39	93.701	71.614
89.68	93.072	101.93	102.26	89.728	101.11	103.32	97.224	118.4	93.686	71.615
89.682	93.067	101.91	102.24	89.711	101.09	103.29	97.191	118.41	93.688	71.618
89.676	93.065	101.89	102.22	89.702	101.08	103.26	97.179	118.42	93.663	71.622
89.661	93.059	101.88	102.2	89.696	101.03	103.22	97.147	118.43	93.641	71.623
89.664	93.081	101.85	102.17	89.701	101.03	103.2	97.146	118.45	93.633	71.629
89.669	93.1	101.85	102.15	89.741	101.03	103.17	97.137	118.47	93.607	71.633
89.664	93.126	101.84	102.13	89.734	101.03	103.13	97.114	118.49	93.566	71.634
89.649	93.126	101.81	102.1	89.722	101.01	103.1	97.089	118.49	93.54	71.635
89.638	93.109	101.79	102.07	89.696	100.99	103.07	97.056	118.5	93.528	71.636
89.64	93.079	101.77	102.04	89.69	100.97	103.04	97.048	118.52	93.523	71.642
89.629	93.094	101.75	102.03	89.673	100.93	103.01	97.012	118.53	93.513	71.643
89.633	93.102	101.74	102	89.696	100.94	102.98	97.004	118.55	93.484	71.648
89.616	93.09	101.71	101.96	89.678	100.93	102.95	96.979	118.56	93.458	71.65
89.615	93.119	101.69	101.94	89.676	100.93	102.92	96.956	118.58	93.423	71.651
89.609	93.098	101.68	101.92	89.658	100.91	102.88	96.933	118.59	93.422	71.652
89.607	93.12	101.65	101.89	89.642	100.91	102.85	96.917	118.6	93.409	71.656
89.614	93.125	101.63	101.86	89.677	100.91	102.83	96.917	118.64	93.403	71.661
89.607	93.133	101.6	101.84	89.672	100.89	102.8	96.887	118.64	93.391	71.663
89.605	93.137	101.6	101.81	89.665	100.86	102.76	96.87	118.65	93.392	71.664
89.589	93.135	101.58	101.79	89.649	100.82	102.73	96.852	118.66	93.349	71.665
89.559	93.132	101.56	101.76	89.625	100.78	102.7	96.817	118.66	93.302	71.657
89.55	93.124	101.54	101.74	89.612	100.78	102.67	96.792	118.67	93.277	71.66
89.542	93.139	101.51	101.71	89.588	100.77	102.64	96.784	118.68	93.238	71.664
89.518	93.124	101.47	101.68	89.568	100.72	102.6	96.75	118.68	93.21	71.665
89.508	93.119	101.45	101.67	89.553	100.67	102.57	96.726	118.7	93.19	71.666
89.503	93.12	101.43	101.65	89.539	100.67	102.54	96.712	118.71	93.189	71.669
89.495	93.128	101.42	101.62	89.551	100.66	102.51	96.689	118.72	93.163	71.672
89.502	93.129	101.4	101.6	89.604	100.67	102.48	96.689	118.75	93.15	71.675
89.5	93.114	101.38	101.58	89.607	100.65	102.45	96.672	118.77	93.129	71.677
89.497	93.126	101.35	101.56	89.593	100.62	102.42	96.664	118.78	93.112	71.678
89.478	93.095	101.34	101.53	89.579	100.62	102.39	96.638	118.78	93.08	71.671
89.482	93.1	101.31	101.5	89.589	100.64	102.36	96.626	118.8	93.052	71.674
89.459	93.104	101.29	101.48	89.565	100.62	102.33	96.589	118.8	93.02	71.675
89.438	93.099	101.26	101.44	89.546	100.58	102.3	96.56	118.81	92.998	71.675
89.431	93.078	101.24	101.41	89.533	100.56	102.27	96.538	118.83	92.993	71.676
89.42	93.063	101.21	101.38	89.526	100.53	102.24	96.51	118.84	92.974	71.677
89.402	93.036	101.18	101.35	89.508	100.54	102.21	96.477	118.84	92.949	71.682
89.376	93.022	101.14	101.32	89.485	100.54	102.17	96.448	118.84	92.91	71.684
89.377	93.02	101.13	101.3	89.488	100.56	102.14	96.435	118.86	92.881	71.684
89.363	93.028	101.1	101.27	89.469	100.56	102.11	96.411	118.87	92.865	71.686
89.367	93.025	101.08	101.25	89.476	100.56	102.08	96.411	118.89	92.849	71.689
89.35	93.014	101.06	101.25	89.47	100.51	102.05	96.384	118.9	92.821	71.69
89.338	93.002	101.03	101.22	89.451	100.52	102.02	96.361	118.91	92.796	71.691
89.328	92.994	101	101.19	89.438	100.5	101.99	96.335	118.92	92.789	71.693
89.318	92.995	100.97	101.17	89.424	100.5	101.96	96.323	118.92	92.758	71.695
89.318	92.999	100.95	101.15	89.433	100.5	101.94	96.303	118.94	92.729	71.696
89.302	92.991	100.92	101.13	89.421	100.48	101.9	96.279	118.95	92.706	71.693
89.28	92.964	100.89	101.1	89.394	100.46	101.87	96.246	118.96	92.692	71.694
89.27	92.949	100.85	101.07	89.391	100.44	101.84	96.23	118.98	92.667	71.699
89.261	92.971	100.84	101.05	89.378	100.42	101.81	96.198	118.98	92.649	71.701
89.262	92.954	100.82	101.02	89.37	100.43	101.78	96.185	118.99	92.653	71.704
89.26	92.93	100.8	101	89.384	100.4	101.75	96.17	119.01	92.639	71.709
89.264	92.934	100.78	100.97	89.381	100.41	101.72	96.172	119.03	92.613	71.715
89.271	92.953	100.78	100.95	89.44	100.42	101.69	96.171	119.06	92.595	71.719
89.26	92.929	100.76	100.92	89.431	100.41	101.66	96.151	119.06	92.586	71.722
89.228	92.921	100.71	100.89	89.406	100.35	101.63	96.126	119.07	92.553	71.721
89.196	92.9	100.68	100.86	89.384	100.31	101.59	96.087	119.06	92.518	71.721
89.181	92.891	100.67	100.84	89.371	100.27	101.56	96.062	119.06	92.487	71.724
89.181	92.91	100.63	100.81	89.36	100.28	101.53	96.051	119.08	92.462	71.725
89.182	92.932	100.61	100.79	89.355	100.26	101.5	96.028	119.08	92.456	71.726
89.174	92.94	100.6	100.77	89.35	100.25	101.47	96.007	119.1	92.438	71.729
89.174	92.948	100.58	100.76	89.344	100.26	101.44	95.979	119.1	92.435	71.736
89.187	92.974	100.57	100.74	89.427	100.27	101.41	95.976	119.12	92.441	71.743
89.182	92.978	100.56	100.7	89.439	100.27	101.38	95.977	119.14	92.405	71.745
89.151	93	100.54	100.67	89.414	100.24	101.35	95.938	119.14	92.367	71.74
89.13	92.976	100.5	100.64	89.395	100.24	101.31	95.911	119.15	92.339	71.742
89.115	92.977	100.47	100.62	89.378	100.24	101.28	95.877	119.16	92.319	71.743
89.105	92.972	100.44	100.6	89.371	100.21	101.25	95.854	119.15	92.306	71.744
89.111	93.019	100.41	100.58	89.401	100.23	101.22	95.854	119.18	92.276	71.746
89.114	93.044	100.39	100.55	89.403	100.22	101.19	95.858	119.19	92.261	71.749
89.083	93.02	100.37	100.53	89.381	100.18	101.16	95.827	119.18	92.23	71.747
89.067	93.003	100.36	100.5	89.366	100.16	101.13	95.796	119.19	92.186	71.747
89.053	92.985	100.34	100.47	89.361	100.15	101.1	95.768	119.2	92.165	71.748
89.057	92.993	100.32	100.44	89.377	100.17	101.07	95.759	119.22	92.149	71.752
89.053	92.991	100.3	100.41	89.374	100.16	101.04	95.736	119.23	92.148	71.755
89.06	93.03	100.3	100.39	89.44	100.17	101.01	95.729	119.25	92.136	71.76
89.064	93.045	100.29	100.37	89.477	100.17	100.98	95.729	119.27	92.117	71.765
89.057	93.028	100.27	100.35	89.488	100.15	100.95	95.729	119.28	92.098	71.77
89.054	93.01	100.24	100.31	89.53	100.13	100.92	95.716	119.29	92.096	71.778
89.048	93.001	100.23	100.27	89.529	100.1	100.89	95.717	119.32	92.062	71.783
89.057	92.993	100.19	100.24	89.658	100.07	100.87	95.725	119.36	92.064	71.793
89.058	92.994	100.17	100.21	89.742	100.06	100.83	95.727	119.38	92.048	71.802
89.067	92.979	100.15	100.17	89.797	100.05	100.82	95.735	119.4	92.058	71.81
89.084	93.047	100.14	100.16	89.904	100.06	100.8	95.75	119.44	92.082	71.822
89.092	93.023	100.13	100.14	89.955	100.08	100.77	95.752	119.45	92.084	71.831
89.099	93.018	100.12	100.13	89.999	100.09	100.75	95.753	119.46	92.086	71.837
89.1	92.997	100.1	100.1	90.006	100.1	100.72	95.745	119.47	92.082	71.841
89.107	92.992	100.1	100.07	90.067	100.11	100.69	95.737	119.49	92.074	71.848
89.112	93.021	100.11	100.06	90.086	100.12	100.66	95.733	119.5	92.061	71.853
89.137	93.089	100.15	100.05	90.263	100.1	100.64	95.75	119.53	92.091	71.865
89.149	93.132	100.14	100.03	90.392	100.1	100.61	95.771	119.56	92.094	71.874
89.171	93.196	100.13	99.999	90.598	100.12	100.59	95.787	119.6	92.139	71.883
89.194	93.208	100.14	99.99	90.743	100.15	100.56	95.815	119.64	92.168	71.893
89.204	93.202	100.13	99.98	90.835	100.16	100.54	95.824	119.67	92.173	71.9
89.209	93.191	100.11	99.955	90.843	100.16	100.51	95.819	119.68	92.174	71.906
89.206	93.188	100.07	99.931	90.824	100.15	100.49	95.815	119.69	92.148	71.91
89.21	93.214	100.04	99.913	90.822	100.17	100.46	95.817	119.71	92.129	71.915
89.207	93.202	100.01	99.884	90.82	100.14	100.44	95.807	119.67	92.137	71.918
89.199	93.188	99.983	99.848	90.807	100.11	100.42	95.78	119.63	92.142	71.92
89.2	93.176	99.957	99.835	90.82	100.07	100.4	95.772	119.64	92.13	71.922
89.182	93.155	99.923	99.808	90.786	100.07	100.36	95.743	119.64	92.111	71.914
89.158	93.137	99.887	99.774	90.749	100.04	100.34	95.708	119.64	92.093	71.916
89.169	93.223	99.872	99.76	90.771	100.07	100.31	95.712	119.67	92.089	71.92
89.173	93.241	99.864	99.74	90.797	100.06	100.28	95.707	119.68	92.068	71.925
89.147	93.211	99.839	99.725	90.778	100.03	100.25	95.671	119.65	92.046	71.921
89.144	93.209	99.824	99.71	90.766	100.02	100.23	95.652	119.66	92.037	71.922
89.127	93.191	99.785	99.687	90.745	100.01	100.2	95.626	119.67	92.023	71.922
89.134	93.227	99.756	99.67	90.782	100.02	100.17	95.626	119.7	92.001	71.927
89.127	93.218	99.722	99.636	90.772	100.02	100.14	95.613	119.7	91.982	71.929
89.124	93.216	99.704	99.607	90.76	99.991	100.11	95.591	119.71	91.966	71.931
89.126	93.201	99.687	99.597	90.767	99.988	100.08	95.575	119.73	91.972	71.936
89.116	93.196	99.653	99.562	90.752	99.99	100.05	95.561	119.75	91.942	71.94
89.114	93.225	99.633	99.537	90.768	99.994	100.02	95.545	119.76	91.93	71.942
89.116	93.254	99.632	99.518	90.809	99.966	99.994	95.526	119.78	91.903	71.944
89.096	93.233	99.624	99.494	90.82	99.936	99.964	95.494	119.79	91.86	71.938
89.094	93.255	99.616	99.47	90.843	99.942	99.942	95.472	119.8	91.829	71.935
89.1	93.241	99.613	99.463	90.838	99.899	99.925	95.47	119.75	91.836	71.94
89.114	93.284	99.621	99.455	90.902	99.906	99.904	95.488	119.76	91.846	71.949
89.125	93.309	99.629	99.45	90.944	99.91	99.888	95.506	119.76	91.844	71.955
89.134	93.366	99.612	99.439	90.985	99.924	99.863	95.515	119.75	91.831	71.962
89.147	93.392	99.616	99.423	91.055	99.934	99.846	95.519	119.75	91.806	71.971
89.159	93.407	99.615	99.413	91.114	99.947	99.827	95.53	119.76	91.798	71.979
89.169	93.422	99.614	99.401	91.186	99.941	99.81	95.533	119.76	91.799	71.987
89.176	93.413	99.601	99.381	91.255	99.948	99.789	95.525	119.77	91.797	71.995
89.164	93.395	99.565	99.359	91.262	99.931	99.759	95.507	119.77	91.779	71.994
89.165	93.384	99.543	99.349	91.302	99.937	99.731	95.496	119.79	91.76	71.994
89.166	93.384	99.518	99.325	91.316	99.944	99.705	95.476	119.81	91.727	71.996
89.163	93.367	99.5	99.302	91.315	99.948	99.675	95.464	119.83	91.706	71.997
89.153	93.378	99.483	99.291	91.3	99.929	99.644	95.44	119.83	91.695	71.999
89.151	93.351	99.472	99.274	91.301	99.92	99.615	95.423	119.85	91.67	72.005
89.125	93.327	99.438	99.241	91.285	99.893	99.582	95.394	119.85	91.647	72.005
89.129	93.331	99.422	99.221	91.28	99.899	99.55	95.378	119.86	91.663	72.011
89.127	93.353	99.407	99.189	91.302	99.891	99.521	95.363	119.89	91.634	72.012
89.131	93.354	99.404	99.168	91.328	99.903	99.493	95.346	119.92	91.612	72.014
89.129	93.355	99.391	99.146	91.323	99.911	99.469	95.331	119.93	91.576	72.015
89.121	93.366	99.36	99.11	91.313	99.917	99.442	95.318	119.95	91.549	72.015
89.108	93.378	99.349	99.09	91.306	99.886	99.411	95.285	119.95	91.532	72.016
89.105	93.375	99.322	99.068	91.297	99.885	99.379	95.255	119.95	91.537	72.02
89.092	93.364	99.296	99.052	91.282	99.853	99.349	95.239	119.96	91.515	72.022
89.068	93.358	99.271	99.037	91.259	99.819	99.319	95.21	119.96	91.494	72.013
89.05	93.34	99.257	99.011	91.249	99.818	99.29	95.188	119.97	91.456	72.014
89.056	93.376	99.24	98.993	91.243	99.826	99.263	95.185	120	91.44	72.018
89.059	93.377	99.215	98.972	91.243	99.819	99.239	95.182	120.01	91.411	72.024
89.06	93.375	99.209	98.96	91.259	99.822	99.208	95.164	120.03	91.394	72.026
89.05	93.379	99.183	98.937	91.233	99.814	99.179	95.14	120.04	91.374	72.027
89.04	93.384	99.153	98.912	91.211	99.812	99.147	95.107	120.04	91.374	72.031
89.042	93.388	99.134	98.894	91.209	99.793	99.117	95.093	120.05	91.374	72.036
89.027	93.377	99.104	98.865	91.191	99.787	99.088	95.072	120.06	91.343	72.04
89.032	93.413	99.103	98.842	91.22	99.8	99.062	95.063	120.08	91.337	72.043
89.027	93.41	99.1	98.821	91.224	99.773	99.032	95.053	120.1	91.307	72.044
89.025	93.405	99.084	98.8	91.23	99.774	99.002	95.033	120.11	91.309	72.047
89.009	93.396	99.063	98.765	91.218	99.752	98.972	95.013	120.12	91.279	72.048
89.01	93.401	99.047	98.744	91.247	99.757	98.944	94.995	120.14	91.25	72.05
89.015	93.398	99.029	98.719	91.292	99.767	98.917	94.992	120.16	91.236	72.057
88.984	93.377	98.989	98.699	91.27	99.736	98.889	94.957	120.1	91.201	72.048
88.97	93.353	98.966	98.675	91.244	99.738	98.858	94.92	120.04	91.212	72.051
88.932	93.329	98.926	98.643	91.214	99.705	98.824	94.888	120.05	91.164	72.052
88.915	93.308	98.9	98.621	91.191	99.667	98.795	94.871	120.05	91.142	72.054
88.917	93.313	98.879	98.6	91.187	99.67	98.766	94.859	120.07	91.139	72.056
88.914	93.313	98.88	98.598	91.211	99.631	98.733	94.844	120.07	91.132	72.058
88.89	93.299	98.85	98.566	91.196	99.615	98.701	94.814	120.08	91.104	72.057
88.896	93.317	98.841	98.546	91.259	99.628	98.678	94.801	120.11	91.09	72.062
88.893	93.336	98.813	98.515	91.25	99.614	98.648	94.802	120.12	91.071	72.063
88.878	93.321	98.797	98.503	91.232	99.58	98.62	94.771	120.13	91.042	72.065
88.851	93.306	98.757	98.477	91.209	99.539	98.588	94.738	120.13	91.018	72.066
88.837	93.285	98.734	98.45	91.195	99.501	98.557	94.71	120.13	90.994	72.068
88.842	93.297	98.716	98.427	91.234	99.515	98.536	94.707	120.15	90.975	72.071
88.825	93.282	98.693	98.403	91.228	99.483	98.506	94.684	120.16	90.94	72.072
88.823	93.293	98.665	98.376	91.22	99.448	98.477	94.667	120.18	90.924	72.076
88.831	93.315	98.675	98.365	91.274	99.443	98.451	94.652	120.19	90.925	72.079
88.835	93.348	98.652	98.342	91.293	99.449	98.426	94.646	120.21	90.912	72.085
88.809	93.342	98.633	98.309	91.274	99.424	98.394	94.618	120.21	90.875	72.086
88.784	93.321	98.605	98.288	91.258	99.416	98.366	94.587	120.19	90.844	72.089
88.761	93.316	98.577	98.254	91.232	99.419	98.337	94.557	120.2	90.81	72.092
88.762	93.304	98.55	98.226	91.226	99.435	98.313	94.55	120.22	90.784	72.095
88.766	93.302	98.538	98.213	91.247	99.438	98.287	94.544	120.24	90.765	72.097
88.77	93.303	98.527	98.202	91.254	99.42	98.268	94.533	120.22	90.787	72.105
88.753	93.288	98.494	98.17	91.244	99.422	98.234	94.512	120.22	90.776	72.106
88.74	93.273	98.461	98.139	91.228	99.439	98.204	94.476	120.24	90.751	72.11
88.749	93.285	98.449	98.122	91.288	99.451	98.182	94.466	120.26	90.733	72.114
88.738	93.27	98.432	98.099	91.291	99.438	98.153	94.449	120.27	90.697	72.113
88.733	93.243	98.412	98.085	91.281	99.432	98.122	94.42	120.26	90.697	72.116
88.712	93.234	98.383	98.058	91.267	99.4	98.088	94.396	120.27	90.678	72.119
88.706	93.229	98.36	98.039	91.272	99.366	98.068	94.381	120.27	90.656	72.12
88.704	93.211	98.336	98.02	91.259	99.364	98.046	94.364	120.28	90.642	72.123
88.688	93.187	98.302	97.998	91.231	99.352	98.017	94.325	120.29	90.624	72.125
88.676	93.176	98.28	97.977	91.214	99.333	97.986	94.307	120.27	90.61	72.127
88.657	93.177	98.272	97.965	91.199	99.301	97.957	94.281	120.25	90.579	72.128
88.651	93.168	98.242	97.938	91.174	99.277	97.929	94.267	120.25	90.575	72.131
88.643	93.166	98.225	97.909	91.178	99.276	97.901	94.254	120.26	90.548	72.133
88.64	93.157	98.21	97.884	91.166	99.268	97.876	94.24	120.27	90.526	72.135
88.646	93.193	98.195	97.865	91.192	99.277	97.852	94.24	120.29	90.529	72.14
88.624	93.191	98.165	97.835	91.172	99.249	97.819	94.217	120.29	90.493	72.141
88.628	93.189	98.154	97.832	91.198	99.212	97.792	94.213	120.31	90.493	72.143
88.621	93.183	98.128	97.81	91.186	99.197	97.764	94.19	120.31	90.474	72.146
88.621	93.191	98.104	97.78	91.192	99.174	97.736	94.181	120.32	90.467	72.147
88.613	93.174	98.075	97.747	91.183	99.167	97.715	94.169	120.34	90.437	72.15
88.592	93.168	98.06	97.72	91.178	99.131	97.686	94.134	120.35	90.397	72.137
88.593	93.19	98.055	97.696	91.163	99.135	97.668	94.129	120.35	90.386	72.137
88.572	93.209	98.043	97.671	91.14	99.106	97.638	94.105	120.35	90.356	72.132
88.54	93.185	98.015	97.644	91.118	99.062	97.607	94.069	120.36	90.326	72.133
88.537	93.17	97.986	97.62	91.117	99.038	97.577	94.062	120.36	90.323	72.135
88.552	93.199	97.992	97.626	91.136	99.07	97.561	94.052	120.37	90.336	72.152
88.577	93.239	98.01	97.641	91.21	99.11	97.552	94.056	120.38	90.354	72.17
88.587	93.212	98.001	97.635	91.262	99.13	97.545	94.051	120.38	90.372	72.176
88.578	93.197	97.972	97.612	91.253	99.121	97.517	94.043	120.38	90.361	72.177
88.575	93.185	97.935	97.58	91.231	99.132	97.489	94.028	120.39	90.342	72.182
88.584	93.225	97.905	97.566	91.229	99.15	97.466	94.045	120.42	90.319	72.185
88.557	93.213	97.879	97.548	91.212	99.089	97.436	94.001	120.38	90.298	72.18
88.538	93.195	97.85	97.538	91.2	99.055	97.409	93.984	120.39	90.266	72.178
88.527	93.165	97.823	97.51	91.173	99.013	97.381	93.96	120.39	90.258	72.18
88.507	93.154	97.793	97.482	91.144	99.004	97.352	93.934	120.37	90.231	72.176
88.507	93.169	97.78	97.461	91.163	98.994	97.327	93.921	120.38	90.19	72.179
88.498	93.17	97.757	97.442	91.156	98.987	97.295	93.899	120.39	90.184	72.18
88.498	93.167	97.731	97.415	91.157	98.952	97.27	93.9	120.4	90.176	72.184
88.488	93.179	97.718	97.389	91.154	98.93	97.241	93.88	120.41	90.151	72.185
88.493	93.211	97.707	97.375	91.196	98.935	97.218	93.868	120.42	90.141	72.19
88.479	93.203	97.7	97.362	91.191	98.913	97.187	93.844	120.43	90.11	72.187
88.457	93.204	97.665	97.332	91.164	98.871	97.161	93.828	120.43	90.079	72.189
88.423	93.186	97.644	97.302	91.133	98.822	97.129	93.798	120.37	90.04	72.186
88.417	93.184	97.627	97.28	91.131	98.797	97.103	93.774	120.38	90.022	72.186
88.393	93.192	97.592	97.25	91.112	98.768	97.073	93.755	120.38	89.985	72.187
88.375	93.189	97.554	97.218	91.086	98.734	97.047	93.735	120.35	89.969	72.187
88.36	93.181	97.535	97.199	91.073	98.708	97.013	93.73	120.36	89.945	72.188
88.347	93.169	97.509	97.174	91.065	98.682	96.986	93.709	120.36	89.911	72.189
88.35	93.188	97.507	97.168	91.081	98.664	96.959	93.709	120.37	89.905	72.19
88.353	93.199	97.493	97.144	91.126	98.669	96.934	93.711	120.39	89.885	72.192
88.357	93.242	97.479	97.127	91.134	98.668	96.907	93.695	120.39	89.881	72.194
88.357	93.228	97.465	97.111	91.133	98.67	96.88	93.679	120.4	89.867	72.198
88.352	93.2	97.436	97.08	91.128	98.644	96.855	93.664	120.41	89.844	72.204
88.354	93.205	97.409	97.056	91.121	98.649	96.833	93.652	120.42	89.825	72.208
88.35	93.199	97.378	97.025	91.115	98.627	96.803	93.636	120.43	89.817	72.21
88.352	93.197	97.366	97.014	91.112	98.604	96.776	93.622	120.43	89.805	72.213
88.353	93.192	97.352	96.995	91.122	98.587	96.75	93.629	120.45	89.776	72.218
88.344	93.221	97.333	96.966	91.121	98.586	96.721	93.615	120.45	89.755	72.219
88.334	93.232	97.321	96.938	91.125	98.567	96.693	93.606	120.45	89.725	72.22
88.334	93.233	97.291	96.909	91.132	98.572	96.666	93.604	120.46	89.702	72.224
88.337	93.218	97.266	96.874	91.127	98.603	96.641	93.601	120.48	89.697	72.229
88.313	93.213	97.243	96.841	91.099	98.555	96.618	93.574	120.42	89.674	72.221
88.301	93.217	97.225	96.816	91.087	98.526	96.6	93.555	120.41	89.66	72.217
88.283	93.2	97.197	96.782	91.065	98.511	96.577	93.53	120.36	89.634	72.217
88.287	93.194	97.175	96.759	91.073	98.522	96.552	93.534	120.37	89.609	72.221
88.292	93.216	97.163	96.74	91.088	98.54	96.529	93.536	120.39	89.579	72.224
88.272	93.198	97.141	96.719	91.081	98.498	96.501	93.502	120.36	89.552	72.218
88.24	93.174	97.112	96.699	91.045	98.456	96.472	93.463	120.29	89.519	72.212
88.213	93.157	97.081	96.671	91.009	98.442	96.441	93.439	120.28	89.483	72.212
88.195	93.133	97.054	96.66	90.996	98.425	96.413	93.414	120.25	89.461	72.212
88.201	93.179	97.037	96.634	91.019	98.45	96.392	93.417	120.27	89.441	72.217
88.196	93.191	97.005	96.607	91.01	98.434	96.368	93.407	120.28	89.407	72.22
88.202	93.176	96.999	96.594	91.017	98.424	96.341	93.412	120.29	89.419	72.224
88.202	93.168	96.989	96.58	91.025	98.393	96.316	93.399	120.29	89.411	72.224
88.182	93.153	96.971	96.552	91.004	98.352	96.287	93.381	120.29	89.377	72.225
88.174	93.135	96.955	96.524	90.998	98.327	96.261	93.369	120.29	89.354	72.225
88.147	93.108	96.927	96.51	90.977	98.276	96.23	93.349	120.26	89.331	72.223
88.133	93.1	96.896	96.481	90.949	98.28	96.201	93.318	120.26	89.316	72.219
88.111	93.108	96.871	96.451	90.931	98.261	96.171	93.298	120.26	89.275	72.22
88.096	93.096	96.837	96.422	90.926	98.238	96.142	93.274	120.28	89.249	72.218
88.101	93.108	96.826	96.404	90.965	98.242	96.119	93.273	120.29	89.23	72.222
88.083	93.102	96.8	96.383	90.946	98.227	96.089	93.247	120.29	89.2	72.217
88.052	93.078	96.765	96.349	90.912	98.195	96.059	93.216	120.22	89.178	72.214
88.053	93.07	96.748	96.334	90.908	98.196	96.036	93.204	120.23	89.153	72.217
88.053	93.074	96.732	96.311	90.903	98.187	96.007	93.185	120.16	89.143	72.219
88.035	93.044	96.703	96.287	90.883	98.173	95.978	93.153	120.16	89.112	72.22
88.028	93.049	96.681	96.268	90.863	98.173	95.951	93.138	120.17	89.097	72.222
88.026	93.043	96.655	96.248	90.871	98.165	95.923	93.134	120.18	89.073	72.225
88.012	93.029	96.62	96.222	90.861	98.151	95.896	93.114	120.19	89.047	72.223
87.999	93.065	96.594	96.206	90.865	98.122	95.869	93.092	120.19	89.018	72.219
87.967	93.05	96.569	96.182	90.84	98.094	95.835	93.065	120.14	88.985	72.212
87.955	93.032	96.543	96.159	90.81	98.053	95.809	93.04	120.12	88.97	72.215
87.958	93.062	96.529	96.138	90.847	98.061	95.785	93.036	120.13	88.94	72.218
87.927	93.053	96.496	96.114	90.824	98.023	95.754	93.001	120.07	88.904	72.21
87.911	93.086	96.476	96.086	90.8	97.994	95.728	92.99	120.07	88.878	72.213
87.912	93.068	96.468	96.065	90.794	97.996	95.704	92.973	120.05	88.869	72.214
87.912	93.086	96.448	96.044	90.798	97.979	95.675	92.962	120.05	88.861	72.218
87.91	93.072	96.426	96.021	90.789	97.955	95.651	92.95	120.06	88.838	72.221
87.911	93.09	96.41	96.004	90.845	97.94	95.627	92.941	120.07	88.8	72.226
87.907	93.091	96.385	95.972	90.874	97.921	95.601	92.933	120.08	88.765	72.232
87.91	93.089	96.364	95.951	90.884	97.91	95.575	92.94	120.09	88.756	72.242
87.905	93.074	96.334	95.925	90.871	97.896	95.547	92.921	120.09	88.754	72.246
87.908	93.057	96.329	95.907	90.877	97.9	95.52	92.912	120.09	88.757	72.25
87.914	93.042	96.309	95.888	90.884	97.919	95.497	92.917	120.11	88.753	72.253
87.916	93.053	96.286	95.867	90.915	97.936	95.472	92.918	120.12	88.726	72.258
87.917	93.042	96.274	95.839	90.908	97.931	95.446	92.908	120.13	88.706	72.262
87.918	93.043	96.256	95.818	90.908	97.931	95.42	92.905	120.13	88.703	72.263
87.916	93.022	96.228	95.797	90.907	97.933	95.393	92.896	120.14	88.681	72.268
87.922	93.001	96.211	95.774	90.993	97.925	95.37	92.9	120.16	88.662	72.277
87.925	93.023	96.197	95.754	91.003	97.908	95.346	92.901	120.18	88.642	72.283
87.933	93.028	96.191	95.739	91.064	97.925	95.322	92.911	120.19	88.636	72.288
87.943	93.074	96.192	95.727	91.147	97.933	95.296	92.913	120.19	88.644	72.294
87.948	93.069	96.178	95.712	91.192	97.91	95.279	92.917	120.2	88.635	72.3
87.942	93.064	96.148	95.686	91.179	97.899	95.261	92.913	120.2	88.611	72.305
87.957	93.075	96.145	95.682	91.183	97.905	95.496	92.91	120.21	88.633	72.308
87.958	93.07	96.118	95.655	91.187	97.89	95.475	92.904	120.21	88.621	72.313
87.944	93.058	96.086	95.633	91.173	97.877	95.449	92.883	120.21	88.588	72.315
87.946	93.053	96.07	95.637	91.182	97.853	95.423	92.868	120.22	88.579	72.317
87.926	93.038	96.034	95.609	91.156	97.843	95.395	92.843	120.22	88.551	72.318
87.929	93.05	96.026	95.593	91.193	97.818	95.371	92.835	120.24	88.514	72.321
87.912	93.038	96.001	95.566	91.182	97.809	95.343	92.823	120.24	88.477	72.322
87.894	93.033	95.972	95.543	91.167	97.809	95.315	92.793	120.24	88.444	72.322
87.89	93.024	95.946	95.527	91.148	97.801	95.291	92.784	120.24	88.427	72.326
87.894	93.019	95.918	95.501	91.141	97.815	95.27	92.792	120.26	88.414	72.332
87.899	93.083	95.9	95.484	91.154	97.799	95.246	92.782	120.27	88.416	72.336
87.902	93.075	95.892	95.467	91.157	97.778	95.22	92.766	120.27	88.42	72.338
87.877	93.086	95.865	95.441	91.134	97.746	95.192	92.742	120.27	88.382	72.337
87.88	93.078	95.839	95.419	91.138	97.758	95.166	92.736	120.29	88.373	72.34
87.883	93.093	95.823	95.408	91.183	97.761	95.144	92.731	120.3	88.345	72.34
87.872	93.084	95.813	95.388	91.155	97.722	95.116	92.702	120.25	88.339	72.34
87.866	93.131	95.818	95.367	91.171	97.681	95.09	92.682	120.25	88.303	72.341
87.847	93.113	95.787	95.354	91.147	97.659	95.063	92.654	120.22	88.278	72.341
87.837	93.111	95.761	95.329	91.15	97.639	95.038	92.647	120.23	88.254	72.343
87.84	93.103	95.742	95.303	91.148	97.644	95.015	92.653	120.24	88.241	72.346
87.825	93.085	95.723	95.298	91.126	97.608	94.986	92.64	120.24	88.215	72.347
87.82	93.076	95.693	95.273	91.104	97.57	94.96	92.637	120.25	88.198	72.34
87.808	93.065	95.664	95.249	91.085	97.571	94.932	92.623	120.25	88.177	72.333
87.773	93.05	95.638	95.229	91.057	97.521	94.901	92.581	120.19	88.146	72.332
87.777	93.079	95.623	95.212	91.099	97.521	94.878	92.574	120.21	88.117	72.337
87.757	93.091	95.589	95.185	91.066	97.512	94.854	92.559	120.21	88.08	72.335
87.728	93.07	95.555	95.157	91.045	97.464	94.829	92.533	120.16	88.046	72.335
87.714	93.049	95.529	95.129	91.024	97.445	94.802	92.52	120.12	88.038	72.336
87.687	93.044	95.502	95.106	90.994	97.401	94.776	92.487	120.07	88.013	72.328
87.683	93.045	95.474	95.089	90.981	97.4	94.749	92.465	120.08	88.009	72.328
87.675	93.024	95.449	95.076	90.978	97.375	94.724	92.449	120.08	87.988	72.329
87.66	93.015	95.421	95.059	90.964	97.344	94.696	92.428	120.08	87.975	72.33
87.666	93.02	95.404	95.041	91.044	97.345	94.677	92.423	120.1	87.946	72.333
87.649	92.996	95.376	95.013	91.025	97.326	94.654	92.403	120.11	87.915	72.334
87.638	93	95.352	94.985	91.01	97.301	94.629	92.385	120.08	87.894	72.335
87.624	93.005	95.324	94.956	90.989	97.279	94.604	92.368	120.08	87.876	72.336
87.621	93.023	95.312	94.94	91.004	97.287	94.578	92.359	120.09	87.845	72.336
87.597	93.003	95.284	94.919	90.975	97.269	94.549	92.335	120.05	87.826	72.336
87.569	92.979	95.253	94.895	90.948	97.223	94.524	92.311	120.04	87.789	72.33
87.547	92.977	95.22	94.874	90.924	97.195	94.5	92.279	120.04	87.753	72.325
87.533	92.962	95.204	94.867	90.906	97.149	94.472	92.255	120.05	87.734	72.327
87.505	92.96	95.179	94.835	90.875	97.107	94.443	92.224	120.03	87.703	72.327
87.503	92.951	95.157	94.815	90.877	97.115	94.418	92.206	120.04	87.692	72.331
87.491	92.949	95.137	94.8	90.859	97.092	94.389	92.179	120.02	87.676	72.331
87.497	92.953	95.122	94.783	90.906	97.1	94.367	92.173	120.04	87.664	72.335
87.492	92.954	95.088	94.757	90.9	97.108	94.345	92.159	120.05	87.637	72.337
87.461	92.94	95.061	94.732	90.872	97.08	94.319	92.129	119.96	87.61	72.331
87.44	92.934	95.033	94.706	90.86	97.044	94.293	92.109	119.96	87.582	72.328
87.421	92.92	95.008	94.682	90.846	97.006	94.265	92.08	119.9	87.565	72.323
87.422	92.931	94.992	94.66	90.845	97.007	94.247	92.083	119.92	87.524	72.325
87.414	92.939	94.981	94.642	90.843	96.974	94.219	92.067	119.92	87.501	72.325
87.401	92.934	94.958	94.619	90.82	96.951	94.19	92.054	119.91	87.494	72.326
87.369	92.919	94.93	94.592	90.786	96.933	94.162	92.025	119.91	87.456	72.323
87.37	92.924	94.912	94.574	90.783	96.941	94.138	92.011	119.92	87.435	72.324
87.361	92.912	94.894	94.552	90.78	96.923	94.113	91.987	119.93	87.422	72.325
87.346	92.901	94.87	94.537	90.768	96.893	94.086	91.96	119.92	87.398	72.324
87.335	92.896	94.844	94.508	90.756	96.869	94.06	91.942	119.92	87.372	72.327
87.328	92.89	94.821	94.492	90.761	96.833	94.033	91.937	119.92	87.35	72.33
87.323	92.882	94.806	94.482	90.759	96.82	94.004	91.921	119.93	87.334	72.333
87.315	92.89	94.781	94.455	90.739	96.823	93.981	91.906	119.93	87.313	72.336
87.308	92.875	94.757	94.428	90.738	96.795	93.958	91.895	119.94	87.293	72.337
87.308	92.858	94.747	94.409	90.726	96.784	93.929	91.888	119.92	87.295	72.339
87.289	92.843	94.723	94.384	90.712	96.764	93.902	91.868	119.92	87.265	72.342
87.262	92.841	94.694	94.358	90.69	96.726	93.876	91.862	119.88	87.232	72.332
87.261	92.835	94.672	94.34	90.677	96.689	93.854	91.863	119.83	87.212	72.334
87.279	92.865	94.675	94.342	90.703	96.693	94.169	91.878	119.75	87.239	72.34
87.283	92.856	94.651	94.329	90.732	96.703	94.153	91.882	119.66	87.228	72.344
87.281	92.842	94.618	94.308	90.722	96.715	94.131	91.882	119.66	87.222	72.346
87.285	92.839	94.608	94.301	90.732	96.72	94.121	91.888	119.62	87.202	72.347
87.3	92.851	94.607	94.315	90.785	96.737	94.118	91.893	119.55	87.214	72.35
87.318	92.877	94.623	94.339	90.859	96.753	94.117	91.9	119.55	87.221	72.355
87.327	92.884	94.61	94.339	90.883	96.769	94.099	91.905	119.54	87.212	72.361
87.338	92.896	94.598	94.332	90.937	96.798	94.084	91.907	119.55	87.213	72.367
87.34	92.894	94.577	94.313	90.98	96.803	94.07	91.901	119.55	87.195	72.372
87.342	92.891	94.555	94.295	91.002	96.804	94.052	91.894	119.55	87.181	72.377
87.343	92.886	94.54	94.287	91.048	96.79	94.033	91.883	119.56	87.159	72.373
87.335	92.894	94.528	94.269	91.077	96.786	94.009	91.87	119.56	87.135	72.363
87.325	92.886	94.505	94.26	91.078	96.76	93.987	91.86	119.51	87.123	72.353
87.33	92.894	94.496	94.267	91.104	96.74	93.969	91.847	119.52	87.105	72.355
87.334	92.912	94.477	94.257	91.122	96.726	93.953	91.836	119.52	87.113	72.356
87.334	92.917	94.469	94.241	91.136	96.725	93.937	91.829	119.53	87.097	72.352
87.347	92.942	94.479	94.239	91.188	96.725	93.916	91.838	119.53	87.093	72.357
87.362	92.947	94.47	94.238	91.261	96.741	93.91	91.845	119.53	87.097	72.364
87.366	92.935	94.452	94.219	91.303	96.716	93.886	91.84	119.51	87.113	72.366
87.359	92.961	94.43	94.196	91.288	96.684	93.862	91.822	119.52	87.079	72.367
87.355	92.965	94.418	94.185	91.279	96.661	93.836	91.807	119.52	87.076	72.365
87.332	92.957	94.39	94.158	91.269	96.623	93.807	91.786	119.52	87.044	72.366
87.337	92.965	94.368	94.145	91.284	96.625	93.786	91.771	119.54	87.049	72.369
87.328	92.976	94.345	94.13	91.278	96.619	93.764	91.75	119.54	87.029	72.37
87.314	92.971	94.314	94.105	91.273	96.592	93.742	91.732	119.54	86.997	72.37
87.321	92.986	94.298	94.085	91.314	96.612	93.722	91.736	119.56	86.976	72.373
87.29	92.968	94.269	94.072	91.294	96.58	93.693	91.7	119.49	86.949	72.365
87.293	92.96	94.249	94.051	91.293	96.572	93.668	91.693	119.5	86.953	72.368
87.283	92.961	94.229	94.033	91.289	96.546	93.646	91.684	119.51	86.928	72.368
87.289	92.993	94.222	94.022	91.347	96.536	93.625	91.684	119.53	86.895	72.373
87.277	93.019	94.202	94	91.339	96.521	93.598	91.671	119.53	86.865	72.374
87.278	93.017	94.179	93.982	91.356	96.523	93.577	91.658	119.54	86.842	72.374
87.276	93.008	94.163	93.961	91.365	96.516	93.554	91.652	119.55	86.804	72.376
87.257	92.99	94.139	93.949	91.347	96.495	93.526	91.623	119.55	86.776	72.376
87.242	92.982	94.11	93.923	91.324	96.498	93.5	91.613	119.56	86.746	72.376
87.234	92.97	94.092	93.91	91.291	96.461	93.478	91.598	119.49	86.742	72.376
87.229	92.953	94.06	93.882	91.275	96.468	93.453	91.586	119.5	86.731	72.378
87.239	92.954	94.048	93.866	91.307	96.492	93.434	91.581	119.52	86.732	72.382
87.223	92.951	94.018	93.84	91.282	96.482	93.407	91.572	119.52	86.713	72.382
87.227	92.931	93.994	93.821	91.277	96.473	93.386	91.577	119.53	86.714	72.383
87.208	92.907	93.973	93.808	91.263	96.427	93.356	91.549	119.46	86.709	72.374
87.196	92.905	93.951	93.792	91.246	96.384	93.331	91.536	119.46	86.692	72.376
87.178	92.893	93.924	93.763	91.227	96.385	93.307	91.52	119.43	86.672	72.378
87.184	92.919	93.906	93.749	91.244	96.389	93.298	91.525	119.45	86.654	72.38
87.164	92.913	93.877	93.724	91.223	96.353	93.268	91.511	119.42	86.625	72.381
87.132	92.899	93.847	93.703	91.194	96.312	93.239	91.475	119.35	86.59	72.377
87.132	92.884	93.823	93.687	91.183	96.317	93.223	91.459	119.35	86.574	72.379
87.133	92.876	93.8	93.679	91.166	96.31	93.214	91.45	119.37	86.572	72.38
87.124	92.871	93.768	93.651	91.152	96.321	93.192	91.439	119.38	86.541	72.38
87.133	92.872	93.763	93.649	91.163	96.327	93.181	91.442	119.37	86.535	72.385
87.153	92.911	93.771	93.65	91.203	96.385	93.176	91.45	119.37	86.526	72.394
87.169	92.951	93.767	93.647	91.249	96.42	93.166	91.458	119.37	86.509	72.406
87.19	93.005	93.764	93.645	91.295	96.479	93.16	91.463	119.38	86.511	72.419
87.215	93.041	93.774	93.643	91.361	96.537	93.208	91.478	119.39	86.523	72.43
87.232	93.091	93.773	93.639	91.41	96.576	93.192	91.482	119.4	86.518	72.44
87.249	93.117	93.77	93.631	91.455	96.611	93.181	91.493	119.41	86.503	72.451
87.276	93.167	93.779	93.625	91.573	96.647	93.173	91.509	119.43	86.506	72.461
87.288	93.178	93.763	93.621	91.617	96.657	93.16	91.515	119.44	86.5	72.467
87.309	93.225	93.767	93.619	91.718	96.68	93.153	91.525	119.45	86.493	72.476
87.332	93.279	93.782	93.62	91.791	96.692	93.21	91.555	119.46	86.484	72.486
87.355	93.308	93.798	93.627	91.851	96.706	93.208	91.575	119.47	86.477	72.494
87.372	93.337	93.8	93.633	91.897	96.728	93.191	91.591	119.48	86.486	72.502
87.39	93.352	93.792	93.628	91.975	96.727	93.18	91.603	119.48	86.503	72.512
87.404	93.349	93.796	93.62	92.038	96.735	93.166	91.623	119.49	86.502	72.519
87.42	93.435	93.806	93.624	92.103	96.745	93.149	91.64	119.5	86.497	72.529
87.438	93.439	93.828	93.636	92.175	96.746	93.145	91.65	119.5	86.489	72.535
87.45	93.493	93.823	93.642	92.253	96.759	93.126	91.654	119.51	86.472	72.542
87.468	93.536	93.826	93.641	92.331	96.773	93.12	91.668	119.51	86.475	72.548
87.485	93.579	93.827	93.64	92.387	96.788	93.11	91.676	119.52	86.472	72.556
87.5	93.604	93.833	93.633	92.446	96.801	93.098	91.691	119.53	86.466	72.561
87.514	93.616	93.842	93.632	92.503	96.81	93.08	91.689	119.53	86.478	72.569
87.53	93.68	93.841	93.62	92.6	96.825	93.066	91.696	119.54	86.477	72.579
87.55	93.698	93.846	93.616	92.661	96.832	93.063	91.702	119.54	86.481	72.591
87.568	93.723	93.855	93.615	92.727	96.838	93.055	91.715	119.56	86.465	72.599
87.587	93.773	93.846	93.613	92.831	96.849	93.043	91.729	119.57	86.461	72.606
87.607	93.785	93.855	93.615	92.9	96.858	93.034	91.734	119.58	86.469	72.614
87.625	93.824	93.864	93.622	92.967	96.86	93.019	91.739	119.59	86.48	72.625
87.644	93.881	93.874	93.64	93.074	96.873	93.009	91.747	119.6	86.477	72.634
87.664	93.924	93.894	93.654	93.16	96.885	93.005	91.753	119.6	86.491	72.64
87.687	93.935	93.945	93.663	93.309	96.889	92.996	91.759	119.61	86.485	72.646
87.709	94.01	93.984	93.696	93.484	96.896	92.976	91.777	119.63	86.477	72.653
87.726	94.053	93.985	93.746	93.549	96.913	92.962	91.786	119.64	86.477	72.658
87.746	94.089	93.994	93.789	93.619	96.937	92.956	91.79	119.65	86.477	72.665
87.761	94.103	93.993	93.814	93.697	96.949	92.947	91.793	119.66	86.481	72.671
87.776	94.122	93.994	93.82	93.796	96.963	92.938	91.794	119.66	86.488	72.678
87.778	94.123	93.969	93.795	93.832	96.961	92.916	91.799	119.67	86.465	72.682
87.782	94.134	93.953	93.777	93.869	96.963	92.895	91.792	119.68	86.447	72.688
87.79	94.149	93.94	93.771	93.911	96.953	92.883	91.78	119.7	86.456	72.689
87.787	94.146	93.913	93.753	93.925	96.943	92.859	91.767	119.7	86.429	72.692
87.787	94.165	93.905	93.734	93.933	96.928	92.835	91.755	119.71	86.402	72.693
87.79	94.187	93.887	93.718	93.953	96.926	92.818	91.736	119.72	86.386	72.694
87.801	94.191	93.889	93.713	93.997	96.918	92.806	91.719	119.73	86.377	72.696
87.802	94.179	93.872	93.695	94.028	96.921	92.785	91.707	119.74	86.363	72.699
87.804	94.17	93.85	93.679	94.056	96.931	92.763	91.689	119.75	86.359	72.7
87.804	94.168	93.825	93.662	94.084	96.934	92.741	91.672	119.75	86.342	72.701
87.82	94.156	93.841	93.649	94.12	96.937	93.019	91.671	119.76	86.349	72.706
87.83	94.178	93.838	93.635	94.183	96.944	93.012	91.676	119.76	86.35	72.712
87.842	94.203	93.843	93.622	94.239	96.958	92.999	91.68	119.76	86.351	72.719
87.859	94.197	93.85	93.619	94.313	96.987	92.994	91.695	119.76	86.35	72.725
87.883	94.198	93.872	93.633	94.413	97.018	93.19	91.704	119.77	86.363	72.732
87.891	94.196	93.865	93.62	94.485	97.054	93.174	91.71	119.79	86.355	72.736
87.906	94.194	93.859	93.613	94.555	97.073	93.174	91.703	119.79	86.365	72.742
87.913	94.185	93.871	93.606	94.602	97.078	93.17	91.69	119.8	86.364	72.744
87.927	94.2	93.867	93.595	94.663	97.089	93.168	91.69	119.8	86.386	72.75
87.929	94.194	93.844	93.578	94.691	97.085	93.156	91.682	119.79	86.366	72.753
87.932	94.198	93.841	93.566	94.711	97.075	93.15	91.674	119.79	86.339	72.755
87.942	94.183	93.83	93.562	94.747	97.068	93.143	91.68	119.81	86.344	72.758
87.945	94.174	93.821	93.544	94.765	97.072	93.134	91.67	119.81	86.324	72.76
87.946	94.175	93.818	93.535	94.785	97.043	93.124	91.652	119.79	86.3	72.759
87.96	94.167	93.827	93.533	94.816	97.054	93.121	91.65	119.79	86.323	72.761
87.97	94.171	93.842	93.528	94.86	97.041	93.11	91.64	119.8	86.335	72.766
87.975	94.162	93.843	93.52	94.858	97.012	93.105	91.624	119.79	86.343	72.762
87.981	94.15	93.834	93.503	94.885	97.007	93.093	91.616	119.8	86.356	72.764
87.983	94.151	93.833	93.491	94.876	97.009	93.079	91.597	119.79	86.344	72.768
87.986	94.166	93.82	93.471	94.871	97.001	93.069	91.588	119.79	86.347	72.767
87.984	94.174	93.805	93.447	94.88	96.975	93.05	91.583	119.8	86.349	72.767
87.988	94.159	93.802	93.442	94.871	96.969	93.041	91.565	119.8	86.345	72.768
87.989	94.147	93.807	93.426	94.88	96.963	93.027	91.543	119.8	86.344	72.768
87.989	94.151	93.785	93.411	94.89	96.951	93.007	91.537	119.81	86.332	72.77
87.993	94.169	93.791	93.407	94.885	96.92	92.999	91.518	119.76	86.335	72.775
87.997	94.184	93.787	93.387	94.894	96.918	92.988	91.513	119.77	86.339	72.776
88.01	94.213	93.811	93.385	94.949	96.915	92.981	91.5	119.78	86.351	72.781
88.011	94.228	93.795	93.373	94.977	96.916	92.967	91.484	119.78	86.33	72.788
88.008	94.232	93.784	93.359	94.965	96.888	92.959	91.47	119.78	86.31	72.784
88.011	94.237	93.779	93.345	94.979	96.885	92.949	91.461	119.79	86.293	72.786
88.02	94.255	93.804	93.338	95.013	96.893	92.931	91.461	119.79	86.289	72.793
88.029	94.27	93.8	93.322	95.055	96.899	92.91	91.458	119.79	86.3	72.799
88.026	94.278	93.775	93.306	95.104	96.91	92.884	91.458	119.8	86.268	72.8
88.033	94.331	93.765	93.303	95.15	96.921	92.864	91.458	119.81	86.252	72.804
88.072	94.457	93.807	93.346	95.267	96.986	92.862	91.478	119.85	86.28	72.816
88.117	94.577	93.869	93.441	95.454	97.017	92.861	91.501	119.87	86.378	72.826
88.156	94.685	93.899	93.467	95.589	97.025	92.854	91.533	119.91	86.478	72.832
88.19	94.787	93.925	93.482	95.699	97.03	92.848	91.565	119.95	86.55	72.84
88.214	94.819	93.926	93.474	95.788	97.014	92.831	91.578	119.98	86.614	72.847
88.241	94.89	93.949	93.487	95.897	97.021	92.814	91.585	119.99	86.691	72.855
88.278	94.977	93.984	93.539	96.085	97.031	92.812	91.587	120.01	86.796	72.862
88.315	95.089	94.032	93.596	96.217	97.052	93.029	91.603	120.02	86.863	72.867
88.348	95.274	94.082	93.643	96.34	97.068	93.285	91.608	120.04	86.92	72.873
88.373	95.354	94.112	93.657	96.43	97.078	93.276	91.61	120.05	86.969	72.879
88.396	95.417	94.112	93.685	96.514	97.086	93.255	91.622	120.07	87.014	72.891
88.429	95.515	94.133	93.731	96.631	97.097	93.24	91.638	120.11	87.076	72.901
88.455	95.568	94.146	93.741	96.727	97.09	93.225	91.665	120.14	87.139	72.908
88.479	95.637	94.153	93.745	96.827	97.075	93.206	91.688	120.18	87.197	72.913
88.522	95.787	94.196	93.804	96.972	97.102	93.199	91.712	120.21	87.272	72.925
88.559	95.898	94.232	93.863	97.102	97.135	93.196	91.724	120.24	87.326	72.938
88.59	96.033	94.26	93.913	97.201	97.169	93.191	91.731	120.27	87.35	72.945
88.612	96.041	94.265	93.939	97.256	97.186	93.177	91.737	120.29	87.398	72.949
88.629	96.055	94.262	93.933	97.335	97.194	93.157	91.742	120.3	87.454	72.953
88.647	96.084	94.275	93.927	97.402	97.201	93.137	91.755	120.3	87.487	72.96
88.661	96.088	94.288	93.922	97.464	97.211	93.118	91.755	120.31	87.5	72.966
88.681	96.089	94.312	93.938	97.551	97.216	93.114	91.761	120.32	87.519	72.974
88.7	96.097	94.331	93.945	97.608	97.228	93.104	91.767	120.33	87.546	72.982
88.727	96.111	94.367	93.975	97.704	97.246	93.1	91.776	120.35	87.58	72.991
88.78	96.201	94.424	94.057	97.912	97.292	93.278	91.805	120.4	87.629	73.006
88.834	96.401	94.509	94.133	98.109	97.341	93.736	91.833	120.44	87.71	73.016
88.861	96.45	94.56	94.183	98.217	97.366	93.734	91.839	120.44	87.729	73.022
88.88	96.485	94.576	94.195	98.324	97.387	93.721	91.842	120.45	87.733	73.029
88.901	96.52	94.63	94.222	98.411	97.409	93.713	91.84	120.45	87.742	73.036
88.963	96.706	94.724	94.332	98.702	97.454	94.601	91.858	120.51	87.81	73.045
89.018	96.895	94.833	94.39	98.925	97.472	95.838	91.876	120.55	87.873	73.053
89.073	97.08	94.93	94.454	99.144	97.517	96.578	91.899	120.6	87.926	73.063
89.122	97.221	94.994	94.485	99.326	97.556	96.769	91.932	120.64	87.993	73.074
89.183	97.491	95.11	94.582	99.572	97.597	97.834	91.955	120.68	88.065	73.08
89.238	97.644	95.209	94.628	99.811	97.672	98.539	91.972	120.73	88.113	73.091
89.293	97.845	95.31	94.709	100.05	97.712	99.12	91.997	120.77	88.164	73.1
89.357	98.069	95.408	94.768	100.28	97.784	99.691	92.03	120.81	88.259	73.111
89.416	98.239	95.492	94.832	100.53	97.854	99.941	92.066	120.86	88.328	73.123
89.469	98.419	95.578	94.874	100.76	97.888	100.37	92.09	120.91	88.381	73.134
89.516	98.582	95.678	94.938	100.98	97.914	100.69	92.109	120.94	88.414	73.141
89.559	98.724	95.775	95.019	101.19	97.94	101.04	92.125	120.97	88.445	73.147
89.583	98.785	95.848	95.072	101.27	97.952	101.02	92.134	120.97	88.454	73.151
89.622	98.897	95.95	95.124	101.5	97.969	101.02	92.149	121.01	88.479	73.16
89.672	99.032	96.022	95.167	101.68	98.041	101.2	92.173	121.04	88.541	73.169
89.69	99.08	96.052	95.174	101.78	98.056	101.19	92.176	121.02	88.57	73.171
89.724	99.141	96.118	95.235	101.98	98.084	101.17	92.177	121.05	88.596	73.177
89.785	99.322	96.212	95.296	102.24	98.148	101.64	92.208	121.1	88.679	73.19
89.83	99.43	96.297	95.359	102.48	98.175	101.8	92.223	121.14	88.713	73.198
89.874	99.565	96.39	95.428	102.68	98.199	101.95	92.24	121.17	88.747	73.206
89.936	99.792	96.502	95.533	102.95	98.238	102.4	92.267	121.22	88.813	73.22
89.992	100.02	96.608	95.606	103.19	98.271	103.18	92.285	121.26	88.888	73.23
90.043	100.23	96.702	95.7	103.41	98.304	103.85	92.302	121.3	88.956	73.237
90.099	100.47	96.796	95.766	103.67	98.337	104.53	92.345	121.34	89.014	73.245
90.165	100.66	96.888	95.842	103.92	98.397	105.09	92.372	121.39	89.116	73.257
90.227	100.9	97.03	95.939	104.21	98.442	105.7	92.392	121.43	89.192	73.263
90.285	101.14	97.123	96.008	104.47	98.512	106.29	92.423	121.46	89.276	73.267
90.35	101.36	97.227	96.065	104.77	98.597	106.64	92.462	121.5	89.363	73.283
90.408	101.5	97.324	96.124	104.99	98.649	107.11	92.491	121.54	89.443	73.294
90.466	101.72	97.429	96.212	105.24	98.688	107.59	92.511	121.6	89.506	73.304
90.518	101.92	97.53	96.312	105.46	98.733	108.06	92.528	121.65	89.561	73.31
90.571	102.1	97.618	96.377	105.67	98.8	108.46	92.554	121.71	89.638	73.32
90.633	102.3	97.707	96.438	105.91	98.859	109.04	92.575	121.76	89.716	73.332
90.688	102.46	97.788	96.486	106.12	98.91	109.4	92.611	121.8	89.797	73.346
90.744	102.63	97.883	96.565	106.36	98.957	110.04	92.647	121.84	89.863	73.358
90.787	102.75	97.982	96.645	106.52	98.993	110.26	92.659	121.87	89.91	73.363
90.841	102.86	98.092	96.754	106.72	99.031	110.36	92.689	121.91	89.972	73.371
90.869	102.97	98.143	96.776	106.81	99.05	110.35	92.723	121.93	89.999	73.378
90.893	102.99	98.187	96.837	106.9	99.08	110.32	92.741	121.93	90.02	73.383
90.908	103.02	98.197	96.845	106.96	99.121	110.3	92.75	121.95	90.008	73.389
90.927	103.02	98.216	96.873	107.03	99.153	110.28	92.761	121.96	90.036	73.396
90.947	103.04	98.237	96.91	107.08	99.188	110.26	92.776	121.97	90.046	73.402
90.97	103.08	98.274	96.98	107.18	99.213	110.24	92.787	121.98	90.074	73.41
91.016	103.16	98.334	97.085	107.33	99.231	110.29	92.823	122.01	90.137	73.43
91.046	103.22	98.376	97.124	107.46	99.249	110.28	92.851	122.02	90.2	73.441
91.085	103.29	98.419	97.171	107.6	99.275	110.27	92.885	122.06	90.27	73.457
91.117	103.34	98.471	97.228	107.7	99.282	110.27	92.919	122.07	90.315	73.468
91.141	103.38	98.506	97.278	107.77	99.289	110.26	92.939	122.08	90.358	73.479
91.171	103.44	98.544	97.315	107.86	99.303	110.24	92.971	122.11	90.407	73.49
91.201	103.51	98.594	97.347	107.96	99.319	110.24	93.005	122.13	90.451	73.501
91.224	103.59	98.618	97.362	108.03	99.348	110.23	93.015	122.14	90.469	73.512
91.248	103.65	98.632	97.375	108.11	99.377	110.23	93.022	122.15	90.493	73.522
91.271	103.68	98.661	97.384	108.22	99.406	110.22	93.036	122.16	90.509	73.53
91.308	103.73	98.707	97.423	108.4	99.432	110.22	93.058	122.2	90.558	73.539
91.358	103.91	98.761	97.47	108.58	99.471	110.67	93.08	122.24	90.628	73.553
91.415	104.16	98.866	97.551	108.77	99.532	111.38	93.105	122.27	90.706	73.565
91.465	104.39	98.959	97.621	108.94	99.56	111.79	93.126	122.29	90.776	73.576
91.519	104.63	99.067	97.676	109.12	99.627	112.45	93.153	122.33	90.843	73.587
91.567	104.82	99.142	97.719	109.31	99.656	112.87	93.173	122.37	90.897	73.602
91.614	105.02	99.215	97.756	109.46	99.708	113.2	93.189	122.42	90.953	73.616
91.66	105.22	99.303	97.819	109.62	99.741	113.61	93.203	122.44	91.011	73.627
91.709	105.45	99.41	97.885	109.78	99.78	114.14	93.218	122.47	91.072	73.636
91.76	105.65	99.485	97.926	109.97	99.855	114.43	93.235	122.51	91.12	73.65
91.804	105.82	99.565	97.977	110.12	99.883	115.03	93.245	122.53	91.183	73.66
91.85	105.97	99.639	98.027	110.25	99.929	115.31	93.255	122.57	91.243	73.673
91.895	106.1	99.723	98.071	110.4	99.975	115.79	93.267	122.59	91.306	73.683
91.946	106.22	99.803	98.128	110.59	100.01	116.19	93.285	122.62	91.377	73.699
91.99	106.32	99.859	98.16	110.73	100.06	116.69	93.28	122.65	91.44	73.716
92.043	106.49	99.943	98.23	110.89	100.14	117	93.31	122.68	91.518	73.728
92.096	106.69	100.05	98.313	111.03	100.18	117.28	93.338	122.7	91.597	73.742
92.142	106.83	100.14	98.371	111.14	100.23	117.7	93.356	122.72	91.668	73.75
92.177	106.9	100.21	98.41	111.23	100.26	117.89	93.366	122.73	91.705	73.76
92.205	106.96	100.25	98.427	111.34	100.3	117.89	93.373	122.75	91.729	73.771
92.233	106.99	100.3	98.456	111.44	100.33	117.88	93.391	122.77	91.75	73.785
92.255	106.98	100.31	98.463	111.54	100.38	117.86	93.4	122.79	91.764	73.792
92.272	106.98	100.35	98.456	111.59	100.41	117.83	93.411	122.81	91.777	73.799
92.288	107	100.35	98.467	111.63	100.44	117.81	93.421	122.82	91.78	73.809
92.308	107	100.38	98.473	111.7	100.47	117.81	93.423	122.84	91.788	73.818
92.321	107.01	100.39	98.469	111.77	100.49	117.78	93.434	122.84	91.78	73.827
92.344	107.06	100.41	98.459	111.85	100.52	117.85	93.442	122.85	91.819	73.835
92.364	107.06	100.41	98.452	111.92	100.55	117.84	93.449	122.86	91.851	73.844
92.381	107.07	100.42	98.455	111.97	100.59	117.82	93.457	122.87	91.86	73.85
92.401	107.11	100.43	98.448	112.02	100.61	117.82	93.469	122.88	91.893	73.859
92.414	107.13	100.44	98.454	112.07	100.65	117.8	93.472	122.89	91.891	73.867
92.437	107.18	100.47	98.505	112.14	100.68	117.78	93.479	122.9	91.915	73.878
92.474	107.25	100.51	98.527	112.28	100.71	117.76	93.495	122.93	91.996	73.889
92.506	107.32	100.54	98.527	112.39	100.72	117.73	93.506	122.97	92.05	73.9
92.532	107.38	100.56	98.531	112.51	100.73	117.7	93.51	122.99	92.094	73.915
92.562	107.45	100.59	98.536	112.61	100.74	117.67	93.511	123.01	92.182	73.929
92.587	107.5	100.61	98.533	112.69	100.75	117.65	93.517	123.02	92.256	73.941
92.613	107.54	100.63	98.579	112.75	100.77	117.64	93.526	123.04	92.294	73.95
92.632	107.57	100.68	98.626	112.8	100.78	117.61	93.531	123.06	92.302	73.957
92.661	107.64	100.73	98.691	112.88	100.8	117.6	93.55	123.07	92.33	73.968
92.702	107.7	100.79	98.794	113.03	100.82	117.59	93.574	123.1	92.395	73.981
92.74	107.78	100.86	98.865	113.14	100.82	117.6	93.621	123.13	92.464	73.995
92.763	107.8	100.89	98.908	113.2	100.84	117.58	93.642	123.13	92.498	74.007
92.791	107.86	100.94	98.959	113.32	100.85	117.56	93.669	123.14	92.54	74.017
92.809	107.88	100.97	99.009	113.38	100.87	117.53	93.676	123.15	92.552	74.027
92.843	107.93	101.03	99.062	113.5	100.9	117.52	93.699	123.18	92.594	74.04
92.864	107.98	101.05	99.093	113.56	100.92	117.5	93.704	123.2	92.615	74.052
92.896	108.06	101.08	99.155	113.65	100.95	117.48	93.725	123.22	92.664	74.066
92.921	108.13	101.12	99.224	113.74	100.96	117.45	93.733	123.24	92.72	74.076
92.945	108.21	101.11	99.254	113.81	101.01	117.43	93.738	123.27	92.733	74.091
92.962	108.22	101.13	99.308	113.87	101.05	117.41	93.745	123.27	92.728	74.1
92.981	108.27	101.15	99.336	113.94	101.08	117.39	93.749	123.29	92.722	74.108
93.02	108.36	101.22	99.408	114.05	101.1	117.38	93.766	123.31	92.782	74.123
93.056	108.44	101.24	99.435	114.18	101.14	117.37	93.782	123.33	92.845	74.135
93.086	108.51	101.26	99.441	114.28	101.16	117.35	93.791	123.35	92.898	74.149
93.108	108.56	101.28	99.44	114.35	101.19	117.33	93.797	123.36	92.925	74.16
93.132	108.58	101.3	99.447	114.45	101.21	117.31	93.802	123.37	92.968	74.171
93.155	108.61	101.31	99.452	114.53	101.22	117.28	93.804	123.39	93.018	74.183
93.183	108.65	101.35	99.477	114.61	101.24	117.26	93.81	123.4	93.06	74.193
93.245	108.79	101.43	99.541	114.82	101.28	117.64	93.845	123.45	93.141	74.218
93.267	108.81	101.45	99.58	114.86	101.28	117.62	93.866	123.46	93.16	74.227
93.291	108.86	101.49	99.668	114.93	101.29	117.6	93.877	123.47	93.183	74.238
93.313	108.89	101.5	99.749	115.01	101.32	117.58	93.873	123.49	93.196	74.247
93.332	108.91	101.54	99.794	115.07	101.34	117.55	93.869	123.49	93.22	74.258
93.347	108.92	101.55	99.817	115.13	101.36	117.52	93.869	123.5	93.228	74.267
93.362	108.92	101.56	99.856	115.18	101.39	117.49	93.869	123.51	93.228	74.273
93.4	108.97	101.62	99.923	115.29	101.41	117.48	93.888	123.54	93.3	74.29
93.432	109.01	101.66	99.975	115.39	101.43	117.51	93.909	123.55	93.333	74.305
93.449	109.05	101.71	99.989	115.44	101.45	117.48	93.924	123.56	93.349	74.313
93.477	109.08	101.75	100.07	115.54	101.47	117.46	93.945	123.57	93.389	74.323
93.494	109.11	101.76	100.08	115.58	101.5	117.44	93.952	123.58	93.386	74.332
93.512	109.15	101.78	100.12	115.65	101.52	117.43	93.958	123.59	93.389	74.34
93.539	109.21	101.82	100.17	115.75	101.57	117.41	93.958	123.62	93.42	74.356
93.559	109.24	101.84	100.23	115.81	101.6	117.38	93.967	123.63	93.429	74.366
93.581	109.28	101.87	100.31	115.89	101.63	117.36	93.97	123.65	93.446	74.375
93.606	109.31	101.92	100.34	115.98	101.65	117.34	93.974	123.66	93.486	74.386
93.639	109.39	101.97	100.41	116.1	101.67	117.32	93.995	123.68	93.534	74.399
93.671	109.44	102.03	100.46	116.2	101.69	117.3	94.015	123.71	93.58	74.41
93.702	109.49	102.08	100.51	116.31	101.7	117.29	94.039	123.73	93.628	74.421
93.738	109.57	102.13	100.57	116.41	101.72	117.28	94.064	123.76	93.694	74.436
93.772	109.63	102.18	100.64	116.56	101.73	117.27	94.09	123.78	93.76	74.445
93.807	109.71	102.23	100.7	116.68	101.75	117.26	94.12	123.81	93.824	74.459
93.83	109.73	102.28	100.74	116.74	101.76	117.24	94.134	123.83	93.865	74.469
93.868	109.77	102.33	100.8	116.85	101.78	117.24	94.171	123.85	93.941	74.483
93.901	109.83	102.39	100.86	116.95	101.79	117.23	94.213	123.87	93.993	74.495
93.926	109.86	102.42	100.93	117.02	101.8	117.22	94.238	123.89	94.034	74.503
93.948	109.88	102.44	100.97	117.09	101.82	117.2	94.253	123.89	94.066	74.513
93.97	109.91	102.48	101	117.15	101.83	117.17	94.27	123.9	94.113	74.524
94.007	109.97	102.54	101.07	117.28	101.85	117.16	94.295	123.92	94.178	74.535
94.047	110.06	102.61	101.14	117.41	101.88	117.16	94.321	123.95	94.248	74.548
94.075	110.11	102.65	101.18	117.49	101.9	117.14	94.341	123.96	94.325	74.559
94.109	110.21	102.71	101.23	117.62	101.91	117.12	94.368	123.99	94.384	74.57
94.13	110.25	102.74	101.25	117.67	101.91	117.11	94.388	124	94.443	74.578
94.152	110.27	102.77	101.26	117.75	101.94	117.09	94.401	124.01	94.458	74.588
94.178	110.29	102.81	101.28	117.84	101.96	117.09	94.41	124.02	94.473	74.597
94.192	110.28	102.81	101.3	117.9	101.99	117.07	94.422	124.03	94.474	74.604
94.213	110.31	102.83	101.34	117.96	102.01	117.04	94.434	124.05	94.481	74.613
94.23	110.33	102.85	101.41	118.02	102.04	117.01	94.442	124.05	94.497	74.621
94.247	110.36	102.87	101.46	118.04	102.08	116.99	94.451	124.06	94.507	74.629
94.282	110.42	102.91	101.53	118.17	102.12	116.98	94.473	124.09	94.536	74.642
94.312	110.49	102.96	101.61	118.27	102.14	116.96	94.484	124.11	94.579	74.652
94.331	110.51	102.99	101.64	118.32	102.16	116.94	94.488	124.12	94.606	74.661
94.347	110.53	103.01	101.68	118.38	102.18	116.91	94.487	124.14	94.613	74.667
94.363	110.54	103.02	101.69	118.45	102.22	116.89	94.488	124.15	94.613	74.676
94.382	110.56	103.03	101.74	118.51	102.24	116.86	94.483	124.16	94.641	74.685
94.41	110.6	103.06	101.78	118.58	102.26	116.84	94.486	124.19	94.685	74.696
94.43	110.64	103.08	101.82	118.66	102.28	116.81	94.49	124.21	94.693	74.704
94.448	110.65	103.11	101.84	118.71	102.32	116.79	94.489	124.22	94.686	74.713
94.48	110.7	103.15	101.87	118.82	102.35	116.77	94.49	124.26	94.737	74.725
94.505	110.73	103.18	101.91	118.97	102.37	116.75	94.491	124.28	94.757	74.735
94.527	110.77	103.21	101.96	119.05	102.41	116.72	94.486	124.3	94.78	74.745
94.551	110.8	103.25	102.02	119.13	102.44	116.71	94.487	124.32	94.798	74.752
94.581	110.83	103.3	102.06	119.24	102.47	116.69	94.498	124.35	94.837	74.764
94.611	110.87	103.35	102.13	119.34	102.49	116.68	94.515	124.37	94.883	74.777
94.63	110.89	103.36	102.15	119.42	102.52	116.66	94.519	124.38	94.889	74.784
94.665	110.95	103.41	102.22	119.53	102.56	116.64	94.534	124.4	94.95	74.797
94.703	111.05	103.47	102.29	119.67	102.59	116.63	94.55	124.43	95.017	74.814
94.736	111.1	103.5	102.35	119.8	102.6	116.62	94.581	124.46	95.068	74.824
94.775	111.19	103.56	102.4	119.91	102.63	116.62	94.617	124.49	95.137	74.834
94.81	111.25	103.61	102.44	120.03	102.65	116.6	94.639	124.52	95.198	74.845
94.834	111.27	103.65	102.48	120.1	102.67	116.58	94.663	124.54	95.232	74.854
94.87	111.33	103.7	102.56	120.22	102.69	116.58	94.691	124.57	95.291	74.865
94.901	111.43	103.76	102.59	120.31	102.7	116.56	94.718	124.6	95.341	74.876
94.936	111.49	103.81	102.64	120.4	102.72	116.55	94.762	124.63	95.387	74.887
94.973	111.59	103.85	102.69	120.53	102.72	116.54	94.799	124.67	95.453	74.9
95.009	111.66	103.9	102.75	120.64	102.74	116.54	94.833	124.69	95.512	74.914
95.039	111.69	103.93	102.8	120.75	102.75	116.54	94.86	124.71	95.559	74.923
95.07	111.73	103.97	102.84	120.83	102.76	116.52	94.882	124.73	95.624	74.94
95.105	111.8	104.03	102.87	120.96	102.78	116.51	94.909	124.75	95.682	74.953
95.14	111.84	104.07	102.95	121.08	102.79	116.51	94.95	124.77	95.74	74.963
95.164	111.87	104.09	102.99	121.16	102.81	116.49	94.974	124.78	95.79	74.97
95.212	111.98	104.15	103.03	121.31	102.83	116.91	95.004	124.83	95.862	74.993
95.239	112	104.17	103.11	121.39	102.84	116.89	95.033	124.83	95.902	75.005
95.259	112.01	104.2	103.12	121.44	102.86	116.87	95.04	124.84	95.94	75.015
95.292	112.06	104.24	103.18	121.55	102.88	116.85	95.065	124.87	96	75.028
95.314	112.1	104.26	103.22	121.62	102.88	116.82	95.082	124.88	96.065	75.037
95.345	112.15	104.32	103.27	121.7	102.9	116.8	95.101	124.89	96.122	75.051
95.385	112.24	104.38	103.34	121.82	102.92	116.88	95.136	124.91	96.196	75.064
95.422	112.32	104.43	103.39	121.92	102.94	116.87	95.175	124.94	96.273	75.077
95.451	112.38	104.46	103.44	122.01	102.96	116.85	95.206	124.96	96.323	75.088
95.478	112.4	104.5	103.48	122.12	102.97	116.83	95.231	124.98	96.379	75.099
95.514	112.46	104.56	103.52	122.23	102.97	116.83	95.268	125.01	96.452	75.112
95.54	112.49	104.6	103.57	122.3	102.99	116.81	95.295	125.02	96.504	75.121
95.565	112.5	104.65	103.6	122.37	103	116.79	95.327	125.03	96.551	75.131
95.587	112.55	104.68	103.64	122.44	103.01	116.77	95.352	125.03	96.585	75.139
95.606	112.56	104.7	103.7	122.48	103.06	116.74	95.36	125.04	96.595	75.149
95.624	112.59	104.71	103.73	122.53	103.09	116.72	95.372	125.05	96.592	75.157
95.643	112.6	104.73	103.75	122.59	103.13	116.7	95.384	125.07	96.588	75.165
95.68	112.64	104.76	103.8	122.72	103.17	116.69	95.415	125.1	96.654	75.18
95.714	112.67	104.81	103.85	122.85	103.18	116.68	95.46	125.12	96.696	75.19
95.749	112.73	104.86	103.9	122.96	103.2	116.68	95.495	125.14	96.744	75.203
95.778	112.77	104.9	103.95	123.05	103.21	116.66	95.528	125.16	96.799	75.214
95.814	112.86	104.95	104	123.19	103.23	116.65	95.567	125.19	96.856	75.226
95.841	112.93	104.99	104.04	123.27	103.24	116.63	95.603	125.21	96.905	75.239
95.867	112.99	105.03	104.06	123.36	103.24	116.61	95.626	125.22	96.945	75.252
95.894	113.04	105.08	104.09	123.47	103.26	116.58	95.644	125.24	96.982	75.262
95.919	113.08	105.1	104.09	123.57	103.28	116.57	95.668	125.26	97.009	75.271
95.947	113.14	105.14	104.11	123.65	103.32	116.55	95.696	125.27	97.038	75.286
95.977	113.19	105.18	104.18	123.74	103.34	116.54	95.722	125.3	97.067	75.297
95.993	113.2	105.19	104.19	123.8	103.37	116.51	95.735	125.31	97.065	75.304
96.027	113.27	105.22	104.26	123.89	103.4	116.5	95.76	125.34	97.11	75.318
96.061	113.34	105.27	104.32	123.98	103.42	116.49	95.795	125.37	97.164	75.334
96.091	113.4	105.31	104.38	124.11	103.43	116.48	95.827	125.39	97.196	75.343
96.112	113.43	105.33	104.41	124.16	103.45	116.45	95.851	125.41	97.211	75.351
96.145	113.48	105.38	104.46	124.25	103.48	116.44	95.877	125.43	97.251	75.363
96.171	113.51	105.41	104.5	124.32	103.51	116.43	95.91	125.45	97.275	75.378
96.189	113.51	105.42	104.52	124.38	103.53	116.41	95.931	125.46	97.286	75.384
96.214	113.55	105.46	104.53	124.45	103.55	116.38	95.953	125.48	97.33	75.398
96.255	113.59	105.5	104.59	124.56	103.57	116.52	96.01	125.51	97.401	75.418
96.292	113.66	105.54	104.63	124.65	103.54	116.57	96.049	125.53	97.475	75.439
96.318	113.7	105.56	104.66	124.71	103.55	116.55	96.068	125.54	97.546	75.451
96.339	113.73	105.56	104.67	124.75	103.56	116.54	96.09	125.56	97.596	75.465
96.35	113.75	105.54	104.65	124.78	103.56	116.52	96.086	125.57	97.62	75.477
96.383	113.78	105.56	104.68	124.84	103.56	116.5	96.118	125.58	97.666	75.492
96.409	113.83	105.57	104.67	124.91	103.58	116.48	96.133	125.59	97.722	75.505
96.439	113.83	105.59	104.69	124.96	103.61	116.47	96.156	125.6	97.771	75.519
96.47	113.86	105.6	104.7	125.02	103.62	116.46	96.214	125.63	97.825	75.533
96.486	113.87	105.6	104.71	125.04	103.64	116.44	96.236	125.63	97.852	75.541
96.503	113.88	105.61	104.74	125.08	103.66	116.42	96.247	125.63	97.873	75.549
96.516	113.9	105.6	104.75	125.12	103.68	116.39	96.259	125.62	97.879	75.554
96.545	113.93	105.63	104.81	125.2	103.7	116.37	96.297	125.64	97.921	75.565
96.558	113.95	105.63	104.81	125.23	103.72	116.34	96.321	125.64	97.932	75.573
96.584	113.97	105.63	104.82	125.3	103.74	116.32	96.346	125.65	98.02	75.582
96.615	114.01	105.64	104.83	125.36	103.78	116.32	96.378	125.65	98.087	75.596
96.639	114.07	105.65	104.83	125.4	103.8	116.31	96.397	125.66	98.156	75.605
96.685	114.17	105.68	104.86	125.52	103.83	116.31	96.444	125.68	98.246	75.618
96.713	114.23	105.71	104.88	125.57	103.86	116.3	96.46	125.69	98.319	75.63
96.741	114.26	105.73	104.88	125.6	103.88	116.29	96.492	125.7	98.392	75.64
96.772	114.3	105.74	104.91	125.67	103.9	116.28	96.533	125.72	98.454	75.652
96.8	114.35	105.75	104.93	125.73	103.92	116.26	96.551	125.72	98.533	75.66
96.826	114.39	105.76	104.94	125.76	103.95	116.24	96.563	125.73	98.618	75.671
96.843	114.37	105.78	104.96	125.78	103.97	116.23	96.576	125.74	98.645	75.679
96.882	114.45	105.84	105.01	125.89	104	116.26	96.621	125.76	98.704	75.688
96.91	114.48	105.88	105.07	125.97	104.01	116.24	96.646	125.77	98.755	75.7
96.935	114.51	105.91	105.11	126.04	104.02	116.22	96.689	125.78	98.798	75.71
96.949	114.5	105.91	105.13	126.06	104.04	116.2	96.704	125.78	98.818	75.717
96.98	114.51	105.95	105.18	126.14	104.06	116.19	96.736	125.8	98.876	75.729
96.995	114.54	105.97	105.21	126.16	104.07	116.17	96.766	125.77	98.898	75.735
97.01	114.55	105.98	105.22	126.18	104.09	116.15	96.781	125.78	98.91	75.74
97.026	114.58	105.99	105.28	126.23	104.11	116.13	96.791	125.78	98.934	75.746
97.06	114.65	106.03	105.32	126.31	104.13	116.14	96.82	125.81	99.007	75.759
97.09	114.67	106.04	105.32	126.38	104.14	116.13	96.845	125.82	99.11	75.775
97.123	114.69	106.04	105.32	126.45	104.16	116.13	96.868	125.84	99.206	75.792
97.127	114.66	106.01	105.28	126.44	104.14	116.1	96.874	125.82	99.22	75.797
97.13	114.62	105.98	105.25	126.43	104.11	116.07	96.878	125.82	99.236	75.803
97.129	114.58	105.95	105.21	126.41	104.08	116.04	96.884	125.83	99.238	75.803
97.171	114.68	105.98	105.25	126.51	104.11	116.1	96.917	125.86	99.305	75.817
97.203	114.74	105.99	105.25	126.6	104.14	116.1	96.949	125.89	99.365	75.827
97.24	114.81	106.01	105.26	126.69	104.17	116.14	96.986	125.91	99.457	75.838
97.269	114.86	106.02	105.28	126.77	104.19	116.12	97.007	125.91	99.543	75.845
97.312	114.93	106.06	105.3	126.86	104.23	116.19	97.047	125.94	99.623	75.861
97.346	114.98	106.09	105.32	126.94	104.25	116.25	97.072	125.96	99.683	75.872
97.382	115.06	106.11	105.34	127.04	104.29	116.35	97.104	125.99	99.74	75.882
97.421	115.13	106.14	105.36	127.11	104.34	116.46	97.137	126.01	99.823	75.895
97.453	115.21	106.15	105.38	127.19	104.37	116.45	97.173	126.02	99.9	75.908
97.484	115.27	106.16	105.38	127.25	104.4	116.45	97.205	126.04	99.97	75.915
97.514	115.34	106.18	105.4	127.32	104.42	116.44	97.231	126.05	100.03	75.923
97.547	115.42	106.19	105.41	127.41	104.44	116.44	97.255	126.07	100.09	75.935
97.577	115.48	106.2	105.43	127.48	104.45	116.43	97.278	126.08	100.18	75.946
97.6	115.52	106.2	105.43	127.52	104.46	116.4	97.303	126.09	100.26	75.956
97.627	115.54	106.2	105.42	127.56	104.49	116.38	97.332	126.1	100.34	75.969
97.661	115.6	106.23	105.43	127.61	104.52	116.38	97.35	126.12	100.43	75.979
97.698	115.62	106.24	105.44	127.7	104.53	116.38	97.368	126.14	100.53	75.995
97.723	115.63	106.25	105.43	127.74	104.54	116.37	97.38	126.15	100.61	76.009
97.756	115.67	106.27	105.44	127.8	104.57	116.36	97.411	126.17	100.7	76.018
97.782	115.71	106.27	105.44	127.85	104.59	116.35	97.426	126.18	100.77	76.033
97.809	115.74	106.29	105.45	127.9	104.61	116.34	97.441	126.19	100.83	76.043
97.842	115.76	106.3	105.45	127.98	104.66	116.33	97.463	126.21	100.92	76.056
97.879	115.82	106.32	105.46	128.08	104.68	116.33	97.498	126.22	100.99	76.07
97.903	115.85	106.32	105.44	128.16	104.69	116.31	97.518	126.24	101.08	76.081
97.931	115.88	106.33	105.43	128.2	104.71	116.29	97.536	126.25	101.16	76.096
97.957	115.94	106.35	105.44	128.26	104.74	116.29	97.55	126.25	101.23	76.106
97.989	116.02	106.38	105.48	128.34	104.78	116.26	97.568	126.27	101.29	76.117
98.015	116.09	106.38	105.51	128.42	104.82	116.24	97.598	126.28	101.35	76.126
98.038	116.11	106.39	105.54	128.47	104.82	116.21	97.617	126.29	101.4	76.138
98.065	116.16	106.41	105.55	128.56	104.82	116.19	97.637	126.3	101.46	76.147
98.092	116.19	106.43	105.56	128.65	104.86	116.18	97.655	126.32	101.5	76.16
98.113	116.23	106.44	105.55	128.69	104.88	116.17	97.682	126.33	101.53	76.169
98.142	116.27	106.46	105.56	128.78	104.93	116.16	97.709	126.36	101.58	76.178
98.17	116.36	106.48	105.56	128.87	104.95	116.15	97.723	126.37	101.64	76.192
98.188	116.41	106.5	105.57	128.9	104.95	116.13	97.75	126.38	101.68	76.201
98.214	116.44	106.52	105.6	128.98	105	116.11	97.772	126.39	101.71	76.212
98.235	116.46	106.53	105.59	129.02	105	116.09	97.802	126.41	101.75	76.218
98.253	116.43	106.55	105.59	129.09	104.99	116.06	97.816	126.42	101.79	76.224
98.271	116.46	106.57	105.58	129.14	104.98	116.05	97.839	126.43	101.81	76.229
98.294	116.49	106.58	105.6	129.2	104.99	116.02	97.844	126.44	101.89	76.237
98.314	116.51	106.57	105.61	129.25	104.96	116	97.866	126.45	101.95	76.251
98.331	116.52	106.55	105.6	129.28	104.92	115.98	97.898	126.46	101.98	76.265
98.353	116.53	106.56	105.62	129.38	104.91	115.97	97.909	126.48	102.06	76.277
98.383	116.56	106.57	105.63	129.47	104.92	115.95	97.932	126.49	102.15	76.286
98.403	116.57	106.57	105.65	129.53	104.91	115.94	97.945	126.5	102.22	76.294
98.423	116.59	106.59	105.65	129.57	104.9	115.92	97.969	126.5	102.29	76.307
98.448	116.61	106.6	105.67	129.63	104.92	115.91	97.996	126.52	102.36	76.319
98.465	116.62	106.59	105.68	129.66	104.89	115.89	98.017	126.53	102.42	76.328
98.49	116.66	106.61	105.7	129.73	104.9	115.89	98.038	126.54	102.48	76.335
98.516	116.69	106.62	105.69	129.8	104.97	115.88	98.056	126.56	102.53	76.343
98.531	116.71	106.63	105.69	129.85	104.97	115.86	98.079	126.58	102.56	76.351
98.555	116.72	106.64	105.69	129.91	104.98	115.85	98.103	126.59	102.62	76.358
98.567	116.73	106.64	105.69	129.95	104.95	115.83	98.111	126.59	102.64	76.363
98.594	116.78	106.66	105.69	130.03	104.99	115.81	98.127	126.6	102.73	76.37
98.619	116.83	106.68	105.69	130.09	105.06	115.8	98.147	126.62	102.78	76.377
98.644	116.87	106.7	105.68	130.17	105.08	115.79	98.168	126.63	102.86	76.386
98.675	116.92	106.72	105.69	130.26	105.1	115.78	98.197	126.64	102.94	76.397
98.71	116.96	106.74	105.72	130.36	105.16	115.77	98.237	126.66	103	76.413
98.733	116.99	106.77	105.72	130.42	105.15	115.76	98.26	126.67	103.08	76.42
98.754	117.01	106.78	105.71	130.5	105.17	115.75	98.279	126.69	103.12	76.432
98.789	117.07	106.81	105.73	130.59	105.2	116.11	98.315	126.71	103.18	76.444
98.823	117.15	106.85	105.75	130.68	105.22	116.28	98.364	126.73	103.22	76.456
98.867	117.32	106.92	105.81	130.79	105.25	117.03	98.387	126.74	103.3	76.467
98.905	117.42	106.96	105.84	130.89	105.28	117.28	98.428	126.76	103.35	76.477
98.938	117.49	107.01	105.86	130.99	105.29	117.56	98.459	126.77	103.39	76.487
98.973	117.56	107.02	105.88	131.07	105.32	117.56	98.5	126.8	103.45	76.497
99.01	117.61	107.06	105.9	131.17	105.34	117.87	98.534	126.83	103.51	76.506
99.044	117.69	107.12	105.93	131.24	105.38	118	98.564	126.84	103.58	76.513
99.069	117.75	107.13	105.93	131.29	105.44	117.98	98.575	126.87	103.62	76.526
99.081	117.77	107.11	105.92	131.31	105.49	117.95	98.569	126.89	103.61	76.536
99.107	117.85	107.13	105.94	131.37	105.54	118.02	98.58	126.9	103.63	76.546
99.144	117.89	107.18	105.99	131.46	105.58	118.01	98.609	126.92	103.69	76.56
99.174	117.92	107.22	106.01	131.54	105.61	117.99	98.635	126.93	103.75	76.573
99.208	117.96	107.28	106.03	131.63	105.63	117.97	98.648	126.95	103.85	76.586
99.23	118	107.32	106.07	131.68	105.64	117.96	98.67	126.96	103.89	76.591
99.262	118.05	107.37	106.1	131.74	105.66	117.95	98.701	127	103.94	76.603
99.294	118.12	107.39	106.12	131.82	105.7	117.92	98.733	127.02	104.01	76.615
99.336	118.2	107.43	106.16	131.94	105.72	117.92	98.785	127.04	104.08	76.631
99.367	118.23	107.46	106.18	132.01	105.72	117.91	98.832	127.07	104.14	76.644
99.388	118.24	107.49	106.2	132.03	105.74	117.9	98.857	127.08	104.17	76.652
99.404	118.27	107.5	106.21	132.06	105.78	117.87	98.877	127.08	104.18	76.661
99.42	118.29	107.52	106.23	132.1	105.8	117.85	98.889	127.09	104.19	76.669
99.466	118.33	107.56	106.28	132.21	105.81	118.39	98.929	127.13	104.28	76.693
99.488	118.37	107.58	106.3	132.27	105.82	118.37	98.953	127.14	104.32	76.703
99.521	118.39	107.61	106.3	132.37	105.84	118.36	98.978	127.16	104.4	76.717
99.558	118.46	107.63	106.33	132.46	105.85	118.48	99.016	127.18	104.45	76.73
99.589	118.51	107.66	106.34	132.54	105.87	118.48	99.05	127.21	104.49	76.745
99.614	118.54	107.67	106.36	132.61	105.9	118.45	99.084	127.23	104.52	76.754
99.635	118.56	107.69	106.35	132.64	105.91	118.43	99.113	127.23	104.53	76.763
99.656	118.6	107.71	106.37	132.69	105.94	118.41	99.134	127.25	104.56	76.774
99.672	118.6	107.71	106.38	132.71	105.97	118.38	99.15	127.25	104.57	76.781
99.689	118.62	107.72	106.4	132.73	106	118.37	99.167	127.26	104.6	76.79
99.725	118.67	107.76	106.45	132.82	106.01	118.75	99.194	127.28	104.65	76.809
99.753	118.7	107.79	106.48	132.89	106.01	118.74	99.22	127.3	104.7	76.829
99.777	118.72	107.81	106.48	132.96	106.02	118.73	99.276	127.31	104.72	76.842
99.795	118.75	107.81	106.47	133	106.03	118.7	99.306	127.32	104.75	76.85
99.813	118.76	107.82	106.47	133.02	106.06	118.68	99.329	127.33	104.77	76.859
99.834	118.81	107.83	106.47	133.05	106.08	118.66	99.355	127.35	104.81	76.869
99.855	118.82	107.85	106.48	133.09	106.08	118.65	99.388	127.36	104.86	76.875
99.881	118.83	107.86	106.48	133.14	106.09	118.64	99.438	127.38	104.9	76.887
99.898	118.84	107.85	106.49	133.19	106.1	118.61	99.457	127.38	104.94	76.894
99.918	118.87	107.86	106.49	133.22	106.12	118.59	99.489	127.39	104.98	76.903
99.936	118.89	107.86	106.49	133.25	106.12	118.57	99.523	127.4	105.02	76.91
99.964	118.91	107.88	106.5	133.33	106.12	118.55	99.542	127.41	105.11	76.92
99.992	118.94	107.9	106.52	133.42	106.12	118.53	99.552	127.42	105.22	76.932
100.02	118.97	107.9	106.53	133.45	106.13	118.52	99.576	127.43	105.29	76.939
100.03	118.98	107.92	106.53	133.47	106.15	118.49	99.608	127.44	105.3	76.945
100.05	119	107.92	106.54	133.5	106.17	118.47	99.62	127.44	105.33	76.953
100.07	119.04	107.93	106.55	133.55	106.19	118.45	99.654	127.45	105.36	76.963
100.1	119.06	107.94	106.55	133.6	106.21	118.42	99.7	127.47	105.4	76.972
100.12	119.09	107.96	106.55	133.64	106.22	118.4	99.721	127.48	105.49	76.979
100.13	119.1	107.97	106.55	133.66	106.24	118.37	99.739	127.48	105.52	76.984
100.15	119.12	107.98	106.55	133.71	106.26	118.34	99.757	127.49	105.58	76.99
100.18	119.12	108	106.54	133.76	106.3	118.33	99.775	127.5	105.63	77.001
100.21	119.15	108.01	106.54	133.81	106.36	118.32	99.796	127.51	105.69	77.009
100.23	119.19	108.03	106.54	133.86	106.4	118.31	99.824	127.53	105.74	77.02
100.26	119.2	108.03	106.55	133.91	106.41	118.29	99.864	127.54	105.78	77.03
100.28	119.23	108.03	106.55	133.95	106.42	118.28	99.892	127.56	105.86	77.038
100.3	119.22	108.04	106.55	133.98	106.44	118.26	99.903	127.56	105.91	77.042
100.32	119.26	108.07	106.58	134.04	106.45	118.36	99.921	127.57	105.96	77.054
100.36	119.31	108.09	106.59	134.13	106.42	118.73	99.95	127.6	106	77.074
100.37	119.34	108.09	106.6	134.15	106.43	118.7	99.976	127.58	106.01	77.08
100.39	119.34	108.1	106.62	134.17	106.46	118.68	99.999	127.58	106.03	77.088
100.4	119.33	108.08	106.61	134.18	106.48	118.67	100.01	127.58	106.06	77.094
100.4	119.29	108.05	106.57	134.16	106.46	118.64	100	127.54	106.07	77.096
100.4	119.3	108.02	106.55	134.13	106.48	118.61	100.01	127.56	106.06	77.099
100.4	119.26	107.98	106.52	134.11	106.46	118.58	100.01	127.52	106.07	77.099
100.4	119.26	107.98	106.51	134.12	106.47	118.55	100.02	127.54	106.05	77.103
100.4	119.25	107.95	106.49	134.07	106.47	118.52	100.01	127.55	106.05	77.105
100.39	119.23	107.91	106.45	134.03	106.45	118.49	100.01	127.55	106.05	77.107
100.39	119.23	107.87	106.43	133.98	106.43	118.46	99.997	127.55	106	77.108
100.39	119.24	107.86	106.44	133.97	106.41	118.43	100.01	127.57	106.01	77.111
100.39	119.25	107.82	106.4	133.97	106.42	118.4	100.01	127.58	105.97	77.115
100.38	119.23	107.81	106.38	133.94	106.4	118.36	100	127.59	105.93	77.115
100.37	119.2	107.78	106.36	133.89	106.38	118.33	99.996	127.6	105.9	77.118
100.34	119.17	107.74	106.32	133.82	106.34	118.29	99.984	127.61	105.87	77.118
100.32	119.15	107.7	106.3	133.77	106.34	118.26	99.985	127.61	105.84	77.121
100.31	119.15	107.66	106.27	133.69	106.31	118.23	99.981	127.61	105.83	77.123
100.31	119.14	107.63	106.25	133.65	106.32	118.2	99.981	127.62	105.83	77.126
100.31	119.11	107.58	106.22	133.65	106.33	118.18	99.976	127.64	105.79	77.129
100.31	119.13	107.56	106.2	133.63	106.35	118.15	99.981	127.65	105.76	77.12
100.29	119.13	107.53	106.17	133.54	106.31	118.11	99.957	127.64	105.74	77.124
100.27	119.09	107.49	106.14	133.48	106.28	118.08	99.951	127.64	105.73	77.125
100.25	119.07	107.45	106.11	133.44	106.26	118.04	99.937	127.62	105.73	77.126
100.25	119.04	107.41	106.07	133.44	106.27	118.01	99.945	127.63	105.7	77.128
100.25	119.02	107.37	106.04	133.43	106.28	117.99	99.95	127.65	105.66	77.131
100.23	118.98	107.33	106.02	133.36	106.29	117.95	99.936	127.61	105.64	77.13
100.21	118.97	107.29	105.97	133.28	106.26	117.92	99.932	127.59	105.58	77.132
100.2	118.96	107.27	105.94	133.24	106.22	117.89	99.932	127.6	105.55	77.135
100.21	118.93	107.25	105.91	133.24	106.22	117.86	99.938	127.61	105.52	77.138
100.17	118.89	107.21	105.87	133.16	106.23	117.83	99.92	127.61	105.49	77.125
100.16	118.87	107.16	105.83	133.1	106.23	117.8	99.92	127.62	105.45	77.129
100.15	118.81	107.13	105.81	133.02	106.22	117.76	99.91	127.59	105.44	77.131
100.13	118.76	107.08	105.76	132.92	106.19	117.73	99.916	127.59	105.41	77.131
100.13	118.75	107.05	105.74	132.91	106.2	117.7	99.919	127.6	105.41	77.134
100.1	118.7	107.01	105.71	132.84	106.14	117.66	99.906	127.54	105.39	77.125
100.1	118.71	106.98	105.68	132.85	106.14	117.63	99.902	127.55	105.38	77.127
100.08	118.67	106.93	105.63	132.8	106.14	117.6	99.895	127.55	105.35	77.129
100.07	118.66	106.9	105.59	132.78	106.14	117.57	99.89	127.55	105.34	77.131
100.06	118.63	106.87	105.57	132.74	106.12	117.54	99.892	127.55	105.34	77.133
100.05	118.62	106.84	105.54	132.7	106.1	117.5	99.896	127.56	105.33	77.136
100.03	118.58	106.8	105.5	132.64	106.06	117.47	99.876	127.55	105.32	77.137
100.02	118.55	106.76	105.46	132.59	106.08	117.44	99.878	127.55	105.29	77.14
100	118.5	106.72	105.42	132.58	106.07	117.41	99.858	127.56	105.23	77.141
99.97	118.48	106.68	105.4	132.53	106.03	117.37	99.83	127.56	105.18	77.141
99.943	118.43	106.64	105.36	132.46	106.01	117.34	99.818	127.56	105.15	77.143
99.923	118.4	106.63	105.34	132.4	105.96	117.3	99.802	127.57	105.14	77.126
99.898	118.37	106.59	105.3	132.32	105.92	117.27	99.787	127.57	105.11	77.128
99.864	118.34	106.54	105.26	132.23	105.91	117.24	99.762	127.57	105.06	77.128
99.866	118.33	106.51	105.23	132.18	105.92	117.21	99.772	127.58	105.03	77.13
99.822	118.28	106.47	105.19	132.1	105.85	117.17	99.741	127.51	104.98	77.111
99.809	118.26	106.43	105.16	132.03	105.81	117.14	99.735	127.43	104.97	77.112
99.789	118.22	106.4	105.13	131.97	105.79	117.11	99.72	127.44	104.93	77.108
99.759	118.18	106.36	105.09	131.91	105.78	117.07	99.701	127.44	104.89	77.109
99.762	118.16	106.34	105.07	131.92	105.79	117.05	99.693	127.45	104.87	77.112
99.722	118.12	106.29	105.02	131.83	105.74	117.01	99.663	127.35	104.85	77.108
99.697	118.1	106.26	104.99	131.78	105.7	116.97	99.642	127.33	104.81	77.103
99.672	118.06	106.22	104.95	131.69	105.69	116.94	99.644	127.34	104.76	77.104
99.661	118.03	106.18	104.92	131.65	105.68	116.91	99.64	127.34	104.74	77.108
99.65	118.01	106.15	104.88	131.63	105.67	116.88	99.634	127.34	104.72	77.108
99.639	117.99	106.12	104.85	131.61	105.67	116.84	99.615	127.34	104.72	77.109
99.615	117.95	106.08	104.81	131.56	105.66	116.81	99.598	127.27	104.71	77.097
99.617	117.91	106.05	104.79	131.55	105.67	116.8	99.609	127.19	104.72	77.101
99.586	117.87	106.01	104.75	131.5	105.63	116.76	99.6	127.13	104.71	77.097
99.571	117.81	105.97	104.72	131.43	105.62	116.74	99.592	127.14	104.68	77.098
99.565	117.76	105.93	104.68	131.39	105.62	116.71	99.589	127.15	104.66	77.098
99.546	117.72	105.9	104.65	131.35	105.61	116.68	99.571	127.15	104.63	77.087
99.538	117.67	105.86	104.61	131.34	105.61	116.65	99.561	127.16	104.58	77.088
99.518	117.65	105.83	104.58	131.26	105.6	116.62	99.538	127.16	104.58	77.086
99.492	117.6	105.78	104.54	131.19	105.58	116.59	99.52	127.14	104.56	77.086
99.492	117.58	105.75	104.51	131.15	105.59	116.56	99.506	127.15	104.53	77.09
99.466	117.55	105.71	104.47	131.11	105.55	116.52	99.487	127.1	104.52	77.084
99.441	117.51	105.68	104.44	131.02	105.51	116.49	99.465	127.11	104.47	77.086
99.397	117.46	105.64	104.4	130.95	105.46	116.45	99.447	127.05	104.42	77.07
99.364	117.41	105.59	104.36	130.88	105.44	116.42	99.43	127	104.38	77.058
99.336	117.35	105.56	104.33	130.8	105.41	116.38	99.412	127	104.33	77.056
99.336	117.33	105.55	104.3	130.8	105.38	116.35	99.402	127.01	104.32	77.053
99.328	117.32	105.51	104.27	130.79	105.36	116.32	99.395	127.01	104.29	77.055
99.298	117.27	105.47	104.23	130.73	105.35	116.29	99.373	126.98	104.25	77.056
99.263	117.24	105.43	104.18	130.65	105.33	116.25	99.35	126.98	104.2	77.054
99.231	117.21	105.4	104.15	130.59	105.29	116.21	99.322	126.96	104.17	77.037
99.214	117.18	105.36	104.11	130.56	105.29	116.18	99.298	126.97	104.14	77.038
99.182	117.13	105.32	104.08	130.47	105.27	116.14	99.267	126.89	104.13	77.036
99.144	117.09	105.28	104.03	130.39	105.22	116.11	99.249	126.82	104.09	77.035
99.153	117.1	105.26	104.01	130.4	105.23	116.09	99.256	126.84	104.08	77.042
99.144	117.06	105.22	103.98	130.39	105.21	116.06	99.252	126.84	104.04	77.043
99.124	117.02	105.19	103.95	130.34	105.21	116.03	99.235	126.83	104.02	77.04
99.111	117	105.16	103.93	130.31	105.17	115.99	99.216	126.78	104.02	77.036
99.104	116.96	105.13	103.89	130.28	105.13	115.96	99.212	126.78	104.02	77.037
99.099	116.94	105.1	103.85	130.25	105.14	115.93	99.212	126.78	104	77.038
99.072	116.88	105.06	103.81	130.22	105.12	115.89	99.189	126.78	103.98	77.033
[truncated: 41,201 more rows]
