# Supplementary material for: Global sleep homeostasis reflects temporally and spatially integrated local cortical neuronal activity
Source: eLife. 2020 Jul 2;9:e54148. doi: 10.7554/eLife.54148 (PMC7332296; doi:10.7554/eLife.54148)
Supplement: Figure 3—source data 1. [file elife-54148-fig3-data1.zip › Figure 3/Model Process S/Process-S-FR-Model-SWA-Mouse-5.csv]

Mean LFP	LFP 1	LFP 2	LFP 3	LFP 4	LFP 5	LFP 6	LFP 7	LFP 8	LFP 9	LFP 10	LFP 11	LFP 12
100.78	117.55	115.03	130.28	124.03	111.63	116.64	131.28	118.93	142.96	137.36	131.29	122.53
100.76	117.56	115	130.23	123.98	111.63	116.63	131.2	118.93	142.86	137.25	131.22	122.48
100.72	117.49	114.97	130.18	123.91	111.59	116.59	131.09	118.88	142.76	137.17	131.16	122.44
100.7	117.47	114.94	130.13	123.87	111.54	116.59	130.98	118.88	142.68	137.12	131.1	122.4
100.66	117.45	114.91	130.06	123.81	111.51	116.55	130.9	118.87	142.58	137	131.02	122.35
100.63	117.42	114.88	130	123.76	111.47	116.53	130.83	118.84	142.53	136.92	130.97	122.29
100.6	117.4	114.84	129.94	123.7	111.43	116.5	130.74	118.78	142.41	136.82	130.86	122.24
100.56	117.35	114.8	129.87	123.64	111.39	116.47	130.63	118.76	142.3	136.74	130.78	122.18
100.53	117.32	114.77	129.81	123.59	111.35	116.45	130.48	118.74	142.19	136.63	130.71	122.11
100.5	117.3	114.74	129.79	123.53	111.29	116.42	130.36	118.69	142.14	136.56	130.63	122.05
100.47	117.28	114.71	129.73	123.47	111.26	116.4	130.27	118.66	142.04	136.48	130.55	122.01
100.43	117.25	114.67	129.71	123.41	111.21	116.38	130.17	118.62	141.94	136.37	130.47	121.95
100.4	117.24	114.64	129.64	123.34	111.17	116.34	130.08	118.59	141.85	136.28	130.39	121.9
100.36	117.18	114.6	129.57	123.27	111.13	116.31	129.98	118.49	141.72	136.12	130.3	121.82
100.32	117.13	114.57	129.51	123.21	111.08	116.27	129.86	118.4	141.59	136.03	130.22	121.77
100.29	117.12	114.54	129.48	123.15	111.05	116.25	129.74	118.4	141.49	135.98	130.16	121.71
100.26	117.09	114.5	129.42	123.09	111	116.22	129.62	118.36	141.41	135.94	130.07	121.63
100.23	117.06	114.47	129.4	123.04	110.96	116.19	129.51	118.34	141.31	135.86	129.99	121.57
100.19	116.99	114.44	129.35	122.97	110.92	116.16	129.43	118.26	141.19	135.74	129.89	121.5
100.16	116.99	114.41	129.31	122.92	110.89	116.14	129.32	118.24	141.09	135.69	129.83	121.44
100.14	116.99	114.38	129.29	122.86	110.86	116.12	129.27	118.21	141.04	135.61	129.77	121.4
100.11	116.97	114.35	129.22	122.82	110.82	116.1	129.23	118.21	140.98	135.54	129.75	121.34
100.07	116.91	114.32	129.16	122.75	110.78	116.07	129.14	118.15	140.85	135.42	129.67	121.28
100.04	116.88	114.29	129.11	122.69	110.73	116.04	129.03	118.12	140.75	135.3	129.59	121.2
100.01	116.86	114.26	129.09	122.64	110.69	116.02	128.92	118.09	140.68	135.25	129.53	121.15
99.975	116.79	114.22	129.02	122.58	110.66	115.99	128.85	118.04	140.58	135.12	129.45	121.1
99.944	116.79	114.19	128.97	122.51	110.63	115.96	128.78	118.01	140.47	135.03	129.39	121.05
99.918	116.77	114.16	128.92	122.46	110.59	115.93	128.67	118.02	140.4	135.02	129.36	121
99.887	116.74	114.12	128.91	122.4	110.55	115.91	128.58	118	140.32	134.95	129.27	120.95
99.855	116.67	114.09	128.86	122.35	110.51	115.89	128.52	117.95	140.22	134.87	129.22	120.9
99.823	116.59	114.05	128.79	122.29	110.47	115.86	128.46	117.91	140.1	134.76	129.18	120.85
99.797	116.59	114.03	128.74	122.24	110.44	115.83	128.36	117.93	140.03	134.67	129.16	120.79
99.764	116.58	114	128.7	122.18	110.4	115.79	128.29	117.89	139.92	134.58	129.09	120.73
99.731	116.55	113.96	128.64	122.11	110.36	115.76	128.18	117.89	139.83	134.52	129.04	120.67
99.693	116.51	113.92	128.57	122.04	110.32	115.72	128.08	117.82	139.71	134.38	128.95	120.61
99.659	116.46	113.89	128.56	121.98	110.28	115.69	127.96	117.77	139.64	134.28	128.86	120.54
99.621	116.39	113.84	128.49	121.92	110.25	115.67	127.88	117.7	139.51	134.16	128.76	120.49
99.586	116.35	113.81	128.43	121.86	110.21	115.65	127.78	117.62	139.39	134.04	128.67	120.42
99.561	116.35	113.78	128.41	121.81	110.17	115.63	127.71	117.62	139.34	133.95	128.63	120.37
99.536	116.35	113.75	128.37	121.77	110.13	115.6	127.65	117.62	139.29	133.89	128.59	120.33
99.504	116.32	113.71	128.33	121.72	110.1	115.57	127.56	117.56	139.17	133.78	128.57	120.26
99.473	116.3	113.68	128.31	121.67	110.06	115.56	127.44	117.48	139.09	133.7	128.52	120.21
99.433	116.24	113.64	128.24	121.6	110.02	115.52	127.33	117.4	138.98	133.56	128.44	120.13
99.398	116.2	113.61	128.2	121.55	109.97	115.49	127.24	117.28	138.86	133.47	128.35	120.08
99.361	116.15	113.57	128.14	121.49	109.94	115.46	127.13	117.22	138.75	133.37	128.27	120.01
99.322	116.06	113.53	128.08	121.42	109.9	115.42	127.03	117.13	138.65	133.22	128.19	119.93
99.292	116.05	113.5	128.03	121.36	109.85	115.39	126.95	117.13	138.57	133.1	128.11	119.88
99.27	116.06	113.48	128.02	121.32	109.82	115.38	126.88	117.08	138.5	133.07	128.04	119.83
99.246	116.05	113.45	128	121.27	109.78	115.35	126.82	117.08	138.43	133	128.02	119.78
99.223	116.05	113.43	127.99	121.22	109.76	115.32	126.75	117.08	138.37	132.95	127.97	119.73
99.187	116.02	113.4	127.94	121.16	109.72	115.29	126.63	117.02	138.25	132.85	127.89	119.68
99.157	115.99	113.36	127.89	121.1	109.69	115.26	126.54	117.01	138.18	132.76	127.84	119.67
99.136	115.99	113.33	127.87	121.06	109.65	115.25	126.48	117.02	138.11	132.7	127.82	119.62
99.114	116	113.3	127.82	121.03	109.62	115.22	126.43	117.02	138.05	132.64	127.79	119.57
99.084	115.97	113.27	127.77	120.99	109.58	115.19	126.37	116.99	137.95	132.55	127.77	119.51
99.041	115.87	113.23	127.67	120.92	109.53	115.15	126.26	116.92	137.81	132.42	127.68	119.44
99.005	115.85	113.2	127.62	120.86	109.47	115.12	126.15	116.84	137.7	132.31	127.6	119.37
98.971	115.81	113.16	127.57	120.8	109.43	115.08	126.05	116.77	137.6	132.22	127.52	119.34
98.935	115.76	113.13	127.51	120.74	109.39	115.05	125.96	116.67	137.5	132.12	127.42	119.29
98.905	115.72	113.1	127.46	120.69	109.36	115.02	125.89	116.61	137.42	132.06	127.34	119.24
98.868	115.65	113.06	127.41	120.62	109.31	114.99	125.78	116.56	137.31	131.96	127.25	119.18
98.841	115.65	113.04	127.38	120.58	109.28	114.96	125.66	116.56	137.26	131.87	127.21	119.12
98.805	115.59	113	127.32	120.52	109.26	114.93	125.58	116.47	137.13	131.75	127.12	119.06
98.775	115.54	112.96	127.26	120.47	109.22	114.9	125.51	116.43	137.06	131.66	127.07	119.01
98.748	115.53	112.94	127.22	120.42	109.19	114.88	125.44	116.41	136.97	131.58	127.01	118.93
98.721	115.53	112.91	127.17	120.38	109.15	114.86	125.37	116.41	136.93	131.49	126.99	118.88
98.696	115.53	112.88	127.14	120.34	109.12	114.83	125.28	116.42	136.86	131.39	126.93	118.83
98.672	115.53	112.86	127.1	120.29	109.08	114.81	125.22	116.4	136.79	131.31	126.89	118.78
98.641	115.48	112.82	127.04	120.24	109.05	114.79	125.17	116.35	136.69	131.24	126.83	118.72
98.616	115.45	112.8	126.99	120.19	109.03	114.77	125.15	116.33	136.6	131.17	126.81	118.7
98.591	115.45	112.77	126.95	120.15	109	114.74	125.07	116.34	136.53	131.09	126.79	118.64
98.552	115.38	112.73	126.9	120.09	108.96	114.7	124.93	116.27	136.43	130.99	126.7	118.57
98.515	115.32	112.7	126.82	120.03	108.9	114.67	124.82	116.19	136.33	130.87	126.62	118.51
98.483	115.31	112.68	126.81	119.98	108.86	114.63	124.7	116.14	136.23	130.81	126.56	118.45
98.449	115.27	112.64	126.75	119.92	108.81	114.61	124.59	116.04	136.16	130.71	126.48	118.39
98.412	115.2	112.61	126.69	119.86	108.78	114.58	124.53	115.92	136.03	130.61	126.38	118.35
98.379	115.17	112.58	126.66	119.8	108.75	114.55	124.41	115.86	135.93	130.5	126.32	118.3
98.348	115.15	112.56	126.6	119.74	108.71	114.52	124.33	115.82	135.85	130.37	126.26	118.21
98.319	115.14	112.53	126.57	119.69	108.67	114.48	124.24	115.76	135.8	130.3	126.18	118.14
98.289	115.13	112.5	126.51	119.63	108.62	114.45	124.17	115.7	135.71	130.2	126.11	118.09
98.255	115.1	112.46	126.47	119.57	108.58	114.43	124.09	115.61	135.61	130.09	126.03	118.05
98.224	115.06	112.43	126.41	119.52	108.56	114.4	124	115.57	135.51	129.99	125.99	117.99
98.19	115	112.39	126.34	119.47	108.51	114.37	123.92	115.53	135.4	129.92	125.93	117.93
98.16	114.94	112.35	126.27	119.41	108.46	114.34	123.84	115.53	135.3	129.84	125.89	117.9
98.138	114.94	112.33	126.25	119.38	108.44	114.31	123.79	115.54	135.23	129.79	125.88	117.86
98.104	114.9	112.3	126.19	119.31	108.4	114.28	123.7	115.47	135.13	129.7	125.81	117.79
98.071	114.86	112.27	126.11	119.26	108.36	114.25	123.6	115.39	135.02	129.61	125.74	117.73
98.036	114.84	112.24	126.06	119.19	108.31	114.21	123.48	115.35	134.93	129.53	125.67	117.65
98.001	114.78	112.2	125.98	119.13	108.26	114.17	123.38	115.33	134.83	129.47	125.57	117.6
97.974	114.78	112.19	125.94	119.07	108.23	114.15	123.27	115.33	134.76	129.38	125.5	117.55
97.94	114.71	112.15	125.88	119.01	108.18	114.13	123.19	115.27	134.68	129.28	125.44	117.49
97.908	114.66	112.12	125.82	118.96	108.14	114.1	123.11	115.17	134.59	129.2	125.38	117.44
97.88	114.66	112.1	125.8	118.9	108.11	114.08	123.01	115.13	134.49	129.1	125.3	117.39
97.845	114.59	112.06	125.72	118.85	108.09	114.06	122.92	115.07	134.38	128.99	125.22	117.33
97.834	114.6	112.05	125.73	118.82	108.07	114.04	122.85	115.07	134.37	128.99	125.2	117.3
97.8	114.54	112.02	125.66	118.76	108.04	114.01	122.79	114.99	134.27	128.9	125.12	117.24
97.775	114.48	111.99	125.6	118.72	108.02	114	122.76	114.94	134.18	128.79	125.11	117.21
97.744	114.44	111.97	125.56	118.68	107.98	113.97	122.69	114.91	134.08	128.69	125.04	117.14
97.711	114.42	111.95	125.49	118.63	107.94	113.94	122.59	114.86	133.99	128.59	124.98	117.07
97.683	114.42	111.93	125.45	118.57	107.91	113.92	122.54	114.81	133.85	128.51	124.93	117.03
97.649	114.35	111.91	125.38	118.52	107.88	113.89	122.43	114.76	133.73	128.41	124.87	116.97
97.616	114.32	111.87	125.34	118.47	107.84	113.87	122.35	114.67	133.61	128.33	124.8	116.92
97.589	114.31	111.84	125.29	118.42	107.8	113.85	122.26	114.67	133.56	128.24	124.73	116.87
97.566	114.31	111.82	125.28	118.37	107.77	113.83	122.21	114.65	133.5	128.21	124.66	116.82
97.535	114.26	111.79	125.23	118.31	107.75	113.81	122.12	114.65	133.4	128.11	124.57	116.77
97.507	114.27	111.76	125.2	118.26	107.71	113.78	122.03	114.61	133.34	128.05	124.51	116.72
97.48	114.23	111.72	125.15	118.21	107.67	113.76	121.96	114.61	133.29	127.99	124.44	116.66
97.446	114.18	111.7	125.09	118.16	107.64	113.74	121.88	114.56	133.19	127.89	124.36	116.6
97.417	114.14	111.67	125.06	118.1	107.61	113.71	121.82	114.52	133.09	127.79	124.29	116.56
97.392	114.14	111.64	125.03	118.05	107.58	113.69	121.75	114.52	133.02	127.7	124.23	116.51
97.368	114.14	111.62	125	118.01	107.54	113.66	121.68	114.52	132.96	127.66	124.2	116.46
97.343	114.13	111.59	124.96	117.97	107.51	113.64	121.62	114.52	132.91	127.58	124.15	116.4
97.308	114.08	111.56	124.91	117.91	107.47	113.61	121.52	114.46	132.81	127.48	124.06	116.35
97.278	114.02	111.52	124.87	117.86	107.46	113.57	121.45	114.43	132.72	127.39	124.03	116.32
97.256	114.02	111.5	124.85	117.81	107.43	113.55	121.4	114.44	132.64	127.33	124	116.28
97.232	114.03	111.47	124.8	117.76	107.4	113.52	121.34	114.42	132.57	127.23	123.97	116.25
97.204	114	111.45	124.77	117.7	107.37	113.5	121.3	114.35	132.47	127.15	123.94	116.2
97.178	113.99	111.43	124.72	117.66	107.34	113.48	121.25	114.29	132.39	127.06	123.93	116.15
97.146	113.95	111.4	124.66	117.61	107.3	113.45	121.19	114.24	132.27	126.97	123.86	116.08
97.122	113.95	111.37	124.65	117.56	107.28	113.43	121.11	114.24	132.22	126.92	123.82	116.04
97.1	113.95	111.35	124.61	117.53	107.23	113.41	121.01	114.24	132.18	126.89	123.81	115.98
97.066	113.88	111.32	124.54	117.47	107.18	113.38	120.9	114.19	132.1	126.81	123.75	115.94
97.03	113.83	111.29	124.47	117.4	107.13	113.35	120.81	114.1	132	126.68	123.67	115.87
97.004	113.84	111.26	124.43	117.35	107.08	113.33	120.72	114.1	131.93	126.62	123.61	115.86
96.969	113.78	111.23	124.39	117.29	107.05	113.32	120.62	114.03	131.82	126.51	123.51	115.77
96.938	113.71	111.21	124.33	117.23	107.02	113.3	120.58	113.96	131.72	126.43	123.45	115.7
96.911	113.72	111.18	124.31	117.18	106.99	113.27	120.48	113.92	131.66	126.37	123.39	115.65
96.88	113.65	111.15	124.28	117.13	106.97	113.25	120.38	113.85	131.57	126.28	123.32	115.61
96.85	113.58	111.12	124.24	117.07	106.93	113.22	120.29	113.83	131.51	126.21	123.26	115.55
96.823	113.59	111.09	124.19	117.03	106.9	113.19	120.24	113.77	131.42	126.14	123.23	115.49
96.797	113.57	111.06	124.14	116.98	106.86	113.16	120.19	113.78	131.36	126.05	123.21	115.42
96.764	113.49	111.02	124.09	116.92	106.83	113.13	120.11	113.74	131.26	125.94	123.15	115.37
96.738	113.47	110.99	124.03	116.88	106.78	113.11	120.05	113.74	131.19	125.88	123.13	115.32
96.71	113.45	110.96	123.97	116.82	106.74	113.08	119.95	113.71	131.13	125.86	123.07	115.26
96.679	113.4	110.93	123.89	116.77	106.73	113.05	119.88	113.66	131.03	125.78	123.02	115.21
96.648	113.32	110.9	123.82	116.72	106.68	113.02	119.81	113.67	130.94	125.71	123	115.17
96.625	113.31	110.89	123.77	116.67	106.66	113.02	119.8	113.64	130.81	125.62	122.99	115.15
96.611	113.31	110.89	123.75	116.65	106.66	113.03	119.8	113.6	130.69	125.59	122.99	115.16
96.586	113.31	110.87	123.71	116.6	106.64	113.02	119.74	113.58	130.57	125.46	122.97	115.16
96.558	113.25	110.85	123.65	116.54	106.6	113	119.64	113.58	130.51	125.37	122.93	115.12
96.538	113.24	110.83	123.61	116.5	106.58	112.99	119.59	113.6	130.47	125.33	122.89	115.1
96.517	113.22	110.82	123.57	116.45	106.54	112.98	119.52	113.59	130.45	125.27	122.85	115.06
96.483	113.18	110.79	123.51	116.39	106.51	112.96	119.45	113.51	130.34	125.18	122.77	115.01
96.45	113.14	110.77	123.44	116.33	106.47	112.94	119.38	113.42	130.21	125.09	122.67	114.96
96.426	113.14	110.75	123.42	116.28	106.45	112.92	119.3	113.42	130.14	125	122.62	114.9
96.398	113.1	110.73	123.36	116.23	106.44	112.9	119.23	113.39	130.05	124.92	122.56	114.86
96.375	113.11	110.71	123.34	116.18	106.42	112.87	119.16	113.39	129.98	124.86	122.49	114.83
96.355	113.11	110.69	123.33	116.14	106.39	112.86	119.06	113.39	129.94	124.84	122.42	114.79
96.323	113.09	110.65	123.27	116.08	106.35	112.84	119.02	113.32	129.86	124.73	122.34	114.73
96.296	113.08	110.63	123.21	116.03	106.31	112.82	118.92	113.32	129.77	124.64	122.3	114.7
96.263	113.02	110.6	123.17	115.97	106.28	112.79	118.83	113.29	129.67	124.56	122.23	114.64
96.237	112.96	110.58	123.13	115.92	106.25	112.78	118.74	113.25	129.59	124.54	122.17	114.61
96.208	112.96	110.55	123.08	115.87	106.2	112.76	118.67	113.2	129.5	124.43	122.14	114.54
96.185	112.93	110.52	123.04	115.82	106.16	112.74	118.62	113.2	129.44	124.36	122.13	114.52
96.17	112.94	110.51	123.05	115.79	106.14	112.72	118.57	113.21	129.43	124.32	122.09	114.48
96.136	112.89	110.48	122.99	115.73	106.11	112.68	118.47	113.15	129.32	124.2	122.04	114.42
96.1	112.82	110.45	122.93	115.67	106.07	112.65	118.36	113.07	129.23	124.08	121.97	114.36
96.068	112.78	110.42	122.88	115.62	106.04	112.62	118.28	113.03	129.13	123.99	121.89	114.31
96.034	112.72	110.39	122.82	115.56	106	112.6	118.2	112.99	129.04	123.87	121.8	114.27
96.006	112.72	110.37	122.77	115.5	105.97	112.57	118.12	112.97	128.96	123.79	121.72	114.24
95.975	112.67	110.34	122.7	115.44	105.92	112.55	118.03	112.92	128.89	123.72	121.66	114.18
95.943	112.63	110.31	122.66	115.39	105.89	112.53	117.95	112.92	128.8	123.62	121.58	114.14
95.915	112.59	110.28	122.63	115.34	105.86	112.5	117.87	112.86	128.71	123.53	121.52	114.12
95.88	112.51	110.25	122.56	115.29	105.81	112.47	117.78	112.84	128.61	123.41	121.45	114.05
95.857	112.51	110.23	122.54	115.24	105.79	112.44	117.7	112.84	128.56	123.34	121.41	114
95.827	112.47	110.2	122.49	115.19	105.77	112.41	117.61	112.8	128.48	123.26	121.35	113.98
95.796	112.44	110.16	122.45	115.14	105.72	112.38	117.5	112.76	128.41	123.19	121.3	113.92
95.768	112.4	110.13	122.41	115.09	105.69	112.38	117.44	112.71	128.31	123.13	121.23	113.88
95.741	112.37	110.11	122.35	115.04	105.65	112.36	117.38	112.71	128.23	123.06	121.19	113.84
95.719	112.36	110.09	122.31	115	105.63	112.34	117.34	112.71	128.16	122.98	121.17	113.8
95.694	112.32	110.06	122.28	114.96	105.61	112.32	117.28	112.68	128.08	122.9	121.16	113.78
95.67	112.32	110.03	122.22	114.93	105.57	112.29	117.24	112.68	128	122.83	121.14	113.72
95.644	112.32	110.01	122.19	114.88	105.54	112.27	117.14	112.62	127.93	122.76	121.1	113.67
95.617	112.3	109.98	122.16	114.84	105.5	112.24	117.08	112.62	127.87	122.69	121.07	113.62
95.586	112.23	109.95	122.11	114.78	105.47	112.21	116.99	112.57	127.77	122.6	121.02	113.58
95.556	112.2	109.92	122.06	114.73	105.43	112.18	116.88	112.56	127.71	122.5	120.94	113.51
95.524	112.16	109.9	122	114.68	105.4	112.16	116.81	112.54	127.62	122.43	120.86	113.45
95.492	112.12	109.87	121.95	114.62	105.36	112.13	116.69	112.48	127.51	122.34	120.82	113.41
95.461	112.07	109.85	121.9	114.57	105.33	112.1	116.57	112.43	127.4	122.27	120.77	113.37
95.437	112.05	109.83	121.86	114.52	105.31	112.08	116.47	112.43	127.33	122.22	120.72	113.34
95.417	112.06	109.83	121.84	114.47	105.28	112.07	116.4	112.43	127.26	122.18	120.66	113.31
95.39	112.03	109.79	121.81	114.43	105.24	112.05	116.3	112.42	127.24	122.11	120.61	113.27
95.357	111.98	109.77	121.75	114.38	105.2	112.02	116.21	112.34	127.13	122	120.54	113.21
95.331	111.95	109.74	121.7	114.34	105.18	112	116.15	112.35	127.05	121.95	120.47	113.18
95.3	111.88	109.71	121.65	114.29	105.15	111.97	116.07	112.28	126.96	121.85	120.41	113.14
95.276	111.88	109.69	121.61	114.24	105.12	111.94	115.99	112.26	126.9	121.76	120.37	113.1
95.249	111.85	109.66	121.58	114.18	105.1	111.92	115.91	112.26	126.84	121.69	120.29	113.06
95.217	111.82	109.64	121.51	114.13	105.07	111.89	115.83	112.21	126.73	121.59	120.21	113
95.187	111.76	109.61	121.46	114.07	105.03	111.88	115.76	112.13	126.64	121.5	120.15	112.94
95.157	111.73	109.57	121.4	114.03	104.99	111.86	115.69	112.11	126.57	121.39	120.11	112.9
95.137	111.73	109.55	121.36	113.98	104.96	111.83	115.65	112.12	126.53	121.33	120.07	112.89
95.115	111.72	109.53	121.32	113.94	104.94	111.82	115.59	112.12	126.46	121.27	120.03	112.84
95.093	111.69	109.51	121.3	113.89	104.92	111.79	115.56	112.13	126.39	121.19	120.02	112.79
95.065	111.66	109.47	121.24	113.85	104.88	111.76	115.5	112.12	126.31	121.11	120	112.74
95.043	111.63	109.45	121.18	113.82	104.86	111.74	115.49	112.11	126.24	121.07	120	112.7
95.02	111.61	109.43	121.13	113.78	104.83	111.72	115.43	112.08	126.18	121.02	119.96	112.65
94.995	111.6	109.4	121.08	113.74	104.8	111.69	115.37	112.07	126.1	120.91	119.94	112.62
94.969	111.56	109.37	121.01	113.7	104.75	111.66	115.31	112.08	126.04	120.84	119.92	112.55
94.951	111.51	109.36	120.93	113.65	104.73	111.66	115.32	112.09	126	120.81	119.93	112.51
94.933	111.51	109.35	120.87	113.62	104.71	111.66	115.32	112.06	125.91	120.75	119.93	112.48
94.918	111.51	109.35	120.8	113.6	104.69	111.66	115.33	112.07	125.83	120.69	119.92	112.46
94.906	111.52	109.35	120.74	113.56	104.69	111.66	115.33	112.08	125.77	120.62	119.92	112.47
94.897	111.52	109.34	120.7	113.53	104.69	111.66	115.34	112.08	125.73	120.58	119.92	112.48
94.883	111.48	109.33	120.63	113.49	104.67	111.66	115.33	112.1	125.7	120.54	119.93	112.46
94.866	111.48	109.31	120.56	113.45	104.64	111.66	115.32	112.11	125.65	120.48	119.92	112.43
94.847	111.41	109.3	120.49	113.41	104.62	111.65	115.31	112.12	125.58	120.45	119.91	112.4
94.828	111.35	109.29	120.42	113.37	104.6	111.65	115.29	112.13	125.52	120.41	119.91	112.38
94.81	111.33	109.29	120.35	113.34	104.57	111.65	115.25	112.14	125.45	120.34	119.9	112.34
94.784	111.29	109.27	120.27	113.29	104.55	111.63	115.23	112.09	125.34	120.26	119.89	112.31
94.764	111.27	109.26	120.2	113.25	104.52	111.63	115.22	112.1	125.27	120.19	119.9	112.28
94.757	111.28	109.26	120.17	113.24	104.5	111.63	115.24	112.1	125.22	120.15	119.91	112.26
94.754	111.29	109.26	120.15	113.24	104.49	111.63	115.24	112.12	125.21	120.12	119.92	112.26
94.757	111.3	109.26	120.14	113.25	104.48	111.63	115.25	112.16	125.41	120.12	119.95	112.24
94.754	111.31	109.26	120.13	113.23	104.45	111.64	115.25	112.18	125.4	120.12	119.97	112.22
94.751	111.32	109.27	120.12	113.22	104.44	111.64	115.25	112.19	125.37	120.12	119.99	112.21
94.748	111.33	109.27	120.09	113.23	104.44	111.64	115.26	112.21	125.35	120.11	120.01	112.2
94.748	111.34	109.28	120.08	113.24	104.45	111.64	115.27	112.22	125.28	120.12	120.02	112.21
94.747	111.36	109.28	120.08	113.25	104.46	111.64	115.28	112.23	125.25	120.1	120.04	112.18
94.734	111.36	109.27	120.04	113.23	104.48	111.64	115.26	112.24	125.17	120.01	120.03	112.2
94.713	111.35	109.25	119.99	113.2	104.46	111.64	115.21	112.24	125.09	119.92	120.01	112.22
94.697	111.36	109.25	119.96	113.17	104.44	111.64	115.13	112.21	125.03	119.83	120.02	112.22
94.686	111.36	109.25	119.91	113.15	104.45	111.64	115.12	112.22	124.95	119.78	120.03	112.21
94.672	111.36	109.25	119.86	113.12	104.46	111.64	115.1	112.22	124.87	119.72	120.03	112.19
94.665	111.37	109.25	119.8	113.1	104.46	111.64	115.1	112.23	124.8	119.68	120.05	112.19
94.654	111.38	109.25	119.76	113.08	104.45	111.65	115.09	112.23	124.73	119.63	120.05	112.18
94.64	111.38	109.24	119.7	113.06	104.43	111.65	115.06	112.25	124.69	119.61	120.06	112.16
94.626	111.38	109.23	119.65	113.02	104.4	111.64	115.04	112.26	124.65	119.59	120.05	112.15
94.604	111.36	109.22	119.58	112.98	104.36	111.64	114.99	112.24	124.57	119.52	120.05	112.13
94.593	111.34	109.22	119.53	112.95	104.34	111.64	115	112.24	124.54	119.48	120.05	112.11
94.589	111.35	109.22	119.52	112.93	104.33	111.64	115.01	112.27	124.52	119.48	120.07	112.09
94.583	111.36	109.22	119.48	112.93	104.32	111.64	115.01	112.28	124.49	119.43	120.09	112.1
94.581	111.37	109.22	119.49	112.93	104.31	111.65	115	112.29	124.51	119.43	120.12	112.1
94.57	111.38	109.21	119.44	112.92	104.29	111.65	114.98	112.3	124.45	119.37	120.12	112.09
94.583	111.4	109.22	119.45	112.94	104.32	111.65	115.01	112.31	124.65	119.37	120.14	112.11
94.592	111.42	109.23	119.45	112.94	104.31	111.66	115.03	112.34	124.7	119.38	120.17	112.1
94.598	111.43	109.23	119.44	112.95	104.32	111.66	115.05	112.38	124.69	119.38	120.19	112.09
94.589	111.44	109.22	119.41	112.94	104.28	111.66	115.05	112.4	124.67	119.33	120.2	112.11
94.576	111.44	109.23	119.37	112.91	104.26	111.66	115.02	112.41	124.63	119.31	120.21	112.13
94.559	111.44	109.22	119.31	112.88	104.27	111.65	115.01	112.41	124.52	119.28	120.21	112.11
94.531	111.41	109.21	119.24	112.84	104.25	111.63	114.92	112.41	124.41	119.21	120.17	112.07
94.506	111.38	109.19	119.18	112.8	104.21	111.63	114.84	112.38	124.33	119.15	120.13	112.05
94.49	111.38	109.19	119.17	112.76	104.2	111.63	114.76	112.38	124.3	119.12	120.1	112.02
94.466	111.38	109.18	119.13	112.71	104.18	111.61	114.69	112.38	124.23	119.04	120.05	112
94.439	111.32	109.15	119.09	112.66	104.14	111.6	114.65	112.32	124.16	118.95	119.99	111.95
94.408	111.27	109.14	119.03	112.61	104.1	111.58	114.58	112.23	124.04	118.88	119.9	111.93
94.39	111.27	109.13	119.01	112.58	104.08	111.56	114.52	112.22	123.99	118.82	119.87	111.91
94.376	111.28	109.13	119.01	112.54	104.05	111.56	114.46	112.23	123.96	118.76	119.84	111.88
94.345	111.26	109.1	118.94	112.49	103.99	111.53	114.37	112.14	123.88	118.71	119.78	111.82
94.314	111.22	109.08	118.87	112.44	103.95	111.51	114.29	112.1	123.76	118.64	119.71	111.78
94.285	111.18	109.05	118.84	112.4	103.92	111.49	114.19	112.04	123.67	118.56	119.64	111.77
94.257	111.15	109.03	118.8	112.35	103.88	111.48	114.1	112.04	123.58	118.47	119.57	111.73
94.239	111.16	109.01	118.77	112.3	103.85	111.47	114.06	112.04	123.56	118.42	119.52	111.71
94.212	111.16	108.99	118.74	112.26	103.8	111.47	113.94	111.99	123.5	118.36	119.44	111.66
94.184	111.16	108.97	118.7	112.21	103.78	111.44	113.84	111.95	123.42	118.3	119.37	111.61
94.16	111.11	108.94	118.67	112.16	103.76	111.43	113.77	111.92	123.34	118.24	119.32	111.61
94.132	111.06	108.92	118.62	112.12	103.72	111.41	113.7	111.88	123.28	118.19	119.24	111.57
94.105	111	108.89	118.58	112.06	103.7	111.39	113.63	111.85	123.21	118.09	119.17	111.52
94.075	110.98	108.87	118.51	112.03	103.66	111.37	113.54	111.83	123.11	117.99	119.09	111.47
94.056	110.98	108.85	118.48	111.99	103.61	111.35	113.45	111.84	123.1	117.96	119.04	111.42
94.028	110.96	108.83	118.43	111.94	103.57	111.32	113.36	111.84	123.04	117.91	118.99	111.37
93.998	110.92	108.81	118.38	111.89	103.52	111.3	113.27	111.83	122.97	117.82	118.93	111.32
93.972	110.9	108.78	118.34	111.84	103.48	111.27	113.19	111.79	122.91	117.74	118.87	111.28
93.945	110.87	108.76	118.29	111.79	103.47	111.25	113.14	111.69	122.82	117.69	118.8	111.24
93.912	110.81	108.74	118.22	111.74	103.43	111.22	113.1	111.61	122.72	117.58	118.73	111.18
93.886	110.81	108.71	118.18	111.7	103.4	111.19	113	111.61	122.63	117.53	118.67	111.14
93.857	110.76	108.68	118.14	111.65	103.37	111.17	112.93	111.55	122.56	117.43	118.63	111.09
93.838	110.77	108.66	118.13	111.6	103.33	111.15	112.83	111.56	122.53	117.42	118.58	111.06
93.811	110.71	108.65	118.1	111.56	103.31	111.13	112.8	111.49	122.43	117.34	118.5	111.01
93.778	110.65	108.62	118.03	111.5	103.27	111.1	112.71	111.45	122.33	117.26	118.43	110.95
93.748	110.6	108.6	117.96	111.45	103.25	111.08	112.62	111.42	122.22	117.18	118.38	110.92
93.714	110.52	108.57	117.9	111.41	103.2	111.05	112.51	111.37	122.11	117.09	118.31	110.9
93.699	110.53	108.56	117.89	111.36	103.19	111.04	112.45	111.38	122.08	117.04	118.27	110.87
93.67	110.48	108.53	117.85	111.31	103.15	111.01	112.36	111.36	122.03	116.96	118.22	110.82
93.636	110.41	108.5	117.78	111.26	103.1	110.98	112.3	111.3	121.93	116.85	118.14	110.77
93.609	110.38	108.47	117.77	111.21	103.06	110.96	112.21	111.25	121.85	116.79	118.08	110.73
93.585	110.37	108.45	117.76	111.17	103.03	110.94	112.12	111.21	121.81	116.74	118.02	110.68
93.556	110.29	108.42	117.71	111.11	103.01	110.92	112.07	111.16	121.71	116.65	117.96	110.64
93.533	110.26	108.4	117.66	111.07	103	110.9	112.05	111.14	121.64	116.54	117.91	110.62
93.509	110.26	108.38	117.62	111.03	102.96	110.88	111.97	111.15	121.58	116.48	117.86	110.57
93.491	110.27	108.37	117.6	111	102.93	110.86	111.91	111.15	121.54	116.46	117.81	110.54
93.457	110.19	108.33	117.54	110.95	102.9	110.82	111.82	111.09	121.45	116.38	117.74	110.5
93.429	110.13	108.31	117.47	110.9	102.86	110.8	111.78	111.07	121.35	116.28	117.7	110.46
93.403	110.09	108.28	117.43	110.86	102.83	110.78	111.73	111.06	121.26	116.19	117.67	110.42
93.37	110.04	108.25	117.38	110.81	102.78	110.74	111.63	110.96	121.19	116.11	117.6	110.37
93.334	109.96	108.22	117.31	110.76	102.74	110.7	111.52	110.88	121.09	116.03	117.53	110.31
93.308	109.96	108.2	117.29	110.71	102.71	110.67	111.44	110.88	121.02	115.96	117.47	110.25
93.276	109.9	108.17	117.24	110.67	102.67	110.64	111.35	110.82	120.94	115.86	117.39	110.2
93.25	109.87	108.15	117.21	110.62	102.64	110.62	111.28	110.79	120.88	115.81	117.33	110.17
93.229	109.88	108.13	117.19	110.58	102.61	110.6	111.2	110.78	120.83	115.76	117.28	110.13
93.195	109.82	108.1	117.13	110.53	102.57	110.57	111.14	110.69	120.73	115.67	117.2	110.07
93.167	109.78	108.07	117.08	110.48	102.54	110.54	111.07	110.66	120.66	115.58	117.15	110.02
93.135	109.72	108.04	117.04	110.43	102.49	110.51	110.97	110.57	120.59	115.51	117.08	109.98
93.108	109.68	108.01	117	110.38	102.47	110.49	110.93	110.53	120.52	115.42	117.01	109.93
93.083	109.68	107.98	116.95	110.34	102.42	110.46	110.86	110.52	120.48	115.36	116.95	109.88
93.053	109.64	107.95	116.9	110.29	102.38	110.43	110.8	110.49	120.39	115.27	116.88	109.83
93.023	109.62	107.92	116.84	110.24	102.34	110.4	110.73	110.44	120.3	115.18	116.82	109.77
92.989	109.55	107.89	116.78	110.19	102.31	110.37	110.62	110.34	120.2	115.11	116.74	109.72
92.963	109.52	107.86	116.75	110.16	102.28	110.34	110.56	110.29	120.13	115.06	116.69	109.69
92.931	109.45	107.82	116.68	110.11	102.24	110.32	110.5	110.21	120.05	114.98	116.62	109.65
92.904	109.42	107.8	116.64	110.07	102.22	110.28	110.42	110.18	120	114.89	116.54	109.58
92.881	109.42	107.78	116.62	110.03	102.18	110.25	110.32	110.17	119.98	114.85	116.5	109.54
92.848	109.37	107.75	116.55	109.98	102.13	110.23	110.24	110.11	119.9	114.76	116.43	109.48
92.815	109.31	107.72	116.49	109.94	102.1	110.19	110.16	110.05	119.8	114.68	116.34	109.45
92.788	109.29	107.69	116.46	109.89	102.07	110.16	110.09	109.99	119.74	114.6	116.27	109.4
92.762	109.29	107.67	116.42	109.84	102.04	110.14	110.06	109.94	119.67	114.53	116.21	109.35
92.735	109.26	107.64	116.36	109.8	102	110.12	110	109.91	119.58	114.45	116.17	109.31
92.708	109.22	107.61	116.31	109.76	101.97	110.09	109.96	109.86	119.5	114.36	116.15	109.26
92.695	109.23	107.6	116.31	109.74	101.96	110.07	109.9	109.87	119.48	114.34	116.15	109.23
92.672	109.21	107.58	116.27	109.7	101.94	110.05	109.85	109.84	119.4	114.26	116.13	109.2
92.642	109.17	107.55	116.22	109.65	101.92	110.03	109.77	109.77	119.3	114.19	116.09	109.14
92.606	109.1	107.53	116.15	109.6	101.88	109.99	109.67	109.68	119.18	114.08	116.01	109.09
92.58	109.1	107.51	116.11	109.56	101.86	109.96	109.58	109.66	119.13	114	115.96	109.02
92.547	109.05	107.48	116.05	109.51	101.82	109.92	109.5	109.57	119.05	113.91	115.88	108.96
92.524	109.01	107.46	116	109.46	101.8	109.9	109.43	109.56	119.02	113.87	115.83	108.91
92.491	108.95	107.43	115.95	109.41	101.77	109.87	109.35	109.47	118.93	113.78	115.74	108.88
92.464	108.91	107.41	115.91	109.37	101.74	109.84	109.29	109.44	118.85	113.7	115.7	108.82
92.431	108.85	107.38	115.84	109.32	101.71	109.81	109.23	109.36	118.73	113.6	115.63	108.8
92.408	108.83	107.35	115.81	109.28	101.67	109.79	109.15	109.36	118.69	113.54	115.59	108.75
92.381	108.79	107.33	115.78	109.23	101.63	109.76	109.07	109.33	118.63	113.47	115.54	108.71
92.35	108.74	107.3	115.74	109.18	101.59	109.73	108.97	109.3	118.54	113.39	115.47	108.66
92.327	108.75	107.28	115.71	109.14	101.56	109.7	108.89	109.3	118.49	113.32	115.41	108.61
92.302	108.75	107.26	115.68	109.09	101.53	109.68	108.82	109.25	118.42	113.24	115.34	108.57
92.278	108.75	107.24	115.64	109.06	101.5	109.65	108.76	109.26	118.38	113.2	115.28	108.52
92.244	108.67	107.21	115.59	109.01	101.47	109.62	108.68	109.15	118.28	113.1	115.21	108.49
92.221	108.67	107.18	115.56	108.97	101.44	109.59	108.61	109.14	118.23	113.01	115.17	108.43
92.197	108.61	107.16	115.51	108.94	101.42	109.58	108.58	109.12	118.16	112.94	115.12	108.4
92.173	108.58	107.15	115.46	108.9	101.38	109.55	108.52	109.08	118.09	112.87	115.1	108.35
92.148	108.56	107.13	115.43	108.86	101.35	109.53	108.43	109.08	118.03	112.8	115.06	108.29
92.125	108.56	107.11	115.39	108.82	101.31	109.5	108.39	109.07	117.96	112.75	115.02	108.26
92.099	108.53	107.09	115.34	108.78	101.27	109.48	108.33	109.03	117.87	112.66	115	108.22
92.075	108.5	107.07	115.32	108.73	101.24	109.45	108.28	109.02	117.8	112.6	114.97	108.17
92.051	108.47	107.04	115.29	108.7	101.22	109.43	108.23	109.03	117.72	112.53	114.96	108.13
92.024	108.44	107.01	115.26	108.66	101.17	109.4	108.15	109	117.64	112.46	114.91	108.08
91.995	108.37	107	115.19	108.61	101.15	109.38	108.09	108.95	117.52	112.4	114.87	108.07
91.973	108.36	106.98	115.15	108.57	101.15	109.38	108.05	108.91	117.42	112.32	114.85	108.07
91.957	108.36	106.98	115.11	108.54	101.15	109.38	108.05	108.92	117.32	112.29	114.83	108.05
91.935	108.36	106.97	115.07	108.5	101.13	109.36	107.97	108.92	117.25	112.24	114.8	108
91.918	108.36	106.95	115.03	108.47	101.11	109.34	107.88	108.93	117.25	112.24	114.76	107.98
91.898	108.36	106.93	115.01	108.42	101.09	109.32	107.8	108.93	117.21	112.21	114.72	107.94
91.872	108.37	106.91	114.97	108.38	101.06	109.29	107.74	108.85	117.13	112.15	114.66	107.89
91.845	108.32	106.88	114.92	108.34	101.03	109.27	107.68	108.8	117.06	112.04	114.61	107.86
91.815	108.27	106.85	114.88	108.29	100.99	109.24	107.62	108.78	116.97	111.97	114.53	107.82
91.786	108.21	106.84	114.86	108.24	100.96	109.21	107.56	108.71	116.86	111.88	114.46	107.77
91.763	108.21	106.81	114.84	108.21	100.92	109.18	107.48	108.71	116.82	111.82	114.41	107.73
91.737	108.21	106.79	114.79	108.16	100.88	109.16	107.41	108.72	116.75	111.73	114.35	107.69
91.711	108.18	106.77	114.73	108.12	100.87	109.13	107.36	108.64	116.67	111.65	114.31	107.66
91.688	108.18	106.75	114.71	108.08	100.85	109.11	107.32	108.64	116.6	111.58	114.29	107.6
91.664	108.17	106.73	114.68	108.04	100.82	109.08	107.24	108.63	116.55	111.52	114.23	107.55
91.633	108.12	106.71	114.63	108	100.78	109.05	107.16	108.55	116.45	111.45	114.15	107.49
91.604	108.06	106.68	114.58	107.96	100.76	109.03	107.09	108.48	116.37	111.35	114.09	107.45
91.584	108.07	106.66	114.57	107.92	100.73	109	107.02	108.48	116.32	111.31	114.06	107.43
91.552	108	106.63	114.51	107.87	100.69	108.97	106.96	108.43	116.23	111.23	113.98	107.4
91.523	107.95	106.61	114.47	107.83	100.65	108.95	106.87	108.37	116.16	111.15	113.92	107.36
91.494	107.91	106.57	114.44	107.78	100.61	108.92	106.79	108.33	116.09	111.06	113.86	107.31
91.471	107.91	106.55	114.4	107.74	100.58	108.9	106.73	108.34	116.04	110.98	113.8	107.28
91.442	107.86	106.52	114.37	107.7	100.54	108.87	106.66	108.27	115.96	110.9	113.74	107.25
91.419	107.82	106.5	114.31	107.66	100.52	108.84	106.65	108.25	115.91	110.83	113.73	107.21
91.391	107.76	106.47	114.26	107.62	100.48	108.82	106.58	108.18	115.85	110.76	113.68	107.16
91.367	107.76	106.45	114.23	107.57	100.45	108.79	106.52	108.1	115.8	110.7	113.62	107.12
91.338	107.72	106.42	114.19	107.52	100.41	108.75	106.44	108.05	115.73	110.62	113.55	107.1
91.31	107.68	106.39	114.13	107.49	100.37	108.72	106.38	108	115.66	110.55	113.52	107.05
91.287	107.63	106.36	114.07	107.44	100.34	108.7	106.35	108	115.6	110.48	113.5	107.01
91.262	107.62	106.34	114.02	107.4	100.32	108.67	106.3	107.98	115.52	110.42	113.48	106.98
91.24	107.6	106.32	113.98	107.37	100.31	108.65	106.26	107.98	115.45	110.34	113.46	106.95
91.222	107.6	106.29	113.95	107.33	100.27	108.63	106.22	107.99	115.42	110.27	113.43	106.93
91.206	107.61	106.29	113.93	107.31	100.26	108.61	106.18	107.99	115.36	110.23	113.42	106.89
91.18	107.57	106.26	113.89	107.26	100.22	108.6	106.12	107.95	115.31	110.16	113.38	106.85
91.149	107.51	106.24	113.83	107.22	100.18	108.57	106.06	107.89	115.22	110.08	113.32	106.8
91.115	107.46	106.22	113.78	107.17	100.14	108.54	105.96	107.8	115.1	109.99	113.25	106.76
91.091	107.45	106.19	113.74	107.14	100.1	108.52	105.87	107.8	115.05	109.91	113.2	106.72
91.069	107.45	106.18	113.71	107.1	100.09	108.49	105.81	107.77	115.01	109.84	113.14	106.67
91.037	107.4	106.15	113.66	107.05	100.05	108.47	105.74	107.68	114.92	109.75	113.06	106.63
91.01	107.39	106.13	113.63	107.01	100.03	108.44	105.69	107.59	114.84	109.68	112.99	106.59
90.989	107.39	106.11	113.61	106.97	100.01	108.42	105.63	107.59	114.79	109.59	112.94	106.57
90.959	107.33	106.08	113.55	106.93	99.961	108.38	105.55	107.55	114.73	109.5	112.88	106.51
90.933	107.32	106.06	113.53	106.89	99.929	108.36	105.47	107.5	114.67	109.43	112.82	106.47
90.908	107.31	106.03	113.48	106.84	99.894	108.34	105.39	107.46	114.62	109.39	112.77	106.44
90.878	107.28	106	113.43	106.8	99.847	108.31	105.31	107.37	114.55	109.31	112.7	106.39
90.847	107.21	105.97	113.38	106.76	99.817	108.28	105.25	107.28	114.47	109.23	112.63	106.35
90.823	107.18	105.95	113.35	106.72	99.801	108.25	105.2	107.27	114.41	109.15	112.57	106.31
90.803	107.18	105.93	113.33	106.68	99.789	108.23	105.14	107.26	114.35	109.11	112.54	106.27
90.778	107.14	105.9	113.29	106.64	99.755	108.21	105.1	107.23	114.26	109.02	112.53	106.22
90.76	107.14	105.88	113.26	106.62	99.739	108.18	105.06	107.23	114.22	108.99	112.51	106.2
90.738	107.14	105.86	113.23	106.59	99.711	108.16	105.01	107.2	114.16	108.9	112.48	106.14
90.712	107.08	105.83	113.17	106.55	99.686	108.14	104.99	107.12	114.08	108.83	112.46	106.1
90.687	107.04	105.8	113.13	106.51	99.674	108.11	104.94	107.11	114.01	108.75	112.44	106.08
90.669	107.04	105.79	113.11	106.48	99.653	108.09	104.91	107.11	113.94	108.67	112.44	106.04
90.651	107.04	105.77	113.08	106.45	99.633	108.07	104.88	107.12	113.9	108.61	112.42	106
90.621	106.99	105.74	113.03	106.41	99.586	108.03	104.81	107.05	113.83	108.52	112.35	105.95
90.588	106.93	105.72	112.98	106.36	99.54	108	104.73	106.95	113.74	108.42	112.28	105.9
90.563	106.92	105.7	112.93	106.32	99.495	107.97	104.64	106.95	113.7	108.36	112.25	105.84
90.536	106.9	105.68	112.89	106.28	99.459	107.94	104.58	106.92	113.63	108.27	112.19	105.79
90.509	106.87	105.66	112.86	106.23	99.442	107.91	104.53	106.88	113.54	108.18	112.11	105.74
90.483	106.84	105.63	112.8	106.19	99.403	107.88	104.45	106.84	113.49	108.11	112.07	105.69
90.454	106.79	105.61	112.74	106.15	99.383	107.85	104.38	106.81	113.41	108.01	112	105.65
90.429	106.78	105.59	112.71	106.11	99.348	107.83	104.32	106.75	113.35	107.94	111.94	105.6
90.403	106.76	105.57	112.67	106.06	99.318	107.8	104.29	106.68	113.28	107.86	111.88	105.55
90.378	106.72	105.54	112.62	106.01	99.279	107.77	104.23	106.69	113.23	107.8	111.86	105.52
90.359	106.72	105.51	112.6	105.98	99.264	107.75	104.19	106.69	113.18	107.73	111.83	105.48
90.337	106.67	105.49	112.56	105.95	99.244	107.73	104.17	106.69	113.1	107.66	111.81	105.44
90.314	106.64	105.47	112.52	105.91	99.219	107.72	104.13	106.65	113.03	107.57	111.79	105.39
90.296	106.64	105.45	112.52	105.88	99.195	107.69	104.08	106.65	113	107.53	111.75	105.37
90.273	106.62	105.43	112.48	105.84	99.175	107.66	104.03	106.61	112.91	107.46	111.72	105.34
90.252	106.63	105.42	112.45	105.8	99.149	107.63	104.01	106.61	112.85	107.38	111.7	105.3
90.23	106.6	105.39	112.42	105.77	99.119	107.61	103.96	106.61	112.79	107.31	111.69	105.26
90.206	106.55	105.36	112.37	105.73	99.087	107.58	103.92	106.59	112.73	107.24	111.67	105.22
90.187	106.54	105.34	112.33	105.7	99.07	107.55	103.9	106.59	112.68	107.18	111.65	105.18
90.162	106.5	105.32	112.28	105.66	99.037	107.53	103.88	106.58	112.61	107.09	111.65	105.14
90.139	106.46	105.29	112.22	105.62	99.017	107.51	103.84	106.55	112.54	107.02	111.65	105.08
90.121	106.46	105.28	112.19	105.59	99.009	107.48	103.78	106.56	112.51	106.95	111.64	105.03
90.098	106.47	105.27	112.15	105.55	98.978	107.45	103.73	106.53	112.45	106.87	111.61	104.99
90.064	106.39	105.24	112.08	105.5	98.932	107.41	103.64	106.44	112.34	106.79	111.55	104.94
90.036	106.36	105.22	112.05	105.46	98.907	107.39	103.57	106.36	112.25	106.71	111.49	104.91
90.011	106.34	105.2	112.02	105.42	98.878	107.37	103.49	106.33	112.18	106.63	111.44	104.87
89.986	106.31	105.18	111.98	105.38	98.847	107.34	103.41	106.32	112.12	106.56	111.38	104.83
89.965	106.31	105.16	111.93	105.34	98.826	107.32	103.35	106.3	112.09	106.51	111.32	104.81
89.947	106.31	105.15	111.92	105.3	98.802	107.3	103.3	106.31	112.06	106.46	111.28	104.78
89.916	106.23	105.12	111.87	105.26	98.761	107.28	103.26	106.22	111.96	106.36	111.2	104.74
89.889	106.19	105.1	111.82	105.22	98.728	107.25	103.19	106.2	111.89	106.29	111.14	104.71
89.866	106.19	105.07	111.78	105.18	98.701	107.22	103.15	106.17	111.85	106.22	111.09	104.68
89.839	106.14	105.05	111.75	105.15	98.673	107.2	103.08	106.12	111.78	106.16	111.03	104.63
89.816	106.14	105.03	111.72	105.11	98.65	107.18	103.01	106.1	111.71	106.11	110.97	104.6
89.795	106.14	105.01	111.7	105.07	98.628	107.16	102.98	106.08	111.68	106.04	110.93	104.55
89.765	106.06	104.99	111.65	105.03	98.606	107.14	102.91	105.99	111.58	105.95	110.88	104.52
89.743	106.02	104.96	111.61	105	98.59	107.13	102.89	105.99	111.52	105.86	110.86	104.47
89.724	105.99	104.94	111.58	104.97	98.567	107.11	102.84	105.96	111.45	105.8	110.85	104.45
89.702	105.99	104.92	111.56	104.94	98.534	107.08	102.81	105.94	111.39	105.74	110.82	104.4
89.671	105.93	104.89	111.5	104.89	98.499	107.05	102.73	105.89	111.31	105.66	110.76	104.35
89.649	105.92	104.87	111.47	104.86	98.471	107.03	102.65	105.86	111.28	105.63	110.7	104.3
89.622	105.91	104.85	111.42	104.82	98.434	107	102.58	105.78	111.22	105.56	110.64	104.26
89.593	105.87	104.83	111.38	104.77	98.398	106.97	102.5	105.73	111.15	105.5	110.58	104.22
89.566	105.82	104.8	111.32	104.73	98.369	106.94	102.43	105.66	111.08	105.45	110.51	104.2
89.538	105.75	104.77	111.27	104.69	98.338	106.92	102.37	105.65	111.02	105.39	110.45	104.16
89.523	105.76	104.75	111.25	104.66	98.313	106.9	102.32	105.66	111	105.33	110.42	104.12
89.498	105.73	104.73	111.21	104.62	98.276	106.88	102.26	105.63	110.95	105.27	110.37	104.08
89.47	105.69	104.71	111.18	104.58	98.245	106.85	102.19	105.57	110.87	105.2	110.3	104.03
89.443	105.64	104.68	111.16	104.54	98.218	106.83	102.12	105.52	110.8	105.12	110.24	103.98
89.412	105.57	104.65	111.11	104.5	98.182	106.8	102.04	105.46	110.7	105.03	110.18	103.94
89.394	105.56	104.64	111.07	104.46	98.177	106.78	102.01	105.41	110.66	104.95	110.16	103.9
89.369	105.51	104.61	111.03	104.42	98.138	106.76	101.97	105.38	110.61	104.89	110.13	103.86
89.347	105.48	104.59	110.98	104.39	98.112	106.74	101.95	105.33	110.53	104.83	110.1	103.82
89.323	105.43	104.57	110.94	104.35	98.097	106.71	101.9	105.28	110.46	104.78	110.06	103.78
89.293	105.38	104.55	110.9	104.31	98.069	106.68	101.83	105.21	110.38	104.7	110.01	103.71
89.27	105.38	104.53	110.88	104.27	98.037	106.65	101.76	105.19	110.34	104.64	109.94	103.65
89.246	105.35	104.51	110.86	104.23	98.033	106.63	101.7	105.17	110.27	104.57	109.89	103.61
89.219	105.3	104.48	110.81	104.19	97.996	106.6	101.66	105.15	110.2	104.49	109.83	103.58
89.192	105.23	104.46	110.76	104.15	97.972	106.57	101.62	105.11	110.13	104.41	109.77	103.54
89.172	105.21	104.44	110.73	104.12	97.942	106.55	101.57	105.11	110.07	104.35	109.78	103.52
89.156	105.21	104.42	110.71	104.08	97.926	106.52	101.52	105.11	110.03	104.31	109.77	103.49
89.133	105.18	104.39	110.66	104.04	97.904	106.51	101.51	105.08	109.95	104.22	109.76	103.45
89.118	105.17	104.38	110.64	104.02	97.892	106.49	101.48	105.08	109.91	104.16	109.74	103.42
89.094	105.14	104.36	110.58	103.98	97.86	106.47	101.44	105.07	109.85	104.08	109.72	103.36
89.069	105.08	104.34	110.52	103.94	97.83	106.45	101.38	105.02	109.77	104.03	109.71	103.32
89.049	105.04	104.31	110.47	103.91	97.803	106.43	101.35	105.01	109.72	103.99	109.71	103.3
89.028	105.04	104.3	110.42	103.87	97.773	106.41	101.29	105.02	109.68	103.93	109.69	103.25
89.005	104.97	104.28	110.37	103.83	97.741	106.4	101.25	104.98	109.61	103.87	109.68	103.22
88.983	104.91	104.26	110.33	103.8	97.715	106.37	101.18	104.97	109.56	103.82	109.67	103.2
88.959	104.86	104.24	110.28	103.76	97.683	106.36	101.14	104.97	109.46	103.74	109.65	103.19
88.939	104.86	104.23	110.24	103.72	97.667	106.34	101.1	104.97	109.39	103.67	109.63	103.18
88.925	104.87	104.21	110.22	103.69	97.649	106.33	101.02	104.99	109.39	103.67	109.62	103.17
88.905	104.87	104.2	110.18	103.65	97.616	106.31	100.95	104.98	109.34	103.62	109.59	103.14
88.878	104.79	104.17	110.13	103.62	97.582	106.29	100.9	104.92	109.27	103.55	109.54	103.11
88.85	104.73	104.15	110.07	103.57	97.545	106.27	100.86	104.88	109.19	103.49	109.48	103.08
88.83	104.73	104.14	110.04	103.54	97.52	106.25	100.81	104.86	109.14	103.44	109.43	103.04
88.803	104.69	104.13	110.01	103.5	97.502	106.23	100.75	104.78	109.05	103.37	109.36	103.02
88.78	104.67	104.1	109.98	103.46	97.501	106.2	100.68	104.78	108.98	103.3	109.32	102.98
88.76	104.65	104.08	109.94	103.42	97.475	106.19	100.66	104.77	108.93	103.23	109.29	102.96
88.739	104.65	104.06	109.91	103.39	97.433	106.16	100.59	104.78	108.9	103.19	109.24	102.92
88.71	104.6	104.04	109.86	103.35	97.408	106.14	100.54	104.68	108.82	103.11	109.17	102.88
88.683	104.53	104.01	109.81	103.31	97.37	106.11	100.46	104.63	108.76	103.05	109.12	102.84
88.656	104.47	103.98	109.77	103.27	97.333	106.08	100.4	104.62	108.71	103	109.06	102.8
88.633	104.44	103.96	109.73	103.24	97.309	106.06	100.36	104.58	108.64	102.92	109.01	102.77
88.619	104.44	103.95	109.71	103.21	97.288	106.04	100.33	104.59	108.61	102.88	108.99	102.74
88.601	104.44	103.93	109.69	103.19	97.265	106.02	100.31	104.56	108.56	102.81	108.97	102.72
88.576	104.4	103.9	109.64	103.15	97.239	106.01	100.27	104.52	108.48	102.73	108.94	102.7
88.554	104.37	103.88	109.59	103.12	97.224	105.98	100.24	104.5	108.42	102.68	108.93	102.67
88.537	104.37	103.87	109.55	103.09	97.208	105.96	100.2	104.47	108.36	102.62	108.93	102.65
88.522	104.38	103.86	109.54	103.07	97.183	105.94	100.18	104.48	108.31	102.56	108.93	102.62
88.502	104.38	103.84	109.52	103.03	97.148	105.92	100.14	104.44	108.25	102.5	108.93	102.57
88.476	104.35	103.82	109.47	102.99	97.113	105.89	100.08	104.38	108.19	102.43	108.87	102.52
88.445	104.28	103.8	109.42	102.96	97.068	105.86	100.02	104.3	108.12	102.34	108.81	102.46
88.423	104.26	103.77	109.39	102.92	97.038	105.84	99.948	104.27	108.08	102.3	108.76	102.42
88.393	104.2	103.75	109.33	102.88	97.003	105.81	99.88	104.2	108	102.22	108.68	102.39
88.368	104.15	103.72	109.31	102.84	96.997	105.78	99.804	104.15	107.92	102.14	108.63	102.36
88.341	104.09	103.7	109.27	102.81	96.968	105.75	99.747	104.09	107.86	102.07	108.57	102.32
88.318	104.04	103.68	109.22	102.77	96.938	105.73	99.692	104.07	107.8	102.02	108.52	102.31
88.292	103.99	103.66	109.18	102.74	96.905	105.72	99.634	104	107.73	101.95	108.46	102.26
88.267	103.96	103.63	109.14	102.7	96.874	105.69	99.569	103.94	107.67	101.87	108.42	102.22
88.243	103.95	103.61	109.1	102.66	96.838	105.66	99.518	103.92	107.62	101.8	108.37	102.18
88.218	103.91	103.58	109.05	102.62	96.805	105.63	99.444	103.88	107.56	101.75	108.34	102.13
88.191	103.84	103.56	109	102.59	96.773	105.61	99.404	103.8	107.49	101.68	108.28	102.09
88.166	103.79	103.53	108.96	102.55	96.743	105.59	99.369	103.74	107.41	101.61	108.23	102.07
88.149	103.79	103.51	108.94	102.52	96.718	105.57	99.34	103.74	107.37	101.55	108.22	102.04
88.128	103.75	103.48	108.91	102.48	96.698	105.55	99.308	103.71	107.32	101.5	108.2	102.01
88.108	103.72	103.46	108.86	102.46	96.691	105.53	99.276	103.72	107.26	101.44	108.18	101.98
88.089	103.71	103.44	108.83	102.42	96.666	105.5	99.237	103.71	107.21	101.39	108.17	101.94
88.069	103.7	103.42	108.8	102.39	96.654	105.48	99.192	103.69	107.16	101.31	108.17	101.9
88.052	103.7	103.4	108.78	102.36	96.64	105.46	99.146	103.7	107.13	101.27	108.17	101.86
88.027	103.7	103.38	108.75	102.32	96.604	105.43	99.101	103.64	107.06	101.2	108.11	101.82
87.999	103.64	103.36	108.69	102.28	96.577	105.4	99.051	103.55	106.98	101.13	108.05	101.77
87.975	103.61	103.33	108.66	102.25	96.543	105.38	99	103.53	106.92	101.07	108.01	101.73
87.947	103.58	103.31	108.64	102.21	96.499	105.35	98.928	103.48	106.84	100.99	107.95	101.67
87.923	103.55	103.29	108.6	102.17	96.486	105.32	98.853	103.46	106.78	100.93	107.9	101.62
87.897	103.5	103.27	108.55	102.13	96.466	105.3	98.795	103.41	106.69	100.86	107.87	101.6
87.876	103.49	103.25	108.51	102.1	96.446	105.27	98.721	103.41	106.65	100.82	107.83	101.57
87.854	103.48	103.23	108.48	102.07	96.416	105.25	98.67	103.42	106.61	100.74	107.78	101.52
87.832	103.47	103.21	108.45	102.03	96.392	105.23	98.615	103.37	106.56	100.69	107.73	101.49
87.809	103.43	103.2	108.42	101.99	96.358	105.21	98.56	103.31	106.49	100.61	107.67	101.46
87.787	103.42	103.18	108.38	101.97	96.332	105.19	98.496	103.26	106.44	100.54	107.63	101.41
87.76	103.38	103.15	108.33	101.93	96.297	105.16	98.422	103.23	106.38	100.47	107.56	101.38
87.737	103.36	103.13	108.29	101.89	96.255	105.14	98.356	103.21	106.33	100.43	107.5	101.35
87.711	103.31	103.11	108.25	101.85	96.233	105.11	98.296	103.16	106.27	100.36	107.44	101.32
87.686	103.27	103.09	108.2	101.82	96.205	105.09	98.228	103.09	106.22	100.3	107.39	101.27
87.663	103.25	103.07	108.17	101.78	96.172	105.06	98.188	103.05	106.17	100.23	107.34	101.24
87.644	103.23	103.05	108.14	101.75	96.158	105.04	98.155	103.04	106.13	100.18	107.29	101.21
87.622	103.21	103.03	108.1	101.72	96.138	105.02	98.118	103.03	106.06	100.11	107.27	101.17
87.602	103.18	103.01	108.07	101.69	96.126	105	98.074	103.04	106	100.05	107.27	101.13
87.579	103.18	102.98	108.03	101.65	96.096	104.97	98.044	103.04	105.93	99.999	107.23	101.1
87.565	103.18	102.98	108.02	101.63	96.103	104.97	98.047	103.02	105.85	99.947	107.22	101.09
87.554	103.18	102.98	107.99	101.6	96.147	104.97	98.05	103.02	105.77	99.892	107.22	101.1
87.544	103.18	102.98	107.97	101.58	96.161	104.97	98.054	103.03	105.69	99.846	107.25	101.11
87.529	103.18	102.98	107.94	101.56	96.143	104.97	98.035	103.03	105.62	99.794	107.25	101.09
87.507	103.15	102.96	107.88	101.52	96.115	104.95	97.955	103.03	105.55	99.74	107.21	101.08
87.489	103.15	102.95	107.85	101.49	96.1	104.93	97.896	103.04	105.5	99.687	107.17	101.05
87.476	103.15	102.94	107.82	101.46	96.081	104.92	97.832	103.05	105.54	99.649	107.15	101.04
87.462	103.16	102.92	107.79	101.44	96.069	104.9	97.796	103.07	105.52	99.617	107.12	101
87.44	103.15	102.9	107.75	101.4	96.04	104.89	97.762	103.07	105.47	99.547	107.07	100.96
87.414	103.09	102.88	107.71	101.37	96.013	104.87	97.708	102.99	105.39	99.474	107	100.95
87.389	103.04	102.87	107.68	101.33	95.976	104.85	97.653	102.95	105.33	99.415	106.94	100.91
87.361	102.97	102.84	107.63	101.29	95.946	104.82	97.598	102.89	105.25	99.339	106.88	100.87
87.341	102.93	102.82	107.62	101.27	95.921	104.8	97.539	102.89	105.2	99.288	106.85	100.84
87.323	102.93	102.8	107.59	101.24	95.897	104.78	97.487	102.91	105.15	99.255	106.83	100.82
87.306	102.94	102.8	107.57	101.21	95.888	104.76	97.446	102.88	105.09	99.2	106.78	100.79
87.284	102.91	102.77	107.52	101.18	95.865	104.74	97.419	102.86	105	99.144	106.76	100.79
87.258	102.86	102.75	107.47	101.14	95.828	104.72	97.344	102.8	104.93	99.083	106.71	100.76
87.236	102.83	102.73	107.45	101.11	95.795	104.7	97.286	102.75	104.87	99.021	106.67	100.74
87.211	102.78	102.71	107.41	101.07	95.766	104.68	97.228	102.69	104.79	98.966	106.62	100.72
87.186	102.73	102.68	107.37	101.04	95.739	104.66	97.171	102.62	104.74	98.887	106.58	100.7
87.162	102.68	102.66	107.32	101.01	95.719	104.64	97.124	102.56	104.67	98.824	106.54	100.67
87.138	102.64	102.65	107.29	100.97	95.691	104.61	97.048	102.55	104.6	98.759	106.49	100.65
87.119	102.61	102.63	107.26	100.94	95.676	104.61	97.028	102.5	104.54	98.714	106.46	100.62
87.104	102.61	102.61	107.23	100.91	95.64	104.59	96.988	102.51	104.53	98.672	106.46	100.58
87.08	102.58	102.6	107.19	100.88	95.608	104.55	96.937	102.46	104.45	98.616	106.4	100.55
87.056	102.53	102.58	107.14	100.84	95.587	104.54	96.89	102.4	104.37	98.554	106.38	100.53
87.028	102.47	102.55	107.08	100.8	95.552	104.51	96.814	102.35	104.28	98.481	106.32	100.5
87.004	102.43	102.53	107.04	100.76	95.53	104.48	96.756	102.34	104.22	98.415	106.26	100.46
86.983	102.38	102.53	107.01	100.73	95.512	104.47	96.72	102.29	104.17	98.363	106.21	100.45
86.961	102.35	102.51	106.98	100.69	95.496	104.45	96.654	102.3	104.1	98.289	106.16	100.41
86.935	102.3	102.49	106.92	100.66	95.473	104.42	96.582	102.27	104.02	98.229	106.12	100.41
86.919	102.3	102.47	106.9	100.62	95.455	104.4	96.539	102.28	104	98.192	106.07	100.37
86.895	102.26	102.45	106.88	100.59	95.433	104.38	96.492	102.22	103.94	98.134	106.02	100.35
86.875	102.23	102.43	106.84	100.55	95.404	104.36	96.449	102.19	103.89	98.063	106.01	100.31
86.853	102.23	102.41	106.79	100.52	95.379	104.34	96.4	102.15	103.83	98.005	105.96	100.28
86.828	102.19	102.39	106.74	100.48	95.35	104.31	96.337	102.11	103.75	97.938	105.92	100.26
86.808	102.19	102.38	106.73	100.45	95.32	104.29	96.282	102.08	103.71	97.885	105.88	100.24
86.78	102.12	102.36	106.68	100.41	95.289	104.27	96.223	101.99	103.63	97.818	105.81	100.2
86.76	102.09	102.34	106.63	100.38	95.261	104.25	96.177	101.99	103.59	97.765	105.78	100.16
86.74	102.06	102.32	106.61	100.35	95.252	104.22	96.143	101.98	103.54	97.723	105.73	100.14
86.717	102.03	102.29	106.56	100.31	95.215	104.2	96.095	101.97	103.49	97.655	105.71	100.1
86.701	102.04	102.27	106.54	100.29	95.204	104.18	96.062	101.94	103.45	97.6	105.7	100.07
86.676	101.98	102.25	106.49	100.25	95.174	104.15	96.036	101.87	103.38	97.532	105.69	100.03
86.653	101.96	102.23	106.44	100.22	95.146	104.12	95.967	101.86	103.33	97.478	105.64	100.01
86.625	101.91	102.21	106.39	100.19	95.115	104.09	95.904	101.81	103.24	97.407	105.58	99.987
86.601	101.87	102.19	106.34	100.16	95.094	104.07	95.839	101.78	103.18	97.339	105.54	99.961
86.579	101.81	102.17	106.31	100.12	95.063	104.05	95.783	101.76	103.13	97.277	105.49	99.933
86.554	101.75	102.15	106.26	100.09	95.035	104.03	95.742	101.7	103.06	97.21	105.43	99.905
86.534	101.73	102.13	106.24	100.06	95.009	104.01	95.695	101.68	103.01	97.161	105.39	99.865
86.512	101.67	102.11	106.2	100.02	95.016	103.98	95.653	101.66	102.96	97.097	105.34	99.839
86.49	101.63	102.09	106.16	99.989	94.998	103.96	95.609	101.64	102.89	97.045	105.31	99.806
86.469	101.6	102.07	106.14	99.956	94.964	103.94	95.548	101.64	102.86	96.986	105.29	99.765
86.45	101.6	102.05	106.12	99.927	94.928	103.91	95.495	101.61	102.83	96.93	105.25	99.72
86.428	101.55	102.04	106.09	99.895	94.921	103.89	95.459	101.55	102.77	96.859	105.22	99.687
86.409	101.51	102.01	106.06	99.866	94.905	103.87	95.438	101.52	102.72	96.807	105.21	99.655
86.393	101.49	101.99	106.03	99.839	94.895	103.85	95.407	101.54	102.69	96.766	105.2	99.62
86.375	101.48	101.98	105.99	99.809	94.894	103.84	95.404	101.48	102.63	96.7	105.19	99.587
86.353	101.44	101.96	105.95	99.782	94.864	103.81	95.373	101.44	102.57	96.642	105.18	99.557
86.333	101.4	101.94	105.91	99.752	94.847	103.79	95.351	101.38	102.51	96.575	105.16	99.531
86.316	101.4	101.93	105.88	99.722	94.837	103.77	95.319	101.39	102.47	96.524	105.17	99.49
86.289	101.35	101.91	105.83	99.686	94.806	103.74	95.278	101.33	102.4	96.462	105.11	99.469
86.272	101.34	101.9	105.79	99.655	94.771	103.74	95.22	101.33	102.31	96.435	105.12	99.456
86.262	101.35	101.91	105.79	99.638	94.751	103.74	95.185	101.34	102.24	96.402	105.13	99.438
86.256	101.35	101.91	105.79	99.622	94.75	103.74	95.19	101.34	102.19	96.379	105.14	99.454
86.248	101.36	101.91	105.79	99.603	94.761	103.74	95.192	101.35	102.12	96.338	105.14	99.443
86.239	101.36	101.91	105.77	99.583	94.767	103.75	95.202	101.36	102.05	96.306	105.14	99.429
86.231	101.37	101.91	105.76	99.561	94.78	103.75	95.214	101.35	101.98	96.267	105.15	99.43
86.222	101.37	101.91	105.74	99.541	94.79	103.75	95.217	101.35	101.92	96.258	105.16	99.419
86.206	101.36	101.9	105.69	99.516	94.776	103.75	95.177	101.35	101.85	96.221	105.14	99.419
86.192	101.37	101.9	105.66	99.491	94.758	103.74	95.125	101.36	101.82	96.191	105.12	99.414
86.176	101.37	101.89	105.65	99.464	94.742	103.73	95.08	101.34	101.78	96.149	105.08	99.39
86.152	101.31	101.87	105.61	99.435	94.721	103.71	95.013	101.3	101.7	96.103	105.04	99.379
86.133	101.28	101.85	105.58	99.405	94.71	103.7	94.955	101.3	101.63	96.067	105	99.355
86.112	101.26	101.83	105.54	99.374	94.68	103.68	94.876	101.29	101.58	96.025	104.97	99.329
86.1	101.26	101.82	105.52	99.352	94.672	103.67	94.841	101.29	101.56	95.995	104.93	99.317
86.083	101.26	101.8	105.49	99.325	94.641	103.66	94.789	101.29	101.53	95.957	104.89	99.301
86.06	101.22	101.78	105.45	99.295	94.61	103.64	94.73	101.27	101.47	95.906	104.83	99.278
86.036	101.19	101.77	105.41	99.259	94.575	103.63	94.683	101.22	101.4	95.843	104.78	99.248
86.014	101.14	101.75	105.38	99.23	94.551	103.61	94.631	101.16	101.34	95.809	104.74	99.219
85.997	101.12	101.73	105.35	99.204	94.521	103.6	94.584	101.18	101.32	95.776	104.71	99.193
85.975	101.06	101.71	105.32	99.174	94.505	103.58	94.534	101.11	101.27	95.722	104.66	99.164
85.953	101.03	101.7	105.29	99.144	94.47	103.56	94.462	101.11	101.2	95.694	104.62	99.147
85.93	100.98	101.67	105.26	99.111	94.436	103.54	94.409	101.06	101.15	95.641	104.59	99.122
85.909	100.93	101.66	105.21	99.081	94.403	103.54	94.34	101.04	101.09	95.609	104.55	99.093
85.894	100.93	101.65	105.17	99.06	94.391	103.53	94.304	101.04	101.04	95.576	104.51	99.088
85.872	100.88	101.62	105.12	99.03	94.364	103.52	94.248	101.01	100.98	95.518	104.48	99.068
85.857	100.84	101.61	105.1	99.002	94.334	103.51	94.194	100.99	100.96	95.498	104.43	99.066
85.834	100.79	101.58	105.07	98.971	94.301	103.49	94.157	100.96	100.92	95.439	104.38	99.038
85.815	100.75	101.57	105.04	98.944	94.271	103.48	94.106	100.92	100.88	95.392	104.35	99.011
85.795	100.73	101.54	105	98.915	94.25	103.46	94.082	100.91	100.82	95.333	104.33	98.976
85.775	100.7	101.52	104.96	98.887	94.21	103.45	94.039	100.89	100.77	95.28	104.31	98.944
85.761	100.7	101.51	104.93	98.86	94.182	103.43	94.005	100.9	100.76	95.243	104.29	98.922
85.743	100.7	101.5	104.91	98.838	94.163	103.42	93.958	100.89	100.7	95.221	104.26	98.902
85.718	100.65	101.48	104.87	98.807	94.129	103.4	93.894	100.83	100.63	95.157	104.22	98.866
85.698	100.61	101.46	104.84	98.776	94.109	103.39	93.849	100.79	100.57	95.113	104.16	98.85
85.684	100.62	101.45	104.83	98.752	94.08	103.38	93.803	100.81	100.55	95.08	104.14	98.824
85.666	100.6	101.43	104.81	98.727	94.056	103.37	93.755	100.81	100.5	95.04	104.1	98.799
85.645	100.56	101.4	104.77	98.702	94.027	103.35	93.722	100.77	100.45	94.999	104.05	98.777
85.621	100.51	101.38	104.73	98.674	93.992	103.34	93.668	100.74	100.38	94.933	104.02	98.742
85.605	100.49	101.36	104.71	98.652	93.963	103.32	93.64	100.75	100.33	94.897	104.02	98.72
85.59	100.49	101.34	104.68	98.623	93.949	103.31	93.602	100.75	100.3	94.857	104.01	98.697
85.571	100.45	101.33	104.64	98.601	93.91	103.29	93.565	100.75	100.25	94.8	103.98	98.666
85.549	100.41	101.3	104.6	98.575	93.88	103.28	93.533	100.7	100.19	94.742	103.94	98.631
85.532	100.41	101.29	104.58	98.545	93.873	103.26	93.488	100.67	100.17	94.692	103.91	98.582
85.511	100.39	101.27	104.55	98.515	93.836	103.24	93.438	100.65	100.13	94.649	103.86	98.565
85.486	100.33	101.25	104.5	98.489	93.791	103.22	93.37	100.63	100.06	94.589	103.81	98.537
85.465	100.31	101.23	104.47	98.458	93.77	103.2	93.316	100.59	99.994	94.56	103.75	98.513
85.444	100.29	101.21	104.45	98.432	93.739	103.19	93.266	100.56	99.932	94.521	103.69	98.497
85.419	100.21	101.18	104.41	98.4	93.704	103.17	93.222	100.5	99.875	94.467	103.64	98.466
85.401	100.21	101.16	104.38	98.375	93.67	103.15	93.186	100.48	99.854	94.419	103.61	98.427
85.38	100.17	101.14	104.34	98.346	93.631	103.14	93.142	100.45	99.803	94.374	103.57	98.39
85.359	100.14	101.11	104.3	98.317	93.602	103.12	93.101	100.4	99.749	94.318	103.53	98.37
85.337	100.12	101.09	104.26	98.285	93.578	103.1	93.06	100.38	99.684	94.27	103.5	98.348
85.32	100.09	101.07	104.22	98.261	93.544	103.08	93.025	100.38	99.669	94.237	103.48	98.313
85.299	100.05	101.04	104.18	98.233	93.502	103.07	92.988	100.36	99.613	94.182	103.44	98.279
85.285	100.05	101.03	104.16	98.219	93.477	103.06	92.966	100.36	99.584	94.15	103.43	98.253
85.271	100.03	101.01	104.14	98.202	93.462	103.04	92.955	100.37	99.549	94.119	103.41	98.233
85.25	99.985	100.99	104.11	98.174	93.435	103.02	92.906	100.32	99.5	94.079	103.37	98.203
85.23	99.986	100.97	104.08	98.145	93.404	103	92.842	100.3	99.465	94.043	103.33	98.161
85.206	99.941	100.94	104.05	98.116	93.389	102.98	92.801	100.27	99.388	94	103.28	98.133
85.183	99.872	100.92	104.02	98.089	93.357	102.96	92.761	100.22	99.33	93.936	103.24	98.096
85.171	99.875	100.9	104.01	98.075	93.339	102.94	92.729	100.23	99.297	93.915	103.23	98.077
85.159	99.881	100.89	103.99	98.059	93.312	102.93	92.721	100.24	99.262	93.889	103.2	98.051
85.143	99.847	100.87	103.97	98.041	93.293	102.91	92.702	100.21	99.208	93.861	103.2	98.042
85.128	99.847	100.85	103.94	98.024	93.272	102.9	92.675	100.22	99.173	93.811	103.21	98.005
85.118	99.853	100.84	103.92	98.01	93.26	102.89	92.645	100.26	99.143	93.794	103.21	97.973
85.097	99.791	100.83	103.87	97.981	93.223	102.87	92.607	100.19	99.086	93.749	103.21	97.935
85.078	99.751	100.81	103.83	97.955	93.193	102.86	92.581	100.16	99.03	93.719	103.2	97.901
85.07	99.758	100.81	103.82	97.943	93.185	102.86	92.574	100.17	98.983	93.712	103.2	97.888
85.073	99.768	100.81	103.8	97.952	93.19	102.86	92.602	100.19	98.965	93.727	103.26	97.871
85.075	99.786	100.81	103.8	97.951	93.169	102.87	92.623	100.21	98.944	93.738	103.32	97.853
85.086	99.805	100.82	103.81	97.956	93.146	102.87	92.648	100.24	99.093	93.742	103.37	97.854
85.087	99.816	100.82	103.79	97.951	93.136	102.88	92.669	100.26	99.185	93.728	103.4	97.846
85.081	99.822	100.82	103.78	97.945	93.121	102.88	92.678	100.26	99.166	93.706	103.41	97.825
85.074	99.83	100.81	103.75	97.93	93.101	102.88	92.669	100.28	99.163	93.688	103.42	97.809
85.077	99.841	100.81	103.75	97.926	93.094	102.89	92.68	100.29	99.162	93.692	103.46	97.828
85.063	99.815	100.79	103.7	97.901	93.075	102.89	92.663	100.3	99.12	93.672	103.43	97.821
85.047	99.776	100.78	103.66	97.879	93.043	102.89	92.639	100.27	99.069	93.634	103.41	97.826
85.029	99.725	100.76	103.61	97.857	93.016	102.87	92.613	100.28	99.028	93.595	103.38	97.801
85.013	99.709	100.75	103.57	97.84	92.978	102.87	92.57	100.25	98.973	93.566	103.36	97.788
84.994	99.687	100.73	103.53	97.816	92.945	102.86	92.533	100.24	98.916	93.52	103.34	97.771
84.974	99.647	100.73	103.48	97.797	92.907	102.84	92.484	100.21	98.86	93.471	103.34	97.738
84.959	99.641	100.72	103.44	97.774	92.877	102.82	92.455	100.22	98.819	93.442	103.31	97.725
84.94	99.61	100.71	103.4	97.747	92.855	102.81	92.411	100.19	98.764	93.395	103.29	97.706
84.926	99.598	100.69	103.38	97.722	92.834	102.8	92.357	100.19	98.744	93.387	103.26	97.682
84.91	99.598	100.68	103.35	97.702	92.81	102.79	92.314	100.17	98.725	93.352	103.23	97.65
84.897	99.591	100.66	103.34	97.679	92.79	102.78	92.273	100.18	98.719	93.32	103.2	97.624
84.877	99.575	100.64	103.32	97.655	92.77	102.77	92.229	100.14	98.667	93.273	103.15	97.606
84.856	99.542	100.62	103.3	97.627	92.74	102.76	92.189	100.09	98.612	93.21	103.1	97.571
84.836	99.486	100.61	103.26	97.599	92.711	102.75	92.17	100.06	98.551	93.156	103.06	97.546
84.818	99.476	100.59	103.23	97.574	92.672	102.73	92.12	100.04	98.509	93.137	103.01	97.511
84.8	99.465	100.58	103.2	97.548	92.659	102.72	92.092	100.01	98.439	93.089	103	97.491
84.782	99.46	100.57	103.18	97.521	92.624	102.7	92.033	99.984	98.399	93.045	102.97	97.46
84.766	99.453	100.56	103.15	97.493	92.611	102.69	92	99.974	98.362	93.011	102.93	97.426
84.744	99.428	100.54	103.12	97.465	92.575	102.67	91.946	99.947	98.303	92.97	102.87	97.396
84.725	99.389	100.52	103.09	97.44	92.534	102.67	91.89	99.922	98.276	92.929	102.83	97.375
84.713	99.39	100.5	103.08	97.418	92.503	102.66	91.846	99.93	98.272	92.912	102.81	97.345
84.692	99.351	100.48	103.06	97.392	92.472	102.66	91.815	99.903	98.213	92.859	102.76	97.322
84.676	99.348	100.46	103.03	97.372	92.449	102.65	91.81	99.875	98.164	92.813	102.74	97.282
84.659	99.338	100.45	103	97.351	92.417	102.63	91.773	99.829	98.114	92.784	102.72	97.263
84.644	99.322	100.43	102.98	97.326	92.397	102.61	91.739	99.825	98.08	92.736	102.71	97.232
84.63	99.33	100.41	102.96	97.305	92.377	102.59	91.699	99.837	98.053	92.695	102.69	97.21
84.617	99.331	100.39	102.96	97.29	92.35	102.58	91.672	99.849	98.023	92.671	102.68	97.178
84.603	99.332	100.38	102.94	97.273	92.334	102.57	91.657	99.815	97.979	92.633	102.67	97.155
84.584	99.322	100.36	102.92	97.25	92.308	102.56	91.628	99.794	97.933	92.582	102.64	97.124
84.565	99.279	100.34	102.87	97.225	92.275	102.55	91.607	99.791	97.883	92.533	102.62	97.087
84.549	99.279	100.33	102.87	97.204	92.249	102.53	91.556	99.799	97.841	92.52	102.59	97.064
84.529	99.229	100.31	102.83	97.177	92.221	102.52	91.54	99.779	97.783	92.46	102.58	97.017
84.507	99.196	100.28	102.79	97.155	92.186	102.5	91.486	99.75	97.723	92.423	102.54	96.974
84.487	99.156	100.27	102.75	97.127	92.15	102.49	91.434	99.717	97.666	92.387	102.51	96.948
84.467	99.113	100.26	102.72	97.102	92.119	102.47	91.39	99.702	97.618	92.355	102.46	96.926
84.446	99.066	100.23	102.68	97.074	92.081	102.45	91.351	99.655	97.584	92.308	102.42	96.886
84.435	99.08	100.22	102.67	97.053	92.07	102.44	91.311	99.652	97.568	92.271	102.39	96.883
84.415	99.026	100.19	102.64	97.024	92.038	102.43	91.275	99.621	97.521	92.243	102.34	96.841
84.398	98.989	100.17	102.62	97.001	92.017	102.42	91.253	99.579	97.477	92.193	102.31	96.827
84.38	98.954	100.15	102.61	96.975	91.994	102.41	91.229	99.57	97.428	92.143	102.29	96.805
84.364	98.928	100.13	102.58	96.959	91.954	102.39	91.192	99.583	97.403	92.117	102.27	96.766
84.356	98.936	100.13	102.58	96.943	91.945	102.38	91.172	99.603	97.385	92.093	102.28	96.738
84.339	98.91	100.12	102.55	96.919	91.921	102.37	91.153	99.565	97.335	92.05	102.27	96.713
84.326	98.893	100.1	102.54	96.898	91.888	102.36	91.143	99.569	97.32	92.021	102.26	96.683
84.314	98.893	100.09	102.52	96.879	91.88	102.34	91.124	99.584	97.283	91.992	102.25	96.666
84.297	98.877	100.07	102.47	96.857	91.848	102.33	91.097	99.574	97.242	91.945	102.26	96.627
84.277	98.82	100.04	102.43	96.828	91.819	102.31	91.067	99.543	97.198	91.903	102.24	96.601
84.267	98.826	100.04	102.43	96.808	91.801	102.3	91.043	99.554	97.162	91.883	102.25	96.58
84.252	98.828	100.02	102.4	96.796	91.764	102.29	91.007	99.567	97.13	91.858	102.24	96.545
84.235	98.798	100.02	102.36	96.771	91.74	102.28	90.974	99.541	97.072	91.829	102.23	96.522
84.221	98.785	100.01	102.34	96.749	91.706	102.27	90.918	99.545	97.043	91.815	102.21	96.506
84.206	98.756	100	102.3	96.726	91.7	102.27	90.903	99.544	96.979	91.784	102.2	96.489
84.191	98.734	99.994	102.27	96.697	91.683	102.26	90.867	99.524	96.936	91.753	102.19	96.457
84.175	98.729	99.978	102.24	96.671	91.666	102.26	90.819	99.514	96.899	91.719	102.16	96.435
84.162	98.734	99.969	102.23	96.648	91.645	102.25	90.796	99.521	96.863	91.693	102.13	96.428
84.141	98.675	99.945	102.2	96.62	91.616	102.24	90.752	99.457	96.813	91.658	102.06	96.412
84.124	98.673	99.926	102.17	96.596	91.604	102.23	90.705	99.45	96.76	91.625	102.03	96.372
84.107	98.671	99.909	102.14	96.577	91.578	102.22	90.691	99.41	96.708	91.581	101.98	96.341
84.088	98.646	99.885	102.12	96.557	91.539	102.22	90.653	99.391	96.672	91.551	101.94	96.304
84.067	98.587	99.862	102.09	96.531	91.505	102.21	90.603	99.327	96.614	91.503	101.88	96.278
84.05	98.573	99.845	102.07	96.507	91.481	102.2	90.563	99.305	96.57	91.467	101.85	96.246
84.036	98.564	99.829	102.05	96.491	91.45	102.18	90.529	99.307	96.534	91.454	101.84	96.222
84.026	98.57	99.813	102.04	96.473	91.425	102.17	90.529	99.324	96.513	91.436	101.82	96.196
84.015	98.572	99.802	102.03	96.463	91.402	102.16	90.51	99.334	96.479	91.408	101.81	96.168
83.998	98.541	99.78	102	96.44	91.379	102.15	90.488	99.313	96.439	91.366	101.8	96.135
83.983	98.525	99.765	101.99	96.418	91.367	102.13	90.476	99.275	96.405	91.328	101.77	96.109
83.966	98.504	99.753	101.97	96.4	91.346	102.12	90.446	99.252	96.357	91.288	101.75	96.08
83.951	98.474	99.738	101.94	96.382	91.318	102.11	90.432	99.208	96.315	91.256	101.74	96.047
83.942	98.481	99.729	101.93	96.366	91.293	102.11	90.415	99.224	96.302	91.241	101.73	96.031
83.928	98.482	99.716	101.91	96.353	91.264	102.09	90.391	99.183	96.277	91.221	101.71	96
83.91	98.455	99.698	101.88	96.33	91.238	102.07	90.365	99.163	96.229	91.177	101.68	95.978
83.891	98.39	99.679	101.85	96.312	91.211	102.06	90.341	99.128	96.182	91.134	101.67	95.951
83.885	98.394	99.677	101.84	96.303	91.206	102.06	90.346	99.113	96.148	91.12	101.69	95.948
83.905	98.417	99.685	101.85	96.307	91.192	102.07	90.388	99.146	96.364	91.186	101.75	95.982
83.916	98.435	99.691	101.85	96.307	91.177	102.07	90.398	99.193	96.694	91.185	101.78	96.027
83.918	98.447	99.694	101.85	96.309	91.16	102.07	90.391	99.208	96.806	91.178	101.8	96.084
83.933	98.465	99.703	101.86	96.322	91.198	102.08	90.409	99.24	96.789	91.17	101.83	96.134
83.931	98.478	99.707	101.85	96.309	91.218	102.09	90.434	99.249	96.749	91.154	101.82	96.125
83.927	98.483	99.711	101.84	96.297	91.235	102.09	90.446	99.257	96.692	91.149	101.85	96.113
83.923	98.494	99.717	101.84	96.29	91.255	102.1	90.457	99.262	96.645	91.122	101.85	96.127
83.909	98.462	99.716	101.8	96.274	91.249	102.1	90.424	99.268	96.58	91.089	101.84	96.122
83.891	98.42	99.702	101.76	96.253	91.237	102.09	90.365	99.267	96.513	91.063	101.81	96.108
83.876	98.395	99.691	101.73	96.231	91.224	102.09	90.312	99.271	96.459	91.04	101.77	96.093
83.866	98.395	99.692	101.7	96.215	91.229	102.09	90.302	99.262	96.396	91.013	101.75	96.098
83.864	98.4	99.699	101.7	96.202	91.254	102.1	90.324	99.274	96.342	90.986	101.76	96.14
83.86	98.41	99.705	101.69	96.191	91.261	102.1	90.325	99.279	96.289	90.972	101.76	96.157
83.857	98.419	99.707	101.68	96.18	91.263	102.11	90.354	99.288	96.239	90.959	101.76	96.16
83.851	98.422	99.708	101.68	96.175	91.267	102.11	90.359	99.289	96.189	90.934	101.76	96.16
83.847	98.426	99.714	101.67	96.163	91.289	102.12	90.378	99.293	96.144	90.916	101.77	96.193
83.848	98.438	99.721	101.67	96.159	91.294	102.13	90.403	99.307	96.097	90.915	101.78	96.185
83.871	98.474	99.739	101.7	96.178	91.3	102.14	90.428	99.327	96.074	90.943	101.79	96.173
83.887	98.495	99.749	101.73	96.19	91.307	102.15	90.433	99.379	96.066	90.957	101.81	96.179
83.885	98.507	99.755	101.73	96.183	91.305	102.16	90.45	99.395	96.017	90.955	101.84	96.162
83.895	98.53	99.769	101.73	96.185	91.327	102.17	90.491	99.407	95.97	90.947	101.85	96.185
83.907	98.558	99.786	101.73	96.196	91.368	102.18	90.526	99.42	95.924	90.939	101.85	96.18
83.943	98.598	99.804	101.77	96.229	91.427	102.19	90.566	99.478	96.116	90.95	101.88	96.218
83.988	98.642	99.826	101.81	96.274	91.458	102.2	90.603	99.54	96.679	90.985	101.94	96.228
84.008	98.674	99.838	101.83	96.309	91.477	102.21	90.617	99.558	96.737	90.988	101.95	96.268
84.049	98.715	99.856	101.87	96.337	91.538	102.22	90.649	99.578	97.357	90.998	102.01	96.291
84.088	98.758	99.876	101.92	96.37	91.583	102.23	90.669	99.617	97.96	91.056	102.05	96.301
84.117	98.791	99.888	101.95	96.394	91.602	102.23	90.687	99.646	98.532	91.089	102.07	96.302
84.136	98.821	99.896	101.99	96.418	91.594	102.24	90.691	99.669	98.926	91.091	102.1	96.325
84.178	98.866	99.914	102.05	96.452	91.636	102.25	90.728	99.7	99.372	91.113	102.13	96.343
84.202	98.899	99.926	102.09	96.473	91.649	102.26	90.734	99.722	99.968	91.125	102.16	96.34
84.231	98.938	99.939	102.13	96.501	91.666	102.27	90.758	99.749	100.34	91.129	102.18	96.357
84.258	98.987	99.961	102.17	96.53	91.727	102.28	90.802	99.763	100.32	91.117	102.21	96.336
84.302	99.041	99.982	102.23	96.581	91.764	102.28	90.844	99.818	100.85	91.117	102.24	96.344
84.34	99.08	99.999	102.27	96.611	91.803	102.29	90.878	99.859	101.46	91.108	102.29	96.363
84.372	99.123	100.02	102.32	96.657	91.832	102.3	90.91	99.878	101.52	91.097	102.32	96.365
84.412	99.169	100.04	102.37	96.696	91.864	102.31	90.931	99.92	102.08	91.108	102.38	96.363
84.437	99.202	100.05	102.4	96.72	91.872	102.32	90.942	99.933	102.4	91.094	102.42	96.342
84.47	99.249	100.07	102.45	96.747	91.933	102.33	90.964	99.941	102.75	91.086	102.46	96.386
84.514	99.291	100.09	102.5	96.791	91.987	102.34	90.997	99.968	103.52	91.094	102.52	96.425
84.528	99.324	100.1	102.53	96.809	91.988	102.34	91.016	99.971	103.51	91.077	102.54	96.449
84.55	99.369	100.12	102.57	96.836	92.003	102.35	91.033	99.981	103.48	91.057	102.59	96.504
84.594	99.417	100.14	102.63	96.882	92.055	102.36	91.072	100.04	104.16	91.056	102.65	96.502
84.625	99.46	100.16	102.67	96.915	92.05	102.37	91.088	100.07	104.57	91.077	102.67	96.499
84.66	99.503	100.18	102.71	96.945	92.086	102.38	91.102	100.1	105.28	91.081	102.72	96.515
84.701	99.549	100.19	102.77	97	92.126	102.39	91.123	100.15	105.98	91.097	102.75	96.547
84.73	99.583	100.2	102.81	97.029	92.141	102.39	91.134	100.17	106.77	91.095	102.78	96.553
84.732	99.605	100.21	102.83	97.042	92.135	102.4	91.13	100.18	106.74	91.083	102.81	96.568
84.784	99.666	100.23	102.91	97.105	92.201	102.41	91.181	100.23	107.45	91.089	102.86	96.564
84.798	99.695	100.24	102.95	97.146	92.224	102.42	91.191	100.23	107.42	91.084	102.88	96.569
84.81	99.73	100.25	102.98	97.162	92.23	102.42	91.195	100.24	107.4	91.068	102.9	96.562
84.852	99.769	100.27	103.04	97.2	92.245	102.43	91.226	100.3	108.13	91.084	102.94	96.578
84.875	99.809	100.28	103.08	97.236	92.252	102.44	91.243	100.33	108.19	91.07	102.99	96.576
84.916	99.844	100.3	103.13	97.278	92.254	102.45	91.268	100.38	109.05	91.107	103.03	96.555
84.92	99.871	100.3	103.16	97.294	92.246	102.46	91.275	100.39	108.99	91.099	103.08	96.558
84.966	99.919	100.32	103.21	97.349	92.292	102.47	91.31	100.44	109.56	91.108	103.13	96.554
85.003	99.963	100.35	103.27	97.385	92.311	102.48	91.33	100.48	110.16	91.129	103.17	96.541
85.039	100	100.36	103.32	97.428	92.349	102.49	91.359	100.5	110.77	91.15	103.2	96.559
85.04	100.02	100.37	103.34	97.443	92.377	102.49	91.354	100.51	110.7	91.148	103.23	96.548
85.039	100.04	100.38	103.36	97.441	92.392	102.5	91.328	100.53	110.63	91.138	103.25	96.524
85.075	100.08	100.4	103.4	97.469	92.433	102.5	91.354	100.56	110.95	91.153	103.28	96.541
85.118	100.12	100.42	103.45	97.508	92.482	102.51	91.383	100.6	111.42	91.176	103.34	96.553
85.153	100.17	100.44	103.49	97.54	92.537	102.52	91.397	100.62	111.46	91.187	103.37	96.643
85.193	100.21	100.46	103.54	97.574	92.588	102.53	91.442	100.66	111.81	91.194	103.43	96.642
85.23	100.25	100.48	103.57	97.605	92.614	102.54	91.468	100.71	112.45	91.21	103.47	96.632
85.258	100.29	100.5	103.62	97.639	92.659	102.55	91.488	100.75	112.58	91.191	103.5	96.646
85.294	100.32	100.51	103.67	97.675	92.658	102.56	91.502	100.79	113.07	91.252	103.54	96.652
85.306	100.35	100.52	103.71	97.682	92.657	102.56	91.509	100.8	113.05	91.262	103.59	96.656
85.337	100.39	100.54	103.75	97.719	92.685	102.57	91.517	100.84	113.28	91.269	103.62	96.682
85.376	100.43	100.56	103.79	97.755	92.7	102.58	91.542	100.89	114.18	91.293	103.67	96.675
85.39	100.46	100.57	103.82	97.77	92.689	102.59	91.536	100.92	114.32	91.299	103.68	96.679
85.437	100.51	100.59	103.89	97.834	92.788	102.6	91.583	100.95	114.57	91.293	103.72	96.678
85.479	100.55	100.61	103.94	97.876	92.808	102.61	91.625	101	115.06	91.333	103.74	96.731
85.516	100.59	100.63	103.98	97.912	92.855	102.63	91.647	101.04	115.51	91.344	103.77	96.752
85.553	100.63	100.65	104.03	97.953	92.875	102.63	91.681	101.07	116.02	91.367	103.81	96.763
85.569	100.67	100.66	104.07	97.969	92.905	102.64	91.699	101.09	115.98	91.351	103.85	96.755
85.59	100.71	100.68	104.1	97.982	92.906	102.65	91.695	101.12	116.12	91.349	103.87	96.768
85.632	100.76	100.7	104.16	98.024	93.002	102.66	91.748	101.15	116.56	91.331	103.92	96.752
85.677	100.81	100.72	104.22	98.066	93.048	102.67	91.779	101.18	117.26	91.333	103.97	96.748
85.714	100.85	100.74	104.26	98.1	93.106	102.67	91.793	101.23	117.69	91.34	104.01	96.769
85.755	100.9	100.76	104.31	98.141	93.132	102.68	91.808	101.28	118.33	91.341	104.06	96.81
85.786	100.94	100.78	104.36	98.179	93.146	102.69	91.822	101.33	118.42	91.322	104.1	96.847
85.824	100.98	100.8	104.41	98.206	93.18	102.7	91.848	101.39	118.76	91.309	104.14	96.87
85.844	101.02	100.8	104.45	98.237	93.172	102.71	91.866	101.42	118.8	91.302	104.2	96.865
85.878	101.07	100.83	104.51	98.268	93.202	102.72	91.898	101.46	118.93	91.295	104.24	96.885
85.918	101.11	100.85	104.56	98.302	93.21	102.73	91.922	101.49	119.57	91.292	104.28	96.919
85.963	101.16	100.87	104.62	98.352	93.236	102.74	91.948	101.52	120.2	91.299	104.34	96.923
86.007	101.22	100.88	104.68	98.409	93.253	102.75	91.98	101.56	120.76	91.284	104.4	96.943
86.03	101.25	100.89	104.72	98.44	93.265	102.76	91.981	101.59	120.96	91.278	104.44	96.965
86.061	101.3	100.91	104.78	98.479	93.276	102.77	92.004	101.62	121.12	91.266	104.49	96.982
86.089	101.33	100.92	104.81	98.506	93.297	102.78	92.023	101.65	121.34	91.255	104.54	96.998
86.135	101.38	100.94	104.87	98.559	93.325	102.79	92.061	101.7	121.78	91.254	104.6	97.025
86.153	101.41	100.95	104.9	98.583	93.332	102.8	92.079	101.72	121.78	91.24	104.63	97.01
86.188	101.46	100.98	104.95	98.619	93.362	102.81	92.087	101.76	122.23	91.245	104.69	97.019
86.229	101.51	100.99	105.01	98.66	93.417	102.82	92.11	101.81	122.72	91.23	104.73	97.029
86.269	101.55	101.01	105.06	98.697	93.438	102.83	92.123	101.84	123.18	91.241	104.76	97.062
86.314	101.6	101.03	105.11	98.745	93.47	102.84	92.152	101.89	123.87	91.252	104.81	97.099
86.364	101.65	101.05	105.17	98.801	93.5	102.85	92.181	101.94	124.58	91.237	104.87	97.101
86.387	101.68	101.07	105.22	98.828	93.516	102.86	92.188	101.96	124.58	91.211	104.91	97.109
86.436	101.73	101.09	105.27	98.888	93.561	102.87	92.228	102.02	125.28	91.217	104.94	97.104
86.46	101.76	101.1	105.32	98.919	93.573	102.88	92.25	102.05	125.27	91.204	104.99	97.118
86.493	101.81	101.12	105.37	98.954	93.654	102.89	92.269	102.07	125.25	91.205	105.01	97.105
86.533	101.87	101.15	105.43	98.993	93.735	102.9	92.307	102.09	125.39	91.186	105.04	97.157
86.578	101.91	101.17	105.49	99.037	93.763	102.91	92.325	102.14	126.12	91.218	105.08	97.199
86.626	101.96	101.19	105.55	99.088	93.849	102.92	92.371	102.19	126.64	91.219	105.12	97.212
86.644	101.99	101.2	105.58	99.098	93.856	102.94	92.428	102.2	126.55	91.226	105.15	97.208
86.678	102.02	101.22	105.61	99.124	93.933	102.95	92.47	102.22	126.7	91.23	105.17	97.226
86.706	102.05	101.23	105.65	99.144	94.043	102.95	92.501	102.22	126.91	91.213	105.2	97.212
86.724	102.08	101.24	105.69	99.167	94.071	102.96	92.515	102.25	126.9	91.212	105.22	97.205
86.745	102.11	101.25	105.73	99.192	94.101	102.97	92.53	102.28	126.86	91.207	105.24	97.217
86.759	102.14	101.26	105.77	99.215	94.109	102.98	92.549	102.29	126.81	91.187	105.29	97.194
86.774	102.17	101.27	105.81	99.246	94.128	102.99	92.572	102.3	126.76	91.178	105.34	97.188
86.787	102.19	101.28	105.85	99.273	94.147	102.99	92.593	102.31	126.7	91.167	105.39	97.197
86.802	102.21	101.29	105.9	99.309	94.161	103	92.616	102.32	126.66	91.143	105.41	97.194
86.823	102.24	101.3	105.94	99.333	94.199	103.01	92.656	102.33	126.62	91.133	105.46	97.191
86.843	102.27	101.32	105.98	99.368	94.215	103.02	92.697	102.35	126.57	91.108	105.5	97.183
86.869	102.31	101.33	106.01	99.396	94.229	103.03	92.746	102.36	126.51	91.082	105.52	97.21
86.903	102.35	101.35	106.05	99.422	94.295	103.04	92.809	102.38	126.48	91.089	105.54	97.2
86.935	102.38	101.37	106.08	99.459	94.417	103.05	92.823	102.41	127.03	91.079	105.59	97.198
86.952	102.41	101.38	106.11	99.493	94.483	103.05	92.837	102.43	127	91.061	105.62	97.198
86.963	102.43	101.39	106.14	99.503	94.505	103.06	92.846	102.45	126.96	91.044	105.65	97.195
86.974	102.45	101.4	106.17	99.516	94.54	103.06	92.864	102.46	126.91	91.029	105.71	97.179
86.993	102.48	101.41	106.2	99.544	94.591	103.07	92.905	102.47	126.86	91.01	105.74	97.179
87.01	102.5	101.43	106.23	99.569	94.6	103.08	92.944	102.5	126.78	90.996	105.77	97.198
87.033	102.53	101.45	106.25	99.588	94.614	103.09	93.005	102.51	126.71	90.987	105.81	97.222
87.04	102.55	101.46	106.26	99.588	94.603	103.1	93.034	102.53	126.64	90.978	105.84	97.223
87.054	102.57	101.48	106.27	99.59	94.6	103.11	93.069	102.55	126.58	90.968	105.88	97.246
87.059	102.58	101.49	106.28	99.586	94.598	103.11	93.099	102.57	126.49	90.967	105.89	97.237
87.066	102.59	101.5	106.3	99.586	94.63	103.12	93.129	102.59	126.4	90.973	105.92	97.235
87.081	102.61	101.5	106.31	99.605	94.666	103.13	93.159	102.62	126.38	90.947	105.96	97.263
87.09	102.63	101.51	106.32	99.612	94.71	103.13	93.165	102.64	126.32	90.95	106.03	97.286
87.095	102.65	101.51	106.33	99.616	94.738	103.14	93.182	102.66	126.24	90.953	106.07	97.3
87.113	102.67	101.53	106.34	99.633	94.779	103.15	93.236	102.68	126.15	90.988	106.11	97.304
87.131	102.68	101.54	106.35	99.649	94.802	103.16	93.295	102.7	126.09	90.997	106.15	97.336
87.147	102.7	101.56	106.35	99.66	94.82	103.18	93.342	102.71	126.04	90.996	106.18	97.342
87.167	102.71	101.57	106.36	99.675	94.842	103.19	93.404	102.73	125.98	91.02	106.23	97.334
87.176	102.72	101.58	106.36	99.68	94.838	103.2	93.459	102.75	125.91	91.017	106.26	97.323
87.197	102.74	101.59	106.37	99.684	94.891	103.21	93.525	102.78	125.86	91.069	106.27	97.344
87.203	102.75	101.6	106.35	99.69	94.889	103.22	93.578	102.8	125.76	91.067	106.31	97.373
87.218	102.76	101.62	106.36	99.695	94.92	103.23	93.636	102.82	125.71	91.085	106.35	97.391
87.229	102.77	101.63	106.36	99.7	94.935	103.24	93.677	102.83	125.64	91.116	106.4	97.409
87.239	102.79	101.64	106.36	99.708	94.945	103.25	93.716	102.84	125.56	91.119	106.43	97.435
87.251	102.8	101.65	106.37	99.719	94.947	103.26	93.766	102.85	125.5	91.116	106.47	97.433
87.265	102.81	101.66	106.38	99.726	94.945	103.27	93.801	102.87	125.46	91.148	106.5	97.439
87.28	102.82	101.67	106.38	99.735	94.957	103.28	93.845	102.89	125.4	91.171	106.54	97.439
87.3	102.84	101.69	106.4	99.752	94.982	103.29	93.886	102.92	125.38	91.211	106.58	97.445
87.305	102.85	101.69	106.4	99.759	94.986	103.3	93.914	102.94	125.28	91.243	106.61	97.477
87.32	102.86	101.71	106.4	99.766	95.003	103.31	93.957	102.96	125.23	91.246	106.66	97.504
87.342	102.88	101.72	106.42	99.792	95.026	103.32	94.002	102.98	125.2	91.267	106.71	97.522
87.369	102.9	101.74	106.43	99.816	95.054	103.34	94.048	102.99	125.2	91.297	106.77	97.54
87.393	102.92	101.75	106.44	99.829	95.122	103.35	94.11	103.01	125.15	91.331	106.82	97.578
87.401	102.93	101.76	106.44	99.834	95.136	103.36	94.165	103.02	125.06	91.316	106.85	97.634
87.418	102.94	101.78	106.44	99.851	95.165	103.37	94.219	103.04	125	91.335	106.89	97.635
87.423	102.95	101.79	106.44	99.848	95.183	103.38	94.266	103.05	124.91	91.33	106.92	97.654
87.441	102.97	101.8	106.45	99.871	95.206	103.39	94.307	103.06	124.87	91.368	106.96	97.671
87.449	102.98	101.81	106.45	99.881	95.238	103.39	94.36	103.07	124.79	91.374	107	97.677
87.454	102.99	101.82	106.45	99.877	95.273	103.4	94.397	103.08	124.71	91.363	107.01	97.705
87.455	103.01	101.82	106.43	99.878	95.29	103.41	94.432	103.08	124.61	91.366	107.04	97.709
87.474	103.03	101.84	106.45	99.899	95.305	103.42	94.471	103.1	124.58	91.378	107.08	97.691
87.476	103.04	101.85	106.45	99.903	95.304	103.43	94.493	103.11	124.51	91.353	107.1	97.688
87.485	103.06	101.86	106.45	99.907	95.317	103.43	94.541	103.12	124.43	91.36	107.12	97.679
87.505	103.08	101.87	106.47	99.92	95.331	103.45	94.586	103.13	124.4	91.371	107.17	97.684
87.523	103.09	101.88	106.47	99.932	95.339	103.46	94.635	103.16	124.34	91.406	107.21	97.675
87.546	103.11	101.9	106.48	99.954	95.37	103.47	94.688	103.19	124.32	91.463	107.24	97.669
87.563	103.12	101.91	106.49	99.975	95.391	103.48	94.736	103.2	124.28	91.494	107.32	97.654
87.575	103.13	101.92	106.5	99.986	95.407	103.49	94.789	103.22	124.23	91.52	107.35	97.64
87.605	103.15	101.93	106.52	100.02	95.476	103.5	94.837	103.25	124.27	91.545	107.38	97.655
87.614	103.16	101.95	106.52	100.02	95.493	103.51	94.883	103.25	124.19	91.54	107.41	97.653
87.624	103.17	101.96	106.52	100.03	95.51	103.52	94.93	103.27	124.12	91.56	107.46	97.644
87.649	103.19	101.97	106.54	100.05	95.544	103.53	94.983	103.29	124.11	91.581	107.5	97.656
87.658	103.2	101.98	106.54	100.05	95.561	103.54	95.035	103.31	124.03	91.613	107.53	97.654
87.68	103.22	102	106.56	100.07	95.621	103.55	95.093	103.33	124	91.623	107.56	97.659
87.69	103.23	102.01	106.56	100.08	95.659	103.56	95.132	103.35	123.92	91.66	107.59	97.651
87.715	103.25	102.02	106.57	100.1	95.709	103.57	95.18	103.37	123.9	91.669	107.63	97.673
87.734	103.27	102.04	106.58	100.12	95.728	103.58	95.233	103.38	123.88	91.682	107.69	97.672
87.745	103.28	102.05	106.59	100.12	95.751	103.59	95.278	103.39	123.81	91.683	107.73	97.666
87.743	103.29	102.06	106.57	100.12	95.742	103.6	95.298	103.4	123.71	91.679	107.75	97.666
87.758	103.31	102.07	106.58	100.13	95.765	103.6	95.351	103.42	123.65	91.719	107.77	97.682
87.761	103.32	102.08	106.56	100.13	95.788	103.61	95.392	103.43	123.54	91.714	107.8	97.705
87.766	103.33	102.09	106.57	100.13	95.791	103.62	95.424	103.44	123.47	91.714	107.84	97.706
87.786	103.35	102.1	106.58	100.15	95.807	103.63	95.488	103.45	123.43	91.765	107.85	97.698
87.8	103.37	102.11	106.58	100.16	95.835	103.64	95.538	103.47	123.36	91.765	107.89	97.716
87.83	103.38	102.13	106.59	100.17	95.869	103.65	95.607	103.51	123.33	91.844	107.93	97.713
87.839	103.4	102.14	106.58	100.17	95.877	103.66	95.648	103.53	123.25	91.838	107.97	97.734
87.856	103.42	102.15	106.59	100.19	95.886	103.68	95.706	103.55	123.2	91.874	107.99	97.745
87.876	103.43	102.16	106.6	100.21	95.916	103.69	95.774	103.57	123.16	91.928	108	97.738
87.897	103.45	102.18	106.61	100.22	95.944	103.7	95.823	103.59	123.12	91.959	108.05	97.734
87.927	103.47	102.2	106.62	100.24	95.99	103.71	95.893	103.62	123.09	92.001	108.11	97.761
87.933	103.48	102.21	106.61	100.24	96.023	103.72	95.932	103.64	122.99	91.994	108.14	97.774
87.942	103.5	102.22	106.61	100.24	96.053	103.73	95.969	103.66	122.92	91.984	108.17	97.796
87.964	103.52	102.24	106.62	100.25	96.103	103.74	96.031	103.67	122.87	92	108.19	97.829
88.003	103.55	102.26	106.65	100.28	96.226	103.75	96.076	103.69	123.26	92.003	108.24	97.811
88.038	103.59	102.27	106.7	100.32	96.312	103.76	96.112	103.7	123.44	91.994	108.27	97.798
88.07	103.63	102.29	106.75	100.36	96.383	103.77	96.144	103.74	123.52	92.001	108.29	97.794
88.102	103.66	102.3	106.79	100.4	96.44	103.77	96.167	103.78	123.6	92.013	108.34	97.785
88.15	103.7	102.32	106.85	100.44	96.526	103.79	96.242	103.81	123.63	92.031	108.4	97.833
88.187	103.73	102.33	106.91	100.48	96.58	103.81	96.311	103.83	123.6	92.03	108.45	97.873
88.211	103.75	102.35	106.94	100.51	96.604	103.81	96.361	103.86	123.57	92.031	108.5	97.876
88.238	103.78	102.36	106.99	100.53	96.65	103.83	96.417	103.87	123.51	92.039	108.54	97.901
88.249	103.8	102.37	107	100.54	96.661	103.83	96.462	103.89	123.44	92.048	108.55	97.901
88.255	103.82	102.38	107	100.54	96.676	103.84	96.498	103.91	123.34	92.053	108.56	97.908
88.257	103.83	102.39	107.01	100.53	96.677	103.85	96.516	103.94	123.25	92.05	108.6	97.916
88.266	103.84	102.41	107.02	100.54	96.677	103.86	96.56	103.96	123.16	92.047	108.63	97.95
88.267	103.85	102.42	107.01	100.55	96.667	103.86	96.602	103.99	123.06	92.037	108.63	97.965
88.269	103.85	102.43	107.01	100.56	96.66	103.87	96.644	104.01	122.96	92.035	108.65	97.97
88.276	103.87	102.44	107.01	100.56	96.661	103.88	96.689	104.04	122.87	92.035	108.67	97.975
88.282	103.88	102.45	107.01	100.57	96.652	103.88	96.737	104.07	122.78	92.03	108.69	97.987
88.288	103.9	102.46	107.02	100.57	96.657	103.89	96.779	104.1	122.69	92.038	108.71	97.982
88.29	103.91	102.47	107.02	100.57	96.653	103.9	96.8	104.12	122.6	92.044	108.72	97.975
88.295	103.93	102.48	107.02	100.58	96.674	103.9	96.837	104.16	122.51	92.049	108.72	97.962
88.298	103.94	102.48	107.01	100.6	96.689	103.91	96.887	104.18	122.43	92.036	108.73	97.974
88.302	103.95	102.49	107.02	100.6	96.71	103.92	96.906	104.2	122.35	92.025	108.75	97.986
88.309	103.96	102.5	107.01	100.6	96.746	103.93	96.947	104.23	122.27	92.026	108.76	97.996
88.314	103.98	102.51	107.01	100.61	96.772	103.93	96.971	104.26	122.19	92.022	108.77	98.006
88.324	103.99	102.52	107.02	100.61	96.828	103.94	97.024	104.28	122.12	92.006	108.8	98.038
88.336	104.01	102.53	107.03	100.61	96.883	103.95	97.074	104.3	122.03	91.999	108.82	98.077
88.349	104.02	102.54	107.03	100.63	96.943	103.96	97.124	104.32	121.95	91.985	108.84	98.11
88.352	104.03	102.55	107.03	100.65	96.964	103.96	97.153	104.35	121.87	91.971	108.84	98.126
88.35	104.04	102.56	107.02	100.67	96.966	103.97	97.159	104.36	121.79	91.971	108.83	98.138
88.354	104.05	102.57	107.01	100.67	96.99	103.97	97.204	104.38	121.7	91.966	108.81	98.185
88.362	104.06	102.57	107.01	100.67	97.008	103.98	97.261	104.41	121.62	91.965	108.83	98.213
88.371	104.07	102.58	107.01	100.68	97.072	103.99	97.312	104.43	121.53	91.946	108.86	98.223
88.378	104.08	102.59	107.01	100.68	97.111	104	97.363	104.45	121.44	91.937	108.87	98.25
88.385	104.09	102.59	107.01	100.69	97.145	104.01	97.408	104.48	121.35	91.927	108.88	98.282
88.393	104.09	102.6	107	100.7	97.181	104.01	97.458	104.51	121.27	91.942	108.89	98.319
88.406	104.11	102.61	107.01	100.72	97.221	104.02	97.513	104.53	121.19	91.941	108.9	98.367
88.419	104.12	102.62	107.01	100.74	97.271	104.03	97.572	104.55	121.1	91.94	108.92	98.418
88.429	104.13	102.63	107.01	100.75	97.308	104.04	97.615	104.57	121.02	91.941	108.93	98.446
88.437	104.15	102.64	107.02	100.76	97.346	104.05	97.651	104.59	120.94	91.937	108.93	98.465
88.46	104.17	102.65	107.03	100.79	97.375	104.06	97.71	104.6	120.86	91.961	108.95	98.489
88.476	104.19	102.66	107.04	100.81	97.382	104.07	97.765	104.62	120.8	92.001	108.97	98.503
88.484	104.2	102.67	107.04	100.81	97.383	104.08	97.803	104.65	120.72	92.019	108.98	98.517
88.492	104.22	102.68	107.04	100.82	97.396	104.09	97.836	104.67	120.63	92.021	109	98.535
88.504	104.23	102.69	107.04	100.83	97.436	104.1	97.885	104.69	120.55	92.012	109.04	98.598
88.513	104.25	102.7	107.04	100.84	97.485	104.11	97.914	104.7	120.47	92.002	109.04	98.64
88.522	104.26	102.71	107.04	100.84	97.536	104.12	97.96	104.72	120.39	91.998	109.06	98.677
88.537	104.28	102.72	107.04	100.86	97.594	104.12	97.999	104.73	120.31	92.005	109.08	98.726
88.545	104.29	102.73	107.04	100.87	97.617	104.13	98.043	104.75	120.22	91.998	109.08	98.734
88.547	104.3	102.73	107.03	100.87	97.625	104.14	98.056	104.77	120.13	91.999	109.11	98.75
88.596	104.34	102.75	107.08	100.92	97.648	104.15	98.092	104.81	120.69	92.084	109.14	98.801
88.618	104.36	102.76	107.12	100.94	97.653	104.17	98.115	104.83	120.68	92.113	109.16	98.821
88.636	104.38	102.77	107.15	100.96	97.682	104.18	98.153	104.85	120.61	92.139	109.18	98.831
88.641	104.4	102.78	107.15	100.97	97.682	104.18	98.174	104.87	120.53	92.14	109.19	98.835
88.64	104.41	102.78	107.16	100.97	97.701	104.19	98.189	104.88	120.45	92.145	109.2	98.835
88.635	104.42	102.79	107.16	100.97	97.702	104.19	98.195	104.9	120.35	92.154	109.2	98.823
88.633	104.43	102.79	107.16	100.97	97.717	104.2	98.21	104.91	120.27	92.156	109.19	98.833
88.629	104.43	102.8	107.16	100.97	97.73	104.2	98.222	104.93	120.19	92.14	109.18	98.86
88.626	104.43	102.8	107.16	100.97	97.742	104.21	98.242	104.94	120.09	92.12	109.19	98.878
88.64	104.45	102.82	107.16	100.98	97.798	104.22	98.299	104.95	120.01	92.099	109.2	98.934
88.656	104.46	102.83	107.17	100.99	97.868	104.23	98.366	104.97	119.92	92.097	109.21	99.002
88.665	104.48	102.84	107.17	100.99	97.926	104.23	98.409	104.99	119.84	92.071	109.22	99.043
88.674	104.49	102.85	107.18	101	97.978	104.24	98.447	105	119.76	92.051	109.23	99.121
88.679	104.5	102.86	107.18	101	98.009	104.25	98.475	105.03	119.67	92.048	109.25	99.148
88.691	104.52	102.88	107.19	101.02	98.03	104.26	98.523	105.04	119.6	92.022	109.23	99.185
88.696	104.53	102.89	107.19	101.04	98.048	104.27	98.556	105.06	119.53	92.008	109.23	99.211
88.704	104.55	102.9	107.19	101.05	98.074	104.28	98.574	105.08	119.45	91.986	109.23	99.227
88.724	104.57	102.91	107.21	101.08	98.107	104.29	98.622	105.1	119.39	91.957	109.23	99.273
88.736	104.57	102.92	107.21	101.1	98.136	104.3	98.665	105.13	119.31	91.98	109.23	99.308
88.753	104.59	102.94	107.22	101.12	98.168	104.31	98.711	105.15	119.24	91.956	109.23	99.328
88.769	104.61	102.95	107.23	101.15	98.21	104.32	98.745	105.17	119.19	91.926	109.22	99.382
88.783	104.63	102.96	107.23	101.17	98.248	104.34	98.78	105.19	119.1	91.896	109.2	99.438
88.794	104.64	102.98	107.24	101.2	98.279	104.35	98.819	105.2	119.02	91.877	109.2	99.486
88.798	104.65	102.98	107.23	101.21	98.285	104.36	98.847	105.22	118.94	91.898	109.21	99.497
88.82	104.67	102.99	107.25	101.25	98.296	104.37	98.878	105.25	118.88	91.927	109.22	99.528
88.832	104.68	103	107.26	101.26	98.32	104.38	98.914	105.27	118.81	91.929	109.22	99.535
88.843	104.7	103.01	107.26	101.27	98.353	104.39	98.944	105.3	118.72	91.909	109.22	99.579
88.858	104.71	103.03	107.27	101.3	98.381	104.4	98.987	105.33	118.65	91.892	109.22	99.633
88.867	104.72	103.04	107.26	101.31	98.397	104.41	99.019	105.35	118.57	91.906	109.23	99.637
88.876	104.74	103.05	107.26	101.33	98.407	104.42	99.039	105.38	118.49	91.91	109.24	99.665
88.891	104.76	103.06	107.28	101.36	98.437	104.43	99.077	105.41	118.41	91.898	109.25	99.712
88.916	104.78	103.07	107.3	101.39	98.477	104.44	99.125	105.43	118.35	91.873	109.26	99.771
88.932	104.8	103.09	107.31	101.42	98.509	104.45	99.165	105.45	118.27	91.857	109.26	99.819
88.944	104.82	103.1	107.32	101.45	98.516	104.46	99.196	105.48	118.19	91.859	109.28	99.854
88.954	104.83	103.1	107.32	101.46	98.535	104.47	99.223	105.5	118.11	91.861	109.3	99.884
88.974	104.84	103.11	107.32	101.5	98.554	104.49	99.274	105.52	118.04	91.893	109.31	99.915
88.987	104.85	103.12	107.33	101.51	98.565	104.5	99.311	105.55	117.95	91.919	109.32	99.964
89.004	104.87	103.14	107.34	101.53	98.577	104.51	99.352	105.57	117.88	91.94	109.33	99.993
89.034	104.9	103.15	107.36	101.57	98.63	104.53	99.39	105.61	117.84	91.936	109.34	100.02
89.048	104.92	103.17	107.35	101.59	98.66	104.54	99.44	105.63	117.77	91.931	109.36	100.04
89.084	104.95	103.18	107.38	101.63	98.708	104.55	99.498	105.66	117.74	91.963	109.38	100.08
89.131	104.98	103.2	107.42	101.68	98.827	104.56	99.53	105.68	118.5	91.959	109.43	100.09
89.166	105.02	103.21	107.46	101.73	98.893	104.57	99.561	105.72	118.67	91.945	109.43	100.1
89.193	105.05	103.22	107.5	101.76	98.961	104.58	99.582	105.74	118.73	91.951	109.45	100.09
89.232	105.09	103.24	107.54	101.8	99.022	104.59	99.601	105.77	119.15	91.957	109.49	100.08
89.268	105.12	103.25	107.58	101.85	99.054	104.6	99.625	105.82	119.25	91.966	109.52	100.09
89.297	105.15	103.26	107.64	101.89	99.08	104.61	99.646	105.85	119.38	91.977	109.56	100.11
89.33	105.18	103.27	107.7	101.94	99.115	104.62	99.672	105.88	119.36	92.024	109.6	100.1
89.376	105.23	103.29	107.77	101.99	99.153	104.64	99.709	105.92	119.48	92.108	109.64	100.14
89.399	105.25	103.3	107.81	102.04	99.209	104.65	99.733	105.93	119.42	92.122	109.69	100.15
89.421	105.28	103.31	107.85	102.08	99.249	104.66	99.757	105.95	119.38	92.126	109.73	100.17
89.453	105.32	103.32	107.9	102.13	99.302	104.67	99.796	105.97	119.36	92.168	109.76	100.2
89.473	105.34	103.33	107.93	102.15	99.331	104.68	99.84	106	119.28	92.183	109.79	100.23
89.483	105.36	103.34	107.94	102.15	99.339	104.69	99.878	106.02	119.2	92.201	109.81	100.25
89.5	105.38	103.35	107.96	102.18	99.38	104.7	99.894	106.06	119.17	92.212	109.83	100.29
89.515	105.39	103.36	107.96	102.19	99.412	104.71	99.94	106.08	119.08	92.228	109.85	100.32
89.528	105.41	103.37	107.97	102.21	99.441	104.72	99.989	106.09	119	92.252	109.87	100.32
89.54	105.42	103.39	107.98	102.22	99.46	104.73	100.03	106.11	118.91	92.262	109.89	100.34
89.567	105.45	103.4	107.99	102.24	99.49	104.74	100.08	106.14	118.85	92.298	109.91	100.37
89.585	105.47	103.42	108	102.26	99.504	104.75	100.12	106.16	118.77	92.345	109.94	100.39
89.605	105.5	103.43	108	102.27	99.55	104.76	100.17	106.19	118.69	92.343	109.97	100.45
89.617	105.51	103.44	108	102.28	99.573	104.77	100.22	106.21	118.61	92.336	110	100.53
89.625	105.53	103.46	108.01	102.29	99.579	104.78	100.25	106.23	118.55	92.324	110	100.57
89.638	105.55	103.47	108.01	102.31	99.617	104.78	100.3	106.24	118.47	92.298	110.02	100.58
89.656	105.58	103.48	108.02	102.33	99.641	104.79	100.34	106.26	118.41	92.295	110.05	100.64
89.673	105.6	103.49	108.02	102.34	99.668	104.8	100.4	106.28	118.35	92.28	110.08	100.67
89.678	105.61	103.5	108.01	102.34	99.678	104.8	100.44	106.3	118.27	92.315	110.08	100.67
89.688	105.62	103.51	108.01	102.36	99.694	104.81	100.49	106.32	118.18	92.316	110.11	100.7
89.7	105.63	103.53	108.02	102.37	99.716	104.82	100.51	106.34	118.1	92.334	110.12	100.72
89.707	105.65	103.54	108.02	102.39	99.735	104.83	100.54	106.36	118.03	92.346	110.13	100.73
89.715	105.66	103.55	108.02	102.39	99.74	104.84	100.59	106.38	117.94	92.363	110.15	100.74
89.73	105.68	103.56	108.02	102.41	99.772	104.85	100.64	106.39	117.88	92.353	110.16	100.75
89.743	105.69	103.57	108.03	102.42	99.793	104.86	100.68	106.4	117.8	92.38	110.17	100.79
89.762	105.71	103.59	108.04	102.44	99.823	104.87	100.72	106.42	117.73	92.403	110.2	100.84
89.79	105.72	103.61	108.06	102.48	99.844	104.88	100.78	106.44	117.7	92.456	110.24	100.86
89.816	105.74	103.62	108.07	102.51	99.918	104.9	100.84	106.48	117.67	92.466	110.27	100.88
89.826	105.75	103.63	108.07	102.52	99.951	104.9	100.88	106.49	117.59	92.46	110.29	100.88
89.84	105.77	103.65	108.07	102.54	99.972	104.91	100.94	106.52	117.51	92.456	110.31	100.9
89.859	105.79	103.66	108.07	102.55	100	104.92	100.99	106.54	117.45	92.468	110.33	100.95
89.875	105.81	103.67	108.07	102.57	100.02	104.93	101.05	106.56	117.37	92.481	110.36	100.96
89.9	105.83	103.69	108.08	102.6	100.07	104.94	101.12	106.57	117.31	92.484	110.38	101.03
89.927	105.85	103.71	108.1	102.64	100.11	104.96	101.17	106.58	117.25	92.535	110.42	101.05
89.96	105.87	103.72	108.12	102.67	100.15	104.97	101.23	106.6	117.24	92.581	110.48	101.04
89.985	105.89	103.74	108.14	102.7	100.18	104.98	101.28	106.62	117.2	92.637	110.53	101.05
90.014	105.9	103.76	108.15	102.73	100.21	105	101.34	106.64	117.17	92.671	110.57	101.05
90.05	105.92	103.78	108.18	102.76	100.24	105.01	101.4	106.67	117.17	92.726	110.64	101.06
90.083	105.94	103.79	108.19	102.8	100.3	105.03	101.45	106.69	117.16	92.763	110.7	101.05
90.115	105.96	103.81	108.21	102.83	100.32	105.04	101.51	106.71	117.15	92.841	110.75	101.05
90.143	105.98	103.82	108.22	102.87	100.36	105.06	101.57	106.73	117.11	92.874	110.79	101.09
90.176	106.01	103.84	108.24	102.89	100.43	105.07	101.63	106.75	117.08	92.933	110.85	101.11
90.199	106.02	103.85	108.25	102.92	100.46	105.08	101.69	106.77	117.03	92.957	110.9	101.15
90.223	106.04	103.87	108.26	102.94	100.48	105.09	101.75	106.8	116.98	92.991	110.95	101.16
90.251	106.06	103.88	108.28	102.96	100.5	105.11	101.81	106.81	116.96	93.025	111	101.17
90.283	106.08	103.9	108.29	103	100.55	105.12	101.86	106.83	116.95	93.084	111.05	101.19
90.316	106.1	103.92	108.32	103.03	100.58	105.13	101.9	106.87	116.95	93.183	111.09	101.19
90.337	106.12	103.93	108.33	103.05	100.62	105.14	101.95	106.89	116.9	93.215	111.15	101.21
90.361	106.13	103.94	108.34	103.07	100.67	105.15	102	106.91	116.88	93.259	111.18	101.23
90.384	106.15	103.96	108.35	103.09	100.73	105.16	102.07	106.92	116.83	93.295	111.2	101.26
90.404	106.17	103.97	108.36	103.1	100.77	105.17	102.12	106.94	116.8	93.315	111.24	101.32
90.422	106.19	103.98	108.36	103.12	100.83	105.17	102.18	106.95	116.74	93.333	111.27	101.38
90.425	106.2	103.99	108.36	103.13	100.85	105.18	102.21	106.96	116.67	93.333	111.27	101.39
90.431	106.21	104.01	108.35	103.14	100.86	105.19	102.23	106.97	116.58	93.347	111.28	101.39
90.45	106.22	104.02	108.36	103.16	100.91	105.2	102.26	107	116.56	93.36	111.31	101.41
90.473	106.23	104.04	108.37	103.18	100.96	105.21	102.3	107.01	116.51	93.402	111.36	101.43
90.481	106.25	104.05	108.37	103.19	100.99	105.21	102.33	107.02	116.43	93.39	111.38	101.45
90.489	106.26	104.06	108.37	103.2	101.02	105.22	102.37	107.04	116.36	93.38	111.4	101.46
90.509	106.28	104.07	108.37	103.22	101.07	105.23	102.43	107.06	116.3	93.409	111.43	101.46
90.518	106.29	104.08	108.37	103.22	101.1	105.24	102.47	107.07	116.23	93.402	111.45	101.47
90.55	106.31	104.1	108.39	103.27	101.17	105.25	102.53	107.08	116.26	93.424	111.48	101.51
90.556	106.32	104.1	108.39	103.28	101.19	105.26	102.57	107.08	116.19	93.406	111.5	101.54
90.571	106.33	104.12	108.4	103.29	101.24	105.27	102.59	107.09	116.13	93.426	111.52	101.57
90.586	106.34	104.13	108.4	103.31	101.31	105.28	102.63	107.1	116.06	93.433	111.55	101.61
90.602	106.35	104.15	108.41	103.32	101.37	105.29	102.66	107.12	116	93.429	111.58	101.66
90.618	106.37	104.16	108.43	103.33	101.42	105.3	102.68	107.14	115.95	93.425	111.6	101.7
90.652	106.39	104.18	108.46	103.36	101.48	105.31	102.72	107.16	115.94	93.469	111.62	101.77
90.686	106.42	104.19	108.5	103.4	101.55	105.32	102.75	107.19	115.97	93.518	111.63	101.79
90.709	106.44	104.2	108.51	103.43	101.61	105.33	102.78	107.21	115.95	93.545	111.66	101.81
90.729	106.46	104.22	108.53	103.45	101.68	105.34	102.8	107.19	115.9	93.567	111.69	101.85
90.754	106.48	104.23	108.55	103.46	101.71	105.34	102.84	107.21	115.88	93.561	111.75	101.85
90.776	106.51	104.25	108.57	103.48	101.74	105.35	102.86	107.23	115.86	93.58	111.79	101.89
90.798	106.53	104.26	108.6	103.51	101.77	105.36	102.87	107.25	115.84	93.607	111.83	101.91
90.81	106.55	104.26	108.61	103.52	101.78	105.37	102.88	107.26	115.79	93.613	111.89	101.91
90.827	106.57	104.27	108.63	103.54	101.8	105.37	102.88	107.28	115.76	93.609	111.95	101.95
90.857	106.59	104.28	108.65	103.57	101.83	105.38	102.9	107.31	115.75	93.658	112	102
90.887	106.62	104.3	108.67	103.6	101.87	105.39	102.92	107.33	115.76	93.679	112.05	102.05
90.888	106.63	104.3	108.69	103.6	101.86	105.4	102.92	107.34	115.72	93.694	112.07	102.07
90.904	106.65	104.32	108.71	103.61	101.87	105.41	102.95	107.35	115.69	93.693	112.1	102.11
90.914	106.67	104.33	108.72	103.63	101.87	105.41	102.95	107.37	115.65	93.696	112.12	102.12
90.929	106.68	104.34	108.74	103.65	101.88	105.42	102.98	107.39	115.62	93.72	112.14	102.14
90.935	106.7	104.34	108.76	103.66	101.9	105.42	102.98	107.41	115.58	93.72	112.15	102.19
90.953	106.71	104.36	108.77	103.68	101.92	105.43	103.01	107.43	115.54	93.747	112.19	102.24
90.962	106.73	104.36	108.79	103.7	101.92	105.44	103.01	107.46	115.49	93.758	112.22	102.28
90.973	106.74	104.37	108.8	103.71	101.93	105.44	103.02	107.46	115.43	93.769	112.25	102.32
90.984	106.76	104.38	108.8	103.72	101.97	105.45	103.04	107.48	115.37	93.8	112.27	102.36
91.004	106.78	104.39	108.82	103.74	101.98	105.46	103.08	107.5	115.32	93.848	112.29	102.42
91.032	106.8	104.41	108.85	103.77	102.02	105.47	103.09	107.53	115.42	93.913	112.3	102.42
91.057	106.83	104.42	108.88	103.8	102.05	105.48	103.1	107.56	115.87	93.953	112.3	102.44
91.071	106.84	104.43	108.91	103.82	102.05	105.49	103.11	107.58	115.93	93.985	112.3	102.49
91.086	106.85	104.44	108.93	103.83	102.07	105.49	103.11	107.61	115.93	94.058	112.3	102.5
91.112	106.88	104.46	108.96	103.86	102.1	105.5	103.14	107.64	115.94	94.1	112.32	102.55
91.145	106.91	104.48	108.99	103.89	102.14	105.51	103.15	107.68	116.02	94.132	112.37	102.57
91.155	106.92	104.49	109	103.9	102.17	105.52	103.18	107.7	115.96	94.128	112.39	102.6
91.17	106.94	104.5	109.03	103.92	102.19	105.53	103.19	107.72	115.94	94.153	112.41	102.6
91.2	106.97	104.51	109.06	103.96	102.23	105.53	103.21	107.75	116.08	94.167	112.45	102.64
91.233	107	104.53	109.09	103.98	102.27	105.54	103.24	107.8	116.17	94.184	112.51	102.65
91.253	107.02	104.53	109.11	104	102.29	105.55	103.27	107.83	116.17	94.173	112.57	102.69
91.279	107.04	104.54	109.13	104.02	102.32	105.56	103.28	107.87	116.46	94.18	112.63	102.74
91.311	107.06	104.56	109.16	104.05	102.36	105.57	103.3	107.89	116.7	94.225	112.66	102.75
91.324	107.07	104.57	109.17	104.06	102.37	105.57	103.3	107.9	116.9	94.263	112.68	102.77
91.341	107.09	104.58	109.18	104.08	102.38	105.58	103.3	107.91	117.38	94.314	112.69	102.8
91.356	107.09	104.58	109.2	104.09	102.41	105.59	103.31	107.92	117.57	94.346	112.74	102.85
91.374	107.11	104.59	109.23	104.12	102.44	105.59	103.32	107.93	117.57	94.376	112.75	102.87
91.373	107.13	104.6	109.24	104.13	102.45	105.6	103.33	107.94	117.48	94.364	112.77	102.87
91.402	107.15	104.61	109.27	104.14	102.49	105.61	103.36	107.98	117.57	94.356	112.8	102.93
91.429	107.18	104.62	109.3	104.16	102.57	105.61	103.41	108	117.54	94.345	112.85	102.94
91.463	107.21	104.64	109.32	104.19	102.61	105.62	103.44	108.04	117.72	94.355	112.9	102.95
91.491	107.23	104.65	109.35	104.21	102.68	105.63	103.46	108.05	117.9	94.351	112.93	102.99
91.514	107.25	104.66	109.38	104.24	102.72	105.64	103.48	108.08	117.91	94.378	112.97	103.04
91.54	107.27	104.67	109.39	104.27	102.76	105.65	103.51	108.11	118.03	94.396	113.02	103.07
91.568	107.3	104.68	109.42	104.3	102.8	105.66	103.53	108.15	118.08	94.403	113.07	103.12
91.59	107.32	104.69	109.44	104.32	102.85	105.67	103.56	108.16	118.05	94.436	113.09	103.15
91.583	107.31	104.7	109.43	104.32	102.86	105.67	103.57	108.18	117.95	94.442	113.11	103.17
91.592	107.32	104.71	109.44	104.33	102.9	105.67	103.59	108.19	117.88	94.446	113.12	103.2
91.617	107.35	104.73	109.47	104.35	102.96	105.68	103.61	108.21	117.84	94.474	113.16	103.22
91.637	107.36	104.74	109.49	104.37	102.99	105.69	103.64	108.24	117.83	94.504	113.17	103.28
91.655	107.38	104.75	109.5	104.4	103.01	105.7	103.66	108.27	117.78	94.533	113.22	103.36
91.675	107.4	104.76	109.52	104.43	103.04	105.71	103.67	108.29	117.76	94.558	113.23	103.43
91.697	107.42	104.77	109.55	104.45	103.07	105.71	103.71	108.32	117.71	94.562	113.28	103.49
91.714	107.44	104.78	109.56	104.46	103.08	105.72	103.73	108.34	117.67	94.587	113.3	103.56
91.73	107.46	104.79	109.58	104.49	103.09	105.73	103.75	108.37	117.61	94.609	113.34	103.59
91.748	107.48	104.8	109.59	104.52	103.11	105.74	103.79	108.41	117.55	94.614	113.37	103.62
91.786	107.51	104.82	109.61	104.55	103.18	105.75	103.82	108.44	117.96	94.633	113.41	103.58
91.813	107.54	104.84	109.63	104.57	103.2	105.76	103.83	108.47	117.96	94.642	113.46	103.56
91.834	107.56	104.85	109.64	104.59	103.23	105.77	103.83	108.49	118.08	94.637	113.5	103.55
91.858	107.58	104.87	109.66	104.6	103.3	105.78	103.84	108.51	118.33	94.65	113.53	103.53
91.878	107.6	104.88	109.67	104.62	103.31	105.79	103.86	108.55	118.33	94.649	113.58	103.51
91.901	107.62	104.89	109.69	104.63	103.32	105.8	103.88	108.59	118.53	94.645	113.62	103.54
91.93	107.65	104.91	109.7	104.65	103.39	105.8	103.89	108.63	118.69	94.649	113.66	103.51
91.948	107.67	104.92	109.71	104.67	103.45	105.81	103.9	108.68	118.82	94.653	113.69	103.48
91.969	107.69	104.93	109.72	104.69	103.47	105.82	103.91	108.72	118.93	94.635	113.72	103.47
91.995	107.72	104.95	109.74	104.72	103.51	105.83	103.93	108.76	119.17	94.636	113.76	103.43
92.02	107.74	104.96	109.75	104.74	103.59	105.83	103.95	108.8	119.55	94.654	113.8	103.39
92.059	107.78	104.98	109.78	104.77	103.65	105.85	104	108.82	119.54	94.705	113.85	103.46
92.101	107.81	105	109.81	104.8	103.69	105.86	104.04	108.87	120.06	94.763	113.9	103.49
92.128	107.84	105.01	109.84	104.83	103.71	105.87	104.07	108.9	120.06	94.791	113.94	103.52
92.13	107.85	105.02	109.84	104.84	103.75	105.88	104.09	108.91	119.97	94.788	113.98	103.52
92.151	107.87	105.03	109.87	104.86	103.79	105.88	104.11	108.93	119.96	94.785	114.01	103.54
92.161	107.88	105.04	109.87	104.87	103.85	105.89	104.13	108.96	119.88	94.796	114.05	103.61
92.155	107.89	105.05	109.86	104.87	103.87	105.89	104.14	108.97	119.79	94.772	114.06	103.62
92.149	107.89	105.05	109.85	104.87	103.92	105.9	104.16	108.98	119.69	94.755	114.06	103.61
92.132	107.87	105.05	109.83	104.84	103.89	105.89	104.14	108.99	119.59	94.723	114.04	103.6
92.116	107.86	105.05	109.79	104.82	103.89	105.89	104.12	108.99	119.49	94.704	114.03	103.6
92.098	107.85	105.03	109.76	104.8	103.86	105.89	104.09	109	119.4	94.684	114	103.58
92.079	107.82	105.03	109.73	104.78	103.85	105.89	104.04	109.01	119.3	94.654	113.97	103.57
92.063	107.81	105.02	109.71	104.75	103.83	105.89	104.02	109.02	119.21	94.638	113.94	103.57
92.048	107.78	105.03	109.68	104.74	103.82	105.89	103.99	109.04	119.12	94.6	113.92	103.56
92.03	107.75	105.01	109.64	104.71	103.78	105.89	103.95	109.06	119.04	94.576	113.87	103.56
92.017	107.75	105.01	109.62	104.69	103.76	105.88	103.94	109.08	118.98	94.557	113.84	103.54
92.039	107.78	105.02	109.64	104.71	103.81	105.89	103.97	109.08	118.95	94.56	113.89	103.55
92.066	107.81	105.04	109.66	104.73	103.79	105.9	103.98	109.1	119.37	94.589	113.93	103.55
92.084	107.83	105.05	109.68	104.75	103.78	105.9	103.99	109.12	119.56	94.564	113.97	103.55
92.113	107.87	105.07	109.71	104.77	103.83	105.91	104.01	109.16	119.96	94.579	114	103.53
92.135	107.89	105.08	109.72	104.79	103.86	105.92	104.04	109.17	119.96	94.557	114.04	103.52
92.148	107.91	105.09	109.74	104.8	103.89	105.93	104.05	109.19	119.96	94.518	114.07	103.48
92.169	107.93	105.1	109.75	104.82	103.92	105.94	104.09	109.21	119.97	94.479	114.1	103.46
92.191	107.95	105.11	109.77	104.84	103.98	105.94	104.13	109.24	120.27	94.456	114.14	103.44
92.214	107.98	105.12	109.78	104.87	104.02	105.95	104.16	109.26	120.37	94.429	114.18	103.43
92.235	107.99	105.13	109.8	104.9	104.05	105.96	104.18	109.3	120.68	94.409	114.21	103.41
92.256	108.01	105.14	109.82	104.92	104.1	105.97	104.21	109.33	120.91	94.384	114.25	103.37
92.271	108.03	105.15	109.83	104.94	104.12	105.97	104.24	109.35	120.9	94.346	114.29	103.35
92.285	108.05	105.16	109.84	104.96	104.17	105.98	104.28	109.36	120.85	94.31	114.31	103.38
92.294	108.07	105.18	109.84	104.96	104.21	105.99	104.32	109.38	120.77	94.264	114.34	103.42
92.308	108.08	105.19	109.85	104.98	104.24	106	104.35	109.38	120.73	94.244	114.37	103.46
92.337	108.11	105.21	109.88	105.01	104.26	106.01	104.39	109.39	120.76	94.316	114.41	103.49
92.344	108.12	105.21	109.89	105.02	104.27	106.02	104.43	109.41	120.67	94.316	114.43	103.5
92.352	108.13	105.23	109.87	105.03	104.31	106.03	104.47	109.43	120.57	94.328	114.45	103.5
92.356	108.14	105.24	109.87	105.03	104.33	106.04	104.5	109.44	120.48	94.319	114.47	103.5
92.368	108.15	105.25	109.87	105.05	104.36	106.04	104.54	109.45	120.4	94.33	114.49	103.53
92.371	108.17	105.26	109.85	105.05	104.37	106.05	104.57	109.46	120.31	94.297	114.5	103.55
92.4	108.19	105.28	109.87	105.08	104.43	106.06	104.61	109.48	120.29	94.335	114.56	103.56
92.427	108.21	105.3	109.88	105.1	104.5	106.07	104.67	109.49	120.27	94.365	114.59	103.6
92.47	108.25	105.31	109.91	105.16	104.58	106.08	104.71	109.53	120.57	94.402	114.6	103.63
92.512	108.27	105.33	109.94	105.2	104.66	106.1	104.76	109.56	120.89	94.447	114.64	103.66
92.52	108.28	105.35	109.94	105.2	104.68	106.1	104.8	109.57	120.81	94.443	114.67	103.7
92.542	108.29	105.37	109.95	105.22	104.7	106.12	104.83	109.6	120.75	94.463	114.7	103.7
92.561	108.3	105.39	109.96	105.24	104.73	106.13	104.86	109.62	120.71	94.489	114.74	103.7
92.588	108.32	105.4	109.97	105.27	104.77	106.15	104.91	109.64	120.69	94.549	114.76	103.7
92.615	108.34	105.41	109.98	105.3	104.82	106.16	104.96	109.67	120.66	94.58	114.81	103.7
92.644	108.35	105.43	110	105.32	104.86	106.17	105	109.7	120.65	94.637	114.85	103.74
92.663	108.37	105.44	110.01	105.34	104.88	106.19	105.05	109.71	120.6	94.669	114.89	103.74
92.697	108.38	105.46	110.04	105.38	104.93	106.2	105.1	109.73	120.59	94.714	114.93	103.75
92.722	108.4	105.48	110.05	105.41	104.95	106.22	105.15	109.75	120.56	94.734	114.97	103.78
92.749	108.42	105.49	110.06	105.43	104.97	106.23	105.21	109.78	120.53	94.78	115	103.79
92.769	108.44	105.5	110.07	105.45	104.98	106.24	105.25	109.8	120.51	94.822	115.03	103.79
92.789	108.45	105.52	110.07	105.47	105.01	106.25	105.32	109.82	120.45	94.859	115.06	103.8
92.811	108.47	105.53	110.08	105.48	105.03	106.27	105.36	109.84	120.41	94.884	115.1	103.81
92.841	108.49	105.55	110.1	105.51	105.07	106.28	105.41	109.87	120.39	94.936	115.14	103.82
92.858	108.5	105.56	110.1	105.52	105.11	106.29	105.47	109.89	120.32	94.946	115.18	103.82
92.898	108.55	105.59	110.13	105.55	105.14	106.3	105.53	109.92	120.31	94.983	115.23	103.83
92.933	108.58	105.61	110.16	105.58	105.2	106.32	105.58	109.95	120.3	95.023	115.29	103.83
92.949	108.6	105.62	110.16	105.59	105.22	106.33	105.63	109.98	120.24	95.052	115.32	103.84
92.969	108.61	105.63	110.16	105.61	105.24	106.34	105.69	109.99	120.19	95.059	115.36	103.87
93	108.63	105.65	110.19	105.65	105.26	106.35	105.74	110.02	120.17	95.09	115.39	103.88
93.015	108.64	105.66	110.2	105.66	105.28	106.36	105.77	110.03	120.16	95.144	115.41	103.9
93.022	108.66	105.67	110.21	105.67	105.28	106.37	105.79	110.04	120.09	95.172	115.44	103.92
93.029	108.66	105.68	110.21	105.68	105.3	106.38	105.81	110.07	120.01	95.203	115.47	103.93
93.051	108.68	105.7	110.22	105.7	105.35	106.38	105.86	110.08	119.95	95.219	115.52	103.96
93.063	108.69	105.71	110.23	105.71	105.36	106.39	105.9	110.1	119.88	95.234	115.55	103.95
93.074	108.71	105.72	110.22	105.72	105.38	106.4	105.95	110.12	119.8	95.228	115.56	103.97
93.082	108.72	105.73	110.22	105.73	105.39	106.41	105.99	110.14	119.71	95.232	115.58	103.98
93.109	108.74	105.75	110.23	105.74	105.42	106.42	106.04	110.16	119.67	95.24	115.63	103.99
93.113	108.75	105.76	110.22	105.75	105.45	106.43	106.06	110.18	119.58	95.243	115.65	103.99
93.13	108.76	105.77	110.23	105.77	105.52	106.44	106.1	110.2	119.52	95.243	115.66	104
93.156	108.78	105.79	110.23	105.79	105.59	106.45	106.15	110.21	119.5	95.253	115.69	104.02
93.181	108.81	105.81	110.24	105.81	105.64	106.46	106.2	110.23	119.48	95.267	115.73	104
93.197	108.82	105.82	110.24	105.82	105.69	106.47	106.25	110.25	119.4	95.288	115.75	104
93.209	108.83	105.83	110.25	105.83	105.74	106.47	106.29	110.26	119.33	95.277	115.76	104.02
93.224	108.85	105.85	110.24	105.83	105.79	106.48	106.34	110.28	119.26	95.289	115.77	104.04
93.246	108.87	105.86	110.25	105.85	105.83	106.49	106.39	110.29	119.2	95.285	115.8	104.08
93.26	108.88	105.87	110.25	105.88	105.87	106.5	106.43	110.3	119.14	95.303	115.83	104.11
93.291	108.9	105.89	110.27	105.92	105.93	106.52	106.47	110.33	119.11	95.345	115.86	104.13
93.318	108.91	105.91	110.29	105.95	105.97	106.53	106.52	110.35	119.09	95.388	115.89	104.12
93.344	108.93	105.93	110.3	105.97	106.01	106.54	106.56	110.37	119.06	95.428	115.91	104.14
93.366	108.94	105.94	110.31	105.99	106.05	106.56	106.61	110.39	119.03	95.445	115.95	104.17
93.39	108.95	105.96	110.31	106.01	106.06	106.57	106.68	110.42	119	95.474	115.99	104.18
93.412	108.97	105.97	110.32	106.03	106.1	106.58	106.73	110.44	118.96	95.488	116.01	104.18
93.424	108.98	105.98	110.31	106.04	106.14	106.59	106.77	110.46	118.88	95.488	116.03	104.23
93.443	109	106	110.33	106.05	106.2	106.6	106.81	110.48	118.83	95.503	116.06	104.28
93.465	109.01	106.01	110.34	106.07	106.3	106.6	106.84	110.5	118.76	95.52	116.07	104.34
93.49	109.04	106.03	110.35	106.08	106.4	106.62	106.89	110.51	118.72	95.53	116.1	104.4
93.518	109.06	106.04	110.37	106.11	106.48	106.63	106.94	110.54	118.68	95.571	116.14	104.47
93.539	109.08	106.05	110.38	106.13	106.53	106.63	106.98	110.55	118.63	95.589	116.17	104.56
93.548	109.09	106.07	110.38	106.14	106.59	106.64	107.01	110.57	118.56	95.573	116.18	104.62
93.54	109.09	106.07	110.35	106.14	106.59	106.64	107	110.57	118.49	95.588	116.19	104.61
93.528	109.08	106.06	110.31	106.13	106.57	106.64	106.96	110.59	118.41	95.608	116.15	104.61
93.54	109.1	106.07	110.32	106.14	106.6	106.65	106.98	110.61	118.36	95.631	116.17	104.64
93.571	109.12	106.09	110.35	106.19	106.64	106.66	107	110.66	118.45	95.663	116.21	104.66
93.606	109.15	106.11	110.38	106.23	106.66	106.67	107.03	110.7	118.45	95.709	116.23	104.74
93.644	109.19	106.12	110.42	106.27	106.66	106.67	107.04	110.72	119.17	95.77	116.27	104.84
93.674	109.21	106.13	110.47	106.3	106.65	106.68	107.06	110.74	119.71	95.823	116.29	104.84
93.69	109.23	106.14	110.51	106.32	106.65	106.69	107.07	110.75	119.78	95.851	116.3	104.85
93.703	109.24	106.15	110.54	106.33	106.67	106.69	107.08	110.77	119.75	95.863	116.32	104.87
93.715	109.26	106.17	110.56	106.35	106.69	106.7	107.1	110.8	119.74	95.871	116.35	104.9
93.738	109.27	106.18	110.57	106.36	106.72	106.71	107.12	110.83	119.72	95.883	116.38	104.96
93.748	109.29	106.18	110.6	106.38	106.74	106.71	107.13	110.85	119.67	95.905	116.39	104.95
93.769	109.31	106.19	110.62	106.4	106.75	106.72	107.15	110.88	119.65	95.9	116.43	104.96
93.789	109.33	106.2	110.64	106.43	106.76	106.72	107.16	110.91	119.65	95.903	116.47	104.98
93.808	109.35	106.21	110.65	106.45	106.76	106.73	107.17	110.95	119.69	95.901	116.51	105.03
93.821	109.37	106.22	110.66	106.46	106.79	106.73	107.19	110.96	119.66	95.902	116.54	105.05
93.853	109.39	106.23	110.69	106.5	106.8	106.74	107.2	111	119.79	95.912	116.59	105.1
93.898	109.43	106.25	110.72	106.55	106.8	106.75	107.22	111.03	120.59	95.973	116.66	105.18
93.926	109.45	106.26	110.75	106.58	106.84	106.76	107.25	111.06	120.57	95.975	116.69	105.24
93.959	109.48	106.28	110.77	106.61	106.88	106.77	107.29	111.09	121.07	95.959	116.73	105.25
93.979	109.5	106.29	110.78	106.63	106.89	106.78	107.31	111.12	121.05	95.959	116.77	105.27
93.998	109.51	106.3	110.8	106.66	106.91	106.78	107.33	111.15	121.02	95.976	116.81	105.32
94.02	109.54	106.31	110.82	106.67	106.94	106.79	107.35	111.19	120.98	95.984	116.87	105.34
94.045	109.56	106.32	110.84	106.7	106.99	106.8	107.39	111.22	120.93	95.986	116.92	105.39
94.061	109.58	106.33	110.85	106.72	107	106.81	107.42	111.25	120.87	95.991	116.95	105.44
94.079	109.6	106.33	110.86	106.74	107.01	106.82	107.43	111.27	120.86	96.005	116.97	105.5
94.1	109.62	106.35	110.89	106.76	107.02	106.82	107.44	111.3	120.8	96	117.03	105.55
94.116	109.64	106.36	110.91	106.78	107.04	106.83	107.46	111.33	120.74	95.993	117.08	105.57
94.148	109.67	106.37	110.93	106.82	107.08	106.84	107.48	111.36	120.7	96.007	117.12	105.65
94.168	109.69	106.38	110.96	106.84	107.07	106.85	107.49	111.39	120.84	96.085	117.14	105.68
94.183	109.71	106.4	110.98	106.86	107.08	106.85	107.49	111.41	120.83	96.119	117.16	105.69
94.203	109.74	106.41	111.02	106.89	107.11	106.86	107.51	111.43	120.8	96.118	117.16	105.71
94.241	109.77	106.43	111.06	106.93	107.13	106.87	107.53	111.49	121.27	96.155	117.2	105.71
94.261	109.79	106.44	111.08	106.95	107.14	106.88	107.54	111.52	121.25	96.178	117.22	105.71
94.28	109.81	106.46	111.09	106.97	107.19	106.89	107.58	111.54	121.19	96.169	117.25	105.75
94.306	109.84	106.47	111.12	107	107.24	106.9	107.62	111.55	121.19	96.154	117.29	105.72
94.322	109.86	106.48	111.13	107.01	107.24	106.9	107.64	111.56	121.17	96.155	117.34	105.74
94.332	109.87	106.49	111.14	107.02	107.25	106.91	107.67	111.57	121.12	96.135	117.38	105.77
94.341	109.88	106.5	111.14	107.04	107.26	106.92	107.68	111.6	121.11	96.118	117.42	105.81
94.368	109.91	106.51	111.17	107.07	107.29	106.92	107.71	111.62	121.08	96.15	117.45	105.88
94.404	109.94	106.53	111.21	107.1	107.31	106.93	107.75	111.66	121.07	96.13	117.49	105.98
94.426	109.97	106.54	111.23	107.12	107.33	106.94	107.77	111.69	121.02	96.1	117.53	106.09
94.446	109.99	106.56	111.25	107.14	107.36	106.95	107.78	111.73	120.97	96.089	117.56	106.17
94.466	110.02	106.57	111.27	107.17	107.35	106.96	107.79	111.77	120.95	96.134	117.58	106.17
94.481	110.05	106.57	111.28	107.19	107.35	106.97	107.79	111.8	120.9	96.126	117.62	106.19
94.493	110.06	106.58	111.29	107.21	107.38	106.98	107.81	111.82	120.86	96.139	117.65	106.21
94.501	110.07	106.59	111.3	107.23	107.39	106.99	107.81	111.84	120.8	96.154	117.67	106.26
94.513	110.08	106.6	111.31	107.24	107.4	107	107.84	111.87	120.74	96.145	117.7	106.3
94.528	110.09	106.61	111.32	107.25	107.39	107	107.86	111.9	120.69	96.156	117.74	106.35
94.541	110.11	106.61	111.33	107.27	107.4	107.01	107.86	111.93	120.66	96.153	117.77	106.39
94.539	110.11	106.62	111.31	107.27	107.39	107.02	107.87	111.96	120.58	96.174	117.78	106.44
94.525	110.07	106.62	111.27	107.25	107.36	107.02	107.85	111.99	120.5	96.162	117.77	106.44
94.51	110.05	106.62	111.23	107.24	107.33	107.02	107.81	112.01	120.41	96.152	117.74	106.46
94.525	110.06	106.63	111.25	107.27	107.34	107.02	107.82	112.04	120.37	96.151	117.77	106.49
94.54	110.07	106.63	111.26	107.29	107.33	107.03	107.84	112.07	120.34	96.153	117.78	106.55
94.553	110.09	106.64	111.27	107.3	107.33	107.04	107.84	112.11	120.32	96.162	117.8	106.63
94.561	110.1	106.65	111.28	107.31	107.34	107.04	107.85	112.13	120.28	96.174	117.83	106.64
94.572	110.11	106.66	111.29	107.32	107.34	107.05	107.86	112.16	120.22	96.168	117.86	106.7
94.589	110.13	106.67	111.3	107.34	107.34	107.06	107.87	112.2	120.18	96.157	117.91	106.76
94.611	110.14	106.68	111.32	107.35	107.4	107.07	107.91	112.22	120.15	96.16	117.93	106.84
94.64	110.16	106.7	111.34	107.37	107.47	107.08	107.95	112.26	120.13	96.169	117.97	106.87
94.674	110.18	106.72	111.38	107.41	107.5	107.09	107.98	112.31	120.44	96.22	117.99	106.9
94.684	110.19	106.73	111.38	107.42	107.54	107.09	108.02	112.32	120.35	96.215	118.03	106.9
94.7	110.21	106.74	111.38	107.42	107.57	107.11	108.05	112.34	120.25	96.2	118.07	106.97
94.709	110.21	106.76	111.38	107.43	107.59	107.11	108.09	112.36	120.17	96.219	118.08	106.97
94.725	110.23	106.77	111.39	107.45	107.62	107.12	108.14	112.37	120.09	96.227	118.11	106.98
94.738	110.24	106.79	111.39	107.46	107.64	107.13	108.17	112.4	120.01	96.255	118.15	107
94.75	110.26	106.8	111.37	107.46	107.67	107.14	108.21	112.42	119.92	96.255	118.17	107.02
94.76	110.27	106.82	111.37	107.47	107.68	107.15	108.24	112.44	119.83	96.258	118.21	107.02
94.776	110.28	106.83	111.39	107.49	107.71	107.16	108.28	112.45	119.76	96.264	118.22	107.06
94.786	110.29	106.84	111.39	107.5	107.73	107.17	108.31	112.47	119.68	96.292	118.24	107.07
94.8	110.3	106.86	111.4	107.51	107.75	107.17	108.35	112.48	119.61	96.302	118.27	107.08
94.824	110.33	106.87	111.42	107.53	107.77	107.19	108.39	112.5	119.56	96.311	118.3	107.13
94.866	110.36	106.89	111.45	107.58	107.8	107.19	108.43	112.55	119.85	96.353	118.34	107.15
94.873	110.38	106.91	111.45	107.58	107.83	107.2	108.45	112.57	119.75	96.36	118.36	107.18
94.886	110.39	106.91	111.47	107.6	107.84	107.21	108.48	112.58	119.71	96.38	118.38	107.19
94.897	110.4	106.92	111.48	107.62	107.85	107.22	108.5	112.59	119.67	96.398	118.41	107.2
94.922	110.43	106.94	111.5	107.64	107.9	107.23	108.55	112.61	119.63	96.409	118.46	107.2
94.938	110.44	106.95	111.52	107.67	107.92	107.24	108.58	112.62	119.56	96.422	118.49	107.23
94.95	110.46	106.96	111.52	107.68	107.96	107.25	108.6	112.64	119.48	96.428	118.51	107.27
94.944	110.46	106.97	111.5	107.68	107.96	107.25	108.6	112.66	119.41	96.416	118.5	107.26
94.928	110.46	106.95	111.45	107.66	107.95	107.25	108.56	112.67	119.33	96.416	118.45	107.26
94.927	110.46	106.96	111.45	107.66	107.97	107.25	108.57	112.67	119.24	96.402	118.45	107.28
94.942	110.47	106.98	111.45	107.67	108.01	107.26	108.62	112.69	119.15	96.393	118.48	107.32
94.986	110.5	106.99	111.49	107.73	108.02	107.27	108.65	112.75	119.72	96.436	118.52	107.37
94.996	110.51	107	111.49	107.74	108.05	107.28	108.67	112.77	119.68	96.435	118.54	107.41
94.985	110.51	107	111.45	107.73	108.05	107.28	108.66	112.79	119.59	96.425	118.54	107.4
94.969	110.49	106.98	111.42	107.7	108.01	107.28	108.63	112.79	119.54	96.435	118.5	107.39
94.958	110.49	106.97	111.4	107.68	108.01	107.28	108.61	112.8	119.49	96.428	118.46	107.38
94.944	110.49	106.96	111.37	107.66	107.98	107.28	108.59	112.81	119.43	96.418	118.42	107.35
94.922	110.46	106.93	111.33	107.63	107.96	107.27	108.56	112.78	119.36	96.377	118.37	107.34
94.902	110.44	106.92	111.28	107.6	107.93	107.26	108.54	112.79	119.28	96.364	118.33	107.32
94.881	110.4	106.9	111.26	107.56	107.9	107.25	108.5	112.79	119.22	96.343	118.28	107.29
94.866	110.38	106.89	111.24	107.54	107.88	107.25	108.46	112.8	119.18	96.33	118.25	107.27
94.85	110.37	106.87	111.2	107.51	107.84	107.25	108.43	112.82	119.16	96.33	118.2	107.24
94.835	110.38	106.86	111.19	107.49	107.81	107.24	108.4	112.83	119.11	96.304	118.15	107.21
94.814	110.35	106.84	111.16	107.46	107.78	107.24	108.36	112.84	119.04	96.279	118.1	107.17
94.791	110.33	106.81	111.13	107.43	107.75	107.23	108.31	112.84	118.97	96.247	118.04	107.13
94.77	110.29	106.79	111.09	107.39	107.71	107.22	108.25	112.85	118.91	96.235	117.98	107.1
94.746	110.25	106.76	111.06	107.36	107.66	107.21	108.19	112.82	118.85	96.196	117.91	107.07
94.728	110.21	106.75	111.04	107.34	107.66	107.21	108.18	112.82	118.76	96.173	117.87	107.07
94.707	110.17	106.74	110.98	107.32	107.62	107.2	108.11	112.82	118.68	96.169	117.82	107.05
94.698	110.17	106.73	110.96	107.3	107.62	107.19	108.04	112.84	118.68	96.154	117.77	107.03
94.68	110.12	106.72	110.93	107.27	107.59	107.18	107.99	112.85	118.65	96.145	117.71	107.01
94.655	110.05	106.7	110.9	107.23	107.56	107.18	107.93	112.83	118.57	96.117	117.66	106.97
94.635	110.03	106.67	110.88	107.2	107.53	107.17	107.88	112.83	118.52	96.097	117.63	106.95
94.614	110	106.65	110.89	107.17	107.5	107.16	107.83	112.83	118.45	96.061	117.57	106.92
94.598	109.99	106.63	110.87	107.14	107.46	107.15	107.77	112.84	118.42	96.069	117.53	106.9
94.574	109.94	106.61	110.83	107.11	107.43	107.14	107.7	112.83	118.36	96.054	117.47	106.88
94.547	109.88	106.58	110.78	107.07	107.39	107.11	107.63	112.84	118.3	96.013	117.39	106.84
94.535	109.88	106.57	110.77	107.05	107.37	107.11	107.61	112.85	118.27	96.017	117.36	106.8
94.512	109.84	106.54	110.74	107.02	107.34	107.1	107.56	112.81	118.21	95.988	117.31	106.78
94.492	109.82	106.52	110.7	106.98	107.29	107.09	107.52	112.83	118.15	95.977	117.26	106.78
94.469	109.79	106.51	110.69	106.95	107.26	107.08	107.46	112.81	118.06	95.968	117.19	106.75
94.446	109.76	106.48	110.65	106.91	107.23	107.06	107.41	112.8	118	95.926	117.14	106.72
94.428	109.75	106.47	110.63	106.88	107.19	107.05	107.36	112.81	117.98	95.903	117.11	106.68
94.408	109.75	106.45	110.6	106.85	107.16	107.04	107.3	112.78	117.94	95.876	117.06	106.66
94.382	109.71	106.42	110.55	106.81	107.14	107.01	107.22	112.73	117.86	95.836	116.99	106.63
94.353	109.65	106.4	110.52	106.77	107.09	106.99	107.15	112.66	117.78	95.804	116.92	106.6
94.331	109.6	106.37	110.49	106.73	107.08	106.99	107.1	112.65	117.75	95.764	116.86	106.56
94.311	109.56	106.35	110.48	106.7	107.04	106.98	107.07	112.65	117.7	95.747	116.8	106.53
94.289	109.55	106.32	110.46	106.67	107.02	106.96	107	112.65	117.68	95.713	116.74	106.48
94.272	109.55	106.3	110.44	106.64	107	106.95	106.94	112.65	117.66	95.706	116.7	106.44
94.244	109.51	106.28	110.41	106.59	106.96	106.93	106.87	112.61	117.58	95.673	116.64	106.4
94.221	109.45	106.25	110.39	106.55	106.95	106.91	106.82	112.59	117.5	95.648	116.58	106.38
94.197	109.44	106.23	110.36	106.51	106.91	106.89	106.76	112.6	117.45	95.61	116.51	106.34
94.173	109.41	106.2	110.33	106.48	106.87	106.88	106.69	112.61	117.38	95.575	116.46	106.3
94.15	109.37	106.17	110.29	106.44	106.84	106.87	106.65	112.59	117.34	95.535	116.43	106.26
94.127	109.34	106.15	110.26	106.4	106.81	106.85	106.59	112.59	117.3	95.508	116.38	106.22
94.109	109.34	106.13	110.24	106.36	106.77	106.84	106.54	112.59	117.27	95.491	116.35	106.17
94.087	109.34	106.11	110.21	106.34	106.73	106.83	106.48	112.59	117.21	95.464	116.29	106.14
94.064	109.31	106.09	110.17	106.3	106.71	106.83	106.45	112.59	117.15	95.423	116.23	106.09
94.041	109.28	106.06	110.13	106.27	106.67	106.81	106.4	112.59	117.11	95.4	116.18	106.07
94.011	109.23	106.03	110.09	106.24	106.64	106.79	106.35	112.55	117.01	95.355	116.1	106.05
93.983	109.18	106	110.04	106.2	106.59	106.77	106.26	112.5	116.95	95.313	116.04	106.01
93.966	109.18	105.99	110.03	106.16	106.56	106.76	106.19	112.51	116.94	95.297	116.01	105.99
93.934	109.13	105.95	109.99	106.13	106.51	106.74	106.12	112.43	116.86	95.25	115.92	105.94
93.913	109.13	105.92	109.96	106.1	106.49	106.72	106.07	112.43	116.82	95.212	115.87	105.92
93.886	109.07	105.9	109.93	106.07	106.46	106.71	106.04	112.34	116.74	95.164	115.8	105.88
93.86	109.03	105.88	109.89	106.02	106.41	106.68	105.96	112.34	116.69	95.118	115.74	105.83
93.841	109.02	105.86	109.87	106	106.38	106.68	105.91	112.34	116.65	95.125	115.67	105.79
93.812	108.98	105.83	109.85	105.96	106.35	106.65	105.85	112.3	116.56	95.081	115.61	105.75
93.787	108.95	105.8	109.82	105.91	106.31	106.64	105.8	112.26	116.5	95.053	115.53	105.71
93.77	108.95	105.78	109.81	105.88	106.29	106.62	105.74	112.27	116.47	95.035	115.5	105.69
93.745	108.92	105.75	109.78	105.84	106.24	106.61	105.69	112.27	116.4	94.99	115.44	105.65
93.721	108.89	105.73	109.76	105.82	106.21	106.59	105.62	112.28	116.33	94.951	115.39	105.63
93.699	108.89	105.71	109.72	105.78	106.18	106.57	105.55	112.28	116.28	94.93	115.35	105.6
93.681	108.89	105.69	109.7	105.75	106.14	106.55	105.48	112.29	116.26	94.906	115.31	105.56
93.654	108.88	105.66	109.69	105.71	106.11	106.53	105.42	112.21	116.19	94.86	115.26	105.52
93.63	108.85	105.65	109.67	105.67	106.09	106.52	105.39	112.14	116.11	94.825	115.19	105.48
93.603	108.8	105.62	109.64	105.64	106.05	106.5	105.32	112.12	116.06	94.798	115.13	105.44
93.58	108.77	105.59	109.61	105.6	106.01	106.48	105.27	112.12	116	94.765	115.1	105.41
93.559	108.76	105.57	109.59	105.56	105.99	106.47	105.23	112.13	115.97	94.732	115.05	105.38
93.541	108.76	105.55	109.56	105.54	105.96	106.45	105.2	112.14	115.93	94.696	115.01	105.35
93.517	108.75	105.53	109.52	105.51	105.93	106.43	105.14	112.12	115.88	94.667	114.96	105.32
93.491	108.72	105.51	109.48	105.47	105.91	106.4	105.08	112.05	115.79	94.618	114.91	105.3
93.46	108.65	105.48	109.43	105.43	105.86	106.38	105.01	112.01	115.72	94.577	114.84	105.27
93.436	108.63	105.46	109.4	105.39	105.81	106.37	104.95	112	115.66	94.543	114.77	105.22
93.413	108.59	105.44	109.37	105.36	105.78	106.35	104.91	111.95	115.61	94.522	114.71	105.2
93.388	108.57	105.42	109.33	105.32	105.75	106.33	104.85	111.95	115.56	94.49	114.63	105.17
93.37	108.57	105.39	109.31	105.29	105.72	106.33	104.8	111.96	115.54	94.469	114.59	105.13
93.345	108.54	105.37	109.27	105.26	105.69	106.3	104.77	111.91	115.47	94.436	114.52	105.1
93.321	108.52	105.35	109.22	105.22	105.66	106.28	104.7	111.9	115.42	94.415	114.48	105.07
93.299	108.52	105.33	109.22	105.19	105.64	106.25	104.62	111.9	115.39	94.392	114.41	105.04
93.268	108.48	105.3	109.17	105.14	105.6	106.24	104.55	111.85	115.31	94.336	114.34	104.98
93.243	108.43	105.27	109.15	105.11	105.56	106.22	104.48	111.83	115.26	94.295	114.29	104.95
93.22	108.43	105.25	109.13	105.08	105.53	106.2	104.43	111.79	115.17	94.272	114.23	104.92
93.197	108.42	105.22	109.1	105.05	105.49	106.19	104.37	111.79	115.13	94.251	114.18	104.87
93.174	108.4	105.2	109.07	105.02	105.46	106.17	104.31	111.76	115.1	94.227	114.11	104.83
93.15	108.4	105.18	109.04	104.99	105.43	106.15	104.27	111.72	115.03	94.189	114.06	104.78
93.133	108.4	105.16	109.03	104.96	105.41	106.14	104.23	111.73	114.98	94.163	114.02	104.75
93.113	108.39	105.15	109.01	104.94	105.38	106.13	104.2	111.67	114.92	94.147	113.99	104.72
93.089	108.39	105.13	109	104.9	105.34	106.11	104.13	111.63	114.88	94.115	113.93	104.67
93.07	108.4	105.11	108.98	104.87	105.31	106.09	104.09	111.62	114.84	94.096	113.87	104.64
93.044	108.37	105.08	108.95	104.83	105.27	106.08	104.05	111.55	114.78	94.043	113.82	104.61
93.02	108.32	105.06	108.92	104.8	105.24	106.06	104.01	111.55	114.71	94.001	113.77	104.58
93.002	108.33	105.04	108.9	104.76	105.23	106.04	103.98	111.51	114.67	93.981	113.74	104.55
92.985	108.34	105.02	108.88	104.74	105.2	106.03	103.94	111.51	114.64	93.967	113.71	104.52
92.966	108.34	105	108.86	104.71	105.17	106.01	103.9	111.52	114.61	93.953	113.69	104.49
92.943	108.31	104.97	108.83	104.67	105.14	106	103.88	111.48	114.54	93.905	113.67	104.46
92.927	108.31	104.96	108.81	104.65	105.12	105.99	103.87	111.48	114.49	93.879	113.65	104.41
92.909	108.31	104.94	108.8	104.63	105.09	105.97	103.86	111.47	114.44	93.843	113.63	104.4
92.88	108.27	104.92	108.77	104.59	105.05	105.95	103.81	111.37	114.35	93.797	113.58	104.34
92.865	108.27	104.9	108.75	104.57	105.02	105.94	103.77	111.39	114.31	93.78	113.57	104.31
92.849	108.27	104.88	108.75	104.55	105	105.93	103.73	111.39	114.29	93.772	113.55	104.27
92.835	108.28	104.88	108.74	104.53	104.99	105.92	103.71	111.4	114.26	93.743	113.53	104.21
92.811	108.25	104.85	108.7	104.5	104.95	105.91	103.67	111.34	114.19	93.709	113.51	104.18
92.782	108.2	104.83	108.66	104.47	104.92	105.89	103.61	111.29	114.12	93.655	113.45	104.12
92.759	108.17	104.81	108.62	104.43	104.89	105.86	103.56	111.3	114.08	93.623	113.39	104.07
92.732	108.15	104.78	108.57	104.4	104.84	105.84	103.49	111.29	114.01	93.586	113.34	104.02
92.708	108.15	104.76	108.53	104.36	104.81	105.82	103.42	111.27	113.97	93.549	113.26	103.99
92.689	108.15	104.74	108.52	104.33	104.78	105.81	103.39	111.25	113.93	93.539	113.22	103.95
92.662	108.1	104.72	108.5	104.29	104.76	105.8	103.33	111.23	113.85	93.498	113.15	103.92
92.64	108.11	104.69	108.49	104.25	104.72	105.78	103.27	111.19	113.8	93.46	113.11	103.88
92.619	108.11	104.68	108.47	104.22	104.69	105.76	103.22	111.19	113.77	93.423	113.06	103.83
92.599	108.08	104.66	108.44	104.19	104.68	105.75	103.19	111.2	113.68	93.392	113.01	103.81
92.587	108.08	104.67	108.4	104.16	104.66	105.75	103.19	111.21	113.59	93.387	113	103.8
92.578	108.08	104.67	108.37	104.14	104.64	105.76	103.2	111.23	113.51	93.377	113	103.82
92.573	108.08	104.67	108.35	104.13	104.65	105.76	103.22	111.25	113.44	93.342	112.99	103.85
92.556	108.09	104.67	108.31	104.1	104.62	105.75	103.18	111.25	113.35	93.295	112.98	103.85
92.542	108.08	104.67	108.27	104.08	104.61	105.75	103.14	111.26	113.31	93.277	112.95	103.86
92.527	108.09	104.66	108.25	104.05	104.6	105.73	103.1	111.26	113.27	93.261	112.92	103.82
92.507	108.09	104.64	108.23	104.02	104.56	105.72	103.04	111.28	113.24	93.237	112.88	103.79
92.485	108.06	104.62	108.21	103.98	104.55	105.71	102.98	111.24	113.17	93.195	112.81	103.78
92.46	108.04	104.6	108.17	103.95	104.51	105.69	102.94	111.22	113.1	93.151	112.76	103.75
92.442	108.04	104.58	108.15	103.92	104.48	105.67	102.9	111.22	113.09	93.149	112.71	103.72
92.422	108.04	104.56	108.14	103.89	104.45	105.66	102.85	111.22	113.05	93.113	112.64	103.69
92.405	108.05	104.55	108.12	103.87	104.45	105.64	102.8	111.23	113.02	93.083	112.6	103.65
92.38	108.02	104.52	108.07	103.83	104.4	105.62	102.76	111.2	112.96	93.042	112.54	103.6
92.358	107.99	104.51	108.05	103.8	104.38	105.62	102.74	111.19	112.89	93.013	112.48	103.58
92.334	107.96	104.49	108.02	103.76	104.35	105.61	102.68	111.2	112.82	92.988	112.42	103.55
92.316	107.95	104.47	108	103.73	104.32	105.6	102.63	111.2	112.79	92.967	112.38	103.52
92.292	107.95	104.46	107.98	103.7	104.29	105.57	102.58	111.2	112.72	92.937	112.3	103.47
92.272	107.95	104.44	107.95	103.66	104.26	105.56	102.52	111.21	112.69	92.917	112.25	103.43
92.244	107.9	104.41	107.91	103.62	104.22	105.54	102.48	111.13	112.61	92.883	112.19	103.39
92.222	107.88	104.39	107.88	103.59	104.19	105.52	102.44	111.13	112.56	92.857	112.14	103.36
92.195	107.85	104.37	107.85	103.56	104.16	105.5	102.38	111.09	112.48	92.819	112.08	103.31
92.176	107.85	104.36	107.83	103.52	104.12	105.49	102.32	111.09	112.44	92.788	112.04	103.28
92.157	107.85	104.34	107.8	103.49	104.11	105.47	102.29	111.06	112.4	92.775	111.99	103.25
92.132	107.84	104.32	107.76	103.45	104.07	105.45	102.23	111.06	112.33	92.742	111.93	103.21
92.102	107.79	104.29	107.71	103.42	104.03	105.43	102.17	111.03	112.24	92.694	111.87	103.16
92.08	107.75	104.26	107.69	103.38	104	105.41	102.12	111.03	112.18	92.671	111.82	103.14
92.064	107.73	104.24	107.67	103.35	103.98	105.39	102.07	111.05	112.23	92.654	111.78	103.13
92.037	107.68	104.22	107.64	103.31	103.95	105.37	102.01	110.98	112.16	92.625	111.71	103.1
92.015	107.68	104.2	107.61	103.28	103.91	105.35	101.94	110.99	112.11	92.583	111.66	103.05
91.991	107.66	104.18	107.58	103.25	103.87	105.33	101.88	110.95	112.05	92.554	111.62	103.03
91.967	107.64	104.16	107.54	103.22	103.84	105.31	101.81	110.94	112.02	92.519	111.57	102.99
91.937	107.58	104.13	107.5	103.18	103.79	105.28	101.74	110.89	111.94	92.489	111.51	102.94
91.91	107.52	104.1	107.47	103.15	103.75	105.27	101.68	110.86	111.86	92.449	111.45	102.92
91.885	107.47	104.08	107.43	103.11	103.72	105.25	101.64	110.82	111.79	92.419	111.39	102.87
91.867	107.46	104.06	107.41	103.08	103.69	105.25	101.61	110.83	111.76	92.392	111.36	102.83
91.844	107.46	104.04	107.38	103.04	103.68	105.23	101.56	110.83	111.72	92.346	111.29	102.8
91.825	107.46	104.02	107.36	103.01	103.65	105.2	101.51	110.84	111.69	92.327	111.26	102.77
91.802	107.46	104	107.33	102.98	103.62	105.19	101.46	110.8	111.62	92.294	111.19	102.74
91.782	107.46	103.98	107.32	102.96	103.59	105.17	101.42	110.81	111.57	92.264	111.13	102.71
91.759	107.45	103.96	107.29	102.93	103.55	105.16	101.36	110.79	111.52	92.207	111.08	102.68
91.734	107.38	103.93	107.25	102.89	103.51	105.14	101.32	110.75	111.46	92.173	111.04	102.65
91.711	107.36	103.9	107.22	102.86	103.47	105.13	101.28	110.75	111.42	92.144	111.01	102.61
91.697	107.37	103.89	107.22	102.83	103.46	105.11	101.24	110.76	111.38	92.115	110.98	102.6
91.673	107.34	103.87	107.18	102.8	103.43	105.1	101.2	110.7	111.31	92.074	110.93	102.56
91.647	107.29	103.85	107.14	102.76	103.39	105.08	101.16	110.68	111.25	92.04	110.88	102.52
91.624	107.29	103.83	107.1	102.74	103.36	105.06	101.11	110.68	111.19	92.006	110.83	102.47
91.611	107.29	103.82	107.06	102.71	103.33	105.06	101.12	110.69	111.11	91.971	110.82	102.49
91.593	107.29	103.82	107.03	102.69	103.31	105.06	101.08	110.7	111.03	91.925	110.81	102.48
91.57	107.25	103.8	106.99	102.65	103.27	105.05	101.02	110.71	110.95	91.889	110.76	102.45
91.55	107.24	103.78	106.95	102.62	103.25	105.03	100.97	110.71	110.91	91.878	110.71	102.41
91.528	107.21	103.76	106.93	102.59	103.23	105.03	100.93	110.63	110.85	91.854	110.65	102.38
91.51	107.19	103.74	106.9	102.56	103.2	105.02	100.89	110.64	110.83	91.823	110.61	102.35
91.49	107.19	103.72	106.88	102.54	103.17	105.01	100.83	110.64	110.79	91.8	110.55	102.31
91.473	107.2	103.71	106.86	102.5	103.15	104.99	100.76	110.66	110.76	91.79	110.51	102.28
91.45	107.19	103.69	106.84	102.47	103.11	104.98	100.71	110.64	110.7	91.75	110.44	102.25
91.426	107.16	103.66	106.81	102.44	103.08	104.97	100.65	110.65	110.65	91.716	110.38	102.2
91.403	107.14	103.64	106.77	102.41	103.04	104.95	100.6	110.65	110.6	91.7	110.32	102.15
91.375	107.1	103.61	106.73	102.38	103	104.94	100.55	110.61	110.51	91.665	110.26	102.1
91.354	107.07	103.59	106.7	102.35	102.97	104.93	100.52	110.58	110.46	91.645	110.2	102.09
91.33	107.05	103.56	106.67	102.31	102.93	104.91	100.46	110.56	110.41	91.601	110.15	102.04
91.305	107.04	103.54	106.65	102.28	102.91	104.89	100.42	110.51	110.33	91.571	110.09	102.02
91.281	106.98	103.52	106.62	102.25	102.87	104.88	100.39	110.46	110.26	91.536	110.04	101.97
91.263	106.98	103.5	106.61	102.22	102.84	104.86	100.35	110.47	110.23	91.493	110.04	101.93
91.249	106.99	103.49	106.6	102.2	102.82	104.84	100.33	110.47	110.19	91.459	110.02	101.91
91.232	106.99	103.47	106.57	102.18	102.78	104.83	100.3	110.48	110.16	91.434	110	101.89
91.209	106.95	103.46	106.54	102.15	102.76	104.82	100.26	110.4	110.1	91.399	109.97	101.85
91.186	106.93	103.43	106.5	102.11	102.72	104.8	100.22	110.34	110.06	91.358	109.94	101.81
91.162	106.92	103.41	106.47	102.08	102.7	104.77	100.17	110.29	110	91.32	109.89	101.79
91.137	106.89	103.39	106.43	102.05	102.66	104.76	100.11	110.29	109.94	91.285	109.83	101.74
91.112	106.87	103.36	106.4	102.01	102.61	104.74	100.06	110.25	109.89	91.249	109.78	101.71
91.086	106.83	103.33	106.37	101.98	102.58	104.71	99.992	110.21	109.83	91.218	109.73	101.68
91.063	106.82	103.31	106.36	101.95	102.56	104.69	99.94	110.22	109.77	91.197	109.68	101.63
91.041	106.8	103.29	106.32	101.91	102.52	104.68	99.897	110.22	109.72	91.163	109.63	101.6
91.019	106.77	103.27	106.28	101.89	102.49	104.66	99.854	110.21	109.67	91.128	109.6	101.57
91.002	106.77	103.25	106.26	101.87	102.47	104.65	99.824	110.21	109.63	91.101	109.57	101.55
90.991	106.78	103.24	106.26	101.85	102.45	104.63	99.806	110.22	109.62	91.099	109.55	101.51
90.969	106.75	103.22	106.22	101.82	102.42	104.62	99.767	110.21	109.56	91.066	109.54	101.46
90.94	106.69	103.2	106.17	101.78	102.37	104.58	99.704	110.15	109.48	91.022	109.48	101.43
90.921	106.69	103.18	106.16	101.75	102.35	104.56	99.653	110.14	109.43	90.994	109.45	101.4
90.897	106.67	103.16	106.13	101.72	102.31	104.54	99.589	110.08	109.38	90.953	109.4	101.36
90.87	106.64	103.13	106.08	101.69	102.27	104.52	99.534	110.05	109.33	90.915	109.35	101.33
90.848	106.64	103.11	106.05	101.65	102.22	104.5	99.488	110.04	109.28	90.906	109.29	101.3
90.824	106.61	103.09	106.04	101.63	102.19	104.48	99.429	110.04	109.22	90.876	109.24	101.25
90.802	106.61	103.07	106.01	101.6	102.17	104.45	99.374	110.05	109.17	90.836	109.19	101.22
90.778	106.55	103.05	105.99	101.56	102.14	104.44	99.327	109.99	109.11	90.798	109.13	101.2
90.753	106.52	103.02	105.97	101.53	102.1	104.42	99.276	109.97	109.06	90.756	109.08	101.17
90.737	106.52	103.01	105.96	101.51	102.08	104.41	99.239	109.96	109.04	90.739	109.04	101.15
90.717	106.51	102.99	105.94	101.47	102.06	104.39	99.203	109.95	109	90.7	109.01	101.12
90.692	106.47	102.96	105.9	101.44	102.02	104.38	99.149	109.93	108.93	90.67	108.96	101.09
90.672	106.43	102.95	105.88	101.42	102	104.36	99.115	109.91	108.87	90.634	108.94	101.06
90.65	106.42	102.93	105.85	101.39	101.97	104.34	99.071	109.91	108.82	90.601	108.89	101.04
90.629	106.42	102.91	105.83	101.36	101.94	104.32	99.021	109.88	108.78	90.578	108.84	101
90.603	106.37	102.88	105.8	101.33	101.91	104.31	98.975	109.85	108.71	90.539	108.8	100.95
90.578	106.32	102.86	105.77	101.3	101.88	104.28	98.932	109.82	108.65	90.505	108.75	100.91
90.567	106.33	102.85	105.76	101.28	101.87	104.27	98.896	109.84	108.64	90.479	108.75	100.89
90.543	106.29	102.83	105.72	101.25	101.82	104.25	98.868	109.78	108.57	90.44	108.71	100.85
90.526	106.26	102.8	105.69	101.23	101.79	104.24	98.85	109.8	108.53	90.435	108.7	100.81
90.511	106.27	102.78	105.66	101.2	101.77	104.22	98.823	109.81	108.51	90.419	108.7	100.77
90.491	106.23	102.76	105.63	101.18	101.75	104.21	98.801	109.79	108.44	90.397	108.68	100.74
90.471	106.19	102.74	105.58	101.15	101.73	104.19	98.779	109.75	108.37	90.4	108.69	100.71
90.452	106.15	102.72	105.53	101.13	101.69	104.18	98.757	109.75	108.32	90.381	108.7	100.67
90.444	106.15	102.72	105.5	101.12	101.67	104.19	98.765	109.77	108.28	90.381	108.72	100.63
90.442	106.17	102.72	105.49	101.11	101.65	104.19	98.797	109.78	108.23	90.377	108.75	100.59
90.437	106.17	102.71	105.46	101.1	101.64	104.19	98.812	109.8	108.2	90.358	108.78	100.59
90.43	106.18	102.71	105.43	101.09	101.64	104.19	98.828	109.82	108.15	90.339	108.8	100.57
90.419	106.17	102.69	105.4	101.08	101.63	104.19	98.815	109.84	108.11	90.318	108.81	100.55
90.413	106.19	102.7	105.37	101.06	101.64	104.19	98.84	109.85	108.04	90.3	108.82	100.53
90.401	106.18	102.7	105.35	101.04	101.65	104.19	98.844	109.85	107.97	90.271	108.83	100.51
90.383	106.16	102.69	105.32	101.01	101.63	104.19	98.789	109.85	107.92	90.238	108.81	100.49
90.365	106.16	102.68	105.28	100.98	101.61	104.18	98.745	109.86	107.86	90.219	108.78	100.46
90.351	106.16	102.68	105.25	100.96	101.58	104.18	98.697	109.87	107.83	90.203	108.76	100.44
90.331	106.16	102.66	105.21	100.93	101.57	104.18	98.666	109.86	107.78	90.168	108.71	100.41
90.317	106.17	102.65	105.2	100.91	101.56	104.17	98.656	109.87	107.75	90.14	108.68	100.4
90.297	106.16	102.63	105.18	100.88	101.52	104.16	98.62	109.87	107.7	90.107	108.64	100.37
90.281	106.16	102.62	105.17	100.86	101.49	104.16	98.569	109.88	107.65	90.068	108.61	100.34
90.258	106.14	102.6	105.14	100.83	101.46	104.15	98.549	109.84	107.58	90.041	108.54	100.33
90.232	106.12	102.58	105.12	100.8	101.41	104.14	98.501	109.79	107.52	89.991	108.48	100.28
90.206	106.07	102.56	105.1	100.76	101.38	104.12	98.466	109.72	107.45	89.944	108.43	100.25
90.185	106.03	102.54	105.08	100.73	101.34	104.1	98.43	109.72	107.4	89.903	108.4	100.21
90.173	106.03	102.53	105.06	100.7	101.31	104.1	98.411	109.74	107.37	89.894	108.39	100.21
90.167	106.04	102.52	105.07	100.7	101.3	104.09	98.391	109.75	107.36	89.885	108.38	100.19
90.146	106.01	102.5	105.04	100.68	101.26	104.08	98.347	109.75	107.31	89.86	108.35	100.14
90.124	105.97	102.48	105	100.65	101.23	104.06	98.299	109.71	107.24	89.833	108.33	100.13
90.106	105.95	102.46	104.96	100.63	101.2	104.06	98.257	109.71	107.18	89.821	108.32	100.11
90.104	105.96	102.47	104.93	100.64	101.21	104.06	98.267	109.71	107.13	89.818	108.35	100.11
90.096	105.97	102.47	104.9	100.62	101.22	104.07	98.275	109.73	107.06	89.813	108.34	100.11
90.085	105.96	102.47	104.88	100.61	101.23	104.07	98.282	109.74	106.99	89.787	108.35	100.09
90.071	105.96	102.46	104.86	100.58	101.2	104.06	98.223	109.74	106.99	89.778	108.32	100.09
90.057	105.97	102.45	104.84	100.56	101.19	104.05	98.166	109.76	106.95	89.757	108.29	100.07
90.042	105.97	102.45	104.82	100.53	101.16	104.04	98.151	109.77	106.92	89.723	108.25	100.06
90.026	105.98	102.43	104.81	100.5	101.14	104.03	98.111	109.77	106.88	89.697	108.22	100.06
90.004	105.95	102.41	104.78	100.47	101.1	104.02	98.053	109.73	106.83	89.658	108.18	100.05
89.98	105.9	102.39	104.75	100.44	101.07	104.01	98.021	109.67	106.77	89.631	108.13	100.01
89.956	105.84	102.37	104.74	100.41	101.04	104	97.981	109.64	106.7	89.602	108.06	99.977
89.933	105.82	102.35	104.73	100.37	101.01	103.98	97.939	109.63	106.63	89.572	108	99.944
89.912	105.78	102.33	104.7	100.35	100.99	103.97	97.892	109.63	106.59	89.541	107.97	99.91
89.895	105.78	102.31	104.7	100.32	100.95	103.95	97.835	109.64	106.56	89.528	107.94	99.895
89.882	105.79	102.3	104.7	100.3	100.91	103.94	97.802	109.64	106.56	89.523	107.9	99.876
89.858	105.76	102.28	104.66	100.27	100.89	103.92	97.762	109.65	106.5	89.484	107.84	99.84
89.832	105.69	102.26	104.63	100.24	100.85	103.91	97.717	109.6	106.45	89.439	107.78	99.795
89.81	105.69	102.24	104.59	100.22	100.81	103.9	97.668	109.57	106.38	89.41	107.73	99.779
89.786	105.67	102.22	104.56	100.18	100.78	103.88	97.608	109.54	106.33	89.377	107.69	99.738
89.765	105.67	102.2	104.53	100.15	100.75	103.87	97.572	109.54	106.29	89.338	107.64	99.703
89.74	105.64	102.18	104.5	100.11	100.7	103.85	97.524	109.5	106.23	89.305	107.59	99.677
89.722	105.64	102.16	104.48	100.09	100.68	103.84	97.494	109.5	106.19	89.287	107.57	99.635
89.706	105.64	102.14	104.46	100.07	100.64	103.82	97.45	109.5	106.18	89.273	107.55	99.609
89.689	105.64	102.13	104.44	100.04	100.61	103.8	97.385	109.52	106.16	89.256	107.53	99.567
89.658	105.56	102.11	104.4	100.01	100.56	103.78	97.329	109.42	106.07	89.202	107.47	99.53
89.632	105.52	102.09	104.36	99.975	100.52	103.76	97.281	109.4	106.01	89.168	107.41	99.497
89.61	105.5	102.06	104.32	99.945	100.49	103.74	97.241	109.4	105.95	89.137	107.37	99.475
89.589	105.46	102.05	104.29	99.915	100.47	103.73	97.229	109.37	105.9	89.102	107.33	99.443
89.575	105.47	102.04	104.29	99.897	100.44	103.71	97.202	109.37	105.87	89.072	107.35	99.405
89.555	105.44	102.02	104.26	99.875	100.42	103.69	97.18	109.32	105.82	89.046	107.33	99.374
89.536	105.4	102	104.23	99.852	100.39	103.68	97.165	109.31	105.77	89.011	107.31	99.344
89.525	105.41	101.98	104.22	99.829	100.38	103.66	97.132	109.32	105.74	88.995	107.33	99.331
89.509	105.4	101.96	104.2	99.801	100.34	103.64	97.097	109.33	105.76	88.991	107.31	99.299
89.479	105.34	101.94	104.14	99.766	100.3	103.61	97.031	109.23	105.67	88.942	107.24	99.28
89.454	105.3	101.92	104.1	99.739	100.27	103.59	96.979	109.19	105.59	88.905	107.2	99.253
89.429	105.24	101.9	104.07	99.703	100.24	103.57	96.918	109.1	105.51	88.867	107.17	99.235
89.405	105.2	101.88	104.04	99.669	100.2	103.55	96.851	109.09	105.46	88.837	107.13	99.211
89.38	105.15	101.86	104	99.643	100.18	103.52	96.823	109.01	105.4	88.796	107.07	99.178
89.356	105.12	101.83	103.98	99.612	100.14	103.5	96.768	109.01	105.35	88.765	107.03	99.148
89.339	105.12	101.81	103.97	99.584	100.12	103.49	96.713	109.02	105.32	88.751	107	99.118
89.316	105.13	101.79	103.94	99.555	100.09	103.47	96.662	109.01	105.27	88.711	106.94	99.081
89.291	105.07	101.77	103.9	99.525	100.06	103.45	96.596	108.97	105.19	88.682	106.9	99.052
89.268	105.04	101.75	103.87	99.496	100.03	103.43	96.539	108.95	105.16	88.647	106.85	99.02
89.244	105.01	101.73	103.83	99.465	100	103.43	96.511	108.94	105.1	88.608	106.79	98.993
89.229	105.01	101.7	103.82	99.446	99.973	103.4	96.449	108.95	105.13	88.6	106.77	98.974
89.211	105	101.68	103.79	99.423	99.958	103.4	96.436	108.95	105.08	88.574	106.73	98.958
89.184	104.93	101.65	103.76	99.392	99.924	103.37	96.38	108.9	105.01	88.534	106.67	98.932
89.167	104.93	101.63	103.74	99.366	99.891	103.36	96.326	108.9	104.99	88.526	106.63	98.904
89.144	104.89	101.61	103.72	99.341	99.867	103.35	96.275	108.88	104.93	88.497	106.59	98.871
89.12	104.87	101.59	103.68	99.316	99.819	103.33	96.234	108.85	104.87	88.464	106.53	98.851
89.097	104.86	101.57	103.65	99.287	99.787	103.31	96.193	108.85	104.84	88.435	106.47	98.81
89.075	104.85	101.55	103.64	99.263	99.747	103.29	96.137	108.84	104.79	88.398	106.42	98.77
89.05	104.82	101.52	103.6	99.233	99.729	103.27	96.09	108.79	104.73	88.355	106.38	98.729
89.034	104.81	101.5	103.59	99.211	99.712	103.26	96.049	108.8	104.71	88.331	106.36	98.702
89.01	104.78	101.48	103.55	99.183	99.686	103.24	95.997	108.76	104.64	88.297	106.32	98.678
88.991	104.78	101.46	103.53	99.16	99.641	103.22	95.951	108.74	104.61	88.276	106.3	98.642
88.97	104.76	101.44	103.5	99.134	99.615	103.2	95.928	108.71	104.56	88.236	106.27	98.616
88.951	104.71	101.42	103.46	99.111	99.584	103.2	95.929	108.7	104.51	88.204	106.25	98.577
88.935	104.71	101.41	103.46	99.09	99.562	103.18	95.904	108.71	104.46	88.181	106.26	98.547
88.915	104.71	101.4	103.43	99.069	99.543	103.16	95.871	108.71	104.41	88.137	106.23	98.5
88.89	104.67	101.38	103.39	99.04	99.515	103.14	95.822	108.68	104.34	88.101	106.18	98.475
88.867	104.64	101.36	103.36	99.012	99.484	103.12	95.757	108.66	104.28	88.067	106.15	98.45
88.842	104.62	101.33	103.33	98.979	99.45	103.1	95.695	108.6	104.24	88.032	106.1	98.411
88.822	104.63	101.31	103.3	98.947	99.419	103.08	95.658	108.6	104.2	88.003	106.04	98.395
88.798	104.62	101.29	103.28	98.914	99.386	103.06	95.617	108.55	104.14	87.962	105.98	98.359
88.773	104.58	101.26	103.23	98.886	99.351	103.03	95.583	108.46	104.08	87.925	105.94	98.34
88.751	104.55	101.24	103.21	98.856	99.33	103.01	95.533	108.46	104.03	87.898	105.9	98.297
88.73	104.51	101.23	103.18	98.833	99.301	103	95.487	108.4	103.99	87.881	105.85	98.271
88.71	104.49	101.2	103.16	98.808	99.269	102.98	95.443	108.4	103.96	87.855	105.81	98.241
88.691	104.5	101.18	103.14	98.779	99.243	102.97	95.426	108.38	103.91	87.824	105.77	98.209
88.672	104.49	101.16	103.11	98.755	99.22	102.95	95.41	108.33	103.86	87.809	105.74	98.194
88.652	104.48	101.15	103.08	98.73	99.188	102.93	95.366	108.33	103.81	87.791	105.71	98.171
88.626	104.43	101.12	103.04	98.698	99.148	102.91	95.311	108.33	103.75	87.75	105.68	98.125
88.604	104.42	101.1	103.03	98.674	99.116	102.89	95.277	108.28	103.7	87.722	105.64	98.086
88.574	104.36	101.07	102.98	98.645	99.071	102.86	95.225	108.18	103.63	87.682	105.58	98.031
88.555	104.34	101.05	102.97	98.62	99.034	102.85	95.171	108.17	103.62	87.661	105.52	97.999
88.532	104.34	101.04	102.94	98.589	99.013	102.83	95.118	108.17	103.57	87.631	105.46	97.954
88.509	104.29	101.01	102.91	98.559	98.996	102.81	95.079	108.16	103.51	87.591	105.41	97.926
88.491	104.29	100.99	102.89	98.542	98.964	102.79	95.03	108.17	103.48	87.574	105.38	97.889
88.47	104.26	100.97	102.88	98.513	98.929	102.77	94.997	108.17	103.43	87.541	105.35	97.85
88.457	104.27	100.95	102.88	98.493	98.916	102.75	94.957	108.18	103.41	87.53	105.33	97.827
88.429	104.24	100.93	102.85	98.469	98.885	102.73	94.899	108.11	103.34	87.491	105.26	97.783
88.403	104.19	100.91	102.81	98.437	98.85	102.71	94.86	108.04	103.28	87.461	105.21	97.746
88.379	104.13	100.88	102.78	98.406	98.825	102.69	94.83	107.98	103.22	87.425	105.16	97.733
88.355	104.06	100.85	102.74	98.378	98.779	102.67	94.798	107.98	103.18	87.382	105.13	97.684
88.336	104.06	100.84	102.72	98.352	98.755	102.65	94.774	107.96	103.13	87.361	105.11	97.671
88.319	104.06	100.82	102.69	98.325	98.735	102.63	94.757	107.97	103.09	87.324	105.1	97.638
88.305	104.06	100.8	102.67	98.303	98.707	102.62	94.745	107.98	103.06	87.305	105.11	97.601
88.292	104.07	100.79	102.65	98.286	98.704	102.61	94.723	107.98	103.02	87.277	105.09	97.583
88.267	104	100.77	102.62	98.257	98.674	102.59	94.662	107.95	102.96	87.247	105.06	97.554
88.247	103.95	100.74	102.58	98.236	98.632	102.57	94.611	107.96	102.92	87.22	105.06	97.528
88.224	103.89	100.72	102.53	98.209	98.6	102.55	94.584	107.88	102.86	87.194	105.04	97.514
88.206	103.84	100.71	102.49	98.184	98.57	102.55	94.57	107.86	102.81	87.174	105.02	97.479
88.193	103.82	100.7	102.45	98.158	98.55	102.54	94.571	107.88	102.77	87.17	105.02	97.449
88.173	103.77	100.69	102.41	98.136	98.525	102.53	94.543	107.88	102.69	87.139	105.05	97.422
88.153	103.75	100.68	102.37	98.111	98.491	102.52	94.513	107.84	102.62	87.096	105.04	97.391
88.133	103.72	100.66	102.34	98.082	98.471	102.5	94.471	107.82	102.56	87.06	105	97.361
88.116	103.71	100.65	102.32	98.058	98.436	102.49	94.422	107.82	102.55	87.027	104.96	97.338
88.102	103.72	100.64	102.32	98.035	98.419	102.48	94.372	107.84	102.53	87.004	104.92	97.307
88.087	103.73	100.62	102.31	98.017	98.401	102.46	94.337	107.84	102.5	86.984	104.88	97.282
88.063	103.67	100.6	102.27	97.986	98.371	102.46	94.313	107.75	102.43	86.951	104.83	97.245
88.036	103.6	100.57	102.23	97.954	98.336	102.43	94.263	107.71	102.37	86.906	104.79	97.229
88.013	103.59	100.55	102.2	97.925	98.302	102.41	94.211	107.67	102.32	86.865	104.74	97.216
87.992	103.56	100.53	102.17	97.894	98.271	102.39	94.164	107.66	102.29	86.835	104.71	97.195
87.976	103.56	100.52	102.16	97.871	98.234	102.37	94.108	107.67	102.27	86.821	104.66	97.167
87.958	103.56	100.5	102.16	97.846	98.213	102.35	94.081	107.66	102.23	86.803	104.62	97.133
87.935	103.54	100.48	102.15	97.819	98.192	102.33	94.034	107.65	102.16	86.774	104.56	97.112
87.912	103.49	100.46	102.12	97.791	98.155	102.31	94.006	107.63	102.11	86.732	104.53	97.083
87.891	103.48	100.44	102.09	97.761	98.119	102.29	93.961	107.63	102.05	86.707	104.5	97.054
87.878	103.48	100.42	102.08	97.74	98.088	102.28	93.921	107.65	102.03	86.693	104.51	97.035
87.856	103.44	100.4	102.05	97.713	98.054	102.27	93.898	107.6	101.98	86.655	104.48	96.998
87.841	103.44	100.39	102.04	97.692	98.06	102.25	93.886	107.61	101.93	86.624	104.46	96.958
87.824	103.45	100.37	102.02	97.667	98.036	102.24	93.868	107.62	101.88	86.593	104.46	96.909
87.806	103.4	100.36	101.98	97.643	98	102.23	93.847	107.6	101.83	86.558	104.46	96.887
87.785	103.36	100.35	101.94	97.619	97.976	102.22	93.81	107.6	101.76	86.53	104.46	96.86
87.765	103.37	100.33	101.9	97.591	97.966	102.2	93.746	107.61	101.71	86.495	104.43	96.833
87.747	103.37	100.32	101.88	97.568	97.943	102.18	93.69	107.6	101.68	86.465	104.41	96.809
87.734	103.37	100.31	101.86	97.543	97.914	102.17	93.63	107.61	101.8	86.456	104.39	96.775
87.712	103.37	100.29	101.86	97.516	97.888	102.15	93.577	107.56	101.75	86.418	104.34	96.743
87.69	103.33	100.27	101.82	97.491	97.862	102.14	93.563	107.5	101.69	86.38	104.28	96.715
87.672	103.31	100.25	101.8	97.463	97.831	102.13	93.518	107.5	101.67	86.356	104.25	96.686
87.646	103.26	100.23	101.76	97.433	97.803	102.12	93.472	107.49	101.61	86.31	104.19	96.655
87.623	103.22	100.2	101.73	97.406	97.761	102.1	93.443	107.43	101.57	86.272	104.15	96.619
87.603	103.2	100.18	101.7	97.376	97.753	102.08	93.381	107.44	101.52	86.248	104.13	96.595
87.589	103.2	100.17	101.7	97.354	97.721	102.06	93.347	107.45	101.5	86.226	104.1	96.582
87.565	103.15	100.15	101.68	97.325	97.698	102.04	93.303	107.42	101.45	86.192	104.05	96.549
87.545	103.11	100.12	101.65	97.3	97.669	102.03	93.283	107.39	101.4	86.159	104.04	96.529
87.523	103.07	100.1	101.62	97.277	97.64	102.01	93.253	107.36	101.34	86.118	104.02	96.495
87.509	103.08	100.09	101.6	97.255	97.608	101.99	93.226	107.36	101.3	86.092	104.03	96.479
87.49	103.04	100.07	101.57	97.232	97.58	101.98	93.209	107.36	101.26	86.058	104.03	96.439
87.474	103.04	100.05	101.54	97.211	97.547	101.96	93.175	107.37	101.24	86.037	104.02	96.408
87.448	103	100.03	101.5	97.189	97.511	101.94	93.123	107.33	101.18	86.011	103.97	96.38
87.421	102.93	100	101.46	97.159	97.475	101.91	93.075	107.25	101.12	85.976	103.92	96.359
87.398	102.89	99.981	101.43	97.132	97.436	101.89	93.025	107.22	101.06	85.95	103.87	96.322
87.372	102.84	99.959	101.39	97.106	97.401	101.87	92.968	107.22	100.99	85.916	103.83	96.295
87.354	102.84	99.942	101.39	97.081	97.37	101.85	92.922	107.22	100.96	85.893	103.77	96.281
87.329	102.79	99.918	101.37	97.054	97.355	101.83	92.876	107.16	100.9	85.865	103.71	96.253
87.305	102.75	99.899	101.34	97.026	97.32	101.81	92.837	107.11	100.84	85.829	103.66	96.228
87.285	102.74	99.877	101.31	97	97.303	101.79	92.785	107.11	100.8	85.802	103.63	96.2
87.263	102.7	99.853	101.28	96.973	97.268	101.78	92.733	107.08	100.77	85.774	103.58	96.167
87.242	102.7	99.835	101.25	96.947	97.236	101.76	92.679	107.09	100.73	85.746	103.54	96.141
87.214	102.63	99.809	101.21	96.917	97.213	101.74	92.638	107	100.66	85.706	103.47	96.109
87.187	102.57	99.784	101.18	96.886	97.171	101.72	92.605	106.93	100.6	85.66	103.42	96.083
87.17	102.56	99.767	101.16	96.864	97.145	101.7	92.574	106.93	100.56	85.64	103.4	96.049
87.155	102.56	99.748	101.13	96.847	97.122	101.69	92.546	106.93	100.53	85.604	103.39	96.018
87.13	102.51	99.729	101.1	96.822	97.085	101.66	92.519	106.85	100.47	85.567	103.36	95.985
87.112	102.5	99.712	101.08	96.802	97.047	101.65	92.492	106.86	100.43	85.542	103.34	95.971
87.096	102.5	99.699	101.06	96.777	97.018	101.64	92.442	106.87	100.41	85.526	103.31	95.939
87.076	102.5	99.676	101.04	96.752	96.985	101.62	92.4	106.84	100.38	85.503	103.26	95.915
87.052	102.47	99.658	101.01	96.726	96.945	101.6	92.353	106.79	100.31	85.468	103.22	95.874
87.029	102.44	99.636	100.98	96.697	96.918	101.57	92.309	106.76	100.27	85.44	103.17	95.85
87.004	102.41	99.617	100.95	96.669	96.884	101.56	92.263	106.69	100.21	85.407	103.11	95.806
86.986	102.4	99.597	100.94	96.641	96.864	101.54	92.216	106.69	100.18	85.379	103.08	95.77
86.967	102.39	99.578	100.92	96.627	96.834	101.52	92.171	106.69	100.15	85.349	103.04	95.736
86.947	102.4	99.557	100.91	96.601	96.812	101.5	92.127	106.68	100.1	85.311	103	95.713
86.925	102.35	99.538	100.87	96.573	96.795	101.49	92.102	106.65	100.04	85.28	102.99	95.681
86.909	102.36	99.521	100.86	96.551	96.771	101.48	92.077	106.64	99.995	85.256	102.98	95.664
86.893	102.35	99.503	100.84	96.531	96.73	101.47	92.052	106.65	99.967	85.239	102.95	95.636
86.872	102.31	99.479	100.82	96.508	96.706	101.45	92.016	106.62	99.914	85.201	102.93	95.607
86.848	102.24	99.452	100.77	96.48	96.685	101.43	91.973	106.57	99.849	85.169	102.93	95.571
86.839	102.24	99.45	100.75	96.468	96.69	101.43	91.987	106.6	99.807	85.151	102.94	95.538
86.824	102.18	99.436	100.71	96.446	96.66	101.42	91.981	106.62	99.766	85.137	102.94	95.515
86.812	102.17	99.436	100.67	96.429	96.638	101.42	91.983	106.64	99.728	85.12	102.94	95.497
86.802	102.17	99.436	100.64	96.412	96.613	101.42	91.979	106.65	99.683	85.094	102.96	95.482
86.79	102.17	99.43	100.59	96.393	96.581	101.42	91.97	106.65	99.654	85.07	102.97	95.456
86.775	102.13	99.416	100.56	96.37	96.562	101.42	91.966	106.68	99.604	85.043	102.96	95.437
86.755	102.1	99.397	100.52	96.346	96.526	101.42	91.928	106.68	99.541	85.01	102.95	95.413
86.744	102.09	99.382	100.49	96.327	96.501	101.42	91.914	106.7	99.515	85.002	102.94	95.4
86.728	102.06	99.368	100.45	96.305	96.472	101.41	91.878	106.71	99.476	84.978	102.94	95.388
86.715	102.04	99.365	100.41	96.282	96.458	101.41	91.881	106.71	99.42	84.955	102.94	95.377
86.706	102.01	99.364	100.38	96.266	96.457	101.41	91.906	106.72	99.37	84.935	102.95	95.37
86.684	101.95	99.355	100.33	96.245	96.429	101.39	91.896	106.71	99.299	84.891	102.96	95.348
86.66	101.89	99.345	100.29	96.221	96.384	101.37	91.843	106.69	99.231	84.853	102.94	95.325
86.644	101.88	99.338	100.25	96.199	96.398	101.36	91.809	106.69	99.163	84.828	102.92	95.311
86.632	101.89	99.331	100.24	96.181	96.397	101.36	91.791	106.7	99.134	84.808	102.91	95.298
86.615	101.86	99.316	100.21	96.163	96.362	101.36	91.763	106.68	99.11	84.777	102.86	95.278
86.595	101.83	99.306	100.18	96.146	96.338	101.34	91.732	106.65	99.049	84.745	102.81	95.255
86.58	101.83	99.293	100.15	96.125	96.33	101.33	91.686	106.66	99.029	84.711	102.79	95.233
86.564	101.83	99.286	100.13	96.104	96.313	101.32	91.659	106.67	98.978	84.693	102.77	95.214
86.558	101.84	99.28	100.14	96.095	96.284	101.31	91.652	106.69	98.975	84.692	102.77	95.193
86.548	101.85	99.281	100.14	96.077	96.281	101.3	91.625	106.7	98.936	84.671	102.76	95.169
86.537	101.86	99.271	100.13	96.059	96.243	101.29	91.585	106.73	98.915	84.65	102.78	95.164
86.534	101.87	99.274	100.12	96.057	96.214	101.29	91.587	106.76	98.902	84.634	102.8	95.175
86.527	101.88	99.275	100.08	96.041	96.201	101.3	91.607	106.77	98.873	84.62	102.78	95.169
86.514	101.87	99.264	100.05	96.027	96.179	101.29	91.611	106.78	98.822	84.605	102.78	95.155
86.513	101.88	99.269	100.03	96.041	96.152	101.29	91.641	106.77	98.795	84.588	102.82	95.139
86.511	101.9	99.274	100.03	96.059	96.131	101.29	91.657	106.78	98.78	84.579	102.83	95.133
86.523	101.92	99.278	100.03	96.084	96.142	101.3	91.703	106.82	98.778	84.56	102.87	95.133
86.53	101.94	99.28	100.03	96.083	96.147	101.3	91.738	106.84	98.765	84.547	102.9	95.152
86.529	101.96	99.283	100.02	96.079	96.156	101.3	91.762	106.84	98.719	84.514	102.94	95.165
86.522	101.96	99.281	99.999	96.07	96.159	101.31	91.771	106.85	98.681	84.486	102.95	95.15
86.525	101.98	99.28	100	96.081	96.178	101.31	91.792	106.87	98.671	84.463	102.99	95.162
86.521	101.99	99.277	100	96.085	96.162	101.31	91.788	106.9	98.657	84.456	103.03	95.135
86.515	102	99.28	99.969	96.074	96.156	101.32	91.784	106.91	98.618	84.445	103.04	95.131
86.508	102	99.281	99.95	96.066	96.151	101.32	91.785	106.92	98.584	84.443	103.04	95.122
86.498	102.01	99.28	99.916	96.048	96.134	101.32	91.779	106.93	98.544	84.428	103.03	95.117
86.485	102.01	99.277	99.883	96.031	96.134	101.32	91.777	106.93	98.484	84.402	103.02	95.1
86.48	102.02	99.276	99.866	96.027	96.132	101.32	91.799	106.93	98.433	84.378	103.06	95.096
86.478	102.03	99.279	99.87	96.022	96.118	101.32	91.793	106.94	98.632	84.363	103.1	95.086
86.475	102.04	99.28	99.859	96.022	96.092	101.32	91.784	106.97	98.762	84.351	103.15	95.078
86.47	102.05	99.28	99.853	96.022	96.089	101.33	91.765	106.98	98.738	84.325	103.16	95.079
86.458	102.02	99.274	99.818	96.008	96.084	101.33	91.758	106.99	98.69	84.301	103.16	95.069
86.441	101.97	99.266	99.781	95.985	96.061	101.31	91.74	106.99	98.639	84.279	103.13	95.059
86.435	101.98	99.268	99.772	95.97	96.136	101.32	91.745	106.99	98.582	84.248	103.15	95.063
86.417	101.94	99.258	99.73	95.947	96.109	101.31	91.726	106.99	98.519	84.21	103.15	95.051
86.401	101.95	99.247	99.723	95.926	96.107	101.3	91.684	106.96	98.471	84.18	103.1	95.041
86.39	101.95	99.236	99.706	95.908	96.074	101.29	91.65	106.97	98.479	84.16	103.1	95.032
86.374	101.94	99.22	99.684	95.886	96.046	101.28	91.612	106.98	98.474	84.143	103.06	95.016
86.353	101.91	99.206	99.651	95.861	96.013	101.26	91.578	106.93	98.437	84.114	103.02	94.993
86.341	101.92	99.201	99.651	95.847	96.012	101.25	91.53	106.95	98.417	84.096	102.99	94.996
86.321	101.89	99.185	99.635	95.823	95.974	101.24	91.501	106.91	98.374	84.065	102.95	94.972
86.308	101.88	99.175	99.627	95.8	95.965	101.24	91.469	106.89	98.344	84.032	102.92	94.963
86.286	101.86	99.163	99.602	95.776	95.946	101.22	91.434	106.85	98.29	83.993	102.87	94.948
86.264	101.81	99.149	99.567	95.75	95.92	101.21	91.401	106.81	98.246	83.959	102.82	94.921
86.247	101.78	99.138	99.54	95.727	95.887	101.19	91.374	106.81	98.216	83.932	102.81	94.904
86.233	101.76	99.128	99.507	95.709	95.868	101.18	91.338	106.81	98.194	83.921	102.79	94.893
86.214	101.75	99.118	99.477	95.683	95.839	101.16	91.298	106.83	98.148	83.89	102.76	94.87
86.195	101.73	99.112	99.443	95.658	95.838	101.14	91.271	106.8	98.086	83.863	102.73	94.862
86.175	101.7	99.101	99.414	95.631	95.819	101.12	91.217	106.75	98.015	83.825	102.71	94.852
86.154	101.67	99.082	99.393	95.609	95.795	101.11	91.169	106.76	97.947	83.79	102.66	94.839
86.132	101.62	99.065	99.357	95.588	95.759	101.09	91.11	106.72	97.911	83.761	102.62	94.816
86.109	101.58	99.047	99.318	95.559	95.723	101.08	91.074	106.64	97.854	83.722	102.56	94.796
86.092	101.55	99.039	99.295	95.544	95.704	101.07	91.033	106.65	97.813	83.703	102.51	94.774
86.074	101.54	99.026	99.281	95.525	95.672	101.06	90.983	106.66	97.78	83.674	102.47	94.748
86.062	101.55	99.021	99.27	95.506	95.669	101.05	90.945	106.66	97.764	83.658	102.45	94.719
86.039	101.51	99.002	99.241	95.478	95.636	101.03	90.918	106.58	97.722	83.617	102.41	94.684
86.014	101.47	98.986	99.209	95.452	95.597	101.01	90.882	106.49	97.662	83.581	102.35	94.664
85.993	101.43	98.969	99.191	95.427	95.578	100.99	90.853	106.46	97.608	83.556	102.31	94.643
85.975	101.39	98.95	99.174	95.403	95.534	100.98	90.798	106.46	97.588	83.526	102.28	94.602
85.957	101.39	98.935	99.157	95.379	95.528	100.96	90.762	106.46	97.551	83.507	102.23	94.564
85.938	101.35	98.92	99.136	95.358	95.491	100.94	90.731	106.46	97.502	83.483	102.2	94.551
85.917	101.31	98.899	99.104	95.333	95.461	100.93	90.694	106.42	97.456	83.45	102.18	94.524
85.895	101.27	98.879	99.075	95.309	95.428	100.92	90.633	106.39	97.411	83.425	102.14	94.504
85.872	101.25	98.866	99.043	95.284	95.404	100.89	90.567	106.33	97.352	83.399	102.09	94.477
85.848	101.22	98.851	99.017	95.257	95.361	100.87	90.517	106.26	97.301	83.372	102.03	94.445
85.822	101.17	98.831	98.982	95.23	95.343	100.85	90.453	106.21	97.24	83.335	101.97	94.411
85.799	101.13	98.807	98.964	95.207	95.306	100.83	90.401	106.16	97.187	83.298	101.93	94.391
85.783	101.12	98.794	98.952	95.182	95.288	100.82	90.368	106.16	97.157	83.27	101.9	94.377
85.766	101.12	98.775	98.933	95.158	95.257	100.8	90.314	106.16	97.129	83.249	101.87	94.354
85.745	101.09	98.761	98.905	95.135	95.235	100.79	90.283	106.1	97.088	83.221	101.81	94.323
85.718	101.01	98.736	98.87	95.108	95.191	100.77	90.231	106.06	97.029	83.182	101.77	94.288
85.7	100.98	98.718	98.856	95.086	95.166	100.75	90.197	106.05	97	83.16	101.73	94.257
85.677	100.95	98.699	98.822	95.06	95.128	100.73	90.163	105.99	96.945	83.132	101.68	94.23
85.658	100.93	98.681	98.806	95.039	95.104	100.71	90.126	105.96	96.907	83.112	101.65	94.193
85.632	100.88	98.662	98.772	95.012	95.07	100.71	90.082	105.87	96.841	83.08	101.58	94.153
85.613	100.88	98.642	98.749	94.989	95.035	100.69	90.035	105.87	96.809	83.051	101.56	94.132
85.587	100.82	98.619	98.714	94.964	94.996	100.67	89.988	105.79	96.756	83.018	101.5	94.103
85.566	100.78	98.598	98.701	94.939	94.963	100.65	89.944	105.75	96.707	82.986	101.45	94.085
85.546	100.75	98.58	98.672	94.916	94.94	100.64	89.904	105.71	96.665	82.957	101.43	94.057
85.53	100.75	98.568	98.661	94.897	94.918	100.62	89.876	105.71	96.635	82.944	101.4	94.034
85.509	100.72	98.551	98.623	94.875	94.902	100.6	89.817	105.66	96.577	82.918	101.37	94.019
85.485	100.69	98.533	98.588	94.849	94.864	100.58	89.757	105.6	96.533	82.886	101.31	93.986
85.465	100.67	98.515	98.575	94.823	94.828	100.56	89.707	105.59	96.504	82.865	101.26	93.953
85.44	100.64	98.493	98.546	94.797	94.786	100.54	89.676	105.52	96.443	82.827	101.2	93.93
85.417	100.6	98.477	98.522	94.772	94.755	100.52	89.643	105.46	96.391	82.801	101.14	93.893
85.398	100.55	98.455	98.499	94.75	94.732	100.51	89.597	105.46	96.354	82.766	101.1	93.882
85.379	100.54	98.438	98.468	94.728	94.703	100.48	89.558	105.47	96.315	82.732	101.07	93.865
85.368	100.55	98.427	98.469	94.715	94.69	100.46	89.549	105.48	96.297	82.709	101.07	93.846
85.347	100.54	98.41	98.448	94.696	94.653	100.44	89.52	105.45	96.245	82.676	101.04	93.818
85.321	100.48	98.391	98.424	94.67	94.613	100.42	89.468	105.38	96.184	82.643	100.97	93.788
85.296	100.41	98.371	98.386	94.642	94.579	100.4	89.427	105.3	96.127	82.614	100.92	93.755
85.273	100.35	98.345	98.367	94.62	94.55	100.38	89.367	105.26	96.084	82.585	100.89	93.732
85.249	100.31	98.32	98.333	94.602	94.514	100.36	89.323	105.22	96.032	82.554	100.82	93.699
85.23	100.29	98.297	98.303	94.579	94.477	100.34	89.28	105.2	96.01	82.532	100.78	93.67
85.211	100.29	98.277	98.282	94.556	94.44	100.32	89.238	105.19	95.98	82.503	100.75	93.642
85.193	100.28	98.258	98.255	94.531	94.42	100.3	89.211	105.17	95.937	82.475	100.72	93.615
85.171	100.23	98.243	98.221	94.509	94.385	100.29	89.182	105.16	95.884	82.449	100.68	93.588
85.151	100.2	98.224	98.199	94.485	94.358	100.27	89.157	105.08	95.83	82.413	100.66	93.556
85.132	100.18	98.208	98.177	94.464	94.333	100.25	89.11	105.08	95.793	82.394	100.64	93.535
85.111	100.17	98.19	98.158	94.444	94.304	100.23	89.063	105.05	95.758	82.374	100.58	93.509
85.086	100.12	98.168	98.13	94.416	94.271	100.2	89.008	104.98	95.713	82.339	100.53	93.461
85.066	100.1	98.152	98.109	94.393	94.244	100.19	88.96	104.95	95.671	82.31	100.49	93.429
85.045	100.11	98.134	98.085	94.368	94.209	100.17	88.923	104.9	95.624	82.278	100.45	93.394
85.021	100.08	98.113	98.054	94.342	94.171	100.15	88.886	104.84	95.575	82.244	100.4	93.362
85	100.03	98.089	98.022	94.319	94.137	100.13	88.845	104.83	95.538	82.214	100.38	93.336
84.981	100	98.071	98.002	94.295	94.134	100.11	88.815	104.8	95.486	82.186	100.35	93.316
84.961	99.997	98.054	97.976	94.271	94.105	100.09	88.778	104.79	95.447	82.157	100.33	93.274
84.935	99.947	98.032	97.937	94.244	94.064	100.06	88.713	104.74	95.389	82.123	100.28	93.24
84.911	99.905	98.01	97.902	94.222	94.024	100.04	88.669	104.67	95.34	82.092	100.23	93.214
84.89	99.871	97.99	97.886	94.201	93.997	100.02	88.633	104.6	95.294	82.066	100.18	93.203
84.871	99.834	97.974	97.866	94.179	93.976	100.01	88.596	104.56	95.262	82.042	100.13	93.177
84.849	99.799	97.948	97.854	94.154	93.949	99.987	88.546	104.52	95.217	82.014	100.09	93.152
84.829	99.796	97.929	97.833	94.129	93.919	99.963	88.508	104.53	95.185	81.987	100.05	93.116
84.812	99.797	97.915	97.819	94.109	93.896	99.946	88.474	104.53	95.155	81.962	100.02	93.086
84.789	99.734	97.893	97.8	94.084	93.864	99.932	88.435	104.47	95.103	81.926	99.98	93.067
84.771	99.703	97.873	97.779	94.061	93.833	99.913	88.39	104.44	95.089	81.901	99.944	93.049
84.748	99.662	97.844	97.756	94.036	93.806	99.892	88.349	104.44	95.037	81.874	99.897	93.015
84.725	99.609	97.822	97.724	94.012	93.775	99.869	88.312	104.41	94.985	81.841	99.863	92.997
84.708	99.583	97.808	97.707	93.99	93.751	99.856	88.296	104.38	94.947	81.814	99.833	92.98
84.686	99.544	97.785	97.678	93.967	93.73	99.835	88.251	104.34	94.903	81.787	99.789	92.96
84.664	99.546	97.768	97.649	93.945	93.7	99.809	88.185	104.31	94.861	81.761	99.751	92.933
84.642	99.5	97.748	97.616	93.922	93.663	99.789	88.138	104.27	94.815	81.732	99.701	92.915
84.621	99.459	97.735	97.596	93.903	93.635	99.774	88.088	104.25	94.77	81.704	99.655	92.885
84.606	99.46	97.718	97.584	93.878	93.604	99.756	88.06	104.25	94.745	81.69	99.632	92.858
84.582	99.418	97.697	97.555	93.854	93.57	99.734	88.019	104.23	94.694	81.665	99.573	92.835
84.563	99.38	97.676	97.526	93.835	93.545	99.72	87.99	104.22	94.647	81.642	99.545	92.81
84.543	99.336	97.655	97.499	93.812	93.514	99.703	87.966	104.21	94.603	81.609	99.518	92.788
84.524	99.326	97.633	97.478	93.796	93.487	99.681	87.922	104.19	94.553	81.576	99.491	92.776
84.512	99.331	97.622	97.467	93.777	93.472	99.664	87.9	104.2	94.551	81.556	99.485	92.754
84.494	99.301	97.606	97.443	93.758	93.444	99.646	87.886	104.16	94.501	81.534	99.473	92.729
84.478	99.274	97.587	97.415	93.739	93.426	99.63	87.875	104.16	94.465	81.509	99.472	92.716
84.46	99.257	97.571	97.395	93.72	93.401	99.611	87.859	104.14	94.437	81.485	99.467	92.684
84.441	99.238	97.558	97.374	93.698	93.366	99.592	87.818	104.09	94.396	81.46	99.451	92.643
84.416	99.174	97.537	97.34	93.676	93.341	99.57	87.766	104.03	94.342	81.429	99.401	92.619
84.394	99.132	97.526	97.326	93.656	93.309	99.551	87.708	104	94.289	81.397	99.365	92.593
84.375	99.113	97.508	97.313	93.639	93.279	99.531	87.665	103.94	94.255	81.377	99.32	92.555
84.355	99.089	97.486	97.293	93.618	93.241	99.519	87.624	103.9	94.223	81.354	99.271	92.545
84.331	99.044	97.468	97.258	93.594	93.2	99.497	87.584	103.84	94.178	81.326	99.22	92.514
84.315	99.041	97.454	97.247	93.572	93.176	99.48	87.552	103.84	94.15	81.301	99.189	92.493
84.297	99.042	97.439	97.228	93.55	93.15	99.464	87.51	103.8	94.114	81.28	99.151	92.461
84.275	98.985	97.414	97.195	93.528	93.115	99.446	87.481	103.76	94.075	81.25	99.136	92.428
84.257	98.96	97.394	97.174	93.509	93.092	99.429	87.458	103.74	94.032	81.227	99.127	92.412
84.238	98.939	97.376	97.155	93.486	93.063	99.411	87.427	103.71	93.999	81.202	99.092	92.384
84.217	98.91	97.359	97.138	93.462	93.04	99.395	87.386	103.65	93.952	81.175	99.04	92.354
84.199	98.899	97.345	97.119	93.443	93.016	99.384	87.351	103.59	93.923	81.156	98.991	92.323
84.177	98.867	97.325	97.094	93.42	92.975	99.362	87.317	103.54	93.886	81.123	98.965	92.281
84.154	98.814	97.304	97.062	93.398	92.949	99.343	87.279	103.47	93.835	81.088	98.926	92.255
84.138	98.814	97.29	97.042	93.378	92.93	99.33	87.267	103.45	93.787	81.071	98.898	92.232
84.123	98.815	97.274	97.028	93.358	92.891	99.318	87.245	103.44	93.757	81.048	98.879	92.208
84.106	98.802	97.256	97.003	93.34	92.864	99.299	87.238	103.41	93.724	81.025	98.867	92.187
84.09	98.804	97.244	96.98	93.32	92.858	99.279	87.206	103.42	93.682	80.999	98.862	92.151
84.076	98.806	97.231	96.978	93.302	92.83	99.26	87.176	103.41	93.656	80.978	98.838	92.123
84.055	98.774	97.214	96.959	93.281	92.807	99.239	87.142	103.37	93.617	80.95	98.813	92.088
84.03	98.72	97.197	96.919	93.256	92.774	99.214	87.102	103.29	93.557	80.92	98.77	92.067
84.008	98.671	97.177	96.89	93.235	92.733	99.193	87.062	103.29	93.525	80.891	98.728	92.037
83.986	98.609	97.155	96.861	93.211	92.704	99.179	87.037	103.22	93.471	80.865	98.677	92.006
83.969	98.586	97.139	96.849	93.19	92.676	99.167	87.002	103.22	93.447	80.844	98.654	91.983
83.946	98.559	97.119	96.834	93.168	92.644	99.143	86.953	103.16	93.404	80.814	98.612	91.953
83.925	98.498	97.097	96.807	93.143	92.622	99.124	86.905	103.12	93.361	80.783	98.585	91.928
83.905	98.462	97.08	96.785	93.121	92.598	99.102	86.878	103.09	93.317	80.757	98.537	91.906
83.887	98.456	97.062	96.769	93.097	92.564	99.087	86.845	103.05	93.29	80.73	98.503	91.887
83.872	98.457	97.051	96.766	93.083	92.545	99.067	86.813	103.05	93.263	80.718	98.467	91.876
83.86	98.457	97.045	96.767	93.068	92.539	99.061	86.801	103.05	93.221	80.691	98.455	91.851
83.839	98.421	97.032	96.729	93.044	92.52	99.041	86.754	103.05	93.157	80.665	98.434	91.83
83.817	98.355	97.012	96.698	93.019	92.488	99.024	86.708	103.02	93.121	80.635	98.406	91.794
83.8	98.346	96.996	96.681	92.998	92.471	99.01	86.667	102.99	93.086	80.621	98.368	91.766
83.778	98.314	96.979	96.653	92.977	92.446	98.992	86.631	102.94	93.043	80.597	98.319	91.741
83.759	98.301	96.955	96.633	92.953	92.412	98.974	86.589	102.94	93.015	80.569	98.277	91.723
83.739	98.262	96.933	96.607	92.931	92.388	98.954	86.539	102.94	92.98	80.551	98.247	91.707
83.723	98.261	96.918	96.59	92.909	92.37	98.941	86.512	102.95	92.956	80.531	98.217	91.676
83.705	98.241	96.902	96.576	92.892	92.334	98.924	86.481	102.94	92.911	80.506	98.192	91.645
83.687	98.235	96.889	96.553	92.87	92.311	98.904	86.461	102.9	92.871	80.48	98.149	91.623
83.673	98.236	96.881	96.551	92.85	92.297	98.889	86.434	102.91	92.833	80.456	98.143	91.595
83.655	98.191	96.867	96.528	92.83	92.27	98.87	86.418	102.86	92.789	80.435	98.132	91.579
83.636	98.149	96.842	96.504	92.808	92.245	98.851	86.395	102.84	92.749	80.412	98.106	91.552
83.618	98.126	96.826	96.484	92.788	92.23	98.835	86.375	102.84	92.702	80.385	98.092	91.531
83.6	98.108	96.81	96.47	92.768	92.195	98.814	86.331	102.84	92.68	80.361	98.064	91.5
83.583	98.093	96.793	96.453	92.749	92.166	98.797	86.297	102.84	92.662	80.335	98.041	91.476
83.56	98.043	96.774	96.425	92.727	92.13	98.778	86.25	102.79	92.609	80.307	97.992	91.447
83.54	98.013	96.754	96.397	92.705	92.093	98.761	86.195	102.77	92.579	80.289	97.956	91.42
83.515	97.958	96.733	96.372	92.684	92.059	98.739	86.143	102.7	92.528	80.259	97.915	91.394
83.493	97.916	96.716	96.342	92.661	92.021	98.721	86.106	102.64	92.491	80.226	97.874	91.352
83.47	97.878	96.692	96.319	92.637	91.994	98.698	86.054	102.59	92.442	80.196	97.826	91.334
83.456	97.884	96.68	96.301	92.619	91.968	98.683	86.014	102.59	92.425	80.176	97.798	91.302
83.435	97.832	96.661	96.275	92.598	91.951	98.67	85.982	102.49	92.375	80.147	97.766	91.28
83.414	97.804	96.642	96.248	92.578	91.913	98.648	85.946	102.47	92.321	80.114	97.737	91.253
83.395	97.773	96.625	96.23	92.557	91.88	98.63	85.909	102.45	92.286	80.088	97.706	91.228
83.375	97.732	96.602	96.206	92.539	91.863	98.612	85.867	102.44	92.253	80.059	97.697	91.205
83.359	97.728	96.583	96.188	92.52	91.828	98.594	85.844	102.44	92.215	80.041	97.687	91.184
83.344	97.711	96.567	96.169	92.504	91.804	98.582	85.829	102.45	92.183	80.018	97.685	91.158
83.326	97.68	96.551	96.141	92.485	91.777	98.566	85.818	102.4	92.139	79.991	97.679	91.128
83.308	97.615	96.531	96.113	92.465	91.756	98.551	85.785	102.4	92.095	79.962	97.678	91.105
83.294	97.6	96.519	96.093	92.446	91.753	98.534	85.759	102.4	92.061	79.939	97.684	91.072
83.274	97.558	96.509	96.069	92.426	91.721	98.516	85.73	102.39	92.006	79.91	97.682	91.045
83.258	97.522	96.502	96.04	92.406	91.708	98.505	85.696	102.4	91.946	79.891	97.692	91.035
83.249	97.522	96.504	96.022	92.391	91.718	98.507	85.699	102.41	91.889	79.862	97.713	91.058
83.243	97.531	96.511	96.022	92.376	91.74	98.511	85.7	102.42	91.831	79.834	97.73	91.059
83.234	97.523	96.516	96.019	92.361	91.755	98.515	85.686	102.43	91.776	79.81	97.745	91.069
83.231	97.526	96.521	96.016	92.353	91.778	98.52	85.694	102.44	91.729	79.789	97.77	91.107
83.224	97.529	96.521	96.005	92.342	91.807	98.521	85.688	102.45	91.676	79.776	97.766	91.116
83.21	97.51	96.516	95.988	92.325	91.819	98.517	85.655	102.45	91.635	79.753	97.753	91.106
83.202	97.512	96.514	95.973	92.307	91.853	98.52	85.653	102.46	91.584	79.731	97.774	91.13
83.197	97.505	96.518	95.959	92.297	91.893	98.524	85.666	102.47	91.529	79.708	97.8	91.175
83.194	97.507	96.527	95.943	92.284	91.922	98.53	85.686	102.47	91.482	79.698	97.823	91.179
83.191	97.514	96.537	95.93	92.276	91.927	98.536	85.722	102.48	91.428	79.687	97.847	91.227
83.186	97.518	96.545	95.91	92.262	91.961	98.538	85.742	102.49	91.379	79.666	97.855	91.266
83.184	97.532	96.551	95.893	92.253	91.985	98.541	85.76	102.49	91.331	79.654	97.89	91.339
83.179	97.539	96.555	95.872	92.245	92.006	98.544	85.779	102.5	91.286	79.634	97.904	91.373
83.175	97.544	96.562	95.859	92.235	92.018	98.546	85.799	102.5	91.246	79.626	97.918	91.377
83.165	97.548	96.562	95.843	92.221	92.026	98.546	85.787	102.51	91.196	79.607	97.92	91.36
83.151	97.55	96.558	95.816	92.205	92.022	98.539	85.736	102.53	91.161	79.595	97.894	91.342
83.138	97.55	96.545	95.798	92.188	92.009	98.532	85.701	102.53	91.144	79.579	97.861	91.323
83.118	97.516	96.535	95.767	92.166	91.99	98.515	85.663	102.48	91.088	79.556	97.819	91.319
83.099	97.488	96.52	95.733	92.147	91.959	98.504	85.623	102.47	91.04	79.536	97.799	91.294
83.081	97.459	96.51	95.705	92.129	91.939	98.492	85.592	102.47	90.99	79.512	97.778	91.279
83.066	97.446	96.499	95.685	92.112	91.915	98.478	85.56	102.47	90.965	79.499	97.747	91.261
83.056	97.455	96.494	95.686	92.096	91.898	98.468	85.531	102.48	90.952	79.492	97.717	91.247
83.035	97.407	96.478	95.652	92.075	91.87	98.456	85.499	102.42	90.891	79.472	97.67	91.227
83.018	97.408	96.468	95.635	92.057	91.842	98.439	85.459	102.41	90.852	79.455	97.633	91.194
83.002	97.374	96.451	95.617	92.04	91.821	98.43	85.427	102.41	90.825	79.433	97.611	91.164
82.986	97.35	96.438	95.591	92.018	91.804	98.422	85.393	102.4	90.785	79.421	97.586	91.134
82.974	97.334	96.435	95.565	92.004	91.803	98.415	85.376	102.41	90.73	79.407	97.598	91.126
82.959	97.334	96.422	95.543	91.985	91.78	98.405	85.342	102.41	90.703	79.394	97.566	91.111
82.942	97.309	96.41	95.533	91.965	91.763	98.398	85.303	102.38	90.662	79.38	97.534	91.081
82.923	97.269	96.396	95.519	91.944	91.746	98.386	85.282	102.33	90.616	79.351	97.48	91.065
82.907	97.264	96.387	95.501	91.925	91.733	98.369	85.228	102.33	90.581	79.338	97.458	91.047
82.897	97.269	96.375	95.495	91.914	91.709	98.361	85.184	102.34	90.577	79.336	97.433	91.033
82.878	97.225	96.36	95.463	91.892	91.695	98.362	85.167	102.29	90.534	79.313	97.387	91.008
82.859	97.197	96.345	95.435	91.871	91.658	98.344	85.132	102.31	90.49	79.288	97.354	90.984
82.845	97.202	96.336	95.426	91.857	91.632	98.329	85.102	102.31	90.465	79.262	97.328	90.959
82.825	97.167	96.322	95.401	91.836	91.609	98.312	85.054	102.29	90.421	79.243	97.291	90.932
82.803	97.11	96.302	95.368	91.811	91.583	98.3	85.02	102.25	90.378	79.217	97.247	90.909
82.787	97.09	96.291	95.346	91.795	91.56	98.287	84.985	102.23	90.339	79.2	97.213	90.903
82.773	97.087	96.272	95.328	91.778	91.552	98.274	84.968	102.2	90.328	79.189	97.192	90.885
82.753	97.047	96.255	95.308	91.76	91.525	98.259	84.929	102.15	90.289	79.17	97.145	90.866
82.732	96.995	96.237	95.284	91.736	91.498	98.244	84.9	102.09	90.244	79.144	97.107	90.845
82.713	96.944	96.217	95.258	91.714	91.475	98.226	84.868	102.05	90.213	79.121	97.066	90.82
82.694	96.885	96.197	95.242	91.693	91.444	98.211	84.838	102.03	90.179	79.099	97.031	90.802
82.678	96.862	96.185	95.231	91.678	91.423	98.199	84.798	102.03	90.146	79.081	97.004	90.773
82.658	96.824	96.167	95.211	91.659	91.387	98.184	84.767	102	90.108	79.062	96.965	90.745
82.636	96.757	96.147	95.187	91.637	91.359	98.166	84.724	101.94	90.055	79.038	96.916	90.727
82.623	96.762	96.133	95.172	91.619	91.333	98.155	84.681	101.96	90.04	79.025	96.899	90.714
82.605	96.738	96.121	95.142	91.6	91.309	98.143	84.662	101.94	89.996	79.002	96.866	90.686
82.585	96.699	96.105	95.112	91.58	91.275	98.124	84.628	101.9	89.958	78.972	96.834	90.657
82.562	96.635	96.086	95.079	91.56	91.239	98.104	84.584	101.85	89.909	78.953	96.792	90.626
82.545	96.633	96.069	95.061	91.539	91.216	98.088	84.553	101.85	89.877	78.933	96.767	90.592
82.528	96.599	96.055	95.04	91.518	91.194	98.076	84.537	101.83	89.846	78.912	96.738	90.566
82.517	96.571	96.04	95.02	91.503	91.175	98.064	84.526	101.85	89.83	78.895	96.745	90.547
82.502	96.558	96.022	95	91.495	91.16	98.05	84.511	101.85	89.79	78.869	96.755	90.53
82.49	96.559	96.011	94.99	91.482	91.143	98.037	84.498	101.86	89.76	78.851	96.754	90.503
82.48	96.562	96.002	94.974	91.466	91.126	98.026	84.477	101.86	89.75	78.835	96.759	90.48
82.467	96.564	95.993	94.961	91.452	91.105	98.014	84.468	101.86	89.723	78.815	96.762	90.46
82.452	96.529	95.98	94.941	91.438	91.088	97.999	84.451	101.82	89.684	78.792	96.758	90.443
82.438	96.532	95.973	94.92	91.422	91.065	97.985	84.432	101.82	89.651	78.778	96.754	90.433
82.417	96.49	95.958	94.886	91.404	91.028	97.964	84.384	101.78	89.602	78.754	96.726	90.404
82.395	96.436	95.945	94.86	91.384	90.998	97.946	84.325	101.75	89.559	78.726	96.683	90.376
82.379	96.406	95.927	94.843	91.366	90.965	97.929	84.279	101.72	89.549	78.712	96.654	90.353
82.36	96.38	95.91	94.82	91.347	90.932	97.917	84.241	101.72	89.522	78.686	96.617	90.333
82.342	96.335	95.899	94.792	91.328	90.91	97.907	84.216	101.68	89.485	78.664	96.579	90.304
82.321	96.286	95.881	94.765	91.31	90.877	97.89	84.177	101.64	89.444	78.646	96.532	90.281
82.298	96.23	95.868	94.737	91.289	90.846	97.87	84.139	101.56	89.386	78.615	96.481	90.257
82.286	96.231	95.857	94.728	91.276	90.829	97.86	84.105	101.57	89.382	78.603	96.462	90.234
82.27	96.202	95.839	94.72	91.257	90.813	97.846	84.06	101.57	89.356	78.586	96.425	90.218
82.25	96.179	95.821	94.699	91.236	90.788	97.826	84.026	101.55	89.321	78.564	96.379	90.187
82.231	96.127	95.801	94.672	91.216	90.765	97.81	83.997	101.53	89.278	78.542	96.348	90.163
82.215	96.097	95.783	94.65	91.198	90.755	97.79	83.957	101.53	89.251	78.527	96.327	90.142
82.196	96.062	95.769	94.627	91.178	90.736	97.774	83.936	101.5	89.213	78.503	96.295	90.12
82.18	96.031	95.753	94.613	91.16	90.713	97.765	83.91	101.46	89.173	78.478	96.268	90.104
82.165	96.017	95.739	94.591	91.143	90.692	97.75	83.896	101.46	89.144	78.463	96.259	90.082
82.152	96.02	95.722	94.575	91.127	90.673	97.734	83.887	101.45	89.12	78.444	96.26	90.047
82.134	95.984	95.706	94.55	91.108	90.642	97.719	83.87	101.42	89.084	78.42	96.253	90.028
[truncated: 41,201 more rows]
