# Supplementary material for: Global sleep homeostasis reflects temporally and spatially integrated local cortical neuronal activity
Source: eLife. 2020 Jul 2;9:e54148. doi: 10.7554/eLife.54148 (PMC7332296; doi:10.7554/eLife.54148)
Supplement: Figure 3—source data 1. [file elife-54148-fig3-data1.zip › Figure 3/Model Process S/Process-S-FR-Model-SWA-Mouse-6.csv]

Mean LFP	LFP 1	LFP 2	LFP 3	LFP 4	LFP 5	LFP 6	LFP 7	LFP 8	LFP 9	LFP 10	LFP 11	LFP 12	LFP 13	LFP 14	LFP 15	LFP 16
134.73	127.5	119.5	132.33	115.88	115.01	112.24	129.42	117.87	135.56	134.56	119.96	122.37	122.08	117.38	122.91	131.04
134.75	127.52	119.5	132.37	115.89	115.03	112.25	129.4	117.88	135.58	134.56	119.97	122.38	122.08	117.39	122.92	131.08
134.76	127.54	119.5	132.4	115.89	115.05	112.27	129.33	117.9	135.59	134.47	119.99	122.36	122.08	117.44	122.93	131.04
134.76	127.55	119.51	132.43	115.9	115.06	112.27	129.24	117.91	135.6	134.47	120	122.37	122.09	117.43	122.93	131.04
134.77	127.57	119.51	132.45	115.9	115.06	112.27	129.16	117.91	135.63	134.48	120.01	122.38	122.09	117.45	122.92	131.08
134.78	127.6	119.51	132.49	115.91	115.09	112.28	129.11	117.93	135.63	134.42	120.02	122.37	122.1	117.47	122.93	131.04
134.8	127.62	119.52	132.52	115.91	115.1	112.29	129.07	117.94	135.65	134.47	120.03	122.38	122.1	117.47	122.93	131.07
134.81	127.64	119.52	132.54	115.92	115.12	112.3	129.06	117.95	135.68	134.46	120.04	122.4	122.1	117.53	122.95	131.12
134.83	127.69	119.54	132.59	115.92	115.17	112.32	129.07	117.97	135.69	134.44	120.06	122.44	122.11	117.61	122.96	131.11
134.86	127.72	119.55	132.63	115.93	115.22	112.34	129.07	117.99	135.7	134.44	120.09	122.48	122.12	117.69	123	131.12
134.88	127.74	119.55	132.65	115.94	115.23	112.35	129.07	117.99	135.73	134.47	120.1	122.51	122.13	117.78	123.01	131.14
134.9	127.75	119.55	132.68	115.94	115.26	112.35	129.05	118	135.75	134.5	120.12	122.54	122.14	117.89	123.01	131.22
134.92	127.79	119.56	132.74	115.95	115.29	112.37	129.04	118.02	135.78	134.52	120.16	122.57	122.15	117.96	123.04	131.23
134.95	127.81	119.56	132.77	115.96	115.31	112.38	129.04	118.03	135.81	134.55	120.16	122.6	122.17	118.04	123.04	131.3
134.95	127.82	119.56	132.8	115.96	115.33	112.39	129.04	118.04	135.83	134.51	120.18	122.59	122.17	118.03	123.05	131.3
134.97	127.85	119.57	132.83	115.97	115.37	112.4	129.04	118.04	135.86	134.54	120.2	122.6	122.17	118.1	123.06	131.31
134.99	127.88	119.58	132.88	115.97	115.39	112.41	129.05	118.06	135.9	134.55	120.21	122.62	122.19	118.22	123.07	131.39
135.01	127.9	119.58	132.91	115.98	115.4	112.42	128.97	118.06	135.92	134.58	120.22	122.62	122.19	118.21	123.07	131.42
135.01	127.91	119.58	132.93	115.98	115.4	112.42	128.94	118.07	135.94	134.61	120.22	122.64	122.2	118.28	123.08	131.44
135.03	127.92	119.53	132.96	115.98	115.41	112.43	128.93	118.07	135.97	134.62	120.23	122.65	122.2	118.39	123.08	131.49
135.05	127.95	119.54	133.01	115.99	115.45	112.44	128.93	118.09	135.99	134.63	120.25	122.66	122.21	118.58	123.1	131.51
135.07	127.97	119.54	133.05	116	115.48	112.45	128.93	118.1	136.01	134.66	120.27	122.68	122.22	118.69	123.1	131.56
135.08	127.99	119.54	133.09	116	115.48	112.46	128.94	118.11	136.03	134.63	120.29	122.69	122.22	118.72	123.11	131.59
135.09	128.02	119.54	133.12	116	115.5	112.47	128.92	118.13	136.05	134.64	120.3	122.7	122.23	118.89	123.12	131.61
135.11	128.03	119.55	133.15	116.01	115.52	112.48	128.86	118.13	136.07	134.64	120.31	122.71	122.24	118.91	123.12	131.67
135.12	128.05	119.55	133.17	116.01	115.54	112.49	128.86	118.14	136.1	134.65	120.32	122.71	122.24	118.99	123.13	131.73
135.14	128.08	119.55	133.22	116.02	115.57	112.5	128.86	118.16	136.12	134.65	120.32	122.73	122.25	119.1	123.15	131.81
135.16	128.1	119.55	133.26	116.02	115.61	112.51	128.87	118.17	136.14	134.66	120.33	122.74	122.26	119.21	123.16	131.84
135.17	128.11	119.55	133.28	116.03	115.6	112.52	128.74	118.17	136.17	134.68	120.35	122.76	122.26	119.24	123.16	131.86
135.18	128.14	119.56	133.33	116.03	115.62	112.53	128.74	118.19	136.18	134.6	120.37	122.74	122.26	119.27	123.18	131.82
135.19	128.16	119.56	133.36	116.03	115.62	112.53	128.73	118.2	136.22	134.63	120.38	122.75	122.26	119.36	123.19	131.88
135.21	128.18	119.52	133.4	116.04	115.63	112.54	128.68	118.2	136.25	134.68	120.39	122.78	122.27	119.42	123.19	131.9
135.22	128.2	119.53	133.43	116.04	115.65	112.55	128.66	118.22	136.27	134.66	120.4	122.79	122.28	119.43	123.2	131.92
135.23	128.22	119.53	133.45	116.05	115.62	112.56	128.57	118.23	136.3	134.63	120.4	122.81	122.28	119.51	123.2	131.99
135.25	128.23	119.53	133.47	116.05	115.63	112.56	128.46	118.23	136.33	134.65	120.4	122.82	122.29	119.56	123.21	132.05
135.27	128.26	119.54	133.52	116.06	115.67	112.58	128.37	118.25	136.35	134.66	120.42	122.84	122.3	119.69	123.22	132.08
135.28	128.28	119.54	133.55	116.06	115.69	112.59	128.33	118.26	136.37	134.67	120.44	122.85	122.31	119.79	123.23	132.11
135.3	128.31	119.54	133.59	116.07	115.72	112.6	128.33	118.27	136.39	134.68	120.44	122.87	122.32	119.94	123.24	132.17
135.32	128.33	119.54	133.63	116.07	115.75	112.62	128.33	118.28	136.41	134.65	120.46	122.87	122.32	120	123.25	132.18
135.33	128.36	119.52	133.7	116.08	115.78	112.64	128.26	118.31	136.42	134.58	120.48	122.87	122.33	120.03	123.28	132.15
135.35	128.38	119.52	133.72	116.09	115.79	112.64	128.17	118.32	136.45	134.59	120.49	122.88	122.33	120.1	123.28	132.25
135.36	128.39	119.5	133.74	116.09	115.74	112.64	128.17	118.32	136.48	134.64	120.5	122.9	122.33	120.15	123.28	132.27
135.38	128.42	119.5	133.78	116.09	115.75	112.64	128.13	118.33	136.51	134.67	120.5	122.91	122.34	120.3	123.29	132.31
135.4	128.45	119.51	133.81	116.1	115.8	112.67	128.07	118.35	136.53	134.65	120.53	122.94	122.35	120.36	123.31	132.33
135.41	128.49	119.52	133.83	116.11	115.83	112.69	128.08	118.36	136.54	134.55	120.56	122.96	122.35	120.35	123.32	132.28
135.43	128.52	119.52	133.85	116.11	115.84	112.7	128	118.37	136.56	134.56	120.59	122.98	122.35	120.38	123.33	132.3
135.44	128.55	119.53	133.89	116.12	115.86	112.72	127.88	118.39	136.57	134.54	120.62	122.99	122.36	120.44	123.34	132.3
135.46	128.6	119.54	133.91	116.12	115.91	112.74	127.88	118.4	136.59	134.52	120.65	123	122.36	120.44	123.34	132.29
135.49	128.66	119.55	133.97	116.14	115.98	112.77	127.89	118.42	136.59	134.51	120.69	123.05	122.37	120.5	123.36	132.25
135.52	128.73	119.56	134.01	116.14	116.06	112.79	127.9	118.44	136.61	134.52	120.72	123.09	122.38	120.56	123.39	132.21
135.54	128.77	119.57	134.05	116.15	116.12	112.81	127.89	118.45	136.61	134.51	120.75	123.12	122.39	120.56	123.4	132.17
135.55	128.8	119.58	134.08	116.15	116.18	112.82	127.9	118.46	136.62	134.51	120.77	123.15	122.4	120.57	123.41	132.13
135.56	128.82	119.59	134.09	116.16	116.22	112.83	127.9	118.46	136.63	134.51	120.8	123.18	122.4	120.55	123.42	132.11
135.58	128.84	119.59	134.12	116.17	116.26	112.84	127.85	118.47	136.63	134.54	120.82	123.21	122.41	120.54	123.43	132.07
135.58	128.84	119.59	134.11	116.17	116.26	112.85	127.85	118.47	136.65	134.51	120.83	123.22	122.41	120.5	123.43	132.05
135.58	128.84	119.6	134.12	116.17	116.28	112.86	127.85	118.48	136.66	134.44	120.83	123.24	122.41	120.47	123.43	132.04
135.6	128.87	119.6	134.17	116.18	116.37	112.87	127.87	118.49	136.67	134.45	120.85	123.28	122.42	120.5	123.44	132.03
135.59	128.84	119.6	134.17	116.19	116.38	112.88	127.85	118.47	136.67	134.41	120.86	123.3	122.42	120.49	123.45	131.99
135.59	128.84	119.6	134.18	116.19	116.39	112.88	127.81	118.47	136.68	134.39	120.86	123.31	122.41	120.48	123.43	131.95
135.61	128.86	119.61	134.2	116.2	116.45	112.89	127.81	118.48	136.69	134.4	120.88	123.34	122.42	120.53	123.45	131.91
135.61	128.87	119.61	134.22	116.2	116.47	112.89	127.74	118.48	136.7	134.41	120.89	123.36	122.42	120.51	123.46	131.87
135.61	128.87	119.61	134.16	116.21	116.47	112.9	127.69	118.47	136.71	134.41	120.89	123.38	122.42	120.49	123.46	131.83
135.6	128.88	119.62	134.11	116.21	116.47	112.9	127.6	118.46	136.71	134.34	120.9	123.4	122.42	120.45	123.46	131.79
135.58	128.88	119.63	134.07	116.22	116.49	112.9	127.58	118.45	136.72	134.25	120.91	123.41	122.41	120.42	123.45	131.73
135.58	128.89	119.64	134.06	116.22	116.52	112.91	127.58	118.44	136.73	134.17	120.9	123.42	122.42	120.38	123.45	131.69
135.58	128.85	119.64	134.04	116.23	116.55	112.93	127.58	118.42	136.75	134.12	120.89	123.42	122.42	120.38	123.45	131.65
135.58	128.84	119.65	134.02	116.24	116.6	112.93	127.55	118.41	136.76	134.06	120.91	123.44	122.41	120.43	123.45	131.63
135.58	128.84	119.65	134.03	116.25	116.62	112.93	127.54	118.4	136.78	134.02	120.91	123.46	122.4	120.41	123.45	131.59
135.59	128.84	119.66	134.03	116.25	116.66	112.92	127.54	118.4	136.79	134	120.92	123.48	122.4	120.41	123.45	131.57
135.59	128.82	119.66	134.02	116.26	116.7	112.92	127.54	118.39	136.8	133.97	120.91	123.51	122.41	120.4	123.46	131.54
135.59	128.79	119.66	134.02	116.27	116.81	112.93	127.49	118.39	136.81	133.94	120.92	123.53	122.42	120.38	123.44	131.54
135.61	128.8	119.66	134.03	116.27	116.84	112.94	127.49	118.39	136.82	133.98	120.93	123.55	122.42	120.38	123.45	131.54
135.61	128.76	119.67	134.03	116.28	116.9	112.94	127.37	118.38	136.83	133.96	120.91	123.56	122.43	120.34	123.45	131.53
135.61	128.74	119.67	134.04	116.28	116.98	112.95	127.37	118.38	136.84	133.91	120.93	123.57	122.44	120.32	123.45	131.51
135.62	128.75	119.67	134.05	116.29	117.05	112.95	127.38	118.38	136.85	133.89	120.93	123.58	122.44	120.3	123.45	131.49
135.62	128.77	119.68	134.03	116.3	117.01	112.96	127.33	118.38	136.85	133.86	120.92	123.6	122.43	120.26	123.45	131.46
135.62	128.79	119.69	134.03	116.31	117.01	112.96	127.33	118.38	136.86	133.85	120.92	123.61	122.43	120.23	123.45	131.42
135.63	128.81	119.69	134.03	116.32	117.02	112.97	127.33	118.38	136.86	133.77	120.94	123.62	122.43	120.21	123.46	131.38
135.63	128.82	119.7	134.03	116.33	117.03	112.97	127.33	118.38	136.87	133.71	120.96	123.62	122.43	120.19	123.47	131.32
135.63	128.82	119.71	134.03	116.34	117.04	112.98	127.34	118.38	136.88	133.66	120.98	123.63	122.43	120.16	123.47	131.28
135.63	128.82	119.72	133.99	116.34	117.03	112.99	127.34	118.39	136.89	133.68	121	123.65	122.42	120.12	123.48	131.24
135.63	128.83	119.72	133.94	116.35	117.03	112.99	127.34	118.39	136.89	133.65	121	123.66	122.42	120.08	123.48	131.18
135.65	128.85	119.72	133.98	116.36	117.05	113	127.32	118.41	136.9	133.64	121.03	123.67	122.44	120.06	123.51	131.13
135.66	128.86	119.73	134.02	116.37	117.07	113.01	127.3	118.43	136.9	133.62	121.04	123.68	122.45	120.03	123.54	131.09
135.67	128.88	119.74	134.02	116.37	117.09	113.02	127.28	118.43	136.91	133.6	121.05	123.7	122.45	119.99	123.55	131.04
135.67	128.9	119.75	134.02	116.38	117.11	113.03	127.28	118.43	136.91	133.53	121.07	123.72	122.45	119.94	123.55	131.02
135.67	128.9	119.76	134.03	116.38	117.12	113.04	127.28	118.44	136.92	133.49	121.1	123.72	122.45	119.92	123.56	130.96
135.68	128.91	119.78	134.03	116.39	117.14	113.05	127.29	118.44	136.93	133.52	121.12	123.74	122.45	119.87	123.56	130.91
135.68	128.91	119.78	134.03	116.39	117.14	113.06	127.27	118.44	136.93	133.52	121.12	123.75	122.45	119.83	123.56	130.87
135.68	128.92	119.78	134.04	116.4	117.14	113.06	127.27	118.44	136.94	133.48	121.13	123.76	122.46	119.79	123.54	130.83
135.69	128.92	119.73	134.04	116.41	117.15	113.07	127.23	118.44	136.95	133.45	121.14	123.78	122.46	119.79	123.52	130.81
135.68	128.94	119.74	134	116.42	117.18	113.08	127.23	118.44	136.96	133.38	121.14	123.79	122.46	119.75	123.52	130.76
135.68	128.97	119.74	133.94	116.42	117.18	113.09	127.23	118.45	136.96	133.28	121.15	123.79	122.45	119.71	123.52	130.72
135.68	128.97	119.74	133.95	116.42	117.18	113.1	127.16	118.44	136.97	133.27	121.17	123.81	122.46	119.67	123.52	130.68
135.68	128.99	119.75	133.95	116.43	117.17	113.1	127.09	118.43	136.97	133.21	121.18	123.82	122.46	119.64	123.51	130.66
135.68	129	119.76	133.96	116.43	117.13	113.1	127.09	118.43	136.98	133.22	121.2	123.84	122.46	119.61	123.52	130.62
135.68	129	119.75	133.96	116.44	117.15	113.11	127.1	118.43	136.99	133.21	121.21	123.85	122.46	119.58	123.53	130.57
135.69	129	119.75	133.96	116.44	117.18	113.11	127.1	118.44	136.99	133.19	121.22	123.86	122.46	119.57	123.52	130.53
135.69	129	119.76	133.97	116.45	117.19	113.11	127.11	118.43	137	133.14	121.23	123.88	122.47	119.54	123.5	130.5
135.69	129.01	119.76	134.02	116.45	117.19	113.12	127	118.44	137.01	133.11	121.24	123.9	122.47	119.54	123.5	130.48
135.7	129.02	119.77	134.03	116.46	117.2	113.12	127	118.44	137.02	133.1	121.25	123.92	122.47	119.52	123.5	130.47
135.7	129.02	119.78	134.04	116.46	117.21	113.12	127.01	118.43	137.04	133.13	121.26	123.93	122.48	119.5	123.5	130.46
135.71	129.02	119.78	134.05	116.47	117.23	113.13	126.95	118.43	137.06	133.15	121.27	123.95	122.49	119.48	123.5	130.47
135.72	129.04	119.78	134.06	116.48	117.24	113.13	126.95	118.43	137.06	133.17	121.29	123.97	122.49	119.47	123.51	130.45
135.72	129.04	119.79	134.08	116.48	117.28	113.15	126.96	118.42	137.07	133.18	121.3	123.97	122.49	119.48	123.51	130.43
135.72	129.04	119.8	134.08	116.49	117.29	113.16	126.97	118.41	137.07	133.13	121.31	123.98	122.49	119.44	123.51	130.41
135.72	129.05	119.8	134.09	116.5	117.31	113.16	126.97	118.41	137.08	133.08	121.32	123.98	122.49	119.41	123.51	130.37
135.72	129.06	119.81	134.09	116.51	117.29	113.17	126.97	118.4	137.09	133.07	121.32	124	122.5	119.4	123.52	130.35
135.73	129.06	119.81	134.12	116.51	117.3	113.17	126.98	118.39	137.1	133.1	121.35	124.01	122.5	119.39	123.52	130.33
135.74	129.06	119.82	134.14	116.52	117.33	113.18	126.98	118.38	137.11	133.15	121.37	124.02	122.51	119.45	123.53	130.31
135.75	129.06	119.83	134.14	116.53	117.37	113.18	126.99	118.38	137.13	133.19	121.39	124.04	122.51	119.43	123.53	130.28
135.76	129.05	119.84	134.16	116.54	117.39	113.18	126.99	118.38	137.14	133.23	121.39	124.06	122.51	119.42	123.53	130.26
135.75	129.01	119.84	134.13	116.54	117.37	113.18	126.94	118.37	137.15	133.2	121.42	124.06	122.52	119.39	123.53	130.25
135.74	129.01	119.84	134.07	116.55	117.37	113.19	126.94	118.36	137.16	133.12	121.43	124.06	122.52	119.36	123.51	130.21
135.75	129.02	119.85	134.08	116.56	117.39	113.2	126.94	118.36	137.17	133.12	121.44	124.08	122.53	119.41	123.51	130.19
135.76	129.02	119.86	134.11	116.57	117.41	113.2	126.87	118.36	137.19	133.2	121.46	124.09	122.53	119.45	123.52	130.2
135.78	129.02	119.87	134.12	116.58	117.43	113.21	126.88	118.37	137.2	133.3	121.47	124.11	122.54	119.47	123.53	130.19
135.78	129.02	119.88	134.07	116.58	117.46	113.21	126.88	118.37	137.21	133.31	121.49	124.12	122.54	119.44	123.54	130.18
135.79	129.03	119.89	134.09	116.59	117.48	113.22	126.84	118.38	137.22	133.34	121.53	124.14	122.55	119.44	123.54	130.16
135.81	129.04	119.89	134.11	116.6	117.5	113.23	126.82	118.39	137.25	133.38	121.54	124.15	122.56	119.48	123.55	130.18
135.81	129.04	119.9	134.13	116.6	117.51	113.23	126.82	118.39	137.26	133.4	121.54	124.17	122.57	119.45	123.54	130.13
135.82	129.06	119.9	134.15	116.61	117.54	113.24	126.82	118.39	137.27	133.39	121.56	124.19	122.57	119.43	123.55	130.08
135.83	129.07	119.91	134.16	116.61	117.57	113.24	126.83	118.39	137.28	133.38	121.58	124.2	122.58	119.4	123.55	130.05
135.84	129.07	119.92	134.17	116.62	117.58	113.24	126.83	118.39	137.29	133.43	121.59	124.23	122.59	119.38	123.55	130.05
135.85	129.08	119.94	134.18	116.62	117.59	113.24	126.84	118.4	137.31	133.46	121.61	124.24	122.6	119.39	123.56	130.06
135.85	129.09	119.94	134.18	116.63	117.6	113.24	126.85	118.4	137.33	133.46	121.61	124.26	122.6	119.36	123.56	130.05
135.86	129.09	119.95	134.19	116.64	117.6	113.25	126.85	118.4	137.34	133.46	121.63	124.28	122.6	119.34	123.56	130.04
135.87	129.1	119.96	134.19	116.64	117.62	113.25	126.83	118.4	137.35	133.49	121.64	124.3	122.61	119.32	123.56	130.01
135.87	129.11	119.97	134.17	116.65	117.62	113.26	126.83	118.4	137.36	133.46	121.64	124.31	122.61	119.28	123.54	129.98
135.87	129.11	119.98	134.18	116.65	117.61	113.26	126.78	118.4	137.37	133.45	121.66	124.33	122.61	119.24	123.54	129.92
135.88	129.09	119.98	134.18	116.66	117.65	113.27	126.78	118.39	137.39	133.43	121.67	124.35	122.62	119.36	123.55	129.93
135.88	129.09	119.99	134.18	116.67	117.71	113.28	126.78	118.39	137.41	133.38	121.67	124.36	122.62	119.33	123.56	129.91
135.89	129.09	120	134.18	116.68	117.74	113.28	126.78	118.38	137.42	133.35	121.65	124.37	122.62	119.31	123.56	129.89
135.89	129.09	120.01	134.19	116.69	117.77	113.29	126.79	118.37	137.45	133.3	121.66	124.39	122.62	119.29	123.56	129.89
135.9	129.08	120.01	134.19	116.7	117.79	113.3	126.79	118.36	137.45	133.27	121.64	124.4	122.62	119.28	123.57	129.87
135.9	129.08	120.02	134.17	116.71	117.86	113.3	126.79	118.36	137.47	133.22	121.64	124.42	122.62	119.26	123.57	129.83
135.91	129.09	120.02	134.19	116.72	117.9	113.3	126.79	118.36	137.49	133.24	121.66	124.44	122.63	119.26	123.57	129.83
135.92	129.09	120.03	134.19	116.73	117.92	113.31	126.79	118.36	137.5	133.2	121.68	124.46	122.63	119.25	123.58	129.82
135.92	129.1	120.04	134.2	116.74	117.95	113.31	126.8	118.36	137.52	133.17	121.69	124.48	122.63	119.23	123.58	129.78
135.93	129.11	120.04	134.2	116.75	118.01	113.32	126.8	118.36	137.53	133.14	121.7	124.49	122.63	119.2	123.58	129.75
135.93	129.12	120.06	134.2	116.76	118.03	113.32	126.75	118.36	137.54	133.13	121.71	124.5	122.64	119.18	123.58	129.71
135.94	129.12	120.06	134.19	116.77	118.05	113.3	126.75	118.36	137.55	133.13	121.72	124.52	122.64	119.21	123.58	129.69
135.94	129.13	120.07	134.19	116.78	118.07	113.29	126.71	118.36	137.57	133.11	121.73	124.54	122.64	119.21	123.58	129.66
135.94	129.13	120.08	134.2	116.79	118.08	113.29	126.71	118.36	137.58	133.11	121.74	124.55	122.64	119.2	123.57	129.62
135.95	129.14	120.09	134.11	116.8	118.1	113.3	126.71	118.36	137.59	133.07	121.75	124.56	122.63	119.16	123.58	129.57
135.95	129.15	120.09	134.11	116.81	118.1	113.29	126.71	118.36	137.6	133.04	121.76	124.58	122.63	119.16	123.58	129.55
135.96	129.16	120.1	134.1	116.81	118.11	113.3	126.68	118.36	137.62	133.01	121.78	124.6	122.63	119.13	123.58	129.52
135.97	129.16	120.1	134.1	116.83	118.16	113.3	126.66	118.36	137.64	133.01	121.8	124.63	122.64	119.13	123.59	129.52
135.98	129.17	120.11	134.1	116.84	118.21	113.32	126.65	118.37	137.65	133.02	121.81	124.65	122.64	119.13	123.59	129.5
135.99	129.17	120.11	134.11	116.84	118.31	113.32	126.66	118.36	137.66	132.99	121.82	124.67	122.65	119.12	123.59	129.49
135.99	129.17	120.11	134.12	116.85	118.37	113.33	126.66	118.36	137.67	132.96	121.82	124.69	122.67	119.1	123.59	129.52
136	129.15	120.11	134.13	116.86	118.44	113.33	126.61	118.35	137.69	132.94	121.84	124.71	122.68	119.1	123.6	129.56
136.01	129.14	120.12	134.15	116.87	118.46	113.34	126.59	118.35	137.7	132.99	121.85	124.72	122.69	119.09	123.6	129.58
136.02	129.13	120.12	134.15	116.88	118.55	113.34	126.57	118.35	137.72	132.99	121.86	124.73	122.71	119.08	123.61	129.59
136.03	129.12	120.12	134.16	116.88	118.63	113.35	126.57	118.34	137.73	132.98	121.87	124.75	122.72	119.06	123.62	129.58
136.03	129.12	120.13	134.16	116.89	118.68	113.35	126.55	118.35	137.74	132.94	121.87	124.77	122.72	119.04	123.62	129.55
136.04	129.12	120.13	134.11	116.9	118.74	113.35	126.5	118.34	137.75	132.89	121.9	124.78	122.73	119.02	123.62	129.53
136.04	129.12	120.13	134.11	116.91	118.8	113.36	126.4	118.34	137.76	132.89	121.91	124.8	122.74	118.99	123.63	129.54
136.05	129.12	120.13	134.1	116.92	118.85	113.37	126.4	118.32	137.77	132.83	121.93	124.82	122.74	118.96	123.63	129.5
136.05	129.11	120.13	134.1	116.92	118.9	113.36	126.4	118.31	137.78	132.77	121.93	124.84	122.75	118.93	123.64	129.5
136.06	129.09	120.14	134.11	116.92	118.97	113.37	126.4	118.31	137.79	132.76	121.95	124.86	122.76	118.92	123.64	129.51
136.06	129.1	120.14	134.1	116.93	119.01	113.37	126.38	118.31	137.81	132.76	121.97	124.88	122.77	118.92	123.65	129.52
136.07	129.11	120.14	134.1	116.93	119.09	113.38	126.39	118.3	137.83	132.76	121.98	124.9	122.78	118.9	123.66	129.54
136.08	129.12	120.15	134.11	116.94	119.16	113.38	126.39	118.3	137.84	132.71	122	124.92	122.78	118.89	123.66	129.53
136.09	129.12	120.16	134.11	116.94	119.22	113.39	126.38	118.29	137.86	132.72	122.02	124.94	122.79	118.9	123.67	129.52
136.09	129.12	120.17	134.11	116.95	119.26	113.39	126.38	118.29	137.87	132.74	122.03	124.96	122.8	118.88	123.67	129.5
136.1	129.12	120.18	134.12	116.95	119.29	113.4	126.38	118.3	137.88	132.76	122.04	124.98	122.8	118.86	123.68	129.47
136.11	129.13	120.18	134.13	116.96	119.33	113.41	126.33	118.29	137.9	132.78	122.05	125.01	122.81	118.86	123.69	129.45
136.12	129.13	120.17	134.13	116.97	119.35	113.42	126.28	118.29	137.91	132.79	122.07	125.03	122.82	118.82	123.69	129.45
136.13	129.14	120.17	134.14	116.97	119.36	113.43	126.28	118.29	137.93	132.87	122.09	125.05	122.82	118.85	123.7	129.46
136.14	129.14	120.17	134.15	116.98	119.36	113.43	126.29	118.29	137.94	132.89	122.1	125.06	122.83	118.82	123.7	129.43
136.14	129.15	120.18	134.17	116.99	119.37	113.43	126.25	118.29	137.95	132.93	122.12	125.08	122.84	118.8	123.71	129.4
136.15	129.17	120.19	134.09	116.99	119.42	113.45	126.25	118.29	137.95	132.83	122.12	125.08	122.84	118.78	123.71	129.36
136.15	129.18	120.19	134.1	117	119.42	113.46	126.25	118.28	137.97	132.87	122.13	125.08	122.85	118.76	123.71	129.33
136.17	129.19	120.17	134.11	117	119.43	113.46	126.26	118.29	137.99	132.93	122.15	125.11	122.86	119.05	123.71	129.39
136.18	129.16	120.17	134.1	117.01	119.42	113.45	126.26	118.29	138	132.97	122.16	125.13	122.86	119.4	123.71	129.43
136.19	129.13	120.17	134.1	117.01	119.41	113.45	126.22	118.29	138.02	133.01	122.18	125.14	122.86	119.63	123.68	129.48
136.2	129.13	120.18	134.11	117.02	119.44	113.46	126.22	118.3	138.03	133.04	122.19	125.17	122.87	119.66	123.68	129.44
136.21	129.14	120.18	134.12	117.02	119.44	113.46	126.22	118.3	138.05	133.07	122.2	125.2	122.87	119.68	123.69	129.43
136.21	129.14	120.19	134.11	117.02	119.44	113.47	126.2	118.3	138.05	133.04	122.22	125.23	122.88	119.65	123.71	129.39
136.22	129.15	120.19	134.12	117.03	119.44	113.47	126.21	118.31	138.07	133.05	122.24	125.25	122.89	119.63	123.71	129.38
136.22	129.16	120.2	134.13	117.04	119.43	113.47	126.21	118.31	138.07	133.01	122.19	125.27	122.89	119.6	123.69	129.35
136.23	129.17	120.2	134.13	117.05	119.43	113.47	126.21	118.32	138.08	133.02	122.2	125.29	122.9	119.58	123.69	129.31
136.24	129.18	120.21	134.15	117.05	119.45	113.48	126.21	118.33	138.1	133.09	122.22	125.31	122.9	119.62	123.7	129.31
136.24	129.19	120.21	134.15	117.05	119.43	113.48	126.21	118.33	138.11	133.09	122.23	125.33	122.91	119.6	123.67	129.27
136.25	129.2	120.21	134.15	117.06	119.4	113.49	126.21	118.34	138.13	133.1	122.25	125.33	122.91	119.59	123.66	129.26
136.25	129.21	120.21	134.16	117.06	119.41	113.49	126.21	118.34	138.14	133.12	122.26	125.32	122.91	119.57	123.63	129.25
136.25	129.21	120.22	134.15	117.07	119.39	113.49	126.13	118.34	138.15	133.15	122.26	125.3	122.91	119.56	123.59	129.23
136.26	129.22	120.22	134.15	117.07	119.37	113.49	126.11	118.35	138.16	133.2	122.27	125.3	122.92	119.55	123.58	129.22
136.27	129.22	120.23	134.16	117.08	119.38	113.49	126.06	118.35	138.17	133.18	122.29	125.33	122.93	119.53	123.59	129.25
136.28	129.22	120.23	134.16	117.09	119.4	113.5	126.01	118.35	138.2	133.18	122.3	125.37	122.94	119.81	123.59	129.32
136.29	129.22	120.23	134.17	117.09	119.44	113.5	126	118.36	138.21	133.15	122.3	125.39	122.95	119.91	123.58	129.34
136.3	129.19	120.24	134.18	117.1	119.47	113.51	126	118.36	138.22	133.12	122.31	125.41	122.96	119.9	123.58	129.31
136.3	129.2	120.24	134.19	117.11	119.47	113.51	126	118.36	138.24	133.14	122.33	125.43	122.96	119.88	123.59	129.3
136.31	129.21	120.25	134.2	117.11	119.42	113.51	125.95	118.36	138.25	133.17	122.35	125.45	122.97	119.86	123.59	129.32
136.32	129.21	120.25	134.21	117.11	119.39	113.51	125.95	118.37	138.27	133.2	122.36	125.46	122.98	119.91	123.59	129.35
136.33	129.19	120.25	134.21	117.11	119.42	113.51	125.95	118.37	138.3	133.18	122.38	125.46	122.99	120.07	123.56	129.39
136.33	129.2	120.25	134.22	117.11	119.4	113.51	125.95	118.38	138.32	133.17	122.38	125.47	122.99	120.12	123.56	129.44
136.34	129.2	120.25	134.23	117.12	119.39	113.51	125.95	118.39	138.34	133.13	122.4	125.47	123	120.15	123.54	129.46
136.34	129.2	120.25	134.24	117.12	119.39	113.51	125.93	118.39	138.36	133.13	122.41	125.45	123.01	120.25	123.55	129.47
136.35	129.2	120.25	134.25	117.12	119.4	113.51	125.88	118.4	138.39	133.14	122.43	125.43	123.01	120.28	123.55	129.53
136.35	129.2	120.24	134.23	117.12	119.4	113.51	125.81	118.4	138.42	133.14	122.45	125.43	123.02	120.29	123.54	129.56
136.36	129.2	120.25	134.24	117.13	119.41	113.51	125.76	118.41	138.44	133.16	122.47	125.45	123.02	120.29	123.54	129.58
136.39	129.24	120.26	134.31	117.14	119.48	113.53	125.76	118.43	138.46	133.18	122.5	125.47	123.04	120.55	123.57	129.61
136.4	129.24	120.26	134.32	117.14	119.49	113.54	125.68	118.44	138.47	133.19	122.51	125.47	123.04	120.61	123.58	129.61
136.41	129.25	120.26	134.35	117.14	119.53	113.54	125.68	118.45	138.5	133.2	122.52	125.49	123.05	120.66	123.59	129.62
136.42	129.25	120.26	134.37	117.15	119.57	113.55	125.69	118.46	138.51	133.2	122.55	125.5	123.05	120.7	123.59	129.61
136.44	129.28	120.27	134.41	117.15	119.62	113.56	125.67	118.47	138.53	133.18	122.58	125.51	123.06	120.79	123.6	129.62
136.45	129.27	120.28	134.42	117.16	119.62	113.56	125.67	118.48	138.55	133.21	122.59	125.54	123.07	120.93	123.6	129.68
136.46	129.28	120.28	134.44	117.16	119.64	113.57	125.62	118.48	138.57	133.19	122.63	125.55	123.08	121.03	123.6	129.73
136.45	129.23	120.29	134.42	117.16	119.57	113.57	125.58	118.49	138.58	133.15	122.65	125.56	123.08	121.02	123.57	129.74
136.48	129.26	120.29	134.46	117.17	119.6	113.59	125.6	118.5	138.61	133.16	122.7	125.57	123.1	121.11	123.58	129.76
136.48	129.27	120.29	134.46	117.18	119.57	113.59	125.6	118.5	138.62	133.15	122.71	125.54	123.1	121.1	123.55	129.74
136.48	129.3	120.3	134.47	117.18	119.59	113.6	125.55	118.5	138.64	133.15	122.73	125.55	123.11	121.08	123.54	129.74
136.51	129.32	120.31	134.53	117.19	119.65	113.62	125.56	118.52	138.66	133.18	122.75	125.57	123.12	121.18	123.56	129.75
136.49	129.33	120.31	134.53	117.19	119.61	113.62	125.47	118.52	138.67	133.11	122.76	125.56	123.12	121.17	123.54	129.72
136.5	129.31	120.32	134.53	117.2	119.62	113.62	125.47	118.53	138.68	133.12	122.78	125.53	123.13	121.14	123.51	129.75
136.55	129.37	120.33	134.63	117.21	119.74	113.66	125.5	118.56	138.7	133.19	122.82	125.57	123.15	121.35	123.55	129.78
136.55	129.38	120.33	134.64	117.21	119.73	113.66	125.41	118.56	138.71	133.19	122.83	125.59	123.16	121.35	123.55	129.78
136.58	129.4	120.34	134.69	117.22	119.79	113.68	125.42	118.58	138.73	133.23	122.86	125.62	123.17	121.51	123.57	129.81
136.59	129.4	120.34	134.7	117.23	119.8	113.68	125.42	118.58	138.76	133.25	122.89	125.64	123.17	121.51	123.57	129.84
136.6	129.41	120.34	134.72	117.23	119.83	113.69	125.37	118.59	138.77	133.27	122.91	125.66	123.17	121.63	123.58	129.85
136.61	129.42	120.34	134.74	117.24	119.83	113.7	125.37	118.6	138.78	133.21	122.92	125.67	123.18	121.69	123.58	129.83
136.62	129.43	120.35	134.77	117.24	119.85	113.71	125.37	118.61	138.8	133.2	122.94	125.68	123.19	121.8	123.59	129.82
136.63	129.44	120.35	134.78	117.25	119.85	113.71	125.38	118.62	138.81	133.2	122.96	125.69	123.19	121.88	123.59	129.82
136.63	129.45	120.35	134.7	117.25	119.79	113.68	125.38	118.62	138.82	133.24	122.98	125.67	123.18	121.9	123.56	129.81
136.64	129.42	120.33	134.68	117.26	119.7	113.68	125.37	118.62	138.84	133.3	122.99	125.67	123.18	122.14	123.53	129.83
136.65	129.43	120.34	134.69	117.26	119.7	113.68	125.37	118.62	138.87	133.38	123	125.69	123.18	122.51	123.52	129.87
136.66	129.42	120.3	134.66	117.27	119.67	113.68	125.37	118.63	138.89	133.43	123.01	125.7	123.18	122.56	123.48	129.88
136.66	129.39	120.28	134.62	117.27	119.63	113.68	125.37	118.63	138.91	133.45	123.02	125.7	123.18	122.58	123.44	129.9
136.66	129.35	120.28	134.6	117.27	119.57	113.67	125.38	118.63	138.92	133.48	123.02	125.71	123.18	122.62	123.43	129.93
136.66	129.34	120.28	134.53	117.27	119.47	113.67	125.28	118.63	138.94	133.51	123.03	125.7	123.18	122.67	123.4	129.94
136.66	129.3	120.26	134.48	117.27	119.4	113.63	125.21	118.63	138.96	133.53	123.06	125.71	123.18	122.65	123.38	129.98
136.67	129.28	120.26	134.48	117.28	119.39	113.63	125.22	118.63	138.98	133.6	123.09	125.72	123.18	122.67	123.38	130
136.67	129.28	120.26	134.47	117.28	119.32	113.64	125.2	118.63	138.99	133.63	123.11	125.73	123.19	122.65	123.36	130
136.68	129.26	120.27	134.47	117.29	119.33	113.64	125.15	118.63	139.01	133.67	123.13	125.74	123.2	122.64	123.34	130.03
136.68	129.27	120.2	134.48	117.29	119.33	113.64	125.11	118.63	139.02	133.68	123.14	125.76	123.2	122.65	123.32	130.01
136.69	129.27	120.21	134.49	117.3	119.35	113.65	125.11	118.64	139.03	133.69	123.15	125.76	123.21	122.62	123.32	130
136.7	129.28	120.22	134.49	117.31	119.38	113.65	125.12	118.64	139.05	133.68	123.18	125.79	123.21	122.59	123.33	129.99
136.7	129.29	120.22	134.5	117.32	119.43	113.65	125.1	118.64	139.06	133.71	123.19	125.8	123.21	122.55	123.32	129.96
136.72	129.3	120.23	134.51	117.32	119.47	113.64	125.11	118.64	139.07	133.75	123.21	125.82	123.22	122.53	123.31	129.95
136.73	129.31	120.24	134.52	117.33	119.5	113.64	125.11	118.65	139.09	133.83	123.26	125.85	123.22	122.53	123.31	129.98
136.74	129.31	120.24	134.53	117.34	119.48	113.64	125.11	118.65	139.1	133.84	123.26	125.87	123.23	122.5	123.31	129.97
136.74	129.31	120.24	134.53	117.34	119.49	113.64	125.12	118.65	139.12	133.84	123.27	125.89	123.24	122.47	123.31	129.96
136.75	129.32	120.25	134.53	117.35	119.5	113.65	125.1	118.65	139.13	133.87	123.28	125.92	123.24	122.45	123.31	129.94
136.76	129.33	120.25	134.53	117.36	119.49	113.65	125.08	118.65	139.14	133.88	123.29	125.93	123.24	122.41	123.32	129.91
136.76	129.34	120.26	134.5	117.37	119.49	113.66	125.08	118.65	139.15	133.82	123.31	125.95	123.25	122.38	123.33	129.88
136.76	129.35	120.26	134.51	117.38	119.47	113.68	125.09	118.66	139.17	133.78	123.31	125.96	123.25	122.34	123.33	129.84
136.77	129.35	120.26	134.52	117.38	119.5	113.69	125.07	118.66	139.19	133.79	123.33	125.99	123.25	122.36	123.35	129.84
136.78	129.35	120.27	134.52	117.39	119.53	113.7	125.07	118.66	139.2	133.76	123.34	126.01	123.25	122.34	123.33	129.82
136.8	129.36	120.28	134.54	117.4	119.56	113.7	125.08	118.66	139.23	133.83	123.37	126.05	123.26	122.33	123.34	129.82
136.81	129.36	120.28	134.54	117.4	119.57	113.71	125.08	118.66	139.25	133.85	123.38	126.06	123.27	122.31	123.34	129.8
136.81	129.37	120.28	134.54	117.41	119.53	113.72	125.09	118.66	139.26	133.8	123.39	126.08	123.28	122.29	123.35	129.78
136.82	129.36	120.29	134.54	117.42	119.55	113.72	125.09	118.67	139.28	133.8	123.39	126.09	123.28	122.27	123.36	129.76
136.82	129.36	120.29	134.54	117.42	119.58	113.73	125.1	118.67	139.3	133.76	123.41	126.11	123.29	122.26	123.36	129.73
136.85	129.37	120.3	134.57	117.43	119.61	113.75	125.11	118.68	139.32	133.85	123.44	126.14	123.3	122.39	123.37	129.71
136.86	129.38	120.3	134.57	117.44	119.64	113.75	125.12	118.68	139.34	133.87	123.46	126.15	123.3	122.38	123.38	129.7
136.87	129.38	120.31	134.58	117.45	119.64	113.75	125.12	118.69	139.36	133.92	123.49	126.17	123.31	122.37	123.38	129.68
136.88	129.39	120.32	134.59	117.46	119.66	113.76	125.14	118.69	139.38	133.97	123.52	126.19	123.31	122.37	123.39	129.66
136.89	129.39	120.33	134.6	117.47	119.68	113.76	125.15	118.69	139.41	133.97	123.53	126.21	123.32	122.37	123.38	129.68
136.89	129.38	120.33	134.6	117.47	119.7	113.77	125.07	118.69	139.42	133.93	123.53	126.22	123.32	122.35	123.37	129.65
136.9	129.39	120.33	134.6	117.48	119.71	113.77	125.07	118.69	139.45	133.94	123.54	126.24	123.33	122.33	123.38	129.63
136.9	129.39	120.34	134.61	117.49	119.76	113.77	125.08	118.68	139.46	133.92	123.55	126.25	123.33	122.31	123.38	129.62
136.91	129.39	120.34	134.59	117.49	119.79	113.78	125.08	118.68	139.48	133.92	123.56	126.28	123.34	122.29	123.39	129.6
136.92	129.39	120.35	134.6	117.5	119.82	113.78	125.08	118.68	139.5	133.88	123.56	126.3	123.34	122.27	123.39	129.58
136.92	129.36	120.35	134.6	117.51	119.88	113.79	125.08	118.68	139.52	133.84	123.57	126.31	123.35	122.25	123.39	129.56
136.92	129.36	120.35	134.61	117.51	119.9	113.79	125.01	118.68	139.53	133.81	123.58	126.33	123.36	122.24	123.39	129.55
136.93	129.37	120.35	134.59	117.52	119.95	113.8	125.01	118.68	139.55	133.78	123.58	126.34	123.36	122.23	123.39	129.54
136.94	129.37	120.35	134.6	117.53	119.98	113.8	124.94	118.68	139.57	133.8	123.6	126.35	123.37	122.2	123.4	129.52
136.94	129.35	120.36	134.6	117.54	120.03	113.81	124.95	118.68	139.58	133.75	123.61	126.38	123.38	122.17	123.4	129.56
136.95	129.34	120.37	134.6	117.55	120.08	113.81	124.95	118.67	139.59	133.71	123.61	126.39	123.38	122.16	123.41	129.54
136.96	129.36	120.37	134.61	117.55	120.1	113.82	124.96	118.67	139.6	133.73	123.63	126.4	123.39	122.14	123.41	129.51
136.96	129.38	120.37	134.61	117.56	120.11	113.82	124.96	118.68	139.61	133.68	123.64	126.42	123.39	122.12	123.42	129.48
136.97	129.4	120.38	134.59	117.57	120.13	113.83	124.96	118.68	139.62	133.66	123.65	126.44	123.39	122.08	123.42	129.44
136.97	129.4	120.39	134.59	117.57	120.14	113.83	124.96	118.68	139.63	133.62	123.66	126.46	123.39	122.05	123.43	129.4
136.99	129.41	120.39	134.61	117.58	120.16	113.83	124.94	118.69	139.65	133.65	123.68	126.5	123.41	122.18	123.43	129.44
137	129.41	120.38	134.65	117.58	120.17	113.84	124.94	118.7	139.67	133.66	123.68	126.54	123.42	122.25	123.44	129.45
137	129.4	120.38	134.66	117.59	120.17	113.84	124.93	118.71	139.67	133.61	123.69	126.55	123.42	122.24	123.43	129.44
136.98	129.36	120.38	134.61	117.59	120.17	113.84	124.92	118.72	139.68	133.53	123.71	126.51	123.43	122.23	123.4	129.4
136.98	129.37	120.39	134.63	117.59	120.19	113.85	124.93	118.73	139.69	133.5	123.72	126.48	123.44	122.24	123.4	129.36
137.02	129.41	120.4	134.71	117.6	120.27	113.89	124.94	118.75	139.71	133.51	123.75	126.52	123.46	122.44	123.44	129.37
137.05	129.44	120.4	134.77	117.61	120.34	113.91	124.95	118.77	139.73	133.53	123.77	126.56	123.48	122.61	123.47	129.39
137.08	129.47	120.41	134.83	117.62	120.4	113.94	124.95	118.8	139.75	133.51	123.79	126.59	123.49	122.7	123.49	129.38
137.11	129.49	120.42	134.87	117.63	120.45	113.95	124.96	118.81	139.76	133.55	123.83	126.63	123.51	122.79	123.51	129.43
137.14	129.51	120.43	134.9	117.64	120.51	113.98	124.97	118.83	139.78	133.58	123.86	126.66	123.53	122.96	123.54	129.52
137.14	129.52	120.43	134.91	117.64	120.46	113.98	124.97	118.83	139.8	133.58	123.87	126.68	123.54	122.98	123.54	129.53
137.15	129.53	120.43	134.91	117.64	120.45	113.99	124.97	118.84	139.81	133.56	123.88	126.7	123.54	122.98	123.54	129.51
137.16	129.54	120.44	134.92	117.65	120.46	113.99	124.98	118.84	139.83	133.54	123.89	126.71	123.55	122.95	123.55	129.48
137.17	129.51	120.44	134.92	117.66	120.54	113.98	124.98	118.83	139.84	133.5	123.9	126.73	123.56	122.95	123.55	129.51
137.17	129.5	120.45	134.93	117.67	120.57	113.98	124.98	118.82	139.86	133.51	123.91	126.75	123.57	122.95	123.55	129.52
137.18	129.5	120.45	134.93	117.67	120.6	113.99	124.96	118.81	139.88	133.54	123.94	126.77	123.58	122.94	123.55	129.52
137.19	129.5	120.46	134.94	117.68	120.6	113.99	124.97	118.81	139.9	133.55	123.95	126.8	123.59	122.93	123.56	129.5
137.19	129.51	120.46	134.93	117.69	120.63	114	124.97	118.8	139.9	133.5	123.96	126.81	123.59	122.9	123.56	129.47
137.2	129.49	120.47	134.94	117.69	120.7	114	124.9	118.8	139.92	133.45	123.96	126.84	123.6	122.89	123.57	129.46
137.2	129.48	120.47	134.91	117.7	120.74	114	124.9	118.79	139.93	133.39	123.97	126.85	123.61	122.87	123.57	129.44
137.21	129.49	120.47	134.88	117.71	120.75	114	124.9	118.79	139.94	133.4	123.97	126.88	123.61	122.85	123.58	129.43
137.21	129.5	120.48	134.88	117.72	120.76	114.01	124.9	118.8	139.94	133.39	123.95	126.9	123.61	122.83	123.58	129.41
137.22	129.51	120.49	134.88	117.72	120.76	114.01	124.91	118.8	139.96	133.37	123.97	126.92	123.62	122.81	123.58	129.38
137.24	129.52	120.5	134.91	117.73	120.78	114.02	124.91	118.81	139.97	133.46	124	126.97	123.63	122.84	123.6	129.39
137.25	129.53	120.51	134.92	117.74	120.76	114.03	124.91	118.81	139.99	133.47	124.01	126.98	123.63	122.84	123.61	129.37
137.25	129.54	120.51	134.92	117.74	120.77	114.03	124.92	118.81	140	133.46	124.03	127	123.64	122.82	123.61	129.34
137.26	129.54	120.51	134.93	117.75	120.78	114.03	124.92	118.8	140.02	133.47	124.04	127.02	123.64	122.79	123.61	129.3
137.27	129.55	120.52	134.94	117.76	120.8	114.04	124.92	118.8	140.02	133.53	124.06	127.05	123.64	122.76	123.62	129.27
137.28	129.57	120.52	134.94	117.76	120.82	114.04	124.92	118.81	140.03	133.54	124.08	127.07	123.65	122.75	123.63	129.24
137.29	129.58	120.53	134.96	117.77	120.84	114.06	124.93	118.82	140.05	133.6	124.1	127.1	123.66	122.78	123.64	129.22
137.32	129.58	120.53	134.97	117.77	120.87	114.08	124.93	118.83	140.07	133.67	124.14	127.13	123.67	122.79	123.66	129.26
137.34	129.6	120.54	135	117.78	120.89	114.11	124.94	118.84	140.09	133.75	124.17	127.15	123.68	122.88	123.67	129.29
137.36	129.6	120.55	135.01	117.79	120.91	114.12	124.95	118.85	140.12	133.8	124.17	127.16	123.69	122.98	123.67	129.29
137.36	129.6	120.56	135.01	117.8	120.92	114.12	124.96	118.86	140.14	133.79	124.18	127.18	123.69	122.97	123.68	129.27
137.37	129.58	120.56	135.01	117.8	120.94	114.12	124.96	118.86	140.15	133.78	124.18	127.21	123.7	122.97	123.68	129.3
137.38	129.58	120.57	135.01	117.81	120.96	114.12	124.97	118.86	140.16	133.76	124.19	127.23	123.72	123	123.68	129.33
137.38	129.54	120.57	135.01	117.81	121	114.12	124.9	118.85	140.17	133.72	124.16	127.25	123.73	122.99	123.68	129.32
137.39	129.54	120.57	135.02	117.81	121.02	114.13	124.9	118.85	140.2	133.75	124.18	127.27	123.74	123.03	123.69	129.37
137.4	129.53	120.57	135.02	117.82	120.99	114.13	124.91	118.86	140.22	133.75	124.2	127.3	123.74	123.15	123.67	129.37
137.4	129.51	120.57	135.02	117.82	120.99	114.13	124.89	118.86	140.23	133.77	124.22	127.34	123.74	123.24	123.65	129.41
137.41	129.5	120.57	135.03	117.82	120.96	114.13	124.74	118.86	140.25	133.81	124.24	127.35	123.74	123.26	123.62	129.41
137.41	129.5	120.58	135.04	117.82	120.97	114.11	124.74	118.87	140.25	133.82	124.25	127.35	123.75	123.25	123.59	129.39
137.41	129.51	120.56	135.04	117.82	120.99	114.11	124.69	118.87	140.27	133.84	124.26	127.36	123.76	123.32	123.59	129.43
137.42	129.51	120.56	135.05	117.83	120.97	114.1	124.7	118.87	140.29	133.87	124.27	127.37	123.76	123.33	123.59	129.48
137.43	129.52	120.57	135.07	117.83	120.98	114.11	124.64	118.88	140.31	133.93	124.28	127.38	123.77	123.39	123.59	129.56
137.44	129.51	120.57	135.09	117.83	120.99	114.11	124.65	118.88	140.33	133.96	124.29	127.38	123.78	123.39	123.59	129.61
137.45	129.51	120.57	135.1	117.83	121.01	114.12	124.64	118.89	140.35	133.99	124.31	127.4	123.79	123.46	123.59	129.66
137.47	129.49	120.58	135.11	117.84	121.02	114.12	124.65	118.89	140.37	134.05	124.35	127.41	123.81	123.58	123.57	129.76
137.47	129.49	120.58	135.13	117.84	120.93	114.13	124.65	118.9	140.39	134.07	124.36	127.42	123.82	123.59	123.57	129.8
137.48	129.49	120.59	135.16	117.84	120.94	114.13	124.66	118.91	140.41	134.07	124.38	127.42	123.82	123.58	123.57	129.82
137.49	129.5	120.59	135.18	117.84	120.95	114.14	124.66	118.91	140.43	134.11	124.41	127.43	123.83	123.59	123.57	129.86
137.51	129.51	120.6	135.19	117.85	120.96	114.14	124.67	118.91	140.44	134.17	124.44	127.44	123.84	123.6	123.58	129.91
137.52	129.54	120.61	135.2	117.86	120.97	114.15	124.65	118.92	140.46	134.23	124.45	127.46	123.85	123.59	123.58	129.89
137.54	129.56	120.62	135.21	117.86	121	114.16	124.66	118.93	140.47	134.26	124.47	127.49	123.86	123.56	123.59	129.86
137.55	129.57	120.63	135.21	117.87	121.04	114.17	124.66	118.93	140.48	134.22	124.48	127.52	123.87	123.54	123.6	129.84
137.55	129.55	120.64	135.16	117.88	121.1	114.17	124.66	118.92	140.5	134.18	124.49	127.54	123.88	123.52	123.6	129.82
137.56	129.53	120.64	135.16	117.89	121.17	114.17	124.57	118.91	140.51	134.18	124.5	127.56	123.89	123.5	123.6	129.81
137.57	129.5	120.64	135.17	117.89	121.25	114.17	124.55	118.9	140.53	134.17	124.51	127.59	123.91	123.52	123.61	129.85
137.59	129.51	120.64	135.2	117.9	121.29	114.19	124.55	118.91	140.56	134.21	124.54	127.6	123.92	123.57	123.62	129.93
137.61	129.53	120.64	135.23	117.9	121.31	114.2	124.53	118.93	140.58	134.25	124.56	127.61	123.93	123.66	123.63	129.98
137.62	129.53	120.65	135.26	117.9	121.34	114.2	124.53	118.94	140.6	134.28	124.58	127.62	123.94	123.75	123.64	129.99
137.63	129.55	120.65	135.28	117.91	121.37	114.21	124.5	118.95	140.62	134.32	124.6	127.63	123.95	123.79	123.65	130.01
137.65	129.56	120.65	135.32	117.91	121.4	114.23	124.5	118.96	140.64	134.34	124.62	127.64	123.96	123.84	123.66	130.06
137.68	129.58	120.66	135.36	117.92	121.46	114.24	124.51	118.97	140.67	134.37	124.64	127.67	123.97	123.91	123.67	130.1
137.68	129.61	120.66	135.37	117.92	121.46	114.25	124.46	118.98	140.68	134.39	124.65	127.68	123.98	123.92	123.66	130.08
137.68	129.62	120.66	135.34	117.92	121.38	114.25	124.4	118.98	140.7	134.42	124.67	127.68	123.97	123.91	123.63	130.09
137.69	129.63	120.67	135.34	117.92	121.33	114.25	124.4	118.98	140.71	134.44	124.69	127.68	123.97	123.89	123.62	130.09
137.69	129.63	120.68	135.34	117.93	121.3	114.24	124.4	118.99	140.72	134.48	124.7	127.68	123.97	123.88	123.62	130.09
137.69	129.63	120.68	135.32	117.93	121.27	114.24	124.35	118.99	140.73	134.49	124.71	127.69	123.98	123.87	123.61	130.09
137.7	129.65	120.69	135.33	117.93	121.28	114.25	124.35	118.99	140.75	134.52	124.73	127.71	123.98	123.85	123.61	130.07
137.7	129.65	120.7	135.33	117.93	121.26	114.24	124.3	118.99	140.76	134.53	124.74	127.72	123.98	123.88	123.61	130.05
137.71	129.64	120.7	135.34	117.93	121.26	114.24	124.25	118.99	140.78	134.55	124.76	127.73	123.99	123.86	123.61	130.09
137.72	129.62	120.71	135.37	117.93	121.21	114.21	124.19	118.99	140.8	134.57	124.79	127.74	123.99	123.96	123.59	130.22
137.72	129.58	120.71	135.39	117.92	121.11	114.19	124.19	118.99	140.82	134.54	124.81	127.75	123.99	123.97	123.59	130.26
137.72	129.54	120.7	135.4	117.93	121.03	114.16	124.12	118.99	140.83	134.53	124.83	127.75	124	123.96	123.56	130.32
137.72	129.51	120.71	135.41	117.93	120.92	114.16	124.12	118.99	140.86	134.53	124.85	127.77	124	123.96	123.56	130.4
137.73	129.48	120.71	135.41	117.93	120.9	114.16	124.1	118.99	140.87	134.54	124.87	127.78	124.01	123.96	123.53	130.41
137.74	129.51	120.72	135.42	117.94	120.9	114.17	124.11	118.99	140.88	134.56	124.88	127.81	124.01	123.95	123.54	130.4
137.74	129.53	120.72	135.37	117.94	120.92	114.17	124.11	118.98	140.89	134.56	124.89	127.83	124.02	123.93	123.54	130.38
137.75	129.54	120.72	135.37	117.95	120.94	114.18	124.11	118.97	140.9	134.59	124.9	127.86	124.02	123.89	123.55	130.34
137.76	129.55	120.72	135.37	117.96	120.97	114.18	124.09	118.97	140.91	134.65	124.91	127.89	124.03	123.87	123.56	130.32
137.76	129.56	120.73	135.37	117.96	120.97	114.17	124.09	118.97	140.92	134.65	124.93	127.91	124.03	123.84	123.56	130.3
137.71	129.5	120.69	135.3	117.97	120.94	114.14	124.01	118.97	140.92	134.55	124.93	127.9	124.01	123.8	123.54	130.25
137.63	129.43	120.65	135.21	117.97	120.87	114.09	123.85	118.96	140.86	134.46	124.86	127.83	123.99	123.75	123.52	130.2
137.57	129.39	120.6	135.09	117.97	120.85	114.05	123.77	118.96	140.74	134.4	124.86	127.78	123.98	123.71	123.48	130.16
137.52	129.35	120.54	134.99	117.97	120.8	114.04	123.77	118.94	140.71	134.38	124.84	127.78	123.94	123.68	123.44	130.12
137.44	129.28	120.49	134.86	117.98	120.7	114	123.65	118.93	140.68	134.29	124.81	127.73	123.93	123.64	123.39	130.06
137.37	129.22	120.43	134.74	117.98	120.62	113.95	123.5	118.92	140.63	134.24	124.81	127.69	123.91	123.59	123.36	130.01
137.29	129.16	120.37	134.64	117.98	120.59	113.93	123.42	118.9	140.56	134.17	124.8	127.64	123.87	123.54	123.33	129.97
137.25	129.11	120.34	134.62	117.98	120.55	113.93	123.33	118.89	140.55	134.16	124.81	127.57	123.85	123.51	123.31	129.96
137.17	129.04	120.28	134.52	117.98	120.49	113.89	123.2	118.87	140.55	134.1	124.77	127.51	123.82	123.46	123.26	129.91
137.12	129.02	120.27	134.51	117.98	120.5	113.89	123.21	118.86	140.48	134.07	124.77	127.49	123.78	123.43	123.22	129.85
137.05	128.98	120.27	134.45	117.97	120.48	113.87	123.08	118.85	140.48	134.03	124.72	127.45	123.74	123.4	123.18	129.8
136.97	128.93	120.23	134.32	117.98	120.37	113.86	122.96	118.84	140.38	133.95	124.71	127.39	123.72	123.35	123.14	129.74
136.89	128.87	120.14	134.21	117.98	120.31	113.82	122.83	118.81	140.28	133.93	124.71	127.32	123.68	123.29	123.11	129.68
136.83	128.81	120.1	134.19	117.95	120.26	113.79	122.82	118.79	140.27	133.91	124.71	127.26	123.65	123.24	123.07	129.65
136.76	128.76	120.06	134.09	117.95	120.2	113.79	122.74	118.78	140.2	133.85	124.67	127.22	123.62	123.21	123.04	129.61
136.68	128.7	120.04	133.99	117.95	120.14	113.79	122.67	118.76	140.11	133.78	124.64	127.17	123.59	123.16	123	129.55
136.62	128.66	119.95	133.91	117.96	120.12	113.78	122.58	118.74	140.06	133.77	124.59	127.11	123.55	123.15	122.95	129.5
136.53	128.6	119.88	133.79	117.93	120.06	113.73	122.53	118.72	139.94	133.7	124.53	127.04	123.52	123.1	122.92	129.43
136.44	128.54	119.83	133.69	117.93	120.01	113.71	122.41	118.71	139.83	133.64	124.45	126.99	123.47	123.05	122.89	129.37
136.37	128.51	119.77	133.59	117.93	119.94	113.69	122.27	118.69	139.77	133.6	124.39	126.96	123.43	123.01	122.84	129.32
136.28	128.45	119.69	133.49	117.9	119.84	113.61	122.12	118.67	139.7	133.52	124.38	126.87	123.4	122.97	122.8	129.26
136.21	128.4	119.6	133.4	117.9	119.79	113.6	122.1	118.65	139.65	133.49	124.38	126.82	123.36	122.93	122.75	129.22
136.12	128.34	119.48	133.38	117.9	119.73	113.57	121.98	118.64	139.55	133.4	124.38	126.75	123.33	122.88	122.71	129.15
136.04	128.28	119.4	133.27	117.9	119.69	113.54	121.96	118.62	139.46	133.36	124.32	126.71	123.29	122.85	122.65	129.09
135.96	128.21	119.35	133.14	117.9	119.61	113.49	121.88	118.6	139.33	133.34	124.27	126.64	123.25	122.83	122.61	129.03
135.9	128.15	119.28	133.06	117.9	119.52	113.48	121.76	118.59	139.33	133.32	124.23	126.59	123.21	122.79	122.56	128.99
135.82	128.09	119.2	133.02	117.84	119.53	113.43	121.72	118.56	139.33	133.27	124.16	126.57	123.17	122.76	122.51	128.94
135.74	128.03	119.18	132.94	117.84	119.52	113.43	121.62	118.54	139.22	133.18	124.14	126.49	123.14	122.72	122.46	128.89
135.66	127.97	119.12	132.83	117.85	119.48	113.4	121.55	118.52	139.09	133.11	124.08	126.46	123.09	122.67	122.42	128.84
135.59	127.93	119.05	132.73	117.83	119.39	113.38	121.47	118.5	139.01	133.1	124.08	126.42	123.06	122.62	122.36	128.79
135.52	127.88	119.01	132.67	117.82	119.38	113.38	121.44	118.48	138.91	133.06	124.03	126.41	123.02	122.57	122.31	128.75
135.43	127.82	118.94	132.57	117.81	119.31	113.34	121.35	118.46	138.79	133	123.95	126.36	122.98	122.53	122.26	128.71
135.34	127.76	118.88	132.46	117.79	119.22	113.3	121.29	118.45	138.65	132.93	123.9	126.29	122.95	122.48	122.22	128.64
135.28	127.7	118.86	132.35	117.79	119.22	113.3	121.23	118.44	138.55	132.91	123.9	126.26	122.91	122.44	122.17	128.59
135.21	127.64	118.77	132.26	117.79	119.23	113.27	121.17	118.41	138.43	132.88	123.88	126.24	122.87	122.4	122.11	128.55
135.12	127.6	118.72	132.18	117.77	119.2	113.24	121.08	118.38	138.35	132.81	123.82	126.16	122.83	122.35	122.08	128.49
135.03	127.55	118.64	132.08	117.74	119.11	113.19	120.96	118.36	138.25	132.76	123.81	126.1	122.79	122.31	122.04	128.43
134.95	127.48	118.62	132	117.73	119.13	113.18	120.95	118.35	138.12	132.68	123.71	126.03	122.75	122.27	122.01	128.36
134.9	127.46	118.55	131.98	117.73	119.09	113.17	120.91	118.34	138.05	132.69	123.71	125.97	122.72	122.23	121.96	128.31
134.82	127.42	118.51	131.94	117.71	119.03	113.16	120.86	118.32	137.92	132.65	123.64	125.92	122.67	122.19	121.92	128.26
134.75	127.36	118.5	131.86	117.71	119.03	113.15	120.86	118.29	137.81	132.62	123.6	125.92	122.63	122.14	121.87	128.21
134.69	127.31	118.48	131.81	117.67	119	113.13	120.87	118.27	137.81	132.63	123.57	125.86	122.6	122.13	121.82	128.17
134.61	127.26	118.41	131.73	117.67	119.01	113.08	120.72	118.26	137.69	132.55	123.52	125.78	122.56	122.08	121.79	128.1
134.53	127.19	118.36	131.6	117.66	118.91	113.06	120.59	118.25	137.55	132.48	123.49	125.77	122.52	122.03	121.74	128.04
134.45	127.16	118.27	131.54	117.63	118.83	113.05	120.45	118.24	137.47	132.43	123.49	125.7	122.48	121.99	121.69	128
134.36	127.11	118.2	131.46	117.61	118.76	113.02	120.37	118.22	137.33	132.33	123.4	125.65	122.43	121.95	121.65	127.93
134.29	127.06	118.16	131.41	117.59	118.72	113	120.29	118.2	137.28	132.33	123.33	125.58	122.39	121.92	121.6	127.9
134.22	127	118.1	131.34	117.58	118.7	113	120.29	118.18	137.17	132.31	123.25	125.53	122.35	121.87	121.56	127.85
134.15	126.97	118.08	131.28	117.57	118.67	112.97	120.29	118.16	137.1	132.28	123.21	125.51	122.31	121.82	121.51	127.8
134.07	126.92	118.04	131.17	117.54	118.65	112.94	120.2	118.15	137.01	132.23	123.15	125.46	122.28	121.78	121.47	127.74
134.02	126.89	117.99	131.14	117.53	118.64	112.92	120.16	118.14	136.9	132.22	123.1	125.46	122.24	121.75	121.45	127.69
134	126.87	117.96	131.08	117.53	118.58	112.91	120.04	118.13	136.91	132.24	123.09	125.48	122.21	121.74	121.42	127.65
133.91	126.8	117.88	130.94	117.51	118.47	112.89	119.9	118.12	136.78	132.17	123.03	125.41	122.18	121.69	121.37	127.58
133.83	126.75	117.79	130.86	117.5	118.38	112.85	119.77	118.1	136.7	132.13	122.96	125.34	122.15	121.64	121.32	127.51
133.75	126.69	117.73	130.75	117.5	118.34	112.81	119.7	118.08	136.62	132.05	122.96	125.28	122.11	121.6	121.29	127.46
133.66	126.64	117.67	130.68	117.5	118.29	112.77	119.65	118.07	136.5	131.97	122.93	125.22	122.07	121.55	121.25	127.4
133.61	126.6	117.62	130.65	117.48	118.27	112.74	119.62	118.04	136.45	131.98	122.93	125.19	122.03	121.52	121.2	127.35
133.55	126.54	117.58	130.65	117.47	118.24	112.71	119.62	118.03	136.38	131.97	122.88	125.17	122	121.5	121.17	127.3
133.49	126.49	117.56	130.63	117.47	118.24	112.71	119.63	118.01	136.28	131.94	122.88	125.12	121.96	121.47	121.13	127.25
133.42	126.44	117.46	130.54	117.45	118.22	112.66	119.5	117.99	136.27	131.91	122.88	125.07	121.93	121.43	121.08	127.22
133.35	126.4	117.43	130.5	117.43	118.22	112.66	119.48	117.98	136.15	131.85	122.8	125.06	121.88	121.39	121.04	127.16
133.28	126.34	117.38	130.42	117.4	118.19	112.64	119.48	117.96	136.11	131.81	122.72	125.01	121.84	121.34	121.01	127.1
133.2	126.28	117.36	130.36	117.38	118.2	112.63	119.45	117.94	135.98	131.75	122.65	124.98	121.8	121.29	120.97	127.04
133.14	126.23	117.36	130.32	117.37	118.21	112.63	119.45	117.93	135.86	131.76	122.57	124.93	121.76	121.24	120.92	126.99
133.08	126.19	117.32	130.29	117.37	118.2	112.59	119.45	117.91	135.82	131.75	122.51	124.87	121.73	121.21	120.87	126.95
133.02	126.15	117.28	130.24	117.35	118.15	112.59	119.42	117.9	135.74	131.73	122.49	124.84	121.69	121.18	120.83	126.89
132.94	126.1	117.21	130.15	117.33	118.15	112.58	119.33	117.88	135.66	131.67	122.46	124.8	121.65	121.14	120.8	126.84
132.86	126.05	117.17	130.07	117.3	118.15	112.54	119.28	117.86	135.53	131.61	122.41	124.73	121.62	121.09	120.76	126.78
132.78	126	117.12	129.99	117.27	118.13	112.52	119.2	117.84	135.4	131.56	122.37	124.68	121.57	121.05	120.71	126.73
132.71	125.97	117.12	129.92	117.25	118.13	112.52	119.16	117.82	135.29	131.5	122.38	124.62	121.53	121	120.67	126.67
132.66	125.91	117.12	129.89	117.25	118.13	112.52	119.16	117.8	135.2	131.51	122.31	124.62	121.48	120.99	120.62	126.65
132.59	125.86	117.05	129.81	117.23	118.09	112.49	119.06	117.78	135.12	131.48	122.26	124.55	121.45	120.94	120.58	126.61
132.53	125.82	117.05	129.75	117.23	118.07	112.49	119.05	117.77	135.01	131.43	122.24	124.55	121.41	120.91	120.53	126.56
132.47	125.77	117.04	129.72	117.23	118.08	112.48	119	117.75	134.94	131.4	122.16	124.5	121.37	120.87	120.5	126.5
132.4	125.73	117.04	129.67	117.22	118.01	112.49	119	117.74	134.84	131.36	122.13	124.44	121.33	120.84	120.45	126.45
132.33	125.66	117	129.59	117.22	118	112.49	119.01	117.72	134.79	131.32	122.08	124.39	121.29	120.82	120.4	126.4
132.28	125.61	116.96	129.54	117.2	118.02	112.46	119.01	117.71	134.75	131.3	122.02	124.39	121.26	120.79	120.37	126.35
132.21	125.57	116.88	129.44	117.19	117.97	112.44	118.91	117.69	134.68	131.26	121.98	124.34	121.22	120.75	120.32	126.33
132.13	125.52	116.79	129.41	117.17	117.88	112.41	118.81	117.67	134.59	131.21	121.95	124.25	121.18	120.7	120.29	126.28
132.05	125.45	116.71	129.32	117.15	117.87	112.4	118.69	117.65	134.46	131.17	121.91	124.2	121.14	120.65	120.24	126.22
131.98	125.4	116.66	129.26	117.12	117.83	112.37	118.62	117.64	134.39	131.15	121.86	124.17	121.1	120.61	120.2	126.2
131.92	125.36	116.64	129.26	117.11	117.75	112.34	118.5	117.62	134.33	131.14	121.8	124.16	121.06	120.57	120.16	126.14
131.85	125.31	116.61	129.21	117.07	117.7	112.31	118.42	117.6	134.28	131.13	121.73	124.1	121.03	120.53	120.11	126.08
131.78	125.26	116.57	129.15	117.06	117.69	112.31	118.42	117.59	134.18	131.06	121.67	124.05	120.99	120.5	120.06	126.03
131.73	125.24	116.57	129.15	117.06	117.7	112.3	118.43	117.58	134.08	131.03	121.61	124	120.95	120.47	120.03	125.99
131.67	125.19	116.57	129.08	117.04	117.68	112.28	118.43	117.56	134.08	131.04	121.55	123.93	120.92	120.43	119.99	125.95
131.6	125.14	116.49	129	117.04	117.68	112.27	118.3	117.54	134.03	130.99	121.48	123.88	120.88	120.38	119.96	125.91
131.52	125.08	116.41	128.95	117.02	117.66	112.25	118.21	117.52	133.94	130.94	121.42	123.82	120.84	120.34	119.91	125.85
131.46	125.04	116.34	128.91	116.96	117.6	112.2	118.1	117.5	133.91	130.94	121.42	123.78	120.81	120.32	119.86	125.81
131.38	124.98	116.29	128.87	116.94	117.6	112.18	118.1	117.48	133.78	130.9	121.35	123.73	120.76	120.28	119.82	125.76
131.31	124.94	116.24	128.78	116.92	117.52	112.18	118.01	117.47	133.67	130.84	121.29	123.71	120.72	120.24	119.78	125.7
131.23	124.89	116.18	128.72	116.89	117.49	112.14	117.94	117.46	133.55	130.76	121.24	123.65	120.69	120.2	119.74	125.64
131.15	124.83	116.12	128.65	116.89	117.48	112.08	117.86	117.44	133.43	130.72	121.14	123.6	120.65	120.15	119.69	125.58
131.09	124.79	116.05	128.58	116.88	117.45	112.05	117.77	117.43	133.32	130.7	121.14	123.59	120.61	120.11	119.65	125.54
131.03	124.72	116	128.56	116.87	117.39	112.03	117.7	117.42	133.23	130.68	121.07	123.58	120.57	120.06	119.64	125.48
130.96	124.7	115.96	128.51	116.86	117.35	112.03	117.68	117.4	133.1	130.62	121.03	123.53	120.53	120.02	119.6	125.42
130.89	124.65	115.92	128.44	116.84	117.33	112.02	117.68	117.38	133.01	130.59	121.04	123.48	120.49	119.98	119.57	125.36
130.83	124.58	115.86	128.39	116.84	117.33	112.01	117.63	117.37	132.98	130.57	120.98	123.44	120.46	119.93	119.52	125.33
130.78	124.56	115.83	128.39	116.82	117.33	112.02	117.64	117.35	132.94	130.57	120.94	123.4	120.42	119.9	119.49	125.28
130.72	124.52	115.79	128.34	116.8	117.34	112.02	117.64	117.34	132.83	130.55	120.92	123.37	120.38	119.87	119.45	125.23
130.66	124.46	115.76	128.34	116.75	117.35	111.97	117.62	117.32	132.75	130.55	120.86	123.3	120.34	119.84	119.41	125.19
130.58	124.42	115.71	128.24	116.73	117.35	111.93	117.53	117.3	132.63	130.48	120.77	123.27	120.29	119.8	119.37	125.13
130.51	124.36	115.68	128.15	116.71	117.33	111.87	117.46	117.29	132.55	130.46	120.7	123.22	120.26	119.76	119.33	125.08
130.44	124.32	115.62	128.09	116.69	117.26	111.84	117.34	117.27	132.49	130.42	120.65	123.16	120.23	119.73	119.29	125.05
130.37	124.27	115.58	128	116.69	117.27	111.82	117.26	117.25	132.36	130.38	120.62	123.11	120.19	119.69	119.24	125
130.3	124.21	115.52	127.92	116.65	117.2	111.8	117.15	117.24	132.2	130.38	120.55	123.06	120.14	119.64	119.19	124.95
130.23	124.15	115.51	127.91	116.64	117.22	111.8	117.16	117.22	132.09	130.35	120.48	123.02	120.1	119.61	119.13	124.89
130.17	124.11	115.49	127.91	116.63	117.23	111.8	117.16	117.2	132	130.29	120.44	122.96	120.06	119.59	119.09	124.85
130.1	124.06	115.42	127.85	116.62	117.23	111.8	117.09	117.18	131.92	130.29	120.41	122.88	120.02	119.56	119.04	124.8
130.04	124.02	115.39	127.78	116.6	117.22	111.77	117.05	117.17	131.82	130.24	120.38	122.86	119.98	119.52	119.02	124.75
129.98	123.97	115.36	127.74	116.57	117.16	111.75	117.01	117.15	131.8	130.24	120.34	122.82	119.95	119.48	118.97	124.72
129.92	123.93	115.29	127.67	116.52	117.16	111.75	116.99	117.13	131.7	130.22	120.28	122.77	119.91	119.44	118.93	124.68
129.84	123.87	115.23	127.6	116.49	117.14	111.75	116.98	117.12	131.57	130.18	120.23	122.72	119.87	119.4	118.89	124.62
129.78	123.82	115.19	127.54	116.47	117.13	111.73	116.86	117.11	131.48	130.14	120.18	122.68	119.83	119.36	118.86	124.57
129.73	123.79	115.18	127.5	116.46	117.1	111.72	116.86	117.09	131.48	130.16	120.12	122.66	119.79	119.32	118.81	124.53
129.66	123.75	115.12	127.47	116.43	117.1	111.69	116.81	117.07	131.4	130.16	120.06	122.62	119.75	119.27	118.76	124.48
129.6	123.71	115.06	127.4	116.4	117.06	111.69	116.75	117.05	131.29	130.14	120	122.6	119.71	119.25	118.72	124.45
129.53	123.67	114.99	127.37	116.37	117.03	111.64	116.7	117.03	131.16	130.12	119.95	122.56	119.67	119.21	118.68	124.41
129.47	123.64	114.92	127.28	116.36	116.99	111.64	116.64	117.02	131.13	130.08	119.91	122.49	119.63	119.18	118.63	124.38
129.39	123.58	114.88	127.21	116.34	116.99	111.6	116.59	117	130.99	130.02	119.84	122.44	119.59	119.14	118.59	124.33
129.32	123.53	114.78	127.11	116.32	116.99	111.55	116.46	116.98	130.88	129.96	119.79	122.43	119.55	119.09	118.56	124.27
129.25	123.49	114.7	127.03	116.3	116.93	111.5	116.37	116.97	130.8	129.94	119.72	122.41	119.52	119.05	118.53	124.22
129.18	123.43	114.6	126.92	116.29	116.85	111.45	116.24	116.96	130.66	129.89	119.65	122.37	119.48	119	118.48	124.17
129.11	123.38	114.53	126.87	116.29	116.76	111.45	116.13	116.94	130.59	129.86	119.58	122.31	119.44	118.96	118.44	124.13
129.05	123.35	114.47	126.83	116.26	116.73	111.41	116.07	116.92	130.53	129.85	119.53	122.27	119.4	118.95	118.39	124.1
128.99	123.3	114.43	126.81	116.24	116.73	111.37	116.05	116.91	130.48	129.85	119.51	122.22	119.36	118.91	118.34	124.05
128.93	123.28	114.38	126.75	116.23	116.7	111.37	115.99	116.9	130.37	129.81	119.48	122.19	119.32	118.86	118.31	123.99
128.87	123.22	114.35	126.68	116.19	116.68	111.34	115.95	116.88	130.29	129.82	119.42	122.15	119.29	118.81	118.29	123.95
128.8	123.17	114.32	126.64	116.19	116.65	111.34	115.92	116.86	130.16	129.8	119.34	122.1	119.25	118.76	118.25	123.89
128.72	123.12	114.29	126.59	116.19	116.61	111.31	115.84	116.84	130.04	129.73	119.28	122.05	119.2	118.72	118.2	123.83
128.65	123.07	114.23	126.52	116.17	116.6	111.27	115.76	116.82	129.93	129.67	119.25	122	119.17	118.67	118.16	123.78
128.6	123.02	114.23	126.53	116.15	116.62	111.27	115.77	116.81	129.89	129.68	119.21	121.93	119.13	118.62	118.13	123.75
128.53	122.98	114.18	126.47	116.12	116.62	111.27	115.75	116.79	129.81	129.66	119.15	121.87	119.09	118.58	118.08	123.7
128.46	122.92	114.14	126.43	116.08	116.6	111.24	115.67	116.77	129.71	129.63	119.1	121.83	119.05	118.54	118.05	123.65
128.4	122.87	114.11	126.38	116.06	116.57	111.23	115.61	116.75	129.65	129.61	119.07	121.8	119.01	118.5	118.01	123.61
128.34	122.81	114.09	126.32	116.03	116.58	111.23	115.61	116.73	129.57	129.61	119.03	121.76	118.97	118.47	117.97	123.56
128.29	122.76	114.05	126.3	116.02	116.59	111.2	115.59	116.72	129.45	129.61	118.97	121.75	118.93	118.44	117.92	123.52
128.24	122.74	114.04	126.3	116	116.55	111.2	115.58	116.7	129.38	129.59	118.91	121.75	118.89	118.41	117.88	123.48
128.18	122.69	114.04	126.26	115.98	116.55	111.21	115.59	116.69	129.33	129.55	118.82	121.68	118.86	118.38	117.83	123.44
128.12	122.65	114.04	126.19	115.98	116.49	111.19	115.55	116.68	129.3	129.48	118.77	121.63	118.83	118.33	117.79	123.38
128.06	122.62	114.05	126.1	115.99	116.43	111.2	115.55	116.66	129.27	129.4	118.72	121.58	118.8	118.29	117.76	123.31
128.01	122.55	114.05	126.05	115.99	116.36	111.2	115.5	116.64	129.28	129.34	118.71	121.56	118.77	118.28	117.71	123.29
127.98	122.5	114.05	126	115.99	116.34	111.2	115.5	116.64	129.28	129.34	118.67	121.53	118.75	118.27	117.69	123.26
127.94	122.45	114.05	125.92	115.99	116.31	111.2	115.48	116.63	129.29	129.33	118.61	121.47	118.72	118.24	117.65	123.21
127.87	122.39	114.03	125.83	116	116.26	111.2	115.45	116.61	129.29	129.29	118.55	121.42	118.69	118.21	117.62	123.16
127.81	122.32	114.03	125.73	116	116.28	111.2	115.38	116.61	129.2	129.2	118.51	121.35	118.67	118.17	117.59	123.1
127.76	122.3	114.04	125.64	116	116.29	111.2	115.34	116.59	129.2	129.12	118.48	121.29	118.65	118.13	117.59	123.04
127.71	122.28	114.04	125.55	116	116.29	111.2	115.3	116.58	129.16	129.04	118.45	121.24	118.62	118.09	117.57	122.99
127.66	122.26	114.05	125.47	116.01	116.31	111.2	115.25	116.56	129.12	128.97	118.42	121.18	118.59	118.05	117.55	122.93
127.62	122.23	114.05	125.48	116.01	116.32	111.2	115.25	116.54	129.13	128.9	118.38	121.14	118.57	118.03	117.53	122.88
127.61	122.18	114.05	125.49	116.02	116.34	111.19	115.25	116.52	129.14	128.9	118.37	121.14	118.54	118.02	117.52	122.86
127.58	122.14	114.06	125.5	116.02	116.36	111.19	115.26	116.52	129.15	128.84	118.37	121.09	118.53	118	117.49	122.81
127.53	122.1	114.06	125.46	116.03	116.4	111.19	115.24	116.51	129.16	128.75	118.33	121.01	118.52	117.95	117.49	122.76
127.52	122.08	114.07	125.48	116.03	116.41	111.19	115.24	116.5	129.17	128.68	118.29	121.01	118.52	117.92	117.49	122.73
127.46	122.04	114.07	125.41	116.03	116.41	111.19	115.24	116.49	129.17	128.62	118.29	120.93	118.49	117.88	117.45	122.69
127.41	122.03	114.07	125.32	116.04	116.46	111.18	115.15	116.47	129.11	128.56	118.27	120.88	118.45	117.83	117.4	122.63
127.39	122.03	114.08	125.3	116.04	116.49	111.18	115.16	116.47	129.11	128.48	118.27	120.86	118.44	117.81	117.39	122.62
127.36	122	114.08	125.26	116.04	116.56	111.18	115.11	116.46	129.13	128.42	118.27	120.83	118.41	117.78	117.37	122.58
127.33	121.98	114.09	125.26	116.04	116.59	111.18	115.11	116.45	129.14	128.35	118.27	120.81	118.39	117.74	117.35	122.55
127.32	121.99	114.1	125.19	116.05	116.62	111.19	115.07	116.44	129.15	128.29	118.27	120.81	118.39	117.71	117.33	122.51
127.28	121.99	114.1	125.15	116.05	116.66	111.2	115.01	116.43	129.15	128.21	118.23	120.76	118.37	117.67	117.3	122.47
127.27	121.99	114.11	125.14	116.05	116.69	111.22	114.94	116.42	129.16	128.19	118.23	120.77	118.35	117.65	117.28	122.45
127.26	121.98	114.12	125.12	116.05	116.73	111.23	114.95	116.41	129.17	128.15	118.24	120.77	118.34	117.64	117.28	122.41
127.24	121.97	114.12	125.11	116.05	116.78	111.23	114.91	116.39	129.17	128.11	118.26	120.72	118.32	117.63	117.27	122.41
127.23	121.96	114.13	125.07	116.05	116.82	111.24	114.92	116.38	129.19	128.1	118.25	120.72	118.31	117.6	117.24	122.38
127.22	121.94	114.13	125	116.06	116.88	111.24	114.88	116.37	129.2	128.14	118.25	120.66	118.29	117.59	117.21	122.36
127.21	121.91	114.14	125.01	116.06	116.9	111.24	114.89	116.36	129.21	128.13	118.21	120.67	118.29	117.58	117.21	122.35
127.18	121.88	114.15	125.01	116.06	116.92	111.25	114.84	116.35	129.21	128.08	118.21	120.61	118.27	117.54	117.19	122.31
127.17	121.89	114.16	125.02	116.07	116.9	111.26	114.77	116.35	129.22	128.03	118.15	120.62	118.26	117.51	117.19	122.27
127.14	121.88	114.16	125.02	116.07	116.9	111.27	114.75	116.35	129.22	127.97	118.15	120.54	118.24	117.49	117.18	122.23
127.1	121.88	114.15	125.04	116.07	116.92	111.27	114.68	116.35	129.21	127.89	118.1	120.5	118.21	117.47	117.16	122.18
127.11	121.91	114.14	125.07	116.08	116.93	111.28	114.66	116.36	129.21	127.84	118.1	120.5	118.22	117.51	117.18	122.14
127.04	121.89	114.09	124.97	116.08	116.93	111.21	114.57	116.35	129.13	127.75	118.11	120.41	118.19	117.46	117.15	122.09
126.98	121.85	114.04	124.88	116.08	116.94	111.12	114.47	116.34	129.07	127.73	118.11	120.35	118.18	117.41	117.1	122.05
126.93	121.83	113.96	124.78	116.07	116.94	111.07	114.35	116.33	129.05	127.71	118.11	120.29	118.15	117.37	117.08	122.02
126.88	121.79	113.92	124.78	116.06	116.84	111.04	114.26	116.31	129.05	127.72	118.11	120.24	118.12	117.33	117.03	122.01
126.81	121.74	113.86	124.69	116.05	116.77	111.01	114.17	116.3	128.96	127.67	118.06	120.18	118.09	117.3	117.02	121.95
126.76	121.72	113.81	124.63	116.05	116.78	111.01	114.12	116.28	128.89	127.67	118.04	120.14	118.07	117.25	116.99	121.91
126.7	121.69	113.75	124.51	116.04	116.73	110.96	114.03	116.27	128.77	127.62	118.02	120.11	118.03	117.2	116.95	121.86
126.65	121.7	113.71	124.46	116.02	116.65	110.91	113.92	116.26	128.71	127.61	118.02	120.07	117.99	117.17	116.93	121.82
126.59	121.64	113.63	124.42	116.01	116.62	110.89	113.85	116.25	128.6	127.6	117.96	120.04	117.96	117.12	116.89	121.76
126.54	121.62	113.61	124.42	115.98	116.59	110.89	113.85	116.24	128.59	127.6	117.95	120.03	117.92	117.08	116.87	121.72
126.49	121.57	113.6	124.38	115.96	116.56	110.9	113.85	116.22	128.46	127.61	117.89	120	117.89	117.08	116.84	121.68
126.43	121.52	113.54	124.33	115.95	116.52	110.86	113.75	116.2	128.37	127.57	117.83	119.97	117.85	117.03	116.8	121.62
126.36	121.47	113.48	124.26	115.94	116.51	110.8	113.69	116.18	128.28	127.53	117.8	119.93	117.82	116.99	116.76	121.58
126.31	121.45	113.43	124.22	115.92	116.5	110.79	113.59	116.18	128.24	127.52	117.74	119.9	117.79	116.95	116.75	121.52
126.24	121.39	113.37	124.11	115.89	116.45	110.75	113.51	116.17	128.1	127.45	117.72	119.83	117.76	116.9	116.72	121.46
126.18	121.37	113.32	124.01	115.88	116.38	110.74	113.43	116.17	128.04	127.43	117.68	119.79	117.73	116.87	116.69	121.41
126.14	121.34	113.26	123.99	115.86	116.31	110.72	113.39	116.15	128.04	127.46	117.68	119.76	117.69	116.84	116.65	121.38
126.07	121.29	113.23	123.93	115.83	116.29	110.71	113.34	116.13	127.94	127.4	117.62	119.69	117.66	116.8	116.6	121.33
126	121.24	113.19	123.9	115.79	116.3	110.68	113.26	116.1	127.82	127.35	117.58	119.69	117.63	116.75	116.55	121.29
125.96	121.23	113.12	123.9	115.79	116.27	110.64	113.16	116.11	127.76	127.31	117.52	119.67	117.6	116.72	116.55	121.24
125.89	121.18	113.06	123.81	115.77	116.18	110.6	113.06	116.1	127.68	127.23	117.43	119.62	117.57	116.68	116.52	121.18
125.82	121.14	113.01	123.71	115.74	116.13	110.56	112.95	116.09	127.58	127.19	117.42	119.55	117.54	116.64	116.49	121.13
125.76	121.13	112.98	123.64	115.74	116.06	110.51	112.91	116.07	127.48	127.16	117.4	119.55	117.5	116.61	116.47	121.07
125.7	121.09	112.93	123.56	115.73	115.98	110.5	112.87	116.06	127.38	127.12	117.35	119.51	117.46	116.57	116.45	121.01
125.63	121.04	112.89	123.53	115.72	115.94	110.49	112.81	116.04	127.27	127.04	117.33	119.45	117.43	116.54	116.41	120.95
125.56	121	112.86	123.5	115.68	115.91	110.46	112.81	116.02	127.15	127.03	117.29	119.39	117.39	116.5	116.36	120.9
125.51	120.96	112.83	123.48	115.66	115.92	110.42	112.76	116.01	127.06	127.04	117.2	119.38	117.35	116.47	116.31	120.86
125.45	120.89	112.78	123.39	115.62	115.87	110.38	112.76	116	127.04	127.02	117.13	119.35	117.32	116.44	116.27	120.83
125.41	120.87	112.78	123.38	115.59	115.89	110.38	112.75	115.98	127.02	126.99	117.08	119.35	117.28	116.42	116.22	120.8
125.35	120.82	112.74	123.38	115.58	115.81	110.34	112.69	115.97	126.91	126.95	117.02	119.33	117.25	116.37	116.19	120.75
125.29	120.77	112.66	123.31	115.52	115.72	110.27	112.59	115.95	126.91	126.95	116.97	119.28	117.22	116.33	116.15	120.73
125.23	120.72	112.62	123.27	115.51	115.68	110.24	112.52	115.93	126.8	126.95	116.97	119.21	117.17	116.29	116.12	120.68
125.16	120.69	112.58	123.18	115.47	115.62	110.2	112.44	115.92	126.71	126.92	116.92	119.2	117.13	116.24	116.09	120.63
125.11	120.69	112.54	123.18	115.43	115.6	110.17	112.39	115.9	126.63	126.91	116.91	119.15	117.1	116.19	116.05	120.6
125.04	120.65	112.47	123.15	115.38	115.54	110.12	112.31	115.88	126.53	126.88	116.86	119.08	117.05	116.15	116.01	120.56
124.97	120.61	112.41	123.12	115.35	115.53	110.1	112.28	115.86	126.42	126.83	116.79	119.03	117.01	116.11	115.97	120.51
124.9	120.55	112.38	123.07	115.31	115.51	110.08	112.23	115.85	126.34	126.81	116.73	118.96	116.98	116.06	115.92	120.46
124.84	120.51	112.31	123.06	115.27	115.48	110.02	112.21	115.82	126.26	126.8	116.67	118.92	116.94	116.01	115.88	120.4
124.78	120.47	112.28	123	115.27	115.49	110.03	112.21	115.81	126.15	126.73	116.65	118.9	116.91	115.97	115.84	120.35
124.71	120.44	112.23	122.96	115.25	115.49	110	112.14	115.79	126.03	126.68	116.61	118.86	116.87	115.93	115.8	120.29
124.64	120.38	112.17	122.89	115.21	115.44	109.97	112.07	115.78	125.95	126.63	116.54	118.8	116.83	115.9	115.75	120.25
124.59	120.33	112.16	122.84	115.18	115.44	109.95	112.04	115.76	125.85	126.62	116.51	118.76	116.79	115.87	115.7	120.21
124.53	120.31	112.13	122.83	115.16	115.41	109.95	112.05	115.75	125.75	126.6	116.44	118.72	116.75	115.84	115.66	120.15
124.48	120.31	112.06	122.79	115.11	115.39	109.92	111.98	115.73	125.75	126.58	116.39	118.68	116.72	115.82	115.62	120.12
124.4	120.25	111.98	122.73	115.08	115.39	109.88	111.9	115.71	125.63	126.52	116.3	118.65	116.68	115.76	115.57	120.06
124.33	120.2	111.92	122.64	115.04	115.35	109.86	111.85	115.69	125.52	126.46	116.22	118.62	116.64	115.72	115.53	120.01
124.27	120.14	111.88	122.55	114.99	115.34	109.82	111.77	115.67	125.42	126.47	116.17	118.57	116.6	115.69	115.49	119.97
124.21	120.12	111.83	122.5	114.96	115.3	109.77	111.69	115.66	125.37	126.45	116.12	118.52	116.56	115.65	115.44	119.93
124.13	120.07	111.77	122.42	114.92	115.2	109.74	111.63	115.64	125.28	126.4	116.09	118.49	116.52	115.6	115.42	119.87
124.06	120.03	111.73	122.34	114.88	115.14	109.7	111.56	115.62	125.18	126.36	116.05	118.43	116.48	115.56	115.37	119.81
124.01	119.98	111.67	122.3	114.86	115.15	109.68	111.47	115.61	125.07	126.35	116.02	118.42	116.44	115.51	115.34	119.76
123.94	119.92	111.63	122.25	114.85	115.11	109.63	111.41	115.59	124.97	126.29	115.97	118.37	116.41	115.47	115.31	119.71
123.88	119.89	111.58	122.22	114.81	115.03	109.6	111.37	115.57	124.97	126.28	115.97	118.32	116.37	115.43	115.28	119.68
123.82	119.83	111.56	122.17	114.78	115.03	109.59	111.33	115.55	124.87	126.23	115.89	118.24	116.34	115.39	115.25	119.64
123.75	119.79	111.53	122.1	114.74	114.98	109.56	111.28	115.53	124.81	126.21	115.83	118.22	116.3	115.35	115.2	119.6
123.69	119.75	111.51	122.07	114.72	114.95	109.55	111.28	115.52	124.68	126.14	115.78	118.17	116.26	115.3	115.17	119.54
123.63	119.72	111.5	122.07	114.69	114.93	109.51	111.24	115.5	124.65	126.13	115.75	118.11	116.22	115.26	115.14	119.51
123.57	119.68	111.44	121.99	114.66	114.96	109.48	111.13	115.48	124.55	126.09	115.69	118.11	116.19	115.22	115.1	119.46
123.52	119.64	111.44	121.99	114.64	114.96	109.46	111.13	115.47	124.48	126.05	115.65	118.07	116.15	115.19	115.08	119.41
123.45	119.6	111.37	121.95	114.6	114.9	109.42	111.07	115.45	124.37	126.02	115.59	118.01	116.11	115.13	115.05	119.36
123.39	119.55	111.34	121.94	114.57	114.86	109.41	111.07	115.44	124.27	125.96	115.57	117.97	116.07	115.1	115.01	119.32
123.33	119.51	111.25	121.91	114.53	114.82	109.35	110.96	115.41	124.19	125.95	115.53	117.93	116.04	115.05	114.97	119.27
123.27	119.49	111.2	121.92	114.48	114.78	109.31	110.88	115.39	124.11	125.94	115.5	117.88	116.01	115.02	114.94	119.25
123.19	119.44	111.13	121.83	114.44	114.71	109.25	110.79	115.37	124	125.86	115.46	117.81	115.97	114.96	114.9	119.18
123.12	119.4	111.07	121.76	114.41	114.62	109.22	110.7	115.35	123.93	125.8	115.42	117.78	115.93	114.92	114.87	119.13
123.05	119.34	110.99	121.67	114.38	114.58	109.19	110.65	115.33	123.82	125.79	115.41	117.73	115.89	114.87	114.83	119.07
122.98	119.3	110.93	121.6	114.34	114.48	109.14	110.59	115.32	123.68	125.76	115.35	117.67	115.85	114.84	114.78	119.02
122.92	119.28	110.88	121.56	114.32	114.44	109.14	110.53	115.3	123.57	125.75	115.28	117.64	115.81	114.8	114.74	118.97
122.87	119.22	110.84	121.49	114.28	114.38	109.09	110.45	115.28	123.57	125.74	115.21	117.6	115.78	114.77	114.7	118.95
122.8	119.17	110.84	121.44	114.25	114.38	109.08	110.45	115.27	123.46	125.67	115.13	117.58	115.74	114.72	114.67	118.89
122.75	119.13	110.81	121.4	114.23	114.35	109.08	110.41	115.25	123.38	125.66	115.07	117.55	115.71	114.7	114.62	118.84
122.69	119.08	110.76	121.34	114.2	114.28	109.06	110.33	115.24	123.27	125.63	115.01	117.53	115.67	114.67	114.59	118.79
122.64	119.04	110.77	121.34	114.18	114.29	109.07	110.34	115.22	123.18	125.63	114.95	117.48	115.64	114.63	114.55	118.75
122.58	119.01	110.73	121.35	114.14	114.28	109.04	110.34	115.2	123.08	125.59	114.93	117.42	115.6	114.59	114.51	118.71
122.51	118.96	110.68	121.26	114.1	114.22	108.98	110.29	115.18	122.95	125.52	114.91	117.37	115.56	114.54	114.49	118.67
122.45	118.91	110.63	121.17	114.05	114.16	108.91	110.21	115.16	122.9	125.53	114.88	117.31	115.53	114.5	114.44	118.63
122.38	118.89	110.58	121.08	114.04	114.18	108.91	110.18	115.14	122.77	125.47	114.81	117.29	115.49	114.45	114.41	118.57
122.31	118.85	110.55	121	114	114.12	108.88	110.11	115.12	122.66	125.41	114.76	117.23	115.45	114.42	114.37	118.51
122.26	118.82	110.51	121	113.98	114.12	108.88	110.09	115.11	122.57	125.42	114.74	117.19	115.41	114.37	114.32	118.47
122.2	118.77	110.46	120.91	113.94	114.08	108.84	110.03	115.09	122.46	125.38	114.67	117.16	115.37	114.34	114.28	118.42
122.14	118.74	110.42	120.83	113.91	114.11	108.83	110.01	115.08	122.37	125.33	114.63	117.13	115.33	114.29	114.24	118.37
122.07	118.69	110.37	120.77	113.87	114.09	108.77	109.95	115.06	122.3	125.29	114.57	117.06	115.29	114.25	114.2	118.32
122	118.64	110.29	120.74	113.83	114.06	108.75	109.86	115.04	122.19	125.27	114.5	117.02	115.26	114.21	114.15	118.27
121.95	118.61	110.27	120.68	113.81	114.06	108.71	109.82	115.03	122.11	125.29	114.48	116.97	115.22	114.17	114.11	118.22
121.9	118.57	110.26	120.68	113.79	114.07	108.71	109.82	115.01	122.04	125.23	114.44	116.9	115.18	114.13	114.09	118.18
121.83	118.53	110.2	120.61	113.75	113.98	108.68	109.76	114.99	121.97	125.21	114.36	116.85	115.14	114.09	114.05	118.15
121.77	118.5	110.14	120.54	113.71	113.98	108.61	109.68	114.97	121.9	125.16	114.29	116.8	115.11	114.06	114.01	118.11
121.7	118.46	110.1	120.49	113.68	113.96	108.58	109.68	114.95	121.81	125.12	114.24	116.72	115.07	114.01	113.97	118.07
121.64	118.41	110.07	120.42	113.64	113.9	108.55	109.63	114.94	121.7	125.06	114.2	116.69	115.03	113.97	113.94	118.02
121.57	118.37	110	120.36	113.6	113.8	108.5	109.54	114.91	121.59	125.01	114.17	116.64	115	113.93	113.89	117.98
121.5	118.33	109.93	120.27	113.56	113.75	108.47	109.48	114.89	121.5	124.97	114.12	116.63	114.96	113.89	113.85	117.93
121.44	118.28	109.89	120.18	113.54	113.75	108.43	109.44	114.88	121.38	124.91	114.06	116.57	114.92	113.84	113.81	117.88
121.38	118.26	109.86	120.15	113.51	113.69	108.4	109.41	114.86	121.27	124.92	113.99	116.53	114.89	113.82	113.77	117.83
121.33	118.24	109.84	120.13	113.49	113.66	108.36	109.36	114.84	121.22	124.91	113.98	116.48	114.85	113.79	113.73	117.8
121.27	118.19	109.82	120.08	113.47	113.62	108.36	109.36	114.83	121.11	124.87	113.92	116.43	114.81	113.74	113.69	117.74
121.21	118.14	109.78	120.02	113.45	113.62	108.34	109.34	114.82	121.03	124.81	113.86	116.36	114.78	113.7	113.66	117.69
121.14	118.1	109.72	119.96	113.41	113.58	108.31	109.29	114.8	120.98	124.79	113.79	116.31	114.74	113.67	113.62	117.65
121.08	118.04	109.65	119.9	113.37	113.52	108.29	109.22	114.78	120.86	124.76	113.72	116.26	114.7	113.65	113.58	117.61
121.02	118	109.59	119.84	113.35	113.51	108.25	109.14	114.76	120.75	124.74	113.67	116.24	114.67	113.61	113.54	117.57
120.96	117.95	109.53	119.84	113.32	113.45	108.24	109.07	114.75	120.68	124.73	113.61	116.21	114.63	113.57	113.49	117.53
120.9	117.9	109.49	119.75	113.28	113.41	108.22	108.98	114.72	120.6	124.69	113.57	116.14	114.59	113.53	113.45	117.48
120.84	117.86	109.44	119.7	113.25	113.39	108.19	108.96	114.7	120.54	124.67	113.53	116.1	114.55	113.5	113.41	117.44
120.79	117.82	109.39	119.64	113.22	113.32	108.17	108.92	114.69	120.43	124.65	113.47	116.09	114.52	113.48	113.38	117.4
120.73	117.77	109.37	119.64	113.21	113.33	108.17	108.91	114.68	120.36	124.6	113.43	116.06	114.49	113.43	113.34	117.35
120.67	117.71	109.34	119.58	113.16	113.28	108.13	108.84	114.67	120.3	124.59	113.38	116.03	114.46	113.4	113.31	117.3
120.62	117.67	109.33	119.57	113.13	113.25	108.11	108.82	114.65	120.21	124.56	113.31	115.98	114.42	113.38	113.26	117.25
120.56	117.64	109.28	119.57	113.1	113.24	108.03	108.78	114.62	120.16	124.54	113.28	115.93	114.39	113.35	113.22	117.22
120.49	117.61	109.21	119.5	113.05	113.21	107.99	108.76	114.6	120.06	124.5	113.28	115.87	114.35	113.3	113.19	117.16
120.43	117.57	109.15	119.42	113.03	113.22	107.95	108.69	114.58	119.95	124.44	113.25	115.85	114.32	113.25	113.17	117.1
120.38	117.53	109.09	119.4	112.98	113.17	107.91	108.63	114.56	119.88	124.43	113.19	115.83	114.28	113.22	113.13	117.06
120.32	117.49	109.02	119.34	112.95	113.09	107.86	108.56	114.55	119.85	124.39	113.13	115.82	114.25	113.2	113.1	117.01
120.25	117.45	108.96	119.25	112.93	113	107.83	108.48	114.53	119.73	124.33	113.07	115.77	114.22	113.16	113.06	116.95
120.19	117.41	108.91	119.16	112.89	112.97	107.78	108.43	114.52	119.64	124.3	113.01	115.72	114.18	113.12	113.02	116.9
120.13	117.38	108.86	119.1	112.86	112.93	107.74	108.41	114.51	119.55	124.26	113.02	115.67	114.15	113.08	112.98	116.86
120.08	117.34	108.83	119.07	112.86	112.88	107.71	108.35	114.49	119.46	124.27	112.99	115.63	114.11	113.03	112.94	116.82
120.03	117.3	108.78	118.97	112.82	112.85	107.71	108.32	114.48	119.37	124.27	112.93	115.61	114.07	113.01	112.9	116.78
119.96	117.27	108.73	118.94	112.79	112.77	107.66	108.26	114.46	119.28	124.23	112.9	115.54	114.04	112.97	112.86	116.73
119.93	117.26	108.71	118.94	112.76	112.76	107.64	108.24	114.45	119.25	124.24	112.9	115.51	114	112.94	112.83	116.7
119.87	117.22	108.69	118.94	112.74	112.74	107.64	108.23	114.43	119.2	124.21	112.83	115.46	113.97	112.9	112.8	116.67
119.81	117.16	108.67	118.92	112.7	112.73	107.62	108.18	114.42	119.1	124.18	112.79	115.42	113.93	112.85	112.77	116.62
119.75	117.12	108.63	118.86	112.67	112.72	107.59	108.13	114.4	119.01	124.13	112.73	115.39	113.9	112.81	112.74	116.56
119.7	117.07	108.6	118.8	112.63	112.66	107.57	108.14	114.38	118.97	124.13	112.67	115.36	113.86	112.77	112.7	116.52
119.65	117.02	108.57	118.77	112.61	112.64	107.57	108.11	114.37	118.88	124.13	112.62	115.33	113.83	112.73	112.66	116.48
119.6	116.99	108.54	118.74	112.59	112.65	107.57	108.1	114.36	118.8	124.1	112.54	115.31	113.79	112.7	112.63	116.43
119.55	116.95	108.49	118.72	112.55	112.61	107.52	108.03	114.34	118.79	124.09	112.49	115.25	113.76	112.67	112.6	116.39
119.49	116.9	108.44	118.68	112.54	112.55	107.52	107.98	114.33	118.72	124.06	112.44	115.2	113.72	112.64	112.56	116.34
119.44	116.86	108.43	118.63	112.53	112.56	107.52	107.94	114.31	118.64	124.03	112.39	115.18	113.68	112.59	112.53	116.29
119.39	116.81	108.41	118.61	112.49	112.51	107.51	107.94	114.29	118.62	124.04	112.36	115.13	113.65	112.56	112.5	116.25
119.34	116.79	108.34	118.57	112.47	112.52	107.49	107.88	114.27	118.56	124.01	112.31	115.1	113.61	112.51	112.47	116.2
119.27	116.74	108.27	118.47	112.42	112.51	107.44	107.81	114.25	118.46	123.95	112.27	115.06	113.58	112.47	112.43	116.16
119.21	116.72	108.22	118.42	112.38	112.44	107.37	107.74	114.23	118.41	123.91	112.25	115	113.54	112.43	112.39	116.11
119.14	116.67	108.17	118.34	112.34	112.4	107.32	107.65	114.21	118.32	123.89	112.21	114.93	113.51	112.38	112.35	116.07
119.1	116.65	108.14	118.32	112.32	112.41	107.29	107.61	114.2	118.25	123.89	112.18	114.9	113.47	112.35	112.31	116.03
119.04	116.62	108.1	118.24	112.3	112.41	107.3	107.57	114.19	118.17	123.84	112.15	114.89	113.44	112.31	112.27	115.97
118.98	116.57	108.07	118.2	112.26	112.38	107.27	107.51	114.17	118.07	123.79	112.1	114.82	113.41	112.28	112.23	115.92
118.93	116.53	108.05	118.15	112.22	112.33	107.27	107.46	114.15	118.03	123.79	112.07	114.79	113.37	112.26	112.19	115.9
118.87	116.48	108.02	118.1	112.2	112.33	107.22	107.41	114.13	117.94	123.75	111.99	114.72	113.34	112.21	112.16	115.85
118.83	116.44	108.01	118.05	112.19	112.32	107.22	107.36	114.13	117.89	123.72	111.94	114.69	113.31	112.19	112.14	115.82
118.78	116.41	107.99	118.02	112.18	112.27	107.22	107.31	114.11	117.85	123.71	111.9	114.64	113.28	112.15	112.1	115.79
118.72	116.39	107.97	117.94	112.13	112.2	107.2	107.25	114.1	117.83	123.66	111.87	114.58	113.24	112.12	112.06	115.75
118.67	116.33	107.96	117.91	112.12	112.19	107.2	107.21	114.09	117.77	123.63	111.81	114.52	113.21	112.08	112.03	115.7
118.62	116.3	107.97	117.88	112.11	112.11	107.2	107.19	114.07	117.72	123.61	111.75	114.48	113.18	112.04	112	115.66
118.58	116.3	107.97	117.84	112.11	112.04	107.21	107.19	114.06	117.68	123.56	111.68	114.43	113.15	112	111.98	115.6
118.54	116.31	107.97	117.85	112.11	111.96	107.21	107.16	114.04	117.68	123.5	111.65	114.4	113.11	111.96	111.96	115.55
118.51	116.27	107.97	117.83	112.11	111.94	107.21	107.17	114.03	117.69	123.44	111.64	114.39	113.09	111.95	111.94	115.52
118.47	116.21	107.98	117.76	112.12	111.86	107.21	107.17	114.02	117.7	123.39	111.64	114.37	113.06	111.91	111.91	115.48
118.41	116.16	107.94	117.71	112.12	111.88	107.2	107.14	114	117.68	123.32	111.63	114.3	113.03	111.87	111.88	115.44
118.39	116.12	107.94	117.68	112.12	111.88	107.21	107.12	113.99	117.69	123.28	111.59	114.25	113	111.86	111.85	115.42
118.35	116.13	107.95	117.63	112.13	111.81	107.21	107.1	113.98	117.69	123.21	111.59	114.19	112.98	111.83	111.84	115.37
118.31	116.11	107.93	117.55	112.13	111.8	107.21	107.07	113.97	117.7	123.13	111.58	114.15	112.95	111.8	111.83	115.32
118.26	116.07	107.94	117.53	112.14	111.74	107.21	107.03	113.95	117.65	123.07	111.53	114.08	112.93	111.75	111.81	115.26
118.22	116.08	107.94	117.53	112.14	111.66	107.2	107.01	113.93	117.64	123.02	111.53	114.02	112.9	111.72	111.79	115.21
118.18	116.08	107.94	117.54	112.14	111.63	107.2	107.03	113.92	117.63	122.96	111.5	113.98	112.87	111.67	111.78	115.16
118.17	116.08	107.95	117.57	112.15	111.65	107.22	107	113.9	117.65	122.88	111.49	113.99	112.85	111.64	111.76	115.13
118.11	116.03	107.96	117.52	112.15	111.67	107.22	107	113.87	117.65	122.82	111.45	113.9	112.82	111.6	111.73	115.08
118.09	116	107.97	117.54	112.15	111.69	107.23	107	113.86	117.65	122.74	111.46	113.89	112.81	111.56	111.7	115.05
118.05	115.94	107.97	117.54	112.14	111.74	107.23	107.01	113.84	117.66	122.69	111.45	113.85	112.78	111.53	111.67	115.02
118.04	115.93	107.98	117.54	112.15	111.75	107.23	107.01	113.83	117.67	122.63	111.45	113.85	112.78	111.49	111.65	115
118	115.92	107.98	117.51	112.15	111.71	107.24	107	113.82	117.67	122.55	111.46	113.84	112.76	111.48	111.62	114.97
117.97	115.92	107.93	117.49	112.15	111.65	107.19	106.96	113.82	117.66	122.51	111.45	113.79	112.74	111.44	111.61	114.92
117.93	115.9	107.88	117.43	112.15	111.66	107.14	106.88	113.82	117.65	122.48	111.41	113.77	112.72	111.39	111.58	114.88
117.87	115.84	107.85	117.35	112.14	111.65	107.07	106.81	113.81	117.61	122.44	111.35	113.72	112.69	111.36	111.55	114.82
117.82	115.79	107.81	117.25	112.14	111.65	107.03	106.73	113.81	117.5	122.43	111.33	113.67	112.66	111.32	111.52	114.77
117.77	115.77	107.75	117.18	112.13	111.6	106.98	106.67	113.79	117.43	122.42	111.34	113.62	112.63	111.27	111.49	114.73
117.73	115.75	107.72	117.19	112.1	111.51	106.97	106.6	113.77	117.42	122.43	111.32	113.61	112.61	111.25	111.46	114.7
117.67	115.69	107.68	117.11	112.08	111.44	106.93	106.52	113.76	117.33	122.38	111.29	113.54	112.57	111.2	111.43	114.65
117.61	115.65	107.65	117.01	112.07	111.41	106.9	106.44	113.75	117.25	122.35	111.24	113.49	112.55	111.15	111.42	114.6
117.58	115.66	107.61	117.02	112.05	111.38	106.88	106.37	113.74	117.21	122.38	111.24	113.45	112.52	111.13	111.38	114.58
117.53	115.61	107.57	116.95	112.02	111.37	106.84	106.32	113.73	117.12	122.36	111.19	113.42	112.49	111.08	111.35	114.52
117.48	115.56	107.54	116.9	112	111.33	106.83	106.26	113.72	117.08	122.32	111.13	113.38	112.46	111.04	111.33	114.48
117.43	115.51	107.49	116.8	111.97	111.28	106.83	106.23	113.7	117.08	122.31	111.09	113.32	112.43	111.02	111.28	114.46
117.37	115.46	107.42	116.72	111.96	111.31	106.81	106.16	113.68	117	122.25	111.05	113.31	112.4	110.98	111.25	114.41
117.32	115.43	107.39	116.68	111.93	111.26	106.8	106.14	113.67	116.9	122.2	111.06	113.27	112.36	110.95	111.21	114.36
117.27	115.4	107.35	116.65	111.89	111.25	106.77	106.08	113.65	116.85	122.19	111.01	113.25	112.34	110.92	111.18	114.32
117.23	115.35	107.3	116.61	111.87	111.23	106.75	106.03	113.64	116.8	122.2	110.98	113.22	112.31	110.88	111.15	114.3
117.18	115.32	107.3	116.59	111.84	111.2	106.72	105.97	113.62	116.74	122.19	110.93	113.18	112.28	110.84	111.12	114.27
117.14	115.32	107.26	116.59	111.79	111.17	106.68	105.92	113.59	116.71	122.21	110.91	113.15	112.25	110.8	111.08	114.26
117.09	115.28	107.26	116.59	111.78	111.15	106.66	105.88	113.59	116.62	122.16	110.85	113.08	112.22	110.76	111.05	114.21
117.03	115.25	107.26	116.56	111.76	111.15	106.67	105.88	113.57	116.55	122.11	110.8	113.01	112.19	110.73	111.01	114.15
116.98	115.19	107.2	116.5	111.72	111.09	106.65	105.84	113.56	116.46	122.08	110.75	112.98	112.16	110.68	110.97	114.13
116.94	115.16	107.18	116.49	111.7	111.08	106.65	105.82	113.54	116.38	122.07	110.71	112.97	112.13	110.67	110.94	114.09
116.88	115.12	107.12	116.44	111.67	111.01	106.58	105.73	113.52	116.33	122.05	110.67	112.91	112.09	110.63	110.91	114.05
116.82	115.07	107.08	116.36	111.65	110.95	106.54	105.65	113.51	116.3	122.01	110.63	112.84	112.06	110.6	110.89	113.99
116.76	115.02	107.04	116.29	111.62	110.9	106.49	105.57	113.49	116.21	121.96	110.62	112.77	112.03	110.56	110.85	113.95
116.7	115	106.99	116.21	111.61	110.84	106.47	105.49	113.48	116.11	121.91	110.59	112.74	111.99	110.51	110.81	113.9
116.65	114.95	106.94	116.16	111.58	110.87	106.46	105.42	113.46	116.04	121.86	110.56	112.69	111.96	110.48	110.78	113.85
116.59	114.91	106.89	116.12	111.54	110.8	106.44	105.37	113.44	115.94	121.85	110.5	112.65	111.92	110.44	110.73	113.81
116.54	114.87	106.84	116.04	111.5	110.75	106.42	105.33	113.42	115.88	121.86	110.48	112.6	111.88	110.41	110.7	113.77
116.48	114.82	106.8	115.97	111.47	110.72	106.37	105.28	113.4	115.81	121.85	110.41	112.56	111.85	110.38	110.65	113.73
116.43	114.78	106.77	115.91	111.44	110.68	106.35	105.25	113.39	115.73	121.85	110.37	112.51	111.81	110.35	110.62	113.68
116.39	114.76	106.74	115.9	111.41	110.67	106.32	105.23	113.37	115.73	121.84	110.33	112.45	111.78	110.32	110.58	113.64
116.33	114.72	106.7	115.83	111.37	110.59	106.28	105.16	113.35	115.68	121.84	110.31	112.4	111.75	110.29	110.54	113.61
116.29	114.69	106.67	115.78	111.36	110.53	106.25	105.17	113.34	115.61	121.83	110.28	112.36	111.72	110.26	110.52	113.57
116.24	114.65	106.64	115.72	111.33	110.53	106.21	105.14	113.32	115.58	121.81	110.23	112.33	111.69	110.22	110.49	113.54
116.18	114.6	106.59	115.64	111.29	110.5	106.18	105.07	113.3	115.53	121.76	110.17	112.28	111.65	110.22	110.45	113.5
116.13	114.58	106.55	115.55	111.29	110.48	106.13	105	113.29	115.42	121.7	110.12	112.25	111.62	110.18	110.41	113.44
116.07	114.53	106.5	115.49	111.24	110.41	106.1	104.93	113.27	115.33	121.7	110.08	112.2	111.58	110.15	110.38	113.4
116.03	114.53	106.42	115.5	111.21	110.35	106.04	104.87	113.25	115.3	121.7	110.08	112.17	111.56	110.12	110.34	113.36
115.97	114.5	106.39	115.45	111.18	110.29	106.02	104.84	113.23	115.22	121.65	110.02	112.16	111.52	110.07	110.31	113.31
115.92	114.46	106.35	115.41	111.17	110.27	106.01	104.79	113.22	115.14	121.64	109.97	112.11	111.49	110.04	110.27	113.28
115.87	114.42	106.29	115.36	111.15	110.24	105.98	104.73	113.2	115.11	121.62	109.91	112.07	111.45	110.01	110.23	113.25
115.81	114.37	106.23	115.32	111.12	110.18	105.94	104.66	113.17	115.02	121.56	109.85	112.02	111.42	109.97	110.2	113.2
115.75	114.36	106.18	115.26	111.08	110.12	105.91	104.61	113.15	114.94	121.53	109.85	111.97	111.39	109.93	110.16	113.16
115.7	114.32	106.13	115.21	111.03	110.05	105.88	104.56	113.13	114.85	121.49	109.8	111.93	111.36	109.89	110.12	113.13
115.64	114.3	106.08	115.16	111	110.01	105.83	104.5	113.11	114.75	121.44	109.73	111.89	111.32	109.86	110.08	113.09
115.57	114.25	106	115.09	110.96	109.94	105.81	104.46	113.09	114.66	121.39	109.67	111.84	111.29	109.81	110.04	113.04
115.52	114.2	105.96	115.03	110.94	109.91	105.81	104.43	113.07	114.61	121.36	109.6	111.81	111.26	109.77	110	112.99
115.47	114.17	105.92	114.98	110.91	109.93	105.78	104.37	113.06	114.53	121.3	109.54	111.81	111.23	109.72	109.97	112.94
115.42	114.14	105.88	114.93	110.89	109.89	105.75	104.36	113.04	114.47	121.29	109.5	111.76	111.19	109.69	109.93	112.9
115.38	114.12	105.88	114.89	110.86	109.87	105.72	104.35	113.03	114.44	121.27	109.44	111.73	111.16	109.65	109.9	112.87
115.32	114.07	105.85	114.86	110.82	109.84	105.71	104.35	113.02	114.36	121.24	109.38	111.68	111.13	109.61	109.86	112.83
115.27	114.06	105.82	114.82	110.79	109.85	105.71	104.32	113	114.28	121.19	109.32	111.63	111.09	109.56	109.82	112.78
115.22	114.02	105.79	114.75	110.75	109.83	105.69	104.28	112.99	114.23	121.19	109.27	111.57	111.06	109.54	109.8	112.74
115.17	113.97	105.77	114.74	110.71	109.78	105.65	104.28	112.97	114.15	121.19	109.22	111.51	111.02	109.52	109.77	112.7
115.12	113.94	105.71	114.7	110.68	109.68	105.61	104.21	112.95	114.09	121.15	109.16	111.47	110.99	109.48	109.74	112.65
115.06	113.89	105.67	114.62	110.65	109.67	105.58	104.17	112.93	114.03	121.11	109.12	111.41	110.96	109.45	109.7	112.61
115	113.85	105.62	114.55	110.62	109.59	105.54	104.11	112.91	113.94	121.08	109.07	111.38	110.93	109.41	109.67	112.56
114.93	113.8	105.57	114.49	110.57	109.54	105.51	104.04	112.89	113.84	121.02	109.01	111.32	110.89	109.36	109.64	112.51
114.89	113.78	105.55	114.44	110.56	109.48	105.47	103.96	112.88	113.78	120.99	109.01	111.27	110.86	109.33	109.6	112.47
114.84	113.75	105.52	114.39	110.52	109.46	105.43	103.9	112.86	113.73	120.98	108.98	111.27	110.83	109.28	109.57	112.43
114.79	113.71	105.48	114.38	110.49	109.46	105.4	103.85	112.84	113.62	120.97	108.91	111.23	110.79	109.24	109.54	112.38
114.74	113.66	105.47	114.32	110.47	109.48	105.4	103.83	112.83	113.56	120.94	108.86	111.18	110.76	109.2	109.5	112.34
114.68	113.62	105.45	114.24	110.45	109.42	105.4	103.81	112.82	113.46	120.89	108.8	111.12	110.72	109.16	109.47	112.3
114.64	113.59	105.43	114.21	110.43	109.39	105.39	103.76	112.81	113.44	120.89	108.73	111.09	110.69	109.13	109.44	112.28
114.6	113.57	105.41	114.2	110.4	109.39	105.38	103.72	112.8	113.37	120.85	108.69	111.07	110.65	109.09	109.41	112.24
114.54	113.51	105.36	114.2	110.38	109.36	105.37	103.68	112.78	113.3	120.8	108.62	111.01	110.62	109.06	109.38	112.19
114.49	113.48	105.35	114.17	110.34	109.37	105.34	103.68	112.76	113.23	120.77	108.56	110.97	110.59	109.03	109.36	112.15
114.45	113.46	105.32	114.12	110.31	109.33	105.32	103.63	112.74	113.17	120.78	108.51	110.93	110.56	109.01	109.34	112.12
114.4	113.41	105.27	114.05	110.27	109.29	105.31	103.62	112.72	113.08	120.78	108.45	110.91	110.53	108.98	109.3	112.09
114.35	113.4	105.21	113.98	110.24	109.25	105.29	103.55	112.7	113.03	120.77	108.4	110.86	110.49	108.94	109.26	112.06
114.29	113.36	105.16	113.92	110.2	109.23	105.23	103.49	112.68	112.95	120.72	108.4	110.8	110.46	108.9	109.23	112.02
114.23	113.32	105.09	113.86	110.15	109.15	105.19	103.41	112.65	112.88	120.71	108.35	110.75	110.42	108.86	109.19	111.97
114.18	113.28	105.05	113.79	110.1	109.09	105.15	103.37	112.63	112.8	120.66	108.31	110.69	110.39	108.82	109.17	111.94
114.12	113.25	104.99	113.73	110.07	109.08	105.09	103.29	112.61	112.73	120.62	108.25	110.62	110.35	108.78	109.14	111.89
114.06	113.21	104.93	113.66	110.03	109.01	105.02	103.21	112.58	112.65	120.58	108.25	110.57	110.32	108.74	109.1	111.85
114.01	113.18	104.89	113.62	110	109.01	104.99	103.18	112.57	112.57	120.55	108.18	110.54	110.29	108.7	109.07	111.8
113.95	113.14	104.85	113.56	109.97	108.97	104.96	103.14	112.55	112.49	120.5	108.13	110.48	110.25	108.66	109.04	111.75
113.89	113.11	104.82	113.52	109.95	108.95	104.92	103.09	112.53	112.4	120.49	108.08	110.45	110.21	108.62	109	111.71
113.86	113.08	104.8	113.52	109.92	108.96	104.92	103.09	112.52	112.4	120.51	108.03	110.43	110.18	108.58	108.97	111.69
113.82	113.05	104.78	113.47	109.89	108.92	104.9	103.05	112.5	112.36	120.52	108.01	110.41	110.15	108.57	108.93	111.66
113.77	113	104.74	113.43	109.85	108.9	104.86	103	112.49	112.26	120.47	107.97	110.34	110.12	108.52	108.9	111.61
113.71	112.96	104.7	113.36	109.82	108.84	104.81	102.96	112.46	112.18	120.46	107.91	110.32	110.09	108.48	108.87	111.57
113.65	112.92	104.63	113.29	109.78	108.79	104.75	102.88	112.44	112.14	120.41	107.86	110.26	110.05	108.44	108.83	111.53
113.6	112.89	104.58	113.23	109.74	108.73	104.71	102.84	112.42	112.11	120.4	107.82	110.21	110.02	108.41	108.79	111.48
113.55	112.86	104.54	113.21	109.71	108.67	104.65	102.76	112.4	112.05	120.36	107.8	110.15	109.99	108.37	108.76	111.44
113.49	112.82	104.49	113.17	109.67	108.58	104.63	102.7	112.38	111.98	120.32	107.76	110.13	109.96	108.34	108.73	111.39
113.44	112.77	104.46	113.1	109.65	108.54	104.6	102.65	112.36	111.9	120.28	107.71	110.07	109.92	108.29	108.69	111.34
113.39	112.75	104.42	113.03	109.62	108.49	104.57	102.6	112.35	111.81	120.25	107.67	110.06	109.89	108.27	108.66	111.29
113.34	112.73	104.39	112.97	109.61	108.45	104.55	102.55	112.33	111.72	120.22	107.63	110.02	109.86	108.24	108.63	111.25
113.29	112.68	104.34	112.89	109.57	108.4	104.53	102.5	112.31	111.64	120.23	107.57	109.98	109.82	108.19	108.59	111.2
113.23	112.63	104.29	112.81	109.54	108.38	104.49	102.43	112.29	111.54	120.17	107.52	109.94	109.79	108.17	108.56	111.15
113.17	112.59	104.25	112.73	109.52	108.3	104.43	102.36	112.28	111.47	120.12	107.46	109.9	109.77	108.12	108.54	111.11
113.12	112.55	104.23	112.71	109.52	108.25	104.43	102.32	112.26	111.41	120.09	107.41	109.85	109.73	108.08	108.51	111.06
113.08	112.51	104.2	112.7	109.49	108.25	104.39	102.3	112.24	111.33	120.07	107.38	109.83	109.7	108.05	108.47	111.03
113.03	112.47	104.17	112.64	109.47	108.27	104.38	102.27	112.23	111.25	120.04	107.33	109.8	109.67	108.02	108.43	110.99
112.99	112.46	104.14	112.6	109.46	108.22	104.37	102.27	112.22	111.17	120.02	107.31	109.76	109.63	108	108.41	110.95
112.94	112.43	104.1	112.58	109.43	108.15	104.33	102.21	112.2	111.15	120.01	107.3	109.7	109.6	107.97	108.37	110.93
112.89	112.41	104.07	112.58	109.4	108.09	104.32	102.18	112.18	111.06	119.97	107.24	109.66	109.57	107.93	108.34	110.9
112.84	112.39	104.02	112.5	109.37	108.08	104.27	102.15	112.16	110.97	119.93	107.19	109.63	109.53	107.89	108.3	110.85
112.79	112.35	104	112.45	109.35	108.08	104.25	102.11	112.14	110.88	119.88	107.19	109.57	109.5	107.86	108.26	110.81
112.74	112.31	103.96	112.42	109.3	108.06	104.23	102.12	112.11	110.83	119.88	107.13	109.52	109.47	107.82	108.22	110.77
112.69	112.26	103.95	112.37	109.28	108.09	104.21	102.1	112.1	110.75	119.82	107.07	109.5	109.43	107.78	108.19	110.73
112.65	112.23	103.94	112.35	109.28	108.05	104.19	102.1	112.09	110.69	119.79	107.04	109.46	109.4	107.75	108.16	110.69
112.6	112.19	103.89	112.31	109.23	108	104.15	102.06	112.07	110.64	119.78	106.99	109.43	109.37	107.72	108.12	110.65
112.55	112.15	103.87	112.24	109.21	107.96	104.15	102.01	112.06	110.56	119.77	106.95	109.38	109.34	107.68	108.09	110.61
112.5	112.11	103.82	112.2	109.16	107.86	104.11	101.98	112.04	110.51	119.76	106.9	109.33	109.31	107.65	108.05	110.58
112.45	112.07	103.76	112.14	109.13	107.8	104.04	101.91	112.02	110.49	119.75	106.85	109.28	109.27	107.62	108.01	110.55
112.4	112.04	103.73	112.06	109.11	107.82	104.01	101.87	112	110.42	119.7	106.82	109.27	109.24	107.58	107.98	110.51
112.35	112.01	103.69	112.02	109.06	107.82	103.96	101.82	111.98	110.32	119.66	106.74	109.23	109.21	107.54	107.94	110.46
112.31	111.98	103.67	112.02	109.04	107.82	103.96	101.8	111.97	110.28	119.66	106.69	109.19	109.18	107.5	107.91	110.42
112.26	111.94	103.65	111.96	109.01	107.8	103.94	101.79	111.95	110.18	119.65	106.63	109.17	109.14	107.47	107.88	110.38
112.21	111.91	103.62	111.92	108.99	107.75	103.92	101.74	111.94	110.11	119.6	106.59	109.11	109.12	107.42	107.87	110.34
112.16	111.87	103.57	111.86	108.96	107.75	103.9	101.72	111.93	110.03	119.6	106.57	109.07	109.08	107.38	107.83	110.3
112.13	111.83	103.58	111.83	108.93	107.76	103.9	101.71	111.91	109.95	119.59	106.52	109.05	109.05	107.36	107.8	110.28
112.08	111.81	103.55	111.8	108.91	107.73	103.9	101.66	111.9	109.88	119.59	106.48	109.01	109.02	107.32	107.76	110.23
112.04	111.77	103.5	111.74	108.87	107.64	103.85	101.63	111.89	109.78	119.6	106.43	108.98	108.98	107.28	107.73	110.19
111.99	111.72	103.48	111.72	108.87	107.63	103.85	101.61	111.88	109.71	119.56	106.37	108.93	108.96	107.24	107.7	110.15
111.95	111.7	103.48	111.72	108.85	107.63	103.84	101.61	111.86	109.65	119.51	106.3	108.9	108.92	107.2	107.66	110.11
111.9	111.68	103.47	111.71	108.82	107.6	103.83	101.58	111.85	109.58	119.46	106.29	108.86	108.89	107.17	107.63	110.06
111.85	111.63	103.43	111.69	108.78	107.57	103.79	101.55	111.83	109.51	119.42	106.26	108.8	108.85	107.13	107.59	110.03
111.79	111.59	103.37	111.63	108.75	107.5	103.75	101.5	111.81	109.43	119.36	106.24	108.74	108.82	107.09	107.56	109.99
111.74	111.54	103.32	111.56	108.72	107.42	103.7	101.46	111.79	109.37	119.34	106.19	108.71	108.79	107.06	107.53	109.94
111.69	111.5	103.27	111.49	108.69	107.36	103.65	101.39	111.77	109.32	119.32	106.14	108.68	108.77	107.02	107.49	109.89
111.65	111.47	103.23	111.46	108.69	107.33	103.64	101.34	111.77	109.24	119.3	106.07	108.66	108.74	107	107.47	109.85
111.6	111.43	103.2	111.39	108.69	107.24	103.61	101.27	111.76	109.19	119.28	106.06	108.62	108.7	106.97	107.43	109.8
111.55	111.39	103.17	111.33	108.68	107.17	103.58	101.25	111.74	109.1	119.24	106.05	108.59	108.67	106.92	107.41	109.76
111.5	111.34	103.14	111.28	108.65	107.16	103.54	101.17	111.72	109.02	119.22	105.99	108.53	108.64	106.89	107.37	109.73
111.47	111.31	103.12	111.23	108.63	107.16	103.54	101.15	111.71	108.94	119.23	105.96	108.49	108.61	106.9	107.34	109.7
111.42	111.28	103.08	111.18	108.6	107.11	103.53	101.09	111.69	108.89	119.22	105.97	108.44	108.58	106.87	107.3	109.68
111.37	111.23	103.05	111.13	108.56	107.05	103.49	101.06	111.68	108.82	119.19	105.91	108.4	108.54	106.83	107.26	109.65
111.32	111.18	103	111.07	108.55	107.05	103.47	101.01	111.66	108.73	119.13	105.87	108.37	108.51	106.79	107.23	109.6
111.26	111.15	102.96	111.04	108.51	106.96	103.43	100.96	111.64	108.65	119.11	105.81	108.32	108.48	106.75	107.19	109.56
111.21	111.11	102.91	110.96	108.48	106.93	103.37	100.91	111.62	108.59	119.08	105.74	108.27	108.45	106.72	107.15	109.52
111.18	111.1	102.91	110.96	108.48	106.94	103.36	100.9	111.61	108.52	119.08	105.74	108.24	108.41	106.67	107.12	109.47
111.13	111.06	102.87	110.93	108.45	106.9	103.32	100.83	111.6	108.49	119.07	105.68	108.19	108.38	106.64	107.09	109.44
111.09	111.03	102.86	110.94	108.45	106.9	103.31	100.81	111.59	108.4	119.03	105.63	108.16	108.36	106.6	107.07	109.39
111.04	110.99	102.81	110.91	108.43	106.9	103.28	100.75	111.57	108.35	119.01	105.56	108.14	108.33	106.58	107.03	109.35
110.99	110.95	102.77	110.83	108.38	106.84	103.23	100.7	111.55	108.28	118.99	105.54	108.08	108.29	106.55	107	109.32
110.94	110.91	102.72	110.77	108.35	106.78	103.18	100.64	111.54	108.23	118.94	105.48	108.04	108.26	106.5	106.97	109.28
110.9	110.9	102.68	110.73	108.32	106.76	103.15	100.58	111.52	108.17	118.93	105.47	107.99	108.23	106.47	106.94	109.24
110.84	110.85	102.63	110.65	108.29	106.69	103.09	100.52	111.5	108.13	118.92	105.4	107.93	108.2	106.44	106.91	109.21
110.79	110.81	102.59	110.61	108.26	106.66	103.05	100.46	111.48	108.07	118.87	105.37	107.87	108.17	106.39	106.87	109.16
110.74	110.77	102.56	110.55	108.25	106.62	103.05	100.42	111.46	107.99	118.84	105.36	107.81	108.14	106.36	106.84	109.12
110.69	110.74	102.52	110.52	108.22	106.58	103.01	100.38	111.43	107.93	118.83	105.31	107.78	108.11	106.32	106.81	109.07
110.64	110.71	102.46	110.51	108.18	106.51	102.96	100.31	111.42	107.87	118.8	105.26	107.74	108.08	106.28	106.77	109.04
110.59	110.68	102.44	110.46	108.16	106.49	102.93	100.27	111.4	107.78	118.76	105.18	107.68	108.05	106.24	106.75	108.99
110.55	110.65	102.43	110.42	108.15	106.48	102.9	100.24	111.39	107.7	118.72	105.12	107.64	108.01	106.22	106.71	108.95
110.5	110.6	102.4	110.36	108.12	106.45	102.87	100.2	111.37	107.63	118.71	105.07	107.61	107.98	106.18	106.68	108.91
110.46	110.57	102.37	110.34	108.1	106.41	102.85	100.2	111.35	107.59	118.69	105.03	107.56	107.95	106.15	106.65	108.88
110.42	110.54	102.34	110.32	108.08	106.41	102.82	100.19	111.33	107.53	118.67	104.99	107.52	107.92	106.13	106.62	108.84
110.37	110.5	102.31	110.29	108.05	106.37	102.79	100.14	111.31	107.46	118.64	104.93	107.49	107.89	106.09	106.59	108.8
110.32	110.45	102.3	110.22	108.03	106.35	102.78	100.12	111.3	107.38	118.57	104.88	107.44	107.86	106.05	106.57	108.75
110.27	110.42	102.28	110.18	107.99	106.35	102.75	100.1	111.28	107.32	118.58	104.86	107.41	107.83	106.02	106.54	108.71
110.22	110.37	102.24	110.13	107.94	106.31	102.7	100.05	111.27	107.23	118.55	104.8	107.35	107.8	105.98	106.51	108.66
110.18	110.33	102.22	110.07	107.93	106.24	102.68	99.989	111.26	107.15	118.56	104.78	107.29	107.77	105.95	106.48	108.63
110.14	110.31	102.2	110.06	107.92	106.22	102.67	99.987	111.24	107.12	118.54	104.74	107.25	107.74	105.92	106.46	108.59
110.09	110.28	102.17	110.03	107.88	106.18	102.63	99.973	111.22	107.04	118.52	104.71	107.22	107.71	105.88	106.42	108.56
110.04	110.24	102.11	109.98	107.83	106.13	102.57	99.905	111.19	106.98	118.48	104.66	107.19	107.68	105.85	106.39	108.51
109.99	110.21	102.07	109.91	107.8	106.07	102.51	99.838	111.17	106.94	118.45	104.61	107.15	107.65	105.81	106.35	108.49
109.94	110.19	102.03	109.87	107.77	106.06	102.46	99.797	111.15	106.89	118.41	104.57	107.11	107.62	105.79	106.33	108.45
109.89	110.14	102	109.81	107.73	106.01	102.41	99.757	111.13	106.83	118.37	104.53	107.05	107.59	105.74	106.3	108.42
109.85	110.09	101.96	109.77	107.72	105.99	102.41	99.697	111.12	106.77	118.36	104.5	107.02	107.56	105.71	106.27	108.38
109.8	110.08	101.93	109.71	107.7	105.96	102.4	99.643	111.1	106.68	118.33	104.46	106.99	107.53	105.68	106.24	108.34
109.76	110.05	101.9	109.68	107.66	105.96	102.35	99.635	111.08	106.6	118.29	104.44	106.95	107.49	105.65	106.2	108.3
109.71	110	101.91	109.64	107.64	105.96	102.33	99.637	111.07	106.54	118.26	104.38	106.91	107.46	105.61	106.17	108.26
109.68	109.97	101.87	109.64	107.63	105.99	102.33	99.635	111.05	106.51	118.22	104.32	106.91	107.43	105.57	106.14	108.22
109.65	109.96	101.85	109.63	107.6	106.01	102.33	99.634	111.03	106.48	118.23	104.3	106.88	107.4	105.54	106.12	108.19
109.6	109.92	101.81	109.6	107.56	105.92	102.29	99.587	111.01	106.41	118.22	104.25	106.86	107.37	105.51	106.08	108.16
109.56	109.9	101.78	109.57	107.54	105.92	102.29	99.541	111	106.34	118.2	104.23	106.83	107.33	105.48	106.07	108.13
109.52	109.87	101.74	109.51	107.53	105.86	102.27	99.481	110.99	106.3	118.18	104.18	106.81	107.31	105.45	106.03	108.09
109.47	109.82	101.71	109.47	107.51	105.85	102.23	99.448	110.98	106.22	118.13	104.13	106.75	107.28	105.41	106.01	108.04
109.42	109.78	101.67	109.41	107.47	105.84	102.22	99.421	110.95	106.15	118.07	104.07	106.7	107.25	105.37	105.98	108
109.37	109.75	101.62	109.36	107.43	105.85	102.18	99.375	110.93	106.13	118.06	104.02	106.68	107.21	105.34	105.94	107.97
109.33	109.72	101.58	109.34	107.41	105.81	102.18	99.335	110.91	106.07	118.04	103.98	106.63	107.18	105.29	105.91	107.93
109.28	109.68	101.56	109.3	107.4	105.72	102.15	99.289	110.9	106.01	117.99	103.96	106.59	107.15	105.26	105.88	107.89
109.24	109.66	101.53	109.26	107.37	105.68	102.13	99.275	110.88	105.97	117.96	103.96	106.56	107.12	105.23	105.86	107.85
109.2	109.63	101.5	109.22	107.34	105.65	102.12	99.23	110.86	105.9	117.92	103.92	106.53	107.09	105.2	105.83	107.82
109.15	109.6	101.5	109.17	107.33	105.61	102.09	99.171	110.86	105.82	117.88	103.91	106.48	107.06	105.16	105.81	107.77
109.11	109.57	101.5	109.14	107.3	105.57	102.09	99.18	110.84	105.83	117.83	103.85	106.43	107.04	105.13	105.78	107.74
109.07	109.53	101.48	109.09	107.27	105.57	102.09	99.153	110.81	105.8	117.79	103.8	106.39	107.01	105.1	105.75	107.69
109.03	109.49	101.48	109.06	107.25	105.55	102.1	99.133	110.79	105.8	117.74	103.8	106.36	106.99	105.09	105.72	107.67
108.99	109.46	101.47	109.06	107.24	105.55	102.08	99.119	110.77	105.78	117.67	103.75	106.3	106.97	105.05	105.69	107.62
108.95	109.43	101.47	109.05	107.24	105.55	102.08	99.123	110.75	105.78	117.62	103.71	106.25	106.95	105.04	105.67	107.59
108.94	109.39	101.47	109.04	107.24	105.59	102.09	99.127	110.74	105.8	117.62	103.68	106.24	106.94	105.04	105.66	107.57
108.91	109.34	101.48	109.01	107.24	105.59	102.07	99.094	110.73	105.81	117.55	103.65	106.18	106.91	105	105.64	107.53
108.88	109.34	101.48	109	107.25	105.62	102.07	99.043	110.72	105.82	117.48	103.61	106.13	106.88	104.95	105.61	107.48
108.85	109.32	101.48	108.96	107.26	105.64	102.07	99.004	110.71	105.82	117.42	103.59	106.08	106.87	104.92	105.6	107.44
108.82	109.29	101.48	108.91	107.26	105.63	102.07	98.99	110.69	105.82	117.4	103.54	106.05	106.84	104.89	105.58	107.4
108.79	109.29	101.49	108.85	107.27	105.61	102.07	98.993	110.68	105.78	117.34	103.54	105.99	106.82	104.86	105.57	107.36
108.77	109.3	101.5	108.85	107.27	105.62	102.08	98.96	110.68	105.79	117.31	103.55	105.94	106.8	104.83	105.56	107.32
108.74	109.28	101.51	108.87	107.27	105.67	102.08	98.934	110.66	105.77	117.25	103.51	105.9	106.78	104.81	105.54	107.28
108.73	109.28	101.51	108.87	107.28	105.69	102.08	98.935	110.66	105.78	117.2	103.52	105.88	106.77	104.79	105.54	107.25
108.7	109.26	101.5	108.88	107.28	105.67	102.08	98.934	110.64	105.78	117.15	103.53	105.84	106.75	104.76	105.53	107.21
108.67	109.23	101.5	108.85	107.28	105.7	102.07	98.944	110.63	105.78	117.08	103.54	105.79	106.73	104.73	105.52	107.17
108.64	109.19	101.5	108.85	107.29	105.71	102.06	98.911	110.61	105.79	117.03	103.52	105.77	106.71	104.7	105.49	107.15
108.63	109.15	101.51	108.85	107.29	105.76	102.07	98.904	110.59	105.82	117.04	103.51	105.72	106.71	104.69	105.47	107.13
108.63	109.15	101.52	108.83	107.29	105.78	102.07	98.915	110.58	105.84	117.05	103.51	105.72	106.69	104.67	105.46	107.12
108.61	109.14	101.52	108.85	107.3	105.82	102.08	98.922	110.56	105.85	117.01	103.53	105.69	106.67	104.66	105.43	107.09
108.58	109.12	101.51	108.83	107.3	105.84	102.08	98.89	110.54	105.86	116.96	103.51	105.63	106.65	104.64	105.41	107.07
108.55	109.1	101.47	108.79	107.3	105.82	102.03	98.851	110.55	105.85	116.91	103.52	105.59	106.64	104.61	105.39	107.04
108.51	109.06	101.42	108.72	107.3	105.79	102	98.8	110.54	105.82	116.86	103.49	105.54	106.61	104.58	105.37	107
108.46	109.01	101.39	108.65	107.28	105.77	101.95	98.743	110.52	105.77	116.81	103.49	105.48	106.59	104.53	105.34	106.95
108.42	108.97	101.37	108.62	107.28	105.75	101.87	98.687	110.51	105.7	116.77	103.46	105.44	106.57	104.49	105.31	106.91
108.39	108.95	101.35	108.59	107.25	105.73	101.84	98.649	110.5	105.7	116.78	103.48	105.41	106.55	104.47	105.28	106.9
108.34	108.91	101.31	108.52	107.25	105.68	101.82	98.599	110.48	105.64	116.74	103.45	105.35	106.52	104.43	105.26	106.86
108.32	108.9	101.28	108.52	107.23	105.62	101.81	98.542	110.46	105.62	116.76	103.47	105.31	106.5	104.4	105.23	106.86
108.27	108.86	101.25	108.48	107.21	105.56	101.77	98.486	110.45	105.58	116.71	103.44	105.26	106.47	104.36	105.2	106.81
108.22	108.83	101.23	108.4	107.19	105.49	101.72	98.437	110.43	105.53	116.66	103.41	105.2	106.45	104.33	105.18	106.78
108.17	108.8	101.2	108.33	107.17	105.46	101.71	98.381	110.42	105.46	116.61	103.42	105.13	106.42	104.29	105.16	106.73
108.13	108.76	101.18	108.26	107.15	105.39	101.68	98.332	110.4	105.38	116.61	103.35	105.09	106.39	104.25	105.13	106.7
108.08	108.72	101.14	108.21	107.14	105.33	101.66	98.301	110.38	105.34	116.58	103.31	105.06	106.36	104.21	105.1	106.65
108.06	108.73	101.13	108.22	107.12	105.34	101.66	98.269	110.37	105.3	116.57	103.29	105.04	106.33	104.19	105.09	106.62
108.02	108.7	101.09	108.19	107.09	105.3	101.61	98.22	110.37	105.27	116.54	103.25	104.99	106.31	104.15	105.06	106.58
107.97	108.65	101.08	108.13	107.07	105.25	101.59	98.195	110.35	105.2	116.53	103.2	104.97	106.28	104.11	105.02	106.54
107.93	108.63	101.04	108.1	107.05	105.2	101.56	98.164	110.33	105.13	116.47	103.16	104.9	106.24	104.07	104.99	106.49
107.89	108.6	101.01	108.09	107.03	105.14	101.53	98.14	110.31	105.1	116.47	103.11	104.85	106.22	104.03	104.96	106.46
107.85	108.59	101	108.05	107.01	105.15	101.53	98.097	110.3	105.09	116.43	103.08	104.83	106.2	104.01	104.95	106.42
107.82	108.56	100.99	108.06	106.98	105.14	101.53	98.06	110.28	105.07	116.42	103.08	104.79	106.17	103.98	104.92	106.39
107.79	108.53	100.97	108.01	106.94	105.13	101.53	98.041	110.26	105.02	116.44	103.08	104.79	106.14	103.95	104.89	106.37
107.75	108.49	100.96	107.95	106.93	105.09	101.5	97.981	110.25	104.96	116.42	103.04	104.74	106.11	103.91	104.86	106.33
107.7	108.45	100.91	107.88	106.89	105.03	101.45	97.921	110.23	104.9	116.37	103	104.72	106.08	103.87	104.82	106.29
107.66	108.42	100.88	107.85	106.87	104.99	101.4	97.885	110.23	104.86	116.36	102.95	104.71	106.06	103.84	104.81	106.25
107.61	108.38	100.85	107.77	106.86	104.95	101.36	97.855	110.22	104.79	116.32	102.9	104.65	106.04	103.81	104.78	106.2
107.57	108.33	100.81	107.69	106.84	104.88	101.31	97.801	110.2	104.72	116.29	102.83	104.62	106.01	103.77	104.75	106.15
107.52	108.28	100.78	107.63	106.84	104.82	101.27	97.753	110.2	104.65	116.27	102.81	104.59	105.99	103.73	104.72	106.11
107.48	108.24	100.75	107.6	106.83	104.8	101.25	97.718	110.18	104.58	116.24	102.81	104.54	105.96	103.7	104.7	106.07
107.45	108.21	100.72	107.58	106.81	104.7	101.23	97.676	110.17	104.58	116.25	102.77	104.51	105.94	103.67	104.66	106.05
107.41	108.18	100.69	107.54	106.79	104.67	101.21	97.64	110.15	104.54	116.22	102.73	104.47	105.91	103.65	104.63	106.02
107.37	108.14	100.66	107.49	106.76	104.68	101.18	97.633	110.13	104.47	116.23	102.68	104.4	105.88	103.61	104.6	105.98
107.32	108.1	100.63	107.43	106.73	104.62	101.15	97.581	110.12	104.42	116.17	102.63	104.35	105.85	103.56	104.56	105.94
107.27	108.06	100.6	107.35	106.72	104.55	101.12	97.534	110.1	104.36	116.14	102.6	104.33	105.83	103.52	104.54	105.9
107.23	108.02	100.58	107.3	106.7	104.54	101.08	97.504	110.09	104.29	116.1	102.58	104.3	105.8	103.48	104.51	105.85
107.19	108	100.55	107.26	106.67	104.52	101.05	97.469	110.07	104.24	116.08	102.58	104.25	105.77	103.46	104.48	105.81
107.15	107.98	100.52	107.23	106.63	104.48	101.01	97.451	110.05	104.19	116.07	102.56	104.19	105.74	103.43	104.45	105.78
107.11	107.96	100.5	107.18	106.6	104.43	100.97	97.398	110.03	104.15	116.07	102.56	104.14	105.71	103.4	104.42	105.75
107.07	107.92	100.47	107.14	106.58	104.37	100.95	97.375	110.02	104.07	116.06	102.52	104.1	105.68	103.35	104.39	105.71
107.03	107.89	100.43	107.11	106.55	104.39	100.96	97.345	110	104.01	116	102.46	104.09	105.66	103.32	104.37	105.67
106.98	107.85	100.4	107.05	106.52	104.36	100.93	97.316	109.98	103.95	115.97	102.43	104.05	105.63	103.29	104.36	105.63
106.94	107.82	100.37	106.99	106.49	104.31	100.91	97.287	109.96	103.91	115.92	102.39	104.01	105.6	103.25	104.33	105.6
106.89	107.77	100.33	106.93	106.45	104.22	100.86	97.235	109.94	103.87	115.9	102.34	103.95	105.57	103.22	104.3	105.57
106.85	107.73	100.31	106.88	106.42	104.2	100.83	97.212	109.93	103.83	115.93	102.31	103.91	105.54	103.19	104.26	105.54
106.81	107.7	100.28	106.84	106.4	104.15	100.8	97.183	109.91	103.78	115.89	102.25	103.89	105.51	103.15	104.24	105.49
106.77	107.67	100.26	106.79	106.37	104.11	100.79	97.154	109.9	103.69	115.84	102.22	103.85	105.48	103.12	104.23	105.46
106.73	107.63	100.25	106.75	106.34	104.09	100.78	97.141	109.88	103.62	115.8	102.15	103.82	105.45	103.08	104.21	105.42
106.68	107.6	100.21	106.71	106.31	104.02	100.75	97.09	109.87	103.56	115.77	102.11	103.76	105.42	103.05	104.18	105.37
106.64	107.56	100.19	106.67	106.28	103.95	100.72	97.067	109.85	103.5	115.75	102.07	103.73	105.39	103.01	104.15	105.34
106.59	107.53	100.18	106.61	106.26	103.91	100.71	97.038	109.84	103.42	115.71	102.02	103.68	105.37	102.97	104.12	105.29
106.55	107.51	100.14	106.56	106.24	103.92	100.69	97.004	109.82	103.37	115.67	101.98	103.65	105.34	102.94	104.08	105.26
106.51	107.46	100.11	106.49	106.2	103.92	100.68	96.97	109.8	103.32	115.64	101.94	103.62	105.31	102.91	104.05	105.24
106.47	107.42	100.07	106.44	106.17	103.85	100.67	96.925	109.78	103.33	115.63	101.9	103.58	105.29	102.89	104.02	105.22
106.43	107.39	100.02	106.39	106.13	103.78	100.64	96.869	109.76	103.25	115.59	101.88	103.53	105.26	102.85	103.99	105.18
106.38	107.34	99.985	106.34	106.1	103.75	100.6	96.83	109.74	103.19	115.53	101.86	103.47	105.23	102.81	103.96	105.15
106.34	107.32	99.948	106.33	106.06	103.7	100.6	96.79	109.72	103.15	115.53	101.81	103.44	105.2	102.77	103.94	105.11
106.29	107.28	99.918	106.27	106.03	103.63	100.57	96.768	109.7	103.09	115.49	101.77	103.4	105.16	102.73	103.91	105.07
106.24	107.24	99.888	106.2	106	103.59	100.53	96.734	109.69	103.04	115.46	101.71	103.34	105.13	102.69	103.88	105.03
106.21	107.21	99.843	106.13	105.97	103.56	100.49	96.701	109.68	102.99	115.46	101.67	103.32	105.11	102.68	103.86	104.98
106.18	107.18	99.819	106.08	105.97	103.53	100.47	96.667	109.67	102.95	115.47	101.61	103.3	105.09	102.65	103.83	104.95
106.15	107.17	99.801	106.05	105.97	103.48	100.45	96.634	109.66	102.91	115.46	101.57	103.31	105.06	102.61	103.82	104.9
106.13	107.18	99.797	106.04	105.98	103.46	100.43	96.595	109.66	102.91	115.39	101.57	103.32	105.04	102.58	103.81	104.86
106.12	107.16	99.796	106.01	105.98	103.46	100.41	96.583	109.66	102.91	115.38	101.57	103.32	105.03	102.56	103.8	104.82
106.07	107.12	99.76	105.96	105.98	103.42	100.38	96.529	109.65	102.92	115.32	101.53	103.27	105	102.52	103.77	104.78
106.03	107.09	99.721	105.9	105.98	103.37	100.35	96.48	109.63	102.89	115.29	101.5	103.23	104.98	102.49	103.74	104.75
105.99	107.04	99.686	105.83	105.97	103.28	100.3	96.426	109.63	102.85	115.24	101.48	103.19	104.95	102.46	103.7	104.72
105.95	107.01	99.642	105.76	105.96	103.23	100.27	96.377	109.61	102.77	115.24	101.48	103.13	104.92	102.41	103.67	104.69
105.91	106.97	99.6	105.69	105.97	103.22	100.22	96.334	109.59	102.73	115.19	101.44	103.12	104.89	102.38	103.64	104.64
105.86	106.94	99.559	105.63	105.95	103.14	100.18	96.29	109.57	102.67	115.17	101.38	103.08	104.87	102.34	103.61	104.6
105.83	106.9	99.521	105.62	105.93	103.04	100.13	96.253	109.56	102.66	115.15	101.36	103.04	104.84	102.3	103.6	104.57
105.79	106.87	99.489	105.56	105.9	102.98	100.12	96.226	109.55	102.65	115.11	101.34	103	104.81	102.27	103.57	104.53
105.74	106.84	99.485	105.55	105.89	102.93	100.07	96.209	109.52	102.6	115.08	101.29	102.97	104.78	102.23	103.54	104.5
105.7	106.8	99.479	105.5	105.88	102.91	100.05	96.177	109.52	102.54	115.03	101.23	102.91	104.76	102.2	103.51	104.45
105.67	106.76	99.463	105.47	105.87	102.9	100.03	96.155	109.5	102.49	115.02	101.19	102.88	104.73	102.17	103.49	104.43
105.62	106.71	99.443	105.47	105.84	102.83	99.993	96.117	109.48	102.42	114.97	101.14	102.83	104.7	102.13	103.47	104.39
105.58	106.68	99.402	105.4	105.81	102.79	99.949	96.09	109.47	102.39	114.93	101.09	102.79	104.68	102.1	103.44	104.36
105.54	106.64	99.359	105.34	105.79	102.79	99.945	96.053	109.45	102.33	114.91	101.03	102.8	104.65	102.06	103.41	104.32
105.51	106.61	99.344	105.27	105.78	102.8	99.941	96.026	109.44	102.28	114.9	100.99	102.78	104.62	102.06	103.39	104.28
105.47	106.56	99.326	105.23	105.75	102.8	99.928	96.025	109.42	102.22	114.88	100.95	102.72	104.59	102.02	103.37	104.24
105.43	106.53	99.326	105.17	105.73	102.79	99.904	96.019	109.41	102.17	114.86	100.92	102.67	104.56	101.99	103.34	104.2
105.4	106.52	99.3	105.15	105.7	102.73	99.872	95.982	109.39	102.18	114.87	100.9	102.66	104.54	101.97	103.31	104.2
105.36	106.48	99.279	105.12	105.66	102.7	99.872	95.981	109.37	102.14	114.82	100.85	102.61	104.51	101.94	103.28	104.15
105.32	106.45	99.248	105.07	105.63	102.64	99.857	95.944	109.35	102.08	114.8	100.8	102.6	104.49	101.9	103.25	104.13
105.28	106.43	99.207	105.03	105.61	102.58	99.844	95.918	109.33	102	114.75	100.76	102.57	104.46	101.86	103.23	104.09
105.24	106.39	99.176	104.99	105.58	102.59	99.831	95.886	109.31	101.94	114.74	100.72	102.53	104.43	101.83	103.19	104.06
105.2	106.38	99.128	104.97	105.54	102.53	99.776	95.85	109.29	101.9	114.72	100.68	102.48	104.4	101.8	103.17	104.03
105.15	106.35	99.088	104.9	105.5	102.46	99.723	95.798	109.27	101.83	114.66	100.66	102.42	104.38	101.77	103.14	103.99
105.11	106.31	99.076	104.89	105.48	102.41	99.716	95.777	109.26	101.75	114.62	100.62	102.38	104.35	101.73	103.11	103.96
105.07	106.28	99.064	104.85	105.46	102.41	99.704	95.745	109.24	101.69	114.57	100.6	102.36	104.33	101.7	103.08	103.92
105.04	106.25	99.041	104.8	105.44	102.36	99.703	95.744	109.22	101.63	114.59	100.53	102.33	104.3	101.67	103.04	103.88
105	106.23	99.023	104.75	105.43	102.32	99.67	95.738	109.21	101.58	114.55	100.5	102.28	104.27	101.64	103.03	103.84
104.97	106.19	99.014	104.75	105.41	102.29	99.657	95.739	109.19	101.56	114.55	100.45	102.24	104.25	101.61	103	103.83
104.94	106.16	99.008	104.73	105.4	102.25	99.648	95.741	109.18	101.54	114.53	100.43	102.2	104.22	101.58	102.98	103.81
104.9	106.13	98.968	104.72	105.37	102.19	99.61	95.694	109.16	101.47	114.5	100.37	102.18	104.19	101.55	102.95	103.77
104.85	106.09	98.934	104.66	105.34	102.12	99.6	95.653	109.14	101.4	114.46	100.34	102.13	104.16	101.52	102.93	103.73
104.8	106.05	98.903	104.62	105.32	102.08	99.576	95.617	109.12	101.33	114.41	100.32	102.08	104.13	101.48	102.89	103.69
104.76	106.01	98.859	104.55	105.28	102.02	99.532	95.576	109.1	101.27	114.39	100.28	102.04	104.1	101.44	102.86	103.64
104.71	105.97	98.825	104.48	105.26	101.97	99.509	95.54	109.08	101.2	114.34	100.27	101.99	104.07	101.4	102.85	103.61
104.68	105.93	98.792	104.43	105.25	101.97	99.474	95.495	109.07	101.15	114.31	100.22	101.98	104.05	101.37	102.81	103.58
104.64	105.91	98.772	104.41	105.25	101.98	99.444	95.464	109.05	101.07	114.28	100.22	101.97	104.02	101.33	102.78	103.54
104.6	105.87	98.738	104.36	105.21	101.94	99.412	95.419	109.03	101.06	114.27	100.15	101.93	103.99	101.31	102.75	103.52
104.57	105.86	98.719	104.37	105.17	101.87	99.371	95.373	109.01	101.05	114.26	100.15	101.89	103.96	101.28	102.72	103.5
104.53	105.81	98.693	104.32	105.16	101.85	99.345	95.348	109	100.98	114.22	100.09	101.84	103.94	101.25	102.69	103.46
104.49	105.79	98.666	104.28	105.15	101.82	99.304	95.337	108.98	100.91	114.19	100.07	101.82	103.91	101.22	102.66	103.42
104.45	105.75	98.63	104.26	105.13	101.77	99.264	95.307	108.97	100.85	114.18	100.05	101.77	103.88	101.19	102.63	103.38
104.41	105.71	98.607	104.26	105.09	101.71	99.243	95.287	108.95	100.8	114.15	100.03	101.74	103.85	101.16	102.6	103.35
104.37	105.68	98.596	104.22	105.06	101.67	99.214	95.276	108.93	100.75	114.12	99.981	101.69	103.82	101.13	102.58	103.32
104.33	105.65	98.587	104.19	105.04	101.6	99.19	95.255	108.91	100.68	114.07	99.935	101.66	103.79	101.09	102.55	103.28
104.29	105.62	98.57	104.16	105.01	101.6	99.153	95.23	108.9	100.62	114.05	99.889	101.64	103.76	101.06	102.52	103.24
104.25	105.59	98.548	104.1	104.99	101.58	99.143	95.205	108.88	100.58	114.02	99.833	101.59	103.73	101.03	102.5	103.21
104.22	105.55	98.551	104.08	104.97	101.57	99.145	95.208	108.87	100.53	113.98	99.787	101.55	103.71	100.99	102.48	103.17
104.18	105.52	98.529	104.05	104.95	101.58	99.138	95.183	108.85	100.48	113.97	99.741	101.51	103.68	100.97	102.45	103.13
104.15	105.49	98.483	104.01	104.94	101.6	99.138	95.162	108.84	100.46	113.94	99.707	101.51	103.66	100.94	102.43	103.11
104.12	105.47	98.453	103.97	104.92	101.59	99.131	95.147	108.82	100.43	113.92	99.676	101.46	103.63	100.91	102.4	103.08
104.08	105.43	98.428	103.92	104.89	101.52	99.105	95.112	108.8	100.38	113.92	99.627	101.43	103.6	100.88	102.37	103.06
104.04	105.39	98.409	103.87	104.86	101.5	99.084	95.102	108.78	100.31	113.88	99.582	101.39	103.57	100.85	102.34	103.02
104	105.36	98.381	103.87	104.83	101.47	99.066	95.082	108.76	100.25	113.86	99.574	101.33	103.54	100.81	102.31	102.99
103.96	105.34	98.378	103.85	104.82	101.43	99.043	95.076	108.75	100.18	113.83	99.573	101.3	103.52	100.77	102.29	102.96
103.93	105.3	98.369	103.83	104.78	101.43	99.019	95.075	108.73	100.13	113.82	99.546	101.26	103.49	100.74	102.26	102.93
103.89	105.26	98.339	103.81	104.76	101.44	98.996	95.076	108.72	100.06	113.8	99.49	101.22	103.47	100.7	102.25	102.89
103.86	105.23	98.333	103.78	104.74	101.42	98.989	95.07	108.71	99.998	113.79	99.43	101.19	103.44	100.67	102.23	102.86
103.82	105.2	98.314	103.75	104.72	101.41	98.96	95.031	108.69	99.95	113.77	99.388	101.15	103.41	100.65	102.21	102.83
103.8	105.2	98.3	103.75	104.7	101.38	98.945	95.025	108.67	99.927	113.77	99.365	101.11	103.38	100.61	102.18	102.8
103.75	105.16	98.27	103.68	104.66	101.29	98.894	94.986	108.65	99.867	113.73	99.327	101.08	103.35	100.58	102.15	102.78
103.71	105.13	98.248	103.62	104.64	101.29	98.84	94.947	108.64	99.794	113.68	99.271	101.03	103.32	100.54	102.13	102.74
103.66	105.09	98.208	103.57	104.61	101.22	98.795	94.927	108.62	99.73	113.64	99.23	100.98	103.29	100.51	102.11	102.7
103.62	105.06	98.171	103.54	104.59	101.14	98.78	94.889	108.61	99.688	113.59	99.163	100.94	103.27	100.47	102.1	102.66
103.58	105.02	98.137	103.48	104.56	101.14	98.729	94.845	108.59	99.627	113.56	99.118	100.91	103.24	100.43	102.07	102.62
103.55	104.98	98.107	103.42	104.55	101.12	98.719	94.826	108.57	99.574	113.55	99.077	100.91	103.21	100.39	102.04	102.59
103.51	104.95	98.081	103.39	104.52	101.1	98.691	94.782	108.55	99.545	113.53	99.018	100.88	103.19	100.35	102	102.56
103.47	104.92	98.057	103.34	104.49	101.05	98.673	94.767	108.53	99.526	113.52	98.995	100.84	103.16	100.32	101.98	102.53
103.43	104.89	98.03	103.32	104.45	101.01	98.647	94.748	108.51	99.456	113.49	98.968	100.79	103.13	100.29	101.95	102.5
103.39	104.85	97.998	103.3	104.44	100.98	98.616	94.733	108.5	99.408	113.47	98.913	100.76	103.1	100.25	101.92	102.45
103.35	104.82	97.977	103.28	104.42	101	98.62	94.699	108.48	99.345	113.41	98.853	100.72	103.07	100.21	101.9	102.41
103.32	104.8	97.963	103.27	104.4	100.98	98.6	94.689	108.47	99.3	113.41	98.798	100.68	103.05	100.17	101.88	102.37
103.28	104.77	97.95	103.25	104.38	100.97	98.571	94.684	108.45	99.239	113.38	98.754	100.63	103.02	100.14	101.85	102.34
103.25	104.74	97.928	103.22	104.35	100.94	98.54	94.673	108.43	99.216	113.36	98.738	100.58	103	100.11	101.82	102.32
103.21	104.7	97.889	103.17	104.32	100.86	98.514	94.649	108.41	99.158	113.3	98.705	100.54	102.96	100.08	101.8	102.28
103.17	104.66	97.858	103.11	104.29	100.82	98.472	94.611	108.4	99.104	113.29	98.66	100.5	102.94	100.05	101.77	102.25
103.13	104.63	97.85	103.06	104.27	100.8	98.455	94.61	108.38	99.052	113.26	98.63	100.46	102.91	100.01	101.75	102.21
103.09	104.61	97.826	103.03	104.24	100.79	98.437	94.586	108.36	99.014	113.26	98.608	100.42	102.88	99.971	101.72	102.18
103.05	104.57	97.81	102.98	104.21	100.76	98.403	94.549	108.33	98.969	113.24	98.578	100.4	102.85	99.933	101.69	102.14
103.02	104.55	97.786	102.96	104.19	100.75	98.375	94.534	108.32	98.911	113.21	98.519	100.36	102.82	99.895	101.67	102.1
102.99	104.51	97.785	102.92	104.17	100.73	98.378	94.537	108.3	98.869	113.22	98.486	100.33	102.8	99.866	101.64	102.07
102.96	104.48	97.782	102.9	104.14	100.72	98.379	94.531	108.29	98.824	113.18	98.456	100.31	102.77	99.842	101.61	102.04
102.92	104.45	97.769	102.85	104.13	100.73	98.364	94.517	108.27	98.773	113.16	98.409	100.3	102.75	99.804	101.59	102
102.88	104.42	97.75	102.8	104.1	100.66	98.354	94.484	108.25	98.742	113.14	98.347	100.26	102.72	99.77	101.56	101.96
102.84	104.38	97.712	102.75	104.08	100.59	98.326	94.442	108.23	98.715	113.1	98.306	100.21	102.69	99.735	101.53	101.94
102.81	104.36	97.683	102.72	104.06	100.54	98.287	94.395	108.22	98.684	113.09	98.284	100.16	102.67	99.696	101.5	101.91
102.77	104.32	97.67	102.68	104.06	100.52	98.264	94.372	108.21	98.639	113.06	98.261	100.11	102.64	99.658	101.48	101.87
102.73	104.3	97.654	102.64	104.03	100.49	98.236	94.348	108.2	98.588	113.03	98.203	100.07	102.62	99.617	101.46	101.83
102.71	104.3	97.631	102.64	104.01	100.49	98.237	94.32	108.19	98.542	113	98.184	100.04	102.59	99.614	101.44	101.8
102.67	104.28	97.6	102.58	104	100.47	98.189	94.288	108.17	98.507	112.99	98.148	100.02	102.57	99.575	101.41	101.77
102.63	104.25	97.577	102.53	103.98	100.45	98.161	94.246	108.15	98.436	112.95	98.115	99.988	102.54	99.538	101.38	101.74
102.6	104.2	97.549	102.49	103.95	100.38	98.111	94.214	108.13	98.37	112.95	98.085	99.959	102.51	99.507	101.36	101.71
102.56	104.17	97.513	102.45	103.92	100.32	98.083	94.177	108.11	98.32	112.94	98.063	99.919	102.48	99.471	101.33	101.68
102.52	104.14	97.483	102.4	103.9	100.25	98.05	94.141	108.09	98.278	112.92	98.064	99.871	102.46	99.439	101.3	101.64
102.49	104.11	97.47	102.39	103.89	100.22	98.027	94.127	108.08	98.245	112.92	98.038	99.853	102.43	99.477	101.28	101.61
102.46	104.09	97.449	102.38	103.85	100.18	98.028	94.099	108.06	98.217	112.89	97.991	99.836	102.4	99.44	101.25	101.59
102.42	104.05	97.426	102.35	103.82	100.15	98.01	94.089	108.04	98.158	112.85	97.937	99.792	102.37	99.405	101.22	101.55
102.39	104.02	97.427	102.32	103.82	100.13	98.001	94.084	108.04	98.104	112.83	97.911	99.77	102.35	99.373	101.21	101.51
102.36	104.01	97.421	102.33	103.81	100.13	98.002	94.101	108.03	98.058	112.8	97.871	99.733	102.32	99.345	101.18	101.47
102.33	103.97	97.4	102.32	103.78	100.12	97.999	94.1	108	98.002	112.78	97.838	99.731	102.3	99.312	101.15	101.44
102.29	103.93	97.387	102.28	103.77	100.12	97.973	94.068	107.99	97.943	112.74	97.788	99.669	102.27	99.277	101.14	101.4
102.26	103.89	97.379	102.24	103.75	100.05	97.948	94.054	107.97	97.91	112.73	97.734	99.656	102.25	99.247	101.11	101.37
102.23	103.86	97.359	102.23	103.73	100	97.944	94.055	107.96	97.859	112.72	97.712	99.618	102.22	99.212	101.08	101.34
102.19	103.82	97.356	102.19	103.72	99.962	97.905	94.019	107.95	97.815	112.68	97.658	99.567	102.2	99.18	101.06	101.3
102.16	103.79	97.347	102.17	103.7	99.958	97.91	94.001	107.93	97.8	112.68	97.632	99.529	102.18	99.161	101.03	101.28
102.13	103.77	97.339	102.12	103.7	99.915	97.913	94	107.91	97.802	112.67	97.621	99.487	102.15	99.134	101	101.26
102.09	103.75	97.302	102.09	103.68	99.832	97.882	93.959	107.89	97.759	112.62	97.599	99.448	102.13	99.102	100.97	101.22
102.05	103.7	97.267	102.02	103.66	99.799	97.836	93.932	107.87	97.697	112.58	97.58	99.403	102.1	99.066	100.95	101.18
102.01	103.67	97.225	101.96	103.66	99.751	97.8	93.897	107.85	97.637	112.57	97.558	99.36	102.07	99.028	100.92	101.14
101.98	103.63	97.188	101.92	103.65	99.689	97.772	93.865	107.84	97.611	112.55	97.551	99.338	102.05	99.018	100.9	101.11
101.95	103.61	97.168	101.87	103.64	99.68	97.768	93.825	107.83	97.568	112.51	97.522	99.327	102.02	98.977	100.88	101.07
101.92	103.59	97.141	101.87	103.62	99.622	97.74	93.803	107.81	97.53	112.51	97.517	99.297	102	98.936	100.85	101.05
101.88	103.56	97.114	101.84	103.59	99.609	97.696	93.793	107.8	97.461	112.48	97.46	99.258	101.97	98.896	100.82	101.01
101.84	103.52	97.082	101.79	103.57	99.586	97.666	93.775	107.78	97.415	112.43	97.399	99.216	101.94	98.862	100.79	100.99
101.8	103.48	97.059	101.73	103.54	99.567	97.638	93.74	107.76	97.355	112.4	97.371	99.163	101.92	98.833	100.76	100.96
101.77	103.46	97.06	101.68	103.53	99.549	97.611	93.709	107.75	97.304	112.38	97.335	99.116	101.89	98.804	100.73	100.92
101.74	103.43	97.059	101.69	103.52	99.561	97.613	93.715	107.73	97.268	112.37	97.299	99.082	101.86	98.778	100.71	100.9
101.71	103.4	97.037	101.67	103.51	99.518	97.599	93.706	107.72	97.219	112.36	97.266	99.062	101.84	98.738	100.69	100.86
101.69	103.37	97.031	101.66	103.5	99.525	97.6	93.692	107.71	97.194	112.36	97.231	99.048	101.81	98.706	100.67	100.83
101.65	103.34	97.018	101.61	103.46	99.483	97.57	93.666	107.69	97.197	112.34	97.177	99	101.79	98.682	100.64	100.81
101.62	103.29	96.999	101.57	103.45	99.43	97.548	93.635	107.68	97.138	112.31	97.152	98.965	101.76	98.65	100.62	100.78
101.58	103.27	96.991	101.56	103.42	99.417	97.533	93.636	107.66	97.09	112.29	97.095	98.93	101.74	98.617	100.59	100.75
101.56	103.27	96.993	101.55	103.41	99.394	97.514	93.637	107.64	97.091	112.3	97.088	98.914	101.71	98.588	100.56	100.73
101.53	103.25	96.994	101.5	103.38	99.327	97.502	93.607	107.62	97.032	112.26	97.056	98.897	101.69	98.551	100.54	100.69
101.48	103.21	96.962	101.44	103.36	99.255	97.466	93.572	107.59	96.979	112.2	97.016	98.863	101.66	98.513	100.52	100.65
101.45	103.18	96.933	101.38	103.34	99.198	97.447	93.55	107.58	96.937	112.18	96.988	98.82	101.63	98.475	100.49	100.62
101.41	103.14	96.925	101.32	103.32	99.121	97.395	93.52	107.56	96.881	112.16	96.949	98.783	101.61	98.442	100.47	100.58
101.37	103.11	96.899	101.27	103.32	99.123	97.392	93.481	107.55	96.827	112.12	96.896	98.757	101.58	98.407	100.44	100.54
101.34	103.11	96.879	101.23	103.3	99.1	97.361	93.442	107.54	96.781	112.08	96.86	98.723	101.55	98.382	100.41	100.5
101.31	103.1	96.867	101.19	103.29	99.038	97.352	93.416	107.52	96.731	112.06	96.832	98.697	101.53	98.347	100.4	100.48
101.28	103.06	96.849	101.17	103.26	99.015	97.346	93.399	107.5	96.687	112.06	96.793	98.653	101.5	98.316	100.37	100.45
101.24	103.02	96.827	101.13	103.23	98.963	97.311	93.373	107.49	96.625	112.04	96.737	98.632	101.47	98.274	100.34	100.42
101.2	102.98	96.813	101.08	103.2	98.931	97.278	93.347	107.47	96.581	112	96.695	98.582	101.45	98.236	100.31	100.38
101.18	102.95	96.8	101.08	103.2	98.879	97.272	93.33	107.46	96.522	112.01	96.646	98.583	101.42	98.205	100.29	100.35
101.15	102.93	96.79	101.07	103.17	98.837	97.239	93.308	107.44	96.517	112	96.631	98.565	101.39	98.183	100.26	100.34
101.11	102.9	96.766	101.01	103.15	98.804	97.191	93.266	107.42	96.461	111.97	96.582	98.527	101.37	98.14	100.24	100.3
101.08	102.89	96.766	100.98	103.13	98.777	97.174	93.237	107.4	96.402	111.94	96.55	98.503	101.34	98.104	100.22	100.26
101.05	102.86	96.74	100.97	103.11	98.715	97.16	93.211	107.39	96.348	111.96	96.498	98.477	101.32	98.077	100.19	100.24
101.02	102.82	96.732	100.92	103.09	98.688	97.153	93.206	107.38	96.323	111.92	96.47	98.434	101.3	98.041	100.17	100.2
100.98	102.79	96.72	100.88	103.06	98.679	97.149	93.197	107.36	96.278	111.91	96.411	98.391	101.27	98.02	100.14	100.17
100.95	102.75	96.689	100.83	103.05	98.604	97.146	93.2	107.34	96.241	111.9	96.4	98.378	101.24	97.986	100.11	100.13
100.91	102.72	96.66	100.77	103.02	98.542	97.087	93.171	107.32	96.19	111.87	96.378	98.339	101.22	97.953	100.08	100.1
100.88	102.7	96.627	100.74	103.02	98.472	97.063	93.137	107.32	96.167	111.84	96.336	98.317	101.2	97.924	100.08	100.06
100.85	102.67	96.599	100.68	103.02	98.392	97.025	93.1	107.3	96.131	111.8	96.288	98.287	101.17	97.889	100.05	100.02
100.82	102.65	96.577	100.68	103.02	98.355	97.021	93.075	107.3	96.088	111.74	96.239	98.271	101.15	97.864	100.04	99.98
100.79	102.61	96.565	100.63	103.02	98.279	96.979	93.034	107.29	96.053	111.71	96.184	98.235	101.13	97.835	100.01	99.952
100.76	102.6	96.548	100.59	103.02	98.209	96.938	93.017	107.28	96.026	111.72	96.173	98.222	101.11	97.812	99.99	99.929
100.73	102.58	96.534	100.56	103	98.153	96.909	92.996	107.26	95.986	111.71	96.162	98.192	101.08	97.776	99.967	99.897
100.69	102.55	96.51	100.52	102.99	98.107	96.897	92.959	107.25	95.919	111.68	96.134	98.149	101.06	97.739	99.946	99.857
100.66	102.52	96.494	100.48	102.99	98.142	96.898	92.93	107.23	95.891	111.64	96.099	98.112	101.03	97.703	99.917	99.819
100.63	102.51	96.488	100.45	102.97	98.12	96.904	92.917	107.22	95.832	111.62	96.061	98.094	101.01	97.678	99.886	99.789
100.6	102.47	96.469	100.41	102.94	98.097	96.869	92.905	107.2	95.788	111.6	96.019	98.074	100.98	97.64	99.855	99.757
100.57	102.44	96.455	100.38	102.92	98.042	96.837	92.892	107.19	95.757	111.57	95.988	98.038	100.95	97.607	99.841	99.723
100.54	102.42	96.441	100.36	102.92	97.995	96.823	92.867	107.18	95.743	111.56	95.967	98	100.94	97.573	99.823	99.686
100.5	102.39	96.413	100.3	102.9	97.93	96.783	92.835	107.17	95.691	111.52	95.919	97.962	100.92	97.534	99.794	99.651
100.47	102.35	96.394	100.25	102.87	97.86	96.746	92.794	107.16	95.656	111.5	95.905	97.923	100.89	97.501	99.772	99.621
100.44	102.33	96.379	100.22	102.87	97.878	96.719	92.79	107.14	95.61	111.47	95.88	97.899	100.87	97.465	99.754	99.59
100.41	102.3	96.358	100.18	102.85	97.827	96.684	92.769	107.12	95.564	111.46	95.859	97.859	100.84	97.433	99.729	99.562
100.37	102.28	96.331	100.14	102.84	97.795	96.645	92.741	107.11	95.524	111.42	95.831	97.828	100.82	97.394	99.703	99.532
100.34	102.26	96.305	100.11	102.83	97.792	96.628	92.717	107.09	95.486	111.38	95.787	97.797	100.79	97.366	99.675	99.494
100.31	102.23	96.287	100.09	102.81	97.746	96.601	92.685	107.07	95.462	111.35	95.762	97.764	100.76	97.332	99.647	99.476
100.27	102.19	96.259	100.05	102.79	97.695	96.557	92.649	107.06	95.41	111.31	95.725	97.742	100.74	97.294	99.619	99.442
100.23	102.16	96.236	99.999	102.76	97.621	96.54	92.617	107.04	95.345	111.27	95.694	97.696	100.71	97.264	99.595	99.415
100.21	102.15	96.236	99.999	102.74	97.57	96.539	92.608	107.02	95.313	111.28	95.683	97.679	100.69	97.259	99.568	99.392
100.18	102.12	96.224	99.973	102.73	97.534	96.542	92.608	107.01	95.271	111.23	95.642	97.639	100.67	97.23	99.546	99.357
100.15	102.09	96.213	99.966	102.73	97.502	96.545	92.584	107	95.23	111.21	95.607	97.612	100.64	97.202	99.527	99.321
100.13	102.07	96.196	99.953	102.71	97.466	96.547	92.571	106.98	95.229	111.22	95.573	97.581	100.62	97.181	99.505	99.299
100.09	102.03	96.175	99.918	102.68	97.453	96.526	92.551	106.96	95.18	111.18	95.532	97.547	100.59	97.143	99.476	99.267
100.06	102	96.172	99.908	102.66	97.431	96.512	92.531	106.94	95.138	111.15	95.491	97.497	100.56	97.109	99.45	99.227
100.03	101.97	96.145	99.873	102.66	97.395	96.47	92.515	106.93	95.091	111.16	95.46	97.471	100.54	97.069	99.426	99.192
100	101.94	96.109	99.841	102.66	97.335	96.431	92.488	106.92	95.065	111.15	95.423	97.457	100.52	97.045	99.415	99.158
99.992	101.94	96.093	99.863	102.66	97.356	96.435	92.468	106.93	95.048	111.13	95.389	97.454	100.51	97.024	99.415	99.12
99.953	101.9	96.064	99.815	102.66	97.268	96.401	92.429	106.91	94.995	111.1	95.338	97.419	100.48	96.982	99.387	99.083
99.916	101.86	96.037	99.773	102.65	97.218	96.364	92.39	106.9	94.932	111.05	95.307	97.367	100.46	96.942	99.361	99.045
99.888	101.83	96.02	99.722	102.66	97.159	96.345	92.37	106.89	94.91	111.02	95.314	97.33	100.43	96.916	99.333	99.021
99.857	101.81	95.996	99.7	102.64	97.085	96.319	92.339	106.87	94.863	111.01	95.266	97.304	100.41	96.886	99.307	98.997
99.828	101.78	95.973	99.677	102.64	97.068	96.315	92.312	106.85	94.813	110.99	95.219	97.292	100.39	96.859	99.278	98.967
99.797	101.74	95.959	99.645	102.64	97.055	96.296	92.3	106.85	94.78	110.95	95.188	97.258	100.36	96.824	99.256	98.933
99.77	101.74	95.937	99.633	102.6	97.019	96.277	92.266	106.83	94.754	110.95	95.181	97.222	100.34	96.796	99.227	98.916
99.735	101.71	95.93	99.591	102.59	96.997	96.251	92.239	106.81	94.709	110.9	95.144	97.197	100.31	96.759	99.208	98.874
99.706	101.68	95.933	99.585	102.58	96.989	96.242	92.223	106.8	94.665	110.85	95.145	97.166	100.29	96.731	99.188	98.839
99.674	101.65	95.921	99.56	102.56	96.972	96.238	92.222	106.78	94.614	110.82	95.114	97.131	100.27	96.703	99.162	98.801
99.64	101.62	95.912	99.512	102.54	96.917	96.214	92.203	106.77	94.583	110.79	95.077	97.095	100.24	96.667	99.144	98.76
99.617	101.59	95.898	99.496	102.53	96.886	96.213	92.199	106.75	94.541	110.81	95.037	97.077	100.22	96.658	99.122	98.74
99.587	101.55	95.884	99.471	102.5	96.818	96.189	92.176	106.74	94.537	110.8	94.983	97.037	100.19	96.638	99.092	98.725
99.559	101.53	95.87	99.455	102.5	96.81	96.186	92.167	106.72	94.517	110.76	94.963	97.002	100.17	96.611	99.074	98.699
99.526	101.51	95.852	99.427	102.48	96.765	96.167	92.148	106.71	94.459	110.73	94.906	96.965	100.15	96.573	99.052	98.659
99.494	101.48	95.845	99.408	102.45	96.743	96.158	92.133	106.7	94.409	110.71	94.862	96.923	100.12	96.539	99.025	98.628
99.46	101.46	95.823	99.367	102.44	96.735	96.15	92.137	106.68	94.35	110.67	94.822	96.887	100.1	96.501	99	98.586
99.43	101.43	95.814	99.323	102.42	96.695	96.148	92.125	106.66	94.302	110.66	94.808	96.858	100.07	96.462	98.984	98.556
99.402	101.4	95.8	99.325	102.39	96.673	96.114	92.117	106.64	94.268	110.67	94.781	96.826	100.05	96.439	98.96	98.528
99.373	101.37	95.791	99.318	102.39	96.651	96.108	92.098	106.63	94.209	110.64	94.744	96.804	100.02	96.401	98.937	98.492
99.347	101.36	95.784	99.309	102.38	96.658	96.09	92.083	106.62	94.163	110.63	94.737	96.781	99.996	96.367	98.914	98.461
99.307	101.32	95.757	99.268	102.35	96.623	96.061	92.056	106.59	94.112	110.58	94.681	96.729	99.97	96.331	98.884	98.425
99.269	101.29	95.731	99.212	102.35	96.569	96.012	92.023	106.58	94.068	110.52	94.634	96.688	99.948	96.302	98.863	98.385
99.236	101.25	95.694	99.155	102.33	96.533	95.968	91.996	106.56	94.036	110.49	94.598	96.656	99.924	96.27	98.836	98.354
99.202	101.22	95.668	99.118	102.32	96.479	95.935	91.966	106.55	93.996	110.46	94.597	96.621	99.898	96.239	98.81	98.32
99.175	101.21	95.652	99.115	102.3	96.458	95.903	91.951	106.53	93.975	110.43	94.58	96.59	99.872	96.207	98.788	98.297
99.143	101.18	95.622	99.071	102.3	96.45	95.872	91.921	106.51	93.939	110.4	94.579	96.556	99.847	96.168	98.767	98.267
99.106	101.15	95.598	99.018	102.3	96.428	95.844	91.899	106.49	93.895	110.33	94.549	96.511	99.823	96.137	98.742	98.228
99.068	101.11	95.574	98.968	102.29	96.374	95.81	91.866	106.47	93.833	110.3	94.509	96.459	99.799	96.1	98.718	98.186
99.038	101.07	95.554	98.941	102.26	96.329	95.787	91.854	106.45	93.785	110.28	94.463	96.435	99.775	96.076	98.691	98.166
99.013	101.07	95.531	98.942	102.26	96.28	95.753	91.818	106.44	93.743	110.28	94.439	96.415	99.753	96.052	98.67	98.141
98.985	101.04	95.524	98.904	102.25	96.294	95.755	91.81	106.43	93.709	110.24	94.396	96.402	99.728	96.017	98.649	98.103
98.952	101	95.508	98.861	102.22	96.286	95.744	91.799	106.41	93.661	110.21	94.35	96.366	99.706	95.985	98.626	98.07
98.917	100.96	95.48	98.818	102.19	96.233	95.711	91.773	106.39	93.618	110.19	94.301	96.33	99.683	95.947	98.599	98.042
98.891	100.94	95.475	98.796	102.18	96.233	95.705	91.762	106.38	93.59	110.16	94.268	96.284	99.662	95.924	98.579	98.019
98.877	100.93	95.471	98.781	102.18	96.266	95.712	91.757	106.36	93.582	110.17	94.231	96.285	99.644	95.915	98.569	98.008
98.846	100.91	95.466	98.747	102.16	96.266	95.713	91.739	106.35	93.534	110.12	94.182	96.252	99.62	95.878	98.545	97.973
98.818	100.89	95.466	98.738	102.14	96.254	95.709	91.724	106.34	93.483	110.09	94.136	96.216	99.596	95.851	98.524	97.947
98.791	100.86	95.451	98.731	102.12	96.196	95.678	91.713	106.32	93.463	110.09	94.097	96.203	99.572	95.819	98.505	97.928
98.764	100.83	95.452	98.725	102.13	96.208	95.662	91.712	106.31	93.418	110.06	94.045	96.174	99.551	95.786	98.484	97.897
98.73	100.79	95.441	98.673	102.1	96.15	95.656	91.697	106.29	93.372	110.01	94.025	96.125	99.529	95.756	98.465	97.862
98.703	100.76	95.428	98.63	102.1	96.101	95.661	91.679	106.27	93.363	109.99	93.982	96.089	99.506	95.729	98.44	97.842
98.682	100.73	95.417	98.587	102.08	96.066	95.645	91.671	106.26	93.367	109.99	93.946	96.059	99.489	95.713	98.417	97.844
98.657	100.71	95.408	98.547	102.07	96.071	95.639	91.663	106.24	93.374	109.97	93.894	96.022	99.466	95.699	98.39	97.816
98.636	100.69	95.405	98.523	102.07	96.018	95.641	91.645	106.23	93.387	109.95	93.887	95.977	99.449	95.671	98.371	97.795
98.625	100.67	95.406	98.511	102.08	96.005	95.642	91.641	106.21	93.407	109.97	93.861	95.954	99.436	95.666	98.354	97.776
98.603	100.63	95.413	98.465	102.08	96.002	95.631	91.637	106.2	93.401	109.94	93.85	95.911	99.423	95.634	98.34	97.74
98.575	100.6	95.427	98.431	102.09	95.999	95.631	91.619	106.18	93.401	109.89	93.824	95.858	99.405	95.6	98.323	97.703
98.547	100.58	95.396	98.392	102.09	95.982	95.598	91.593	106.16	93.377	109.84	93.795	95.839	99.384	95.571	98.308	97.667
98.522	100.55	95.374	98.359	102.09	95.906	95.582	91.558	106.16	93.367	109.79	93.759	95.828	99.365	95.542	98.291	97.636
98.492	100.51	95.345	98.301	102.1	95.843	95.534	91.526	106.15	93.338	109.75	93.745	95.813	99.342	95.513	98.279	97.601
98.465	100.49	95.321	98.259	102.08	95.768	95.498	91.494	106.13	93.319	109.74	93.75	95.779	99.322	95.48	98.254	97.586
98.441	100.49	95.286	98.244	102.07	95.715	95.453	91.462	106.12	93.282	109.72	93.764	95.752	99.302	95.453	98.237	97.566
98.411	100.46	95.267	98.195	102.07	95.671	95.422	91.434	106.11	93.241	109.68	93.744	95.708	99.285	95.421	98.227	97.532
98.385	100.43	95.264	98.186	102.07	95.618	95.397	91.413	106.1	93.217	109.65	93.727	95.689	99.263	95.393	98.21	97.503
98.361	100.4	95.249	98.171	102.06	95.574	95.388	91.405	106.08	93.182	109.67	93.698	95.662	99.238	95.363	98.187	97.471
98.346	100.4	95.226	98.182	102.06	95.598	95.39	91.384	106.08	93.155	109.64	93.691	95.66	99.225	95.351	98.188	97.44
98.311	100.37	95.199	98.13	102.04	95.536	95.355	91.363	106.07	93.105	109.59	93.658	95.614	99.202	95.318	98.162	97.408
98.287	100.35	95.178	98.127	102.02	95.493	95.327	91.345	106.06	93.081	109.6	93.635	95.585	99.183	95.286	98.146	97.386
98.255	100.31	95.157	98.085	102	95.436	95.316	91.324	106.04	93.047	109.57	93.587	95.562	99.159	95.252	98.12	97.357
98.224	100.32	95.152	98.043	101.98	95.419	95.295	91.3	106.03	92.996	109.52	93.58	95.517	99.135	95.222	98.104	97.318
98.197	100.29	95.137	98.034	101.97	95.375	95.284	91.289	106.01	92.954	109.49	93.544	95.502	99.113	95.185	98.082	97.287
98.167	100.26	95.116	98.007	101.93	95.323	95.269	91.261	105.99	92.912	109.5	93.506	95.479	99.087	95.155	98.058	97.261
98.135	100.24	95.093	97.968	101.91	95.248	95.248	91.24	105.97	92.863	109.48	93.502	95.437	99.063	95.118	98.033	97.229
98.109	100.21	95.077	97.936	101.9	95.257	95.253	91.248	105.97	92.817	109.44	93.476	95.419	99.037	95.098	98.008	97.196
98.077	100.18	95.06	97.912	101.87	95.231	95.237	91.231	105.95	92.77	109.4	93.472	95.364	99.014	95.064	97.997	97.16
98.049	100.15	95.049	97.879	101.85	95.21	95.242	91.237	105.94	92.718	109.39	93.439	95.332	98.99	95.029	97.971	97.136
98.021	100.11	95.03	97.831	101.84	95.149	95.223	91.223	105.93	92.673	109.37	93.398	95.3	98.969	95.008	97.953	97.11
97.994	100.08	95.014	97.801	101.82	95.132	95.208	91.212	105.92	92.666	109.36	93.362	95.267	98.946	94.977	97.928	97.082
97.962	100.04	95.001	97.763	101.81	95.093	95.185	91.191	105.9	92.626	109.31	93.324	95.229	98.925	94.942	97.911	97.043
97.942	100.03	94.993	97.76	101.78	95.063	95.19	91.192	105.88	92.597	109.32	93.279	95.221	98.905	94.925	97.894	97.024
97.922	100.03	94.997	97.762	101.78	95.065	95.194	91.195	105.87	92.601	109.28	93.259	95.184	98.887	94.892	97.882	96.993
97.918	100.03	95.007	97.736	101.78	95.103	95.218	91.206	105.86	92.619	109.28	93.233	95.19	98.878	94.873	97.86	96.969
97.905	100.01	95.01	97.712	101.79	95.134	95.221	91.202	105.85	92.632	109.26	93.204	95.168	98.865	94.862	97.844	96.95
97.882	99.984	95.011	97.673	101.79	95.118	95.225	91.195	105.84	92.635	109.21	93.194	95.124	98.845	94.848	97.821	96.923
97.867	99.954	95.012	97.635	101.8	95.079	95.23	91.194	105.83	92.653	109.17	93.184	95.093	98.832	94.846	97.803	96.904
97.85	99.927	95.014	97.605	101.8	95	95.237	91.187	105.81	92.668	109.12	93.188	95.069	98.819	94.839	97.789	96.886
97.838	99.922	95.025	97.597	101.81	94.965	95.242	91.186	105.8	92.683	109.09	93.19	95.048	98.811	94.823	97.779	96.871
97.819	99.915	95.034	97.579	101.81	94.922	95.243	91.188	105.79	92.694	109.02	93.168	95.008	98.803	94.791	97.766	96.834
97.798	99.889	95.044	97.576	101.82	94.919	95.244	91.184	105.77	92.7	108.96	93.164	94.97	98.789	94.754	97.758	96.804
97.764	99.856	95.03	97.535	101.82	94.858	95.218	91.153	105.75	92.675	108.89	93.141	94.913	98.768	94.718	97.741	96.772
97.744	99.847	94.999	97.529	101.82	94.811	95.195	91.122	105.75	92.66	108.85	93.144	94.89	98.754	94.687	97.732	96.749
97.715	99.823	94.968	97.473	101.82	94.737	95.172	91.092	105.74	92.644	108.79	93.121	94.865	98.733	94.653	97.713	96.714
97.682	99.79	94.94	97.417	101.82	94.65	95.118	91.058	105.72	92.59	108.76	93.126	94.814	98.716	94.618	97.7	96.678
97.659	99.79	94.91	97.394	101.81	94.571	95.075	91.031	105.7	92.589	108.74	93.141	94.793	98.698	94.588	97.678	96.659
97.632	99.758	94.891	97.347	101.8	94.507	95.069	90.998	105.69	92.582	108.72	93.106	94.768	98.679	94.563	97.655	96.641
97.611	99.738	94.885	97.35	101.79	94.446	95.042	90.964	105.67	92.571	108.73	93.11	94.769	98.655	94.543	97.632	96.617
97.584	99.703	94.864	97.303	101.77	94.382	95.004	90.938	105.65	92.537	108.73	93.103	94.744	98.634	94.53	97.612	96.596
97.552	99.671	94.842	97.253	101.77	94.339	94.969	90.918	105.64	92.49	108.67	93.09	94.688	98.616	94.492	97.602	96.557
97.523	99.641	94.82	97.213	101.76	94.296	94.956	90.891	105.63	92.463	108.63	93.077	94.649	98.597	94.458	97.58	96.536
97.503	99.631	94.809	97.198	101.76	94.297	94.958	90.881	105.62	92.431	108.6	93.08	94.649	98.575	94.42	97.562	96.509
97.48	99.609	94.805	97.198	101.74	94.364	94.969	90.861	105.6	92.395	108.56	93.042	94.626	98.557	94.391	97.544	96.474
97.454	99.58	94.807	97.163	101.72	94.33	94.943	90.844	105.59	92.365	108.57	93.013	94.589	98.532	94.361	97.522	96.452
97.421	99.546	94.791	97.123	101.69	94.279	94.911	90.821	105.57	92.319	108.52	93.003	94.553	98.511	94.325	97.505	96.417
97.39	99.522	94.765	97.077	101.68	94.223	94.9	90.804	105.55	92.283	108.47	92.978	94.525	98.49	94.29	97.492	96.381
97.357	99.486	94.733	97.042	101.67	94.168	94.88	90.788	105.54	92.239	108.42	92.94	94.487	98.472	94.253	97.474	96.342
97.329	99.468	94.718	97.008	101.65	94.117	94.828	90.765	105.51	92.216	108.41	92.948	94.455	98.447	94.23	97.452	96.313
97.301	99.438	94.7	96.982	101.64	94.048	94.789	90.742	105.5	92.18	108.39	92.922	94.432	98.426	94.198	97.432	96.279
97.276	99.423	94.68	96.961	101.62	94.019	94.764	90.735	105.48	92.157	108.38	92.903	94.409	98.405	94.164	97.411	96.262
97.249	99.421	94.672	96.953	101.6	94.007	94.743	90.715	105.46	92.132	108.34	92.893	94.373	98.382	94.136	97.388	96.235
97.219	99.385	94.671	96.944	101.58	93.973	94.735	90.708	105.45	92.097	108.31	92.861	94.325	98.361	94.097	97.37	96.196
97.198	99.364	94.653	96.913	101.57	93.982	94.722	90.698	105.43	92.063	108.31	92.857	94.33	98.339	94.066	97.351	96.172
97.172	99.336	94.645	96.89	101.56	93.971	94.709	90.679	105.42	92.028	108.29	92.806	94.293	98.315	94.043	97.335	96.146
97.142	99.301	94.629	96.875	101.54	93.937	94.684	90.656	105.4	91.988	108.26	92.756	94.253	98.3	94.009	97.313	96.114
97.112	99.268	94.619	96.847	101.53	93.925	94.652	90.655	105.39	91.944	108.21	92.724	94.212	98.28	93.97	97.299	96.082
97.084	99.235	94.604	96.798	101.51	93.896	94.653	90.626	105.37	91.899	108.2	92.725	94.179	98.258	93.951	97.274	96.061
97.055	99.204	94.583	96.75	101.49	93.888	94.628	90.61	105.36	91.858	108.17	92.688	94.174	98.234	93.915	97.253	96.028
97.025	99.176	94.55	96.713	101.47	93.825	94.603	90.585	105.34	91.824	108.13	92.662	94.148	98.211	93.888	97.233	95.998
96.996	99.178	94.526	96.684	101.45	93.739	94.556	90.559	105.31	91.801	108.11	92.649	94.11	98.187	93.857	97.208	95.97
96.972	99.158	94.508	96.65	101.45	93.68	94.527	90.546	105.31	91.781	108.09	92.614	94.096	98.167	93.831	97.2	95.935
96.945	99.126	94.494	96.61	101.44	93.617	94.509	90.524	105.29	91.741	108.07	92.608	94.069	98.143	93.794	97.182	95.9
96.915	99.101	94.478	96.562	101.44	93.571	94.482	90.498	105.28	91.696	108.03	92.601	94.032	98.12	93.766	97.169	95.866
96.889	99.069	94.466	96.523	101.42	93.499	94.455	90.485	105.26	91.663	108.04	92.581	94.007	98.1	93.748	97.142	95.841
96.859	99.036	94.449	96.486	101.39	93.427	94.402	90.454	105.24	91.629	108.04	92.565	93.965	98.079	93.712	97.118	95.816
96.826	99.008	94.414	96.438	101.38	93.407	94.365	90.426	105.22	91.582	107.99	92.528	93.933	98.058	93.676	97.095	95.786
96.797	98.98	94.402	96.402	101.36	93.403	94.364	90.404	105.2	91.544	107.96	92.49	93.913	98.035	93.644	97.071	95.754
96.768	98.95	94.385	96.371	101.36	93.383	94.358	90.379	105.18	91.493	107.94	92.456	93.881	98.01	93.606	97.047	95.718
96.743	98.923	94.367	96.343	101.33	93.346	94.348	90.372	105.16	91.446	107.92	92.439	93.884	97.99	93.577	97.028	95.691
96.718	98.887	94.365	96.312	101.32	93.326	94.332	90.363	105.15	91.436	107.91	92.405	93.85	97.968	93.554	97.005	95.667
96.686	98.856	94.36	96.301	101.3	93.301	94.301	90.35	105.14	91.388	107.86	92.367	93.804	97.945	93.519	96.981	95.628
96.664	98.846	94.343	96.303	101.27	93.247	94.276	90.325	105.11	91.369	107.88	92.336	93.791	97.924	93.489	96.956	95.612
96.633	98.83	94.325	96.281	101.24	93.201	94.261	90.309	105.09	91.336	107.85	92.317	93.747	97.9	93.46	96.93	95.58
96.602	98.802	94.315	96.244	101.21	93.189	94.262	90.303	105.07	91.29	107.79	92.283	93.716	97.878	93.424	96.911	95.542
96.579	98.783	94.305	96.214	101.2	93.169	94.249	90.312	105.06	91.263	107.78	92.258	93.681	97.855	93.432	96.895	95.51
96.551	98.765	94.281	96.186	101.18	93.157	94.236	90.306	105.04	91.232	107.76	92.211	93.657	97.828	93.399	96.869	95.475
96.523	98.729	94.269	96.147	101.15	93.133	94.221	90.296	105.03	91.179	107.75	92.174	93.634	97.803	93.37	96.846	95.456
96.497	98.698	94.251	96.119	101.13	93.079	94.189	90.277	105.01	91.147	107.75	92.127	93.592	97.781	93.349	96.827	95.438
96.472	98.676	94.236	96.1	101.11	93.046	94.176	90.268	105	91.101	107.74	92.108	93.576	97.762	93.327	96.806	95.404
96.45	98.66	94.234	96.102	101.1	93.039	94.171	90.267	104.98	91.061	107.7	92.089	93.566	97.742	93.303	96.795	95.377
96.424	98.628	94.213	96.066	101.08	93.002	94.165	90.255	104.97	91.02	107.68	92.049	93.548	97.719	93.269	96.776	95.357
96.396	98.6	94.201	96.041	101.06	92.965	94.14	90.239	104.95	90.98	107.64	92.009	93.526	97.7	93.234	96.764	95.328
96.375	98.619	94.201	96	101.06	92.919	94.107	90.212	104.94	90.968	107.59	91.996	93.505	97.681	93.208	96.748	95.294
96.35	98.608	94.206	95.95	101.06	92.844	94.077	90.208	104.92	90.967	107.55	91.953	93.467	97.659	93.177	96.727	95.265
96.328	98.584	94.205	95.917	101.07	92.782	94.044	90.224	104.91	90.964	107.52	91.922	93.444	97.638	93.149	96.705	95.24
96.31	98.563	94.208	95.892	101.08	92.732	94.01	90.227	104.89	90.952	107.48	91.912	93.437	97.619	93.112	96.687	95.218
96.294	98.544	94.213	95.867	101.09	92.725	94.013	90.23	104.89	90.953	107.44	91.918	93.429	97.604	93.076	96.673	95.191
96.293	98.552	94.219	95.854	101.1	92.725	94.017	90.243	104.89	90.958	107.4	91.944	93.446	97.593	93.048	96.673	95.163
96.317	98.572	94.228	95.867	101.12	92.76	94.031	90.262	104.92	90.979	107.41	91.956	93.479	97.593	93.037	96.7	95.14
96.326	98.586	94.233	95.874	101.13	92.764	94.04	90.255	104.93	90.991	107.39	91.974	93.51	97.596	93.016	96.711	95.11
96.334	98.597	94.244	95.913	101.14	92.767	94.043	90.256	104.94	90.998	107.38	91.988	93.513	97.6	92.99	96.722	95.077
96.358	98.615	94.258	95.997	101.16	92.788	94.061	90.259	104.98	91.006	107.39	92.024	93.515	97.607	92.986	96.758	95.046
96.382	98.649	94.27	96.07	101.17	92.799	94.075	90.244	105.01	91.016	107.38	92.049	93.535	97.621	92.965	96.789	95.021
96.412	98.721	94.277	96.196	101.17	92.846	94.09	90.231	105.05	91.024	107.31	92.06	93.553	97.626	92.942	96.842	94.994
96.445	98.792	94.287	96.327	101.18	92.87	94.11	90.21	105.1	91.032	107.26	92.094	93.565	97.635	92.923	96.898	94.967
96.459	98.825	94.281	96.429	101.19	92.879	94.116	90.188	105.13	91.039	107.19	92.103	93.565	97.639	92.899	96.95	94.939
96.486	98.877	94.29	96.572	101.2	92.918	94.131	90.176	105.17	91.041	107.13	92.107	93.575	97.645	92.878	97.009	94.913
96.526	98.924	94.298	96.722	101.2	92.968	94.145	90.164	105.22	91.054	107.16	92.135	93.581	97.66	92.861	97.081	94.896
96.54	98.934	94.313	96.744	101.21	92.996	94.151	90.17	105.23	91.071	107.23	92.154	93.592	97.664	92.837	97.101	94.867
96.551	98.96	94.325	96.759	101.23	93.019	94.16	90.16	105.23	91.089	107.25	92.171	93.61	97.662	92.821	97.106	94.839
96.551	98.976	94.329	96.771	101.23	93.032	94.163	90.151	105.23	91.105	107.22	92.191	93.615	97.663	92.794	97.109	94.813
96.553	98.987	94.336	96.78	101.24	93.039	94.168	90.162	105.23	91.128	107.2	92.208	93.627	97.667	92.761	97.112	94.785
96.559	99.005	94.35	96.804	101.25	93.052	94.18	90.168	105.24	91.14	107.19	92.241	93.636	97.671	92.729	97.114	94.766
96.572	99.033	94.358	96.843	101.26	93.087	94.189	90.171	105.25	91.164	107.18	92.268	93.651	97.667	92.713	97.119	94.744
96.574	99.07	94.362	96.855	101.26	93.101	94.191	90.179	105.26	91.175	107.14	92.29	93.655	97.661	92.692	97.124	94.719
96.576	99.098	94.371	96.815	101.28	93.108	94.193	90.183	105.26	91.193	107.09	92.299	93.657	97.658	92.664	97.126	94.694
96.572	99.116	94.382	96.8	101.28	93.124	94.183	90.18	105.27	91.206	107.04	92.317	93.659	97.655	92.632	97.117	94.671
96.576	99.13	94.387	96.803	101.29	93.147	94.186	90.197	105.27	91.227	107	92.329	93.686	97.655	92.609	97.123	94.642
96.579	99.127	94.391	96.805	101.3	93.151	94.194	90.202	105.27	91.252	107.02	92.342	93.709	97.654	92.587	97.121	94.621
96.58	99.126	94.399	96.81	101.31	93.148	94.198	90.203	105.26	91.272	107	92.352	93.734	97.656	92.57	97.106	94.611
96.596	99.144	94.405	96.837	101.32	93.167	94.203	90.2	105.24	91.31	107.01	92.369	93.754	97.671	92.588	97.115	94.676
96.6	99.137	94.409	96.848	101.32	93.171	94.19	90.206	105.23	91.359	107.01	92.356	93.751	97.683	92.579	97.1	94.794
96.611	99.138	94.417	96.873	101.33	93.18	94.191	90.202	105.22	91.411	107	92.368	93.767	97.692	92.634	97.1	94.932
96.647	99.176	94.43	96.953	101.33	93.217	94.206	90.204	105.23	91.472	107.05	92.423	93.798	97.697	92.808	97.116	95.019
96.677	99.212	94.439	97.045	101.34	93.277	94.221	90.208	105.25	91.506	107.04	92.468	93.83	97.708	92.951	97.13	95.043
96.711	99.26	94.447	97.177	101.35	93.335	94.245	90.21	105.28	91.541	107.02	92.489	93.852	97.716	93.047	97.157	95.049
96.72	99.287	94.448	97.233	101.36	93.361	94.255	90.209	105.29	91.556	106.97	92.519	93.857	97.72	93.081	97.162	95.029
96.753	99.32	94.453	97.308	101.36	93.411	94.267	90.21	105.31	91.608	106.99	92.547	93.893	97.728	93.234	97.177	95.119
96.782	99.352	94.466	97.392	101.37	93.456	94.284	90.207	105.32	91.649	107	92.596	93.92	97.736	93.232	97.191	95.171
96.818	99.411	94.476	97.496	101.38	93.534	94.309	90.208	105.35	91.665	106.97	92.63	93.95	97.746	93.302	97.219	95.156
96.845	99.448	94.479	97.577	101.39	93.586	94.318	90.202	105.36	91.711	106.98	92.674	93.981	97.749	93.398	97.236	95.218
96.868	99.514	94.495	97.636	101.4	93.621	94.334	90.195	105.39	91.736	106.94	92.712	93.982	97.755	93.391	97.244	95.205
96.912	99.578	94.516	97.757	101.41	93.683	94.358	90.203	105.41	91.78	106.96	92.728	94.012	97.768	93.523	97.266	95.288
96.944	99.622	94.528	97.845	101.42	93.737	94.372	90.209	105.42	91.826	106.99	92.752	94.032	97.776	93.599	97.28	95.307
96.981	99.679	94.54	97.959	101.43	93.811	94.387	90.212	105.45	91.862	107.01	92.782	94.041	97.786	93.777	97.305	95.362
97.008	99.702	94.548	98.018	101.43	93.851	94.398	90.215	105.46	91.911	107.05	92.787	94.067	97.795	93.836	97.316	95.451
97.033	99.716	94.554	98.079	101.44	93.884	94.406	90.211	105.47	91.972	107.06	92.799	94.081	97.813	93.958	97.324	95.525
97.073	99.751	94.561	98.177	101.45	93.958	94.421	90.221	105.49	92.032	107.08	92.828	94.105	97.829	94.13	97.357	95.61
97.095	99.767	94.566	98.247	101.46	93.985	94.432	90.222	105.5	92.071	107.08	92.841	94.126	97.836	94.303	97.368	95.737
97.136	99.804	94.577	98.333	101.47	94.04	94.451	90.223	105.51	92.138	107.1	92.86	94.157	97.862	94.444	97.396	95.814
97.163	99.833	94.578	98.421	101.47	94.087	94.467	90.233	105.53	92.175	107.1	92.889	94.177	97.872	94.488	97.414	95.831
97.181	99.874	94.583	98.472	101.48	94.097	94.471	90.237	105.54	92.21	107.1	92.919	94.202	97.881	94.473	97.419	95.876
97.217	99.898	94.585	98.512	101.49	94.13	94.481	90.225	105.55	92.283	107.11	92.935	94.233	97.914	94.506	97.441	96.047
97.267	99.954	94.599	98.63	101.5	94.206	94.509	90.23	105.58	92.344	107.12	92.975	94.264	97.933	94.699	97.492	96.069
97.307	100.02	94.609	98.73	101.51	94.265	94.525	90.234	105.59	92.386	107.12	93.001	94.291	97.949	94.829	97.521	96.146
97.357	100.09	94.619	98.866	101.52	94.344	94.55	90.237	105.62	92.434	107.15	93.048	94.321	97.97	95.037	97.556	96.203
97.381	100.16	94.625	98.942	101.53	94.387	94.562	90.227	105.64	92.456	107.1	93.083	94.335	97.98	95.028	97.574	96.184
97.406	100.24	94.644	99.019	101.54	94.442	94.577	90.229	105.65	92.472	107.05	93.119	94.348	97.988	95.031	97.58	96.173
97.439	100.27	94.643	99.105	101.54	94.508	94.589	90.225	105.67	92.533	107.06	93.165	94.376	98.004	95.213	97.594	96.265
97.47	100.33	94.652	99.212	101.55	94.58	94.613	90.23	105.69	92.558	107.05	93.2	94.388	98.02	95.226	97.617	96.254
97.513	100.38	94.674	99.315	101.56	94.681	94.636	90.247	105.71	92.571	107.06	93.242	94.45	98.038	95.224	97.645	96.255
97.549	100.42	94.687	99.385	101.57	94.753	94.658	90.255	105.74	92.586	107.09	93.289	94.503	98.047	95.215	97.671	96.239
97.579	100.46	94.707	99.439	101.58	94.817	94.669	90.278	105.76	92.599	107.12	93.344	94.542	98.052	95.208	97.684	96.217
97.592	100.49	94.712	99.45	101.59	94.843	94.674	90.285	105.77	92.617	107.11	93.384	94.57	98.055	95.191	97.692	96.19
97.602	100.5	94.727	99.465	101.6	94.87	94.679	90.293	105.78	92.637	107.13	93.424	94.603	98.056	95.164	97.694	96.17
97.612	100.51	94.736	99.486	101.61	94.898	94.685	90.308	105.78	92.652	107.13	93.457	94.629	98.056	95.147	97.696	96.143
97.623	100.55	94.743	99.503	101.62	94.927	94.687	90.315	105.78	92.667	107.15	93.487	94.638	98.058	95.127	97.704	96.135
97.642	100.59	94.756	99.547	101.63	94.977	94.69	90.318	105.79	92.682	107.19	93.495	94.679	98.063	95.103	97.713	96.116
97.654	100.61	94.768	99.566	101.64	95	94.695	90.321	105.8	92.698	107.19	93.525	94.698	98.067	95.074	97.718	96.101
97.665	100.64	94.779	99.583	101.65	95.024	94.7	90.344	105.8	92.709	107.21	93.551	94.713	98.071	95.046	97.724	96.083
97.681	100.68	94.789	99.6	101.66	95.042	94.708	90.358	105.81	92.727	107.22	93.586	94.747	98.073	95.024	97.733	96.057
97.697	100.71	94.812	99.629	101.67	95.074	94.717	90.379	105.82	92.742	107.23	93.618	94.772	98.075	95.002	97.737	96.037
97.711	100.74	94.826	99.645	101.67	95.121	94.728	90.39	105.83	92.761	107.21	93.656	94.801	98.079	94.99	97.739	96.027
97.723	100.76	94.834	99.647	101.68	95.15	94.74	90.402	105.83	92.776	107.2	93.699	94.833	98.082	94.965	97.74	96.014
97.726	100.78	94.842	99.651	101.69	95.157	94.747	90.402	105.83	92.793	107.18	93.723	94.851	98.085	94.947	97.735	95.993
97.733	100.81	94.858	99.657	101.7	95.185	94.757	90.403	105.84	92.807	107.15	93.746	94.866	98.085	94.934	97.732	95.971
97.744	100.82	94.873	99.664	101.71	95.23	94.766	90.404	105.85	92.817	107.13	93.778	94.887	98.089	94.903	97.736	95.957
97.755	100.83	94.882	99.668	101.72	95.261	94.773	90.415	105.85	92.839	107.16	93.801	94.917	98.093	94.881	97.741	95.94
97.761	100.85	94.898	99.671	101.73	95.285	94.777	90.42	105.85	92.853	107.14	93.828	94.936	98.095	94.858	97.752	95.914
97.773	100.86	94.919	99.695	101.74	95.302	94.779	90.423	105.85	92.871	107.16	93.869	94.962	98.099	94.831	97.766	95.901
97.783	100.88	94.924	99.701	101.75	95.316	94.784	90.429	105.86	92.891	107.17	93.896	94.991	98.101	94.803	97.769	95.877
97.796	100.89	94.942	99.726	101.76	95.364	94.791	90.448	105.86	92.915	107.19	93.944	95.005	98.104	94.78	97.77	95.866
97.805	100.9	94.966	99.733	101.76	95.367	94.801	90.456	105.87	92.935	107.19	93.967	95.021	98.106	94.754	97.781	95.862
97.815	100.89	94.988	99.733	101.78	95.387	94.815	90.455	105.86	92.959	107.19	93.996	95.038	98.113	94.736	97.796	95.855
97.824	100.89	95.007	99.734	101.79	95.395	94.835	90.452	105.87	92.981	107.18	94.013	95.054	98.118	94.722	97.801	95.842
97.84	100.91	95.028	99.749	101.8	95.427	94.85	90.469	105.88	92.992	107.2	94.023	95.073	98.122	94.706	97.805	95.821
97.859	100.94	95.039	99.779	101.82	95.433	94.865	90.475	105.9	93.016	107.19	94.046	95.103	98.123	94.686	97.815	95.799
97.892	100.98	95.055	99.874	101.83	95.493	94.876	90.486	105.92	93.037	107.17	94.1	95.125	98.136	94.745	97.859	95.779
97.898	101	95.079	99.87	101.84	95.508	94.883	90.493	105.92	93.05	107.17	94.125	95.142	98.138	94.721	97.854	95.76
97.909	101.02	95.095	99.878	101.85	95.523	94.89	90.496	105.92	93.066	107.18	94.145	95.167	98.142	94.705	97.852	95.751
97.921	101.03	95.123	99.893	101.86	95.55	94.907	90.513	105.91	93.084	107.2	94.151	95.196	98.143	94.685	97.856	95.742
97.938	101.04	95.143	99.901	101.87	95.568	94.931	90.534	105.91	93.128	107.2	94.173	95.229	98.151	94.674	97.86	95.764
97.941	101.05	95.161	99.902	101.87	95.599	94.939	90.551	105.92	93.136	107.16	94.197	95.241	98.154	94.647	97.861	95.741
97.947	101.06	95.17	99.907	101.89	95.621	94.943	90.557	105.92	93.153	107.13	94.225	95.258	98.157	94.625	97.862	95.722
97.957	101.1	95.187	99.909	101.9	95.642	94.952	90.562	105.92	93.17	107.12	94.245	95.277	98.161	94.615	97.856	95.699
97.967	101.1	95.198	99.927	101.91	95.678	94.957	90.575	105.92	93.209	107.1	94.25	95.287	98.165	94.6	97.842	95.761
97.981	101.13	95.216	99.928	101.93	95.724	94.966	90.581	105.92	93.227	107.09	94.269	95.304	98.168	94.571	97.842	95.742
97.992	101.16	95.228	99.924	101.95	95.752	94.968	90.602	105.93	93.241	107.06	94.304	95.312	98.17	94.555	97.856	95.726
98.004	101.18	95.24	99.936	101.96	95.794	94.978	90.614	105.93	93.258	107.03	94.337	95.331	98.177	94.536	97.862	95.713
98.017	101.18	95.249	99.929	101.98	95.824	94.989	90.636	105.95	93.281	106.98	94.354	95.364	98.182	94.515	97.866	95.706
98.025	101.19	95.275	99.949	101.99	95.838	94.995	90.638	105.96	93.296	106.98	94.377	95.378	98.184	94.487	97.873	95.69
98.036	101.2	95.291	99.957	101.99	95.874	95.011	90.644	105.96	93.32	106.97	94.399	95.409	98.189	94.462	97.878	95.675
98.05	101.21	95.315	99.972	102	95.918	95.028	90.665	105.96	93.338	106.98	94.424	95.435	98.197	94.441	97.877	95.672
98.06	101.22	95.335	99.975	102.01	95.944	95.037	90.674	105.96	93.363	106.96	94.443	95.455	98.202	94.419	97.883	95.665
98.067	101.23	95.347	99.981	102.02	95.993	95.043	90.682	105.97	93.382	106.93	94.466	95.487	98.204	94.403	97.884	95.662
98.072	101.22	95.371	99.987	102.03	96.002	95.049	90.693	105.96	93.405	106.89	94.477	95.508	98.209	94.389	97.894	95.661
98.082	101.22	95.374	99.993	102.04	95.999	95.052	90.707	105.97	93.433	106.89	94.49	95.529	98.217	94.372	97.902	95.652
98.091	101.22	95.389	100	102.05	96.021	95.061	90.728	105.97	93.464	106.85	94.529	95.534	98.226	94.35	97.911	95.666
98.097	101.22	95.415	100.02	102.06	96.071	95.066	90.739	105.97	93.481	106.83	94.563	95.545	98.224	94.323	97.913	95.652
98.111	101.24	95.441	100.03	102.08	96.09	95.076	90.756	105.98	93.496	106.82	94.589	95.568	98.226	94.299	97.927	95.63
98.122	101.24	95.457	100.04	102.09	96.095	95.077	90.782	105.98	93.517	106.84	94.612	95.586	98.236	94.284	97.935	95.642
98.133	101.25	95.475	100.06	102.1	96.115	95.078	90.796	105.98	93.542	106.85	94.617	95.616	98.241	94.271	97.937	95.63
98.14	101.25	95.483	100.07	102.1	96.127	95.08	90.804	105.98	93.562	106.86	94.641	95.649	98.246	94.259	97.941	95.614
98.145	101.26	95.502	100.06	102.11	96.127	95.082	90.81	105.98	93.579	106.84	94.661	95.668	98.252	94.245	97.935	95.6
98.148	101.26	95.508	100.07	102.12	96.148	95.086	90.821	105.98	93.605	106.84	94.671	95.677	98.251	94.213	97.935	95.59
98.161	101.27	95.52	100.09	102.13	96.16	95.087	90.832	105.99	93.637	106.86	94.7	95.696	98.257	94.198	97.938	95.585
98.173	101.27	95.529	100.09	102.14	96.157	95.086	90.841	105.99	93.666	106.87	94.71	95.734	98.265	94.36	97.938	95.626
98.19	101.28	95.531	100.12	102.14	96.173	95.088	90.875	106	93.681	106.88	94.726	95.758	98.273	94.558	97.945	95.633
98.215	101.3	95.534	100.16	102.15	96.183	95.091	90.871	106.01	93.719	106.9	94.744	95.8	98.287	94.817	97.951	95.751
98.248	101.36	95.552	100.18	102.16	96.195	95.097	90.883	106.03	93.772	106.93	94.773	95.838	98.299	95.055	97.957	95.791
98.256	101.35	95.557	100.19	102.16	96.169	95.099	90.893	106.03	93.808	106.94	94.785	95.851	98.305	95.068	97.95	95.82
98.26	101.36	95.564	100.2	102.17	96.192	95.102	90.907	106.04	93.83	106.9	94.803	95.857	98.307	95.065	97.948	95.816
98.271	101.38	95.567	100.22	102.18	96.212	95.111	90.919	106.05	93.849	106.87	94.845	95.877	98.312	95.054	97.946	95.803
98.278	101.38	95.576	100.23	102.19	96.213	95.112	90.919	106.05	93.869	106.87	94.859	95.916	98.312	95.041	97.948	95.789
98.289	101.38	95.579	100.24	102.19	96.217	95.117	90.915	106.06	93.909	106.88	94.858	95.952	98.324	95.079	97.945	95.813
98.312	101.38	95.584	100.25	102.19	96.213	95.118	90.916	106.06	93.947	106.96	94.889	96.001	98.34	95.485	97.946	95.832
98.326	101.38	95.581	100.28	102.19	96.221	95.119	90.89	106.07	93.991	107.03	94.905	96.023	98.344	95.666	97.943	95.837
98.337	101.39	95.584	100.29	102.2	96.223	95.126	90.886	106.09	94.009	107.07	94.921	96.033	98.352	95.755	97.948	95.837
98.337	101.39	95.585	100.31	102.2	96.226	95.128	90.885	106.09	94.021	107.03	94.94	96.03	98.363	95.747	97.949	95.834
98.333	101.39	95.594	100.33	102.2	96.23	95.108	90.896	106.1	94.044	106.98	94.975	96.002	98.367	95.726	97.944	95.824
98.368	101.44	95.609	100.4	102.21	96.32	95.13	90.93	106.12	94.069	106.99	95.027	96.018	98.389	95.739	97.959	95.822
98.367	101.43	95.614	100.4	102.21	96.262	95.121	90.91	106.13	94.097	106.95	95.084	95.989	98.399	95.734	97.956	95.825
98.41	101.48	95.626	100.51	102.22	96.365	95.141	90.919	106.15	94.13	106.96	95.118	96.032	98.418	95.793	97.994	95.822
98.417	101.48	95.637	100.53	102.23	96.358	95.144	90.935	106.16	94.156	106.94	95.138	96.061	98.425	95.776	97.996	95.816
98.436	101.49	95.646	100.53	102.23	96.34	95.144	90.955	106.16	94.204	106.95	95.17	96.098	98.441	95.82	97.996	95.865
98.445	101.5	95.66	100.54	102.25	96.383	95.154	90.97	106.16	94.218	106.92	95.201	96.104	98.449	95.803	97.994	95.851
98.459	101.52	95.671	100.55	102.27	96.439	95.162	90.979	106.17	94.243	106.9	95.225	96.124	98.458	95.792	97.985	95.865
98.468	101.54	95.686	100.56	102.28	96.492	95.171	90.995	106.17	94.255	106.86	95.25	96.133	98.461	95.767	97.994	95.853
98.48	101.57	95.694	100.57	102.29	96.509	95.176	91.012	106.17	94.273	106.86	95.284	96.167	98.466	95.743	98.006	95.851
98.487	101.6	95.699	100.59	102.3	96.557	95.175	91.031	106.17	94.293	106.83	95.3	96.173	98.467	95.716	97.996	95.863
98.493	101.62	95.708	100.6	102.3	96.594	95.175	91.034	106.17	94.309	106.81	95.306	96.203	98.468	95.696	97.998	95.848
98.502	101.64	95.715	100.61	102.31	96.617	95.175	91.045	106.17	94.328	106.83	95.321	96.22	98.473	95.674	97.998	95.846
98.514	101.64	95.722	100.61	102.33	96.627	95.181	91.054	106.16	94.364	106.81	95.327	96.256	98.485	95.663	98.001	95.842
98.542	101.65	95.732	100.65	102.33	96.619	95.188	91.073	106.16	94.419	106.87	95.369	96.305	98.498	95.925	98.002	95.969
98.574	101.68	95.736	100.73	102.34	96.664	95.202	91.089	106.19	94.455	106.89	95.404	96.347	98.514	95.923	98.026	95.983
98.579	101.68	95.741	100.75	102.34	96.651	95.203	91.095	106.19	94.485	106.89	95.435	96.351	98.522	95.923	98.009	95.978
98.629	101.75	95.759	100.89	102.35	96.798	95.235	91.12	106.22	94.513	106.87	95.495	96.377	98.545	96.017	98.047	95.972
98.676	101.81	95.775	100.99	102.37	96.896	95.257	91.147	106.24	94.554	106.88	95.529	96.425	98.566	96.101	98.078	95.991
98.737	101.87	95.788	101.08	102.39	96.997	95.297	91.187	106.27	94.591	106.87	95.563	96.502	98.593	96.306	98.121	96.001
98.782	101.91	95.799	101.17	102.4	97.058	95.32	91.206	106.29	94.635	106.88	95.606	96.558	98.619	96.461	98.151	96.045
98.803	101.92	95.81	101.2	102.42	97.085	95.333	91.219	106.3	94.674	106.9	95.632	96.587	98.636	96.444	98.158	96.041
98.831	101.94	95.821	101.24	102.43	97.135	95.349	91.242	106.31	94.704	106.9	95.646	96.624	98.655	96.487	98.175	96.061
98.85	101.95	95.838	101.26	102.44	97.177	95.359	91.257	106.32	94.73	106.9	95.657	96.654	98.666	96.474	98.196	96.048
98.865	101.96	95.846	101.26	102.45	97.194	95.367	91.284	106.32	94.758	106.93	95.691	96.681	98.677	96.45	98.21	96.044
98.888	101.98	95.868	101.31	102.46	97.24	95.379	91.31	106.33	94.776	106.94	95.728	96.707	98.688	96.449	98.227	96.035
98.893	101.98	95.867	101.33	102.46	97.185	95.382	91.329	106.34	94.797	106.92	95.745	96.739	98.692	96.428	98.233	96.022
98.903	101.99	95.87	101.34	102.47	97.223	95.387	91.355	106.34	94.813	106.92	95.777	96.762	98.705	96.396	98.24	96.005
98.916	102.01	95.879	101.37	102.48	97.237	95.391	91.394	106.35	94.848	106.9	95.791	96.795	98.714	96.376	98.248	95.994
98.93	102.02	95.888	101.39	102.49	97.257	95.4	91.4	106.36	94.869	106.89	95.807	96.83	98.721	96.361	98.264	95.985
98.938	102.03	95.899	101.4	102.49	97.284	95.406	91.402	106.36	94.89	106.9	95.831	96.848	98.733	96.341	98.258	95.975
98.942	102.04	95.908	101.41	102.5	97.297	95.411	91.406	106.36	94.915	106.88	95.833	96.867	98.733	96.316	98.263	95.955
98.954	102.04	95.92	101.42	102.5	97.317	95.413	91.414	106.36	94.953	106.93	95.847	96.902	98.739	96.293	98.268	95.94
98.981	102.08	95.929	101.49	102.51	97.383	95.43	91.42	106.38	94.973	106.94	95.854	96.927	98.751	96.269	98.303	95.927
98.993	102.08	95.933	101.5	102.52	97.39	95.436	91.413	106.39	95.004	106.97	95.878	96.952	98.762	96.257	98.308	95.917
99.008	102.08	95.946	101.53	102.53	97.412	95.44	91.417	106.39	95.038	106.99	95.897	96.984	98.77	96.248	98.309	95.985
99.02	102.08	95.957	101.53	102.54	97.431	95.444	91.418	106.39	95.078	107.01	95.899	97.012	98.778	96.225	98.313	95.97
99.022	102.09	95.961	101.54	102.55	97.442	95.447	91.424	106.39	95.086	106.98	95.91	97.03	98.781	96.213	98.319	95.956
99.032	102.09	95.969	101.54	102.56	97.464	95.451	91.438	106.39	95.112	107.01	95.934	97.048	98.784	96.191	98.328	95.948
99.04	102.1	95.979	101.54	102.57	97.49	95.445	91.448	106.39	95.138	107.02	95.941	97.072	98.786	96.166	98.33	95.932
99.073	102.12	95.979	101.57	102.58	97.539	95.46	91.457	106.4	95.185	107.09	95.971	97.089	98.812	96.26	98.345	96.026
99.095	102.13	95.994	101.61	102.59	97.569	95.471	91.479	106.42	95.219	107.14	96.009	97.104	98.821	96.283	98.35	96.033
99.11	102.16	96.003	101.62	102.61	97.635	95.482	91.484	106.42	95.236	107.14	96.045	97.12	98.821	96.263	98.351	96.013
99.131	102.18	96.014	101.64	102.62	97.66	95.489	91.512	106.43	95.273	107.16	96.072	97.153	98.832	96.248	98.356	96.009
99.142	102.21	96.03	101.63	102.63	97.689	95.495	91.513	106.43	95.294	107.16	96.098	97.168	98.836	96.229	98.362	95.997
99.15	102.22	96.033	101.64	102.64	97.686	95.497	91.529	106.42	95.316	107.17	96.103	97.195	98.847	96.209	98.363	95.983
99.163	102.22	96.041	101.65	102.65	97.705	95.501	91.553	106.42	95.34	107.16	96.128	97.225	98.857	96.198	98.37	96.017
99.172	102.22	96.048	101.66	102.66	97.749	95.502	91.576	106.41	95.364	107.16	96.15	97.254	98.871	96.183	98.366	96.019
99.197	102.24	96.051	101.7	102.67	97.767	95.506	91.586	106.42	95.41	107.21	96.187	97.269	98.887	96.282	98.372	96.09
99.219	102.25	96.07	101.71	102.68	97.778	95.509	91.588	106.43	95.458	107.25	96.221	97.297	98.904	96.325	98.375	96.137
99.238	102.25	96.089	101.71	102.69	97.813	95.519	91.612	106.43	95.483	107.27	96.256	97.339	98.912	96.348	98.377	96.12
99.248	102.26	96.097	101.72	102.7	97.861	95.522	91.611	106.43	95.51	107.29	96.273	97.368	98.919	96.325	98.38	96.098
99.255	102.27	96.119	101.72	102.71	97.866	95.53	91.638	106.44	95.522	107.28	96.312	97.384	98.923	96.294	98.388	96.083
99.262	102.27	96.131	101.73	102.72	97.91	95.536	91.651	106.44	95.535	107.25	96.339	97.412	98.926	96.278	98.389	96.066
99.275	102.26	96.135	101.74	102.73	97.941	95.547	91.657	106.44	95.578	107.26	96.35	97.45	98.934	96.264	98.394	96.057
99.284	102.25	96.143	101.74	102.74	97.993	95.552	91.664	106.45	95.592	107.25	96.368	97.479	98.943	96.242	98.399	96.043
99.275	102.23	96.146	101.71	102.74	97.984	95.553	91.664	106.46	95.604	107.21	96.364	97.47	98.945	96.22	98.388	96.027
99.263	102.2	96.15	101.68	102.74	97.981	95.537	91.659	106.46	95.614	107.17	96.368	97.475	98.94	96.197	98.38	96.019
99.273	102.21	96.164	101.69	102.75	98.03	95.553	91.662	106.47	95.638	107.15	96.392	97.486	98.945	96.178	98.384	96.004
99.287	102.21	96.167	101.71	102.76	98.077	95.561	91.672	106.47	95.664	107.17	96.411	97.524	98.953	96.173	98.386	95.999
99.305	102.21	96.177	101.72	102.77	98.077	95.573	91.689	106.48	95.704	107.23	96.432	97.552	98.968	96.162	98.39	96.027
99.311	102.2	96.186	101.73	102.77	98.095	95.579	91.69	106.48	95.728	107.21	96.453	97.599	98.974	96.144	98.394	96.014
99.319	102.21	96.198	101.73	102.78	98.115	95.583	91.689	106.48	95.746	107.2	96.465	97.631	98.978	96.133	98.396	96.001
99.329	102.21	96.21	101.74	102.79	98.157	95.589	91.692	106.49	95.769	107.2	96.47	97.654	98.985	96.107	98.399	95.989
99.337	102.23	96.222	101.73	102.81	98.181	95.596	91.7	106.49	95.786	107.17	96.502	97.673	98.995	96.08	98.398	95.968
99.366	102.24	96.226	101.76	102.81	98.225	95.606	91.706	106.5	95.822	107.23	96.54	97.719	99.008	96.123	98.411	96.002
99.377	102.25	96.228	101.78	102.82	98.244	95.613	91.715	106.51	95.844	107.21	96.56	97.745	99.018	96.222	98.414	95.991
99.385	102.25	96.238	101.78	102.83	98.271	95.616	91.726	106.52	95.867	107.17	96.592	97.753	99.032	96.222	98.417	95.985
99.398	102.25	96.24	101.8	102.84	98.328	95.623	91.732	106.52	95.9	107.16	96.609	97.771	99.049	96.22	98.42	95.983
99.414	102.24	96.245	101.81	102.85	98.468	95.633	91.741	106.53	95.936	107.13	96.621	97.798	99.066	96.22	98.425	96.007
99.44	102.25	96.253	101.84	102.86	98.525	95.646	91.771	106.53	95.977	107.2	96.634	97.83	99.083	96.273	98.435	96.035
99.456	102.25	96.265	101.85	102.87	98.619	95.655	91.779	106.54	96.009	107.21	96.643	97.851	99.101	96.259	98.436	96.025
99.481	102.29	96.281	101.85	102.88	98.706	95.662	91.785	106.55	96.034	107.24	96.684	97.868	99.111	96.292	98.439	96.014
99.498	102.33	96.29	101.87	102.89	98.731	95.668	91.802	106.56	96.064	107.24	96.717	97.895	99.115	96.274	98.444	95.998
99.521	102.33	96.299	101.88	102.9	98.74	95.675	91.823	106.56	96.111	107.32	96.743	97.941	99.122	96.352	98.453	96.021
99.53	102.33	96.311	101.87	102.91	98.745	95.681	91.833	106.57	96.144	107.3	96.769	97.959	99.133	96.333	98.459	96.007
99.543	102.34	96.32	101.87	102.92	98.802	95.685	91.846	106.57	96.173	107.3	96.8	97.979	99.145	96.317	98.467	96.012
99.56	102.35	96.325	101.88	102.93	98.869	95.69	91.858	106.57	96.196	107.37	96.822	98.011	99.148	96.294	98.479	95.994
99.577	102.35	96.334	101.89	102.93	98.888	95.698	91.866	106.58	96.243	107.43	96.85	98.048	99.154	96.287	98.486	95.991
99.6	102.36	96.348	101.91	102.94	98.916	95.705	91.88	106.58	96.277	107.51	96.88	98.07	99.165	96.282	98.492	96.001
99.63	102.38	96.355	101.94	102.95	98.918	95.714	91.891	106.6	96.327	107.62	96.909	98.098	99.18	96.325	98.504	96.053
99.648	102.38	96.359	101.96	102.95	98.91	95.718	91.898	106.6	96.384	107.71	96.95	98.104	99.194	96.338	98.504	96.121
99.668	102.39	96.368	101.98	102.96	98.917	95.724	91.901	106.61	96.427	107.78	96.979	98.128	99.205	96.376	98.508	96.175
99.68	102.38	96.373	102.01	102.96	98.889	95.725	91.907	106.62	96.464	107.8	97.005	98.157	99.21	96.414	98.507	96.224
99.699	102.38	96.386	102.03	102.96	98.901	95.734	91.921	106.62	96.504	107.85	97.048	98.174	99.22	96.453	98.512	96.262
99.729	102.39	96.395	102.06	102.97	98.922	95.739	91.927	106.63	96.571	107.93	97.085	98.21	99.237	96.486	98.521	96.347
99.744	102.4	96.405	102.1	102.97	98.927	95.74	91.94	106.63	96.601	107.97	97.113	98.249	99.243	96.564	98.516	96.346
99.766	102.41	96.409	102.12	102.98	98.959	95.745	91.949	106.64	96.647	108.02	97.138	98.294	99.254	96.593	98.514	96.381
99.781	102.42	96.417	102.15	102.98	98.965	95.751	91.953	106.65	96.683	108.07	97.155	98.311	99.259	96.631	98.508	96.372
99.793	102.44	96.427	102.17	102.99	98.951	95.753	91.956	106.65	96.711	108.12	97.174	98.317	99.269	96.649	98.503	96.366
99.801	102.45	96.436	102.19	103	98.952	95.754	91.956	106.66	96.74	108.14	97.191	98.326	99.274	96.657	98.496	96.375
99.836	102.47	96.45	102.22	103.01	98.969	95.76	91.971	106.67	96.78	108.24	97.27	98.369	99.287	96.786	98.513	96.423
99.864	102.47	96.458	102.26	103.01	98.977	95.765	91.963	106.68	96.834	108.35	97.331	98.407	99.297	96.884	98.52	96.449
99.89	102.47	96.469	102.27	103.02	98.974	95.772	91.974	106.69	96.874	108.45	97.381	98.443	99.309	96.887	98.526	96.479
99.907	102.48	96.464	102.28	103.03	98.996	95.774	91.982	106.69	96.919	108.47	97.406	98.478	99.335	96.9	98.527	96.524
99.926	102.49	96.478	102.28	103.04	99.059	95.787	91.992	106.7	96.939	108.48	97.436	98.505	99.348	96.894	98.53	96.515
99.941	102.48	96.488	102.29	103.05	99.133	95.787	91.994	106.7	96.972	108.46	97.459	98.536	99.362	96.882	98.536	96.539
99.956	102.48	96.507	102.31	103.06	99.16	95.793	91.986	106.71	97.001	108.5	97.479	98.561	99.375	96.87	98.54	96.534
99.978	102.49	96.521	102.32	103.07	99.197	95.799	92.008	106.71	97.039	108.55	97.502	98.596	99.388	96.865	98.547	96.539
99.998	102.52	96.53	102.33	103.08	99.205	95.813	92.015	106.73	97.063	108.56	97.536	98.647	99.391	96.85	98.562	96.527
100.03	102.52	96.538	102.35	103.08	99.216	95.814	92.026	106.74	97.113	108.64	97.558	98.695	99.406	97.12	98.567	96.619
100.04	102.53	96.54	102.36	103.09	99.216	95.815	92.029	106.75	97.148	108.68	97.574	98.724	99.411	97.218	98.568	96.663
100.05	102.52	96.543	102.37	103.09	99.225	95.806	92.028	106.76	97.174	108.74	97.591	98.74	99.414	97.352	98.563	96.687
100.07	102.54	96.551	102.41	103.1	99.26	95.824	92.029	106.78	97.192	108.71	97.601	98.757	99.422	97.5	98.579	96.681
100.05	102.51	96.552	102.37	103.1	99.265	95.817	92.003	106.78	97.201	108.65	97.6	98.738	99.42	97.474	98.561	96.665
100.03	102.48	96.555	102.34	103.1	99.262	95.804	92.009	106.78	97.213	108.59	97.582	98.718	99.415	97.448	98.541	96.647
100.01	102.45	96.557	102.3	103.11	99.234	95.793	92.001	106.79	97.22	108.53	97.556	98.701	99.409	97.424	98.518	96.63
100.03	102.48	96.567	102.32	103.11	99.258	95.807	92.009	106.8	97.241	108.5	97.578	98.723	99.413	97.419	98.531	96.612
100.04	102.49	96.585	102.34	103.12	99.275	95.823	92.018	106.81	97.258	108.48	97.598	98.751	99.419	97.407	98.545	96.592
100.04	102.49	96.591	102.34	103.13	99.285	95.82	92.014	106.82	97.266	108.45	97.599	98.772	99.421	97.39	98.539	96.575
100.05	102.49	96.599	102.35	103.13	99.285	95.828	92.024	106.83	97.283	108.4	97.613	98.786	99.421	97.393	98.548	96.556
100.04	102.49	96.604	102.36	103.14	99.282	95.829	92.013	106.84	97.301	108.36	97.617	98.793	99.422	97.375	98.551	96.543
100.05	102.52	96.605	102.36	103.15	99.305	95.834	92.02	106.85	97.323	108.31	97.631	98.816	99.425	97.362	98.555	96.523
100.07	102.54	96.614	102.38	103.15	99.332	95.841	92.022	106.86	97.345	108.3	97.67	98.843	99.439	97.357	98.56	96.513
100.05	102.51	96.611	102.36	103.15	99.285	95.847	91.995	106.86	97.357	108.25	97.669	98.839	99.423	97.335	98.539	96.494
100.03	102.48	96.613	102.3	103.16	99.276	95.848	91.991	106.86	97.37	108.21	97.637	98.814	99.41	97.311	98.516	96.487
100.02	102.47	96.617	102.27	103.16	99.29	95.849	91.979	106.87	97.389	108.17	97.653	98.813	99.409	97.293	98.506	96.462
100.05	102.52	96.632	102.34	103.17	99.348	95.866	91.992	106.89	97.413	108.2	97.685	98.845	99.418	97.321	98.525	96.453
100.08	102.57	96.637	102.4	103.18	99.407	95.881	91.998	106.91	97.431	108.19	97.72	98.877	99.426	97.364	98.548	96.447
100.11	102.6	96.641	102.46	103.19	99.417	95.893	92.005	106.93	97.463	108.24	97.746	98.907	99.437	97.367	98.565	96.457
100.12	102.61	96.642	102.46	103.19	99.384	95.897	92.008	106.93	97.493	108.32	97.745	98.906	99.437	97.363	98.56	96.451
100.13	102.62	96.649	102.47	103.2	99.4	95.903	91.997	106.94	97.517	108.34	97.781	98.934	99.446	97.356	98.568	96.438
100.14	102.62	96.659	102.48	103.21	99.412	95.907	91.992	106.96	97.541	108.31	97.791	98.954	99.452	97.351	98.576	96.423
100.14	102.63	96.667	102.51	103.22	99.369	95.908	91.984	106.96	97.566	108.31	97.806	98.947	99.457	97.337	98.58	96.417
100.15	102.64	96.678	102.54	103.22	99.373	95.914	91.994	106.97	97.582	108.28	97.834	98.968	99.46	97.318	98.582	96.402
100.15	102.64	96.684	102.54	103.23	99.369	95.901	91.975	106.98	97.592	108.26	97.858	98.978	99.46	97.304	98.583	96.386
100.16	102.65	96.701	102.54	103.24	99.373	95.902	91.984	106.98	97.612	108.26	97.896	98.985	99.462	97.295	98.587	96.379
100.17	102.66	96.71	102.56	103.25	99.425	95.903	91.995	106.99	97.63	108.27	97.935	99.005	99.47	97.273	98.587	96.369
100.2	102.67	96.715	102.58	103.26	99.451	95.91	92.005	106.99	97.677	108.36	97.979	99.065	99.484	97.366	98.595	96.433
100.22	102.67	96.724	102.61	103.27	99.498	95.914	92.011	106.99	97.711	108.36	98.019	99.08	99.492	97.362	98.598	96.426
100.23	102.67	96.733	102.63	103.28	99.517	95.913	92.024	107	97.737	108.35	98.039	99.101	99.505	97.338	98.605	96.42
100.24	102.68	96.747	102.63	103.29	99.544	95.913	92.027	106.99	97.759	108.37	98.057	99.155	99.516	97.323	98.609	96.43
100.25	102.68	96.751	102.64	103.3	99.599	95.917	92.033	106.99	97.787	108.36	98.071	99.179	99.533	97.295	98.614	96.422
100.26	102.68	96.748	102.65	103.31	99.63	95.919	92.044	106.98	97.821	108.34	98.076	99.221	99.543	97.303	98.617	96.429
100.3	102.69	96.75	102.7	103.32	99.669	95.936	92.05	106.99	97.855	108.4	98.106	99.28	99.562	97.481	98.638	96.479
100.31	102.71	96.759	102.72	103.33	99.704	95.937	92.064	106.99	97.878	108.41	98.127	99.317	99.575	97.544	98.648	96.481
100.34	102.72	96.764	102.74	103.34	99.78	95.931	92.089	107	97.938	108.42	98.154	99.342	99.587	97.607	98.654	96.559
100.35	102.73	96.778	102.76	103.35	99.809	95.939	92.099	107	97.966	108.45	98.179	99.366	99.595	97.591	98.664	96.547
100.37	102.74	96.784	102.77	103.36	99.842	95.944	92.091	107.01	97.993	108.5	98.19	99.41	99.606	97.679	98.674	96.541
100.38	102.75	96.786	102.78	103.37	99.874	95.936	92.094	107.01	98.022	108.46	98.208	99.453	99.62	97.669	98.678	96.562
100.4	102.74	96.793	102.81	103.37	99.926	95.938	92.1	107.01	98.055	108.49	98.221	99.491	99.633	97.65	98.675	96.557
100.41	102.75	96.799	102.81	103.38	99.957	95.942	92.111	107.02	98.097	108.49	98.247	99.517	99.639	97.635	98.673	96.539
100.41	102.76	96.802	102.8	103.39	99.974	95.944	92.119	107.02	98.117	108.48	98.261	99.551	99.633	97.616	98.679	96.525
100.42	102.78	96.81	102.8	103.39	99.989	95.949	92.128	107.02	98.144	108.45	98.284	99.569	99.632	97.604	98.684	96.509
100.43	102.78	96.822	102.8	103.4	100.01	95.959	92.123	107.02	98.168	108.44	98.317	99.608	99.647	97.594	98.696	96.498
100.44	102.79	96.834	102.81	103.41	100.03	95.961	92.129	107.02	98.177	108.41	98.344	99.635	99.651	97.573	98.7	96.482
100.44	102.8	96.842	102.82	103.42	100.06	95.969	92.147	107.01	98.199	108.37	98.362	99.667	99.653	97.554	98.716	96.47
100.46	102.8	96.848	102.83	103.43	100.12	95.972	92.146	107.01	98.241	108.35	98.369	99.69	99.663	97.549	98.72	96.475
100.47	102.8	96.861	102.84	103.44	100.16	95.979	92.165	107.02	98.27	108.33	98.381	99.719	99.672	97.529	98.726	96.461
100.48	102.8	96.875	102.84	103.45	100.21	95.981	92.183	107.01	98.316	108.33	98.4	99.746	99.678	97.51	98.73	96.46
100.49	102.81	96.879	102.85	103.47	100.28	95.982	92.191	107.01	98.342	108.33	98.439	99.774	99.683	97.492	98.736	96.481
100.51	102.81	96.891	102.86	103.48	100.32	95.978	92.2	107.02	98.395	108.34	98.471	99.797	99.693	97.481	98.75	96.479
100.54	102.84	96.903	102.88	103.48	100.35	95.98	92.216	107.02	98.439	108.36	98.532	99.827	99.701	97.825	98.752	96.564
100.6	102.93	96.935	103.01	103.5	100.49	96.018	92.234	107.06	98.468	108.36	98.582	99.871	99.729	97.993	98.813	96.578
100.63	102.95	96.952	103.05	103.52	100.57	96.032	92.239	107.07	98.51	108.37	98.613	99.909	99.748	98.061	98.836	96.575
100.68	102.98	96.975	103.12	103.54	100.69	96.048	92.251	107.09	98.554	108.36	98.63	99.958	99.763	98.208	98.861	96.639
100.72	103.02	96.99	103.18	103.55	100.77	96.064	92.279	107.11	98.587	108.38	98.665	100	99.783	98.281	98.895	96.66
100.77	103.08	97.005	103.27	103.56	100.87	96.091	92.288	107.14	98.616	108.38	98.708	100.05	99.809	98.359	98.923	96.659
100.78	103.09	97.009	103.28	103.58	100.93	96.103	92.29	107.14	98.645	108.35	98.719	100.09	99.825	98.354	98.934	96.649
100.81	103.1	97.015	103.31	103.59	101	96.116	92.281	107.15	98.68	108.32	98.749	100.13	99.846	98.347	98.946	96.673
100.83	103.12	97.025	103.33	103.6	101.07	96.133	92.294	107.16	98.702	108.3	98.762	100.17	99.864	98.374	98.962	96.678
100.86	103.14	97.034	103.37	103.62	101.15	96.146	92.309	107.17	98.734	108.29	98.785	100.2	99.886	98.377	98.984	96.692
100.88	103.16	97.048	103.41	103.62	101.24	96.158	92.315	107.18	98.767	108.28	98.811	100.25	99.9	98.375	99.001	96.704
100.9	103.16	97.053	103.43	103.63	101.28	96.165	92.329	107.18	98.8	108.28	98.823	100.28	99.915	98.375	99.009	96.749
100.91	103.16	97.07	103.45	103.64	101.33	96.169	92.332	107.18	98.837	108.28	98.831	100.31	99.924	98.362	99.024	96.754
100.93	103.17	97.077	103.48	103.65	101.42	96.172	92.344	107.18	98.869	108.27	98.84	100.35	99.938	98.375	99.035	96.759
100.94	103.15	97.091	103.49	103.65	101.43	96.185	92.346	107.17	98.893	108.3	98.857	100.39	99.948	98.348	99.04	96.746
100.95	103.17	97.102	103.5	103.66	101.46	96.193	92.348	107.17	98.915	108.3	98.865	100.41	99.959	98.335	99.053	96.74
100.97	103.18	97.113	103.51	103.67	101.49	96.203	92.356	107.17	98.943	108.32	98.88	100.45	99.972	98.358	99.062	96.759
100.99	103.22	97.13	103.54	103.67	101.5	96.222	92.367	107.18	98.97	108.34	98.927	100.47	99.99	98.355	99.068	96.746
101	103.25	97.138	103.55	103.68	101.53	96.225	92.37	107.19	98.984	108.33	98.942	100.48	99.998	98.33	99.082	96.729
101.01	103.25	97.155	103.55	103.69	101.55	96.23	92.377	107.2	99.013	108.3	98.951	100.5	100	98.302	99.101	96.714
101.03	103.26	97.163	103.58	103.7	101.62	96.238	92.378	107.21	99.033	108.29	98.973	100.53	100.01	98.298	99.111	96.703
101.04	103.27	97.173	103.57	103.71	101.69	96.243	92.381	107.21	99.059	108.29	98.994	100.56	100.02	98.278	99.115	96.687
101.04	103.27	97.189	103.55	103.72	101.76	96.227	92.395	107.22	99.076	108.28	99.002	100.58	100.03	98.253	99.114	96.68
101.06	103.27	97.191	103.56	103.74	101.82	96.218	92.406	107.23	99.114	108.3	99.02	100.61	100.04	98.23	99.117	96.708
101.07	103.28	97.204	103.58	103.75	101.89	96.22	92.401	107.23	99.137	108.28	99.036	100.63	100.05	98.22	99.117	96.703
101.09	103.29	97.218	103.58	103.76	101.96	96.223	92.409	107.24	99.162	108.28	99.04	100.65	100.06	98.211	99.126	96.697
101.11	103.31	97.23	103.59	103.76	101.97	96.227	92.415	107.25	99.197	108.3	99.068	100.69	100.07	98.196	99.136	96.719
101.13	103.33	97.234	103.62	103.77	101.98	96.23	92.427	107.25	99.233	108.37	99.117	100.74	100.09	98.239	99.146	96.721
101.16	103.34	97.245	103.68	103.77	102.01	96.239	92.435	107.27	99.285	108.41	99.166	100.77	100.1	98.321	99.16	96.81
101.19	103.35	97.253	103.69	103.78	102.01	96.241	92.441	107.28	99.346	108.42	99.202	100.82	100.13	98.543	99.165	96.931
101.22	103.35	97.253	103.69	103.78	102.02	96.245	92.464	107.29	99.409	108.45	99.218	100.87	100.14	98.785	99.17	97.02
101.23	103.39	97.267	103.69	103.79	102.05	96.249	92.478	107.3	99.437	108.45	99.25	100.9	100.15	98.764	99.185	97.01
101.24	103.41	97.284	103.7	103.8	102.05	96.24	92.483	107.3	99.462	108.44	99.277	100.94	100.16	98.756	99.189	96.994
101.26	103.41	97.298	103.7	103.8	102.1	96.243	92.492	107.3	99.484	108.44	99.312	100.96	100.18	98.737	99.189	96.985
101.27	103.41	97.304	103.71	103.81	102.12	96.245	92.504	107.29	99.525	108.44	99.331	100.99	100.18	98.727	99.195	97.013
101.28	103.43	97.311	103.74	103.83	102.14	96.251	92.516	107.3	99.556	108.47	99.351	101.02	100.19	98.726	99.202	97.002
101.29	103.43	97.322	103.75	103.83	102.15	96.256	92.53	107.3	99.568	108.43	99.401	101.04	100.2	98.7	99.194	96.975
101.3	103.43	97.326	103.76	103.84	102.19	96.259	92.539	107.3	99.598	108.42	99.422	101.08	100.21	98.68	99.202	96.975
101.31	103.43	97.325	103.76	103.84	102.2	96.262	92.527	107.3	99.635	108.43	99.46	101.1	100.22	98.673	99.21	96.983
101.34	103.44	97.335	103.77	103.84	102.22	96.267	92.535	107.31	99.683	108.51	99.478	101.15	100.24	99.019	99.22	97.025
101.35	103.44	97.344	103.78	103.85	102.24	96.273	92.555	107.31	99.714	108.57	99.514	101.17	100.25	99.022	99.221	97.058
101.38	103.45	97.354	103.81	103.85	102.26	96.281	92.569	107.32	99.76	108.68	99.561	101.2	100.27	99.109	99.225	97.114
101.39	103.45	97.363	103.82	103.86	102.27	96.284	92.57	107.32	99.792	108.69	99.59	101.23	100.29	99.099	99.23	97.103
101.41	103.45	97.37	103.82	103.86	102.28	96.293	92.582	107.32	99.832	108.75	99.626	101.26	100.3	99.151	99.236	97.108
101.42	103.45	97.394	103.83	103.87	102.29	96.294	92.587	107.33	99.851	108.73	99.641	101.29	100.31	99.136	99.237	97.092
101.43	103.46	97.4	103.84	103.87	102.31	96.297	92.588	107.33	99.877	108.75	99.659	101.32	100.32	99.13	99.242	97.086
101.44	103.47	97.422	103.84	103.88	102.32	96.304	92.592	107.33	99.907	108.77	99.675	101.34	100.32	99.123	99.261	97.072
101.45	103.48	97.425	103.84	103.89	102.34	96.31	92.595	107.33	99.928	108.75	99.712	101.37	100.33	99.103	99.271	97.066
101.46	103.5	97.432	103.85	103.89	102.38	96.314	92.594	107.33	99.95	108.71	99.729	101.39	100.34	99.082	99.278	97.056
101.47	103.52	97.438	103.87	103.9	102.41	96.315	92.607	107.32	99.977	108.68	99.755	101.42	100.35	99.064	99.288	97.044
101.48	103.54	97.449	103.87	103.91	102.42	96.318	92.608	107.32	100.01	108.68	99.769	101.45	100.36	99.044	99.29	97.029
101.49	103.59	97.456	103.9	103.92	102.46	96.324	92.611	107.33	100.02	108.67	99.791	101.48	100.36	99.03	99.298	97.008
101.51	103.6	97.457	103.91	103.93	102.44	96.328	92.606	107.33	100.08	108.71	99.823	101.52	100.37	99.077	99.308	97.082
101.53	103.59	97.461	103.93	103.94	102.44	96.334	92.59	107.34	100.11	108.78	99.852	101.53	100.37	99.12	99.31	97.094
101.55	103.6	97.462	103.93	103.94	102.42	96.338	92.589	107.35	100.14	108.91	99.873	101.54	100.38	99.142	99.314	97.116
101.56	103.6	97.471	103.94	103.94	102.39	96.34	92.6	107.36	100.18	108.99	99.895	101.56	100.38	99.2	99.304	97.153
101.58	103.6	97.474	103.94	103.95	102.34	96.341	92.587	107.37	100.21	109.08	99.92	101.58	100.39	99.356	99.304	97.165
101.59	103.6	97.477	103.94	103.95	102.3	96.342	92.593	107.37	100.25	109.17	99.935	101.61	100.39	99.502	99.308	97.261
101.61	103.59	97.478	103.93	103.95	102.26	96.345	92.581	107.37	100.28	109.26	99.958	101.63	100.4	99.717	99.312	97.333
101.62	103.59	97.486	103.93	103.96	102.23	96.345	92.576	107.37	100.31	109.34	99.977	101.65	100.4	99.717	99.303	97.331
101.62	103.59	97.487	103.95	103.96	102.24	96.349	92.564	107.38	100.33	109.36	99.99	101.66	100.4	99.759	99.308	97.322
101.62	103.57	97.49	103.95	103.97	102.17	96.343	92.54	107.38	100.36	109.37	100.01	101.68	100.4	99.75	99.307	97.336
101.63	103.57	97.491	103.96	103.97	102.15	96.346	92.542	107.38	100.39	109.45	100.03	101.68	100.41	99.733	99.31	97.331
101.65	103.57	97.5	103.98	103.98	102.15	96.355	92.548	107.39	100.42	109.51	100.05	101.71	100.42	99.854	99.324	97.329
101.67	103.59	97.502	103.99	103.98	102.16	96.36	92.552	107.39	100.47	109.54	100.08	101.74	100.43	99.887	99.328	97.41
101.69	103.59	97.509	104.01	103.99	102.13	96.359	92.558	107.39	100.52	109.58	100.09	101.77	100.43	99.949	99.331	97.577
101.69	103.57	97.496	104.01	103.99	102.09	96.355	92.538	107.39	100.55	109.59	100.11	101.76	100.44	99.932	99.315	97.587
101.7	103.57	97.506	104.02	104	102.1	96.356	92.561	107.39	100.58	109.58	100.12	101.79	100.45	99.919	99.32	97.572
101.71	103.59	97.513	104.03	104.01	102.12	96.359	92.577	107.39	100.61	109.62	100.12	101.81	100.45	99.903	99.336	97.56
101.73	103.6	97.524	104.04	104.02	102.14	96.359	92.581	107.4	100.66	109.68	100.15	101.86	100.46	99.931	99.342	97.618
101.74	103.6	97.533	103.99	104.03	102.15	96.361	92.586	107.4	100.69	109.71	100.16	101.89	100.47	99.928	99.348	97.662
101.76	103.58	97.542	103.96	104.03	102.15	96.36	92.603	107.4	100.73	109.74	100.18	101.91	100.47	100.08	99.353	97.725
101.76	103.59	97.553	103.94	104.04	102.16	96.361	92.607	107.4	100.75	109.74	100.17	101.93	100.48	100.05	99.353	97.711
101.78	103.59	97.563	103.92	104.05	102.18	96.365	92.622	107.39	100.79	109.78	100.19	101.96	100.49	100.24	99.354	97.781
101.79	103.6	97.572	103.94	104.05	102.21	96.372	92.632	107.4	100.83	109.81	100.21	101.98	100.49	100.22	99.367	97.773
101.81	103.6	97.58	103.95	104.06	102.22	96.374	92.633	107.4	100.87	109.83	100.24	102.02	100.52	100.29	99.372	97.857
101.83	103.61	97.604	103.96	104.07	102.24	96.381	92.656	107.41	100.9	109.84	100.27	102.04	100.53	100.26	99.381	97.839
101.83	103.62	97.611	103.97	104.08	102.24	96.387	92.659	107.4	100.91	109.84	100.3	102.05	100.53	100.24	99.382	97.831
101.84	103.61	97.62	103.95	104.09	102.28	96.387	92.666	107.4	100.94	109.83	100.32	102.08	100.55	100.23	99.39	97.819
101.85	103.63	97.629	103.96	104.09	102.3	96.391	92.666	107.41	100.97	109.81	100.34	102.11	100.56	100.21	99.397	97.801
101.87	103.64	97.638	103.97	104.1	102.32	96.397	92.661	107.41	101	109.87	100.36	102.14	100.57	100.19	99.4	97.829
101.89	103.64	97.638	103.98	104.11	102.35	96.407	92.656	107.42	101.04	109.93	100.38	102.18	100.58	100.19	99.418	97.835
101.9	103.66	97.649	103.99	104.12	102.36	96.414	92.673	107.42	101.07	109.92	100.39	102.21	100.58	100.19	99.428	97.831
101.91	103.67	97.659	103.99	104.12	102.37	96.415	92.678	107.42	101.09	109.91	100.42	102.21	100.59	100.16	99.436	97.819
101.92	103.67	97.66	104	104.13	102.35	96.419	92.677	107.43	101.13	109.93	100.44	102.25	100.6	100.15	99.437	97.817
101.92	103.68	97.668	103.99	104.14	102.32	96.421	92.678	107.43	101.15	109.92	100.45	102.26	100.6	100.13	99.446	97.795
101.91	103.68	97.673	103.99	104.14	102.31	96.408	92.658	107.43	101.16	109.85	100.45	102.27	100.6	100.1	99.443	97.777
101.88	103.65	97.676	103.93	104.14	102.27	96.381	92.638	107.42	101.15	109.79	100.42	102.26	100.59	100.07	99.42	97.75
101.86	103.63	97.677	103.87	104.14	102.25	96.355	92.622	107.42	101.11	109.74	100.41	102.23	100.57	100.03	99.401	97.729
101.83	103.59	97.661	103.82	104.15	102.17	96.328	92.586	107.41	101.08	109.7	100.42	102.2	100.56	99.994	99.386	97.706
101.8	103.56	97.647	103.78	104.15	102.15	96.296	92.566	107.41	101.04	109.64	100.42	102.18	100.55	99.956	99.369	97.681
101.77	103.54	97.634	103.74	104.15	102.1	96.293	92.534	107.4	101.01	109.61	100.43	102.15	100.53	99.928	99.353	97.655
101.74	103.5	97.623	103.69	104.14	102.11	96.279	92.518	107.39	100.98	109.56	100.43	102.11	100.52	99.89	99.341	97.632
101.71	103.47	97.602	103.63	104.14	102.04	96.275	92.498	107.39	100.95	109.52	100.44	102.08	100.5	99.862	99.318	97.607
101.68	103.44	97.594	103.57	104.14	102.02	96.241	92.463	107.38	100.92	109.47	100.44	102.07	100.48	99.836	99.297	97.581
101.65	103.4	97.578	103.51	104.14	101.98	96.21	92.443	107.37	100.87	109.42	100.44	102.04	100.46	99.795	99.283	97.552
101.62	103.37	97.558	103.46	104.14	101.95	96.181	92.408	107.36	100.83	109.43	100.41	102.02	100.44	99.769	99.257	97.523
101.59	103.34	97.537	103.42	104.13	101.91	96.162	92.388	107.35	100.81	109.4	100.38	101.99	100.43	99.736	99.235	97.5
101.57	103.31	97.519	103.42	104.13	101.87	96.136	92.38	107.35	100.82	109.38	100.38	101.97	100.41	99.707	99.223	97.478
101.55	103.27	97.501	103.38	104.13	101.88	96.122	92.353	107.34	100.79	109.35	100.35	101.93	100.4	99.672	99.203	97.455
101.52	103.25	97.483	103.32	104.13	101.81	96.124	92.357	107.33	100.76	109.3	100.35	101.91	100.38	99.638	99.183	97.424
101.49	103.23	97.457	103.28	104.14	101.81	96.105	92.342	107.32	100.75	109.27	100.33	101.88	100.36	99.609	99.162	97.402
101.46	103.19	97.439	103.22	104.14	101.77	96.072	92.311	107.31	100.71	109.21	100.3	101.83	100.34	99.58	99.137	97.369
101.43	103.16	97.419	103.18	104.14	101.72	96.068	92.291	107.3	100.69	109.2	100.29	101.79	100.33	99.567	99.113	97.342
101.4	103.13	97.415	103.14	104.14	101.69	96.067	92.292	107.3	100.67	109.15	100.26	101.73	100.31	99.533	99.099	97.308
101.38	103.1	97.407	103.12	104.14	101.67	96.061	92.277	107.28	100.67	109.13	100.28	101.71	100.29	99.512	99.076	97.293
101.34	103.07	97.384	103.07	104.14	101.64	96.042	92.253	107.27	100.62	109.07	100.27	101.69	100.27	99.477	99.058	97.26
101.32	103.06	97.376	103.04	104.13	101.61	96.036	92.255	107.25	100.61	109.02	100.26	101.67	100.25	99.456	99.039	97.231
101.29	103.02	97.358	102.99	104.13	101.57	96.02	92.243	107.24	100.6	109	100.23	101.65	100.23	99.431	99.022	97.212
101.26	102.98	97.363	102.96	104.13	101.58	96.02	92.25	107.22	100.57	108.97	100.21	101.61	100.21	99.416	99.004	97.187
101.23	102.96	97.345	102.92	104.13	101.58	96.009	92.242	107.21	100.5	108.92	100.21	101.55	100.19	99.376	98.986	97.15
101.2	102.94	97.342	102.86	104.13	101.54	95.983	92.219	107.2	100.46	108.87	100.19	101.5	100.17	99.36	98.97	97.123
101.17	102.9	97.309	102.81	104.13	101.49	95.974	92.196	107.18	100.41	108.84	100.19	101.48	100.15	99.342	98.949	97.09
101.14	102.88	97.294	102.76	104.13	101.45	95.935	92.184	107.17	100.34	108.81	100.21	101.43	100.13	99.306	98.93	97.058
101.12	102.87	97.288	102.75	104.13	101.41	95.917	92.18	107.16	100.34	108.81	100.21	101.41	100.11	99.274	98.906	97.031
101.08	102.84	97.28	102.7	104.13	101.37	95.898	92.157	107.14	100.3	108.77	100.2	101.36	100.09	99.258	98.892	97.004
101.06	102.8	97.272	102.66	104.14	101.39	95.899	92.149	107.13	100.26	108.73	100.16	101.34	100.08	99.222	98.867	96.98
101.02	102.77	97.247	102.62	104.13	101.39	95.886	92.126	107.11	100.18	108.71	100.11	101.3	100.05	99.189	98.847	96.952
100.99	102.74	97.224	102.57	104.13	101.4	95.886	92.121	107.1	100.14	108.67	100.09	101.26	100.03	99.154	98.832	96.924
100.96	102.7	97.204	102.57	104.12	101.36	95.87	92.106	107.09	100.1	108.65	100.09	101.2	100.01	99.133	98.815	96.894
100.93	102.68	97.179	102.51	104.12	101.31	95.844	92.076	107.08	100.05	108.61	100.07	101.2	99.993	99.094	98.797	96.861
100.89	102.64	97.152	102.45	104.13	101.27	95.808	92.038	107.07	99.985	108.55	100.05	101.14	99.972	99.054	98.774	96.829
100.86	102.61	97.12	102.39	104.12	101.22	95.797	92.023	107.05	99.971	108.52	100.02	101.1	99.958	99.022	98.753	96.801
100.84	102.59	97.107	102.36	104.11	101.16	95.773	92.018	107.04	99.957	108.52	99.989	101.06	99.938	98.995	98.73	96.78
100.81	102.57	97.102	102.32	104.11	101.16	95.772	92.018	107.02	99.908	108.48	99.991	101.04	99.914	98.963	98.71	96.751
100.78	102.55	97.07	102.28	104.11	101.17	95.766	92.002	107	99.878	108.47	99.953	101.01	99.894	98.95	98.684	96.723
100.75	102.51	97.036	102.24	104.11	101.17	95.755	91.984	106.98	99.832	108.45	99.952	100.98	99.87	98.931	98.658	96.695
100.72	102.48	97.016	102.19	104.1	101.15	95.729	91.972	106.97	99.795	108.41	99.929	100.93	99.855	98.899	98.644	96.675
100.69	102.45	97.001	102.19	104.1	101.14	95.723	91.971	106.95	99.758	108.36	99.887	100.9	99.834	98.864	98.622	96.647
100.66	102.43	96.979	102.17	104.1	101.11	95.727	91.963	106.95	99.713	108.34	99.875	100.89	99.814	98.828	98.601	96.621
100.63	102.39	96.959	102.13	104.1	101.12	95.727	91.963	106.93	99.674	108.3	99.833	100.86	99.793	98.797	98.581	96.597
100.6	102.36	96.942	102.09	104.09	101.08	95.711	91.955	106.92	99.63	108.29	99.791	100.83	99.772	98.758	98.557	96.57
100.58	102.33	96.922	102.04	104.08	101.02	95.683	91.936	106.91	99.6	108.28	99.775	100.81	99.757	98.741	98.531	96.545
100.54	102.29	96.898	101.99	104.08	101.01	95.657	91.913	106.89	99.534	108.24	99.741	100.77	99.739	98.705	98.507	96.514
100.51	102.25	96.878	101.98	104.06	101.02	95.657	91.902	106.87	99.464	108.21	99.703	100.76	99.719	98.671	98.485	96.483
100.48	102.23	96.858	101.95	104.04	100.98	95.629	91.908	106.86	99.421	108.17	99.676	100.74	99.695	98.651	98.468	96.455
100.45	102.2	96.858	101.95	104.03	100.99	95.631	91.923	106.85	99.358	108.13	99.631	100.71	99.676	98.618	98.446	96.421
100.42	102.17	96.847	101.91	104.01	101	95.624	91.923	106.83	99.306	108.09	99.622	100.67	99.655	98.595	98.421	96.39
100.39	102.14	96.835	101.92	104	100.97	95.613	91.93	106.82	99.263	108.05	99.581	100.65	99.636	98.564	98.402	96.363
100.37	102.11	96.815	101.93	103.99	100.98	95.612	91.922	106.8	99.267	108.06	99.558	100.64	99.616	98.602	98.39	96.358
100.35	102.08	96.787	101.88	103.99	100.97	95.596	91.896	106.79	99.256	108.04	99.523	100.6	99.599	98.575	98.375	96.338
100.31	102.06	96.769	101.83	103.96	101	95.58	91.867	106.77	99.202	108	99.471	100.57	99.58	98.54	98.358	96.306
100.28	102.03	96.741	101.78	103.96	100.98	95.569	91.841	106.76	99.139	107.96	99.433	100.55	99.558	98.502	98.34	96.278
100.25	101.99	96.707	101.72	103.96	100.92	95.529	91.808	106.75	99.085	107.92	99.399	100.5	99.536	98.465	98.321	96.247
100.21	101.96	96.674	101.67	103.93	100.9	95.488	91.782	106.73	99.073	107.9	99.391	100.46	99.516	98.432	98.296	96.22
100.19	101.93	96.648	101.63	103.93	100.86	95.489	91.753	106.73	99.002	107.87	99.379	100.45	99.495	98.395	98.282	96.187
100.16	101.9	96.631	101.62	103.92	100.8	95.473	91.724	106.7	98.979	107.83	99.356	100.41	99.478	98.369	98.258	96.17
100.12	101.87	96.607	101.59	103.9	100.75	95.435	91.699	106.69	98.917	107.81	99.307	100.37	99.454	98.335	98.234	96.148
100.09	101.84	96.591	101.55	103.91	100.74	95.427	91.687	106.67	98.85	107.78	99.251	100.36	99.427	98.293	98.214	96.116
100.06	101.8	96.569	101.51	103.89	100.71	95.403	91.676	106.66	98.851	107.73	99.21	100.3	99.407	98.266	98.193	96.092
100.03	101.78	96.557	101.49	103.88	100.72	95.404	91.675	106.65	98.813	107.71	99.205	100.28	99.385	98.232	98.179	96.065
100.01	101.76	96.552	101.5	103.87	100.73	95.396	91.68	106.63	98.784	107.71	99.207	100.26	99.364	98.212	98.158	96.046
99.988	101.72	96.548	101.49	103.87	100.71	95.385	91.681	106.62	98.759	107.68	99.177	100.27	99.344	98.193	98.142	96.02
99.956	101.69	96.534	101.46	103.87	100.71	95.379	91.677	106.6	98.728	107.62	99.129	100.24	99.325	98.157	98.118	95.988
99.928	101.66	96.526	101.46	103.87	100.72	95.379	91.683	106.59	98.666	107.59	99.095	100.21	99.302	98.118	98.101	95.958
99.898	101.62	96.505	101.44	103.86	100.73	95.363	91.684	106.58	98.617	107.56	99.072	100.16	99.282	98.089	98.089	95.927
99.865	101.59	96.484	101.4	103.84	100.71	95.359	91.68	106.56	98.566	107.53	99.02	100.11	99.26	98.052	98.066	95.897
99.836	101.58	96.451	101.36	103.83	100.66	95.319	91.655	106.55	98.553	107.49	99.019	100.1	99.239	98.022	98.046	95.868
99.809	101.55	96.421	101.34	103.81	100.67	95.301	91.633	106.53	98.524	107.47	99.021	100.06	99.219	98.018	98.02	95.845
99.778	101.53	96.393	101.31	103.81	100.64	95.271	91.604	106.54	98.471	107.43	98.988	100.02	99.198	97.98	98.003	95.809
99.749	101.51	96.374	101.26	103.8	100.59	95.252	91.586	106.53	98.455	107.4	98.979	99.973	99.179	97.949	97.982	95.787
99.721	101.49	96.355	101.22	103.8	100.58	95.232	91.557	106.51	98.415	107.36	98.957	99.943	99.16	97.912	97.963	95.766
99.688	101.46	96.323	101.17	103.78	100.51	95.199	91.536	106.5	98.363	107.33	98.927	99.921	99.14	97.874	97.944	95.736
99.663	101.44	96.298	101.11	103.78	100.48	95.181	91.525	106.49	98.325	107.32	98.911	99.916	99.118	97.847	97.923	95.707
99.629	101.41	96.259	101.07	103.77	100.46	95.16	91.507	106.47	98.269	107.28	98.889	99.883	99.095	97.812	97.905	95.674
99.605	101.41	96.24	101.04	103.76	100.44	95.152	91.496	106.46	98.223	107.26	98.862	99.862	99.077	97.777	97.889	95.648
99.578	101.37	96.222	101.01	103.73	100.36	95.114	91.467	106.45	98.216	107.26	98.807	99.824	99.058	97.767	97.868	95.635
99.55	101.34	96.212	100.96	103.73	100.35	95.089	91.446	106.44	98.174	107.25	98.773	99.785	99.037	97.732	97.848	95.616
99.522	101.32	96.2	100.92	103.72	100.36	95.089	91.439	106.43	98.122	107.22	98.743	99.757	99.015	97.7	97.826	95.59
99.494	101.29	96.18	100.89	103.73	100.36	95.081	91.434	106.42	98.083	107.19	98.728	99.71	98.997	97.661	97.813	95.56
99.469	101.26	96.17	100.88	103.73	100.33	95.063	91.423	106.41	98.039	107.17	98.72	99.69	98.977	97.632	97.789	95.538
99.443	101.24	96.149	100.84	103.72	100.32	95.028	91.425	106.4	97.989	107.15	98.668	99.687	98.957	97.597	97.772	95.516
99.416	101.22	96.124	100.79	103.71	100.32	95.005	91.41	106.38	97.95	107.13	98.649	99.67	98.937	97.568	97.75	95.495
99.388	101.2	96.108	100.77	103.71	100.28	94.992	91.399	106.37	97.898	107.09	98.627	99.656	98.915	97.545	97.731	95.466
99.359	101.18	96.09	100.75	103.69	100.32	94.994	91.382	106.35	97.853	107.05	98.572	99.62	98.892	97.512	97.709	95.436
99.331	101.15	96.091	100.73	103.68	100.3	94.99	91.389	106.34	97.805	107.02	98.527	99.582	98.868	97.492	97.691	95.411
99.308	101.14	96.066	100.73	103.66	100.24	94.965	91.382	106.32	97.79	107.03	98.534	99.555	98.847	97.465	97.671	95.391
99.278	101.11	96.044	100.7	103.64	100.24	94.952	91.386	106.31	97.764	107	98.493	99.521	98.826	97.431	97.653	95.364
99.249	101.07	96.034	100.66	103.64	100.22	94.929	91.379	106.31	97.697	106.97	98.467	99.491	98.804	97.392	97.637	95.328
99.218	101.04	96.005	100.63	103.64	100.25	94.899	91.368	106.29	97.65	106.93	98.419	99.458	98.784	97.357	97.616	95.298
99.187	101.01	95.974	100.59	103.63	100.22	94.9	91.35	106.27	97.609	106.89	98.382	99.429	98.759	97.323	97.597	95.273
99.158	100.98	95.949	100.56	103.63	100.19	94.88	91.329	106.26	97.549	106.85	98.353	99.425	98.738	97.297	97.572	95.251
99.132	100.96	95.944	100.54	103.61	100.18	94.883	91.331	106.25	97.505	106.82	98.294	99.4	98.715	97.269	97.552	95.221
99.108	100.94	95.926	100.52	103.61	100.18	94.872	91.335	106.24	97.485	106.82	98.286	99.364	98.69	97.243	97.537	95.202
99.087	100.92	95.908	100.5	103.59	100.13	94.868	91.34	106.22	97.485	106.82	98.253	99.353	98.669	97.216	97.518	95.188
99.062	100.89	95.888	100.47	103.58	100.12	94.853	91.339	106.22	97.434	106.81	98.213	99.355	98.645	97.197	97.498	95.161
99.033	100.86	95.852	100.42	103.58	100.13	94.808	91.308	106.2	97.377	106.78	98.191	99.355	98.624	97.161	97.476	95.128
99	100.83	95.823	100.37	103.54	100.13	94.8	91.28	106.19	97.322	106.75	98.157	99.311	98.601	97.133	97.455	95.097
98.973	100.81	95.803	100.34	103.53	100.11	94.758	91.256	106.17	97.307	106.74	98.135	99.275	98.581	97.105	97.434	95.078
98.944	100.79	95.786	100.32	103.53	100.08	94.757	91.245	106.16	97.256	106.7	98.12	99.243	98.558	97.068	97.414	95.046
98.916	100.76	95.763	100.3	103.51	100.02	94.737	91.224	106.15	97.222	106.67	98.105	99.206	98.541	97.039	97.394	95.03
98.886	100.73	95.746	100.27	103.48	99.997	94.71	91.203	106.13	97.179	106.67	98.061	99.183	98.518	97.015	97.371	94.997
98.858	100.7	95.734	100.23	103.48	99.999	94.71	91.199	106.12	97.139	106.63	98.035	99.153	98.5	96.98	97.357	94.969
98.836	100.67	95.731	100.21	103.48	99.965	94.685	91.195	106.1	97.128	106.62	97.988	99.14	98.482	96.948	97.336	94.963
98.813	100.64	95.738	100.22	103.47	99.979	94.685	91.213	106.09	97.088	106.6	97.952	99.118	98.458	96.925	97.318	94.935
98.785	100.61	95.725	100.19	103.46	99.961	94.658	91.195	106.08	97.059	106.58	97.93	99.088	98.438	96.899	97.299	94.907
98.756	100.57	95.713	100.16	103.45	99.942	94.655	91.171	106.07	97.002	106.54	97.897	99.059	98.416	96.864	97.294	94.874
98.728	100.55	95.689	100.12	103.45	99.946	94.627	91.14	106.05	96.962	106.51	97.839	99.048	98.395	96.84	97.27	94.847
98.701	100.53	95.659	100.09	103.43	99.918	94.617	91.123	106.04	96.918	106.49	97.788	99.015	98.375	96.811	97.253	94.828
98.671	100.5	95.63	100.05	103.42	99.914	94.577	91.099	106.03	96.886	106.47	97.77	98.981	98.353	96.781	97.233	94.803
98.647	100.47	95.625	100.02	103.41	99.901	94.564	91.099	106.01	96.882	106.45	97.741	98.952	98.332	96.755	97.212	94.787
98.622	100.46	95.612	100	103.4	99.843	94.556	91.095	106	96.84	106.43	97.729	98.93	98.309	96.724	97.202	94.766
98.597	100.43	95.59	99.975	103.41	99.843	94.55	91.078	105.98	96.786	106.41	97.69	98.914	98.287	96.701	97.186	94.744
98.57	100.4	95.571	99.943	103.39	99.815	94.537	91.064	105.97	96.746	106.4	97.691	98.88	98.261	96.672	97.167	94.717
98.547	100.39	95.566	99.943	103.38	99.782	94.534	91.06	105.95	96.717	106.37	97.661	98.851	98.241	96.658	97.15	94.698
98.525	100.36	95.566	99.933	103.38	99.782	94.514	91.066	105.95	96.675	106.35	97.636	98.826	98.223	96.628	97.146	94.676
98.499	100.34	95.561	99.93	103.37	99.786	94.487	91.059	105.94	96.638	106.31	97.582	98.805	98.204	96.597	97.132	94.658
98.476	100.33	95.562	99.932	103.36	99.777	94.487	91.063	105.93	96.578	106.3	97.571	98.772	98.186	96.559	97.121	94.627
98.453	100.3	95.552	99.9	103.35	99.788	94.476	91.063	105.91	96.577	106.27	97.538	98.761	98.17	96.537	97.105	94.605
98.426	100.28	95.539	99.881	103.33	99.74	94.461	91.055	105.9	96.536	106.25	97.539	98.72	98.149	96.508	97.085	94.578
98.396	100.26	95.517	99.839	103.32	99.74	94.441	91.042	105.89	96.484	106.21	97.493	98.713	98.127	96.471	97.061	94.547
98.367	100.24	95.494	99.826	103.31	99.717	94.416	91.028	105.87	96.437	106.18	97.481	98.683	98.105	96.437	97.04	94.517
98.337	100.21	95.468	99.813	103.3	99.703	94.392	91.021	105.86	96.375	106.16	97.456	98.634	98.084	96.404	97.024	94.494
98.311	100.18	95.444	99.785	103.26	99.621	94.365	90.997	105.84	96.365	106.17	97.42	98.599	98.067	96.383	97	94.477
98.286	100.16	95.435	99.79	103.26	99.625	94.363	90.993	105.83	96.315	106.13	97.387	98.574	98.046	96.359	96.982	94.449
98.261	100.15	95.426	99.768	103.25	99.616	94.362	90.999	105.81	96.278	106.1	97.351	98.542	98.029	96.338	96.963	94.417
98.242	100.12	95.419	99.73	103.24	99.617	94.347	91.005	105.81	96.247	106.12	97.326	98.538	98.011	96.308	96.944	94.399
98.214	100.11	95.406	99.669	103.2	99.535	94.332	90.995	105.79	96.202	106.1	97.283	98.52	97.989	96.274	96.926	94.374
98.183	100.08	95.387	99.625	103.18	99.477	94.331	90.994	105.77	96.147	106.07	97.265	98.488	97.97	96.242	96.909	94.346
98.16	100.05	95.386	99.586	103.16	99.405	94.327	90.987	105.76	96.15	106.06	97.243	98.456	97.951	96.211	96.888	94.329
98.129	100.04	95.375	99.536	103.16	99.348	94.324	90.973	105.74	96.118	106.01	97.186	98.429	97.929	96.173	96.871	94.295
98.106	100.01	95.376	99.501	103.17	99.266	94.327	90.973	105.72	96.101	106.02	97.133	98.408	97.907	96.139	96.848	94.27
98.074	99.971	95.344	99.488	103.17	99.185	94.309	90.946	105.71	96.054	105.97	97.083	98.371	97.884	96.114	96.824	94.235
98.061	99.976	95.337	99.49	103.17	99.157	94.312	90.919	105.72	96.01	105.92	97.062	98.362	97.872	96.091	96.828	94.207
98.049	99.968	95.328	99.501	103.18	99.164	94.315	90.896	105.73	95.967	105.9	97.019	98.362	97.861	96.068	96.828	94.183
98.016	99.935	95.295	99.444	103.17	99.092	94.279	90.863	105.72	95.918	105.87	97.001	98.314	97.84	96.034	96.809	94.151
97.99	99.907	95.263	99.403	103.14	99.031	94.224	90.834	105.7	95.884	105.87	97.014	98.283	97.824	96.015	96.788	94.129
97.97	99.887	95.244	99.371	103.14	98.979	94.199	90.838	105.69	95.886	105.85	96.996	98.285	97.808	95.991	96.774	94.115
97.946	99.864	95.241	99.355	103.14	98.961	94.2	90.837	105.68	95.85	105.81	96.981	98.281	97.788	95.954	96.758	94.085
97.92	99.834	95.214	99.311	103.14	98.909	94.171	90.824	105.67	95.814	105.78	96.973	98.262	97.768	95.924	96.749	94.058
97.899	99.805	95.199	99.299	103.14	98.857	94.173	90.801	105.66	95.813	105.76	96.982	98.235	97.751	95.899	96.737	94.039
97.874	99.778	95.174	99.289	103.13	98.829	94.162	90.772	105.64	95.763	105.76	96.943	98.218	97.729	95.875	96.714	94.019
97.845	99.742	95.151	99.261	103.11	98.816	94.135	90.745	105.62	95.728	105.74	96.908	98.187	97.707	95.835	96.695	93.997
97.821	99.725	95.141	99.248	103.09	98.793	94.111	90.732	105.61	95.7	105.74	96.904	98.161	97.686	95.802	96.676	93.978
97.796	99.703	95.138	99.22	103.08	98.795	94.111	90.719	105.6	95.688	105.71	96.865	98.12	97.672	95.767	96.657	93.948
97.769	99.677	95.119	99.176	103.08	98.782	94.101	90.699	105.59	95.642	105.68	96.836	98.098	97.652	95.728	96.639	93.917
97.745	99.66	95.121	99.151	103.08	98.784	94.095	90.704	105.58	95.601	105.64	96.828	98.065	97.629	95.693	96.621	93.892
97.718	99.63	95.098	99.136	103.07	98.784	94.075	90.708	105.57	95.565	105.61	96.797	98.032	97.609	95.662	96.602	93.87
97.69	99.601	95.085	99.123	103.05	98.757	94.055	90.695	105.55	95.511	105.59	96.765	97.999	97.585	95.631	96.583	93.845
97.665	99.585	95.076	99.12	103.03	98.753	94.033	90.691	105.54	95.462	105.57	96.729	97.98	97.561	95.592	96.567	93.819
97.646	99.572	95.056	99.107	103.03	98.721	94.023	90.678	105.53	95.463	105.57	96.718	97.961	97.543	95.563	96.55	93.807
97.618	99.552	95.045	99.086	103.02	98.735	94.006	90.659	105.52	95.427	105.52	96.686	97.925	97.523	95.526	96.532	93.779
97.595	99.524	95.028	99.086	102.99	98.692	94.007	90.652	105.51	95.392	105.51	96.672	97.907	97.508	95.498	96.511	93.76
97.57	99.504	95.014	99.042	102.97	98.665	94.001	90.645	105.49	95.364	105.51	96.633	97.883	97.485	95.478	96.492	93.737
97.549	99.476	95.015	99.017	102.97	98.672	94.005	90.641	105.48	95.347	105.48	96.605	97.867	97.464	95.45	96.477	93.713
97.522	99.442	95.005	99.017	102.96	98.649	93.988	90.642	105.47	95.308	105.44	96.58	97.841	97.445	95.414	96.461	93.688
97.498	99.414	94.982	98.989	102.95	98.631	93.964	90.626	105.46	95.293	105.42	96.545	97.84	97.426	95.382	96.443	93.66
97.473	99.397	94.955	98.939	102.94	98.623	93.958	90.61	105.45	95.254	105.4	96.509	97.806	97.407	95.375	96.421	93.639
97.444	99.363	94.927	98.924	102.91	98.623	93.924	90.594	105.43	95.212	105.38	96.467	97.777	97.387	95.353	96.399	93.615
97.419	99.354	94.916	98.883	102.89	98.553	93.902	90.571	105.42	95.175	105.36	96.453	97.757	97.365	95.325	96.378	93.59
97.392	99.324	94.892	98.862	102.87	98.535	93.857	90.555	105.41	95.121	105.35	96.428	97.729	97.347	95.296	96.358	93.569
97.362	99.291	94.876	98.812	102.87	98.488	93.836	90.542	105.4	95.07	105.31	96.39	97.707	97.324	95.259	96.341	93.541
97.339	99.28	94.867	98.8	102.85	98.49	93.836	90.551	105.38	95.029	105.28	96.362	97.687	97.305	95.227	96.326	93.519
97.313	99.263	94.849	98.791	102.85	98.5	93.826	90.554	105.36	94.982	105.26	96.354	97.648	97.28	95.191	96.302	93.494
97.292	99.242	94.84	98.76	102.84	98.503	93.825	90.547	105.35	94.956	105.24	96.322	97.625	97.263	95.175	96.283	93.481
97.264	99.212	94.826	98.714	102.83	98.489	93.791	90.531	105.34	94.925	105.22	96.274	97.597	97.241	95.143	96.269	93.452
97.238	99.178	94.815	98.668	102.8	98.457	93.788	90.533	105.32	94.888	105.2	96.229	97.575	97.222	95.107	96.249	93.436
97.207	99.148	94.785	98.622	102.79	98.415	93.757	90.501	105.32	94.845	105.17	96.194	97.537	97.198	95.074	96.232	93.405
97.182	99.117	94.759	98.57	102.78	98.402	93.733	90.482	105.31	94.809	105.15	96.166	97.505	97.179	95.046	96.214	93.384
97.157	99.091	94.741	98.563	102.78	98.408	93.733	90.469	105.3	94.763	105.11	96.128	97.5	97.159	95.017	96.194	93.358
97.131	99.087	94.729	98.536	102.76	98.38	93.712	90.456	105.29	94.72	105.08	96.103	97.461	97.136	94.985	96.176	93.334
97.108	99.057	94.726	98.518	102.74	98.381	93.69	90.453	105.27	94.679	105.08	96.092	97.447	97.115	94.959	96.156	93.31
97.083	99.028	94.723	98.52	102.73	98.386	93.686	90.46	105.26	94.642	105.04	96.044	97.425	97.098	94.935	96.136	93.284
97.061	99.008	94.699	98.508	102.72	98.316	93.646	90.438	105.25	94.645	105.03	96.033	97.398	97.08	94.914	96.115	93.272
97.041	98.984	94.695	98.495	102.7	98.303	93.643	90.428	105.23	94.602	105.04	96.002	97.376	97.062	94.895	96.099	93.252
97.024	98.961	94.685	98.495	102.7	98.28	93.644	90.435	105.22	94.59	105.04	95.977	97.373	97.043	94.895	96.083	93.23
96.999	98.938	94.663	98.468	102.69	98.277	93.616	90.413	105.2	94.569	105.02	95.922	97.363	97.024	94.872	96.065	93.206
96.971	98.915	94.637	98.437	102.67	98.254	93.596	90.385	105.18	94.518	104.99	95.891	97.341	97.007	94.841	96.047	93.188
96.941	98.89	94.609	98.428	102.64	98.231	93.582	90.372	105.17	94.472	104.95	95.877	97.297	96.982	94.807	96.029	93.16
96.923	98.881	94.58	98.432	102.63	98.223	93.567	90.353	105.16	94.432	104.94	95.869	97.296	96.971	94.781	96.018	93.141
96.918	98.874	94.57	98.395	102.63	98.162	93.545	90.328	105.17	94.434	104.99	95.855	97.316	96.96	94.781	96.012	93.122
96.889	98.838	94.539	98.338	102.63	98.154	93.503	90.3	105.15	94.405	104.95	95.824	97.302	96.943	94.746	95.994	93.091
96.865	98.809	94.53	98.301	102.62	98.113	93.495	90.285	105.15	94.378	104.93	95.789	97.258	96.926	94.722	95.973	93.074
96.843	98.788	94.526	98.277	102.62	98.09	93.48	90.263	105.13	94.354	104.92	95.761	97.235	96.906	94.693	95.953	93.059
96.819	98.765	94.512	98.256	102.61	98.063	93.468	90.245	105.12	94.339	104.91	95.747	97.202	96.887	94.671	95.932	93.033
96.793	98.741	94.492	98.226	102.62	98.067	93.469	90.232	105.1	94.281	104.87	95.723	97.18	96.864	94.636	95.916	93.001
96.77	98.711	94.478	98.201	102.6	98.035	93.45	90.226	105.09	94.245	104.86	95.702	97.166	96.845	94.619	95.899	92.98
96.746	98.682	94.472	98.171	102.59	97.998	93.433	90.21	105.07	94.241	104.84	95.644	97.139	96.826	94.587	95.881	92.969
96.719	98.651	94.45	98.138	102.57	97.998	93.411	90.189	105.07	94.206	104.81	95.62	97.114	96.808	94.561	95.869	92.934
96.697	98.627	94.429	98.117	102.55	97.981	93.392	90.19	105.06	94.209	104.79	95.596	97.087	96.789	94.542	95.848	92.918
96.674	98.6	94.425	98.102	102.54	97.953	93.379	90.16	105.05	94.162	104.78	95.575	97.069	96.772	94.507	95.836	92.891
96.649	98.576	94.405	98.078	102.52	97.941	93.372	90.156	105.03	94.122	104.76	95.537	97.041	96.753	94.478	95.819	92.862
96.623	98.548	94.38	98.042	102.52	97.899	93.337	90.141	105.02	94.091	104.73	95.493	97.007	96.736	94.455	95.808	92.832
96.595	98.522	94.351	98.003	102.52	97.896	93.301	90.123	105.01	94.051	104.7	95.475	96.982	96.716	94.422	95.787	92.809
96.571	98.494	94.336	97.994	102.52	97.845	93.289	90.107	105	94.013	104.68	95.465	96.953	96.694	94.389	95.772	92.782
96.546	98.467	94.313	97.955	102.5	97.813	93.284	90.089	104.99	93.974	104.66	95.434	96.951	96.671	94.356	95.753	92.763
96.519	98.441	94.286	97.916	102.49	97.805	93.269	90.071	104.98	93.934	104.63	95.396	96.919	96.648	94.326	95.741	92.735
96.494	98.413	94.283	97.889	102.48	97.787	93.263	90.056	104.96	93.879	104.62	95.346	96.917	96.624	94.295	95.72	92.703
96.469	98.387	94.257	97.869	102.45	97.746	93.253	90.041	104.95	93.86	104.6	95.347	96.87	96.603	94.278	95.704	92.683
96.441	98.355	94.245	97.827	102.44	97.746	93.227	90.02	104.94	93.815	104.55	95.306	96.827	96.588	94.243	95.696	92.654
96.419	98.332	94.23	97.821	102.44	97.754	93.222	90.026	104.94	93.787	104.53	95.278	96.785	96.569	94.214	95.685	92.63
96.399	98.311	94.229	97.794	102.43	97.764	93.224	90.022	104.92	93.758	104.5	95.264	96.781	96.547	94.21	95.665	92.603
96.379	98.277	94.228	97.796	102.41	97.776	93.225	90.022	104.91	93.739	104.51	95.214	96.748	96.527	94.185	95.653	92.579
96.359	98.257	94.207	97.761	102.4	97.754	93.218	90.01	104.9	93.719	104.51	95.2	96.751	96.507	94.153	95.634	92.561
96.337	98.235	94.207	97.734	102.38	97.717	93.217	90	104.88	93.705	104.49	95.176	96.726	96.487	94.137	95.618	92.549
96.316	98.207	94.197	97.716	102.36	97.731	93.193	89.991	104.87	93.699	104.49	95.132	96.694	96.467	94.113	95.6	92.533
96.289	98.178	94.183	97.681	102.35	97.745	93.163	89.976	104.86	93.653	104.45	95.072	96.683	96.444	94.08	95.577	92.505
96.261	98.162	94.161	97.637	102.34	97.709	93.155	89.958	104.85	93.606	104.41	95.058	96.662	96.42	94.042	95.566	92.477
96.233	98.135	94.135	97.604	102.32	97.691	93.113	89.935	104.83	93.565	104.38	95.05	96.623	96.4	94.013	95.547	92.453
96.208	98.12	94.123	97.586	102.31	97.654	93.108	89.934	104.82	93.516	104.38	95.013	96.59	96.377	93.982	95.527	92.424
96.183	98.092	94.108	97.56	102.28	97.609	93.093	89.922	104.8	93.477	104.37	94.986	96.57	96.356	93.95	95.506	92.406
96.158	98.075	94.092	97.516	102.26	97.617	93.061	89.899	104.79	93.442	104.35	94.969	96.536	96.336	93.924	95.487	92.384
96.139	98.06	94.088	97.516	102.24	97.59	93.055	89.898	104.78	93.414	104.34	94.948	96.526	96.314	93.899	95.469	92.364
96.113	98.031	94.069	97.483	102.24	97.54	93.036	89.869	104.78	93.377	104.31	94.911	96.481	96.301	93.863	95.457	92.335
96.09	97.998	94.06	97.448	102.23	97.485	93.011	89.868	104.77	93.377	104.28	94.874	96.467	96.283	93.837	95.44	92.319
96.063	97.96	94.045	97.41	102.22	97.495	93.012	89.848	104.76	93.366	104.22	94.824	96.439	96.262	93.809	95.421	92.294
96.036	97.927	94.038	97.363	102.2	97.469	93.002	89.842	104.75	93.355	104.18	94.778	96.41	96.243	93.78	95.401	92.267
96.016	97.913	94.029	97.326	102.19	97.451	92.998	89.824	104.73	93.354	104.16	94.76	96.388	96.232	93.758	95.39	92.24
95.991	97.899	94.007	97.276	102.17	97.405	92.973	89.801	104.72	93.356	104.13	94.756	96.355	96.217	93.734	95.373	92.209
95.963	97.861	93.982	97.227	102.15	97.322	92.938	89.78	104.71	93.333	104.1	94.716	96.325	96.202	93.701	95.354	92.179
95.937	97.841	93.962	97.198	102.13	97.272	92.899	89.757	104.7	93.304	104.07	94.726	96.284	96.189	93.671	95.336	92.156
95.908	97.805	93.938	97.151	102.12	97.199	92.862	89.732	104.69	93.278	104.03	94.692	96.245	96.172	93.639	95.316	92.132
95.882	97.773	93.916	97.105	102.12	97.172	92.826	89.706	104.67	93.268	104	94.668	96.238	96.152	93.604	95.297	92.103
95.859	97.762	93.896	97.085	102.11	97.131	92.8	89.697	104.66	93.246	103.97	94.69	96.199	96.134	93.574	95.282	92.077
95.84	97.762	93.879	97.059	102.08	97.081	92.777	89.68	104.64	93.249	103.96	94.692	96.186	96.119	93.56	95.264	92.065
95.82	97.748	93.878	97.05	102.08	97.059	92.772	89.668	104.63	93.232	103.93	94.685	96.164	96.1	93.537	95.246	92.044
95.795	97.724	93.871	97.021	102.07	97.068	92.753	89.656	104.63	93.185	103.92	94.632	96.118	96.082	93.503	95.231	92.013
95.772	97.704	93.854	97.01	102.06	97.055	92.736	89.648	104.61	93.162	103.9	94.637	96.084	96.061	93.471	95.214	91.986
95.752	97.683	93.845	96.989	102.05	97.058	92.731	89.651	104.6	93.155	103.89	94.601	96.055	96.044	93.456	95.195	91.97
95.73	97.658	93.846	96.991	102.05	97.061	92.732	89.655	104.58	93.109	103.86	94.574	96.03	96.023	93.436	95.181	91.944
95.706	97.638	93.835	96.97	102.03	97.077	92.722	89.656	104.57	93.065	103.85	94.54	95.991	96.001	93.405	95.158	91.918
95.682	97.609	93.818	96.933	102.03	97.064	92.71	89.645	104.57	93.027	103.8	94.497	95.955	95.983	93.377	95.145	91.898
95.669	97.591	93.816	96.943	102.03	97.085	92.71	89.658	104.55	93.03	103.79	94.497	95.945	95.969	93.366	95.129	91.888
95.65	97.572	93.81	96.92	102.03	97.067	92.696	89.657	104.54	93.013	103.78	94.486	95.915	95.948	93.451	95.115	91.863
95.63	97.548	93.799	96.902	102.01	97.059	92.686	89.662	104.54	92.987	103.76	94.459	95.88	95.932	93.427	95.106	91.844
95.607	97.521	93.803	96.888	102	97.065	92.676	89.668	104.53	92.971	103.72	94.42	95.868	95.911	93.399	95.087	91.813
95.584	97.503	93.811	96.868	102	97.015	92.68	89.674	104.51	92.961	103.68	94.399	95.826	95.892	93.364	95.071	91.785
95.568	97.473	93.817	96.837	102	97.007	92.685	89.677	104.5	92.971	103.66	94.373	95.796	95.876	93.343	95.056	91.77
95.551	97.479	93.821	96.811	102.01	97.034	92.688	89.657	104.49	92.952	103.63	94.323	95.766	95.855	93.309	95.036	91.744
95.531	97.47	93.827	96.762	102.01	97.063	92.695	89.646	104.48	92.939	103.6	94.293	95.713	95.84	93.276	95.017	91.713
95.513	97.467	93.818	96.765	102.02	97.004	92.7	89.652	104.47	92.932	103.56	94.27	95.679	95.822	93.243	95.011	91.685
95.506	97.467	93.816	96.748	102.02	96.963	92.701	89.646	104.47	92.952	103.53	94.282	95.678	95.813	93.223	95.006	91.665
95.5	97.442	93.824	96.745	102.03	96.951	92.709	89.65	104.46	92.976	103.52	94.295	95.671	95.804	93.236	94.997	91.65
95.487	97.42	93.829	96.728	102.03	96.92	92.713	89.655	104.45	92.99	103.49	94.272	95.674	95.787	93.239	94.984	91.627
95.483	97.421	93.821	96.75	102.03	96.933	92.715	89.664	104.44	93.01	103.48	94.252	95.674	95.778	93.238	94.976	91.615
95.485	97.415	93.826	96.765	102.04	96.979	92.714	89.679	104.44	93.054	103.46	94.261	95.68	95.768	93.247	94.977	91.615
95.477	97.406	93.845	96.779	102.04	96.998	92.718	89.685	104.43	93.066	103.41	94.257	95.652	95.762	93.224	94.979	91.593
95.462	97.377	93.86	96.759	102.05	97.022	92.718	89.709	104.42	93.081	103.37	94.247	95.622	95.745	93.196	94.967	91.575
95.451	97.349	93.876	96.727	102.05	97.05	92.718	89.725	104.42	93.099	103.33	94.23	95.61	95.733	93.183	94.955	91.557
95.435	97.333	93.89	96.713	102.05	97.058	92.719	89.716	104.4	93.109	103.28	94.21	95.571	95.724	93.161	94.948	91.535
95.419	97.325	93.892	96.702	102.06	97.055	92.72	89.713	104.39	93.116	103.23	94.177	95.533	95.709	93.134	94.936	91.514
95.411	97.302	93.892	96.709	102.07	97.033	92.722	89.704	104.37	93.139	103.2	94.178	95.538	95.7	93.128	94.929	91.512
95.402	97.299	93.895	96.729	102.07	96.988	92.725	89.715	104.36	93.166	103.16	94.164	95.531	95.693	93.11	94.92	91.497
95.393	97.291	93.896	96.747	102.08	96.997	92.728	89.709	104.34	93.196	103.12	94.167	95.497	95.684	93.086	94.916	91.494
95.378	97.271	93.898	96.764	102.08	96.965	92.728	89.714	104.32	93.208	103.09	94.15	95.459	95.676	93.061	94.903	91.485
95.367	97.274	93.902	96.747	102.09	96.969	92.732	89.711	104.32	93.229	103.04	94.151	95.425	95.666	93.032	94.901	91.458
95.359	97.263	93.917	96.724	102.1	97.007	92.735	89.715	104.31	93.236	103	94.144	95.408	95.656	93.004	94.907	91.433
95.342	97.257	93.926	96.71	102.1	97.014	92.737	89.698	104.29	93.231	102.97	94.124	95.366	95.646	92.971	94.9	91.409
95.334	97.242	93.925	96.687	102.11	97.049	92.747	89.692	104.28	93.246	102.94	94.147	95.357	95.636	92.956	94.892	91.399
95.337	97.24	93.933	96.708	102.11	97.072	92.749	89.716	104.28	93.277	102.91	94.161	95.364	95.638	92.951	94.896	91.39
95.335	97.238	93.944	96.718	102.12	97.114	92.748	89.729	104.28	93.301	102.86	94.154	95.366	95.639	92.985	94.884	91.374
95.331	97.216	93.958	96.695	102.12	97.167	92.752	89.746	104.28	93.331	102.84	94.147	95.364	95.634	92.976	94.877	91.357
95.332	97.204	93.97	96.7	102.11	97.246	92.755	89.751	104.28	93.355	102.86	94.154	95.368	95.632	92.973	94.879	91.356
95.334	97.189	93.978	96.708	102.11	97.253	92.759	89.762	104.28	93.392	102.87	94.153	95.377	95.63	92.961	94.876	91.348
95.327	97.167	93.996	96.708	102.11	97.304	92.766	89.781	104.28	93.399	102.86	94.155	95.377	95.616	92.933	94.869	91.335
95.33	97.184	94	96.68	102.11	97.38	92.796	89.796	104.27	93.43	102.82	94.158	95.383	95.614	92.915	94.871	91.316
95.331	97.188	94.007	96.689	102.11	97.469	92.799	89.799	104.26	93.472	102.8	94.17	95.368	95.614	92.896	94.878	91.312
95.323	97.19	94.014	96.695	102.12	97.526	92.801	89.812	104.25	93.492	102.75	94.166	95.342	95.599	92.869	94.866	91.299
95.319	97.195	94.022	96.738	102.13	97.544	92.808	89.8	104.24	93.503	102.7	94.165	95.335	95.6	92.845	94.867	91.285
95.304	97.165	94.025	96.751	102.13	97.568	92.808	89.788	104.22	93.512	102.64	94.165	95.331	95.593	92.811	94.856	91.28
95.293	97.173	94.001	96.734	102.14	97.517	92.798	89.765	104.22	93.521	102.61	94.179	95.326	95.585	92.782	94.848	91.259
95.27	97.16	93.977	96.686	102.13	97.443	92.782	89.745	104.22	93.515	102.58	94.172	95.283	95.571	92.749	94.832	91.239
95.252	97.131	93.96	96.64	102.13	97.426	92.752	89.719	104.21	93.5	102.57	94.168	95.277	95.559	92.736	94.815	91.22
95.235	97.117	93.94	96.601	102.13	97.399	92.709	89.693	104.19	93.5	102.58	94.18	95.257	95.546	92.716	94.8	91.205
95.214	97.096	93.918	96.553	102.12	97.381	92.659	89.676	104.19	93.496	102.57	94.187	95.219	95.535	92.695	94.783	91.185
95.189	97.07	93.896	96.516	102.13	97.345	92.627	89.656	104.17	93.452	102.53	94.192	95.176	95.52	92.667	94.769	91.161
95.171	97.06	93.879	96.52	102.13	97.332	92.629	89.636	104.16	93.429	102.5	94.185	95.159	95.504	92.645	94.762	91.135
95.147	97.026	93.853	96.477	102.13	97.296	92.615	89.616	104.15	93.411	102.48	94.165	95.14	95.485	92.608	94.75	91.11
95.128	97.006	93.842	96.441	102.13	97.305	92.592	89.613	104.14	93.377	102.45	94.169	95.129	95.466	92.585	94.737	91.092
95.104	96.977	93.822	96.418	102.12	97.274	92.564	89.588	104.13	93.344	102.44	94.148	95.097	95.448	92.548	94.722	91.068
95.085	96.958	93.805	96.421	102.1	97.265	92.548	89.573	104.12	93.345	102.44	94.151	95.053	95.431	92.517	94.705	91.059
95.063	96.932	93.805	96.415	102.09	97.268	92.531	89.567	104.11	93.297	102.41	94.155	95.025	95.417	92.485	94.696	91.031
95.043	96.918	93.797	96.406	102.09	97.241	92.528	89.577	104.1	93.275	102.39	94.128	94.99	95.399	92.456	94.688	91.005
95.031	96.905	93.795	96.421	102.08	97.25	92.527	89.585	104.09	93.278	102.39	94.121	94.966	95.383	92.441	94.678	90.994
95.008	96.882	93.77	96.393	102.06	97.259	92.495	89.56	104.07	93.267	102.37	94.125	94.961	95.368	92.41	94.662	90.968
94.982	96.861	93.75	96.356	102.04	97.204	92.459	89.532	104.07	93.239	102.32	94.111	94.929	95.352	92.38	94.647	90.935
94.957	96.829	93.73	96.314	102.02	97.172	92.434	89.509	104.06	93.206	102.29	94.094	94.921	95.337	92.344	94.631	90.911
94.932	96.812	93.708	96.267	102	97.136	92.396	89.487	104.05	93.171	102.27	94.081	94.894	95.319	92.316	94.613	90.886
94.912	96.782	93.697	96.247	102	97.138	92.384	89.484	104.03	93.141	102.24	94.077	94.871	95.303	92.295	94.593	90.868
94.895	96.761	93.679	96.241	101.99	97.112	92.37	89.478	104.02	93.128	102.26	94.081	94.849	95.286	92.273	94.577	90.855
94.873	96.741	93.675	96.236	101.99	97.094	92.365	89.467	104.01	93.11	102.22	94.061	94.808	95.273	92.241	94.561	90.834
94.85	96.716	93.667	96.202	101.99	97.058	92.342	89.455	104.01	93.066	102.19	94.015	94.787	95.255	92.214	94.554	90.809
94.828	96.704	93.658	96.188	101.97	97.072	92.328	89.452	103.99	93.033	102.17	93.972	94.75	95.237	92.183	94.537	90.787
94.803	96.671	93.64	96.147	101.95	97.064	92.303	89.435	103.97	92.987	102.14	93.952	94.73	95.219	92.15	94.519	90.771
94.78	96.644	93.626	96.122	101.94	97.056	92.293	89.416	103.96	92.963	102.12	93.907	94.696	95.203	92.127	94.5	90.75
94.763	96.627	93.609	96.105	101.93	97.029	92.27	89.4	103.95	92.971	102.12	93.906	94.663	95.185	92.108	94.484	90.737
94.738	96.599	93.597	96.094	101.91	96.984	92.265	89.38	103.94	92.931	102.1	93.902	94.639	95.166	92.081	94.464	90.709
94.714	96.569	93.572	96.047	101.89	96.988	92.227	89.358	103.92	92.896	102.08	93.873	94.633	95.146	92.062	94.442	90.683
94.69	96.539	93.544	96.005	101.87	96.966	92.2	89.337	103.91	92.876	102.07	93.837	94.607	95.127	92.031	94.426	90.659
94.666	96.52	93.523	95.997	101.85	96.907	92.167	89.312	103.89	92.841	102.05	93.807	94.588	95.109	92	94.407	90.639
94.645	96.506	93.513	95.964	101.83	96.89	92.15	89.299	103.88	92.819	102.05	93.784	94.563	95.091	91.972	94.39	90.621
94.624	96.486	93.508	95.931	101.83	96.877	92.141	89.295	103.87	92.771	102.03	93.771	94.54	95.071	91.94	94.381	90.594
94.6	96.454	93.493	95.909	101.83	96.878	92.125	89.282	103.85	92.731	101.99	93.741	94.524	95.054	91.912	94.365	90.569
94.582	96.431	93.484	95.884	101.81	96.856	92.098	89.26	103.83	92.734	102	93.702	94.494	95.034	91.905	94.347	90.561
94.555	96.401	93.465	95.843	101.79	96.783	92.071	89.239	103.82	92.691	101.96	93.676	94.479	95.017	91.87	94.332	90.538
94.53	96.369	93.449	95.802	101.77	96.747	92.051	89.22	103.82	92.641	101.93	93.66	94.458	94.996	91.842	94.317	90.512
94.504	96.334	93.428	95.752	101.74	96.711	92.034	89.199	103.8	92.619	101.9	93.656	94.419	94.978	91.815	94.306	90.487
94.477	96.305	93.407	95.736	101.72	96.69	92.003	89.18	103.79	92.593	101.86	93.617	94.384	94.958	91.778	94.288	90.462
94.457	96.293	93.391	95.73	101.71	96.635	92	89.169	103.77	92.597	101.84	93.603	94.356	94.944	91.757	94.269	90.442
94.433	96.28	93.389	95.708	101.68	96.586	91.991	89.163	103.76	92.55	101.83	93.568	94.313	94.925	91.727	94.255	90.413
94.411	96.248	93.372	95.676	101.67	96.569	91.983	89.155	103.74	92.507	101.8	93.548	94.296	94.907	91.707	94.234	90.392
94.387	96.226	93.358	95.67	101.65	96.556	91.974	89.152	103.73	92.471	101.77	93.522	94.266	94.886	91.678	94.223	90.369
94.361	96.2	93.342	95.627	101.61	96.521	91.977	89.144	103.71	92.448	101.74	93.477	94.225	94.865	91.651	94.203	90.346
94.345	96.196	93.316	95.629	101.6	96.462	91.95	89.136	103.7	92.43	101.75	93.485	94.214	94.849	91.638	94.184	90.336
94.322	96.171	93.302	95.599	101.58	96.418	91.93	89.122	103.69	92.392	101.72	93.449	94.209	94.831	91.608	94.172	90.31
94.301	96.148	93.297	95.58	101.57	96.396	91.929	89.127	103.67	92.35	101.7	93.411	94.197	94.81	91.584	94.154	90.287
94.282	96.131	93.288	95.558	101.55	96.392	91.93	89.124	103.65	92.351	101.68	93.363	94.195	94.789	91.558	94.134	90.274
94.259	96.105	93.27	95.537	101.53	96.357	91.904	89.118	103.63	92.326	101.67	93.346	94.163	94.769	91.529	94.117	90.266
94.231	96.076	93.26	95.502	101.5	96.308	91.883	89.11	103.62	92.285	101.62	93.32	94.132	94.747	91.495	94.104	90.242
94.206	96.053	93.236	95.474	101.47	96.273	91.848	89.089	103.6	92.244	101.61	93.282	94.115	94.728	91.469	94.084	90.213
94.179	96.028	93.222	95.434	101.44	96.237	91.83	89.081	103.59	92.202	101.57	93.249	94.077	94.706	91.452	94.062	90.192
94.159	96.007	93.208	95.412	101.43	96.239	91.823	89.062	103.58	92.181	101.54	93.214	94.056	94.686	91.449	94.049	90.169
94.136	95.994	93.186	95.396	101.42	96.227	91.811	89.049	103.56	92.142	101.51	93.173	94.038	94.667	91.422	94.034	90.14
94.114	95.983	93.166	95.375	101.4	96.16	91.774	89.031	103.55	92.131	101.5	93.137	94	94.649	91.404	94.016	90.123
94.092	95.954	93.166	95.379	101.38	96.152	91.775	89.034	103.53	92.097	101.46	93.127	93.973	94.63	91.379	94.003	90.097
94.071	95.941	93.148	95.355	101.36	96.112	91.764	89.013	103.52	92.074	101.43	93.108	93.957	94.61	91.359	93.987	90.084
94.044	95.917	93.124	95.304	101.34	96.095	91.735	88.99	103.5	92.032	101.4	93.091	93.923	94.592	91.327	93.965	90.059
94.017	95.893	93.102	95.269	101.31	96.028	91.696	88.969	103.48	91.986	101.38	93.066	93.899	94.572	91.291	93.944	90.041
93.992	95.865	93.085	95.235	101.28	95.988	91.659	88.966	103.47	91.936	101.36	93.034	93.861	94.553	91.261	93.926	90.022
93.969	95.834	93.067	95.211	101.28	95.953	91.658	88.951	103.45	91.89	101.34	93.014	93.835	94.535	91.228	93.912	90.001
93.949	95.814	93.045	95.186	101.25	95.941	91.631	88.933	103.43	91.869	101.34	92.979	93.834	94.518	91.202	93.894	89.99
93.926	95.788	93.032	95.149	101.22	95.883	91.622	88.92	103.42	91.838	101.33	92.954	93.815	94.501	91.168	93.879	89.963
93.902	95.762	93.015	95.117	101.19	95.875	91.598	88.897	103.41	91.789	101.31	92.931	93.806	94.482	91.141	93.858	89.935
93.878	95.747	93.001	95.093	101.19	95.863	91.584	88.881	103.39	91.744	101.27	92.893	93.784	94.463	91.104	93.841	89.909
93.854	95.719	92.991	95.067	101.16	95.837	91.57	88.878	103.37	91.723	101.24	92.877	93.756	94.445	91.078	93.824	89.887
93.83	95.695	92.97	95.024	101.12	95.774	91.534	88.853	103.35	91.724	101.23	92.857	93.717	94.426	91.059	93.808	89.874
93.806	95.668	92.955	94.995	101.1	95.731	91.505	88.848	103.34	91.682	101.21	92.835	93.688	94.406	91.033	93.791	89.85
93.783	95.64	92.941	94.969	101.08	95.687	91.487	88.849	103.32	91.635	101.2	92.791	93.679	94.385	91.005	93.774	89.831
93.759	95.608	92.929	94.94	101.06	95.687	91.482	88.849	103.31	91.594	101.17	92.765	93.641	94.366	90.975	93.758	89.808
93.743	95.586	92.921	94.939	101.04	95.67	91.484	88.858	103.3	91.578	101.16	92.737	93.636	94.346	90.962	93.744	89.783
93.719	95.562	92.893	94.9	101.01	95.622	91.451	88.835	103.28	91.54	101.14	92.699	93.627	94.331	90.946	93.727	89.767
93.7	95.55	92.877	94.871	100.98	95.622	91.423	88.82	103.26	91.541	101.14	92.695	93.606	94.314	90.919	93.706	89.752
93.677	95.521	92.854	94.852	100.95	95.583	91.391	88.8	103.25	91.501	101.13	92.651	93.586	94.296	90.886	93.686	89.734
93.654	95.495	92.836	94.831	100.94	95.575	91.373	88.787	103.24	91.461	101.12	92.616	93.559	94.277	90.864	93.67	89.709
93.633	95.474	92.826	94.797	100.94	95.558	91.366	88.775	103.22	91.437	101.1	92.582	93.544	94.254	90.846	93.654	89.689
93.611	95.46	92.81	94.763	100.91	95.546	91.363	88.776	103.21	91.405	101.06	92.544	93.516	94.238	90.823	93.639	89.664
93.589	95.432	92.803	94.737	100.89	95.525	91.36	88.768	103.2	91.391	101.04	92.497	93.482	94.219	90.797	93.62	89.645
93.566	95.412	92.79	94.703	100.86	95.499	91.346	88.751	103.19	91.355	101.02	92.487	93.463	94.198	90.762	93.604	89.618
93.544	95.386	92.78	94.674	100.85	95.46	91.326	88.736	103.18	91.314	101	92.462	93.455	94.18	90.726	93.585	89.595
93.526	95.369	92.78	94.664	100.84	95.46	91.319	88.737	103.17	91.266	100.98	92.443	93.434	94.162	90.701	93.568	89.572
93.508	95.349	92.775	94.656	100.83	95.466	91.31	88.74	103.16	91.239	100.97	92.427	93.404	94.148	90.68	93.558	89.559
93.492	95.338	92.762	94.64	100.82	95.422	91.284	88.727	103.16	91.236	100.93	92.411	93.404	94.137	90.654	93.546	89.536
93.465	95.305	92.739	94.591	100.8	95.347	91.243	88.703	103.15	91.206	100.9	92.373	93.379	94.12	90.624	93.525	89.506
93.443	95.277	92.715	94.544	100.8	95.312	91.211	88.683	103.13	91.18	100.89	92.375	93.365	94.1	90.601	93.505	89.485
93.419	95.264	92.696	94.516	100.79	95.246	91.175	88.666	103.12	91.148	100.86	92.384	93.326	94.081	90.571	93.488	89.458
93.393	95.233	92.674	94.477	100.77	95.19	91.149	88.653	103.1	91.121	100.83	92.377	93.284	94.062	90.538	93.472	89.434
93.37	95.211	92.656	94.461	100.77	95.212	91.131	88.638	103.08	91.077	100.79	92.336	93.276	94.042	90.506	93.455	89.406
93.352	95.195	92.64	94.422	100.76	95.173	91.116	88.628	103.07	91.076	100.77	92.332	93.251	94.029	90.482	93.449	89.393
93.329	95.173	92.619	94.402	100.74	95.125	91.1	88.609	103.06	91.036	100.75	92.286	93.223	94.008	90.456	93.43	89.373
93.304	95.144	92.609	94.361	100.72	95.1	91.071	88.594	103.04	90.992	100.73	92.248	93.2	93.986	90.423	93.41	89.356
93.286	95.136	92.61	94.348	100.7	95.061	91.045	88.586	103.03	90.963	100.73	92.211	93.18	93.964	90.426	93.393	89.332
93.268	95.115	92.599	94.335	100.68	95.078	91.044	88.579	103.01	90.931	100.72	92.171	93.159	93.948	90.412	93.379	89.311
93.244	95.083	92.586	94.301	100.66	95.082	91.014	88.571	103	90.888	100.7	92.146	93.112	93.929	90.39	93.364	89.29
93.231	95.069	92.579	94.304	100.64	95.048	91.005	88.566	102.98	90.895	100.72	92.139	93.094	93.914	90.375	93.346	89.283
93.209	95.04	92.568	94.311	100.61	95.048	91.002	88.566	102.97	90.855	100.69	92.105	93.081	93.896	90.341	93.334	89.256
93.192	95.019	92.563	94.293	100.61	95.086	91.007	88.572	102.96	90.824	100.66	92.077	93.077	93.877	90.314	93.318	89.237
93.171	95.008	92.561	94.273	100.59	95.074	91	88.573	102.94	90.789	100.63	92.04	93.078	93.856	90.282	93.299	89.211
93.152	94.985	92.539	94.257	100.56	95.053	90.989	88.561	102.93	90.781	100.62	92.005	93.056	93.838	90.263	93.28	89.198
93.133	94.952	92.527	94.244	100.56	95.045	90.971	88.556	102.92	90.736	100.62	91.984	93.029	93.824	90.24	93.267	89.17
93.113	94.924	92.512	94.221	100.53	95.002	90.944	88.546	102.91	90.702	100.62	91.983	93.012	93.806	90.222	93.254	89.154
93.092	94.898	92.493	94.216	100.51	95.004	90.941	88.524	102.89	90.68	100.6	91.949	92.979	93.791	90.199	93.234	89.138
93.071	94.875	92.477	94.193	100.48	94.97	90.909	88.517	102.88	90.634	100.61	91.909	92.962	93.77	90.177	93.214	89.115
93.049	94.853	92.468	94.18	100.48	94.967	90.911	88.521	102.86	90.593	100.57	91.89	92.931	93.751	90.15	93.196	89.088
93.029	94.827	92.458	94.16	100.46	94.954	90.914	88.512	102.85	90.558	100.55	91.862	92.906	93.732	90.122	93.178	89.079
93.015	94.816	92.451	94.147	100.45	94.972	90.919	88.504	102.84	90.534	100.54	91.822	92.904	93.716	90.098	93.167	89.07
92.993	94.8	92.437	94.132	100.43	94.92	90.901	88.487	102.82	90.509	100.52	91.8	92.864	93.699	90.073	93.159	89.042
92.971	94.777	92.429	94.101	100.41	94.903	90.876	88.473	102.81	90.476	100.51	91.767	92.837	93.681	90.044	93.142	89.018
92.945	94.748	92.409	94.055	100.38	94.834	90.844	88.452	102.79	90.429	100.48	91.754	92.814	93.664	90.015	93.123	88.993
[truncated: 41,201 more rows]
