# Supplementary material for: Global sleep homeostasis reflects temporally and spatially integrated local cortical neuronal activity
Source: eLife. 2020 Jul 2;9:e54148. doi: 10.7554/eLife.54148 (PMC7332296; doi:10.7554/eLife.54148)
Supplement: Figure 4—source data 1. [file elife-54148-fig4-data1.zip]

Archive with 10 entries (9 files):
- Figure 4/Interspike-Intervals-Fig4B.csv
- Figure 4/Off Occupancy/
- Figure 4/Off Occupancy/Off-Occupancy-Mouse-1.csv
- Figure 4/Off Occupancy/Off-Occupancy-Mouse-2.csv
- Figure 4/Off Occupancy/Off-Occupancy-Mouse-3.csv
- Figure 4/Off Occupancy/Off-Occupancy-Mouse-4.csv
- Figure 4/Off Occupancy/Off-Occupancy-Mouse-5.csv
- Figure 4/Off Occupancy/Off-Occupancy-Mouse-6.csv
- Figure 4/Parameters-Off-Period-Detection.csv
- Figure 4/Source Data Legend.pdf
