# Supplementary material for: Global sleep homeostasis reflects temporally and spatially integrated local cortical neuronal activity
Source: eLife. 2020 Jul 2;9:e54148. doi: 10.7554/eLife.54148 (PMC7332296; doi:10.7554/eLife.54148)
Supplement: Figure 4—source data 1. [file elife-54148-fig4-data1.zip › Figure 4/Interspike-Intervals-Fig4B.csv]

State	Inter-spike Interval (ms)
Wake	120
Wake	36
Wake	1
Wake	80
Wake	29
Wake	62
Wake	84
Wake	34
Wake	36
Wake	17
Wake	112
Wake	53
Wake	16
Wake	64
Wake	42
Wake	34
Wake	37
Wake	56
Wake	205
Wake	75
Wake	23
Wake	70
Wake	66
Wake	59
Wake	139
Wake	13
Wake	13
Wake	143
Wake	97
Wake	120
Wake	41
Wake	20
Wake	8
Wake	14
Wake	11
Wake	22
Wake	21
Wake	6
Wake	71
Wake	66
Wake	6
Wake	16
Wake	9
Wake	25
Wake	23
Wake	39
Wake	1
Wake	43
Wake	14
Wake	24
Wake	18
Wake	32
Wake	5
Wake	9
Wake	20
Wake	82
Wake	7
Wake	19
Wake	1
Wake	38
Wake	10
Wake	45
Wake	163
Wake	31
Wake	26
Wake	1
Wake	14
Wake	104
Wake	89
Wake	31
Wake	45
Wake	18
Wake	49
Wake	79
Wake	110
Wake	33
Wake	71
Wake	32
Wake	28
Wake	16
Wake	72
Wake	44
Wake	59
Wake	28
Wake	3
Wake	31
Wake	217
Wake	132
Wake	22
Wake	265
Wake	16
Wake	132
Wake	27
Wake	137
Wake	23
Wake	28
Wake	67
Wake	45
Wake	20
Wake	57
Wake	22
Wake	23
Wake	33
Wake	13
Wake	26
Wake	64
Wake	151
Wake	14
Wake	85
Wake	104
Wake	46
Wake	12
Wake	53
Wake	14
Wake	17
Wake	118
Wake	38
Wake	21
Wake	33
Wake	70
Wake	36
Wake	1
Wake	15
Wake	38
Wake	36
Wake	82
Wake	32
Wake	9
Wake	16
Wake	32
Wake	21
Wake	115
Wake	28
Wake	74
Wake	12
Wake	71
Wake	27
Wake	28
Wake	16
Wake	31
Wake	39
Wake	12
Wake	17
Wake	7
Wake	4
Wake	10
Wake	22
Wake	10
Wake	25
Wake	58
Wake	18
Wake	20
Wake	66
Wake	70
Wake	27
Wake	14
Wake	1
Wake	13
Wake	19
Wake	91
Wake	30
Wake	5
Wake	25
Wake	32
Wake	116
Wake	25
Wake	21
Wake	51
Wake	9
Wake	29
Wake	18
Wake	36
Wake	15
Wake	8
Wake	1
Wake	168
Wake	52
Wake	50
Wake	23
Wake	30
Wake	40
Wake	21
Wake	12
Wake	22
Wake	15
Wake	34
Wake	36
Wake	27
Wake	86
Wake	13
Wake	29
Wake	1
Wake	34
Wake	1
Wake	30
Wake	41
Wake	29
Wake	52
Wake	32
Wake	11
Wake	5
Wake	11
Wake	150
Wake	24
Wake	29
Wake	91
Wake	47
Wake	20
Wake	56
Wake	17
Wake	21
Wake	73
Wake	19
Wake	15
Wake	109
Wake	14
Wake	28
Wake	12
Wake	13
Wake	24
Wake	11
Wake	1
Wake	15
Wake	11
Wake	21
Wake	30
Wake	66
Wake	14
Wake	27
Wake	1
Wake	24
Wake	11
Wake	69
Wake	18
Wake	16
Wake	18
Wake	7
Wake	9
Wake	23
Wake	23
Wake	74
Wake	20
Wake	34
Wake	83
Wake	10
Wake	36
Wake	23
Wake	61
Wake	1
Wake	31
Wake	29
Wake	17
Wake	5
Wake	1
Wake	13
Wake	1
Wake	17
Wake	1
Wake	25
Wake	80
Wake	13
Wake	19
Wake	138
Wake	22
Wake	35
Wake	17
Wake	5
Wake	14
Wake	16
Wake	15
Wake	1
Wake	9
Wake	1
Wake	12
Wake	1
Wake	13
Wake	23
Wake	5
Wake	37
Wake	26
Wake	7
Wake	1
Wake	42
Wake	8
Wake	15
Wake	7
Wake	10
Wake	1
Wake	33
Wake	32
Wake	53
Wake	26
Wake	36
Wake	1
Wake	23
Wake	25
Wake	19
Wake	16
Wake	7
Wake	19
Wake	1
Wake	15
Wake	11
Wake	42
Wake	14
Wake	15
Wake	30
Wake	23
Wake	23
Wake	50
Wake	48
Wake	30
Wake	12
Wake	38
Wake	57
Wake	20
Wake	7
Wake	20
Wake	12
Wake	19
Wake	13
Wake	20
Wake	12
Wake	153
Wake	151
Wake	13
Wake	25
Wake	11
Wake	1
Wake	10
Wake	21
Wake	49
Wake	11
Wake	48
Wake	16
Wake	1
Wake	1
Wake	29
Wake	28
Wake	3
Wake	1
Wake	9
Wake	81
Wake	33
Wake	18
Wake	12
NREM	55
NREM	23
NREM	102
NREM	23
NREM	12
NREM	51
NREM	77
NREM	28
NREM	38
NREM	163
NREM	78
NREM	134
NREM	23
NREM	121
NREM	13
NREM	12
NREM	12
NREM	16
NREM	34
NREM	54
NREM	18
NREM	48
NREM	13
NREM	17
NREM	56
NREM	35
NREM	141
NREM	80
NREM	78
NREM	28
NREM	224
NREM	115
NREM	127
NREM	113
NREM	10
NREM	132
NREM	38
NREM	21
NREM	127
NREM	182
NREM	14
NREM	22
NREM	103
NREM	109
NREM	112
NREM	217
NREM	121
NREM	6
NREM	233
NREM	162
NREM	142
NREM	176
NREM	151
NREM	24
NREM	160
NREM	29
NREM	258
NREM	182
NREM	84
NREM	147
NREM	171
NREM	234
NREM	110
NREM	85
NREM	256
NREM	14
NREM	121
NREM	71
NREM	7
NREM	196
NREM	42
NREM	367
NREM	154
NREM	179
NREM	169
NREM	232
NREM	133
NREM	66
NREM	155
NREM	29
NREM	248
NREM	9
NREM	192
NREM	335
NREM	380
NREM	116
NREM	117
NREM	23
NREM	210
Wake	24
Wake	19
Wake	22
Wake	145
Wake	50
Wake	1
Wake	83
Wake	175
Wake	58
Wake	66
Wake	118
Wake	26
Wake	28
Wake	35
Wake	17
Wake	99
Wake	106
Wake	37
Wake	37
Wake	36
Wake	56
Wake	31
Wake	37
Wake	68
Wake	37
Wake	65
Wake	16
Wake	5
Wake	19
Wake	23
Wake	18
Wake	118
Wake	1
Wake	9
Wake	22
Wake	85
Wake	12
Wake	6
Wake	40
Wake	21
Wake	25
Wake	12
Wake	27
Wake	12
Wake	10
Wake	18
Wake	16
Wake	12
Wake	9
Wake	15
Wake	111
Wake	1
Wake	51
Wake	18
Wake	6
Wake	17
Wake	9
Wake	18
Wake	1
Wake	73
Wake	9
Wake	1
Wake	96
Wake	15
Wake	28
Wake	1
Wake	61
Wake	73
Wake	21
Wake	19
Wake	33
Wake	31
Wake	1
Wake	18
Wake	13
Wake	15
Wake	42
Wake	29
Wake	34
Wake	52
Wake	1
Wake	12
Wake	21
Wake	322
Wake	94
Wake	77
Wake	43
Wake	6
Wake	17
Wake	13
Wake	7
Wake	34
Wake	16
Wake	15
Wake	107
Wake	45
Wake	142
Wake	43
Wake	10
Wake	23
Wake	4
Wake	1
Wake	14
Wake	28
Wake	25
Wake	23
Wake	8
Wake	25
Wake	41
Wake	19
Wake	17
Wake	27
Wake	10
Wake	45
Wake	72
Wake	27
Wake	37
Wake	10
Wake	39
Wake	27
Wake	31
Wake	17
Wake	21
Wake	6
Wake	56
Wake	91
Wake	1
Wake	146
Wake	40
Wake	74
Wake	10
Wake	65
Wake	9
Wake	51
Wake	35
Wake	35
Wake	45
Wake	15
Wake	1
Wake	23
Wake	77
Wake	31
Wake	20
Wake	1
Wake	9
Wake	39
Wake	22
Wake	23
Wake	8
Wake	17
Wake	22
Wake	30
Wake	18
Wake	8
Wake	14
Wake	114
Wake	52
Wake	27
Wake	129
Wake	14
Wake	12
Wake	94
Wake	70
Wake	12
Wake	106
Wake	127
Wake	110
NREM	29
NREM	158
NREM	111
NREM	14
NREM	69
NREM	119
NREM	251
NREM	153
NREM	168
NREM	1
NREM	119
NREM	97
NREM	23
NREM	160
NREM	258
NREM	117
NREM	177
NREM	7
NREM	6
NREM	66
NREM	68
NREM	73
NREM	109
NREM	67
NREM	20
NREM	22
NREM	109
NREM	43
NREM	15
NREM	173
NREM	216
NREM	194
NREM	50
NREM	9
NREM	47
NREM	11
NREM	48
NREM	234
NREM	183
NREM	140
NREM	114
NREM	274
NREM	114
NREM	105
Wake	57
Wake	87
Wake	15
Wake	34
Wake	10
Wake	49
Wake	41
Wake	177
Wake	36
Wake	70
Wake	59
Wake	134
Wake	170
Wake	215
Wake	9
Wake	238
Wake	94
Wake	149
Wake	15
Wake	7
Wake	33
Wake	15
Wake	52
Wake	37
Wake	42
Wake	1
Wake	108
Wake	221
Wake	240
Wake	7
Wake	92
Wake	154
Wake	49
Wake	233
Wake	57
Wake	191
Wake	20
Wake	38
Wake	11
Wake	15
Wake	6
Wake	25
Wake	8
Wake	8
Wake	26
Wake	20
Wake	8
Wake	25
Wake	36
Wake	20
Wake	15
Wake	176
Wake	14
Wake	44
Wake	32
Wake	101
Wake	16
Wake	30
Wake	20
Wake	136
Wake	80
Wake	1
Wake	547
Wake	23
Wake	71
Wake	7
Wake	124
Wake	51
Wake	37
Wake	19
Wake	26
Wake	19
Wake	28
Wake	19
Wake	22
Wake	101
Wake	57
Wake	8
Wake	9
Wake	112
Wake	91
Wake	68
Wake	100
Wake	63
Wake	12
Wake	71
Wake	158
Wake	1
Wake	49
Wake	36
Wake	52
Wake	122
Wake	131
Wake	27
Wake	9
Wake	32
Wake	304
Wake	63
Wake	25
NREM	26
NREM	17
NREM	42
NREM	133
NREM	89
NREM	113
NREM	154
NREM	229
NREM	49
NREM	14
NREM	12
NREM	9
NREM	158
NREM	149
NREM	179
NREM	235
NREM	311
NREM	228
NREM	186
NREM	165
NREM	198
NREM	12
NREM	308
NREM	15
NREM	178
NREM	124
NREM	135
NREM	135
NREM	238
NREM	146
NREM	228
NREM	233
NREM	174
NREM	418
NREM	418
NREM	170
NREM	135
NREM	216
NREM	159
NREM	190
NREM	331
NREM	338
NREM	149
NREM	399
NREM	99
NREM	19
NREM	305
NREM	437
NREM	298
NREM	98
NREM	103
NREM	27
NREM	90
NREM	220
NREM	206
NREM	139
NREM	309
NREM	277
NREM	270
NREM	113
NREM	247
NREM	109
NREM	170
NREM	368
NREM	171
NREM	323
NREM	212
NREM	285
NREM	220
NREM	317
NREM	309
NREM	188
NREM	346
NREM	52
NREM	233
NREM	319
NREM	275
NREM	266
NREM	135
NREM	175
NREM	564
NREM	564
NREM	1
NREM	201
NREM	153
NREM	154
NREM	218
NREM	103
NREM	168
NREM	59
NREM	111
NREM	179
NREM	133
NREM	150
NREM	127
NREM	94
NREM	302
NREM	599
NREM	757
NREM	1
NREM	194
NREM	318
NREM	253
NREM	319
NREM	486
NREM	281
NREM	367
NREM	235
NREM	183
NREM	212
NREM	246
NREM	262
NREM	357
NREM	184
NREM	104
NREM	213
NREM	149
NREM	193
NREM	86
NREM	134
NREM	186
NREM	5
NREM	315
NREM	234
NREM	11
NREM	184
NREM	36
NREM	14
NREM	240
NREM	134
NREM	136
NREM	310
NREM	231
NREM	157
NREM	409
NREM	166
NREM	221
NREM	163
NREM	433
NREM	345
NREM	12
NREM	315
NREM	262
NREM	364
NREM	202
NREM	180
NREM	173
NREM	146
NREM	46
NREM	144
NREM	193
NREM	313
NREM	515
NREM	515
NREM	259
NREM	196
NREM	343
NREM	196
NREM	166
NREM	285
NREM	220
NREM	229
NREM	282
NREM	267
NREM	103
NREM	190
NREM	304
NREM	52
NREM	132
NREM	215
NREM	133
NREM	183
NREM	142
NREM	453
NREM	210
NREM	136
NREM	96
NREM	98
NREM	175
NREM	133
NREM	386
NREM	182
NREM	216
NREM	209
NREM	224
NREM	287
NREM	163
NREM	147
NREM	1
NREM	225
NREM	131
NREM	252
NREM	171
NREM	301
NREM	154
NREM	191
NREM	143
NREM	265
NREM	185
NREM	135
NREM	185
NREM	195
NREM	160
NREM	192
NREM	242
NREM	8
NREM	148
NREM	458
NREM	275
NREM	209
NREM	380
NREM	194
NREM	234
NREM	159
NREM	174
NREM	369
NREM	91
NREM	157
NREM	111
NREM	137
NREM	272
NREM	197
NREM	157
NREM	306
NREM	280
NREM	298
NREM	151
NREM	5
NREM	141
NREM	349
NREM	262
NREM	609
NREM	199
NREM	134
NREM	177
NREM	169
NREM	335
NREM	198
NREM	218
NREM	188
NREM	466
NREM	466
NREM	344
NREM	90
NREM	164
NREM	135
NREM	330
NREM	306
NREM	213
NREM	242
NREM	581
NREM	581
NREM	91
NREM	72
NREM	251
NREM	234
NREM	413
NREM	310
NREM	174
NREM	101
NREM	136
NREM	268
NREM	220
NREM	1
NREM	262
NREM	184
NREM	234
NREM	13
NREM	209
NREM	215
NREM	843
NREM	135
NREM	45
NREM	275
NREM	248
NREM	225
NREM	240
NREM	365
NREM	344
NREM	10
NREM	238
NREM	177
NREM	283
NREM	331
NREM	411
NREM	411
NREM	96
NREM	369
NREM	183
NREM	293
NREM	144
NREM	199
NREM	252
NREM	166
NREM	181
NREM	303
NREM	142
NREM	489
NREM	245
NREM	131
NREM	261
NREM	258
NREM	349
NREM	217
NREM	259
NREM	265
NREM	208
NREM	272
NREM	166
NREM	222
NREM	176
NREM	100
NREM	149
NREM	250
NREM	510
NREM	510
NREM	649
NREM	717
NREM	350
NREM	151
NREM	533
NREM	209
NREM	232
NREM	152
NREM	213
NREM	144
NREM	285
NREM	584
NREM	310
NREM	163
NREM	144
NREM	369
NREM	313
NREM	144
NREM	156
NREM	307
NREM	195
NREM	113
NREM	24
NREM	114
NREM	228
NREM	179
NREM	233
NREM	264
NREM	154
NREM	10
NREM	208
NREM	257
NREM	4
NREM	110
NREM	170
NREM	128
NREM	232
NREM	89
NREM	286
NREM	130
NREM	112
NREM	209
NREM	212
NREM	89
NREM	202
NREM	337
NREM	251
NREM	104
NREM	192
NREM	249
NREM	153
NREM	513
NREM	513
NREM	125
NREM	215
REM	295
REM	216
REM	180
REM	168
REM	157
REM	632
REM	410
REM	86
REM	166
REM	302
REM	153
REM	146
REM	151
REM	140
REM	137
REM	114
REM	202
REM	26
REM	46
REM	188
REM	32
REM	130
REM	86
REM	115
REM	115
REM	96
REM	195
REM	103
REM	1
REM	191
REM	145
REM	178
REM	229
REM	214
REM	209
REM	38
REM	303
REM	226
REM	626
REM	252
REM	510
REM	510
REM	123
NREM	97
NREM	13
NREM	20
NREM	40
NREM	191
NREM	25
NREM	134
NREM	236
NREM	358
NREM	312
NREM	292
NREM	267
NREM	202
NREM	289
NREM	214
NREM	110
NREM	258
NREM	161
NREM	288
NREM	9
NREM	118
NREM	279
NREM	399
NREM	399
NREM	391
NREM	233
NREM	232
NREM	269
NREM	201
NREM	187
NREM	285
NREM	236
NREM	216
NREM	113
NREM	307
NREM	161
NREM	214
NREM	330
NREM	343
NREM	175
NREM	140
NREM	131
NREM	227
NREM	120
NREM	236
NREM	261
NREM	219
NREM	256
NREM	170
NREM	202
NREM	220
NREM	153
NREM	408
NREM	214
NREM	466
NREM	276
NREM	419
NREM	184
NREM	291
NREM	291
NREM	93
NREM	156
NREM	290
NREM	217
NREM	200
NREM	572
NREM	572
NREM	155
NREM	356
NREM	179
NREM	237
NREM	214
NREM	304
NREM	359
NREM	203
NREM	362
NREM	107
NREM	172
NREM	286
NREM	286
NREM	274
NREM	165
NREM	23
NREM	247
NREM	176
NREM	197
NREM	260
NREM	336
NREM	121
NREM	293
NREM	133
NREM	69
NREM	53
NREM	97
NREM	550
NREM	335
NREM	101
NREM	175
NREM	373
NREM	569
NREM	173
NREM	418
NREM	303
NREM	124
NREM	342
NREM	284
NREM	257
NREM	194
NREM	318
NREM	173
NREM	253
NREM	229
NREM	314
NREM	13
NREM	400
NREM	46
NREM	244
NREM	195
NREM	195
NREM	228
NREM	375
NREM	210
NREM	168
NREM	94
NREM	230
NREM	228
NREM	197
NREM	140
NREM	152
NREM	268
NREM	13
NREM	234
NREM	234
NREM	190
NREM	133
NREM	256
NREM	194
NREM	282
NREM	632
NREM	268
NREM	244
NREM	259
NREM	195
NREM	138
NREM	430
NREM	209
NREM	397
NREM	344
NREM	170
NREM	156
NREM	264
NREM	133
NREM	295
NREM	170
NREM	130
NREM	231
NREM	167
NREM	376
NREM	246
NREM	207
NREM	168
NREM	505
NREM	135
NREM	291
NREM	197
NREM	109
NREM	314
NREM	357
NREM	106
NREM	186
NREM	260
NREM	331
NREM	146
NREM	252
NREM	204
NREM	503
NREM	406
NREM	391
NREM	331
NREM	470
NREM	80
NREM	505
NREM	296
NREM	268
NREM	301
NREM	249
NREM	294
NREM	145
NREM	324
NREM	144
NREM	237
NREM	165
NREM	232
NREM	269
NREM	308
NREM	685
NREM	481
NREM	249
NREM	122
NREM	151
NREM	11
NREM	499
NREM	172
NREM	395
NREM	150
NREM	563
NREM	253
NREM	117
NREM	1
NREM	305
NREM	471
NREM	210
NREM	140
NREM	282
NREM	58
NREM	211
NREM	214
NREM	253
NREM	138
NREM	318
NREM	15
NREM	271
NREM	139
NREM	292
NREM	313
NREM	227
NREM	221
NREM	381
NREM	242
NREM	323
NREM	112
NREM	372
NREM	455
NREM	437
NREM	199
NREM	603
NREM	639
NREM	639
NREM	274
NREM	206
NREM	328
NREM	246
NREM	346
NREM	174
NREM	84
NREM	189
NREM	177
NREM	248
NREM	193
NREM	597
NREM	10
NREM	172
NREM	520
NREM	197
NREM	200
NREM	166
NREM	365
NREM	183
NREM	448
NREM	467
NREM	628
NREM	261
NREM	268
NREM	162
NREM	272
NREM	93
NREM	270
NREM	211
NREM	116
NREM	173
NREM	256
NREM	215
NREM	18
NREM	318
NREM	260
NREM	42
NREM	50
NREM	214
NREM	51
NREM	110
NREM	364
NREM	152
NREM	156
NREM	299
NREM	257
NREM	222
NREM	126
NREM	279
NREM	521
NREM	180
NREM	27
NREM	130
NREM	235
NREM	249
NREM	113
NREM	286
NREM	428
NREM	193
NREM	137
NREM	173
NREM	233
NREM	651
NREM	651
NREM	155
NREM	502
NREM	390
NREM	261
NREM	620
NREM	414
NREM	256
NREM	303
NREM	158
NREM	220
NREM	238
NREM	205
NREM	274
NREM	439
NREM	67
NREM	386
NREM	372
NREM	365
NREM	224
NREM	365
NREM	160
NREM	211
NREM	175
NREM	299
NREM	312
NREM	207
NREM	151
NREM	374
NREM	168
NREM	302
NREM	171
NREM	305
NREM	190
NREM	326
NREM	6
NREM	15
NREM	157
NREM	226
NREM	249
NREM	476
NREM	414
NREM	844
NREM	844
NREM	844
NREM	189
NREM	173
NREM	137
NREM	240
NREM	442
NREM	99
NREM	164
NREM	193
NREM	164
NREM	211
NREM	85
NREM	180
NREM	350
NREM	238
NREM	297
NREM	556
NREM	301
NREM	137
NREM	357
NREM	116
NREM	377
NREM	401
NREM	79
NREM	254
NREM	324
NREM	138
NREM	86
NREM	210
NREM	85
NREM	370
NREM	173
NREM	1
NREM	152
NREM	269
NREM	120
NREM	223
NREM	538
NREM	538
NREM	205
NREM	549
NREM	549
NREM	874
NREM	217
NREM	152
NREM	225
NREM	619
NREM	236
NREM	165
NREM	8
NREM	308
NREM	373
NREM	292
NREM	254
NREM	550
NREM	262
NREM	182
NREM	293
NREM	64
NREM	281
NREM	139
NREM	200
NREM	197
NREM	238
NREM	15
NREM	218
NREM	188
NREM	260
NREM	324
NREM	302
NREM	223
NREM	139
NREM	57
NREM	233
NREM	342
NREM	216
NREM	301
NREM	151
NREM	260
NREM	328
NREM	119
NREM	277
NREM	619
NREM	369
NREM	527
NREM	262
NREM	164
NREM	221
NREM	824
NREM	824
NREM	409
NREM	245
NREM	662
NREM	662
NREM	187
NREM	196
NREM	322
NREM	199
NREM	343
NREM	129
NREM	148
NREM	18
NREM	204
NREM	350
NREM	315
NREM	162
NREM	107
NREM	154
NREM	289
NREM	270
NREM	699
NREM	699
NREM	453
NREM	324
NREM	279
NREM	266
NREM	123
NREM	341
NREM	171
NREM	423
NREM	278
NREM	161
NREM	371
NREM	178
NREM	139
NREM	290
NREM	226
NREM	13
NREM	280
NREM	107
NREM	131
NREM	122
NREM	218
NREM	236
NREM	340
NREM	319
NREM	218
NREM	139
NREM	190
NREM	349
NREM	125
NREM	450
NREM	450
NREM	663
NREM	165
NREM	300
NREM	204
NREM	230
NREM	111
NREM	114
NREM	206
NREM	135
NREM	131
NREM	200
NREM	76
NREM	167
NREM	177
NREM	173
NREM	237
NREM	204
NREM	229
NREM	463
NREM	463
NREM	239
NREM	132
NREM	357
NREM	86
NREM	214
NREM	171
NREM	266
NREM	11
NREM	144
NREM	384
NREM	209
NREM	195
NREM	232
NREM	370
NREM	246
NREM	66
NREM	213
NREM	529
NREM	134
NREM	414
NREM	444
NREM	240
NREM	486
NREM	330
NREM	567
NREM	333
NREM	345
NREM	291
NREM	202
NREM	232
NREM	267
NREM	199
NREM	354
NREM	164
NREM	79
NREM	207
NREM	310
NREM	164
NREM	100
NREM	250
NREM	219
NREM	239
NREM	149
NREM	5
NREM	99
NREM	15
NREM	318
NREM	168
NREM	210
NREM	253
NREM	163
NREM	300
NREM	287
REM	374
REM	355
REM	142
REM	129
REM	462
REM	462
REM	148
REM	8
REM	103
REM	47
REM	164
REM	173
NREM	63
NREM	1
NREM	119
NREM	13
NREM	37
NREM	34
NREM	126
NREM	186
NREM	157
NREM	7
NREM	23
NREM	73
NREM	162
NREM	149
NREM	56
NREM	165
NREM	137
NREM	12
NREM	103
NREM	15
NREM	1
NREM	134
NREM	84
NREM	26
NREM	178
NREM	80
NREM	132
NREM	62
NREM	165
NREM	34
NREM	344
NREM	344
NREM	111
NREM	147
NREM	117
NREM	24
NREM	213
NREM	239
NREM	86
NREM	301
NREM	117
NREM	227
NREM	286
NREM	166
NREM	278
NREM	533
NREM	6
NREM	77
NREM	147
NREM	196
NREM	45
NREM	282
NREM	243
NREM	152
NREM	113
NREM	54
NREM	404
NREM	207
NREM	202
NREM	257
NREM	106
NREM	35
NREM	327
NREM	338
NREM	81
NREM	111
NREM	332
NREM	211
NREM	230
NREM	175
NREM	228
NREM	209
NREM	191
NREM	75
NREM	261
NREM	366
NREM	174
NREM	17
NREM	98
NREM	200
NREM	529
NREM	320
NREM	619
NREM	619
NREM	240
NREM	215
NREM	354
NREM	580
NREM	580
NREM	268
NREM	196
NREM	254
NREM	198
NREM	330
NREM	75
NREM	182
NREM	138
NREM	202
NREM	148
NREM	208
NREM	149
NREM	88
NREM	165
NREM	232
NREM	332
NREM	202
NREM	177
NREM	237
NREM	173
NREM	290
NREM	215
NREM	220
NREM	350
NREM	306
NREM	216
NREM	402
NREM	134
NREM	299
NREM	225
NREM	262
NREM	224
NREM	651
NREM	293
NREM	258
NREM	132
NREM	244
NREM	704
NREM	704
NREM	194
NREM	219
NREM	124
NREM	357
NREM	244
NREM	6
NREM	241
NREM	133
NREM	201
NREM	205
NREM	334
NREM	1
NREM	208
NREM	649
NREM	207
NREM	132
NREM	1131
NREM	104
NREM	136
NREM	110
NREM	340
NREM	30
NREM	163
NREM	92
NREM	458
NREM	194
NREM	404
NREM	187
NREM	100
NREM	231
NREM	199
NREM	133
NREM	357
NREM	273
NREM	101
NREM	401
NREM	401
NREM	27
NREM	169
NREM	164
NREM	250
NREM	247
NREM	174
NREM	162
NREM	139
NREM	187
NREM	8
NREM	286
NREM	339
NREM	168
NREM	424
NREM	104
NREM	418
NREM	119
NREM	7
NREM	57
NREM	370
NREM	449
NREM	504
NREM	504
NREM	243
NREM	189
NREM	517
NREM	62
NREM	264
NREM	410
NREM	142
NREM	229
NREM	212
NREM	76
NREM	219
NREM	21
NREM	11
NREM	15
NREM	14
NREM	48
NREM	170
NREM	33
NREM	595
NREM	100
NREM	21
NREM	241
NREM	176
NREM	117
NREM	12
NREM	138
NREM	152
NREM	465
NREM	232
NREM	166
NREM	129
NREM	113
NREM	145
NREM	100
NREM	186
NREM	119
NREM	217
NREM	314
NREM	134
NREM	284
NREM	114
NREM	353
NREM	10
NREM	316
NREM	643
NREM	553
NREM	115
NREM	8
NREM	588
NREM	820
NREM	820
NREM	154
NREM	390
NREM	250
NREM	217
NREM	299
NREM	617
NREM	8
NREM	441
NREM	441
NREM	559
NREM	389
NREM	159
NREM	174
NREM	99
NREM	95
NREM	13
NREM	268
NREM	374
NREM	131
NREM	312
NREM	249
NREM	236
NREM	244
NREM	503
NREM	112
NREM	123
NREM	218
[truncated: 105,041 more rows]
