# Supplementary material for: Global sleep homeostasis reflects temporally and spatially integrated local cortical neuronal activity
Source: eLife. 2020 Jul 2;9:e54148. doi: 10.7554/eLife.54148 (PMC7332296; doi:10.7554/eLife.54148)
Supplement: Figure 4—source data 1. [file elife-54148-fig4-data1.zip › Figure 4/Off Occupancy/Off-Occupancy-Mouse-1.csv]

LFP 1	LFP 2	LFP 3	LFP 4	LFP 5	LFP 6	LFP 7	LFP 8	LFP 9	LFP 10	LFP 11	LFP 12
0	0	0	0	0	0	0	0	0	0	0	0
0	0	0	0	0	0	0	0	0	0	0	0
0	0	0	0	0	0	0	0	0	0	0	0
0	0	0	0	0	0	0	0	0	0	0	0
0	0	0	0	0	0	0	0	0	0	0	0
0	0	0	12.625	3	0	0	0	0	0	0	0
0	2.775	0	10.65	2	0	0	1.725	0	0	0	0
2.45	0	0	12	2.1	0	8.75	0	0	0	0	0
0	0	0	4.45	2.8	0	5.1	0	0	0	0	0
0	0	0	2.9	0	0	3.075	0	3.175	3.6	0	0
0	0	1.875	16.175	0	0	4.75	0	2.6	0	5.15	0
0	0	0	15.65	7	7.85	8.525	0	0	2.85	0	0
0	0	0	5.15	0	9.3	9.175	0	0	0	0	0
0	0	0	0	0	0	0	0	0	0	0	0
0	5.75	0	9.175	3.475	0	9.85	0	0	0	0	0
0	0	0	0	6	0	5.075	0	0	0	0	0
0	0	0	0	3	0	0	0	0	0	0	0
0	0	0	11.3	0	2.575	0	1.625	0	0	0	0
0	0	0	0	0	0	0	0	0	0	0	0
0	0	0	0	0	0	0	0	0	0	0	0
0	0	0	0	0	0	0	0	0	0	0	0
0	0	0	0	0	0	0	0	0	0	0	0
0	0	0	0	0	0	0	0	0	0	0	0
0	0	0	0	0	0	0	0	0	0	0	0
0	0	0	0	0	0	0	0	0	0	0	0
0	0	0	0	0	0	7.125	0	0	0	0	0
0	0	0	0	0	0	0	0	0	0	0	0
0	0	0	0	0	0	0	0	0	0	0	0
0	0	0	0	0	0	0	0	0	0	0	0
0	0	0	0	0	0	0	0	0	0	0	0
0	0	0	0	0	0	0	0	0	0	0	0
0	0	0	0	0	0	0	0	0	0	0	0
0	0	0	0	0	0	0	0	0	0	0	0
0	0	0	0	0	0	0	0	0	0	0	0
0	0	0	0	0	0	0	0	0	0	0	0
0	0	0	0	0	0	0	0	0	0	0	0
0	0	0	0	0	0	0	0	0	0	0	0
0	0	0	0	0	0	0	0	0	0	0	0
0	0	0	0	0	0	0	0	0	0	0	0
0	0	0	0	0	0	0	0	0	0	0	0
0	0	0	0	0	0	0	0	0	0	0	0
0	0	0	3.125	0	0	5.225	0	0	0	0	0
0	0	0	0	0	0	0	0	0	0	0	0
1.725	0	0	0	0	0	3.325	0	0	0	0	0
0	0	0	8.45	0	0	11.875	0	0	0	0	0
0	0	0	0	0	0	0	0	0	0	0	0
0	0	0	0	0	0	0	0	0	0	0	0
0	0	0	0	0	0	0	0	0	0	0	0
0	0	0	2.9	2.05	0	0	0	0	0	0	0
0	0	0	0	0	0	0	0	0	0	0	0
0	0	0	0	0	0	0	0	0	0	0	0
0	0	0	0	0	0	0	0	0	0	0	0
1.95	0	0	0	0	0	0	0	0	0	0	0
0	0	0	0	0	0	0	0	0	0	0	0
0	0	0	0	0	0	0	0	0	0	0	0
0	0	0	0	0	0	0	0	0	0	0	0
0	0	0	0	0	0	0	0	0	0	0	0
0	0	0	0	0	0	0	0	0	0	0	0
0	0	0	0	0	0	0	0	0	0	0	0
0	0	0	0	0	0	0	0	0	0	0	0
0	0	0	0	0	0	0	0	0	0	0	0
0	0	0	0	0	0	0	0	0	0	0	0
0	0	0	0	0	0	0	0	0	0	0	0
0	0	0	0	4.075	0	5.1	0	0	0	0	0
0	0	0	0	0	0	0	0	0	0	0	0
0	0	0	0	0	0	0	0	0	0	0	0
0	0	0	0	0	0	0	0	0	0	0	0
0	0	0	0	2.6	0	7.55	0	0	0	0	0
0	0	0	0	0	0	0	0	0	0	0	0
0	0	0	0	0	0	0	0	0	0	0	0
0	0	0	0	0	0	0	0	0	0	0	0
0	0	0	0	0	0	0	0	0	0	0	0
0	0	0	0	0	0	0	0	0	0	0	0
0	0	0	0	0	0	0	0	0	0	0	0
0	0	0	0	0	0	0	0	0	0	0	0
0	0	0	0	0	0	0	0	0	0	0	0
0	0	0	0	0	0	0	1.675	0	0	0	0
0	0	0	0	0	0	0	0	0	0	0	0
0	0	0	0	0	0	0	0	0	0	0	0
0	0	0	0	0	0	0	0	0	0	0	0
0	0	0	0	1.975	0	0	0	0	0	0	0
0	0	0	0	0	0	0	0	0	0	0	0
0	0	0	0	2.75	0	15.25	0	0	0	0	0
0	0	0	0	0	0	8.3	0	0	0	0	0
0	0	0	0	0	0	0	0	0	0	0	0
0	0	0	3.8	0	0	0	0	0	0	0	0
0	0	2.45	0	0	0	0	0	0	0	0	0
0	0	0	14.05	0	0	6.875	0	0	0	0	0
0	0	0	0	0	0	0	0	0	0	0	0
0	0	0	0	0	0	0	0	0	0	0	0
0	0	0	0	0	0	0	0	0	0	0	0
0	0	0	0	0	2.9	0	0	0	0	0	0
0	0	0	0	0	0	15.825	0	0	0	0	0
0	0	0	0	0	0	0	0	0	0	0	0
0	0	0	0	0	0	0	0	0	0	0	0
2.05	0	0	0	5.425	0	0	0	0	0	0	0
0	0	0	0	0	0	0	0	0	0	0	0
0	0	0	0	0	0	0	0	0	0	0	0
1.65	0	0	0	3.3	4.2	0	0	0	0	0	0
0	0	0	0	0	0	0	0	0	0	0	0
0	0	4.925	0	6.625	0	2.55	0	0	0	0	0
0	0	0	0	0	0	0	0	0	0	0	0
0	0	1.925	0	0	0	8.425	0	0	0	0	0
0	0	0	0	0	0	0	0	0	0	0	0
0	0	0	0	0	0	0	0	0	0	0	0
0	0	2.025	0	3.3	0	3.525	0	0	0	0	0
0	0	0	0	3.425	0	0	0	0	0	0	0
0	0	0	0	0	0	0	0	0	0	0	0
0	0	0	0	0	0	5.725	1.65	0	0	0	0
0	0	0	0	0	0	0	0	0	0	0	0
0	0	0	0	0	0	0	0	0	0	0	0
0	0	0	0	0	0	6.05	0	0	0	0	0
0	0	0	0	0	0	3.2	0	0	0	0	0
0	0	0	0	0	0	10.125	0	0	0	0	0
0	0	0	0	0	0	0	0	0	0	0	0
0	0	0	0	0	0	0	0	0	0	0	0
0	0	0	0	0	0	5.7	0	0	0	0	0
0	0	0	0	0	0	0	0	0	0	0	0
1.95	0	3.225	0	3.775	0	0	0	0	0	0	0
0	0	2.475	0	4.725	0	10.45	0	0	0	0	0
0	0	0	0	0	0	8.7	0	0	0	0	0
0	0	0	0	0	0	0	0	0	0	0	0
0	0	0	0	0	0	0	0	0	0	0	0
0	0	0	0	0	0	0	0	0	0	0	0
0	0	0	0	0	0	0	0	0	0	0	0
0	0	0	0	0	0	0	0	0	0	0	0
1.9	0	0	0	0	0	2.15	0	0	0	0	0
0	0	0	0	2.95	0	0	0	0	0	0	0
0	0	0	0	0	0	0	0	0	0	0	0
0	0	0	0	0	0	3.375	0	0	0	0	0
0	0	0	0	0	0	0	0	0	0	0	0
0	0	0	0	0	0	2.35	0	0	0	0	0
0	0	0	0	0	2.6	0	2.125	0	0	0	0
0	0	0	0	0	3.025	0	0	0	0	0	0
2.075	0	1.925	0	0	2.475	0	0	0	0	0	0
0	0	0	0	0	0	0	0	0	0	0	0
0	0	0	0	2.05	0	0	0	0	0	0	0
1.75	0	0	0	0	0	0	0	0	0	0	0
0	0	0	0	0	0	0	0	0	0	0	0
0	0	0	3.225	0	3.35	0	0	0	0	0	0
0	0	0	0	0	0	0	0	0	2.925	0	0
0	0	0	0	0	0	0	0	0	0	0	0
0	0	0	0	0	0	0	0	0	0	0	0
0	0	0	0	0	0	0	0	0	0	0	0
0	0	0	0	0	0	3.25	0	0	0	0	0
0	0	0	0	0	0	0	0	0	0	0	0
0	0	0	0	0	0	0	0	0	0	0	0
0	0	0	0	0	0	0	0	0	0	0	0
0	0	0	0	0	0	4.225	0	0	0	0	0
0	0	0	0	0	0	0	0	0	0	0	0
0	0	0	0	0	0	0	0	0	0	0	0
0	0	0	0	0	0	2.475	0	0	0	0	0
0	0	0	0	0	0	3.25	0	0	0	0	0
0	0	0	0	0	0	0	0	0	0	0	0
0	0	0	0	0	0	0	0	0	2.375	0	0
0	0	0	0	0	0	0	0	0	0	0	0
0	0	0	0	0	0	2.275	0	0	0	0	0
0	0	0	0	0	0	0	0	0	0	0	0
0	0	0	0	0	0	0	0	0	0	0	0
0	0	0	0	0	0	0	0	0	0	0	0
0	0	0	0	0	0	0	0	0	0	0	0
0	0	0	3.1	0	0	0	0	0	0	0	0
0	0	0	0	0	0	0	0	0	0	0	0
0	0	0	0	0	0	0	0	0	0	0	0
0	0	0	0	0	0	5.75	0	0	0	0	0
0	0	0	0	0	0	0	0	0	0	0	0
0	0	0	0	0	0	0	0	0	0	0	0
0	0	0	0	0	0	0	0	0	2.625	0	0
0	0	0	0	0	0	0	0	0	0	0	0
0	0	0	0	0	0	0	0	0	0	0	0
0	0	0	0	0	0	0	0	0	0	0	0
0	0	0	0	0	0	0	0	0	0	0	0
0	0	0	0	0	0	0	0	0	0	0	0
0	0	0	0	0	0	0	0	0	0	0	0
0	0	0	0	0	0	0	0	0	0	0	0
0	0	0	0	0	0	0	0	0	0	0	0
0	2.725	0	3.7	0	7	3.45	0	0	0	0	0
0	0	0	0	0	0	3.2	0	0	0	0	0
0	0	0	0	0	0	0	0	0	0	0	0
0	3.5	0	2.8	0	0	2.775	0	0	0	0	0
0	0	0	3.65	0	0	18.85	0	0	0	0	0
0	0	0	0	0	0	0	0	0	0	0	0
0	0	0	0	0	0	0	0	0	0	0	0
0	0	0	0	0	0	0	0	0	0	0	0
0	0	0	0	0	0	0	0	0	0	0	0
0	0	0	0	0	0	0	1.7	0	0	0	0
0	0	0	0	0	2.375	14.5	0	0	0	0	0
0	0	0	0	0	0	3.95	0	0	0	0	0
0	0	0	0	0	0	11.325	0	0	3.475	0	0
0	0	2.55	0	0	4.425	11.975	0	0	0	0	0
0	0	0	0	0	0	0	0	0	0	0	0
0	0	0	0	0	0	14.55	0	0	0	0	0
0	0	0	0	0	0	0	0	0	0	0	0
0	0	0	0	2.275	4.775	10.325	1.75	0	0	0	0
0	0	4.45	0	0	0	0	0	0	0	0	0
0	0	2.3	6.825	0	0	4.1	0	0	0	0	0
0	0	2.2	0	0	0	25.975	0	0	0	0	0
1.75	2.75	0	12.875	2.9	0	18.975	0	0	0	0	0
0	0	0	2.85	0	3.6	2.775	0	0	0	0	0
0	0	0	0	0	0	0	0	0	0	0	0
0	0	0	0	0	0	7.575	0	0	0	0	0
0	0	0	0	0	0	0	0	0	0	0	0
0	0	0	0	0	0	0	0	0	0	0	0
0	0	0	0	0	0	18.375	0	0	0	0	0
0	0	0	0	0	0	3.775	0	0	0	0	0
0	0	0	0	0	0	0	0	0	0	0	0
0	0	0	0	0	0	0	0	0	0	0	0
0	0	0	0	0	0	0	0	0	0	0	0
0	0	0	0	0	0	0	0	0	0	0	0
0	0	0	0	0	0	0	0	0	0	0	0
0	0	0	0	0	2.775	0	0	0	0	0	0
0	0	0	0	0	0	0	0	0	0	0	0
0	0	0	0	0	0	0	0	0	0	0	0
0	0	0	0	0	0	0	0	0	0	0	0
0	0	0	0	0	0	0	0	0	0	0	0
0	0	0	0	4.2	0	2.6	0	0	0	0	0
0	0	0	0	0	0	0	0	0	0	0	0
0	0	0	17.725	0	5.425	0	0	0	0	0	0
0	3.225	0	0	0	0	4.025	0	0	0	0	0
0	2.4	1.875	0	0	3.4	4.15	0	0	0	0	0
0	0	0	0	0	0	0	0	0	0	0	0
0	0	0	4.45	0	7.775	0	0	0	0	0	0
0	0	0	0	0	0	0	0	0	0	0	0
0	0	0	0	0	0	4.85	0	0	0	0	0
0	2.425	0	0	0	0	10.725	0	0	0	0	0
0	0	0	0	0	0	0	0	0	0	0	0
0	0	0	0	0	0	0	0	0	0	0	0
0	0	0	0	0	0	0	0	0	0	0	0
0	0	0	4.575	2.15	0	3.35	0	0	0	0	0
0	0	2.6	0	0	0	0	0	0	0	2.675	0
0	0	0	0	0	0	2.9	0	0	0	0	0
0	0	0	0	0	0	14.1	0	0	0	0	0
0	0	0	0	0	0	0	0	0	0	0	0
0	0	0	0	0	0	0	0	0	0	0	0
0	0	0	0	0	0	0	0	0	0	0	0
0	0	0	0	0	0	4	0	0	0	0	0
0	0	0	0	0	0	0	0	0	0	0	0
1.7	2.725	0	0	0	0	7.8	0	0	0	0	0
0	0	0	0	0	0	0	0	0	0	0	0
0	0	0	0	0	0	0	0	0	0	0	0
0	0	0	0	0	0	0	0	0	2.475	0	0
0	0	0	0	0	3.225	0	0	0	0	0	0
0	0	0	8.15	3.75	0	8.15	0	0	0	0	0
0	2.6	0	0	0	3.575	0	0	0	0	0	0
0	0	0	0	0	0	0	0	0	0	0	0
0	0	0	0	0	0	0	0	0	0	0	0
0	0	0	0	2.275	8.05	3.3	0	2.85	0	0	0
1.65	0	2.1	0	0	11.325	3	0	0	4.225	0	0
0	0	0	0	0	0	0	0	0	0	0	0
0	0	0	0	0	0	0	0	0	0	0	0
0	0	0	0	0	0	0	0	0	0	0	0
0	0	0	0	0	0	0	0	0	0	0	0
0	0	0	0	0	0	4.425	0	0	0	0	0
0	0	0	0	0	0	0	0	0	0	0	0
0	0	0	0	0	0	0	0	0	0	0	0
0	0	0	0	0	0	0	0	0	0	0	0
0	0	0	0	2.725	0	6.125	0	0	0	0	0
0	2.75	0	0	0	0	0	0	0	0	0	0
0	0	0	0	0	0	0	0	0	0	0	0
1.675	0	0	0	0	0	0	0	0	0	2.85	0
0	0	0	0	0	0	0	0	0	0	0	0
0	0	0	0	0	0	0	0	0	0	0	0
0	0	0	0	0	0	0	0	0	0	0	0
0	0	0	0	0	0	0	0	0	0	0	0
0	0	0	0	0	0	0	0	0	0	0	0
0	0	0	0	0	0	0	0	0	0	0	0
0	0	0	0	0	0	8.15	0	0	0	0	0
0	0	0	0	0	0	3.85	0	0	0	0	0
0	0	0	0	0	0	0	0	0	0	0	0
0	0	0	0	0	0	2.2	0	0	0	0	0
0	0	0	0	0	0	0	0	0	0	0	0
0	0	0	4.2	0	0	4.3	0	2.725	0	0	0
0	0	0	0	0	0	0	0	0	0	0	0
0	0	0	0	0	0	0	0	0	0	0	0
0	0	0	4.175	0	0	13.525	0	0	0	0	0
0	0	0	3.575	0	0	15	0	0	0	0	0
1.975	0	3	8.975	0	6.35	15.65	1.7	0	0	0	0
0	0	0	0	0	0	2.95	0	0	0	0	0
0	0	0	0	0	0	4.275	0	0	0	0	0
0	0	0	0	0	0	0	0	0	0	0	0
1.725	0	2	0	0	0	0	0	0	0	0	0
0	0	0	0	0	0	0	0	0	0	0	0
0	0	0	0	0	0	3.475	0	0	0	0	0
0	0	0	0	0	0	0	0	0	0	0	0
0	0	0	0	0	0	0	0	0	0	0	0
0	0	0	0	0	2.4	0	0	0	0	0	0
0	0	0	0	0	0	0	0	0	0	0	0
0	2.65	0	0	0	0	7.275	0	0	0	0	0
0	0	0	0	0	0	0	0	0	0	0	0
0	0	0	0	0	0	3.4	0	0	0	0	0
0	0	0	0	0	0	0	0	0	0	0	0
0	0	0	0	0	0	0	0	0	0	0	0
0	0	0	0	0	0	0	0	0	0	0	0
0	0	0	2.875	2.075	0	32.65	0	0	0	0	0
0	0	0	3.05	0	0	0	0	0	0	0	0
0	0	0	0	0	0	0	0	0	0	0	0
0	0	0	0	0	0	0	0	0	0	0	0
0	0	0	0	0	0	0	0	0	0	0	0
0	0	0	0	0	0	0	0	0	0	0	0
0	0	0	2.675	0	0	12.3	0	0	0	0	0
0	0	0	0	0	0	6.725	0	0	0	0	0
0	0	0	0	0	0	5	0	0	0	0	0
0	0	0	0	0	0	0	0	0	0	0	0
0	0	0	0	0	0	24.475	0	0	0	0	0
0	0	1.875	16.6	2	4.375	21.4	0	0	0	0	0
0	0	0	0	0	0	0	0	0	0	0	0
0	0	0	0	0	0	2.525	0	0	0	0	0
0	0	0	0	0	0	0	0	0	0	0	0
0	0	0	3.075	3.45	0	0	0	0	2.475	0	0
1.65	8.675	2.6	4.075	0	2.95	28.45	3.45	0	0	0	0
0	0	0	0	0	0	2.75	0	0	0	0	0
0	0	0	0	0	0	3.7	0	0	0	0	0
0	0	0	0	0	0	0	0	0	0	0	0
0	0	0	0	0	0	0	0	0	0	0	0
0	0	0	0	0	0	0	0	0	0	0	0
0	0	0	0	0	0	2.3	0	0	0	0	0
0	0	0	0	0	0	0	0	0	0	0	0
0	0	0	0	0	0	0	0	0	0	0	0
0	0	0	0	0	0	0	0	0	0	0	0
0	0	0	0	0	0	2.65	0	0	0	0	0
0	3.225	0	0	0	0	2.375	0	0	0	0	0
0	0	0	0	0	0	0	0	0	0	0	0
0	0	0	0	0	0	0	0	0	0	0	0
0	0	0	0	0	0	0	0	0	0	0	0
0	0	0	0	0	0	0	0	0	0	0	0
0	0	0	0	0	0	3.425	0	0	0	0	0
0	0	0	0	0	0	0	0	0	0	0	0
0	0	0	0	0	0	3.475	0	0	0	0	0
0	0	0	0	0	0	0	0	0	0	0	0
0	0	0	0	0	0	0	0	0	0	0	0
0	0	0	0	0	0	0	0	0	0	0	0
0	0	0	0	0	0	0	0	0	0	0	0
0	0	0	0	0	0	0	0	0	0	0	0
0	0	0	0	0	0	0	0	0	0	0	0
0	0	0	0	0	0	0	0	0	0	0	0
0	0	0	0	0	0	0	0	0	0	0	0
0	0	0	0	0	0	0	0	0	0	0	0
0	0	0	3.425	0	0	3.575	0	0	0	0	0
0	0	0	0	0	3.85	3.1	0	0	0	0	0
0	0	0	0	0	0	0	0	0	0	0	0
0	0	0	0	0	0	0	0	0	0	0	0
0	0	0	0	0	0	0	0	0	0	0	0
0	0	0	0	0	0	0	0	0	0	0	0
0	0	0	0	0	0	3.925	0	0	0	0	0
0	0	0	0	0	0	0	0	0	0	0	0
0	0	0	0	0	0	3.95	0	0	0	0	0
0	0	0	0	0	0	0	0	0	0	0	0
0	0	0	0	0	0	0	0	0	0	0	0
0	0	0	0	0	0	0	0	0	0	0	0
0	0	0	0	0	0	0	2.05	0	0	0	0
0	2.875	0	0	0	2.625	3.8	0	0	0	0	0
0	0	0	0	0	0	0	0	0	0	0	0
0	3.6	0	0	0	0	2.3	0	0	0	0	0
0	0	0	0	0	0	0	0	0	0	0	0
0	0	0	0	0	0	0	0	0	0	0	0
0	0	0	0	0	0	0	0	0	0	0	0
0	0	0	0	0	3.15	8.05	0	0	0	0	0
0	0	0	0	0	0	0	0	0	0	0	0
0	0	2.275	3.6	0	0	2.625	0	0	0	0	0
0	0	0	0	0	0	3.425	0	0	0	0	0
0	0	0	0	0	0	6.525	0	0	0	0	0
2.4	0	0	0	0	0	0	0	0	0	0	0
0	0	0	0	0	0	2.5	0	0	0	0	0
0	0	0	0	0	0	0	0	0	0	0	0
0	0	0	0	0	6.85	15.25	0	0	0	0	0
0	0	0	3.775	3.825	0	6.7	0	0	0	0	0
0	0	0	0	3.775	0	2.525	0	0	0	0	0
0	0	0	0	0	0	0	0	0	0	0	0
0	0	0	0	0	0	0	0	0	0	0	0
0	0	0	0	0	0	0	0	0	0	0	0
0	0	0	0	0	0	4.35	0	0	0	0	0
0	0	0	0	0	0	0	0	0	0	0	0
0	0	0	0	0	0	3.2	0	0	0	0	0
0	0	0	0	0	0	0	0	0	0	0	0
0	0	0	0	0	3.25	4.85	0	0	0	0	0
0	0	0	0	0	5.275	0	0	0	0	0	0
0	0	2.25	0	0	0	0	0	0	0	0	0
0	0	0	0	0	0	0	0	0	0	0	0
0	0	0	0	0	0	5.85	0	0	0	0	0
0	0	0	0	0	0	0	0	0	0	0	0
0	0	0	0	0	0	0	0	0	0	0	0
0	0	0	6.9	0	0	0	0	0	0	0	0
0	0	0	0	0	0	0	0	0	0	0	0
0	0	0	0	2.025	0	3.725	0	0	0	0	0
0	0	2.5	0	0	0	5.8	0	0	0	0	0
0	0	0	0	0	0	0	0	0	0	0	0
0	0	0	0	0	0	0	0	0	0	0	0
1.625	0	2.675	2.7	2.55	0	28.725	5.175	0	10.175	2.975	0
4.025	0	0	12.475	6	5.125	17	6.45	4.4	2.4	2.625	0
3.275	2.85	2.325	0	5.3	2.75	15.6	1.875	3.875	0	5.45	0
3.825	3.75	2.95	3.85	3.025	4.225	5.1	4.225	0	0	3.75	0
0	0	0	0	0	0	2.175	0	0	0	0	0
0	0	0	0	0	0	5.25	0	0	0	0	0
0	0	0	4.925	0	0	4.925	0	0	0	0	0
0	6.575	0	15.075	0	0	11.725	0	0	2.725	0	0
1.875	4.9	0	19.55	0	6.45	2.75	0	0	7.7	0	2.275
6.125	8.675	0	10.975	7.475	6.475	0	1.775	0	0	2.75	0
10.825	8.4	11.4	26.125	14.475	11	19.75	2.925	3.1	8.375	2.8	0
0	10.7	0	10.025	3.3	3	18.85	2.75	4.25	0	0	0
3.425	16.975	9.775	22.75	21.1	7.5	22.35	4.55	10.1	6.425	2.925	0
25.225	24.625	18.275	27.9	21.6	21.45	28.45	8.975	6.85	13.925	6.775	7.2
8.175	24.975	6.8	18.925	20.775	24.525	29	4.375	7.625	3.875	2.475	0
8.325	3.175	11.275	25.45	24.425	11.5	16.525	0	4.15	10.05	0	0
2.25	12.475	3.85	26.225	4.9	12.625	26.9	2.45	0	0	6.625	0
8.2	0	5.775	9.625	9.175	0	7.475	0	0	7.375	0	0
13.9	19.825	17.025	24.625	17.825	20.075	18.35	13.375	12.275	11.525	7.6	2.6
1.7	11.175	5.075	18.175	14.875	13.625	43.25	7.5	3.5	0	4.375	0
12.875	21.575	21.975	23.725	28.925	13.975	28.375	12.75	8.125	14.275	5.475	3.525
0	3.075	0	0	0	0	8.675	1.75	0	0	0	0
0	0	0	0	3.625	0	3.7	0	0	0	0	0
0	0	0	0	0	0	0	0	0	0	0	0
0	0	0	0	0	0	0	0	0	2.45	0	0
0	0	0	15.375	6.45	2.9	11.45	0	0	0	0	0
0	2.65	2.225	4.475	2.95	2.6	6.05	0	0	4.225	0	0
0	0	2.5	10.875	0	0	4	0	2.25	0	0	0
0	0	0	13.525	5.125	2.625	3.5	0	0	0	0	0
1.925	0	2.45	0	0	0	12.025	0	0	0	0	0
0	0	0	5.1	0	0	10.925	0	0	0	0	0
0	0	0	10.75	0	0	7.55	0	0	0	0	0
0	2.475	0	2.925	0	0	0	0	2.8	0	0	0
0	0	2.3	4.25	0	2.925	11.95	0	0	0	0	0
0	0	0	10.675	2.95	4	20.075	0	0	0	0	0
0	0	3.075	0	2.125	0	2.75	0	0	2.375	2.575	0
0	0	0	0	0	0	0	0	0	0	0	0
0	2.5	3.4	8.175	0	0	0	0	0	0	0	0
0	0	0	3.25	0	0	2.65	0	0	0	0	0
0	0	3.2	0	0	0	0	0	0	3.1	0	0
0	0	3	0	0	0	0	0	0	0	0	0
0	0	0	0	0	0	0	0	0	0	0	0
0	0	0	6.075	0	0	0	0	0	0	0	0
0	0	0	3.925	2.775	3.225	2.25	0	0	0	3.25	0
0	0	3.375	0	0	0	5.55	0	0	0	0	0
0	0	0	0	0	0	0	0	0	0	0	0
0	0	0	7.85	0	0	0	0	0	0	0	0
0	5	0	0	0	0	0	0	0	0	0	0
0	0	0	0	0	0	4.375	0	0	0	0	0
0	0	0	0	0	0	0	0	0	0	0	0
0	0	0	0	2.4	0	0	0	0	0	0	0
0	0	0	3.35	0	0	2.675	3.475	1.9	0	0	0
0	0	0	0	0	0	0	0	0	0	0	0
0	5.725	2.025	13.025	0	0	6.75	0	0	0	0	0
0	0	0	14.025	0	0	30.45	0	0	3.25	2.45	0
0	0	0	8.9	0	2.475	30.925	0	0	2.75	0	0
0	0	0	3.65	0	0	0	0	0	0	0	0
0	0	0	0	0	0	0	0	0	0	0	0
0	2.5	0	0	0	0	0	0	0	0	0	0
0	0	0	0	0	0	0	0	0	0	0	0
0	0	0	0	0	0	0	0	0	0	0	0
0	0	0	0	0	0	0	0	0	0	0	0
0	0	0	0	0	0	0	0	0	0	0	0
0	0	1.925	0	0	0	0	0	0	0	0	0
0	0	0	0	0	0	0	0	0	0	0	0
0	0	0	0	0	0	0	0	0	0	0	0
0	0	0	0	0	0	0	0	0	0	0	0
0	0	0	0	0	0	0	0	0	0	0	0
0	0	0	0	0	0	0	0	0	0	0	0
0	0	2.05	0	0	0	21.4	0	0	0	0	0
0	0	2.35	0	0	0	15.6	0	0	0	0	0
0	0	0	2.675	0	0	0	0	0	0	0	0
0	0	0	0	8.05	0	0	0	0	3.825	0	0
0	5.875	4.4	2.85	4.275	0	8.675	0	0	0	0	0
0	0	0	3.575	0	0	0	0	0	0	0	0
0	0	0	0	0	0	6.225	0	0	0	0	0
1.825	0	0	5.825	0	4.025	10.4	0	0	2.65	0	0
0	0	0	0	0	0	0	0	0	0	0	0
0	0	0	6.125	0	0	2.475	0	0	0	0	0
0	0	0	8.65	3.55	0	0	0	0	2.625	0	0
0	0	0	3.7	0	0	7.575	0	0	0	0	0
2.1	0	0	17.825	0	0	24.175	0	0	0	0	0
0	0	0	0	0	0	0	0	0	0	0	0
0	4.5	0	18.75	0	0	28.925	0	0	3.775	0	0
0	0	0	6.375	0	0	19.3	0	0	0	0	0
0	0	0	0	0	0	10.575	0	0	0	0	0
0	0	0	2.975	0	0	0	0	0	0	0	0
0	5.425	0	4.275	0	7.05	6.55	0	0	0	0	0
0	0	0	0	0	0	0	0	0	0	0	0
0	2.5	0	0	0	5.15	2.85	0	0	0	0	0
0	3.625	0	2.625	0	3.425	5.325	0	0	0	0	0
0	0	0	2.975	0	3.425	13.15	0	0	4.6	3.15	0
0	0	0	0	0	0	7.775	0	0	0	0	0
0	0	0	0	0	0	0	1.8	0	0	0	0
0	2.5	0	0	0	0	9.125	0	0	0	0	0
0	0	0	2.825	0	10.425	4.7	0	0	0	0	0
0	0	0	3.5	0	0	21.6	0	0	0	0	0
4.7	0	1.95	6.425	2.275	15.925	5.05	0	0	5.7	0	0
0	0	0	0	0	0	0	0	0	0	0	0
0	0	0	0	3.65	0	11.95	0	0	0	0	0
0	0	0	0	0	0	0	0	0	4.35	0	0
0	0	0	0	0	0	15.125	0	0	0	0	0
0	0	0	0	0	0	0	0	0	0	0	0
0	0	0	3.125	0	0	0	0	0	0	0	0
0	0	0	3.9	0	0	0	0	0	0	0	0
0	0	0	0	0	0	5.325	0	0	0	0	0
0	0	0	0	0	0	4.775	0	0	0	0	0
0	2.45	2.05	6.825	1.925	3	10.225	0	1.925	0	0	0
0	0	0	0	0	0	0	0	0	0	0	0
0	0	0	0	0	2.7	0	0	0	0	0	0
0	0	0	0	0	0	0	0	0	0	0	0
0	0	0	0	0	0	0	0	0	2.925	0	0
0	0	0	0	0	0	0	0	0	0	0	0
0	0	0	0	0	0	3.875	0	0	0	0	0
2.025	0	0	0	0	0	0	0	0	0	0	0
0	0	0	0	0	0	7.325	0	0	0	0	0
0	0	0	0	0	0	8.3	0	0	0	0	0
0	0	0	0	0	0	2.4	0	0	0	0	0
0	0	0	0	0	0	0	0	0	0	0	0
0	0	0	0	0	0	0	0	0	0	0	0
0	0	0	0	0	0	0	0	0	0	0	0
0	0	0	0	0	0	0	0	0	0	0	0
0	0	0	0	0	0	2.2	0	0	0	0	0
0	0	0	0	0	0	12.975	0	0	0	0	0
0	4.9	0	0	2.85	0	20.1	0	0	2.75	0	0
0	3.75	0	6.75	3.225	3.225	14.875	0	0	0	0	0
0	7.125	0	7.625	2.35	0	18.625	2.125	0	4.075	0	0
0	6.7	2.225	3.85	8.575	0	41.625	0	0	3.55	2.925	0
2.925	13.1	5.425	12.975	6.725	11.775	19.2	2.625	2.375	2.5	10.25	0
3.675	11.475	5.075	7.225	14.3	8.175	30	7.025	0	17.825	8.5	0
2.075	11.775	4.475	7.425	2.975	2.85	3.65	7	2.45	2.45	8.975	0
15.05	22.525	9.775	12.35	15.8	18.925	23	15.525	8.325	16.55	13.9	2.225
11.2	10.3	10.525	23.325	4.425	14.75	11.425	8.525	2.15	7.025	10.575	10.525
3.55	0	1.975	7.3	0	8.15	19.375	0	1.925	0	2.4	1.7
0	4	0	20.85	2.725	11.3	32.775	1.875	2.2	0	0	0
2.95	0	0	15.975	2.725	0	5.05	0	5.325	6.1	4.8	0
20.175	2.575	9.675	23.7	14.575	13.6	35.1	10.025	7.725	7.6	5.25	2.5
6.575	3.625	4.1	12.625	5.85	8.1	23.2	10.25	9.45	9.325	7.55	0
0	12.15	2.325	26.1	23.25	5.3	39.15	12.675	0	8.6	6.5	1.725
0	3.45	1.925	20.625	2.175	0	2.5	0	0	0	0	0
0	3.575	0	11.2	0	0	5.275	0	2.85	2.975	0	0
0	0	0	9.575	0	0	13.1	0	0	0	0	0
0	2.475	0	3.5	0	4.175	6	0	0	0	0	0
0	0	0	0	0	0	0	0	0	0	0	0
0	3.575	0	0	0	5.1	8.075	1.825	0	0	0	0
1.675	4.375	2.325	10.6	4.425	19.45	36.3	1.675	6.375	5.225	9.475	0
4.2	9.525	4.325	4.575	7.6	8.3	8.1	3.025	2.675	4.075	3.5	0
2.9	13.05	4.325	11.95	11.325	10.25	7.5	0	0	3.7	0	0
0	3.05	3.25	19.825	6.075	0	20.625	0	0	0	3.6	0
2.475	2.75	0	0	0	0	13.85	0	0	0	0	0
0	2.975	0	0	0	2.575	0	0	0	3.5	0	0
0	0	1.925	0	0	0	3.275	1.85	0	0	0	0
0	3.35	0	0	0	6.3	8.75	0	0	2.5	0	0
12.275	11.8	10.525	19.85	14.225	10.775	16.475	0	1.975	0	0	0
20.225	14.75	12.85	20.025	11.975	31.25	12.85	9.225	16.525	12.825	14.85	4.475
0	0	0	0	4.775	3.125	7.95	0	0	0	0	0
0	0	0	3.4	0	3.175	11.125	0	0	0	0	0
0	0	0	0	0	0	0	0	0	0	0	0
0	0	2.375	0	0	0	0	1.825	0	0	0	0
0	0	0	0	0	0	4.35	0	2.025	0	0	0
0	0	0	0	0	0	0	0	0	0	0	0
0	0	0	0	0	0	3.55	0	0	0	0	0
0	0	0	0	0	0	0	0	0	0	0	0
0	0	0	0	0	0	0	0	0	0	0	0
0	2.4	0	0	0	0	9.65	0	0	0	0	0
0	2.8	0	5.55	0	0	0	0	0	0	2.775	0
0	0	0	0	0	0	0	0	0	0	0	0
0	0	0	0	0	0	0	0	0	0	0	0
0	0	0	0	0	0	5.85	0	0	0	0	0
0	0	0	8.2	0	0	4.9	0	0	0	0	0
0	0	0	0	0	0	0	0	0	0	0	0
0	0	0	0	0	0	0	0	0	0	0	0
0	0	0	0	0	0	0	0	0	0	0	0
1.925	0	4.475	10.425	2.525	7.7	34.975	0	0	0	0	0
0	0	0	0	0	0	0	0	2.025	0	0	0
0	0	0	0	3.4	0	10.325	0	0	0	0	0
0	0	2.65	0	2	0	0	1.725	0	0	0	0
0	0	0	4.275	13.675	5.8	24.025	0	0	0	0	0
0	2.375	2.6	0	0	6.675	7.675	2.675	0	0	0	0
0	3.125	0	0	3.1	8.95	42.975	0	2.8	0	0	0
0	0	0	6.9	0	0	17.725	0	0	0	0	0
0	0	0	0	0	0	0	0	0	0	0	0
0	0	0	0	0	0	0	0	0	0	0	0
0	0	0	0	0	0	3.475	0	0	0	0	0
1.775	2.7	2.75	0	0	9.575	11.475	0	0	0	0	0
0	0	0	0	0	0	0	0	0	0	0	0
0	0	0	0	2.525	0	0	0	0	0	0	0
0	0	0	0	0	0	4.05	0	0	0	0	0
9.2	0	2.775	8.75	5.075	9.825	18.15	0	0	5.5	0	0
0	0	0	0	0	0	2.575	0	0	0	0	0
2	2.95	5.9	0	2.5	3.25	2.675	0	0	0	0	0
0	0	0	2.7	0	0	0	0	0	0	0	0
5.3	6.6	0	0	0	4.275	25.45	0	2.125	0	0	0
1.875	0	0	15.075	0	4.425	11.75	0	0	2.45	4.45	0
0	2.4	0	0	3.05	0	5.475	0	0	4.275	2.825	0
0	0	0	2.975	3.275	0	3.05	0	0	4.3	0	0
4.075	0	0	2.825	0	7.375	8.05	0	2.75	5.8	0	0
0	0	0	0	0	0	0	2.425	0	5.5	0	0
0	3.75	0	12.95	7.6	0	17.85	0	0	0	0	0
0	0	0	0	0	0	0	0	1.975	0	0	0
0	10.5	3.075	22.625	0	3.95	15.2	1.625	0	3.45	7.85	1.925
2.175	8.2	2.475	3.725	17.95	7.425	20.325	5.85	5.35	2.45	2.475	1.6
9.75	9.25	10.775	14.95	3.95	11.375	14.925	4.825	6.5	9.85	17.975	4.425
11.55	13.325	12.15	14.65	28.475	13.725	30	1.675	4.3	8.25	0	2.475
16.9	23.975	20.75	23.4	24.325	15.45	27.75	15.175	14.9	12.825	19	11.425
12.8	18.125	17.125	20.375	16.35	25.425	29.4	3.5	14.625	3.25	7.85	0
26.325	26.225	26.45	27.925	33.65	28.875	54.05	19.775	12.025	23.05	9.375	8.05
17.05	20.975	18.225	32.675	37.625	30.95	41.775	7.475	6.525	8.175	5.775	3.95
19.225	22.05	17.7	23.75	28.45	23.775	28.575	14.5	13.375	8.15	13.15	3.75
11.15	18.375	7.65	27.825	16.375	19.3	30.75	10.05	19.25	8.85	13.425	2.6
10.65	21.95	8.775	22.225	16.5	25.475	22.3	7.475	8.575	12	17.85	10.1
29.9	40.2	26.325	49.875	47.125	38.25	44.7	7.525	2.575	17.85	13.825	7.2
28.125	28.8	14.925	38.4	34.5	44.575	29.45	18.075	12.5	18.95	27.35	4.725
27.25	27.675	21.375	34.075	35.075	23.925	53.925	19.8	21.55	29.1	28.325	6.075
21.6	26.75	19.6	28.025	32.25	20.9	50.1	17.85	15.2	21.2	23.025	13.725
17.925	17.45	22	22.425	14.025	18.65	24.35	8.825	9.575	11.175	20.4	7.2
23.075	21.15	23.85	30.175	35.125	29.675	34.275	25.8	24.725	33.1	18.075	14.8
20.025	18.55	16.025	20.225	19.125	10.475	42.875	32.825	22.925	31.6	15.275	15.3
25.15	33.975	24.375	26.9	36.325	25.75	45.025	14	13.4	20.025	15.325	10.8
20.825	29.3	39.425	54.175	41.975	40.95	72.6	13.45	12.9	23.2	14.375	11.425
15.25	22.025	15.05	26.875	16.475	13.075	37.25	5.575	17.5	23.225	4.15	5.95
18.375	22.175	22.1	33.425	23.875	25.425	31	19.2	10	21.05	10.7	7.625
13	22.45	13.575	26.8	25.1	22.15	17.475	10.7	5.4	14.925	9.375	10.9
30.125	36.05	26.45	56.65	53.1	52	59.15	16.675	23.025	25.175	19.425	16.075
26.975	24.075	21.875	23.65	28.575	33.35	32.9	25.2	22.45	29.75	17.825	8.275
16.5	19.75	19.925	18.875	16.075	15.125	22.15	17.65	26.525	16.275	19.775	7.875
24.6	28.975	19.4	41.925	45.55	26.7	42.675	10.975	15.15	20.675	16.225	11.3
17.15	30.325	18.325	45.075	29.55	34.3	39.425	24.125	26.1	10.15	7.475	0
16.35	29.675	18.2	43.575	14.925	19.95	34.15	4.95	13.9	19.95	8.775	16.55
25.525	45.65	21.95	57.725	42.45	36.675	54.125	14.975	11.55	17.525	14.75	5.225
16.35	13.4	16.6	14.15	17.35	18.35	18.7	21.325	13.325	19.95	16.1	7.25
8.55	21.4	7.55	17.45	27.475	18	28.3	13.1	8.15	8.25	13.825	3.95
23.55	30.875	21.1	38.475	39.225	20.75	55.55	14.5	11.675	13.85	2.625	12.45
17.8	24.95	14.725	36.725	31.7	28.425	40.075	23.975	8.1	21.35	22	10.675
7.65	10.45	9.1	27.5	10.85	18.225	50.25	17.075	9.925	25.4	9.025	8.7
11.25	9.55	13.775	17.85	18.325	7.925	22	11.85	5.25	11.525	21.425	6.45
9.55	12.475	3.3	14.25	19.575	16.975	32.075	11.075	12.75	10.5	13.35	6.875
10.9	17.35	5.975	24.275	25.675	29.025	31.675	21.875	12.25	23.525	15.125	9.55
10.65	14.95	16.925	17	21.85	20.15	34.275	26.55	16.375	7.6	9.75	2.925
17.925	27.325	21.05	24.05	37.025	27.525	46.975	15.7	30.225	22.275	19.075	10.55
47.225	53.5	34.475	55.725	40.45	61.5	71.875	38.4	40.6	42.525	34.375	22.45
17.175	18	16.8	51.35	29.975	27.85	50.85	23.3	11.1	26.775	13.725	9.475
21.25	39.225	27.4	59.4	44.075	37.8	53.025	29.125	43.025	33.75	22.525	19.1
4.8	12.625	15.475	39.45	37.075	17.425	39.2	7.725	3.075	7.2	3.475	0
10.525	21.225	14.425	22.725	29.2	16.325	43.875	18.525	17.975	15.275	11.075	18.575
19.025	29.25	38.525	41	41.925	35.45	55.925	23.1	11.3	30.775	20.4	13.45
37.075	33.375	34.95	40.475	41.5	45.05	51.55	15.925	21.975	41.375	29.45	12.425
21.7	31.15	23.175	40	41.825	48	55.725	19.475	11.7	17.725	7.4	12.7
24.425	16.075	23.25	35.375	30.875	26.75	32.525	28.6	30.125	32.55	27.225	7.65
26.05	36.2	17.075	37	39.25	27.475	42.7	17.375	17.225	43.475	27.05	15.325
18.175	28.7	24	46.5	32.45	19.75	44.25	29.675	36.825	33.45	36.15	18.125
54.275	53.5	46.225	51.95	46.1	46.35	62.35	32.125	46.35	42.35	17.1	25.175
21.3	35.2	22.375	31.6	49	30.85	56.65	31.5	19.175	23.475	29.9	12.175
19.35	31.35	29.175	49.025	48	38.95	57.025	30.05	38.825	34.425	21.85	16.7
24.525	27.025	23.075	31.75	32.225	24.85	45.6	11.1	14.45	23.375	20.95	18.3
17.1	18.875	19.6	26.85	18.225	27.725	30.225	19.5	28.6	33.95	9	8.05
22.75	20.825	22.05	24.25	22.6	20.525	31.15	14.75	23.75	29.925	17.2	15.05
15.925	34.175	22.575	30.9	25.675	24.725	25.475	11.35	6.825	17.025	4.1	12.075
12.175	26.425	12.8	29.55	21.225	19.3	32.2	9.5	0	15.65	5.45	5.525
20.625	27.7	20.85	37.875	29.85	27.875	34.2	16.875	20	24.3	16.275	18.15
22.125	37.2	26	49.275	36.175	35.275	51.475	20.925	15.75	29.5	21.675	10.075
14.625	23.2	15.5	25.85	41.2	21.3	55.05	23.825	9.6	23.725	14.6	10
21.05	18.825	18.125	29.025	24.1	20.1	13.275	23.375	25.65	24.775	20.6	11.5
12.325	28.725	16.475	38.025	21.025	24	33.6	13.625	14.825	26.525	16.55	7.425
4.35	4.075	0	5.175	5.05	0	8.275	7.275	6.95	4	16.35	10.35
4.775	21.35	16.725	25.25	4.7	20.575	22.15	7.8	10.625	8.6	6.55	1.825
20.45	20.625	17	37.45	21	15.375	47.15	30.55	15.125	37.35	32.8	15.925
27.975	33.05	29.8	31	29.15	36.55	66.1	43.825	33.5	42.925	20.95	19.75
34.475	36.175	40.4	51	51	42.95	61.1	24.5	29.925	40.475	19.65	18.175
1.725	3.475	0	3.3	2.425	0	25.575	9.075	2.625	12.975	8.05	3.85
0	0	0	0	4.775	0	4.65	6.1	5.6	7.675	9.75	3.5
4.325	8.125	5.075	20.175	3.35	4.175	16.75	10.25	7.05	13.675	11.5	2.5
8.175	2.4	7.125	27.175	14.85	3.425	18.9	6.325	7.5	11.925	10.55	6.45
10.775	12.025	0	13.575	26.825	13.175	27.225	14.925	4.475	13.175	10.7	8.35
16.1	28.15	23.4	28.05	25.775	26.075	47.725	6.675	12.275	32.75	7.95	9.375
13.25	25.8	19.325	21.075	29.65	13.15	22.55	13.375	12.925	18.975	14.5	9.175
27	28.95	28.125	34.825	28.05	40.3	33.225	12.4	23.3	12.65	23.95	2.9
10.425	40.85	16.9	34.25	38.3	20.85	41.05	14.05	8.625	14.125	15.75	14.1
8.575	7.825	7.875	10.725	16.825	7.025	51.15	16.375	7.875	21.975	15.875	16.5
30.7	36.475	30.7	47.025	32.25	35.75	39.475	26.375	19.825	23.7	13.725	10.65
23	32.75	24	34.875	30.5	37.05	39.525	28.45	19.3	28.25	29.275	8.7
23.275	23.625	18.275	35.35	23.9	23.675	38.875	26.525	23.875	27.15	15.9	14.475
40.1	30	32.65	48.15	35.775	38.2	46.3	22.725	23	29.375	18.525	8.775
19.7	26.875	21.45	29.575	23.175	33.5	48.525	17.25	20.5	19.2	27.525	14.125
13.725	22.6	30	29.6	36.025	20.9	34.025	13.25	6.475	20.95	5.85	12.775
9.425	24.95	23.175	34.975	22.425	26.1	43.85	9.675	11.6	10.5	8.4	8.825
29.325	29.225	32.525	41.8	30.4	43.425	46.7	24.9	28.8	35.35	25.175	19.2
16.4	19.05	15.65	27.7	13.075	28.875	20.625	25.625	19.8	21.7	32.475	13.85
27.15	39.25	27.825	45.675	53.6	50.7	48.425	24.1	34.275	35.25	28.975	17.125
39.525	48.8	40.3	69.575	56.175	50.475	71.175	28.125	41.825	39.575	38.6	24.675
30.55	32.5	20.775	33.4	33.7	32.5	52.225	18.575	27.675	35.625	27.7	23.35
13.65	13	11.55	14.3	20.325	11.55	24.675	7.6	9.325	21.7	11.25	15.35
22.15	35.625	27.9	40.725	32.725	36.95	38.825	28.85	26.25	24.575	18.575	23.85
22.45	31.775	22.9	30.525	19.775	39.025	30.35	14.275	6.9	15.325	10.025	12.85
32.325	30.775	32.9	45.85	40.5	36.425	49.525	22.525	31.1	32.5	23.6	20.3
18.55	35.4	29	34.45	34.2	35.15	44.375	29.2	23.925	20.35	25	11.15
12.05	22.8	13.425	31.25	25.45	24.575	27.575	21.725	36.65	24.175	16.175	19.425
13.525	15.7	16.825	26.95	32.975	23.275	31.675	22.675	18.975	15.075	5.7	2.325
18.75	30.75	14.075	39.5	27.475	22.175	26.6	15.525	14.025	34.25	18.175	8.675
27.075	29.4	22	23.525	27.05	31.675	40.275	30.7	31.25	33.7	19.975	17.225
12.625	36.2	24.725	36.3	42.4	29.575	52.05	24.65	33.9	16.85	15.525	12.2
14.025	48.625	26.25	47.925	54.55	37.225	68	29.1	28.6	25.8	22.325	12.375
17.25	33.95	17.75	40.45	31.425	35.05	42.1	35.5	28.75	27.175	23.55	16
30.275	31.15	30.8	37.25	34.275	25.3	48.45	32.2	19	38.65	17.875	24.3
34.5	33.8	44.8	48.425	49.9	45.65	50.875	55.325	50.65	44.125	41.275	33.6
9	16.2	13.6	25.8	16.775	20.05	44.2	9	5.3	16.725	6.25	3.275
24.925	25.15	15.475	36.475	27.7	26.05	30.675	43.625	39.675	29.05	20.825	18.75
10.85	22.35	41.05	44.2	28.65	29.125	38.55	19.425	14.075	6.475	7.6	4.775
15.225	35.075	36.5	38.725	27.5	49.025	53.425	28.425	27.6	31.925	11.85	18.825
17.925	18.675	20.525	22.075	21.65	23.775	25.175	27.7	14.55	12.925	0	5.125
21.05	31.45	19.65	34.25	26.325	22.35	36.825	15.4	16.25	18.525	7.625	12.5
12.95	13.7	17.65	24.75	15.575	19.375	20.6	9.375	11.925	10.425	19.9	9.75
26.425	34.625	32.15	46	54.45	30.775	58.775	27.675	18.15	48.075	26.675	25.05
23.8	25.325	24.325	37.975	26.35	18.375	42.95	27.9	28.625	46	25.525	22.425
30.7	33.5	31	46.35	35.275	35.925	53.6	37.325	28.725	50.125	28.15	32.075
34.725	36.575	24.875	41.525	42.125	50.75	43.7	35.175	27.375	35.425	22.95	25.825
28.35	27.45	32.125	36.65	52.275	53.45	26.95	28.05	27.375	30.525	25.8	24.225
9.075	23.875	9.75	38.875	24.075	26.35	32.775	17.95	22.15	23.425	22.4	6.575
13.875	20.2	17.3	31.175	21.575	25.175	44.45	28.8	23.875	29.6	17.125	17.5
12.275	29.05	22.125	28.95	26.225	29.975	21.175	10.95	2.375	2.675	17.25	3.85
12.975	21.975	15.2	14.675	17.2	19.075	23.9	22.475	20.65	24.625	13.725	13.925
31.025	51.625	33.525	60.975	37.275	44.075	66.075	27	32.8	28.85	33.35	17.7
28.275	41.925	30.975	57.7	45.35	33.325	53.35	40.675	24.3	51.3	36.75	22.725
37.8	33.35	42.9	39	42.85	44.575	32.6	29	25.925	28.425	24.475	22.1
33.45	50.825	26.6	60.525	46.325	49.55	49.625	28.325	35.675	26	35.7	17.65
26.925	37.275	36.5	43.575	38.35	34.875	36.225	37.25	41.725	41.125	25.825	23.7
19.875	25.65	15.925	31.175	42.4	28.35	34.625	36.75	30.7	33.5	23.95	23.925
24.1	48.75	26.275	61.5	49.675	35.2	56.375	16.975	20.275	42	23.025	15.775
13.275	23.55	25.325	20.05	24.775	30.2	50	15	18.625	22.3	19.9	10
7.9	12.875	14.25	20.225	15.8	14.325	19.8	6.725	13.125	20.3	0	8.425
22.25	24	25.775	41.875	31.45	25.475	21.875	14.525	13.025	16.275	15.475	14.275
14.325	16.125	8.225	18.725	29.525	10.375	21.7	22.8	14.05	14.175	9.975	12.975
15.8	29.05	22.45	35.375	22.9	29.525	44.15	22.35	23.8	21.525	22.175	13.925
36.65	44.2	36.575	38.7	55.875	43.3	50.75	30.225	26.05	36.4	31.7	25.875
6.275	34.65	20.2	28.325	24.3	10.175	24.2	25.175	23.75	31.125	23.3	4.325
30.25	43.3	28.2	40.05	36.65	27.2	49.175	18.575	51.85	33.425	26.5	13.85
28.15	29.1	27.225	54.925	23.425	46.825	26.25	24.9	42.05	43.175	41.35	18.575
36.975	38.6	31.325	40.25	49.925	44.6	52.25	38.4	34.85	44.4	28.025	22.175
22.15	24.65	21.85	48.8	38.8	26.825	56.6	26.375	30.875	39.775	20.125	15.5
17.925	30.75	21.05	32.725	47.8	21.5	33.425	16.975	29	7.4	9.1	3.05
15.375	19.575	23.8	29.575	26.375	27.25	49.05	33	44.8	36.875	24.575	17.3
22.125	31.95	21.55	32.975	26.85	29.575	44.325	21.05	26.35	28.55	18.5	13.2
10.875	22.1	13.5	27.55	23.25	14.1	42.6	21.35	26.7	28.175	18.575	26.075
22.175	45.4	21.05	41.825	35.9	42.175	63.175	23.825	22.825	35.825	31.425	14.575
25.7	38.825	28.55	40.9	38.575	41.95	57.9	28.85	35.175	27.95	29.6	15
31.55	42.875	20.3	62.8	63.05	47.5	68.475	26.175	33.625	38.175	29.525	13.275
18.5	23.075	17.6	18.5	24.8	21.425	32.9	26.225	34.125	28.225	13.3	22.375
14.275	27.6	13.45	38.95	28.45	24.15	46.175	8.675	13.075	36.9	11.625	13.6
4.625	24.45	4.5	45.9	17.825	6.7	12.725	13.4	11.525	14.3	10.3	6.575
26.85	28.675	9.65	32.875	36.9	22.725	34.075	28.775	15.2	19.9	4.5	7.575
19.6	18.175	12.55	24.05	29.5	37.1	44.2	9.275	19.2	13.525	14.9	17.525
18.25	30.6	21.3	45.875	38.75	28.075	38.8	17.2	18.5	32.025	20.525	8.875
12.625	17.025	10.7	15.525	12.65	12.025	24	18.6	20.375	31.35	18.2	13.5
17.225	26.1	15.425	29.975	20.35	29.15	25.925	5.675	2.325	8.5	7.1	7.625
19.775	27.2	25.425	27.975	30.125	20.375	40.45	27.85	34.6	36.25	17.05	23.8
20.725	19.575	18.65	45.975	42.575	40.525	54.525	22.325	11.65	22.15	21.325	18.125
13.875	37.325	15.225	20.325	24.975	36.725	30.15	12.225	13.925	39.525	20.025	14.975
26.2	41.9	31	51.325	39.85	31.9	59.15	28.975	26.8	47.225	23.9	25.85
48.3	39.225	49.25	42.75	48.2	45.3	68.075	52.575	40.15	38.275	30.725	31.775
28.1	28.4	49.575	36.425	38.325	29.75	62.625	36.975	32.6	31.8	23.925	21.825
19.625	33.9	20.775	39.1	38.4	41.475	52.375	25.5	33.15	21.3	35.55	17.725
33.8	25.925	37.5	31.275	37.5	31.875	50	17.275	30.75	25.05	11.075	13.45
15.1	22.825	17.525	23.7	24.225	22.425	26.675	24.625	23	28.45	7.925	15.15
16.5	20.8	23.4	18.25	17.45	24.975	31.1	25.075	23.125	26.2	19.775	10.3
12.3	19.975	12.7	23.025	12.95	23.85	14.25	24.775	17.15	27.7	19.3	5.6
20.25	34	26.45	49.8	33.225	37.7	38.55	19.475	19.225	23.5	26.65	17.175
4.95	25.425	10.125	28.325	24.325	23.05	35.15	5.475	14.425	10.575	10.1	8.125
12.425	26.85	20.775	39.35	25.075	19.1	29.725	20.775	15.275	21.125	26.025	10.825
14.45	11.9	14.6	18.8	25	11.725	42.25	26.5	16.125	22.4	22.625	12.025
14.35	33.575	12.125	28.425	17.825	27.225	13.4	30.55	15.325	11.7	25.2	10.275
0	0	0	0	0	0	3.2	13.625	7.7	14.975	18.975	4.275
7.925	0	4.925	2.825	0	3.3	2.9	10.875	6.225	7.675	15.85	7.85
0	0	0	0	0	0	0	13.35	11.075	3.825	5.2	0
0	0	0	0	0	0	0	5.025	6.55	0	9.9	0
0	0	0	0	0	0	0	0	0	0	7.025	0
0	0	0	0	0	0	0	1.8	0	0	6.675	0
0	0	2.225	5.3	0	2.45	14.075	12.675	4.175	2.95	3.15	2.125
1.775	0	2.35	4.875	4.1	0	10.05	6.975	4.975	14.675	21.125	4.15
0	0	0	0	0	0	0	0	0	0	0	0
0	0	0	0	0	0	0	0	0	0	0	0
0	0	0	0	0	0	0	0	0	0	3.225	0
0	0	0	0	0	0	0	0	0	0	9.325	1.75
0	0	0	0	0	0	2.975	3.075	0	0	0	0
0	0	0	0	0	0	0	0	0	0	0	2
0	0	0	0	0	0	0	0	0	0	0	0
0	0	0	0	0	0	0	0	0	0	0	0
0	0	0	0	0	0	21.725	0	0	0	0	0
0	3.1	0	0	4.325	0	2.975	0	0	0	0	0
0	0	0	0	0	0	0	0	0	4.25	0	0
0	0	2.375	0	0	0	0	0	0	3	0	0
0	0	0	0	0	0	4.1	0	0	0	0	0
4.625	0	0	3.5	0	0	7.2	0	0	0	0	0
0	0	0	12.8	0	0	0	1.675	0	4.125	0	2.225
2.175	0	0	0	2.975	3.95	7.725	1.95	2.475	9.225	0	2.15
1.8	0	3.05	12.05	0	0	13.05	8.825	2.45	8.325	7.65	0
0	3.5	0	0	3.15	0	14.225	0	2.45	0	2.525	0
0	9.45	0	0	4.65	0	0	11.625	8.1	5.175	16.075	2.675
5	18.05	7.05	11.575	7.975	4.2	13.5	6.8	9.925	26.4	0	0
0	4.225	0	4.375	3.725	4.55	14.075	10.425	16.475	12.1	6.3	6.2
14.025	7.25	10.15	14.4	7.55	14.975	27.95	21.475	23.975	6.55	8	0
0	0	0	0	0	0	16.3	0	0	0	0	8.4
4.5	7.65	2.1	28.3	8.15	10.875	16.275	20.575	15.1	19.2	21.15	6.9
4.65	6.975	15.975	17.075	9.425	10.9	45.25	12.05	11.85	14.525	9.125	4.95
13.8	17.075	6.7	26	23.3	13.875	23.825	25.125	16.375	26.15	10.25	9.3
9.9	15.95	11.125	19.825	24.25	27.475	21.975	17.1	9.55	8.25	4.85	9.25
5.25	9.475	5.15	12.3	11.3	0	19.55	7.65	24.125	10.4	5.375	6.35
10.25	12.15	11.325	10.525	22.2	11.975	16.3	9.625	2.075	5.1	0	5.8
20.75	23.6	22.475	23.65	24.625	44.65	35.55	14.325	15.425	22.25	16.275	6.9
22.3	17.05	20.25	26.675	26.725	33.325	21.275	10.775	14.925	15.35	12.025	3.675
14.225	14.15	16.875	12.675	19.275	18.625	10.65	25.575	28.075	21.775	16.975	9.325
18.875	17.125	21.575	33.6	28.5	29.075	52.875	10.5	0	20.55	21.6	19
5.225	8	10.625	14.325	11.875	12.25	20.725	22	6.825	2.9	3.45	2.6
11.375	32.025	22.375	20.65	20.025	38.325	32	20.475	23.45	23.125	25.575	6.175
40.4	32.85	28.325	41.075	28.675	27.7	41.2	26.55	32.025	48.6	20.175	20.65
15.95	25.45	28.6	28.325	26.85	18.25	39.7	31.975	12.975	28	8.1	7.925
13.25	24.65	14.725	11.25	37.4	24.525	20.825	26.1	6.9	10.475	10.225	2.05
23.225	34.05	26.425	51.15	38	47.45	43	25.4	44.975	37.55	20.675	15.225
14.575	21.4	9.525	22.7	27.7	23.7	33.775	9.65	12.6	11.525	2.95	2.575
18.175	20.95	15.35	21.725	17.5	24.4	26.4	9.8	12.7	24.3	12.375	14.425
14.325	15.05	23.225	37.025	32.675	30.625	31.55	7.5	12.475	35.925	11.4	8.575
15.375	27.3	17.05	18.45	10.825	20.9	24.475	4.325	12.05	20.45	6.875	5.675
37.3	40	29.75	56.05	47.825	30.9	47.075	17.625	21	35.65	32.425	16.35
31.85	34	38.15	48.75	40.4	37.5	45.95	36.25	25.775	33.375	27.15	10.875
10.6	17.75	15.475	32.15	21.05	21.6	38	7.075	12.825	19.65	8.4	7.625
10.475	18	15.85	28.975	23.7	23.575	36.625	19.675	13.325	13.425	15.5	10.475
4.525	19.4	15.35	42.475	55.55	18.725	32.025	11.025	17.55	27.375	9.275	8.05
9.15	31.15	16.325	25.025	21.025	28.05	32.875	20.2	20.925	15.55	10.225	8.45
17.825	40.85	29.2	38.2	33.575	45.675	35.7	19.225	23.625	24.4	18.95	18.725
21.4	39.675	24.775	51.8	36.6	33.35	35.925	17.75	21.675	20.275	11.475	2.75
16.575	24.425	23.125	26.425	20.75	28.075	39.5	22.3	23.375	16	10.95	21.875
17.825	37.55	22.95	37.275	32.175	35.6	46.4	13.5	25.25	20.875	15.65	15.35
22.4	34.075	19.975	34.85	26.625	26.825	38.95	27.4	13.1	29.325	23.925	10.625
18.35	39.9	18.425	59.325	33.05	26.25	25.5	20.075	20.125	21.475	19.2	6.4
31.775	29.875	13.2	20.15	30.325	12.75	28.2	22.45	26.425	36.425	19.825	20.175
17.475	10.25	11.75	12.25	13.8	14.525	35.225	18.725	13.35	9.475	15.025	7.125
5.875	12.825	10.2	11.8	12.675	29.425	22.75	14.775	5.3	9.875	4.725	1.775
0	18.75	0	0	0	0	29.175	1.725	3.825	4.275	3.1	0
3.6	6.375	4.675	35.9	4.25	8.825	17.15	19.125	10.725	21.475	6.8	3.8
0	12.775	3.05	6.075	17.375	0	18.3	2.95	0	0	3.7	1.75
9.075	15.75	11.25	25.125	13.35	24.975	31.4	19.7	28.85	23.125	3.975	5.95
8.15	9.05	9.6	28.2	18.875	13.775	23.025	14.3	20.825	18.575	11.925	12.65
15.375	31.5	14	27.4	19.625	39.95	34.025	14.625	20.65	12.675	14.175	10.325
12.625	18.975	10.7	21.375	26.75	22.4	41.65	21.5	21.25	21.4	17.75	15.975
13.3	13.275	10.875	14.875	11.675	15.475	14.15	18.825	9.25	11.575	8.025	8.15
20.725	31.325	22.525	49.675	40.675	39.575	39.975	27.5	16.225	30.85	32.075	12.9
25.85	24.375	39.95	54.625	40.35	39.95	21.25	16.85	12.525	25.525	16.125	12.35
34.775	31.65	15.2	43.875	39.35	12.675	55.775	24.225	40.4	19.2	24.225	13.55
12.75	9.25	17.675	27.05	18.05	18.55	34.55	21.1	13.85	13.8	19.75	13.575
16.325	31.1	24.275	39.475	24.175	49.925	48.275	24.175	18.45	28	15.525	10.275
11.1	14.025	16.6	24.525	19.925	30.9	32.6	8.725	9.525	24.5	7.775	13.275
14.6	5.5	11.825	5.45	18.675	19.675	11.95	4.65	6.525	11.5	8.925	9.6
19.25	12.875	14.45	33.45	5.875	11.2	5.525	11.375	9.925	14.55	10.675	8.325
21.25	46.7	23.3	59.55	56.1	41.125	48.3	30.075	32.025	46	31.725	25.175
19.825	30.375	28.75	32.4	42.875	32.7	54.225	49.925	40.85	29.475	24.2	13.225
29.775	44.325	40.525	81.925	59.425	64.225	78.475	26.4	32.65	32.75	32.4	13.7
30.475	38.475	20.15	57.3	39.1	47.75	35.3	40.45	49.325	49.75	43.675	26
29.775	30.15	32.125	22.95	40.125	35.35	50.925	23.225	19.075	28.7	22.875	12.7
36.25	57.275	32	66.125	55.425	66.25	50.45	30.1	44.1	42.475	24.85	20.725
13.25	11.7	15.75	35.95	18.65	15.575	39.275	22.9	12.15	8.55	11.725	9.95
26.55	36.35	39.625	39	25.55	48.95	62.5	30.75	24.4	26.125	17.85	16.15
18.225	28.375	16.8	38.625	34.375	32.175	49.85	33.2	29.475	29.5	36.625	13.175
10.55	15.95	9.075	13.875	29.125	11.775	27.275	15.85	21.55	34.55	26.45	17.15
2.95	5.9	4.85	10.65	13.05	10.275	8.75	9.325	8.05	6.425	2.7	3.3
22.325	27	21.625	43.025	27.775	35.775	46.275	28.775	34.625	34.7	28.975	12.45
14.35	23.05	16.675	26.175	30.425	30.325	49.125	38.825	33.1	21.825	21.15	15.075
33.35	28.025	26.175	48.125	36.5	32.35	62.875	40.075	40.05	52.075	29.775	29.3
2.025	11.95	11.275	46.35	0	6.875	0	5.6	14.2	5	6.475	5.575
32	44.7	27.5	54.025	40.075	33.6	15.4	30.075	24.65	33.775	31.2	16.9
15.325	20.3	20.575	41.1	20.225	19.625	34.575	20.1	13.15	20.9	12.375	10.1
9.95	28.45	21.5	46.35	47.525	36.3	31.6	18.675	28.35	27.775	11.025	8.275
21.925	33.9	23	25.075	34.225	33.025	45.625	29.15	73.4	31.225	30.75	19.325
16.675	36.45	25.95	40.325	19.125	45.35	46.45	44.9	38.575	45.55	22.425	16.875
14.2	20.25	18.2	30.9	32.85	47.6	33.825	17.675	38.925	42.95	11.475	15.5
5.775	4.775	6.075	7.2	5.2	5.7	22.875	14.325	16.525	23.45	13.95	13.35
19.275	29.6	11.1	26.7	20.325	29.875	22.725	19.6	14.65	25.725	12.175	15.975
23	24.575	27.225	31.3	32.85	29	33.7	27.575	33.95	33.325	18.825	21.15
36.9	40.075	46.075	48.575	61.45	38.95	60.875	18.95	21.975	45.8	19.525	20.925
13.8	29.8	15.35	32.35	16.575	34.525	32.05	19.125	28.925	27.225	20.675	10.425
26.575	32.875	32	42.825	36.35	38.3	36.125	15.775	25.675	16.575	22.5	13.775
15.225	27.75	18.3	27.875	30.075	19.25	27.475	5.05	19.35	33.6	10.9	10.275
24.725	28.85	15.45	9.875	27.1	20.1	33.575	29.925	25.1	20.15	19.05	13.95
23.9	23.725	28.375	34.85	41.65	37.025	35.925	24.15	27.2	19.85	7.85	11.55
12.05	13.125	13.825	29.725	35.125	8.5	27.65	18.125	21.75	22.85	17.65	15.925
19.15	29.575	12.375	38.3	25.475	29.525	38.325	17.175	30.15	15.2	24.625	10.575
12.25	25.825	20.25	52.975	30.4	24.65	36.5	25.15	24.575	25.175	28.575	18.45
22.825	17.875	11.125	33.75	32.35	25.125	49.95	15.075	21.275	18.5	10.9	9.125
23.35	35.525	22.6	41.925	26.325	36.775	36.425	20.8	23.9	27.7	16.625	13.75
12.5	25.55	18.4	56.65	29.15	27.25	32.075	24.175	16.85	26.1	7.875	10.575
13.375	24.55	9.6	31.45	18.25	26.925	22.675	31.2	32.175	24.55	29.025	17.5
23.275	25.45	25.175	42	35.45	43.5	46.025	14.075	18.75	13.275	8.7	16.05
19.1	38.05	30.5	46.7	40.85	29.8	47.25	24.225	30.15	47.825	28.4	28.125
9.1	16.725	9.4	14.9	13.8	18.175	23.275	13.175	9.85	23.475	24.6	5.675
18.8	10.05	16.375	21.45	13.925	11.025	28.025	16.775	12.725	6.75	18.825	4.9
4.9	23.975	13.55	29.05	10.725	7.675	53.55	11.35	8.45	18.825	13.925	7.5
9	15.425	11.425	18.2	18.325	21.625	31.125	7.625	15.175	21.025	6.9	1.4
26.625	22.375	34.1	32.5	35.45	30.9	31.25	16.2	17.45	38.075	24.55	18.65
8.05	19.925	9.775	14	8.175	6.8	30.525	23.025	20.375	9.925	18.625	13.525
6.6	33.625	3.975	16.875	19.9	8.9	19.05	34.3	4.15	6.525	2.775	10
13.325	18.95	15.25	18.625	16.925	20.8	29.1	15.775	16.325	20.425	11.15	10.9
9.225	20.6	11.775	22.325	23.9	19.725	28.625	8.575	29.25	28.725	5.1	5.075
15.9	28.5	19.45	47.625	36.075	29	30.2	20.75	22.825	45.475	16.6	12.7
20.1	22.675	13.625	39.75	17.65	22.875	52.8	26.65	22.275	36.925	26.55	25.6
10.475	9.375	18.575	17.15	11	20	16.325	23.6	3.65	21	7.075	9.525
15	16.6	18.25	28.525	23.05	18.475	35.975	18.625	18.325	27.275	30.025	12.45
19.6	46.325	29.3	30.625	53.05	31.025	50.75	4.625	12.725	24.375	2.825	19
11.225	25.1	4.125	37.375	11.35	23.9	31.725	23.975	23.15	13.95	15.7	9.575
13.95	20.2	17.5	22.8	20.775	23.975	20.4	17.325	15.45	19.15	11.125	10.7
10.3	18.475	14.025	21.575	16.85	23.575	22.55	5.825	6.2	3.45	10.075	0
10.95	18.375	10.175	41.35	24.225	23.1	35.6	17.6	14.025	22.4	28	14.6
10.125	23.675	15.775	34.3	26.2	16.025	44.475	16.375	17.25	13.275	21.475	10.875
10.45	24.85	4.95	29.375	4.825	25.4	19.775	12.2	5.7	5.575	28.35	5.65
4.025	11.775	6.175	10.275	12.95	2.55	54.075	13.85	11.175	28.65	12.1	9.175
7.375	12.1	10.25	14.2	26.375	22.95	35.95	8	11	23.375	0	13.5
3.5	7.325	15.6	20.9	13.375	11.75	38.675	18	12.225	13.225	13.95	19.95
19.175	63.55	24.775	50.4	30	38.475	51.825	26.225	33.65	19.55	13.55	5.65
0	26.2	0	16.125	18.75	0	35.875	15.55	8.825	12.525	9.325	0
5.425	12.6	5.55	27.9	6.6	14.9	12.575	40.3	50.175	17.375	14.275	10.25
4.575	7.1	8.875	15.6	20.825	25.725	26.775	11.85	16.725	16.525	3.025	4.675
8.6	19.075	10.95	20.2	29.625	18.15	26.05	31.9	21.425	18.025	10.975	12.175
12.575	8.975	15.825	23.7	13.85	19	17.425	20.05	17.45	14.025	5.225	11.225
16.325	24.725	21.675	31.05	61	31.825	51.175	16.2	14.9	14.65	7.95	4.175
20.925	39.375	30.45	49.4	35.875	34.85	60.4	19.925	23.425	26.15	14.575	11.025
18.65	26.4	22.175	25.825	19.85	34.575	36.825	33.05	19.4	10.025	5.775	4.925
5.375	9.075	13.575	12.55	8.875	9.225	13.55	20.05	14.925	13.225	7.6	10.925
8.75	24.675	26.7	23.9	24.9	24.875	43.475	4.725	13.45	13.675	15.375	5.975
15.025	24.35	21.2	27.35	24.15	27.825	30.625	26.9	10.6	16.825	13.35	10.8
11.2	24.925	8.375	27.7	20.125	20.175	50.35	11.8	11.925	9.55	5.375	6.75
26.425	41.775	17.075	52.15	32.3	32.275	33.825	20.325	22	40.075	18.3	23.575
23.05	45.175	40.7	60.6	53.1	59.975	61	38.175	34.85	48.625	33.1	22.5
23.4	38.775	30.875	29.875	28.775	37.85	33.475	30.5	32.275	33.35	25.75	26.05
25.6	31	23.15	37.7	23.475	36.55	31.075	29.85	27.8	29.25	26.125	10.2
12.9	17.625	29.65	30.55	17.025	21.475	26.775	21.2	9.25	40.625	8.6	11.5
10	28.6	10	24.3	33.075	33.85	50.85	17.1	22.775	22.65	0	9.125
8.075	35.825	15.5	36.375	27.775	16.8	48.175	7.7	20.225	11.275	14.625	7.2
0	6.35	5.7	5.525	3.275	2.45	6.875	16.275	12.375	8.525	8.825	6.125
0	7.3	2.525	6.2	11.05	9.1	15.825	0	0	0	8.675	2.25
2.25	0	0	0	2.325	5.05	16.525	3.675	1.9	7.725	5.775	3.775
12.075	16.325	24.625	37.525	16.4	23.15	77.525	13.75	12	17.3	17.275	6.425
29.05	34.4	39.4	51.15	33.25	30.375	29.65	26.85	28.725	39.05	31.925	23.35
28.65	37.9	27.275	30.875	24.4	23.2	50	49.35	36	31.7	26.975	25.475
13.7	35.675	25.625	37.1	30.7	18.075	58.775	30.95	27.9	38.375	14.5	24.425
0	0	2.55	11.175	0	0	4.675	0	0	7.425	0	1.9
6.9	7.475	7.125	8.325	12.075	6.525	15.55	26.225	20.85	20.7	19.25	11.275
9.575	19.725	7.5	54.025	25.525	29.675	23.6	11.375	20	17.425	7.475	10.55
17.325	17.65	28.95	38.625	50.45	36.15	44.95	14.2	26.275	28.55	11.275	9.45
11.275	28.05	11	37.025	20	25.9	17.85	18.5	14.35	16	11.625	8.05
17.95	18.475	23.35	28.65	24.75	26.775	49.675	17.05	14.175	36.45	5.9	4.375
3.275	5.45	10.475	27.625	7.175	7.75	13.95	9.875	12.325	9.2	12.275	4.05
0	16.45	6.475	34.075	26.8	14.2	26.65	26.4	14.675	20.5	13.575	5.875
24.3	35.4	31.45	44.925	25.875	36.6	35.4	46.575	27.625	50.45	51.675	23.275
17.65	28.575	23.675	30.3	28.775	29.775	50.025	34.85	20.575	33.425	13.825	20.5
12.275	27.5	18.625	58.75	36.275	23.15	52.35	2.775	8.875	25.65	9.05	8.85
15.8	24.5	21.825	38.4	24.2	30.475	41.4	13.175	23.35	12.125	14.15	10
15.775	28.3	23.5	42.175	44.325	32.975	62.35	24.125	18.475	28.575	20.1	19.55
16.8	23.35	24.825	24.825	38.925	24.125	43.325	21.025	30.625	23.55	6.75	18.475
18.025	22.85	26.3	26.35	22.775	19.95	52.525	7.55	22.4	14.925	24.825	9.1
25.1	15.65	14.575	31.45	24.05	21.7	24.175	21.225	18.575	17.675	17.075	8.35
9.525	24.425	10.325	21.775	18.2	21.375	37.125	13.45	17.375	18.925	7.35	9.325
5.775	15.4	13.8	25.675	13.85	16.125	37.275	7.05	6.725	27.275	5.675	1.475
6.4	0	3.325	0	9.5	0	5.55	4.95	6.55	0	8.775	2.225
8.725	4.675	4.65	17.75	21.9	15.175	38.925	16.6	13.175	18.75	18.6	10.8
26.4	14.7	17.15	40.45	16.525	31.675	35	29.275	21.925	15.975	20.15	12.625
6.575	15.275	11.025	24.95	8.525	23.025	12.85	41.45	17.9	20.625	17.425	7.05
17.925	26.95	12.15	36.125	40.025	34.625	42.85	15.65	16.875	17.825	13.95	16.75
12.75	21.975	12.425	26.975	21.9	29.025	34.95	24.75	27.55	29.675	8.075	12.65
12.9	21.325	9.125	22.725	26.875	8.95	39.225	16.5	8.175	10.825	13.325	9.175
7.075	17.675	19.9	20.475	16.25	28.925	20.375	19	28.325	32.175	16.25	14.275
36.45	35.025	30.1	35.875	39.55	34.025	37.725	12.125	10.6	38.85	22.85	12.275
23.775	48.15	30.35	56.425	43.45	46.025	55.925	22.85	26.825	27.6	21.65	17.7
18.075	24.95	16.1	25.4	24.3	28.075	18.625	14.8	16.85	22.475	14.125	0
16.025	22.35	13.075	34.575	24.025	25.65	40.35	27.225	15.025	18.925	17.75	8.25
12.65	41.5	30.875	44.85	39.725	38.8	60.35	19.65	26.2	33.4	25.925	19.875
11.975	39.375	32.775	45.15	50.225	37.675	62.85	40.125	29.475	28.175	15.75	8.975
28.175	40.4	33.225	47.025	47.3	33.575	60.075	43.5	33.2	38.2	24.225	26.2
23.475	38.425	18.2	38.625	31.425	25.2	41.575	25.8	33.35	28.5	19.45	19.1
20.425	25.6	11.65	26.15	29.2	33.95	31.775	17.15	15.425	21.375	17.275	12.725
18.175	13.575	13.5	18.325	21.6	17.175	12.725	25.15	14.15	16.8	10.375	5.475
16	20.9	7.475	10.575	20.125	21.425	22.325	22.175	14.875	15.075	18.025	16.25
24.875	33.325	22.425	39.95	19.025	25.675	32.625	12.375	20.025	33.125	12.025	13.95
21.15	24.375	21.875	27.3	42.3	28.725	46.625	15.975	19.45	35.925	13.275	18.025
12.75	24.75	7.6	17.075	17.6	26.3	13.625	34.4	39.725	24.175	29.85	10.8
13.4	14.125	15.25	12.925	17	13.75	15.225	12.525	8.725	6.425	14.3	6.75
7.125	17.9	11.95	21.975	18.85	20.25	23.65	5.775	10.625	10.075	7.25	3.4
5.425	10.175	5.075	20.125	14.975	8.45	29.075	2.675	10	10.35	5.6	6.125
13.725	26.45	10.4	27.925	23.8	14.85	24.075	12.45	13.775	14.875	14.25	6.125
16.85	23.975	16.75	32.875	20.6	23.75	21.475	17.775	16.975	21.35	17.35	14.1
6.825	3.425	3.225	18.175	4.575	3.9	18	14.925	9.675	14.125	12.55	10.125
2.625	8.475	0	10.6	3.6	0	4.625	19.2	16.8	6.875	23.65	0
16.275	28.85	26.625	46.85	21.575	35.375	52.75	32.575	34.875	26.15	36.85	11.325
24.05	13.25	18.275	17.55	3.375	11.875	13.45	20.025	24.525	13.475	21.725	6.625
11.3	3.55	9.1	12.35	17.925	14.775	32.35	2.875	0	0	8.25	12.375
0	8.3	0	0	0	0	0	27.875	19.425	13.1	29.3	5.7
20.4	15	23.6	48.6	11.825	17.725	6	40.325	12.425	31.45	43.025	8.225
2.925	6.4	0	13.025	0	0	5.675	27.425	8.9	9.45	19.55	2.525
0	0	0	0	0	0	0	0	0	0	0	0
0	3.575	0	7.95	3.9	3.175	4.775	5.925	13.525	0	5.025	1.625
3.175	4.1	3.2	7.5	4.35	5.325	4.775	7.675	8.7	7.15	4.425	10.4
4.175	0	0	0	8.25	0	12.35	3.2	10.425	0	7.625	3.5
3.425	19.55	6.45	57.825	10.525	24.275	15.5	9.65	18.525	15.95	4.05	4.725
11.475	9.925	9.85	14.9	5.875	12.025	10.925	9.15	12.575	12.875	9.1	6.65
6.525	12.4	4.325	10.25	24.3	11.475	33.25	15.725	9.1	15.65	11.225	7.925
11.075	10.225	13.175	21.425	15.95	12.275	8.7	16.875	14.55	13.325	5.675	5
18.45	9.325	9.425	38.4	17.475	12.825	39.075	7.825	13.375	11.425	7.15	9.3
16.325	33.9	12.625	27.2	29.05	24.925	43.25	5.75	7.675	11.95	16.025	9.475
5.525	13.125	19.9	22.7	31.8	8.65	40.075	6.875	8.05	5.525	5.675	5.075
7.675	18.975	5.625	11.1	20.35	9.25	19.25	4.725	17.425	2.55	12.95	4.75
19.9	21.575	19.675	48.475	30.15	32.35	46.975	15.975	12.725	17.35	16.5	9.85
18.125	26.075	18.125	17.35	28.6	21.7	32.375	18.8	20.6	17.625	16.4	22.7
14.175	28.25	23.925	33	41.325	25.725	56.2	31.2	17.325	26.425	15.325	12.675
19.3	44.975	23.825	53.575	45.275	31.5	53.55	19.25	28.05	35.575	13.275	18.625
28.6	39.1	47.3	56.7	55.7	46.8	54.325	44	29.7	41.2	43.575	22.65
18.325	18.725	13.575	28.325	28.275	28.1	36.925	14.05	15.1	40.075	12.225	0
5.375	22.2	14.075	28.025	13.875	29.85	11.25	20.75	30.15	21.25	25	1.95
22.95	26.525	28.55	28.875	16	30.025	24.575	11.625	13.125	9.9	10.775	7.375
13.55	22.35	14.875	44.075	25.375	19.675	41.525	36.65	36.85	21.075	28.3	20.625
20.675	25.125	23.75	28.625	28.875	28.9	35.95	27.7	17.375	24.25	14.425	18
12.1	18.2	15.625	32.35	26.725	19.55	22.7	10.775	2.425	12.95	10.15	7.275
0	17.875	0	22.85	13.65	3.175	24.575	8.5	6.525	21.2	2.75	2.125
9.675	38.45	13.025	64.325	30.025	35	61.075	14.425	17.45	22.175	21.15	6.35
1.675	0	0	7.5	3.35	3.15	18.775	2.1	6.25	19.675	3.275	16
13.325	27.025	13.375	42.325	25.325	24.225	40.55	14.85	14.875	15.925	11.25	4.6
28.225	30.375	25.75	34.55	35.75	37.975	50.85	26.625	33	42.425	25.575	18.5
7.825	9.175	17.3	21.85	15.925	21.7	43.15	16.6	16.15	14.075	8.05	11.15
20.05	23.5	15.9	19.65	18.525	22.2	37.925	24.625	6.325	17.575	15.1	12
23.325	23.775	23.575	21	24.925	22.025	33.35	22.975	13.875	16.125	12.625	12.225
16.45	24.3	26.125	47.775	54.725	26.7	51.3	13.15	11.1	44.575	12.15	19
17.875	35.325	15.25	31.55	26.075	21.825	31.925	19.35	18.725	43.575	9.675	15.4
10.475	15.8	9.725	27.875	24.5	16.975	33.525	14.4	33.525	30	7.6	14.6
21.85	19.725	27.6	46.275	35.1	32.575	46.05	31.8	5.2	33.2	22	10.9
26.3	32.95	29.4	29.125	49.1	28.025	53.2	24.725	37.175	46.95	24.925	17.475
22.9	22.65	7.475	51.15	34.7	19.575	58.725	23.8	25.35	23.55	21.4	10.375
16.475	16.1	13.275	30.075	31.15	28.35	43.35	15.6	26.6	21.45	12.8	13.3
19.175	26.775	19.775	28.9	28.775	21.425	39.5	27.725	40.35	38.65	19.6	20.5
9.9	27.6	9.1	31.1	22.775	15.75	31.65	12.8	16.65	25.875	22.15	10.9
10.55	14.5	24.625	59.675	26.575	29.625	38.35	20.525	24.425	31.95	3.175	14.3
16.425	23.8	15.975	36.7	10.65	25.125	13.675	6.175	14.8	21.1	27.775	3.925
13.45	35.825	17.3	10.175	15.675	26.1	59.35	29.3	27.1	38.075	27.225	7.4
9.675	27.3	5.575	31.05	29.225	16.55	36.55	12.675	7.3	17.025	14.025	6.7
17.025	23.7	18.95	37.5	25.55	24.075	33.05	18.525	25.575	27.85	23.7	15.025
27.7	38.5	29.2	44.875	37.1	47.925	54.325	12.875	32.325	17.375	20.1	14.325
20.575	39.575	30.1	36.075	35.95	36.275	28.15	31.05	19.025	30.775	32.15	18.725
8.225	13.7	9.3	35.35	4.225	14.825	32.975	28.575	14.125	26.225	20.5	10.025
6.125	27.675	6.275	49.95	11.45	18.65	38.3	11.3	14.65	5.8	9.375	3.9
6.775	14	6.875	19.45	7.3	17.475	14.175	24.675	26.25	23.075	47.575	10.175
2.775	4	0	2.725	0	0	5.3	2.3	3.75	3.125	3.775	0
10.075	47.425	15.375	44.45	30.175	28.4	52.75	10.3	18.375	26.95	12.975	12.475
0	21.55	5.6	22.7	7.4	14.125	13.375	11.9	14.6	10.7	9.225	0
5.9	26.925	4.175	42.4	13.25	26.15	27.3	24.525	25.675	9.1	6.9	13.4
19.8	21.125	18.425	36.8	22.05	25.125	32.625	7.775	14.475	16.275	8.275	10.5
10.925	17.925	10.425	22.95	23.45	27.375	21.65	26.625	25.475	21.425	19.475	8.075
33.45	38.65	27.9	30.975	28	31.775	44.7	15.875	25.725	37.55	33.85	18.2
25.725	38.45	24.475	56.675	43.95	43.15	34.675	14.825	38.65	35.85	28.1	5.45
10.2	6.1	2.7	5.35	32.2	7.3	24.625	23.175	6.8	6.05	2.375	4.225
8.55	10.1	13.95	21.45	17.6	18.325	31.125	21.375	28.15	18.975	12.3	8.2
10.475	26.575	11.7	22.15	20.025	27.6	20.725	18.65	20.15	12.375	18.325	6.5
32.725	39.675	42.975	62.65	38.675	41.1	60.525	19.875	42.875	34.575	27.375	9.85
23.3	29.375	36.25	32.525	28.475	26.9	45.95	41.15	29.775	37.25	31.75	12.95
33.2	43.25	27.25	37.325	28.425	23.525	61.675	29.375	38.025	33.9	24.25	14.8
38.775	47.4	41.575	71.95	36.125	48.05	42.15	31.575	33.9	44.35	39.775	14.125
24.625	33.95	25.9	32.225	21.325	34.325	40.35	31.85	47.375	36.1	36.7	23.325
20.025	34.575	27.2	43.1	31.075	35.2	46.5	30.75	43.125	42.35	30.675	20.025
19.175	38.675	28.925	66.575	51.725	52.025	56.475	11.125	14.525	40.7	4.7	6.4
11.05	37.825	19.35	47.175	20.9	31.55	32.8	12.325	14.3	32.2	13.875	11.325
20.875	12.85	7.925	21.425	22.325	20.475	18.325	24.4	24.8	19.4	16.55	8.85
15.9	28.275	22.025	27.6	21.05	24.625	40.775	19.65	19.275	18.05	12.5	12.7
12.45	30.95	12	58.95	30.8	22.175	46.975	13.25	21.175	37.35	10.075	17.475
39.5	41.65	49.05	54.9	43.55	41.7	38.45	35.325	27.6	24.75	48.85	22.35
33.05	38.775	25.1	48.475	46.075	46	46.375	38.825	51.85	41.375	35.95	31.425
36.35	45.85	37	49	28.3	38.9	51.65	28.25	48.575	44.7	24.325	21.425
28.6	32.25	35.9	43.1	53.1	32.275	62.825	13.175	26.8	47.675	21.85	20.55
34.975	61.875	32.8	43.15	46.675	47.775	63.25	19.725	48.15	44	24.725	26.4
33.35	22.375	26.15	30.175	30.55	26.35	49.95	27.775	39.2	31.375	12.325	16.9
11.025	26.2	14.7	40.725	33.65	18.75	34.35	13.075	11.375	5.25	16.225	8.575
15.75	17.35	21.975	28.4	25.375	20.25	26.4	16.525	29.625	23.75	9.875	9.125
11.675	15.1	17.65	29.375	16.95	11.525	40.1	1.625	10.05	13.425	3	4.625
7.975	14.025	9.05	20.625	16	11.025	7.125	17.325	15.1	29.075	6.4	4.1
15.725	8.5	13.475	29.8	27.35	24.7	25.825	2.8	2.625	4.725	7	5.875
5.75	9.1	4.975	15.025	7.45	11.225	18.8	5.6	7.075	4.8	12.45	6.625
16.075	30.675	11.725	33.75	25.65	31.7	45.775	16.05	18.725	34.2	18.675	12.775
5.2	7.475	2.225	17.25	2.65	3.775	7.5	10.85	15.075	9.125	16.475	3.3
8.425	0	0	0	0	0	2.15	21.3	7.05	14.325	20.75	2.925
7.525	3.975	13.25	24.325	13.45	13.025	11.55	25.1	12.45	10.775	22.375	5.625
7.225	0	1.9	13.025	3.275	5.325	3.125	11.45	17.6	2.725	15.725	2.95
0	5.7	1.925	4.75	2.2	3.675	2.775	3.6	5.075	11.175	13.4	9.5
33.675	25.525	25.625	36.075	18.75	21.625	50.125	25.7	24.425	23.425	31.55	12.275
9.75	12.225	10.4	8.2	11.325	10.675	20.9	18.425	24.65	32.55	12.875	7.225
0	0	1.95	7.15	0	3.325	0	0	0	0	0	0
0	6.75	0	5.7	5.1	0	0	4.675	5.55	21.75	4.425	0
0	6.075	0	0	0	11.825	0	12.3	18.325	5	0	4.35
0	2.75	0	4.25	0	0	4.875	0	8.975	4.05	2.425	0
8.425	14.9	11.425	11.675	12.775	13.725	18.725	4.8	10.675	7.925	10.825	11.875
11.55	12.75	5.1	7.4	5.05	15.775	31.925	22.5	13.85	15.15	12.6	4.075
15.2	9.8	13.025	16.85	21.15	19.5	24.15	23.225	23.275	13.475	9.75	6.225
0	9.7	0	11.125	9.775	6.75	15.15	7.475	5.7	11.85	11.825	6.25
3.85	4.825	8.575	3.85	9.625	7.075	6.375	8.725	11.175	13.3	7	9.4
16.75	3	15.175	5.225	7.275	3.075	17.675	9.95	0	10.1	12.525	11.575
12.475	5.925	5.775	10.525	5.2	5.35	6.3	8.725	20.15	13.275	15.975	4.05
17.875	21.55	16.875	25.525	22.9	19.25	34.525	17.95	18.675	18.45	19.675	11.975
24.55	36.175	22.4	36.575	29.675	25.45	43.85	16.45	24.475	12	20.75	10.75
30.55	32.65	32.625	55.5	48.625	21.9	43.2	12.675	42.525	21.775	19.425	9.775
15.8	11.5	12.775	16.575	30.95	20.55	20.825	19.05	11.975	29.375	8.25	2.975
28.7	30.4	18.425	26.25	36.05	33.45	45.875	23.75	21.75	27	24.975	25.7
12	23.925	17.225	28.675	25.5	28.875	34.875	11.15	18.85	22.85	15.575	13.825
16.8	23.95	16.325	25.825	31.45	35.8	48.325	25.3	28.05	12.95	28.5	8.475
12.075	39.075	25.475	56.45	27.125	40.875	41.45	37.375	41.25	18.825	17.925	17.025
7.4	26.025	17.175	48.425	39.375	25.325	38.225	11.95	20.25	19.2	9.3	15.375
22.925	29.05	27.55	32.6	25.7	23.225	27.175	12.55	16.7	22.675	24.325	15.175
14.875	15.7	19.475	22.525	27.225	28.275	38.3	7.825	11.65	7.95	12.225	4.4
14.125	26.4	14.825	32.05	19.525	14.6	25.975	24.775	8.125	21.85	20.075	6.15
35.3	48.25	44.625	45.275	35.8	31.45	33.1	47.625	48.575	40.35	40.025	33.1
43.1	22.925	36.6	49.75	36.6	30.325	34.55	60.725	47.625	40.1	46.875	15.55
13.65	36.875	9.875	26.6	38.95	28	38.15	29.05	44.275	42.95	16.975	23.1
19.65	39.4	25.15	28.925	29.975	21.95	43.9	26.425	35.825	30.775	18.65	16.625
28.075	16.95	35.95	18.65	29.475	36.75	57.25	20.8	32.05	25.825	25	17.3
24.9	40.175	24.775	43	20.075	37.725	30.7	10.575	20.85	26.675	18.025	15
18.575	31.1	20.125	49.925	39.05	46.15	46.375	24.3	29.95	21.275	19.9	17.25
16.8	20.75	19.1	24.275	25.525	30.9	44.325	27.725	42.875	34.425	40.675	18.825
25.65	48.775	24.675	36.575	54	43.175	54	20.25	52.425	37.5	20.45	24.825
21.475	32.95	26.675	34.3	13.375	23.875	18.9	25.875	41.15	24.2	29.725	4.55
8.325	15.725	12.35	16.325	22.125	16.4	23.3	9.15	15.85	18.4	12.3	6.025
8.65	26.375	18.025	26.425	38.925	32.35	43.95	13.65	16.725	27.425	19.45	7.875
26.1	29.25	27.925	32.5	28.825	37.975	49.2	15.6	41.55	40.275	27.325	24.35
20.65	14.875	18.125	15.075	22.6	33.375	33.75	29.425	20.075	28.375	18.775	24.4
9.2	23.8	7.05	25.25	33.975	31.1	43.675	25.175	36.4	41.125	2.95	6.275
15	18.85	11.925	22.45	24.65	13.625	36.6	20.175	22.925	19.575	18.225	17.025
17.075	31.2	18.775	40.175	33.05	33.275	35.3	7.275	9.2	20.7	4.3	6.225
12.55	15.175	12.475	19.65	17.8	17.475	22	12.725	16.925	12.925	7.775	7.625
16.2	30.425	23.4	38.95	30.575	20.7	52.15	17.025	31.025	24.65	18.7	15.25
15.325	23.125	15.4	26.85	27.2	17.325	48.175	20	17.45	18.2	20.6	10.1
9.625	30.7	6.1	26.3	33.375	23.5	38.025	24.35	20.275	25.05	15.4	9.45
15.65	24.075	11.2	27.275	22.075	27.95	21.025	16.375	25.65	26	13.8	3.2
14.575	10.225	17.05	21.325	16.325	14.175	25.925	10.05	11.3	19.15	6.75	5.35
10.375	21.375	10.575	13.9	19.3	11.9	13.175	23.925	17.325	26.375	24.175	13.125
47.2	33.075	32.875	52.8	29.5	40.225	31	3.575	30.3	15.55	12.025	8.2
20.525	34.2	34.4	39.375	41.225	31.9	52.5	22.775	39.825	25.175	19.8	15.25
30.475	34.15	30.225	36.675	34.65	32.525	48.425	38.225	56.675	33.75	34.15	23.2
12.975	17.65	16.1	21.925	21.2	6.15	21.375	13.475	15.2	23.15	19.275	13.625
15.075	47.7	30.775	65.3	34.95	35.15	48.125	7.025	38.875	15.175	21.9	16.175
5.075	25.35	10.875	38.275	26.375	23.675	34.525	8.4	12.975	15.075	2.775	3.5
7.4	3.825	5.475	13.9	6.7	7.775	13.7	17.075	12.05	11.6	12.6	6.925
0	0	0	0	0	0	0	2.5	3.85	8.65	5.4	3.875
0	0	0	5.7	3.95	0	9.25	9.525	5.725	5.025	9.725	0
0	3.95	0	5.4	0	0	7.2	15.95	6.425	16.55	23.6	3.95
12.075	18.825	10.5	23.325	16.3	6.85	25.475	37.55	3.775	5.45	34.925	2.475
5.925	6.875	8.625	14.475	14.2	17.35	13.25	8.45	26.475	18.775	8.425	5.25
3.2	9.9	0	12.4	8.75	8.25	13.525	12.575	12.2	17.525	6.3	4.9
3.6	16.375	2.875	17.4	8.925	6.15	10.625	19.1	17.35	14.65	21.125	8.125
6.35	12.925	7.75	6.875	6.075	13.35	6.125	15.125	7.4	9.7	26.425	6.05
12.125	20.275	15.275	20.65	19.775	9.825	31	13.475	30.475	27.55	18.325	17.025
14.3	13.9	12.325	34.325	4.625	16.45	16	23.525	25.575	6.75	17.425	6.1
7.75	9.05	8.35	12.225	18.175	9.2	32.125	18.15	5.85	5.55	7.175	4.275
21.65	22.775	15.2	35.9	22.725	23.7	27.625	12.925	26.8	19.825	20.65	6.75
11.05	21.05	18.1	17.075	46.65	11.175	57.025	15.75	20.875	22	17.075	10.375
27.825	58.2	32.2	58.425	42.725	47.15	55.85	24.8	37.6	35.5	43.65	18.725
15.975	33.525	19.75	59.375	44.475	19.325	56.15	15.95	34.425	28.65	21.675	13.85
14.325	30.875	17.2	37.7	20.375	19.15	44.475	21.875	23.975	34.325	18.6	23.375
23.475	23.75	20.7	18.275	34.4	30.25	38.95	32.1	33.1	36.675	23.225	17.825
11.75	34.825	15.525	24.275	18.525	26.725	50.4	15.875	36.475	15.925	23.1	14.925
11.675	23.8	15.85	28.625	35.4	21.65	43.825	7.85	12.825	17.225	10.2	7.5
19.375	37.8	20.55	71.75	34.675	37.725	43.325	14.95	13.35	21.625	26.925	15.125
5.525	16.025	14.95	32.375	23.725	19.625	17.225	15.4	19.225	7.475	7.15	5.7
12	23.075	11.1	15.375	12.425	17.9	25.425	21.425	16.175	32.95	18.825	11.4
0	5.1	4.9	7.875	5.5	12.7	17.35	9.4	12.025	12.65	4.55	9.15
3.6	15.075	3.7	13.4	10.6	10.45	14.475	6.15	4.5	0	15.175	3.45
24.6	21.975	19.475	41.8	24.65	25.325	41.65	14.875	17.875	23.875	24.55	7.725
32.85	48.9	44.075	48.3	40.875	43.875	66.725	54.125	53.05	64.025	42.725	38.05
21.65	51.075	29.275	60.675	31.675	32.025	48.5	37.65	45.25	43.6	40.025	27.1
20.85	36.575	19.075	36.875	28.05	34.8	43.25	23.05	25.875	35.625	21.425	18.5
18.525	36.05	18.425	40.15	29.725	35.125	32.65	31	25.95	30.65	31.65	11.35
11.7	30.475	21.65	41.575	37.575	25.65	50.075	8.25	13.925	19.125	6.475	16.225
25.725	34.375	36.975	57	36.15	41.25	48.475	29.65	46.125	43.275	26.875	20.25
30.025	33.65	31.275	43.875	38.35	39.275	55.375	33.275	42.125	34.175	31.5	28.275
37.6	37.45	34.9	52.15	35.275	45.925	33.15	24.15	24.8	13.1	33.475	18.6
29.825	25.9	23.55	35.3	34.35	33.5	62.975	27.05	40.25	34.7	21.35	29.1
18.3	31.45	28.375	33.1	28.1	25.875	36.3	34.9	32.125	44.175	34.175	19.725
12.1	27.325	14.9	45	20.725	31.025	45.35	14.875	13.675	15.15	3.825	12.175
9.925	27.1	13.025	52.725	22.975	26.325	35.025	17.925	23.575	23.125	21.05	12
0	21.05	0	14.2	9.675	7.975	35.575	6.775	34	11.2	5.5	6.1
9.2	31.875	9.25	29.825	20	12.15	24.4	5.325	8.55	10.25	10.95	6.625
5.6	6.5	5.275	5.725	6.55	7.675	11.55	14.2	5.7	8.375	5.75	6.05
2.425	3.85	3.325	8.2	9.975	5.275	35.55	14.8	20	16.375	19.075	9.075
5.8	8.325	5.775	11	9.25	8.175	10.575	21.575	13.8	22.575	22.2	12.425
0	0	0	0	0	0	0	0	0	0	0	0
0	0	0	0	0	0	0	1.625	0	0	5.875	0
0	0	0	0	0	0	0	0	0	0	0	0
0	0	0	0	0	0	0	0	0	0	0	0
0	0	0	0	0	0	0	0	0	0	0	0
0	0	0	0	0	0	0	0	0	0	0	0
0	0	0	0	0	0	0	0	0	0	0	0
0	0	0	0	0	0	0	0	0	0	0	0
0	0	0	0	0	0	0	0	0	0	0	0
0	0	0	0	0	0	0	0	0	0	0	0
0	0	0	0	0	0	0	0	0	0	0	0
0	0	0	0	0	0	0	0	0	0	0	0
0	0	3.475	0	0	0	0	0	3.325	2.875	2.675	0
0	0	0	0	0	0	0	2.325	4.5	0	0	0
0	0	0	0	0	0	0	0	0	0	0	0
0	0	0	0	0	0	0	0	0	0	0	0
0	0	0	0	0	0	0	0	0	0	0	0
0	0	0	0	0	0	0	0	3.2	0	0	0
0	0	0	0	0	0	0	0	0	0	0	0
0	0	0	0	0	0	0	2.875	2.125	0	0	0
0	7.3	0	11.25	6.25	0	23.15	1.9	0	0	0	0
4.25	6.5	4.15	5.3	5.025	14.075	14.525	9.575	12.025	8.8	2.65	3.1
8.6	6.15	3.175	13.825	6.075	11.15	17.475	14.325	4.725	10.2	17.45	6.15
6.425	7	5.175	27.025	17.725	2.925	57.7	7.475	7	8.875	4.325	1.625
8.075	14.925	7.85	12.7	12.85	8.55	10.9	4.9	3.85	4.2	17.225	3.925
0	13.925	0	10.675	20.9	9.825	24.725	10.625	5.425	10.6	2.725	4.625
11.65	6.325	2.65	13.375	3.25	15.65	0	10.875	34.6	14.15	6.6	10.7
2.075	3.925	0	42.175	30.7	6.3	59.575	2.075	0	17.575	0	6.4
15.75	8.95	17.175	10.725	13.775	14.65	13.225	3.875	10.1	21.8	13.925	11.575
6.75	9.875	7.325	8.2	14.85	6.15	17.15	8.85	18.75	2.55	4.675	3.875
11.475	10.9	11.2	49.65	17.75	15.225	18.9	7.95	9.575	24.375	10.85	7.7
7.425	10.275	8.6	16.525	34.925	24.375	33.125	8.875	16.575	25.15	4.3	5.125
4.2	8.1	7.05	6	11.8	9.475	21.475	6.525	11.05	18.925	9.025	4.3
11.7	18.55	6.525	18.525	17.875	23.75	26.625	3.9	8.925	14.75	9.45	6.8
2.925	8.4	3.3	15.525	2.8	6.325	2.525	18.5	5.925	14.375	14.6	4.05
17.8	22.925	17.175	40.475	22.4	26.725	28.725	11.375	11.275	21.8	10.95	11.25
6.825	10.1	8.85	15.75	14.175	23.425	17.35	14.925	13.525	6.95	7.475	0
10.2	28.35	16.275	32.425	29.9	28.475	45.5	20.325	14.575	29.725	17.675	17.35
12.925	16.5	16.6	28.075	17.325	24.65	23.7	16.625	9.225	14.225	8.2	16.7
26.25	23.675	16.875	11.9	16.175	34.025	11.25	20.65	52.225	24.3	15.175	10.65
17.175	19.65	14.9	46.6	22.625	23.1	50.2	16.225	26.825	19.1	20.675	16.7
12.05	9.25	5.65	16.95	14.95	12.6	19.025	14.9	9.375	21.125	7.875	3.6
8.425	38.9	15.825	35.85	21.9	18.275	45.525	9.95	10.85	17.05	6.625	5.05
19.325	26.275	11.7	34.675	15.9	24.25	22.375	31.15	18.825	21.675	8.625	10
8.575	23.875	18.8	28.5	34.825	29.125	34.65	11.15	13.7	17.7	6.6	2.975
13.425	6.975	6.025	8.35	6.675	9.175	10.625	25.45	32.025	19.55	9.4	1.925
18.075	25.575	25.2	31.025	32.475	33.825	35.075	8.3	22.1	14.425	13.025	10.35
30.825	38.6	21.75	39.5	32.1	41.35	61.725	23.1	27.4	24.55	23.025	12.3
39.3	33.7	20.2	68.925	50.7	25.075	52.65	17.125	11.85	23.05	17.575	5.675
9.5	31.3	19.2	69.725	31.2	21.8	34.8	22.625	11.825	18.625	16.25	14.275
9.575	11.7	14.075	19.825	17.3	18.175	25.475	28.55	26.475	31.675	16.05	14.575
18.55	35.35	17.075	29.4	28.275	38.85	41.25	32.975	41.675	23.95	13.95	9.725
20.825	31.725	28.9	24.325	33.35	17.475	48.625	15.525	14.875	16.75	18.725	9.95
5.275	9.5	2.75	37	17.125	15.35	18.825	14.2	10.5	19.4	14.75	8.85
14.25	20.275	17.15	19.3	29.4	20.8	22.225	12.075	15.075	19.525	10.275	8.5
9.825	32	11.45	31.2	28.65	18.25	38.55	8.325	9.1	11.2	7.175	9.025
9.475	14.975	25	33.65	11.275	28.15	27.9	28.025	24.85	38.225	22.475	21.45
5.75	25.6	4.4	28.8	4.025	6.6	22.7	18.75	17.125	10.575	24.3	4.975
16.275	17.375	16	19.5	22.05	22.275	34.4	10.3	17.25	18.625	8.65	14.275
10.05	18.225	2.525	20.525	32.5	17	50.575	6.025	16.625	17.8	9.675	8
14.4	25.225	18.55	33.025	21.725	28.775	43.775	16.5	16.9	19.4	7.3	15.425
17.75	24.95	19.325	32.975	25.25	36.1	28.525	31.625	31.1	30.775	38.175	13.2
19.15	24.25	23.2	21.2	29.35	31.55	26.425	10.475	21.475	11.3	12.35	6.15
2.875	23.975	11.075	31.125	27.975	13.75	26.25	30.575	8.95	23.025	5.1	5.85
9.25	16.825	14.975	16.025	27.325	18.65	47.825	21.15	17.1	17.275	6.4	12.375
11.3	13.875	9.15	27.925	20.425	16.1	28.825	15.625	8.475	15.025	19.325	9.325
10.375	10.225	16.075	30.15	17.175	12.625	24.9	19.2	15.2	25.05	18.75	9.3
15.625	16.05	14.775	14.85	18.8	19.65	24.65	12.975	10.925	16.525	0	0
14.05	12.625	7.7	14.7	12.15	14.275	9.025	15.75	12.875	12.25	14.925	11.3
22.85	27.575	25.625	34.25	29.075	40.775	28	8.825	32.45	28.8	21.675	24.425
16.05	30.6	19.5	49.125	45.975	30.65	66	11.975	7.25	19.825	7.2	5.65
16.75	37.05	15.825	37.75	38.05	43.85	40.425	18.825	33.65	50.5	34.425	21.9
24.725	19.975	18.975	35.225	41.35	34.525	65.75	39.425	24.6	21.9	26.25	19.375
17.725	29.925	19.3	31.55	38.275	21.575	57.15	25.45	49.025	29.7	17.925	13.725
17.225	31.6	18.05	36.75	26.8	45.7	33.175	27.9	44.075	27.475	26.9	16.45
6.2	34.95	22.425	38.425	18.225	31.45	31.575	30.8	13.075	21.825	20.9	9.225
17.95	35.45	19.25	52.475	38.2	31.25	41.25	16.525	22.95	12.25	13.625	15.9
5.3	8.8	2.5	18.8	16.5	5.35	19.325	2.5	10.85	17.675	25.175	13.025
2.55	16.5	19.275	20.725	19.725	38.8	26.425	10.825	17.95	22.15	29.425	10.025
5.175	11.675	6.3	23.4	20.25	10.325	19.7	0	6.225	7.325	3.925	2.425
2.275	0	0	5.4	6.95	10.575	5.35	7.875	15.475	10.15	9	6.05
0	2.975	0	0	1.925	0	4.625	4.175	12.675	13.2	4.8	2.925
0	0	0	0	14.175	0	4.625	22.2	3.45	14.325	17.65	4.85
2.35	5.925	2.675	0	0	5.7	4.375	17.8	16.975	9	32.275	6.95
0	0	0	0	0	17.375	0	18.05	8.525	15.275	22.15	4.125
8.25	4.8	2.175	4.925	4.025	2.65	2.925	19.925	10.875	29.475	28	3.275
1.725	0	7.65	13.25	7.475	0	5.4	17.7	33.875	7.25	11.275	0
0	0	0	0	8.075	0	4.65	14.475	5.975	17.075	7.975	6.2
9.425	8.95	5.425	24.175	13.7	35.275	17.925	12.175	24.3	20.5	5.2	7.85
18.5	25.8	15.05	18.075	19.9	17.925	18.6	23.9	24.05	31.975	15.925	12.25
16.775	20.8	15.575	34.225	18.275	19.125	24.3	25.925	25.875	27.175	26.475	12.925
13.7	28.875	15.7	57.325	19.975	36.125	28.275	30.125	18.3	33.9	29.175	18.975
26.1	11.25	17.225	28.5	24.55	17.875	21.6	9.525	21	21.775	16.675	14.225
7.35	0	5.15	0	6.175	0	0	39.1	15.025	12.55	19.125	3.775
18.525	33.825	20.35	41.075	32.65	37.6	24.725	21.325	28	30.875	29.3	14.05
18.2	20.65	20.45	40.675	17.65	20.7	31.85	12.8	21.75	20.875	30.4	25.55
4.15	6.4	4.45	11.95	8.25	6.675	18.675	5.325	6.125	18.275	10.925	4.375
0	0	0	0	3.675	0	2.7	3.525	0	0	0	0
6.775	19.175	13.375	33.85	21.95	12.65	22.775	6.1	19.7	23.7	8.725	2.45
0	0	2.5	28.65	23.05	3.9	29.325	9.875	10.4	5.15	3.175	7.225
8.525	15.95	8.125	11.675	19.425	14.575	20.9	32.175	37.55	16.925	14.85	0
9.625	11.55	9.925	12.8	16.35	18.7	17.85	8.525	20.075	11.1	9.325	4.875
31.075	14.475	23.35	27.4	25.4	25.95	29.625	26.975	22.6	30.675	11.925	12.825
20.275	25.8	23.9	28.925	18.575	31.875	34.45	14.725	8.9	10.25	9.9	19.175
10.9	22.675	4.575	25.125	16.975	21.3	39.8	10.25	11.725	4.45	19.675	5.35
19.95	22	13.6	31.625	14.525	28.275	17.5	14.6	45.9	21.55	8.775	13.55
14.325	9.05	13.25	26.55	30.175	39.875	19.775	8.65	7.85	7.05	6.5	3.425
6.175	18	7.175	25.8	20.125	15.5	15.65	9.525	16.125	3.8	10.55	2.05
10.975	15.075	12.7	18.125	21.525	18.425	28.875	17.65	18.075	7.575	9	5.325
29	35.175	33.225	37.1	23.8	32.675	23.125	15.55	18.525	25.675	17.95	13.575
11.175	24.075	23.575	42.3	17.3	27.375	57.275	17.7	28.6	12.2	19.625	9.65
19.8	32.075	28.675	44.5	34.025	26.125	28.65	13.325	21.15	12.725	10.375	14.675
31.675	40.15	30.275	37.075	25.55	39.425	27.25	30.275	23.575	29.325	41.35	17.1
29.9	33.125	34.1	34.1	31.375	28.4	53.525	35.1	50.075	32.75	38.575	13.65
26.1	27	19.975	24.25	17.575	36.175	26.45	32.225	29.35	25.9	13.35	15.35
28.85	46.05	29.475	56.5	36.775	43.225	36.825	20.2	31.325	27.675	23.425	11.65
3.1	4.15	0	7.275	0	0	7.525	14.275	3.925	8.375	0	3.725
9.25	7.475	7	17.425	6.35	9.2	0	1.825	4.975	9.7	4.225	4.55
14.25	26.175	9.85	28.375	14.4	28.125	13.675	22.425	37.825	22.35	15.025	17.275
21.175	32.25	11.075	42.6	21.475	29.225	15.95	9.475	17.825	15.875	13.375	7.825
14.85	12.325	10.3	33.775	32.7	30.975	35.3	10.675	22.15	14.35	10.525	10.875
7.05	22.325	8.9	30.225	8.45	10	26.3	25.9	49.35	38.975	28.475	8.925
18.825	19.475	13.05	25.25	15.825	23.4	20.5	18.6	19.075	19.55	16.375	4.225
12.95	10.175	13.325	14.25	19.325	11.4	22.15	17.475	7.45	22.8	8.975	17.475
21.225	23.475	26.825	25.85	36.25	31.325	57.525	6.3	17.475	15.2	13.7	9.975
13.15	13.775	9.375	15.275	20.7	19.5	22.075	15.575	26.975	28.425	26.75	9.85
30.85	30.45	41.6	44.95	39.3	28	70.6	15.175	18.875	27.175	28.05	9.625
11.25	21.175	20.575	31.45	24.325	16.925	31.15	20.475	37.85	18.425	12.975	18.55
16.4	38.15	16.825	58.625	19.95	29.525	33.3	27.45	30.275	30.4	27.425	15.35
10.425	36.7	18.1	48.3	28.325	31.025	49.6	3.875	16.05	0	0	0
8.525	12.375	5.275	21.275	24.075	5.275	17.875	3.4	0	0	13.05	1.675
6.7	21.275	6.975	20	18.475	25.125	22.425	9.925	14.625	6.9	9.05	4.625
19.375	16.3	16.55	29.875	20.75	19.925	17.3	26.15	18.525	13.65	18.65	12.9
27.85	20.375	27.2	43	42.05	24.025	43.625	18.85	33.05	9.55	13.3	12.2
18.9	29.5	15.9	19.35	18.725	26.575	45.1	11.4	23.45	33.5	9.85	22.15
2.975	8.675	2.8	19.75	8.7	9.5	11.475	0	0	6.55	13.925	5.3
2.325	3.775	4.225	0	7.675	3.725	17.975	1.625	4.275	4.425	0	3.375
15.8	24.45	22.075	25.725	17.4	16.525	28.075	14.05	23.25	15.65	22.5	7.325
4	19.025	10.05	23.55	15.175	16.45	18.925	4.2	9	16.9	4.2	5.575
0	0	0	0	0	0	0	0	2.75	0	0	0
0	0	0	0	0	0	0	0	0	0	0	0
0	0	0	0	0	0	0	2.175	0	0	0	0
0	0	0	6.275	0	0	0	3.925	0	4.7	0	3.475
0	0	0	0	0	0	0	3.275	0	4	0	1.7
0	0	0	0	0	0	0	0	0	0	0	0
0	0	0	0	0	0	0	0	0	0	0	0
0	0	0	0	0	0	0	0	0	0	0	0
0	0	0	0	0	0	0	0	0	0	0	0
0	0	0	0	0	0	0	0	0	0	0	0
0	3.875	0	0	2.725	0	14.15	0	0	0	0	0
0	0	0	2.925	7.9	0	16.25	8.5	3.3	10.3	4.175	3
3.05	13.1	7.4	15.275	9.3	8.825	16.85	8.7	8.75	18.3	6.925	2.1
7.425	11.65	7.2	18.325	11.85	12.875	22.425	4.7	22.25	10.475	7.775	3.05
6.3	11.975	8.35	23.3	24.35	17.475	53	16.7	12.225	20.75	9.05	4.25
6.05	7.325	6.775	8.65	6	4.9	7.05	18.475	13.6	8.8	10.05	6.775
18.15	14.625	10.675	28.925	23.45	14.15	39.4	12.625	12.525	15.7	11.975	10.9
27.65	18.225	17.425	13.625	9.025	26.375	23.15	24.875	33.225	20.65	14.775	4.45
14.075	24.375	14.325	40.45	28.1	25.7	47.475	9.875	23.225	9.975	13.4	3.6
20	18.8	19.775	26.75	15.4	13.425	31.95	22.075	8	18.575	16.425	11.3
28.65	42.325	27.425	45.65	37.9	40.725	73.775	20.825	17.625	29.75	13.75	15.5
28.45	32.175	23.95	47.475	43.4	46.9	66.475	19.575	22.175	23.725	19.45	16.825
16.3	17.925	17.775	26.575	9.55	30.775	23.875	45.325	30	21.8	31.225	5.35
20.1	18.225	14.55	19.1	15.275	12.15	20.4	10.275	13.6	19.525	5.4	5.5
26.65	29.525	8.7	57.85	28.475	15.025	51.275	15.625	31.875	28.175	16.625	7.275
8.75	9.925	9.25	19.125	13.45	11.325	13.775	12.35	6.425	6.9	2.75	4.4
17.525	34.65	18.825	20.125	30.175	30.25	58.275	30.05	25.225	25.35	33.35	14.625
22.125	34.3	28.05	32.075	26.625	43.95	41.4	21.15	32.475	21.1	21.975	20.225
2.45	5.1	3.6	13.375	13.925	5.075	27.575	17.175	23.05	17.65	10.35	12.575
5.225	4.625	4.75	7.875	12.3	9.45	20.1	11.25	11.725	15.075	5.6	7.175
28.425	33.225	27.3	55.15	49.6	64.225	54.725	21.925	15.65	27.15	28.2	15.1
20.45	27.775	29.825	29.775	52.175	29.425	54.5	27.5	30.775	32.025	33.4	16.825
4.225	20.5	6.925	52.2	14.225	17.75	44.85	9.6	21	23.55	15.625	3.475
11.35	17.5	9.475	31.175	17.675	23.625	26.05	22	26.825	22.75	15.75	9.95
12.25	18.075	12.9	19.375	18.85	19.675	32.075	14.4	19.65	16.375	16.525	9.575
16.675	25.2	31.225	29.675	27.225	28.6	18.325	12.075	15.9	15.175	24.575	5.675
35.225	29.875	33.8	38.5	47.65	32.625	45.925	7.875	28.8	23.7	5.7	9.925
18.875	22.825	10.125	41.9	12.075	19.85	39.25	26.725	25.75	36.6	40.45	18.35
26.65	22.85	19.3	32.2	33.1	25.1	37.825	10.45	20.925	20.025	11.85	12.9
22.775	28	14.9	48.55	24.9	24.925	30.75	12.675	23.55	36.2	16.975	4.675
21.625	26.775	25.65	34.7	35.875	38.7	34.85	13.95	14.95	26.95	22.675	18.225
8.825	48.325	15.95	55.2	42.825	38.25	43.675	31.85	7.525	18.275	11.325	9.2
3.775	8.7	3.375	24.95	7.475	12.475	26.3	3.875	3.575	4.575	5.5	5.25
0	3.75	2.925	7.125	3.375	7.95	9	4.75	12.575	3.975	0	2.85
11.475	7.45	4.45	8.225	14.625	14.975	13.875	12.4	2.8	2.375	2.85	3.8
8.975	12.1	19.95	17.85	30	15.925	47.625	8.65	9.475	13.825	8.65	9.35
2.425	10.1	0	15.825	11.45	9.8	16.5	15.575	4.875	8.975	9.45	2.075
8.725	7.475	10.725	17.7	26.3	21.75	40.7	15.225	16.975	14.55	20.525	16.8
11.375	29.85	11.7	33.725	5.625	13.175	26.675	13.275	7.775	11.175	15.1	5.225
0	12.3	0	2.85	4.25	13.875	18.625	21.7	5.325	15.375	9.25	0
10.225	32.525	17.625	23.175	19.175	15.425	40.9	26.475	28.05	30.075	20.75	9
12.6	26.725	19.5	38.3	30.5	31	45.75	6.3	22.35	19.35	10	9.7
14.1	17.425	15.35	22.2	17.725	23.9	28.025	13.25	20.175	8.375	8.275	12.7
15.775	22.1	10.975	35.975	29	20.1	19.1	15.4	32.3	29.175	11.925	14.45
16.525	25.725	17.325	21.425	22.575	25.125	34.575	5.575	33.275	15.5	5.45	13.05
9.9	19.325	10.425	16.5	11.775	17.275	42.55	7.65	13.725	12.875	8.225	5.05
18.2	17.175	23.9	20.9	29.75	13.375	36.15	7.125	13	15.65	11.85	7.9
36.525	25.55	28.625	44.475	34.125	30.15	25.05	9.45	15.025	15.3	19.125	10.45
13.275	25.95	20.3	26	20.175	28.875	23.925	15.2	35.625	21.875	10.05	12.25
25.525	24.55	33.775	40.8	55.825	29.425	54.2	3.15	14.925	25.05	16.625	12.1
10.075	26.25	2.225	52.225	28	27.45	34.3	15.35	24.9	19.2	18.25	10.825
21.175	22.05	18.975	42.775	18.425	14.475	18.75	14.7	22.3	12.65	11.65	6.875
9.75	25.075	13.15	27.05	20.075	31.4	23.55	5.225	13.55	23.55	5.675	6.05
20.325	20.15	21.275	25.875	31.25	29.7	29.425	15.6	13.25	16.45	14.675	12.125
13.575	17.95	9.925	49.3	16.05	32.075	56.7	21.575	33.625	39.6	22.25	23.025
23.425	56.025	21.825	39.8	35.575	43.95	33.45	36.875	45.05	20.7	35.25	11.575
35.95	40.525	37.225	48.7	36.15	38.925	53.975	16.775	19.375	31.55	13.45	11.6
17.275	19.575	14.15	28.025	13.475	20.15	18.125	7.95	5.55	15.1	11.45	3.975
14.025	19.275	7.2	26.025	10.925	12.35	15.95	12.075	18.025	6.15	9.975	3.35
18.375	21.55	25.65	40.975	21.425	27.05	34.325	8.75	6.575	9.825	5.15	0
7.025	0	6.075	0	0	2.525	16.5	8.425	2.625	0	14.75	5.475
15.125	8.325	6.6	11.025	8.975	19.875	29.675	7.175	7.725	13.225	11.85	11.85
5.625	19.575	7.1	47.25	6.45	13.6	34.85	7.625	0	12.2	16.925	9.025
0	0	0	0	0	0	0	0	0	0	0	4.7
0	0	0	0	0	0	0	0	0	0	5.325	0
0	0	0	0	0	0	0	0	0	0	0	0
0	0	0	0	0	0	0	0	0	2.65	0	0
0	0	0	0	0	0	0	0	0	0	0	0
0	0	2.025	13.025	2.3	4.025	2.825	11.875	3.95	2.575	0	1.975
0	0	0	0	0	0	0	0	0	0	0	0
0	0	0	0	0	0	0	0	0	0	0	0
0	0	0	0	0	0	0	0	0	0	0	0
0	0	0	0	0	0	0	0	0	0	0	0
0	0	0	0	0	0	0	0	0	0	0	0
0	0	0	0	0	0	0	0	0	0	0	0
0	0	0	0	0	0	0	0	0	0	0	0
0	0	0	0	0	0	0	0	0	0	0	0
0	0	0	0	0	0	0	0	0	0	0	0
0	0	0	0	0	0	0	0	0	0	0	0
0	0	0	0	0	0	0	0	0	0	2.825	0
0	0	0	0	0	0	0	2.025	0	2.85	0	0
0	0	0	0	0	0	6.15	3.45	6.175	0	5.55	1.925
0	0	0	0	0	2.575	10.875	4.2	6.65	10.775	8.425	2.575
0	0	0	0	0	0	0	2.975	4.375	6.7	3.425	0
0	0	0	0	0	0	0	2.3	0	0	2.75	1.525
0	0	0	0	0	0	0	1.9	0	0	0	0
0	0	0	0	0	0	0	0	0	0	0	0
0	0	0	0	0	0	0	0	0	0	0	0
0	0	0	0	0	0	0	0	0	0	0	0
0	0	0	0	0	0	8.3	1.75	0	0	3.75	2.475
0	0	0	0	0	0	0	0	6.375	0	0	0
0	0	0	0	0	0	0	0	0	0	0	0
0	0	0	0	0	0	0	2.55	3	3.65	2.45	1.4
0	0	0	0	0	0	0	0	0	0	0	0
0	0	0	0	0	0	0	0	0	0	0	0
0	0	0	0	0	0	0	0	0	0	0	0
0	0	0	0	0	0	0	0	0	0	0	0
0	0	0	0	0	0	0	3.3	0	0	0	0
0	0	0	0	0	0	0	0	0	0	0	0
0	0	0	0	0	0	0	0	0	0	0	0
0	0	0	0	0	0	0	0	0	0	0	0
0	0	0	0	0	0	0	0	0	0	0	0
0	0	0	0	0	0	0	0	0	0	0	0
0	0	0	0	0	0	0	2.3	0	0	3.775	0
0	0	0	0	0	0	0	6.85	0	4.5	3.7	2.2
0	0	0	0	0	0	0	0	3.675	0	2.675	0
0	5.325	2.6	4.325	3.275	2.425	2.275	10.2	6.6	0	0	3.35
0	9.325	3.25	6.875	0	6.75	3.55	7.25	18.775	8.925	15.5	4.725
5.525	7.45	2.125	7.5	3.675	8.825	3.525	12.65	0	3.85	10.625	2.475
2.4	0	0	0	0	0	2.225	16.925	20.4	17.7	6.6	4.275
6.975	7.325	8.125	8.825	19.65	9.775	22	13.65	17.15	14.425	5.55	3.5
3.1	5.35	6.05	0	7.725	3.8	40.1	7.725	10.95	8.225	10.35	5.775
10.875	15.8	5.925	9.425	8.675	19.7	18.175	20.325	26.875	2.825	20.7	2.95
3.925	0	3	4.6	5.3	0	18.85	2.275	0	4.8	0	2.6
7.675	6.175	0	5.4	10.875	2.55	11.125	10.025	8.375	10.625	13.475	4.7
9.25	6.25	2.8	8.475	8.8	4.125	22.575	15.9	6.95	9.525	10.85	3.275
3.675	6.525	4.125	15.375	17.125	4.075	13.725	17.425	14.5	6.125	0	7.95
0	0	0	0	0	0	0	19	10.625	8.675	35.425	1.625
9.05	6.3	0	10.225	4.875	2.75	36.225	13.4	6.475	14.5	35.575	3.2
0	0	0	0	0	0	0	5.125	4.675	6.9	2.825	0
0	2.875	0	6.325	0	3.3	9.925	10.4	3.625	4.525	5.45	6.625
2.175	2.725	0	7.65	2.3	12.05	6.15	15.5	7.55	6.8	2.875	6.9
7.1	9.35	5.625	9.175	9.7	5.825	12.075	6.375	16.35	7.85	4.225	8.65
19.6	16.925	21.35	27.375	34.75	30.425	36.9	14.125	12.4	21.75	25.475	9.2
5.35	9.425	7.75	5.1	6.3	17.1	7.425	13.825	28.225	3.75	8.475	7.225
11.8	21.6	9.65	20.075	28.55	23.5	26.45	7.8	6.75	3.225	6.45	4.875
13.1	22.175	14.325	17.7	24.325	21.05	29.525	11.3	11.675	12.8	4.15	7.4
39.975	25.525	38.3	30.85	27.2	37.8	37.7	19.05	23.15	8.5	20	14.075
31.375	30.275	18.45	48.15	22.5	31.175	49.55	8.25	18.65	23.125	16.775	7.725
12.25	36.375	29.55	52.5	32.25	44.175	40.1	23.425	31.35	17.275	21.7	18.075
11.825	19.125	10.7	18.725	16.5	25.65	40.5	14.8	28.875	16.375	5.5	6.225
15.55	21.85	22.3	30.25	29.025	15.95	41.125	10.05	8.85	16.25	4.85	10.975
39.55	33.35	29.375	32.225	36.575	41.325	62.875	28.475	38.225	42.475	16.025	17.775
31.425	45.275	23.725	61.475	41.5	34.375	56.375	49.325	24.4	17.75	30.8	15.625
16	33.975	12.925	41.075	33.25	30.65	14.525	22.4	35.05	14.3	12.725	4.175
8.675	8.675	10.5	20.25	19.475	11.5	33.525	19.575	26.425	24.575	10.5	10.55
17.9	15.95	15.525	15.975	23.35	22.825	27.775	22.125	20.55	19.125	11.9	11.575
28.725	29.65	27.175	36.7	50.55	35.25	65.7	22.975	21.625	35.575	16.7	21.9
8.6	16.925	14.225	21.3	21.5	21.05	24.775	11.475	3.05	12.6	0	1.6
10.1	13.5	16.85	36.25	34.1	26.1	27.2	22.25	36.175	19.475	26.725	1.75
31.2	33.05	26.475	41.2	38.175	38.55	37.55	18.4	25.525	20.7	23.4	6.625
30.825	30.325	32.9	28.575	51.3	28.575	51.9	15.95	26.9	22.7	21.75	27.3
9.675	12	8.65	27.675	27.175	16.5	23.55	4.375	10.3	11.325	8.35	9.175
0	0	0	0	0	0	0	7.175	0	9.05	8.575	0
22.575	18.125	27.175	36.15	26.975	32.7	32.8	17.675	24.4	17.175	11.425	11.725
6.825	28.75	8.825	21.75	8.775	36.2	14.1	17.475	22.475	11.475	16.05	5.25
20.325	25.75	22.525	54.525	39.15	32.55	46.4	6.825	14.35	11	7.8	6.075
11.25	26.525	7.225	29.75	17.7	33.1	21.025	14.25	27.275	11.55	12	5.15
2.075	4.1	2.175	38.55	6.525	14.975	34.375	15.75	2.875	8.7	3	0
0	4.65	0	19.925	0	3.15	0	4.225	8.8	4.7	11.975	0
2.925	4.875	0	4.225	0	7.075	4.55	4.4	3.575	0	9.525	0
0	0	0	0	0	0	0	0	0	0	0	0
7.6	3.15	0	27.7	0	0	27.15	4.85	2.775	8.65	6.8	0
3.425	2.65	4.7	28.925	0	14.35	27.475	2.35	2.575	0	0	0
0	0	0	0	0	0	0	6.625	0	0	2.575	0
6.45	11.075	7.4	44.725	0	26.2	0	11.75	3.9	9.85	20.7	0
4.325	8.4	3.425	27.95	2.8	19.625	77.825	11.4	8.2	2.95	15.825	0
3.5	12	6.55	50.425	5.3	26.125	45.025	9.725	8.175	9.05	8.25	4.075
0	2.775	0	0	0	2.725	0	11.85	6.425	2.675	14.25	0
5.925	0	8.75	15.25	10.45	12.125	8.775	6.15	4.4	3.275	11.3	4.525
3.2	2.825	0	8.775	3.35	6.9	13.375	15.65	4.125	17.575	21.5	1.775
7.2	4.975	4.125	7.625	0	0	4.1	13.975	6.25	15.875	16.075	9.05
19.525	3.3	7.275	22.975	12.425	24.825	18	38.425	23.4	22.75	39.75	18.55
0	0	0	0	0	0	0	10.05	2.5	6.925	0	0
0	0	0	0	0	0	0	18.15	9.05	3.125	8.325	2.475
7.95	9.2	9.4	37.15	0	4	6.075	7.4	15.2	10.525	22.4	2.175
3.625	0	0	11.725	0	8.625	0	17.95	9.925	19.45	7.1	9.5
0	5.875	0	3.025	0	0	4.775	17.75	10.2	20.725	24.075	8.525
0	0	0	0	0	0	0	19.25	11.95	11.075	8.575	1.925
0	0	0	0	0	0	0	0	0	0	0	0
0	2.775	0	0	0	3.075	4.5	1.65	0	4.575	0	0
0	0	0	0	0	0	0	0	0	0	0	0
0	0	0	0	0	0	0	0	0	0	0	0
0	0	0	0	0	0	10.125	0	0	0	0	0
0	0	0	0	0	0	0	0	0	0	0	0
0	0	0	0	0	0	0	0	3.025	0	0	0
0	0	0	0	0	0	0	0	2.275	0	0	0
0	0	0	0	0	0	0	0	2.525	0	0	0
0	0	0	0	0	0	0	0	0	0	0	0
0	0	0	0	0	0	0	0	0	0	0	0
0	0	0	0	0	0	0	0	0	0	0	0
0	0	0	0	0	0	0	0	0	0	0	0
0	0	0	0	0	0	0	0	0	0	0	0
0	0	0	0	0	0	0	0	0	0	2.625	0
0	0	0	0	0	0	0	0	0	0	0	0
0	2.85	0	3	0	0	0	0	0	0	0	0
0	3.15	0	0	0	0	0	2.175	0	0	0	0
0	0	0	0	0	0	2.5	0	0	0	0	0
0	0	0	3.825	0	0	0	0	0	0	0	0
0	0	0	0	0	0	0	0	0	0	0	0
0	0	0	0	0	0	0	0	0	3.475	0	0
6.375	3.95	0	10.9	6.75	12.25	31.35	8.375	2.8	8.2	0	0
1.85	14.825	0	18.65	8.775	5.675	15.825	3.425	5.225	5.85	0	2.4
5.7	0	5.725	9.15	0	8.825	6.275	5.775	2.025	13.15	0	0
9.325	8.55	6.05	20.175	12.6	18.95	11.275	0	0	7.475	2.875	1.475
8.5	12.95	5.25	12.05	2.025	3.75	25.525	2.325	5.625	5.575	6.875	1.875
11.075	13.825	5.675	21.425	11.375	11.775	23.4	7.55	17.45	9.325	5.05	2.35
11.5	7.775	5.55	33.125	15.25	14.4	26.975	13.675	12.025	19.375	10.025	5.175
0	3.5	0	3.3	0	4.175	4.475	0	0	0	0	0
4.15	10.875	4.5	6.275	7.2	5.825	4.275	0	0	0	0	0
3.75	15.925	0	0	4.55	5.95	20.05	0	0	0	0	0
0	7.175	0	0	0	2.775	0	1.85	7.5	13.05	3.7	0
6.175	7.775	8.9	15.45	7.425	11.025	9.05	0	5.225	14.975	3.925	0
0	2.825	0	0	0	2.4	9.2	2.125	2.05	5.15	0	0
0	0	2.15	4.5	8.225	3.65	15.425	2.725	5.275	7.325	2.7	1.575
16.85	4.875	10.075	5.55	12.75	10.65	16.9	2.1	2.725	0	7.375	3.6
0	0	0	0	0	0	0	0	0	0	0	0
0	2.85	0	0	3.875	0	13.975	0	0	2.675	0	0
0	0	0	0	0	0	0	0	0	0	0	0
0	0	0	0	0	0	0	0	0	0	0	0
2.725	0	0	2.675	0	0	5.7	7.175	2.65	4.8	0	0
3.7	0	0	13.925	3.125	6.45	16.475	10.25	2.375	16.3	3.475	0
14.325	11.625	5.625	11.975	12.625	9.3	14	4.375	10.325	13.775	3.25	0
4.05	3.925	5.4	0	3.25	6.625	20.4	2.375	8.9	7.325	3.55	4.5
4.45	10.6	0	12.775	2.55	3.25	31.6	0	5.7	6.475	2.775	1.75
7.95	8.7	9.375	12.625	16.075	9.475	14.6	3.425	6.5	4.3	3.6	4.375
7.625	6.525	7.325	16.775	12.525	6.075	24.5	1.65	0	2.65	2.55	2.875
16.2	10.95	13.9	32.5	20.225	15.75	32.475	1.7	12.25	11.85	3.2	5.45
25.5	23.6	18.675	28.525	23.55	26.675	47.8	12.525	19.55	22.45	17.9	4.375
19.925	29	20.175	27.125	30.225	10.325	54.625	21.075	26.625	16.6	9.975	7.525
20.325	13.875	20.575	16.675	16.425	22.95	26.7	5.225	0	0	6.975	5.025
16.725	17.525	14.875	24	17.975	21.3	29.775	24.625	15.875	19.425	9.6	7.775
15.025	25.3	15.425	22.85	20.525	40.6	29.7	12.675	26.025	15.45	3.925	11.575
14.15	13.95	17.85	21.55	24.85	22.75	42.25	13.55	18.65	10	11.125	7.5
30.025	34.325	23	40.7	23.425	32.475	24.15	23.75	12.775	16.5	26.85	5.15
22.1	30.5	34.2	44.95	24.7	29.175	38.275	12.3	17.175	23.35	8.5	15.25
17.7	27.775	13.875	37.65	24.45	38.2	21.65	25.475	25.35	13.2	12.35	9.9
17.3	21.475	26.625	22.675	32.35	31.375	42.775	16.525	23.775	15	16.6	9
26.275	29.15	23.15	32.325	26.175	33.15	26.65	16.65	24.375	16.2	10.175	17.775
35	37.875	28.8	46.45	48.4	35.7	53.875	15.55	39.875	42.575	19.875	17.25
5.85	20.875	8.325	13.325	14.3	11.2	32.075	9.225	4.725	7.2	5.7	1.375
19.3	28.6	8.95	42.675	25.2	28.55	57.575	13.325	7.475	10.825	18.025	7.825
19.525	23.825	9.125	45.35	25.075	20.05	36.4	11.9	21.925	11.125	4.975	5.075
14.925	9.1	7.225	7.875	9.625	10.475	17.85	14.45	23.025	16.725	13.7	7
10.825	10.4	9.35	10.1	22.425	29.75	23.425	2.725	8.35	10.3	3.85	5.9
22.15	28.2	15.85	23.7	40.6	28.125	37.775	12.175	23.5	13.9	17.85	5.35
10.825	6.75	4.65	12	9.65	12.925	17.1	4.65	9.4	8.025	9.125	5.45
24.1	34.05	29	44.925	34.925	38.575	47.225	23.275	37.425	38.525	11.5	15.15
13.55	19.35	5.275	11.5	18.875	11.1	15.85	3.175	15.75	10.725	0	0
21.45	27.8	14.975	47.2	37.55	21.225	63.7	13.875	8.45	14.4	8.125	4.075
31.875	32.525	20.125	31.075	33.75	41.6	40.3	17.5	20.1	16.225	10.275	13.85
19.925	23.45	20.575	28.275	29.05	27.375	47.475	4.975	19.275	24.375	4.725	8.475
23.5	25.325	18.575	73.15	48.575	38.15	39.3	26.625	33.975	25.175	25.3	16.8
17.55	15.125	13.25	17.25	17.8	12.95	31.925	19.275	26.95	21.15	16.65	7.95
14.95	21.55	24.375	31.35	24.775	20.175	25.6	8.125	19.95	21.1	6.2	2.575
6.125	17.9	9.45	34.275	14.95	16.15	28.7	13.95	19.175	9.425	10.95	5.375
39.05	33.925	20.825	31.8	34.6	36.975	50.025	27.05	23.3	27.15	29.25	12
25.8	42.525	25.275	30.15	56.775	33.55	49.725	35.475	32.925	31.775	34.175	23.425
24.625	33.55	24.35	23.025	30.925	50.575	34.8	25.35	43.575	10.875	16.025	7.425
18.125	27.5	19.925	49.875	30.675	31.525	52.4	17.5	36.925	25.425	15.375	13.65
29.925	25.225	28.975	32.075	32.35	37.5	21	37.825	49.8	25.175	20.45	17.45
14.825	28.675	19.1	36.3	29.775	15.1	57.075	17.425	15.8	12.225	15.175	9.275
33.575	28.775	19.425	38.5	21.175	50.5	22.55	45.825	19.7	19.3	24.025	10.325
20.85	24.725	10.925	30.3	19.85	18.7	29.675	22.425	11.6	24.875	25.125	4.125
9.5	16.3	21.525	29.75	24.025	15.9	19.65	26.225	11.725	13.15	11.275	7.075
11.35	6.375	11.45	7.9	10.15	6.625	26.625	8.425	3.575	7.45	8.25	4.7
13.3	15.25	7.35	22.05	13.625	18.775	15.725	4.8	6.775	2.675	3.5	2.55
9.275	19.45	7.95	18.85	12.975	17.85	35.3	8.35	4.8	6	2.6	2.975
9.75	18.7	26.475	25.3	21.35	23.325	31.375	8.925	9.325	37.875	18.675	7.925
11.7	19.525	14	21.525	15.425	28.575	29.375	14.9	24.5	15.975	8.5	9.875
14.5	41.325	17.625	36.2	40.15	36.3	48.625	13.925	39.125	18.5	19.375	10.1
23.55	30.525	26.95	43.975	46.05	47.575	48.55	23.2	19.675	19.75	18.45	19.55
20.35	44.95	24.875	54.325	38.325	48.35	40.3	33.2	38.875	28.625	22.675	9.05
17.175	37.85	28.5	27.725	37.975	44.125	42.175	24.85	27.675	30.7	17.625	15.825
15.75	38.95	20.525	29.95	50.475	16.625	56.25	31.65	17.5	27.05	17.4	16.025
11.4	17.6	10.35	38.55	22.275	27.075	26.05	25.925	38.975	27	23.125	16.725
14.725	25.9	23.825	26.175	30.275	26.625	28.725	23.8	21.825	14.225	13.75	9.65
7.75	23.65	16.525	30.05	23.675	36.55	33.275	36.15	14.075	18.175	16.975	7.175
23.475	28.725	18.375	32.7	19.2	36.05	32.575	37.2	37.1	28.65	24.25	13.1
19	26.225	16.775	30.475	28.075	31.75	43.525	22.9	42.125	29.4	11.15	17.675
18.2	29.325	20.175	32.375	32.15	40.6	44.15	28.425	29.525	34.925	20.25	16.625
13.35	19.625	10.775	24.375	10.85	18.5	20.15	16.675	16.975	17.375	16.05	5.35
11.225	21.65	13.9	21.95	13.475	16.7	16.525	9.675	6.325	10.725	9.4	5.7
29.75	35.7	38.125	43.025	27.675	37.375	41.65	13.375	27.525	33.6	16.175	15.7
13.25	32.1	20.725	43.125	38.475	32.725	44.075	54.85	42.025	52.15	33.1	30.2
29.6	46.925	22.975	46.125	38.6	45.575	55.075	53.45	40.4	53.15	18.3	28.475
18.075	12.625	21.275	47.45	35.175	40.85	40.4	15.9	16.1	30.2	8.625	15.225
15.9	20.6	18.725	27.525	22.475	16.75	30.925	24.95	20.175	25.825	20	11.65
7.425	9.925	10.475	19.3	12.325	8.85	8.5	15.3	26.075	16.775	16.475	12.35
24.625	18.1	17.675	20.175	14.5	19.925	34.95	39.65	28.6	25.95	24.825	20.125
14.9	11.05	5.5	12.825	11.825	14.225	25.225	8.475	10.225	11.025	13.025	6.225
25.525	30.675	19.475	38.4	22.475	43.25	25.175	18.95	24.2	22.625	18.8	13.625
25.875	24.975	19.475	30.625	25.225	61.775	32.25	12.075	39.35	12.4	15.5	16.175
13.225	16.875	24.25	36.45	38.4	32.5	50.85	16.95	10.375	28.225	18.65	5.375
8.85	19.475	15.075	29.1	18.975	20.075	44.775	19.05	12.4	25.65	3.825	16.05
14.875	28.525	12.1	25.25	35.65	22.15	57.5	2.375	9.7	24.325	3.15	6.85
10.25	16.275	14.725	39.075	26.85	25.975	25.525	18.6	28.675	18.5	18.6	15.625
22.5	22.3	16.025	34.7	33.15	24.25	35.2	16.05	19.4	16.775	24.2	12.75
24.975	23.9	26.125	23.25	35.8	26.525	35.45	8.975	29.85	17.225	13.85	14.925
9.6	12.275	15.525	31.475	22.4	26.825	27.5	7.8	22.375	19.475	24.625	10.65
9.675	12.35	10.1	10.875	12.05	12.925	13.9	16.275	20.725	20.8	10.275	10.85
18.575	15.2	17.05	29.425	16.625	15	26.2	6.275	12.775	16.725	0	11.325
12.525	13.6	11.725	16.25	14.825	14.45	13.3	10.75	13.3	19.375	17.025	9.125
22.775	35.725	17.35	19.575	19.275	32.025	23.7	22.6	22.225	13	23.875	7.35
9.825	20.25	10.9	18.275	12.55	13.425	29.575	15.725	11.1	11.375	7.95	10.475
15.125	19.7	25.775	28.3	19.95	18.3	46.975	12.85	14.275	36	10.025	5.625
18.325	17.15	17.975	25.625	45.375	18.55	44.4	2.125	4.375	6.4	2.575	3.375
8.8	22.5	11.7	26	17.825	27.825	16.6	16.825	24.775	14.4	21.9	7.475
22.425	17.65	19.45	25.575	19.45	23.15	23.3	14.675	25.65	19.075	13.65	10
15.5	10.425	13.925	21.325	12.925	11.425	20.5	11.325	10.2	18.825	16.675	1.8
10.45	0	7.575	6.375	0	5.675	0	29.5	10.275	10.925	24.1	7.825
7.95	9.225	12.525	19.85	12.475	3.475	25.6	6.25	5.575	3.3	0	6.7
2.375	2.75	0	12.25	6.15	9.275	16.225	9.9	3.15	3.85	7.4	5.05
8.875	0	1.925	0	2.425	9	13.025	2.425	3	4.475	0	3.725
0	0	0	0	0	0	0	0	0	0	0	1.85
0	0	0	0	0	0	0	0	0	0	0	0
0	0	0	0	0	0	0	0	0	0	0	0
5.275	6.75	7.775	22.675	7.35	14	18.775	7.1	6.55	13.825	10.05	2.25
2.35	0	0	0	0	0	2.45	0	0	0	0	0
0	3.1	0	2.8	0	0	3.275	0	0	2.75	0	0
0	0	0	2.675	0	0	0	0	0	7.15	4.5	0
0	0	2.675	5.1	7.125	0	20.15	0	11.025	9.35	18.625	1.75
3.95	6.725	3.725	13.4	3.65	4.75	4.3	9.1	2.65	7.95	9.325	3.35
0	0	0	0	0	0	5.35	0	0	3.55	4.7	4
2.3	18.35	6.75	13.55	14.175	10.075	13.25	15	11.05	6.175	2.975	0
11.475	9.2	11.525	19.175	5.325	11.55	18.975	25.95	33.25	7.1	8.4	2.7
16.425	17.8	10.55	35.9	38.35	30.75	41.35	7.325	18.175	16.475	3.25	4.575
12.2	4.25	6.375	9.25	4.875	12.25	37.075	4.4	14.75	8.75	5.85	5.375
10.475	20.175	9.3	47.85	33.975	25.775	41.85	5.05	20.275	13.725	7	8.575
1.825	14.375	0	5.775	0	16.575	18.65	17.15	18.575	5.125	3.075	3.5
15.875	14.6	17.925	15.6	15.15	15.9	25.425	10.3	17.675	21.6	21.775	10.6
23.7	26.5	23.55	46.9	33	27.825	43.15	23	11.075	22.875	10	12.8
17.025	16.5	11.15	37.525	28.85	15.5	19.9	25.05	39.325	23.275	25.95	14.825
12.85	33.025	12.975	20.9	32.2	48.375	43.2	27.65	22.425	32.9	13.625	9.3
18.75	18.85	16.8	28.525	27.175	26.875	37.875	14.625	27.15	35.175	12.125	16.725
12.875	14.95	15.075	28.65	18.975	27.325	24.8	25.3	33.475	19.55	3.65	9.45
5.575	12.825	13.5	14.325	25.025	12.775	60.875	5.5	11.3	9.8	0	6.225
15.55	14.95	11.175	37.65	15.55	11.2	18.1	18.825	32.9	16.9	14.8	7.75
9.425	9.7	11.7	18.425	13.15	8.9	11.975	7.95	14.2	19.025	3.35	3.35
19.25	18.075	17.975	22.05	22.45	28.2	25.3	3.075	11.6	12.85	9.3	6.625
5.325	4.25	8.9	22.575	37.275	3.575	40.425	12.575	20.8	5.625	6.225	5.85
11.925	16.5	8.325	40.375	20.225	24.05	37.975	20.375	33.325	8.075	13.725	7.7
13.225	13.4	17.025	17.325	14.25	15.875	18.3	9.025	12.5	12.775	17.45	12.2
26.95	35.075	33.75	41.475	47.05	38.5	65.475	22.875	33.725	40.15	16.5	21.45
21.925	38.85	21.475	34.325	25.1	34.55	44.175	29.925	56.525	25.425	25.175	11.95
17.775	29.95	14.575	30.525	43.7	28.875	20.9	29.95	30.025	41.175	18.3	24.575
16.4	27.325	18.125	26.85	40.525	22.525	38.7	40.4	33.15	31.1	25.825	20.85
19.175	28.35	21.8	26.025	35.325	20.2	40.8	22.875	22.5	32.25	18.6	14.025
21.425	39.25	18.2	56.525	25.9	39.625	44.25	11.9	39.875	26.35	14.05	9.325
10.55	19.875	14.175	26.6	20.5	27.975	26.275	4	15	24.4	2.65	6.525
11.475	13.775	16.725	22.85	15.8	18.25	23.625	8.225	6.4	9.025	4.45	4.325
9.2	19	10.225	28.575	12.85	12.7	16.65	11.925	8.65	7.55	13.025	1.95
13.6	12.175	14.525	22.85	19.425	15.65	24.575	3.75	6.525	15.375	3.35	7.025
9.975	14.05	14.325	16.85	7.35	12.7	33.925	17.275	26.675	10.3	13.575	10.075
21.45	21.5	19.95	16.95	16.65	27.95	31.25	12.675	23.625	25.925	24.075	11.2
26.95	6.525	22.525	19.475	14.3	7.075	24.9	7.525	5.9	14.025	10.525	16.3
5.75	16.4	8.425	6.1	14.325	5.6	18.45	9.675	5.4	6.375	3.45	2.55
4.825	0	0	0	0	0	0	2.7	4.2	3.3	3.225	14.75
0	0	0	0	0	0	0	2.975	0	0	4.05	0
0	0	0	0	0	0	0	15.85	21.7	6.175	4.125	6.25
0	0	0	0	0	0	0	0	0	0	0	0
3.35	4.4	6.975	4.4	6.225	4.4	4.525	0	0	4	0	5.3
0	0	0	0	0	0	9.675	0	2.425	0	0	0
0	0	0	0	0	0	0	0	0	0	0	0
0	0	0	0	0	0	0	0	0	0	0	0
0	0	0	0	0	0	0	0	0	0	0	0
0	0	0	0	0	0	0	0	0	0	0	0
0	0	0	0	0	0	0	0	0	0	0	0
0	0	0	0	0	0	0	0	0	0	0	0
0	0	0	0	0	0	0	8.3	0	0	0	0
0	0	0	0	0	0	0	0	0	0	0	0
0	0	0	0	0	0	0	0	0	0	0	0
0	0	0	0	0	0	6.1	0	2.6	0	0	0
0	0	0	0	0	0	0	0	0	0	0	0
0	0	0	0	0	0	0	2.6	0	0	0	0
0	0	0	4.025	0	4.1	0	11.275	6.025	0	16.15	0
0	0	0	5.975	0	0	0	9.675	20.55	13.325	11.175	0
0	0	0	0	0	0	0	3.775	0	4	0	2.325
4.175	8.55	0	40.3	7.85	4.15	23.4	8.7	4.925	0	0	3
0	0	0	0	0	0	0	0	0	6.85	0	4.775
6.725	10.775	2.425	15.55	5.6	6.9	5.625	12.8	19.5	10.875	5.85	6.15
4.175	14.825	7.925	45.075	26.325	16.175	37.875	6.275	13.7	4.225	3.225	0
0	6.475	0	4.7	5.25	6.55	21	5.325	2	0	0	0
10.7	9.525	13.85	11.325	11.625	8.675	19.125	5.55	2.45	3.125	0	0
2.15	15.375	4.25	15.1	18.9	8.4	19.525	3.95	13.4	6.6	10.45	1.75
16.275	18.625	13.325	26.15	13.525	19.65	33.75	13.675	21.525	27.375	19.725	10.925
1.775	5.6	0	5.2	6.675	0	15.75	7.325	8.825	6.4	4.2	6.3
22.375	32.275	17.875	56.325	32.75	23.05	50.3	28.775	20.95	23.875	28.175	18.2
1.725	0	0	20.225	2.75	2.425	22.825	26.525	16.975	25.4	21.275	10.9
8.325	4.425	7.75	28.975	6.675	22.2	21.625	13.95	26.15	10.575	22.525	7.9
9.475	23.8	11.15	27.975	17.425	11.825	26.975	17.375	36.975	13.75	7.6	11.375
4.775	7.4	6.2	8.05	6.2	16.675	6.475	8.325	10.3	5.675	3.15	5.2
9.175	10.225	25.575	26.025	16.925	16.225	29.9	15.175	14.9	14.225	8.875	2.325
9.85	8	11.85	13.825	15.275	10.275	20.625	12.875	26	18.3	8.55	7.95
20	32.65	21.5	40.2	39.525	31.325	43.45	21.175	7.9	21.075	11.9	12.225
12.25	16.725	8.6	12.675	24.6	19.275	51.725	23.375	15.825	14.825	11.35	10.175
12.625	18.55	13.175	33.675	15.4	27.3	38.525	10.625	23.925	25.2	10.725	7.65
20.175	37.425	30.675	67.275	45.675	25.625	71.375	21.625	45.6	22.325	18.2	13.275
14.35	14.55	23.2	43.425	26.875	19.45	30.45	7.75	20.275	18.625	8.95	6.05
6.85	8.575	11.525	28.375	19.675	21.075	28.075	15.125	10.9	4.925	7.5	3.45
18.725	29.9	21.9	31.5	33.625	25.7	36.95	30.95	13.3	45.525	17.15	7.4
18.525	18.775	23.275	20.925	47.075	28.05	47.375	23.8	22.55	37.5	28.075	26.525
21.5	27.45	16.525	24.375	20.625	63.775	23.8	27.075	34.65	20.125	28.4	13.425
25.9	31.775	24.4	39.8	37.775	35.3	44.5	16.725	42.975	42.725	30.975	15.325
7.425	23.75	15.2	23.025	21.45	20.325	20.05	16.25	16.925	12.75	13.625	11.85
9.05	16.625	5.125	16.95	10.35	9.275	46.425	9.575	9.325	8.275	6.7	7.575
18.325	33.925	10.825	23.875	23.9	27.55	22.675	18.675	24.975	26.175	17.475	8.275
11.725	22.575	18.55	33	26.025	32.775	29.8	12.4	16.125	17.15	5.5	7.075
2.725	33.2	8.375	34.05	33.65	30.325	41.625	14.4	15.25	7.025	9.625	7.875
11.05	16.925	10.6	36.325	6.025	13.2	12.975	4.075	13.35	8.9	0	3.525
12.7	8.5	6.875	15.5	6.775	5.95	14.3	13.15	21.125	8	16.725	8.125
24.05	33.15	31.875	50.475	29.3	35.625	52.4	28.9	36.175	32.175	25.325	22.325
25.2	51	28.75	54.55	52.725	42.575	64.4	27.975	30.225	26.575	28.35	8.775
16.875	23.925	12.9	19.925	16.95	27.35	32.525	34.05	31.025	23.225	20.725	15.425
17.8	14.525	15.45	16.6	22.775	11.85	34.525	28.725	31.725	15.475	18.45	5.175
16.375	32.15	19.9	42.35	50.825	29.9	50.2	17.225	32.075	19.875	19.75	15.6
20.2	29.45	16.8	66.725	30.225	46.6	46.875	33.65	29.275	16.2	22.325	11.55
3.55	19.7	2.325	23.3	16.025	16.025	22.075	7.7	8.95	3.9	3.225	2.975
13.925	23.325	15.775	28.4	21.5	19.275	39.075	16.95	26.25	31.025	6.65	12
12.925	16.65	9.975	21.9	11.625	12.975	31.525	15.45	13.55	7.125	7.85	13.075
21.375	36.125	27.375	40.4	32.1	28.825	33.925	16.825	20	18.725	6.575	9.375
2.775	6.9	5.825	7.825	15.7	7.65	17.525	7.2	5.125	8.75	6.1	1.55
13.8	22.075	14.6	30.75	22.325	26.1	45.725	18.15	17.75	21.45	17.6	10
7.05	0	7.7	10.25	5.15	0	6.1	4.975	4.925	12.375	7.325	5.075
3.675	5.95	2.725	6.225	4.5	9.475	2.275	10.2	4.425	12.175	8.175	8.275
0	0	0	0	0	0	0	0	0	0	0	0
0	0	0	0	0	0	0	0	0	0	0	0
4.825	0	2.45	0	0	7.725	0	2.675	3.45	7.2	6.95	2.25
0	0	0	0	0	0	0	0	0	0	0	0
0	0	0	0	0	0	0	1.925	0	0	0	0
3	0	0	0	0	3.475	0	3.475	14.4	0	6.9	0
0	0	0	5.225	0	0	0	3.85	3.525	6.325	4.625	3.55
0	0	0	0	0	0	0	3.5	0	0	7.625	0
0	0	0	0	0	0	0	18.05	14.075	27.225	11.5	2.125
5.875	7.8	3.35	9.725	3.175	22.125	0	22.5	5.525	7.15	29.05	0
0	0	0	0	0	0	0	0	0	0	0	0
13.175	7.675	3.45	0	0	5.775	2.825	12.15	20.7	3.675	12.175	0
7.425	15.875	14	9.625	28.15	7.8	24	12.25	18.075	18.3	5.45	2.95
0	7.05	0	44.925	0	5.275	8.475	2.375	0	0	17.425	0
4.05	6.65	4.85	17.85	10.3	18.775	10.975	12.6	0	11.925	10.85	6.075
3.25	8	4.55	9.625	7.625	10.1	21.075	7.725	21.575	14.175	5.9	6.4
12.4	10.875	15.075	12.8	10.525	14.925	11.325	10.85	28.65	15.275	9.525	17.325
0	2.575	0	26.8	0	0	20.675	14.4	41.175	10.025	3.225	3.95
0	2.5	5	13.9	20.225	3.7	12.6	1.725	2.625	9.525	0	3.45
13.825	17.925	11.575	21.95	23.5	14.475	39.125	20.3	27	26.6	35.25	9.875
15.9	13.425	20.625	29.2	35.9	31.6	28.025	9.725	14.95	12.425	3.5	11.725
9.175	13.6	6.875	14.875	11.125	13.025	25.6	10.55	20.35	18.4	5.775	11.6
14.825	26.2	10.425	46.7	36.25	32.1	36.075	12.35	13.45	8.3	8.5	13.35
1.75	6.725	9.75	8.95	10.775	21.775	25.2	5.725	0	8.75	3.175	2.675
3.575	17.15	6	13.025	11.175	7.35	16.275	9.025	8.25	9.425	6.7	1.45
8.65	17.25	16.825	19.875	13.6	15	23.075	35.8	31.3	27.125	28.2	16.35
22.4	19.45	22.55	54.85	29.175	27.2	37.65	21.325	15.4	24.1	17.95	14.75
26.9	21.425	13.575	47.55	15.9	55.15	30.475	21.25	18.475	30	28.8	14.325
4.45	11.05	4.575	17.325	19.7	4.325	26.775	13.425	9.2	18.175	11.15	11.975
13.35	28.5	12.25	37.4	31.375	26.2	39.175	21.35	19.65	11.525	8.3	3.75
16.925	9.5	5.35	18.325	22.125	21.775	25.325	22.2	15.55	0	7.1	2.725
12.4	19.4	13.225	29.3	28.175	26.475	50.2	14.3	21.65	10.225	11.725	22.2
10.25	17.175	8.25	19.275	11.4	23.025	9.425	9.175	11.325	8.625	3.15	9.275
12.025	14.9	25.1	17.275	14.7	27.075	16.3	14.25	11.5	11.95	12.925	11.5
11.65	19.75	15.075	16.4	23.65	23.625	38.05	13.6	17.425	31.625	15.725	13.5
18.25	18.825	11.4	34.575	28.225	38.125	50.025	6.225	10.7	6.075	10.1	0
24.425	29.6	29.775	27.025	41.3	24.775	33.525	36.2	37.475	30.925	11.75	19.025
36.225	27.75	31.35	33.525	43.225	43.25	38.95	12.925	15.675	25.95	41.825	20.1
49.575	34.875	29.925	54.625	34.125	44.875	42.775	19.35	25.425	19.425	14.525	7
15.3	24.65	15	39.85	29.7	22.075	46.575	14.9	21.525	28.325	20.975	10.75
13.325	14.8	17.95	34.45	20.2	17.625	44.625	3.75	14.05	10.35	12.725	13.2
18.225	19.55	23.525	33.125	20.3	28.675	41.525	21.325	20.25	31.2	12.975	9.45
10.825	16.975	11.925	30.225	28.2	30.175	38.325	10.125	12.95	16.5	15.975	4.175
3.475	17.175	6.7	27.075	35.125	36.9	19.925	5.025	4.025	10.075	2.8	5.825
12.825	13.375	12.775	44.35	20.05	37.575	42.45	13.75	26.9	22.225	14.725	10.425
7	6.9	6.775	7.075	12.375	14.4	16.1	0	2.975	9.775	2.675	4.4
10.175	25.125	13.25	26.225	23.875	23.475	20.4	5.725	7.525	12.975	6.25	6.35
16.4	24.175	11	25.875	26	13.7	39.225	22.175	21.05	23.875	20.675	5.325
22.675	23.275	18.575	53.4	21.925	23.25	30.5	31.425	29.025	26.65	28.275	15.25
19.625	23.275	22.95	21	38.875	25.6	19.35	41.5	21.325	17.55	34.275	15.6
14.425	13.225	7.425	13.275	41.5	18.15	49.95	9.7	14.275	13.3	12.4	0
19.65	29.2	34.625	34.1	52.8	33.825	37.975	22.7	35.1	27.3	21.75	21.65
24.675	30	34.325	43.875	36.775	41.2	61.225	32.475	41.4	39.325	22.35	24.725
26.45	34.15	16.725	33.8	27.9	24.25	56.5	20.875	45.25	24.475	28.625	15.425
20.85	30.975	33.575	29.85	30.575	33.075	43.425	22.225	65.925	27.325	18.9	22.75
22.45	29.475	27.35	46.175	45.125	28.3	17.575	24.3	25.35	26.675	25.75	13.05
25.25	33.55	13.2	43.075	28.9	32.625	36.175	13.55	24.275	41.175	23.45	16.475
22.25	41.95	24.95	46.025	40.125	40.05	44.325	28.075	52.95	30.8	31.075	17.85
10.975	15.325	11.7	20.325	23.9	9.5	24.675	9.2	29.85	21.175	12.65	7.075
22.9	46.225	18.75	63.4	22.725	41.4	39.35	5.1	35.375	26.75	4.175	10.075
3.425	15.875	3.025	22.95	13.85	11.3	14.925	17.525	9.6	12.85	6.55	3.525
16.975	13.975	10.475	11.8	0	15.225	15.05	25.3	27.75	23.05	16.575	8.725
17.95	11.3	13.675	11.45	19.625	16.925	14	28.425	29	16.125	6.975	10.9
15.725	16.75	8.525	26.175	17.05	26.65	34.625	7.4	4.7	17.3	2.425	10.875
15.425	34.3	13.45	58.8	28.525	38.025	53.05	36.9	29.025	49.15	41.1	10.675
11.025	7.025	11.625	25.025	6.45	17.825	17.175	23.35	21.225	22.625	24.125	3.475
30.225	35.825	31.175	54.675	37.125	51.7	57.325	34.475	45.475	39.45	24.325	29
26.5	50.125	27.3	61.15	41.775	46.575	38.95	30.7	33.725	17.475	25.2	13.175
8.85	18.25	7.075	30.875	17.375	33.15	40.6	0	7.275	5.125	3.1	12.425
12.15	16.825	13.875	16.25	29.85	21.3	34.825	13.75	21.85	16.225	5.25	7.225
3.175	17.8	3	19.625	18.875	22.475	24.325	14.125	25.575	28.9	11.475	6
12.95	10.325	15.275	32.925	22.975	4.25	29.8	16.6	11.7	29.975	13.125	7.525
5.275	22.15	11.975	29.75	18.35	18.225	10.625	15.85	11.75	9.325	15.275	4.775
19.55	26.325	22.125	23.75	23.5	18.225	17.425	22.425	23.325	28.35	26.6	11.25
27.9	40.5	33.2	60.825	38.175	39.975	42.375	40.525	52.85	42.9	37.975	26.525
35.35	33.175	31.9	44.15	52.175	47.625	61.65	16.175	39.3	57.125	36.225	16.575
31.375	35.7	44.025	54	36.575	60	46.675	17.625	28.475	16.975	22.85	14.15
13.975	29.8	18.075	33.675	31.775	45.25	44.2	18.9	17.325	8.525	9.175	11.5
10.375	29.225	12.25	47.525	22.7	13.85	55.55	8.45	29.525	22.325	11.7	10.55
17.45	26.875	16.7	29.125	27.15	29.05	38.65	17.9	19.75	24.5	16.825	14.75
10.975	23.175	13.525	34.6	26.2	23.6	27.85	22.3	30.725	11.125	18.725	20.95
3.975	19.05	4.525	22.625	8.975	16.475	19.825	5.7	5.825	3.475	16.225	4.85
11.175	16.375	7.9	21.575	19.425	32.475	13.475	8.75	11.2	13.4	15.85	0
17.5	31.525	17.85	32.55	23.9	38.425	33.875	3.875	0	12.95	5.65	7.65
11.9	30.3	15.2	36.775	13.425	23.05	24.975	8.95	11.225	8.75	5.225	4.875
17.05	39.125	18.5	51.475	41.525	27.9	69.85	19.625	23.5	33.65	18.125	7.35
11	26.075	8.125	34.125	17.4	19.675	17.275	14.475	16.625	12.55	8.3	10.675
6.725	17	17.65	33.625	24.8	14.7	40.175	10.35	12.425	8.45	6.45	3.2
11.1	9.725	2.65	11.7	6.475	11.675	6.075	13.475	7.625	8.275	5.7	6.55
9.7	9.075	12.625	26.925	13.8	7.125	29.825	7.025	12.4	16.075	3.75	4.625
9.6	0	12.825	0	0	0	5.925	3.45	25.575	2.825	5.875	0
0	0	0	0	0	0	0	3.45	0	22.825	0	6.2
0	0	0	0	0	0	0	2	0	0	0	0
0	0	0	0	0	0	0	0	0	0	0	0
0	0	0	0	0	0	0	0	0	0	0	0
0	0	0	0	0	0	0	0	0	5.075	0	0
0	0	0	0	0	0	0	0	0	0	0	0
0	0	0	0	0	0	0	2.775	0	0	0	0
0	0	0	0	0	0	0	0	0	0	0	0
0	0	0	0	0	0	0	0	0	0	0	0
0	0	0	0	0	0	0	0	0	0	0	0
0	0	0	0	0	0	0	0	0	0	0	0
0	0	0	0	0	0	0	0	0	0	0	0
0	0	0	0	0	0	0	1.725	0	0	0	0
0	0	0	0	0	0	0	0	0	0	0	0
0	0	0	0	0	0	0	1.675	0	0	0	0
0	0	0	0	0	0	0	0	0	0	0	0
0	0	0	0	0	0	0	0	0	0	0	0
0	0	0	2.925	0	0	0	0	0	0	0	0
0	0	0	0	0	0	0	0	0	0	0	0
2.8	0	0	3.125	0	0	0	0	11.675	0	0	0
0	0	0	0	0	2.425	3.85	1.975	2.85	3.8	0	3.15
0	0	0	0	0	0	0	0	0	0	0	0
0	0	0	0	0	0	0	0	0	0	0	0
0	0	0	0	0	0	0	0	0	0	0	0
0	0	0	0	0	0	0	0	0	0	0	0
0	0	0	0	0	0	0	0	0	0	0	0
0	0	0	0	0	0	0	0	9.4	0	0	0
0	0	0	0	0	0	0	3.75	3.85	2.625	3.325	3.7
0	0	0	0	0	0	0	0	0	0	0	0
0	0	0	0	0	0	0	0	0	0	0	0
0	0	0	0	0	0	0	0	0	2.625	0	0
0	0	0	0	0	0	0	0	0	0	0	0
0	0	0	0	0	0	0	0	0	0	0	0
0	0	0	0	0	0	0	0	0	0	0	0
0	0	0	0	0	0	0	0	0	0	0	0
0	0	0	0	0	0	0	0	0	0	0	0
0	0	0	0	0	0	0	0	0	0	0	0
0	0	0	0	1.925	0	0	0	0	0	0	0
0	0	0	0	0	0	0	0	0	0	0	0
0	0	0	0	0	0	0	1.9	2.25	0	0	0
0	0	0	0	0	0	0	0	0	0	0	0
0	0	0	0	0	0	0	0	0	0	0	0
0	0	0	0	0	0	0	0	0	0	0	4.525
0	0	0	0	0	0	0	0	0	0	0	0
0	0	0	0	0	0	0	0	0	0	0	0
0	0	0	0	0	0	0	0	0	0	0	0
0	0	0	0	0	0	0	0	0	0	0	0
0	0	0	0	0	0	0	0	0	0	0	0
0	0	0	0	0	0	0	0	0	0	0	0
0	0	0	0	0	0	0	0	0	0	0	0
0	0	0	0	0	0	0	0	0	0	0	0
0	0	0	0	0	0	0	0	0	0	0	0
0	0	0	0	0	0	0	0	0	0	0	0
0	0	0	0	0	0	0	0	0	0	0	0
0	0	0	0	0	0	0	0	0	0	3.8	0
0	0	0	3.575	0	0	0	4.025	11.75	0	0	0
0	0	0	0	0	0	0	4.125	3.825	0	3	1.425
0	0	0	0	0	0	0	0	0	0	0	0
0	0	0	0	0	0	0	0	0	0	0	0
0	0	0	0	0	0	0	0	0	0	0	0
0	0	0	0	0	0	0	0	0	0	0	0
0	0	2.425	0	0	0	0	0	0	3.275	0	1.45
0	0	0	0	0	0	0	0	0	3.25	0	2.55
0	0	0	0	0	0	0	0	0	0	0	0
0	0	0	0	0	0	0	0	0	0	0	1.5
0	0	0	0	0	0	0	0	0	0	0	0
0	0	1.875	4.475	0	0	0	0	0	0	0	0
0	0	0	0	0	0	0	0	0	0	0	0
0	0	0	10.375	4.825	0	3.575	0	10.425	9.225	6.175	0
0	0	0	0	0	0	0	7.325	0	0	5.875	2.775
0	0	0	19.5	0	0	5.725	4.05	3.775	23.9	4.625	1.475
0	2.425	0	0	2.475	0	35.575	17.95	7.3	2.6	16.65	2.625
2.425	37.6	6.05	18.275	7.45	9.375	4.95	17.55	45.45	11.25	4.325	3.525
5.925	0	0	11.8	0	0	5.1	3.75	6.725	6.175	7.8	4.675
16.325	20.375	26.525	23.575	17.475	22.85	21.85	24.15	29.175	23.675	12.775	12.35
9.275	9.375	11	23.425	5.3	8.625	17.6	8.525	22.95	8.975	7.725	3.85
6.375	13.775	11.975	19.225	21.375	3.6	17.075	4.425	4.85	5.175	3.25	2.1
12.2	3.925	9.975	45.85	22.825	10.95	46.175	12.95	10.6	17.025	8.8	3.725
18.275	20.725	12.675	15.45	12.15	30.475	12.55	17.25	31	6.875	8.7	4.05
6.7	13.75	9.975	15.6	25.15	14.425	18.65	16.2	19.4	12.85	10.25	3.55
12.7	19.425	15.875	40.3	18.85	18	42.65	24.325	9.425	8.15	4.225	6.175
9.55	13.425	10.925	27.1	23.925	24.625	28.625	6.075	21.725	11.175	7.575	6.775
12.8	14.675	13.675	22.125	14.475	16.125	22.725	16.375	15.175	17.75	20.725	11.25
26.5	22.4	19.225	30.025	20.525	26.025	15.875	6	20.675	19.6	10.5	14.25
21.7	30.175	15.625	39.025	34.4	41.65	44.675	18.6	44.425	15.4	17.7	20.775
9.85	5.9	10.6	20.275	15.15	8.675	8.125	27.95	5.65	8.775	5.2	4.875
8.05	7.125	9.9	16.175	4.3	3.1	12.55	6.85	12.5	4.025	9.65	3.55
6.325	12.425	9.975	23.275	18.875	6.375	69.7	12.1	27.725	23.8	23.3	6.425
9.275	14.525	10.4	12.9	17.35	16.675	22.3	4.075	7.65	12.45	7.375	16.525
15.075	25.3	13.725	17	13.325	33.675	21.075	13.375	23.975	14.625	13.75	7.475
11	15.125	14.725	36.675	44.775	16.8	41.075	14.1	20.55	37.025	8.825	8.55
13.075	10.35	14.95	22.575	15.3	27.425	30.675	20.075	20.3	23.25	16.65	4.45
15.1	17.475	15.925	25.625	19.675	29.675	30.6	7.6	13.675	26.325	13.55	6.075
28.375	27.9	29.575	36.45	29.575	31.975	34.65	24.7	16.85	17.95	24.275	12.05
6.475	0	10.4	0	0	8.075	12.85	12.925	2.825	5.675	10.55	3.475
10.65	19.425	18.05	22.1	25.225	27.45	24.75	11.05	12.6	11.725	8.925	8.625
9.025	26.625	15.6	33.175	23.6	19.15	38.375	0	9.6	25.55	11.45	8.975
17.55	25.525	21.45	27.55	32.35	19.85	19.4	25.35	21.975	20.225	16.875	15.025
32.55	22.5	24.95	26.025	37.025	31.25	49.825	30.025	25.125	19.225	29.225	15.35
18.775	42.6	14.1	52.8	44.65	23.2	57.2	29.775	48.475	50.45	32.875	25.825
21.475	23.1	26.3	36.725	33.3	36.8	45	10.65	31.2	24.575	13.4	12.4
14.475	29.425	19.75	25.275	37.625	40.875	40.275	17.35	18.6	13.325	12.075	10.025
14.025	37.125	10.175	44.05	18.1	28.95	29	24.925	34.3	24.725	22.05	6.175
12.25	29.575	13.85	40	24.75	37.975	54.475	15.65	16.975	21.375	12.475	12.275
10.35	14.775	9.825	10.925	16.05	17.05	14.725	18.425	18.275	3.25	16.025	2.275
18.5	49.55	18.5	35.7	27.475	32.7	34.375	15.075	28.325	26.5	16.825	11.15
27.8	22.975	11.5	22.5	14.875	26.95	17.25	38.85	20.775	19.75	27.125	13.8
7.25	26.275	10.95	35.9	21.2	21.35	36.05	29.65	30.95	21.675	19.6	9.35
30.6	28.4	26.075	36.6	25.7	38.725	29.35	34.05	33.025	35.15	24.675	15.425
36.65	19.575	17.6	24.65	18.45	19.875	36.625	29.4	38.925	39.275	22.125	17.25
28.8	39.8	26.325	34.1	23.95	45.975	31.7	29.725	29.675	29.775	24.675	12.5
28.375	37.9	28.575	33.125	45.15	50.3	55.75	27.925	26.125	31.125	26.975	15.775
21.275	31.625	14.35	25.2	23.775	38.425	19.775	27.6	35.825	24.7	26.2	15.7
21	22.575	13.275	36.7	36.975	34.525	44.2	15.775	18.15	17.35	17.7	14.75
13.325	13.75	9.95	30.225	49.875	27.125	51.5	26.8	37.7	21.35	32.65	16.875
4.225	21	5.15	45.575	16.45	29	58.7	13.375	11.25	8.35	18.45	7.025
8.275	21.2	6.95	22.8	15.3	27.125	31.6	3.2	12.875	8.95	16.7	5.975
2.325	28.275	4.9	37.275	24.2	31.025	24.125	10.875	25.3	17.4	7.325	5.225
7.25	18.7	11.725	22.1	30.825	26.5	29.25	18.6	12.125	17.05	4.925	7.675
26.35	27.4	26.175	42.05	20.725	37.725	47.75	16.075	16.325	9.1	25.2	8.125
13.5	17.2	14.525	23.275	18.7	21.75	27.275	7.55	18.2	9.15	6.3	10.775
15.95	25.75	18	25.275	19.025	26.55	35.05	36.825	24.625	21.6	25.9	16.25
39.475	41.35	32.2	70.7	39.8	70.325	40.75	36.825	53.025	30.425	30.2	23.275
21.025	19.575	16.425	16.475	25.725	24.325	35.225	42.3	31.075	21.675	37.85	24.3
15.15	34.125	26	64.475	26.45	53.075	50.575	21.175	49.6	32.05	19.65	17.325
16.2	26.925	21.375	34.25	37.725	26.65	65.9	12.825	39.65	16.85	13.825	16.125
16.475	20.8	18.7	33.275	21.35	25.675	34.7	33.45	24.4	23.475	14.325	11.125
15.05	14.725	18.025	9.75	18.775	19.225	8.375	13.675	16.125	18.625	3.55	6.75
30.05	57.55	42.4	63.2	55.575	66.725	45.725	16.425	29.85	48.825	44.125	8.875
38.225	34.675	31.475	44.975	41.05	47.9	67.5	32.675	18.775	22.3	33.3	13.575
17.8	32.1	28.025	25.975	26.825	30.65	36.775	21.25	13.775	15.4	28.55	8.275
16.6	28.625	35.025	32.325	42.5	32.7	48.375	19.35	23.375	20.075	18.9	9.125
25.8	38.65	32.45	84.925	37.975	44.425	55.325	14.6	21.2	21.975	31.2	17.25
20.175	27.725	17.025	49	67	32.1	48.05	28.6	39.9	22.075	22.775	18.35
18.8	33.15	22.725	35.65	26.075	30.425	35.625	22.875	30.025	32.075	21.6	12.45
17.25	22.25	10.75	15.925	15.275	14.625	35.325	26.55	6.175	10.8	4.95	6.325
14.7	31.675	18.275	33.175	10.925	31.75	13.85	14.725	27.575	22.9	22.65	17.8
8.9	16.975	11.225	23.975	19.675	21.4	22.9	16.575	20.1	20.3	16.95	14.7
14.125	24.075	24.125	59.7	29.525	34.475	55.8	24.95	18.175	19.375	23.275	7.5
21.2	34.75	17.5	48.225	20.875	30.8	19.6	26.1	23.325	39.825	26.75	16.35
19.775	41.925	16.05	50.825	24.225	20.7	47.675	17.65	21.45	34.8	18.475	15
9.6	22.375	5.25	18.2	12.275	12.525	33.325	11.075	11.45	12.8	15.125	7.625
25.725	27.15	22.9	37.5	26.55	36.225	33.425	13	14.25	15.125	17.125	11.225
24.45	15.55	32.025	37.425	29.7	31.875	33.3	16.4	19.725	18.725	21.375	9.175
34.325	34.075	32.325	41.5	42.1	38.65	65.55	47.5	41.55	39.025	39.825	38.15
31.3	40.925	49.175	42.75	36.525	56.975	64.375	29.9	35.5	30.725	23.975	28.9
26.05	58.8	26.275	50.475	32.675	38.75	63.525	42.075	37.825	29.9	38.075	22.375
42.05	34.6	18.625	40.65	44.75	52.875	58.4	44.625	37.925	36.45	31.275	15.95
20.4	25.225	17.875	37.475	30.275	30.975	46.45	30.775	27.25	25.05	25.9	26.325
17.8	35.175	16.85	38.375	25.6	46.675	31.275	26.05	23.225	32.4	11.35	20
21.725	26.775	23.575	47.875	23.7	38.575	39.925	21.325	15.825	24.925	20.975	14.3
13.875	21.275	37.5	32.9	28.55	31.625	38.75	3.725	11.675	32.575	11.9	6.25
18.4	31.425	20.875	53.4	22.4	44.975	28.35	10.9	18.55	27.65	16.7	11.1
17.575	26.35	11.275	42.375	25.025	26.225	31.5	30.4	49.275	23.825	33.4	14.075
28.8	30.55	21.4	28.25	38.575	25.525	50.45	27.625	34.8	30.15	15.075	11.275
13.9	38.575	18.2	31.55	17.7	31.625	28.325	23.9	33.025	26.725	23.8	13.875
27.8	41.575	34.45	52.85	47.975	53.85	61.4	26.875	35.8	33.8	25.65	19.9
21.325	45.7	25.3	47.875	34.925	41.8	49.175	30.5	47.25	37.4	25.225	23.8
10.4	19	18.1	21.6	19.4	21.3	20.55	9.3	16.55	7.925	12.025	5.6
13.775	27.8	8.65	35.95	16	25.5	12.675	34.125	29.65	11.65	34.725	4.775
12.3	17.125	13.225	10.925	22.7	16.125	17.5	5.275	15.45	9.775	6.95	6.625
21.45	25.85	16.375	16.5	17.775	15.95	28.2	19.4	26.45	33.7	10.925	7.05
17.65	28.85	11.375	30.4	30.375	31.325	27.575	26.1	29	17.725	27.325	5.775
25.7	23.85	15.725	24.225	22.25	22.625	27.875	18.925	16.325	17.325	13.35	8.65
24.675	21.775	28.375	25.625	23.225	34.35	31.25	23.05	22.625	34.125	34.675	21.65
28.325	56.15	21.375	65.075	49.3	40.475	47.5	22.5	41.5	23.6	23.7	11.95
18.925	31.475	25.3	34.625	28	30.075	40.175	15.35	8.325	13.9	24.825	15.9
28.075	51.125	47.6	55.8	61.9	62.35	45.9	20.225	33	26.775	28.025	8.325
33.2	33.675	42.75	36.175	33.125	32.975	34.35	32.85	44.725	32.775	28.825	25.425
18.025	29.725	25.425	32.35	30.025	30.225	28.2	56.15	30.925	23.55	15.575	19.375
25.55	36.4	25.9	48.7	42.825	39.35	58.025	20.525	43.525	25.8	16.05	24.875
24.45	38.35	28.175	47.75	33.325	28.025	35.6	23.3	32.7	36.575	31.5	26.85
42.475	27.3	32.6	31.375	42.075	30.05	48.275	18.15	50.4	41.55	18.85	20.65
12.5	43.725	20.6	61.875	42.1	57.275	60.525	15.8	26.55	28.6	18.125	19.5
13.6	21.85	12.7	23.125	37.175	53.425	59.075	23.825	17.575	13.65	20.9	5.85
[truncated: 41,201 more rows]
