# Supplementary material for: Global sleep homeostasis reflects temporally and spatially integrated local cortical neuronal activity
Source: eLife. 2020 Jul 2;9:e54148. doi: 10.7554/eLife.54148 (PMC7332296; doi:10.7554/eLife.54148)
Supplement: Figure 4—source data 1. [file elife-54148-fig4-data1.zip › Figure 4/Off Occupancy/Off-Occupancy-Mouse-2.csv]

0	0	0	0	0	0	0	0	0	0	0	0	0	0	0	0
0	0	0	0	0	0	0	0	0	0	0	0	0	0	0	0
0	6.2	19.15	0	58.125	3.975	18.375	5.075	0	4.875	3.075	0	15.5	9.3	20.275	13.85
0	0	17.15	0	24.075	5.75	9.2	7.625	0	0	6.2	0	11.75	6.025	16.775	2.9
0	3.925	14.2	0	69.9	6.85	20.15	11.325	0	0	0	0	12.8	8.775	11.025	26.125
0	0	2.675	0	35.1	0.45	0	1.375	0	0	0	0	1.475	0	2.9	5.425
0	0	11.075	0	12.85	1.15	4.5	3.125	0	0	0	0	6.55	1.875	1.9	6.55
0	0	0	0	0	0	0	0	0	0	0	0	0	0	0	0
0	0	0	0	0	0	0	0	0	0	0	0	0	0	0	0
0	0	0	0	0	0	0	0	0	0	0	0	0	0	4.6	0
0	0	0	0	0	0	0	0	0	0	0	0	0	0	0	0
0	0	0	0	0	0	0	0	0	0	0	0	0	0	0	0
0	10.4	6.575	0	25.375	4.375	6.6	11.375	0	0	3.925	0	5.425	5.125	3.7	9.325
0	0	0	0	0	0	0	0	0	0	0	0	0	0	0	0
0	0	11.575	0	25.975	4.3	6	5.475	0	0	0	0	2.1	5.6	4.075	11.65
0	0	20.3	0	9.85	12.525	17.375	8.4	0	0	3.05	0	21.875	6	13.925	4.175
0	0	0	0	3.6	0	0	0	0	0	0	0	0	0	0	0
0	0	0	0	0	0	0	0	0	0	0	0	0	0	0	0
0	3.325	4.525	0	33.275	7	7.625	5.7	0	0	0	0	12.675	1.4	8.875	5.1
0	0	0	0	0	0	0	0	0	0	0	0	0	0	0	0
2.7	0	25.675	0	11.7	4.125	10	6.8	0	0	7.775	0	9.175	10.175	10.6	4.675
0	3.55	9.25	0	19.15	4.125	4.875	10.325	0	0	4.2	0	11.9	6.575	2.55	0
0	3.175	25.6	0	12.7	3.475	3.25	13.625	2.875	2.25	0	0	1.925	6.325	2	0
0	0	0	0	0	0	0	0	0	0	0	0	0	0	0	0
0	0	0	0	0	0	0	0	0	0	0	0	0	0	0	0
0	0	0	0	0	0	0	0	0	0	0	0	0	0	0	0
0	0	3.55	0	5.7	4.35	8.225	2.5	0	0	0	0	4.225	8.875	4.85	0
3.8	7.025	14.35	5.25	61.75	2.4	8.85	16.225	0	0	0	0	8.175	5.475	11.125	8.625
3.125	6.25	11.45	0	32.775	3.6	3.1	4.5	0	0	0	0	6.175	0	2.075	9.725
0	0	9.425	0	67.9	10.15	17.05	12.1	0	0	8.05	0	14.25	13.425	24.525	21.5
0	0	3.9	0	11.225	1.65	10.45	1.1	0	0	3.075	0	6.425	2.85	2.95	0
0	0	2.175	0	25.875	4.25	5.125	2.8	0	0	3.8	0	10.15	1	10.825	25.45
0	0	8.525	0	54.375	8.775	11.125	13.225	0	0	3	0	18.15	5.275	12	20.075
2.975	10.65	7.25	0	2.475	2.35	1.75	3.35	0	0	0	0	3.425	7.1	3.425	6.45
0	0	4.2	0	2.15	5.225	9.15	4.3	0	0	0	0	1.325	1.9	15.625	0
0	0	0	0	0	0	0	0	0	0	0	0	0	0	0	0
0	0	4.7	0	9.85	6.525	0	2.875	0	0	0	0	8.75	3.675	1.475	5.3
0	0	1.5	0	0.7	5.55	0	1.175	0	0	0	0	3.625	2.325	0.9	6.075
0	0	0	0	0	0	0	0	0	0	0	0	0	0	0	0
0	0	0	0	0	0	0	0	0	0	0	0	0	0	0	0
0	3.05	19.35	0	59.625	11.1	8.525	13.05	0	0	8.625	0	11.55	5.7	18.325	13.625
0	4.35	34.025	0	68.175	7.525	13.75	17.2	0	0	8.375	0	13.075	20.425	15.725	10.9
3.15	3.825	23.025	6.35	23.675	8.6	11.475	9.875	4.45	0	0	2.625	18.7	16.975	23.125	16.85
0	0	9.8	0	39.475	8.625	14.225	15.225	3.2	0	3.375	0	27.8	10.45	10.45	4.85
0	0	7.625	0	14.375	1.65	0	0.75	0	0	0	0	5.575	9.475	3.825	0
3.45	0	23.525	3.925	13.35	13.8	34.425	8.1	0	0	10.4	2.85	18.75	26	27.1	32.45
0	0	2.5	0	3.45	1.625	6.525	8.225	0	0	0	0	2.45	3.575	0.8	0
0	0	11.05	0	19.3	5.2	15.2	9.05	0	0	4.725	0	7.85	7.575	8.925	14.65
0	0	3.675	0	16.875	3.95	2	2.575	0	0	0	0	3.625	8.025	3.925	5.35
0	0	4.075	0	16.25	6.55	8	1.05	0	2.3	0	0	6.3	16.275	2.175	5.9
0	0	5.575	0	39.025	2	4.8	2.3	0	0	0	0	0	8.525	1.75	7.25
3.625	0	0.975	0	20.175	6.125	3.55	1.65	0	0	0	0	2.45	9.875	3.325	0
0	3.025	10.2	0	39.825	5.25	28.4	5.825	0	0	7.375	0	10.775	24.3	6.075	0
0	0	1.575	0	3.625	3.575	0	0.45	3.1	0	0	0	1.125	5.15	1.175	7.7
0	0	2.35	0	4.525	8.925	7.525	4.4	0	0	0	0	4.625	4.15	4.125	7.725
0	0	16.775	0	48.1	6.85	10.5	19.1	0	0	11.05	2.75	13.325	18.1	19.05	10.15
0	3.475	33.1	0	57.55	13.925	34.175	24.45	3.9	2.15	0	0	33.15	28.075	22.475	25.475
3.1	3.65	21.85	0	70	12.85	47.25	18.35	0	2.65	8.375	0	20.4	28.525	21.95	36.025
0	0	0	0	0	0	0	0	0	0	0	0	0	0	0	0
0	3.65	2.125	0	0	5.325	6.625	9.35	0	0	0	0	1.675	2.175	4.275	0
0	0	0	0	0	0	0	2.225	0	0	0	0	1.85	2.75	0	3.125
0	0	22.275	0	24.9	14.025	29.625	9.025	0	0	7.5	0	15.575	12.425	17.025	31.925
0	8.375	11.825	0	26.35	11.225	29.525	6.625	0	0	0	0	24.65	16.2	20.925	9.475
0	0	3.125	0	16.6	4.4	6.15	1.975	0	0	8.125	0	6.675	2.775	5.4	0
0	4	5.15	0	17.125	3.675	6.575	2.225	0	0	0	0	8.775	9.95	5.375	6.25
0	5.45	1.975	0	6.825	2.225	4.225	2	0	0	4.375	0	3.825	4.1	5.425	2.7
0	4.625	24.1	0	14.1	14.525	33.525	12.8	9.925	0	3.075	0	23.725	26.35	18.8	13.65
0	0	8.075	0	12.7	3.075	6.875	4.4	0	0	5.275	0	6	7.95	2.925	7.975
0	3.075	6.275	0	6.4	4.625	11.625	2.4	3.65	2.125	3.2	0	10.525	9.2	3.575	0
3.475	0	6.275	0	37.325	2.2	4.15	2.025	5.05	0	3	0	11.375	2.475	3.95	5.85
3.725	0	4.025	0	3.975	2.05	6.025	1.2	0	0	0	0	0	2.675	1.775	0
0	0	3.225	0	0	0	2.45	0	0	0	0	0	1.85	0	1.75	2.725
2.95	0	9.525	0	25.6	3.725	12.2	4.175	5.225	0	0	0	11.7	16.675	5.775	21.725
0	0	1.35	0	3.775	2.375	2.475	1.95	3.7	0	0	0	5.75	1.05	2.725	17.725
0	0	1.125	0	7.2	0.45	6.425	3.05	2.575	0	0	0	2.925	8.9	3.125	4.025
0	0	9.675	0	9.7	5.65	3.675	3.675	3.5	0	0	0	10.725	8.1	3.25	9.875
0	0	0	0	0	0	0	0	0	0	0	0	0	0	0	0
0	0	0	0	0	0	0	0	0	0	0	0	0	0	0	0
0	0	5.625	0	8.65	3.55	2.65	6.725	0	0	8.35	0	4.175	9.375	3.175	7.35
0	0	1.725	0	10.85	0.525	1.575	1.975	6.3	0	0	0	2.15	1.325	3.625	3.525
0	0	0	0	0	0	0	0	0	0	0	0	0	0	0	0
0	0	3.825	0	3.6	7.5	7.975	4.525	0	0	0	0	2.95	10.275	2.075	10.875
0	0	2.675	0	28.375	4.775	5.65	2.425	0	0	0	0	3.675	5.55	2.075	8.025
0	7.6	12.55	0	30.65	9.725	22.4	8.7	0	0	4.7	0	13.75	15.25	11.825	14.075
0	0	6.175	0	16.825	7.075	18.075	5.325	0	0	0	0	7.2	14.625	5.325	20.55
0	0	2.85	0	13.825	4.45	8	2.775	0	2.25	5.6	0	0	8.8	2.475	8.35
0	4.45	5	0	18.4	10.325	19.425	3.675	5.575	2.25	3.125	0	7.8	10.275	3.15	10.575
2.825	0	4.05	0	30.925	1.4	3.275	3.225	4.5	0	4.075	0	1.5	4.85	2.075	0
3.725	0	7.85	0	16.125	21.925	30.2	8.4	0	0	6	3.1	13.4	31.6	8.225	24.65
0	0	2.525	3.4	17.025	5.2	21.65	2.2	0	0	0	0	7.275	10.625	6.4	10.025
0	0	4.8	0	13.45	7.45	8	3.15	2.525	0	3.75	0	2.625	7.575	2.3	12.125
0	3.075	5.375	0	23.925	4.15	18.275	4.275	0	0	0	0	8.9	15.875	5.5	12.65
0	0	4.525	0	50.85	7.2	14.2	3.925	3.525	0	0	0	3.525	9.2	3.625	5.25
0	0	2.775	0	27.675	3.275	7.975	1.4	0	0	3.075	0	4.475	10.525	2.65	8
0	5.175	5.15	0	41.675	2.025	8.95	3.075	0	0	4.525	0	3.55	20.25	2.25	17.125
0	0	1.05	0	16	4	40.5	2.525	0	0	0	0	6.35	3.85	2.925	6.625
0	0	0.525	0	6.45	1.925	5.425	1.025	0	0	0	0	1.325	10.3	0	0
0	0	0	0	2.05	5.7	14.625	5.675	0	0	0	0	0	6.125	1.525	0
10.75	0	9.75	0	42.75	10.2	21.275	11.025	0	4.825	8.525	0	20.8	23.05	8.45	27.675
0	0	0	0	0	0	0	0	0	0	0	0	0	0	0	0
0	0	1.875	0	1.075	4.575	5.125	4.525	0	0	0	0	7	3.1	4.1	8.85
0	0	13.875	0	10.45	4.025	5.275	2.725	0	0	0	0	4.5	3.825	20.275	0
0	0	6.75	0	13.25	5.825	13.65	3.225	0	0	7.6	0	10.85	7.475	15.425	15.575
0	0	2	0	19.425	0	2.625	1.525	0	2.375	4.35	0	4.5	0	10.775	3.175
0	0	5	0	13.9	10.125	11.925	4.875	0	0	5.05	0	5.3	3.45	3.725	6.075
0	0	25.675	0	65.55	16.675	25.575	20.475	0	5.375	4.025	2.475	12.675	14.75	21.775	29.175
0	0	19.45	0	40.7	10.875	29.1	7.65	0	2.575	12.625	2.25	13.625	20.7	28.575	20.1
2.95	0	10.9	0	36.475	5.975	21.775	4.7	4.525	0	0	0	7.725	24.65	5.125	16.95
3.1	0	8.775	3.05	19.675	13.65	8.075	7.55	4.25	4.425	3.225	0	5.6	19.1	4.95	5.025
0	0	0	0	0	0	0	0	0	0	0	0	0	0	0	0
0	0	7.4	0	66.525	11.125	24.675	4.825	0	0	3.225	0	12.275	28.075	5.3	16
0	3.8	12.575	0	11.5	17.5	7.75	8.275	0	0	3.175	4.025	8.85	16.175	7.6	15.15
0	0	11.125	0	18.775	13.025	29.275	6.05	3.05	0	16.025	4.45	12.65	21.225	29.725	20.75
0	0	21.7	0	36.15	16.35	24.45	12.65	2.45	3.425	17.925	0	18.125	22.475	35.9	12.625
0	3.125	10.825	0	15.75	6.1	28.05	10.7	0	2.125	8.85	3.925	11.025	30.05	34.775	20.45
0	0	12.975	0	7.525	11.75	33.65	8.375	0	0	7.9	0	6.725	10.5	27.45	27.95
0	3.4	21.95	0	30.975	19.525	44.625	8.325	4.55	2.15	5.325	0	12.575	21.075	36.175	15.325
3.375	0	21.875	0	16.575	12.9	24.875	13.225	0	2.65	10.275	2.425	7.725	8.275	19.95	15.35
0	0	11.225	0	14.7	9.575	26.85	12.925	0	0	0	0	10.075	3.375	12.85	15.275
5.525	0	3.4	3	60.525	1.525	2.8	1.1	0	0	3.825	0	1.15	9.675	5.1	4.9
0	0	4.1	0	13.9	2	13.25	11.75	0	0	7.075	0	9.6	10	14	19.225
3.05	5.05	5.95	0	9.575	5.425	17.85	7.925	0	2.175	3.075	0	18.325	26.975	11.825	23.2
0	0	30.25	0	41.925	15.4	25.875	21.425	0	0	18.625	0	18.575	28.95	20.325	26.725
0	0	9.425	0	18.35	7.15	8.125	7.025	2.675	2.225	0	0	8	14.525	16.85	7.775
0	0	6.9	0	27.3	5.95	6.3	3.025	3.65	0	3	0	10.675	22	5.225	20.475
0	4.5	7.1	0	10.125	3.625	1.75	2.575	3.3	0	0	0	10.775	7.875	5.075	5.6
0	5.95	11.45	0	36.1	12.375	3.95	8.15	0	0	0	0	5.425	13.3	6.75	0
0	0	9.575	0	13.5	3.575	5.725	6.125	3.725	0	0	0	15.7	14.8	12.425	12.675
6.55	0	13.25	0	34.15	22.175	12.625	3.75	4.45	0	21.85	4.775	11.625	27.35	16.9	4.65
0	0	1.925	0	5.075	2.225	5.425	5.575	0	2.6	0	0	4.025	5.9	4.925	0
2.8	0	13.575	0	43.85	9.7	5.7	7.05	0	0	0	2.95	7.7	17.65	7.2	17.8
2.75	6.325	4.375	0	16	1.55	11.025	2.675	0	0	13.1	0	7.425	4.175	10.275	11.375
0	0	0	0	0	0	0	0	0	0	0	0	0	0	0	0
0	0	2.925	0	18.275	1.775	9.525	0.925	0	0	0	0	0	8.3	1.875	6.725
0	0	0	0	16.275	0	3.975	0	0	0	0	0	1.7	2.55	2.05	0
0	0	0	0	13.525	2.525	0	0.475	0	0	0	0	3.575	0	0	0
0	0	1.425	0	8.825	2.3	1.875	0.725	0	0	0	0	3.275	2.75	1.3	3.025
0	0	3.625	0	18.575	0	2.375	2.25	8.55	0	3.175	0	0	0	2.3	8.075
0	0	3.475	0	14.5	2.025	8.225	1.525	2.425	0	0	0	3.225	1.225	2.7	4.1
0	0	4	0	24.85	5.75	7.275	2.425	3.75	0	0	2.675	1.375	9	3.225	9.1
0	4.475	3.725	0	15.825	4.375	8.85	0.525	11.375	0	0	0	3.6	7.425	1.8	8.525
0	3.2	3.25	0	4.95	2.375	4.7	2.15	0	0	0	0	4.2	2.75	1.525	7.425
0	0	3.55	0	18.525	11.9	6.9	2.2	0	0	8.575	0	5.8	5.15	0.5	4.4
0	0	4.725	0	21.95	2.225	8.975	2.45	0	0	0	0	0	11.9	1.7	5.275
0	0	4.925	0	47.575	6.95	15.75	5.2	0	0	3.575	0	5.625	17.675	4.325	0
0	4.775	2.275	0	27.4	6.2	21.275	8.225	4.1	0	6.375	0	4.05	14.4	3.875	15
0	0	3.425	0	15.15	7.05	2.325	3.025	3.875	0	0	0	4.325	5.65	0.625	2.65
0	0	14.5	0	52.75	6.5	30.125	12.1	0	4.7	16.625	0	14.65	16.15	20.725	16.675
0	0	1.875	0	8.2	0	9.35	0.625	0	0	0	0	3.175	3.225	1.025	4.5
0	0	0	0	0	0	0	0	0	0	0	0	0	0	0	0
0	0	0	0	0	0	0	0	0	0	0	0	0	0	0	0
0	0	0	0	0	0	0	0	0	0	0	0	0	0	0	0
0	0	4.625	0	2.975	0	3.725	0	0	0	0	0	0	9.525	5.675	5.15
0	0	0	0	0	0	0	0	0	0	0	0	0	0	0	0
0	0	0	0	0	0	0	0	0	0	0	0	0	0	0	0
0	0	0	0	0	0	0	0	0	0	0	0	0	0	0	0
0	0	4.45	0	0	1.625	1.825	0.4	0	0	0	0	4.275	0	2.25	0
0	0	0	0	0	0	0	0	0	0	0	0	0	0	0	0
0	0	0	0	0	0	0	0	0	0	0	0	0	0	0	0
0	4.025	1.5	0	14.25	4.15	11.425	1.925	0	0	0	0	2.5	2.675	2.7	0
0	0	1.975	0	0	0.725	0	0	0	0	0	0	0	0	0.4	0
0	0	0	0	0	0	0	0	0	0	0	0	0	0	0	0
0	3.7	1.125	0	3.8	2.35	6.75	1.675	0	0	0	0	0	0	3.6	4.775
0	0	11.3	0	0	4.25	12.15	3.25	6.275	0	5.45	0	0	6.175	2.725	0
0	3.425	0	0	1.7	0.8	1.675	0	0	0	0	0	0	0	0.6	6.875
0	0	0	0	0	0	0	0	0	0	0	0	0	0	0	0
0	0	0	0	0	0	0	0	0	0	0	0	0	0	0	0
0	0	0	0	0	0	0	0	0	0	0	0	0	0	0	0
0	0	0	0	0	0	0	0	0	0	0	0	0	0	0	0
0	0	0	0	0	0	0	0	3.175	0	0	0	0	0	0	0
0	0	0	0	0	0.625	1.5	0	0	0	0	0	0	0.95	0	0
0	0	0	0	0	0	0	0	0	0	0	0	0	0	0	0
0	0	0	0	0	0	0	0	0	0	0	0	0	0	0	0
0	0	0	0	0	0	0	0	0	0	0	0	0	0	0	0
0	0	1.4	0	13.875	1.575	3.675	2.175	0	0	0	0	1.75	0	9.125	0
0	6.725	2.15	0	9.4	0.475	6.925	1.95	0	0	3.825	0	0	8.675	6.7	0
5.85	0	0	0	0	0	1.725	0	0	0	0	0	7.825	3.6	3.725	7.375
0	0	0	0	0	4.425	0	3.45	0	0	0	0	0	0	0	0
0	0	0	0	0	0	0	0.575	0	0	0	0	0	0	0	2.75
0	0	0	0	0	0	0	0	0	0	0	0	0	0	0.75	0
0	0	0	0	0	0	0	0	0	0	0	0	0	0	0	0
0	0	0	0	0	0	0	0	0	0	0	0	0	0	0	0
0	0	0	0	14.625	0	0	0	0	0	0	0	0	0	0	0
0	0	0	0	0	0	0	0	0	0	0	0	0	0	0	0
0	0	0	0	0	9.2	0	0	0	0	4.1	0	3.35	2.675	8.125	0
0	0	0.475	3	7.7	5.775	6.45	9.175	0	0	3.475	0	0	3.55	1.2	5.775
0	0	0.375	0	0.725	0	4.075	0	0	0	0	0	0	0	0.925	0
3.85	0	2.2	0	0	0	0	0	0	0	0	0	1.5	0	0	0
0	0	0	0	0	0	0	0	0	0	0	0	0	0	0.375	0
0	0	0	0	0	0	0	0	0	0	0	0	0	0	0	0
0	0	0	0	5.725	0	9.5	0	0	0	0	0	3.75	1.7	5.325	7.475
0	0	0	0	0	0	0	0	0	0	0	0	0	0	0	0
0	0	0	0	31.225	15.8	21.55	3.875	0	0	4.1	0	1.275	6.45	8.05	3.3
0	0	0	0	0	0	0	0	0	0	0	0	0	0	2.45	2.775
0	0	0	0	0	0	0	0	0	0	0	0	3.1	0	0	0
0	0	0	0	0	0	5.35	3.35	0	0	0	0	0	3.625	0	0
0	0	0	0	0	0	0	0	0	0	0	0	0	0	0	0
0	0	0	0	0	0	0	0	0	0	0	0	0	0	0.625	0
0	0	1.475	0	12.225	2.375	1.825	0.8	0	0	0	0	2.2	2.225	2.35	2.825
0	0	0	0	0	0	0	0	0	0	0	0	0	0	0	0
0	4.275	0	0	0	2.95	0	4.35	0	0	3.775	0	0	0	2.125	0
0	0	0	0	0	0	0	0	0	0	0	0	0	0	0	0
0	0	0	0	0	0	0	0	0	0	0	0	0	0	0	0
0	0	0	0	0	0	0	0	0	0	0	0	0	0	0	0
4.425	0	2.5	0	20.4	0	2.75	0	0	0	5.75	0	4.225	0	1.425	0
0	0	0	0	0	0	0	0	0	0	0	0	0	0	0	2.975
0	0	0	0	0	0	0	0	0	0	0	0	0	0	0	0
0	0	0	0	0	0	0	0	0	0	0	0	0	0	0	0
0	0	0	0	0	0	0	0	0	0	0	0	0	0	0	0
0	0	0.725	0	17.225	2.875	4.75	0.725	0	0	0	0	0	1.5	5.225	0
0	0	0.625	0	0	6.475	4.225	0.6	0	0	0	0	5.75	4.525	0	0
0	0	0	0	0	0	0	0	0	0	0	0	0	0	0	0
0	0	0	0	0	0	0	0	0	0	0	0	0	0	0	0
0	0	0	0	4.7	0	0	0	0	2.5	0	0	1.95	7.925	5.4	3.725
0	0	0	0	0	0	0	0	0	0	0	0	0	0	0	0
0	0	0	0	0	0	4.25	0	0	0	0	0	0	0	2.9	0
0	0	0	0	0	0	0	0	0	0	0	0	0	0	1.05	0
0	0	1.5	0	4.55	0.575	3.525	0.5	0	0	0	0	4.7	0.875	2.625	0
0	0	0	0	0	0	0	0	0	0	0	0	0	0	0	0
0	0	0	0	0	0	0	0	0	0	0	0	0	0	0	0
0	0	0	0	0	0	0	0	0	0	0	0	0	0	0	0
0	0	0.725	0	2.4	2	8	1.3	0	0	0	0	1.775	0	2.7	0
0	0	0.75	0	1.35	0.8	1.45	0	0	0	0	0	10.425	0	4.825	0
0	0	0	0	0	0	0	0	0	0	0	0	0	0	0	0
0	0	0	0	0	0	0	0	0	0	0	0	0	0	0	0
0	0	0	0	0	0	0	0	0	0	0	0	0	0	0	0
0	0	0	0	0	0	0	0	0	0	0	0	0	0	1.275	0
0	0	0	0	0	0	0	0.375	0	0	0	0	0	0	0	0
0	0	0	0	0	0	0	0	0	0	0	0	0	0	0	0
0	0	0	0	0	0	0	3.675	0	0	0	0	0	0	8.6	0
0	0	0.425	0	10.675	3.7	9.375	4.025	0	0	0	0	6.2	1.075	2.075	3.9
0	0	0	0	1.175	0	0	0	0	0	0	0	3.1	1.375	0	0
0	0	0.575	0	1.35	2.975	0	0	0	0	0	0	2.475	2.55	1.35	4.85
0	0	0	0	0	0	0	0	0	0	0	0	0	0	0	0
0	0	2.25	0	13.575	0	4.925	0	0	0	0	0	3.25	0	0	5.05
0	0	0.6	0	3.425	0.425	5.95	0	0	0	0	0	1.225	1.65	2.8	0
0	0	0	0	0	0	0	0	0	0	0	0	0	0	0	3.775
0	0	0	0	0	0	0	0	0	0	0	0	0	0	0	0
3.4	5.275	0	0	19.025	11.85	3.475	6.025	2.65	0	0	0	2.425	1.825	6.825	0
0	0	0	0	3.225	3.2	0	1.025	0	0	0	0	3.075	1.825	0.9	3.475
3.075	0	0	0	18.2	0	5.35	0	0	0	0	0	0	1.05	0	3.025
0	0	0.8	0	8.5	3.225	0	0	0	0	0	0	6.575	0	2.4	3.175
0	0	0	0	0	0	0	0	0	0	0	0	0	0	0	0
0	0	0	0	0	4.325	0	0.55	0	0	0	0	0	0	0	0
0	0	0	0	0	0	0	0	0	0	0	0	0	0	0	0
0	0	0	0	0.7	0	0	0	0	0	0	0	0	0	0	0
0	0	0	0	0	0	0	0	0	0	0	0	1.575	0	0.925	0
0	0	0	0	0	0	0	0	0	0	0	0	0	0	0	0
0	0	0	0	0	0	0	0	0	0	0	0	0	0	0	0
0	3.325	0.55	3.15	2.875	5.2	2.975	4.575	0	0	0	0	2.725	0	1.875	0
0	0	0	0	1.975	0	0	0	0	0	0	0	0	0	0	0
0	0	5.325	0	0	2.9	5.35	0	0	0	0	0	0	0	0	0
0	0	0	0	0	0	0	0	0	0	0	0	0	0	0	0
0	0	0	0	0	0	0	0	0	0	0	0	0	0	0	0
0	0	0	0	0	0	0	0	0	0	0	0	0	0	0	0
0	0	1.975	0	0	0	11.525	0	0	0	0	0	0	6.575	0	0
0	0	0	0	0	3.075	0	1.5	0	0	0	0	0	0	0.6	0
0	0	1.25	0	4.075	0	1.55	0	0	0	0	0	0	0	0	0
0	0	0	0	0	0	0	0	0	0	0	0	0	0	0	0
0	0	0	0	3.25	0	6.85	0	0	0	0	0	1.975	0	0	0
0	0	0.525	0	4.05	1.225	1.725	0.775	0	0	0	0	0	7.65	0.6	2.625
0	4.475	0	0	0	0.525	0	0	0	0	0	0	0	0	0	0
0	0	0	0	1.15	0.875	1.625	0.65	0	0	0	0	2.7	4.925	0.45	0
0	0	0	0	0	0	0	0	0	0	0	0	0	0	0	0
0	0	0	0	0	0	0	0.45	0	0	0	0	0	1.275	0	0
0	0	0	0	0	0	3.225	0	0	0	0	0	0	0	0	0
0	0	0	0	0	0	0	0	0	0	0	0	0	0	0	0
0	0	2.95	0	9.75	0	2.85	0	0	0	0	0	1.175	0	0	0
0	4.275	2.35	0	3.25	9.05	7.025	8.325	0	0	0	0	2	0	8.95	5.15
0	3.125	0	0	1.825	3.55	5.2	4.075	0	0	6	0	6.425	3	15.875	5.225
0	0	0	0	0	0	0	0	0	0	0	0	2.575	0	3.225	3.725
0	0	0.775	0	0	1.5	0	0.8	0	0	0	0	2.875	4.65	3.55	0
0	0	0.4	0	34	0	0	5.125	0	0	3.3	0	5.375	2.15	3.975	3.375
0	0	0	0	0	0	0	0	0	0	0	0	0	0	0	0
0	0	5.125	4.825	0	6.625	0	0.875	0	0	4.125	0	6.625	0	6.175	0
0	0	0	0	0	0	0	0	0	0	0	0	0	0	0	0
0	0	0	0	3.675	0	0	0	0	0	0	0	1.775	0	0	0
0	3.775	4.1	0	10.25	8.625	2.175	0	0	0	0	0	2.425	4.175	2.7	0
0	0	1.675	0	2.325	0.725	0	1.7	0	2.475	0	0	1.65	0	1.625	0
0	0	0	0	0	0	0	0	0	0	0	0	0	0	0	0
0	0	0	0	0	3.35	0	0	0	0	0	0	0	0	0	0
0	0	0	0	0	0	0	0	0	0	0	0	0	0	1.675	0
0	0	0	0	0	0	0	0	0	0	0	0	0	0	0	0
0	0	2.325	0	10.2	1.525	19.45	0.525	0	0	6.225	0	5.45	5.95	7.25	3.6
0	0	0.975	0	4.375	5.925	4.675	7.3	0	0	0	0	2.3	1.825	0.775	0
0	0	0	0	0	0	0	0	0	0	0	0	0	0	0	0
0	0	0	0	0	0	0	0	0	0	0	0	0	0	0	0
0	0	0	0	0	0	0	0	0	0	0	0	0	0	0	0
0	0	0	0	0	3.875	2.95	3.575	0	0	0	0	1.3	3.175	1.2	5.5
0	4.225	1.55	0	15.675	2.9	11.55	0	0	2.475	0	0	0	0	0.5	0
0	0	0	0	0	0	0	0	0	0	0	0	0	0	0	0
0	0	0	0	0	0	9.525	0.525	0	0	0	0	0	0	0	5.675
0	0	0	0	0	0	0	0	0	0	0	0	0	0	0	0
0	0	0	0	0	0	2.1	0	0	0	0	0	0	0	0	0
0	0	0	0	0	0	0	0	0	0	0	0	0	0	0	0
0	0	3.05	0	16.1	1.65	1.675	2.5	0	0	0	0	0	3.4	1.175	0
0	0	0	0	0	0	0	0	0	0	0	0	0	0	0	0
0	0	0	0	0	0	0	0	0	0	0	0	0	0	0.875	0
0	0	0	0	0	0	0	0	0	0	0	0	0	0	0	0
0	0	0	0	0	0	0	0	0	0	0	0	0	0	0	0
0	0	0	0	0	0	0	0	0	0	0	0	0	0	0	0
0	0	7.35	0	49.1	13.35	9.475	4.8	0	2.375	0	0	5.225	16.425	4.45	11.975
0	0	0	0	0	0	0	0	0	0	0	0	0	0	0	0
0	0	2.25	0	6.1	1.05	1.825	3.225	0	0	0	0	0	0	0	0
0	0	0	0	0	0	0	0	0	0	0	0	0	0	0	0
0	0	0	0	0	0	0	0	0	0	0	0	0	0	0	0
0	0	0	0	0	0	0	0	0	0	0	0	0	0	0	0
0	0	0	0	0	0	0	0	0	0	0	0	0	0	0	0
0	0	0	0	0	0	0	0	0	0	0	0	0	0	0	0
0	0	0	0	0	0	0	0	0	0	0	0	0	0	0	0
0	0	0	0	0	0	0	0	0	0	0	0	0	0	0	0
0	0	0	0	0	0	0	0	0	0	0	0	0	0	0	0
0	0	4.875	0	22.65	9.125	8.325	6.5	0	2.75	0	0	5.55	5.85	14.8	9.175
0	0	0	0	20.825	0	0	0	0	0	0	0	0	0	0	0
0	5.45	2.5	0	5.85	5.9	2.3	4.9	0	0	0	0	1.6	8.425	2.45	0
7.65	0	1.175	0	33.375	0	4.1	0	0	0	3.225	0	1.3	7.675	0	0
0	0	0.9	0	0	0	5.125	0	0	0	0	0	6.125	8.4	1.05	4.9
0	0	0	0	0	0	0	0	0	0	0	0	3.075	0	0	3.425
0	0	0	0	0	0	0	0	0	0	0	0	0	0	0	0
0	0	6.775	0	56.15	3.55	3.425	3.775	0	0	0	0	6.95	9.325	5.625	3.475
0	0	9.325	0	38.475	6.7	15.75	4.075	2.6	2.175	5	2.175	7.5	11.9	4.45	10.925
0	3.175	19.675	0	48.1	12.8	7.4	10.1	2.425	0	3.575	0	18.425	17.05	11.725	25.675
0	0	17.15	3.6	33.625	4.75	9.375	3.75	0	2.6	0	0	3.4	11.725	2.775	9.15
0	0	9.9	0	55.225	7	18.475	4.2	2.425	0	0	2.375	5.7	6.775	4.25	3.925
0	4.525	9.1	0	44.05	13.1	15.4	6.925	5.275	0	7.025	0	7.775	9.775	11.375	20.325
0	3.2	13.875	0	58.15	7.2	9.65	10.85	2.575	0	3.125	0	15.925	11.3	3.075	15.35
0	0	10.65	0	49.525	16.075	17.05	10.425	0	0	4.25	0	18.725	12.075	5.925	13.775
0	8.525	16	0	42.05	13.55	16.725	9.375	6.55	0	9.75	0	7.4	16.4	12.425	9.05
0	0	4	0	15.925	5.325	6.375	2.35	2.8	0	0	0	4.725	10.5	6.275	3.75
0	6.95	11.65	0	15.625	4.175	6.65	8.575	0	0	0	2.25	1.725	9.1	6.9	12.2
0	0	5.575	0	28.65	6.15	6.675	5.3	2.375	0	0	0	6.6	10	5.65	29.925
0	4.325	0.825	0	28.3	3.1	8.625	2.55	0	0	3.2	0	2.875	6.9	3.4	6
0	4.575	4.95	6.2	38.775	3.625	8.075	2	0	0	3.15	0	9.85	2	7.275	3.175
0	3.675	4.675	0	31.5	7.225	37.1	15.3	0	0	5.675	0	6.575	12.3	10.425	10.85
0	0	4.5	0	4.475	5.275	0	0.55	0	2.35	0	0	3.4	0	0.725	0
0	4.65	2.8	0	10.425	3.25	16.9	5.35	0	2.3	0	0	2.6	4.175	7	12.325
2.875	0	14.35	0	24.85	11.125	5.875	8.05	2.6	5.85	15.175	0	11.25	11.4	2.975	9.875
0	0	2.275	0	0	1.65	4.25	1.15	0	0	0	0	7.325	1.95	5.375	0
0	0	0	0	0	0	0	0	0	0	0	0	0	0	0	0
0	3.525	17.675	0	54.625	5.075	5.5	2.875	0	0	4.225	0	9.15	0	9.35	0
0	0	6.975	0	63.925	2.475	9.275	7.25	0	0	0	0	13.125	10.775	3.625	3.175
0	0	0	0	0	0	4	0	0	0	0	0	0	0	0	0
0	0	0	0	0	0	0	0	0	0	0	0	0	0	0	0
0	0	0	0	0	0	0	0	0	0	0	0	0	0	0	0
0	0	5.575	0	0	0	0	0	0	0	0	0	1.625	0	4.95	0
0	0	0	0	0	0	0	0	0	0	0	0	0	0	0	0
0	0	0	0	0	0	0	0	0	0	0	0	0	0	0	0
4.925	0	1.35	0	28.5	0	1.75	0	0	0	0	0	0	3.225	0	4.425
0	0	0	0	0	0	0	0	0	0	0	0	0	0	0	0
0	0	0	0	0	0	0	0	0	0	0	0	0	0	0	0
0	0	0	0	0	0	0	0	0	0	0	0	0	0	0	0
0	0	6.7	0	14.025	2.35	1.875	1.725	0	0	5.025	0	4.325	2.05	6.325	5.325
0	0	0	0	0	0	0	0	0	0	0	0	0	0	0	0
0	0	0	0	0	0	0	0	0	0	0	0	0	0	0	0
0	0	1.35	0	0	1.875	0	0	0	0	0	0	2.95	0	0	0
0	0	0	0	0	0	0	0	0	0	0	0	0	0	0	0
0	0	1	0	0	0	0	0	0	0	0	0	0	0	0	0
0	0	0	0	0	0	0	0	0	0	0	0	0	0	0	0
0	0	0	0	0	0	0	0	0	0	0	0	0	0	0	0
2.675	0	0	0	0	0	0	0	0	0	0	0	0	0	0	0
0	0	0	0	0	0	0	0	0	0	0	0	0	0	0	0
0	0	0	0	0	0	0	0	0	0	0	0	0	0	0	0
0	0	0	0	0	0	2.875	0	0	0	0	0	0	0	0	0
0	0	0	0	0	0	4.225	0	0	0	0	0	2.2	0	0	0
0	0	0	0	0	0	0	0	0	0	0	0	0	0	0	0
0	0	0	0	0	0	0	0	0	0	0	0	2.65	3.025	2.3	0
0	0	0	0	0	0	0	0	0	0	0	0	0	0	0	0
0	0	3.4	0	2.15	0	2.25	0	0	0	0	0	0	2.025	0	0
0	0	0	0	0	0	0	0	0	0	0	0	0	0	0	0
0	0	0	0	5.425	0	0	1.375	0	0	0	0	0	0	0	6.05
0	0	0	0	3.65	0	0	0	0	0	0	0	0	5.525	0	0
0	0	0	0	7.35	0	4.05	0	0	0	0	0	0	1.325	0	0
0	0	0	0	3.325	0	0	0	0	0	0	0	1.275	0	0	0
0	0	0.925	0	2.275	0	0	0	0	0	3.2	0	5.575	5.4	2.3	10.3
0	0	0	0	0	0	0	0	0	0	0	0	0	0	0	0
0	0	0	0	0	0	0	0	0	0	0	0	0	0	0	0
0	0	0	0	0	0	0	0	0	0	0	0	0	0	1.8	0
2.75	0	0	0	0	0	0	0	0	0	0	0	4.275	0	0	0
0	0	0	0	0	0	0	0	0	0	0	0	0	0	0	0
0	0	0	0	0	0	0	0	0	0	0	0	0	0	0	0
0	4.375	0	3.525	2.775	4.05	2.2	2.025	0	0	0	0	0	0	0.375	0
0	5.1	0	0	0	1.35	0	0.425	0	0	0	0	0	0	0	0
0	0	5.325	0	17.775	6.775	3.575	3.125	0	0	0	0	0	1.875	2.775	6.025
0	0	0	0	0	0	0	0	0	0	0	0	0	0	0	4.35
0	0	1.525	0	12.25	0	2.675	1.4	0	0	0	0	4.5	0	0.525	0
0	0	0	0	0	0	0	0	0	0	0	0	0	0	0	0
0	0	0	0	0	0	0	0	0	0	0	0	0	0	0	0
0	0	1.675	0	2.1	0	0	0	3.2	0	0	0	0	4.725	2.225	3.3
0	0	6.8	0	7.6	1.975	0	1.375	0	0	0	0	0	1.925	1.45	0
0	0	5.75	0	19.4	5.875	1.925	7.8	0	0	0	0	2.825	4.075	9.325	0
0	0	0	0	0	0	0	0	0	0	0	0	0	0	0	0
0	0	0	0	6.15	0	0	0	0	0	4.1	0	5.3	3.15	1.15	0
0	0	0	0	0	0	1.95	0	0	0	0	0	0	0	0	0
0	0	6.675	0	26.225	5.675	6.15	7.8	0	0	8.3	0	4.25	7.825	5.05	2.825
0	0	5.2	0	15.475	3.05	13.875	4.9	0	2.35	4.375	0	14.65	4.65	9.375	12.95
0	4.05	2.975	0	7.725	11.175	8.825	0.925	0	0	3.225	0	10.2	4.15	3.275	10.1
0	0	5.95	0	23.325	5.075	2.55	6.65	0	0	0	0	2.75	4.275	7.8	0
0	0	0.925	0	4.325	2.575	2.825	1.65	0	0	0	0	0	2.925	0.65	0
0	0	6.65	0	23.875	4.35	5.025	9.425	0	0	0	0	2.15	2.5	3.35	0
0	0	4.525	0	13.775	2.325	3.275	4.575	0	3.025	4.1	0	4.6	15.275	4.025	2.7
0	0	0	0	0	0	0	0	0	0	0	0	0	0	0	0
0	0	3.775	0	28.675	1.05	3.075	10.225	0	0	0	0	12.375	6.45	2.4	7.925
3.75	0	21.775	0	30.375	4.925	10.075	7.05	0	0	4.075	0	12.275	19.7	13.8	3.15
3.15	0	17.275	3.85	67.125	13.45	6.375	4.225	0	2.4	3.675	0	8.625	10.325	16.775	6.575
3.125	0	4.025	0	45.275	11.375	4.375	7.875	0	0	9.825	0	8.1	9.325	14.925	6.775
0	0	13.9	0	39.775	40.15	12.875	17.475	2.5	0	10.825	0	12.8	29.15	17.2	2.625
0	0	15	0	87.225	33.425	16.125	8.85	0	0	11.575	3.675	32.075	25.8	35.275	6.65
2.725	0	7.4	0	48.2	10.25	9.4	13.15	0	0	7.075	0	12.775	18.725	12.7	9.625
0	8.125	7.575	0	33.25	35.375	18.175	9.65	0	3.125	0	0	10.725	3.825	3.35	0
0	3.3	6.575	0	41.65	19.775	8.725	12.35	0	0	0	0	1.925	3.5	5.05	0
0	0	7.325	0	29.625	27.575	22.125	13.425	2.825	0	3.95	0	7.775	3.9	7.3	5.15
0	11	9.425	3.325	62.325	31.025	25.425	14.85	2.825	0	10.6	0	9.675	8.025	8	5.15
0	0	6.175	0	21.525	17.45	11.425	11.425	4.425	2.875	3.275	0	2.85	1.075	19.725	3.75
0	15.075	5.55	0	46.625	9.15	13.775	7.7	0	0	0	0	6.325	12.875	3.55	3.475
0	9.675	13.025	0	28.85	27.425	17.275	19.4	0	0	9.1	0	3.55	7.25	14.65	13.65
8.25	13.225	18.3	0	14.875	20.325	8.15	11.45	2.9	0	0	0	7.65	18.15	7	17.65
2.75	3.25	7.375	0	23.3	9.275	14.275	5.775	0	0	0	0	9.2	13.95	4.375	24.775
0	0	12.25	0	43.775	20.425	14.35	20.875	0	0	0	0	3.275	3.325	14.775	22.525
0	0	9.725	0	19.05	9.475	9.85	15.275	2.4	5.3	0	0	14.95	2.525	16.375	2.8
3.525	7.125	23.825	0	38.925	13.575	21.85	20.35	0	0	7.45	2.9	20.85	5.05	18.775	7.55
0	14.175	12.8	0	21.275	8.8	12.5	10.95	0	0	7.275	0	14.725	14.7	15.65	13.85
0	8.225	10.425	0	12.35	17.325	16.95	14.5	0	0	9.525	0	15.875	7.175	12.025	15.85
0	0	10.475	4.075	23.15	16.025	18.325	9.425	0	0	4.325	0	6.55	2.55	10.25	19.15
0	7.25	10	0	32.475	16.25	17.975	12.525	0	0	13.225	2.4	19.175	11.575	9.725	12.975
0	13.15	5.525	0	11.275	14.55	17.225	14.325	0	0	0	0	1.55	2.7	7.7	4.45
3.175	23.55	16.7	0	46.925	15.05	14.5	12.775	0	0	19.7	0	11.425	1.8	15.075	24.4
0	0	8.9	0	5.275	7.95	24.025	7.675	0	0	0	0	6.925	3.8	13.6	0
0	19.1	12.075	0	18.725	29.7	12.525	18.575	0	2.525	0	0	4.275	5.7	11.275	6.75
0	3.975	12.725	0	22.325	28.6	26.075	11.425	2.625	2.45	3.05	0	12.7	4.85	25.4	6.05
0	3.3	16.25	0	47.175	27.65	21.875	13.375	0	3.75	0	0	9.1	12.925	18.925	3.225
2.75	0	10.575	0	26.225	31.175	18.3	13.8	0	0	0	0	17.8	4.85	9.375	0
2.8	20.05	9.25	0	57.7	35.125	12.275	21.975	0	0	6.875	0	20.675	7.725	10.525	0
5.975	11.05	19.725	3	36.575	32.25	19.5	13	0	0	9.025	0	16.125	9.1	18.325	0
0	8.75	23.2	0	42.825	13.9	31.45	17.75	2.4	0	12.65	0	14.475	15.425	22.2	21.375
3.175	0	26.65	0	66.85	32.525	12.2	19.45	0	3.1	18.075	0	21.5	17.425	35.025	7.3
4.55	6.825	10.75	0	22.225	11.7	13.725	8.325	0	3.675	0	0	11.8	8.45	11.425	0
0	5.775	16.975	0	29.825	5.275	13.325	8.775	0	0	12.05	0	11.95	6.45	7.875	6.05
0	0	5.225	0	23.9	7.3	17.975	6.55	0	2.7	0	0	10.025	6.525	5.125	2.925
0	0	4.525	0	13.325	4.3	2.475	10.375	0	2.2	0	0	1.4	13.6	3.05	9.525
0	0	0	0	14.125	0	3.45	0	0	0	0	0	0	3.175	2.4	0
0	0	0	0	29.8	0	0	0	0	0	0	0	0	0	0	0
0	0	2.525	0	25	3.175	11.25	1.625	0	0	0	0	0	1.025	3.65	0
0	0	5.625	0	0	6.275	6.15	0	0	0	0	0	1.5	1	3.25	0
0	0	0	0	0	0	0	0	0	0	0	0	0	0	0	0
0	0	7.2	0	54.05	11.95	4.375	6.65	0	5.4	3.2	0	7.175	3.075	6.925	12.6
0	14.625	20.8	3.05	50.375	38.35	30.4	49.525	0	0	6.4	0	15.775	10.475	23.95	5.85
2.725	9.25	13.3	0	20.65	16.1	8.5	10.075	0	0	0	0	13.275	3.45	10.825	8.625
0	0	5.6	0	9.325	0.9	2.65	1.3	0	0	14.15	0	1.125	7.575	11.125	3.35
0	0	7.125	0	4.1	4.975	0	5.975	0	0	0	3.025	0	3.25	6.775	0
0	0	9	0	20	14.075	11	5.375	0	2.2	0	0	4.825	2.2	5.675	0
0	17.75	15.075	0	76.5	20.875	28.275	28.3	0	0	0	0	11.925	11.5	25.275	9.775
0	16.975	31.725	0	37.825	26.45	19.875	29.425	0	0	0	0	16.5	16.8	12.8	2.75
0	0	6.975	0	36	1.625	2.825	6.025	0	0	3.5	0	2.275	1.775	5.45	0
0	0	0.775	0	0	3.525	0	0.425	0	0	0	0	2.8	3.325	0	8.95
0	0	15.875	0	5.575	0	2.65	0	0	0	0	0	5.025	4.075	1.9	0
0	10.35	1.25	0	26.3	26.125	8.85	3.45	0	0	7.3	0	6.5	4.9	5.175	0
0	6.4	1.175	0	25.375	5.85	11.15	3.075	2.85	0	0	0	6.475	5.9	7.6	5.9
0	0	0	0	0	1.75	0	0	0	0	5.4	0	5	0	6.575	0
0	0	4.1	0	10.925	6.975	9.25	1.7	0	0	4.025	0	0	2	1.8	0
0	0	8.85	0	1.475	2.3	0	0	0	0	3.275	0	0	2.55	2.925	0
0	0	0	0	0	0	4.225	0	0	0	0	0	0	0	0	0
0	0	1.1	0	1.275	2.875	1.4	0.75	0	0	0	0	2.75	0	1.675	0
0	4	0.725	0	8.35	1.675	3.85	0	0	0	0	0	2	3.475	0.425	0
0	0	0.8	0	6.375	0	6.4	0	0	0	0	0	0	0	0	0
0	3.3	5.875	3.05	3.6	6.175	2.575	1.575	0	0	0	0	3.375	0	0.775	2.725
0	0	4.7	0	0	0	0	0	0	0	8.8	0	0	0	1.875	0
0	6.325	6.35	0	0	9.85	0	4.7	0	0	0	0	0	4.775	4.7	3.2
0	0	0	0	0	0	0	0	0	0	0	0	2.75	0	0.8	0
0	0	0	0	0	0	0	0	0	0	0	0	1.6	2.1	4.375	0
0	0	0	0	0	0	0	0	0	0	0	0	0	0	0	0
0	0	0	0	0	0	0	0	0	0	0	0	0	0	0	0
0	0	0	0	0	0	0	4.775	0	0	0	0	2.625	0	2.05	0
0	0	0	0	4.4	0	0	0	0	0	0	0	0	0	0	0
0	0	0	0	2.875	0	0	0	0	0	0	0	0	0	0	3.1
0	0	0.425	0	8.875	2.35	3.075	1.325	0	0	0	0	0	0	0	0
0	0	2.35	0	8.275	4.675	10.4	0.875	0	0	0	0	6.675	1.95	5.2	0
0	5.075	0	0	32.6	16.65	7.975	3.875	2.725	0	3.175	0	1.275	0.975	1.675	6.25
0	4.2	7.85	0	41.825	6.625	15.4	3.8	6.35	0	3.45	0	5.425	5.425	5.425	18.05
0	0	15.475	0	6.825	15	4.525	1.925	0	2.4	0	0	2.1	5.05	2.425	3.975
0	0	0	0	40.55	0	3.2	0	0	0	0	0	0	0	6.125	0
0	0	0	0	0	0	0	0	0	0	4.55	0	0	0	0	0
0	4.825	0	0	1.275	4.125	2.6	0.675	0	0	0	0	0	1.375	0.975	2.675
0	0	0	0	12.075	17.1	13.525	1.5	0	0	0	0	0	0	1.15	0
0	0	0	0	0	0	2.65	0	0	0	0	0	8.225	0	0	0
0	0	2.5	0	16.125	0	0	0	0	0	0	0	6.3	3.125	0	0
0	0	0	0	0	0	0	0	0	0	0	0	2.9	0	0	0
0	0	0	0	0	0	0	0	0	0	0	0	0	0	0	0
0	0	0	0	0	0	0	0	0	0	0	0	0	0	0	0
0	0	1.925	0	14.175	1.625	3.1	1.875	0	0	0	0	2.6	1.275	5.9	5.1
0	4.45	0	0	0	7.85	3.275	8.275	0	0	5.425	0	6.375	0	3.75	2.95
0	8.5	8.05	0	37.525	14.9	17.275	11.025	4.25	0	8.5	0	1.425	1.05	5.85	11.25
0	4.425	5.2	0	0	0	0	0	0	0	3.3	0	1.625	1.65	0.75	6.75
0	0	0	0	0	0	0	0	0	0	0	0	0	0	0	0
0	0	0	0	0	0	0	0	0	0	0	0	0	0	0	0
0	0	1.15	0	2.1	0	1.45	3.775	0	0	3.425	0	1.375	0	4.1	0
0	0	0	0	0	0	0	0	0	0	0	0	0	0	0	0
0	0	0	0	0	0	0	0	0	0	0	0	0	0	0	0
3.325	3.35	0.675	0	18.5	4.125	1.95	6.075	0	2.475	0	0	6.45	5.2	4.425	0
0	0	0	0	7.15	0	3.9	0	0	0	4.8	0	2.1	0	0	4.35
0	0	0	0	0	9.575	0	4.85	0	0	0	0	0	0	1.6	0
0	0	1.225	0	0	0	0	0	2.45	0	3.1	0	4.975	2.175	2.275	8.6
0	0	2.05	0	0	0	0	0	0	0	0	0	0	0	0	0
0	7.475	13	0	14.975	0	3.525	0	0	0	6.1	0	4.125	6.95	1.7	5.975
0	0	0	0	0	0	0	0	0	0	0	0	0	0	0	0
0	0	0	0	0	5.775	0	0	0	0	5.35	0	3.925	0	2.55	0
0	0	3.15	0	0	0	4.925	0	0	0	0	0	3.9	5.225	8.375	2.9
0	10.625	1.2	0	0	5	16.675	0	5.2	0	0	0	1.5	3.075	2.625	0
0	0	0.65	0	0	0	2.325	0	0	0	0	0	0	0	0	3.95
0	3.4	0	0	5.825	5.125	6.25	11.2	0	0	3.75	0	5.575	0	0	0
0	17	3.625	0	23.975	9.625	2.175	7.975	0	0	3.825	0	8.725	3.425	8.45	0
0	0	0	0	21.725	0	2.175	0	0	0	0	3.25	2.175	3.375	9.875	12.825
0	0	0	0	0	0	0	0	0	0	0	0	0	0	0	0
0	0	1.825	0	58.5	17.9	5.85	8.375	0	0	4.575	0	5.825	5.6	2.175	0
0	0	3.175	0	9.1	0	1.825	0	0	2.975	0	0	9.025	1.2	8.425	3.025
5.5	4.65	11.975	0	57.475	34.6	10.35	10.1	0	0	0	0	5.25	1.075	8.125	4.15
3.05	8.525	2.7	0	4.4	4.85	2.15	1.125	0	0	0	0	2.75	0	3.05	5.975
0	0	0	0	0	0	0	0	0	0	0	0	0	0	0	0
0	9.575	1.7	7.675	12.8	16.325	9.325	9.7	0	0	3.325	0	26.4	0	2.5	0
0	8.7	0	6.4	0	34.975	0	11.9	0	0	0	0	8.525	0	6.75	0
0	4.3	0	0	0	19.025	4.65	15.725	0	0	0	0	18.925	1.225	2.05	0
0	0	0	0	0	5.775	0	0	0	0	0	0	1.5	0	0	0
0	3.625	0	0	28.85	7.175	3.35	1.9	0	0	3.9	0	3.3	2.15	4	0
0	3.825	11.45	0	13.725	18.975	3.85	5.65	0	0	4.85	0	5.7	0	8.775	2.7
0	0	3.85	0	3.375	4.275	0	0	0	0	0	0	8.35	0	7.15	0
0	8.65	1.05	0	0.65	5.625	26.775	1.975	0	0	3.775	0	7.05	3.925	16.25	7.475
0	0	6.475	0	64.1	5.55	12.975	5.325	0	0	0	0	14	5.5	5.725	0
0	0	2.075	0	0	0	5.325	0	0	0	0	0	5.65	1.275	5.125	0
0	0	5.7	0	21.675	0	3.375	0	0	3.35	3.5	0	5.075	0	6.05	2.625
5.1	17.875	10.65	3.225	60.6	14.7	5.825	22.3	0	0	0	0	6.375	9.975	8.1	0
0	17.725	8.625	0	53.4	28.4	11.075	20.875	0	0	0	0	16.05	7.575	13.5	3.05
3.775	6.575	8.825	0	36.125	1.175	2.55	6.75	0	0	0	0	7.35	3.5	8.15	0
0	0	0	0	0	0	0	0	0	0	0	0	8.825	0	0	0
0	0	4.625	0	0	0	0	0	0	0	0	0	1.575	0	0	0
0	0	0	0	0	0	0	0	0	0	0	0	0	0	0	0
0	0	0	0	0	0	0	0	0	0	0	0	0	0	0	0
0	0	0	0	0	8.175	0	0	0	0	0	0	3.5	0	7.25	0
8.975	8.45	2.65	0	41.375	0	4.875	3.7	0	0	0	0	1.175	3.1	4.575	0
0	0	0	0	0	0	0	0	0	0	0	0	0	0	0	0
0	0	0	0	0	0	0	0	0	0	0	0	0	0	0	0
0	0	0	0	0	0	0	3.475	0	0	0	0	0	0	2.2	0
0	0	0.875	0	10.875	12.3	6.25	2.1	0	0	4.775	0	3.375	2.125	1.2	0
0	0	0	0	0	8.1	0	0	0	0	0	0	0	0	0	0
12.875	12.825	4.3	0	37.75	26.65	1.85	13.525	0	0	4.625	0	2.1	0	5	0
0	4.1	3.575	0	28.425	0	0	0	0	0	0	0	0	1.1	0	3.75
0	0	3.325	0	27	8.425	14.7	4.7	0	0	0	0	4.8	10.375	3.95	0
0	0	0	0	0	0	0	0	0	0	0	0	3.15	0	0	0
3.4	3.975	1.425	0	17.925	7.2	5.95	2.425	0	0	0	0	0	1.85	5.275	0
0	0	0	0	0	0	0	0	0	0	0	0	0	0	0	0
0	0	0	0	0	0	0	0	0	0	0	0	1.8	0	0	0
0	5.2	1.25	0	6.4	2.525	0	0	0	0	0	0	3.625	1.425	0.425	0
0	0	0	0	0	0	0	0	0	0	0	0	4.075	0	2.75	0
0	0	0	0	0	0	0	0	0	0	0	0	0	0	0	0
7.1	0	3.175	0	0.825	8.275	6.45	1.3	3.25	0	8.275	0	6.4	7.925	9.325	11.375
0	3.175	0	0	0	3.1	0	3	0	0	0	0	0	0	0	0
0	5.675	0	0	0	4.6	0	5.925	0	0	0	0	0	0	0	0
0	3.05	0	0	0	0	6.05	0	0	0	0	0	0	1.575	0	4.25
0	5.275	3.075	0	2.525	4.925	4.425	1.925	0	0	0	0	0	2.3	1.325	3.55
0	0	0	0	0	2.925	0	1.5	0	0	0	0	13.95	0	8.525	0
0	0	3.425	0	0	0	0	0	0	0	0	0	0	1.075	0	0
0	0	0	0	0	0	0	0	0	0	0	0	0	0	0	0
0	0	1.2	0	12.175	2.625	0	1.65	0	0	0	0	4.65	0	7.525	4.15
0	0	0.375	0	27.05	1.975	0	1.45	0	0	0	0	1.625	4.325	0.95	0
0	0	0	0	0	0	0	0	0	0	0	0	0	0	0	0
0	0	0	0	5.425	0	0	0	0	0	0	0	0	0	0	0
0	0	0	0	0	0	0	0	0	0	0	0	0	0	0	0
4.9	0	3.375	0	18.5	1.55	5	3.15	0	0	0	0	7.525	5.175	5.1	0
0	0	0	0	0	0	0	0	0	0	0	0	0	0	0	0
0	0	2.875	0	23.725	2.05	4.125	3.1	0	0	0	2.975	4.35	2.25	1.225	0
0	0	4.625	0	35.975	9.625	3.425	13.775	0	0	0	0	12	9.325	9.425	6.45
0	3.6	6.1	0	60.375	10.025	6.4	4.575	0	0	8.6	3.225	20.75	17.4	5.125	13.6
0	0	0.475	0	0	0	0	0	0	0	0	0	0	2.3	4.325	0
7.825	0	4.35	0	0	0	0	0	0	0	3.775	0	0	1.2	0.85	0
0	0	0.55	0	18.825	2.35	1.45	8.725	0	0	0	0	1.375	1.375	4.025	4.05
0	0	1.4	0	18.8	3.175	1.975	6	0	0	6.275	0	0	3.975	6.2	0
0	0	2.4	3.35	4.725	2.95	1.6	1.75	0	0	0	0	6.05	5.575	3.875	0
2.725	0	5.95	0	7.675	7.075	2	5.95	0	0	0	0	5.5	6.125	3.125	3.725
0	0	8.925	3.075	32.6	23.4	10.125	3.975	0	0	0	0	16.575	3.65	17.325	0
0	0	1.25	0	4.925	0.675	0	0	0	0	0	0	0	1.425	0	0
0	0	0	0	19.8	1.1	0	1.05	0	0	0	0	0	1.7	3.575	0
0	0	0	0	29.75	5.85	1.7	3.025	0	0	0	0	1.45	3.375	2.35	0
0	0	2.7	0	8.225	1	0	0	0	0	0	0	2.175	1.05	8.925	0
0	0	1.15	4.675	13.15	1.45	5.4	1.025	0	0	0	3.325	3.3	0	3.4	0
0	0	0.55	0	0	0	0	0	0	0	0	0	0	0	0	0
0	0	0	0	0	0	0	0	0	0	0	0	0	0	0	0
0	0	0	0	0	0	0	0	0	0	0	0	0	0	0	0
0	0	0	0	0	0	0	0	0	0	0	0	0	0	0	0
0	3.425	2.825	0	29.45	0.675	3.75	1.05	0	0	0	0	4.775	1.775	3.1	6.775
0	0	5.55	0	21.225	3.65	9.525	5.125	0	0	4.875	0	15.4	3.275	9.05	0
2.925	0	2.675	0	28.125	3.325	0	0.825	0	0	0	0	0	0	3.5	0
0	0	0	0	0	0	0	0	0	0	0	0	0	0	0	3.8
0	0	0	0	0	0	0	0	0	0	0	0	0	0	5.725	0
0	0	0	0	0	0	0	0	0	0	0	0	0	0	0	0
0	0	3.65	0	7.05	2.125	1.85	1.025	0	0	0	0	5.85	6.3	3.65	0
0	0	6.325	0	40.4	4.925	2.75	1.225	0	0	8.6	0	0	0	6.925	6.125
0	0	0.85	0	20.425	12.4	0	1	2.9	0	0	0	4.225	0	0.725	2.85
0	0	0	0	0	0	0	0	0	0	0	0	0	0	0	0
0	0	0	0	0	0	0	0	0	0	0	0	0	0	0	0
0	8.275	0	0	0	0	0	0	0	0	0	0	0	0	0	0
0	0	6.9	0	32.375	2.675	0	0	0	0	0	0	1.7	0	3.55	0
0	6.425	0	0	0	0	0	0	0	0	0	0	0	0	0	0
0	0	0	0	0	0	0	0	0	0	0	0	0	0	1.175	0
0	5.4	0	0	0	0	0	0	0	0	0	0	0	0	0	0
0	5.375	0	0	8.4	9.325	2.1	6.025	0	0	5.975	0	5.475	3.025	4.2	0
0	12.35	0	4.5	10.925	17.9	5.05	12.825	0	0	3.35	0	0	3.65	1.85	0
0	0	1.075	4.175	12.5	9.65	9.975	18.325	0	0	0	0	5.425	0.975	7.025	3.15
2.675	0	0	0	0	0	0	0	5.8	0	0	0	0	2.975	3.175	8.05
0	0	0.375	0	2.6	6.3	0	1.275	0	0	3.1	0	16.95	0	6.325	0
0	0	0	0	0	0	0	0	0	0	0	0	0	0	0	0
0	0	0	0	1.725	0	1.6	0	0	0	0	0	0	0	0	0
0	0	0	0	0	0	0	4.675	0	0	0	0	6.375	0	0	0
0	0	0	0	0	0	0	0	0	0	0	0	0	0	0	0
0	0	0	0	0	0	0	0	0	0	0	0	0	0	0	4.225
0	0	0	0	0	0	0	0	0	0	0	0	0	0	0	0
0	0	0	0	0	0	0	0	0	0	0	0	0	0	2.05	0
0	3.025	0.525	0	11.25	0	5.25	6.15	0	0	0	0	10.575	0	7.55	0
0	3.55	0	3.55	0	3.475	4.775	5.25	0	0	0	0	0	0	0	3.825
0	0	0	0	0	0	0	0	0	0	0	0	0	0	0	0
0	7.475	0	4.225	0	16.975	6.25	10.75	0	0	0	0	1.4	0	1.45	0
0	0	9.2	0	0	3.8	0	4.4	0	0	0	0	8.2	3.325	1.7	0
0	0	0	0	0	2.25	3	0	0	0	0	0	0	0	0	0
0	0	2.2	0	4.4	2.5	6.475	1.825	0	0	0	0	1.35	2.9	1.4	0
0	0	1.725	0	0	0	7.55	6.425	0	0	0	0	0	0	1.625	0
0	14.925	4.45	7.2	11.45	12.6	22.85	20.65	0	0	3.9	0	7.625	2.45	10.55	11.15
0	0	0.425	0	4.05	0	4.475	0	0	0	0	0	3.725	1.3	0	0
0	0	1.65	0	23.375	0	0	0	0	0	0	0	3.5	0	0	0
0	0	1.825	0	0	3	0	0	0	0	0	0	0	0	0	0
0	0	0	0	0	0	0	0	0	0	0	0	1.45	3.325	0	0
2.775	0	0	0	3.525	0	7.125	0	0	0	0	0	0	0	0	0
0	0	0	0	0	0	0	0	0	0	0	0	0	0	0	0
0	0	5.9	0	14.825	0	3.6	0	0	0	4.225	0	0	7.05	1.275	0
0	0	0	0	0	0	0	0	0	0	0	0	0	0	0	0
0	0	0	0	0	0	0	0	0	0	0	0	0	0	0	0
0	0	0	0	0	0	0	0	0	0	0	0	0	0	0	0
0	0	5.875	0	13.3	3.625	6.25	5	0	0	0	0	5.425	4.525	2.7	0
0	0	1.05	0	1.95	0	0	0	0	0	0	0	0	1.125	0	0
5.625	0	1.525	0	0.95	2.875	5.625	8.725	0	0	0	2.475	3.025	2.2	1.3	0
0	0	0	0	0	0	0	0	0	0	0	0	1.775	0	0	0
0	6.425	0	0	0	5.875	0	7.35	0	0	0	0	0	0	11	0
0	0	0	0	0	0	0	0	0	0	0	0	0	0	0	0
0	3.725	2.075	0	10.15	2.9	1.6	9.45	0	0	0	0	0	0	1.65	0
0	0	0	0	0	0	0	0	0	0	0	0	0	0	0	2.875
0	4.35	4.35	0	21.475	7.325	7.75	4.3	4.4	0	0	0	1.125	3.375	1.75	0
0	3.95	3.575	4.175	4.625	9.775	10.175	6.975	0	0	0	0	3.775	0	5.625	0
0	4.725	0	4.225	0	4.625	0	8	0	0	0	0	0	0	0	0
0	0	0	0	0	0	0	0	0	0	0	0	0	0	0	0
0	0	2.875	0	15.05	7.125	4.925	3.95	0	0	0	0	6.4	0	2.625	0
0	0	0	0	0	0	0	0	0	0	0	0	0	0	0	0
0	0	0	0	0	0	0	0	0	0	0	0	0	0	0	0
0	0	0	0	0	0	0	0	0	0	0	0	0	0	0	0
0	0	7.775	0	6.7	0	11.925	0	0	0	5.125	4.775	0	2.6	1.475	0
0	0	2.3	0	1.275	0	0	0	0	0	0	0	0	0	0	0
0	0	0	0	8	0	0	0	0	0	0	0	0	0	0	0
0	0	0	0	25.55	0	0	0	0	0	0	0	0	0	0	0
0	12.775	3.75	0	65.6	10.525	9.3	3.225	0	0	0	0	0	4.725	4.25	0
7.3	0	2.575	0	20.425	0	1.45	0	0	0	0	0	0	2.55	0	0
0	0	3.7	0	26.9	0	2.625	1.9	0	0	0	0	0	0	7.6	0
0	0	0	0	0	0	0	0	0	0	0	0	0	0	0	0
0	0	0	0	0	0	0	0	0	0	0	0	0	0	0	0
0	11.125	2.225	0	32.475	23.775	0	8.1	0	0	3.3	0	10.4	2	2.175	0
0	15.1	0	0	7.6	2.15	3.45	9.625	0	0	0	0	7.95	0	1.3	0
0	0	1.475	3.325	24.875	3.525	6.875	13	0	0	0	0	4.075	0	5.75	0
0	5.25	2.35	0	7.65	3.225	0	3.375	0	0	0	0	7.275	1.125	2.925	0
4.675	7.65	2.85	0	31.025	24.625	1.85	6.725	0	0	0	0	12.025	7.6	1.65	0
9.125	0	11.45	3.425	2.475	9.6	0	7.075	0	0	0	0	3.075	0	2.925	0
0	5	14.1	0	52.325	0.7	8.35	2.625	0	0	0	0	8.55	4.1	5	0
0	0	8.725	0	12.275	8.325	12.775	7.925	0	0	0	0	3.15	4.475	12.975	5.525
0	4.075	7.05	4.95	0	13.925	0	9.575	0	0	0	0	0	0	0	0
0	3.325	4.6	0	14.55	18.725	6.775	9.575	2.45	0	0	0	8.675	5.55	5.45	0
0	0	1.8	0	3.225	0	15.8	0	0	0	0	0	1.35	0	0	0
0	0	0	0	0	0	0	0	0	0	0	0	1.725	0	0	0
0	0	3.975	0	0	0	0	0	0	0	0	0	0	0.925	0	0
0	0	0	4.8	37.3	4.375	3.525	8.175	0	0	0	0	2.55	0	2.925	0
0	0	0.75	0	50.35	3.225	2.85	8.725	0	0	0	0	0	0	0	0
0	0	0	0	0	0	0	0	0	0	0	0	0	0	0	0
0	9.45	1.875	0	32.825	0	0	0	0	0	0	0	3.475	4.1	1.875	0
0	0	0	0	0	0	0	0	0	0	0	2.5	1.75	3.625	0	0
0	0	0	0	0	0	0	0	0	0	0	0	0	0	0	0
0	10.525	2.025	0	0	4.15	0	3.6	0	0	0	0	1.6	0	0	3.1
0	0	1.5	0	0	1.475	0	2.375	0	0	5.05	0	4.075	5.175	4.825	3.825
0	0	3.275	0	66.5	0.575	1.95	6.475	0	0	4.75	0	8.35	0	2.1	2.975
0	0	0	0	0	0	0	0	0	0	0	0	0	0	0	0
0	0	0	0	0	0	2.575	0	0	0	0	0	3.2	2.7	0	0
2.875	0	3.45	0	3.55	0	1.525	0	0	0	0	0	0	0	0	0
0	0	0	0	0	0	0	0	2.95	0	0	0	0	0	0	0
0	5.7	0	5.475	68.95	12.25	7.55	13.975	0	0	0	0	0	0	0	0
0	0	0	0	0	0	0	0	0	0	0	0	0	0	0	0
0	0	0	0	0	0	0	0	0	0	0	0	0	0	0	0
0	0	0	0	0	0	0	0	0	0	0	0	0	0	0	0
0	0	0	0	0	0	0	0	0	0	0	0	0	0	0	0
0	0	6.9	0	0	0	0	0	0	0	0	0	0	2.4	3.45	0
0	9.025	3.4	0	0	11.75	9.5	1.9	0	0	0	0	12.925	0	4.25	3.45
0	0	1.875	0	0	0	0	0	0	0	0	2.8	7.25	0	1.025	0
0	0	0	0	0	0	0	0	0	0	0	0	0	0	0	0
0	0	1.1	0	0	3.875	9.5	1.675	0	0	0	0	4.925	0	3.25	0
0	0	0	0	0	0	0	0	0	0	0	0	0	0	0	0
0	0	2.35	0	29.4	0	8.4	0	2.425	0	7.7	0	0	4.55	0	0
0	0	0.8	0	31.175	7.65	1.625	1.3	0	0	0	0	3	1.15	3.775	0
0	5.7	1.85	0	0	0	5.625	0	0	0	0	0	6.5	9	12.175	4.475
0	9	5.025	0	25.25	6	11.425	0	0	0	0	0	10.15	0	0	0
0	0	4.025	4.975	0	8.525	7.575	0	0	0	6.05	0	10.225	0	4.175	6.25
0	8.05	0	3.875	0	16.675	3.55	10	0	0	0	0	0	0	19.425	0
0	0	3.975	0	50.8	16.15	18.65	0.4	0	0	0	0	15.1	3.8	8.425	0
0	4.45	0	3.875	0	7	6	4.25	0	0	0	0	1.225	0	0.875	0
0	8.075	6.675	5.675	0	9.775	5.275	4.925	0	0	8.4	0	7.75	0	11.75	0
0	7.65	0	0	0	0	0	0	0	0	0	0	0	0	0	0
0	0	0	0	0	6.15	0	4.025	0	0	0	0	0	0	6.525	0
0	0	0.95	0	36.325	0.75	5.125	4.875	0	0	3.4	0	3.05	4.2	5.55	0
0	4.525	7.45	0	26.575	6.95	8.75	9.175	0	2.6	7.15	0	5.45	4.65	9.725	3.525
0	0	2.75	0	28.225	0	6.775	0	0	0	0	0	11.85	3.9	4.525	0
0	7.425	4.025	0	21.05	3.4	2.5	7.325	0	0	3.125	0	5.125	2.475	7.9	9.325
0	0	0	0	0	0	0	0	0	0	0	0	0	0	0	0
0	0	0	0	0	0	0	0	0	0	0	0	0	0	0	0
0	0	0	0	0	0	0	0	0	0	0	0	0	0	0	0
0	0	0	0	0	0	0	0	0	0	0	0	0	0	0	0
3.95	7.15	1.25	0	0	4.025	0	4.6	0	0	0	0	1.9	1.725	3.35	0
0	0	0	0	0	0	0	0	0	0	0	0	0	0	0	0
0	0	3.125	0	0	0	0	0	0	0	0	0	4.85	1.05	0	0
0	0	5.95	0	54.575	0	6.6	0	0	0	0	0	0	0	4.275	0
0	0	0	0	0	0	0	0	0	0	0	0	5.95	0	1.025	0
0	0	2.625	0	0	0	7.275	0	0	2.85	3.625	0	9.275	1.15	4.1	5.85
0	0	2.325	0	0	0	0	0	0	0	0	0	0	0	0	0
0	15.125	6.7	0	0	17.9	5.5	5.725	0	2.425	3.8	0	14.625	3.225	12.825	3.875
0	13.1	5.525	0	36.275	3.55	2.4	2.725	0	0	0	0	3	4.425	6.9	0
0	0	1.675	0	28.7	3.475	0	0	0	0	0	0	0	0	4.825	0
0	3.45	5	0	0	5.55	3.125	2.725	0	0	0	0	6.1	0	0.85	0
0	0	0	0	0	0	0	0	0	0	0	0	0	0	0	0
3.75	0	3.025	0	36.125	17.075	0	2.975	0	2.225	3.65	0	2.75	0	1	0
0	0	0	0	0	7.775	0	2.1	0	0	0	0	6.4	0	2.825	0
0	0	0	0	4.45	0	2.725	0	0	0	4.375	0	8.625	0	5.025	0
0	0	0	0	0	0	4.85	0	0	0	0	0	0	0	0	0
0	4.025	3.525	0	0	17.975	0	1.4	2.4	0	12.75	0	3.925	0	6.625	4.175
0	0	0	0	0	0	0	0	0	0	0	0	0	0	0	0
2.675	0	4.65	0	24.925	16.375	4.925	3.225	0	2.45	7.45	0	17.15	2.975	3.075	7.9
0	10.475	8.025	4	0	24.35	19.375	13.925	2.5	2.275	0	0	11.525	0	4.95	6.875
0	0	0	6.175	27.25	7.875	5.575	6.675	0	0	4.35	0	0	1.8	1	0
0	0	0	0	0	16.55	0	0	0	0	0	0	8.2	0	0	0
0	0	2.2	0	23.025	0	0	0	0	4.675	0	0	0	5.2	1.925	3.875
0	7.375	3.7	4.925	0	3.7	2.15	3.075	0	0	0	0	0	0	3.075	0
0	0	0	0	3	0	2.9	0	0	0	0	0	3.275	1	0.375	3.675
0	9.3	1.95	3.775	43.525	14.65	4.6	8.475	0	0	4.4	0	11.6	0	3.525	3.125
0	15.1	0	4.45	0	6.3	0	10.3	0	0	0	0	10.225	0	0.7	0
0	0	1.975	0	48.475	6.325	2.375	1.375	0	0	0	0	13.75	5.25	12.65	7.2
0	3.7	7.625	0	0	1.8	4.9	10.1	0	2.125	0	0	3.6	1.225	0.9	7.925
0	0	11.075	0	39.1	12.45	6.9	5.275	0	0	3.625	0	12.2	1.35	6.575	0
0	7.575	13.075	3.5	8	14.075	12.175	12.425	13.25	0	5.45	0	3.925	3.975	83.3	7.275
13.025	24.525	52.825	15.425	42.825	9.125	35.875	13.5	15.975	11.125	0	15.075	39.55	18.825	7.725	16.65
15.925	25.375	42.525	16.1	54.675	29.35	30.85	17.15	17.9	14.2	29.1	3.575	24.675	9.5	5.175	9.35
5.775	0	4.45	0	21.175	1.375	16.2	6.6	0	2.825	6.15	6.5	21	2.05	13.425	0
0	19.8	4.575	13.125	0	44.1	8.55	7.525	7.55	0	0	0	12.8	0	12.85	6.6
15.65	15.825	17.7	11.025	29.175	59.825	28.7	27.9	18.425	18.5	26.125	35.1	50.525	29.175	59.5	21.925
30.425	57.875	71.95	14.9	91.975	62.55	51.125	49.525	17.125	30.2	35.6	26.6	46.1	31.325	28.7	40.325
20.85	31.475	65.8	13.275	47.2	28.625	39.7	44.125	12.325	15.275	18.825	30.05	17.225	37.9	6.25	15.975
34.825	37.025	56.85	25.5	29.525	27.025	23.575	35.55	15.775	30.7	10.625	34.25	19.075	26.775	18.425	27.925
20.5	23.625	46.025	20.3	46.15	38.8	18	43.1	3.125	16.95	16.65	17.875	16.6	34.425	24.975	18.275
8.025	23.85	13.85	14.825	20.575	56.675	19.95	34.4	8.25	5.225	10.5	5.775	10.4	15.8	29.5	10.575
6.125	18.7	14.175	13.425	0	27.875	13.9	9.825	23.8	8.925	10.425	8.625	41.875	10.925	33.225	19.85
19.25	44.725	38.125	19.825	18.025	22.7	24	39.7	13.925	12.675	24.7	16.975	40.2	12.35	28.9	17.95
30.375	46.25	21.8	40.375	37.275	45.8	67.85	44.75	25.7	20.775	43.7	19.55	56	36.7	53.6	32.45
33.975	29.25	64.05	32.425	78.95	36.975	39.975	50.3	30.325	28.725	37.275	34.875	59.95	20.25	38.3	21.675
23.325	26.5	33.1	15.45	49.9	25.925	31.925	34.175	17.7	19.25	53.4	21.1	51.575	24.625	39.45	22.325
56.4	20.225	63.1	20.75	67.05	33.775	31.775	11.575	43.925	32.075	57.625	40.975	47.975	61.475	37.175	51.4
28.1	51.8	45.65	22.8	83.175	54.425	36	64.425	29.5	23.9	46.675	26.85	22.925	41.575	5.575	29.875
0	0	17.55	0	10.9	0	0	0	0	2.2	0	0	0	0	0	4.425
0	3.2	2.1	0	0	3.325	2.65	1.675	0	0	4.3	0	0	10.225	0	0
0	0	4.975	0	27.5	0.95	3	0	2.75	0	0	0	0	4.95	0	4.55
0	9.9	0	9.825	0	14.5	11.1	6.025	9.95	0	0	0	43.075	0	0	0
0	0	0	0	0	0	0	0	0	0	0	0	0	0	0	0
11.35	0	10.925	0	0	0	0	0	0	15.5	0	14.675	0	12.825	0	9.225
0	4.5	1.1	0	0	3.2	5.275	0.975	0	2.35	0	0	4.175	2.325	1.75	0
2.825	3.575	6	0	59	16.475	14.55	3.6	0	0	12.025	0	26.075	9.975	18.15	14.6
0	0	3.2	0	18.725	2.8	0	0	0	0	3.1	0	2.6	2.25	10.95	7.475
0	0	8.95	0	16.5	0	2.2	0	2.575	0	0	4.975	7.225	3.225	9.975	12.975
0	0	3.275	5.025	50.55	2.8	10.325	2.15	0	0	0	0	12.65	5.7	6.1	9.75
0	4.6	8.6	0	42.25	14.375	27.85	9.275	0	0	4.65	0	15.65	2.025	16.775	15.8
0	0	0	0	0	0	0	0	0	0	0	0	0	0	0	0
0	3.775	17.7	0	32.325	9.675	22.05	8.4	3.85	5.025	9.275	0	26.7	7.35	12.725	14.225
0	13.25	16.075	0	64.425	19.725	34.075	5.3	0	0	19.5	3.65	40.15	21.425	20.025	8.3
0	5.725	0	0	4.65	16.7	0	4.825	0	0	0	0	0	0	12.575	0
0	10.25	2.9	0	0	13	1.95	3.325	3.275	0	5.625	0	17.025	3.475	16.9	6.175
0	7.475	6.9	0	33.1	10.075	40.875	8.625	0	3.125	0	9.15	2.625	1.925	0	9.2
0	0	3.2	0	0	3	0	4.4	5.125	0	11.025	4.8	6.675	2.525	19.775	11.65
0	3.1	1.55	0	4.5	0	6.425	0	0	0	0	0	0	2.775	0	0
0	15	6.8	7.475	39.175	6.25	14.8	1.05	2.525	0	10.725	4.575	17.9	4.675	5.125	6.85
13.45	0	4.525	4.5	0	0	0	8.525	0	25.875	0	23.6	0	25.225	21.475	3.725
9.725	11.6	16.625	5.15	0	17.175	0	10.025	4.45	9.225	0	9.9	18.5	9.625	5.375	6.55
4.475	0	10.425	0	4.2	0.5	0	3.725	0	5.025	12.375	4.375	47.075	4.65	23.875	7
0	14.2	7.775	0	44.125	14.525	29.9	7.575	0	0	17.775	0	15.1	11.175	10.05	9.8
0	5.6	0	0	0	2.325	0	0.65	0	0	0	0	0	0	0	0
0	0	0	0	0	0	0	0	0	0	0	0	0	0	0	0
0	3.425	0	0	3.4	0	2.2	0	2.975	0	0	0	0	2.375	2.6	0
0	0	0	0	0	0	0	0	0	0	0	0	0	1.275	0	0
0	0	0.375	0	30.575	1.45	9.55	0.625	0	0	0	0	5.95	1	2.95	6.1
0	0	0	0	0	3.325	0	5.725	2.875	0	4.8	0	3.6	0	4.725	0
0	0	0	0	0	0	0	0	0	0	0	0	3.325	0	0	0
0	0	0	0	3.675	0	4.55	0	0	0	0	0	0	0	0	0
0	24.3	1.625	0	0	5.6	0	1.575	2.5	0	5.8	0	10.25	7.75	2.125	0
0	4.125	3.6	0	42.875	5.15	9.675	0.95	2.625	0	0	0	3.775	5.75	4.65	5.4
0	0	0	0	0	0	3.1	0.675	10.35	0	4.475	0	1.25	0.975	7.9	3.15
0	0	0	0	0	4.725	0	0	0	0	0	0	0	0	0	0
0	5.7	0	0	0	9.725	0	0	0	0	0	0	0	0	0	0
0	4.575	0	0	0	2.775	0	2.425	0	0	0	0	0	0	0	0
0	0	0	0	1.8	0	1.625	0	0	0	0	0	4.575	0	0	0
0	0	0	0	0	0	0	0	0	0	0	0	0	0	2.575	0
0	7.55	1.925	4.125	4.075	6.05	2.85	5.175	3.525	0	0	0	0	1.475	8.275	3.25
0	0	0	0	0	0.925	0	0	12.1	0	0	0	1.9	1.15	0	4.675
0	0	0	0	0	20.8	0	0	0	0	0	0	0	0	0	0
0	5.875	4.75	0	4.675	4.2	11.025	4.575	6.125	0	6.5	0	8.3	2.4	4.9	4.125
0	0	1.275	0	28.025	0	10.5	0	0	0	0	0	10.85	2.2	0	0
0	0	0	0	6.4	12.7	3.275	0	0	0	4.525	0	1.875	0	0	0
0	13.3	3.125	4.425	58.875	18.525	11.375	21.625	3.9	0	3.975	0	8.85	7.15	7.975	9.35
0	0	0	0	0	0	0	0	0	0	0	0	2	0	2.9	0
0	4.95	14.4	0	26.725	14.25	8.775	4.15	3.85	0	6.575	0	7.35	6.3	12.8	6.575
0	4.4	0	0	20.425	4.175	6.1	5.225	3.1	0	0	0	0	7.325	4.275	0
0	8.825	0	0	0	2.15	13.8	5.125	0	0	4	0	1.25	0	2.75	11.025
0	10.1	0	0	6.05	0.925	32.825	1.6	2.675	0	8.125	0	4.525	5.825	2.625	9.35
0	0	3.95	3.725	0	5.55	3.5	2.3	0	0	0	0	4.225	1.5	0.725	0
0	0	0	0	0	0	0	0	0	0	0	0	0	0	0	0
0	0	0	0	0	0	9.6	0	0	0	0	0	0	0	0	4.175
0	13.15	5.075	0	4.25	12.7	10.675	1.5	0	0	3.35	0	10.675	15.55	8.925	4.925
0	0	7.9	0	7.225	2.875	7.375	0.675	0	0	8.3	0	0	1.875	6.575	0
0	0	0.375	0	9.4	0	2.275	1.125	0	0	3.6	0	2.25	0	10.525	0
0	0	0	0	22.825	0	0	0	0	0	0	0	12.05	0	0	0
0	0	0	0	28.95	0	0	0	0	0	0	0	0	3.45	0	2.8
0	0	0.875	0	0	0	2.35	0	0	0	0	0	0	2.475	0	0
0	0	3.825	0	0	0	3.7	0	0	0	4.425	0	0	0	3.25	0
0	0	5.275	0	31.375	0	2.05	0	0	0	3.1	0	15.375	2.55	2.775	4.425
3.275	15.725	11.075	0	8.675	15.3	5.525	14.725	5.9	0	40.925	0	5.425	3.2	9.175	14.225
17.125	16.5	23	7.6	25.475	27.55	16.925	25.5	6.275	17.15	5.9	20.275	26.55	11.775	12.15	29.625
0	26.275	1.4	12.325	0	38.825	7.2	35.7	16.3	0	34.025	5.45	34.875	13.7	44.525	14.975
19.85	28.025	73.95	12.45	78.55	60.65	34.9	46.25	33.95	12.025	15.3	14.925	49.325	38.475	32.825	41.4
27.575	11.75	29.95	18.55	76.05	50.025	33.175	18.75	18.2	15.55	24.65	19.175	37.15	22.9	36.3	24.975
19.225	35.125	6.575	35.075	7.9	38.2	28.2	33.625	21.4	15.075	21.05	16.125	39.025	23.425	26.15	17.125
35.55	19.225	44.1	13.675	30.45	14.1	17.875	20.7	36.525	25.375	18.775	30.1	51.3	40.6	36.625	30.8
24.575	22.25	49.925	22.875	90.8	43.85	31.125	22.55	22.75	33.4	47.5	21.825	43.2	33.2	28	37.45
40.15	26.65	50.075	13.85	21.475	40.275	35	26.15	36.675	21.7	63.725	29.625	37.425	21.35	65.3	46.175
3.475	7.7	7.375	11.75	0	17.525	2.45	7.875	9.875	5.575	17	5.6	0	6.025	39.6	9.6
0	0	2.275	0	14.375	4.3	6.925	0.6	5.55	0	5.375	0	11.35	1.875	8.825	0
6.35	8.25	0	5.1	21.15	13.7	0	0.775	7.375	3.9	19.7	9.075	0	12.575	0	0
7.05	8.225	21.125	3.425	77.7	39.65	3.9	8.35	9.725	4.05	0	7.875	7.125	10.85	0	3.875
17.675	38.875	12.6	8.525	0	45.525	38.175	35.2	11.3	18.2	12.1	23.3	55.05	23.875	15.325	17.125
44.325	47.05	58.35	12.925	0	29.325	21.1	34.925	20.6	34.125	39.5	28.825	54.7	38.3	35.85	69.425
31.375	58.45	45.225	32.125	35.55	62.275	50.6	59.275	19.575	26.475	57.25	20.025	49.425	39.325	38.7	27.575
25.625	4.3	37.7	11.5	63.975	23.375	49.275	51.425	38.925	21.35	29.325	24.85	32.275	49.525	41.375	49.625
37.525	37.525	52.925	22.675	26.55	41.325	63.025	30.125	39.975	30.625	41.675	35.5	21.375	50.4	28.2	32.95
19.625	32.075	43.275	16.05	19.3	37.45	13.2	40.85	10.05	11	3.5	14.025	32.9	24.775	22.125	9.4
35.65	37.55	41.15	30.45	81.325	35.075	43.5	46.925	23.95	28.75	33.825	34.525	42.8	37.6	22.975	46.35
36.125	40.625	70.9	26.275	76.15	54.575	60.25	56.425	33.9	42.325	57.9	31.975	66.05	25.2	46.925	36.35
19.125	48.8	59.35	24.8	58	20.125	41.85	52.65	26.575	16.375	32.175	20.225	39.7	25.3	26.075	34.925
14.675	21.525	48.325	12.6	45.625	54.225	19.675	45.35	47.075	25.725	32.15	27.425	62.825	19.925	56.775	33.7
22.375	74.4	55.525	57.35	79.4	56.225	17.825	66.725	21.55	19.175	40.25	32.35	44.125	43.425	36.675	28.425
24.6	39.775	55.825	46.75	85.275	51.825	43.075	57.375	27.55	18.325	35.65	20.375	59	33.95	43.025	25.65
19.225	36.75	44.55	16.95	25.325	27.85	21.475	31.35	21.85	22.475	22.675	20.425	25.075	33.475	35.45	37.8
19.5	14.5	12.6	17.475	60.7	22.25	25.05	40.175	6.675	22.275	23.25	33.55	70.225	21.175	34.625	24.7
29.9	47.175	44.65	36.775	45.475	54.675	29.175	48.375	37.05	28.525	24.525	25.15	68.875	27.3	42.925	57.175
35.675	24.35	42.375	45.775	0	24.1	35.2	47.275	35.2	38.725	53.75	33.35	38.2	41.625	57.375	24.175
9.975	26.35	72.975	12.125	21.15	44	17.45	35.975	15.475	17.3	17.975	20.025	57.225	38.075	45.85	14.525
11.175	22.1	62.475	13.2	66.175	10.225	26.65	35.625	9.25	21.225	26.625	20.9	44.425	25.1	12.35	0
16.45	33.725	36.65	31.425	28.85	70.575	31.95	72.7	13.85	10.8	27.825	8.55	71.225	23.65	56.925	15.1
8.325	27.225	18.025	18.6	15.525	35.65	20.35	41.425	7.525	12.325	29.175	21.025	32.25	13.8	44.025	22.75
36.675	31.275	30.425	16.4	49.9	22.525	30.05	32.575	19.575	21.15	30.425	25.225	56.725	37.975	37.725	40.5
14.925	42.725	34.6	14.7	0	52.725	45.025	49.55	20.2	32.45	32.75	26.525	59.775	22.175	44.775	17.475
20.3	58.025	30.275	46.475	55.525	57.775	47.425	44.275	27.425	28.775	46.825	31.25	65.75	28.475	69.4	29.075
8.825	40.9	32.275	31.625	16.8	61.925	27.825	45.725	36.125	19.325	28	30.9	64.1	25.625	41.825	28.45
10.125	27.125	41.1	14.15	31.625	48.9	16.1	10.875	36.75	18.075	13.95	16.825	41.825	26.25	10.475	36.35
25.275	17.025	14.2	14.525	15.325	30.075	30.475	12.55	22.4	18.225	54.125	20.9	73.775	23.575	26.175	16.6
31.725	16.125	37.45	35.35	58.025	31.025	46.075	27.475	32.95	28	30.675	30.825	59.3	58	43.625	46.625
27.05	27.85	43.15	17.325	55.725	46.85	77.075	36.875	32.4	29.725	48.9	28.55	61.075	37.8	19.3	54.725
30.4	38.35	58.75	35.15	73.25	34.05	53.75	30.1	29.575	28.5	29.35	35.1	51.525	48.525	34.825	53.725
38.6	33.325	56.925	32.375	26.675	48.625	45.85	59.6	24.25	32.2	38.175	32.175	78.375	37.525	65.225	31.975
14.15	37.425	47.1	33.05	78.725	41.275	37.925	75.2	21.775	15.075	45.575	23.625	28.5	32.475	83.025	30.475
12.75	26.3	28.525	21.4	24.55	20.1	47.7	39.2	15.275	14.375	9.175	20.3	8.5	22.675	5.85	21.125
13.6	55.6	39.2	56.425	34.65	66.4	48.525	40.9	41.9	11.75	54.425	14.475	69.75	29.625	69.1	18.8
26	51.15	62.15	25.625	4.075	43.75	44.725	53.425	24.55	25.6	42.175	32.2	36.275	48.95	27.7	49.8
53.55	61.15	56.825	49.25	8.35	66.2	59.225	48.975	34.825	45.2	90.025	40.5	66.6	39.15	53.9	60.375
32.175	33.225	43.125	23.95	11.225	38.925	32.525	40.1	41.6	35.525	42.175	34.825	70.1	41.85	67.9	57.725
32.975	40.125	52.45	39.425	33.025	41.55	54.25	40.35	43.925	28.275	69.55	24.175	45.55	29.725	35.625	45.2
29.575	50.45	46.925	45.225	50.975	48.95	29.325	50.525	33.25	38.275	58.575	36.275	68.775	45.75	25.85	27.825
9.1	43.525	18.55	29.375	82.675	55.9	43.025	44.825	37.65	17.5	65.475	25.6	83.725	20.325	56.3	37.175
30.4	44.525	32.45	35.575	19.25	43.25	14.55	49.975	25.325	18	23.45	35.075	29.95	20.725	55.35	32.6
31.675	20.825	88.925	16.15	90.175	23.875	47.275	40.525	32.025	34.4	29.775	38.525	31.2	36.65	21.95	63.525
18.05	24.925	26.825	18.975	63.4	25.75	36.475	26.725	12.925	27.775	19.9	18.475	51.825	19.575	69.85	11.575
33.5	31.45	46.375	33.25	33.025	23.025	50.85	49.55	42.925	27.025	46.075	33.575	79.425	31.575	55.825	36.15
27.85	19.375	20.925	23.875	79.325	20.85	23.375	34.4	13.85	28.825	32.95	17.95	51.475	18.625	33.975	34.175
38.45	26.1	53.625	34.4	28.875	44.2	71.225	31.35	29.35	29.275	33.775	21.775	72.475	23.475	39.25	31.775
37.6	35.475	35.6	27.675	40.775	21.775	25.175	6.575	40.575	53.95	34.75	38.325	77.1	35.075	47.15	46.9
38.4	28.2	56.025	23.775	78.725	51.95	41.025	43.8	21.275	32.15	19.15	30.825	39.95	33.625	30.425	49.375
46.85	45.125	75.425	29.9	40.65	42.95	43.525	49.4	46.6	38.875	56.75	32.9	64.075	39.425	64.2	43.4
19.725	26.325	52.025	20.75	61.175	32.3	20.45	32.425	29.15	26.225	54.025	29.1	54.225	24.225	52.3	23.95
41.425	37.975	53.6	47.2	63.25	37.275	43	49.15	18.1	35.8	32.975	32.875	57.15	50.45	48.7	35.4
47.55	34.2	42.575	24.65	70.8	56.35	37.425	57.8	24.325	41.5	62.225	42	46.675	33.325	31.825	56.375
28.175	32.6	47.625	23.025	35.2	44.525	41.7	34.75	39.325	52.275	43.9	58	41.45	42.85	20.325	46.15
10.55	32.3	54.575	19.775	49.075	48.15	40.575	37.975	16.15	41.45	34.45	38.3	41.55	8.825	60.175	49.275
38.3	43.375	39.225	39.1	77.55	57.275	40.35	44.975	47.3	30.575	54.35	32.55	50.175	48.05	22	54.3
44.275	51.375	44.125	29.175	74.45	30.025	43.025	33.375	31.075	37.175	19.6	43.4	49.125	32.9	15.825	21.4
36.65	32.225	30.275	30.5	77.6	43.925	37.425	44.9	33.425	35.625	36.775	38.125	23.125	51.05	51.7	39.6
16.15	26.625	12.45	18.725	12.375	50.975	20.725	45.825	17.325	20.375	6.35	6.6	46.45	25.725	71.325	8.85
42.1	20.55	47.15	17.5	72.6	21.275	47.425	15.075	27.075	28.625	55.675	25.225	21.775	23.65	11.35	52.75
30.875	77.425	29.675	61.425	60.2	21.25	76.375	82.35	31.075	25.05	62.3	25.975	84.425	38.975	0	49.525
24.25	41.1	32.15	35.525	45.15	45.125	42.925	39.15	9.5	27.825	27.525	30.4	38.775	52.275	52.575	39.65
25.675	31	47.275	37.975	76.325	49.975	74	63.65	25.825	33.825	55.075	29.675	56.5	51.275	8.5	60.15
41.05	48.3	53.825	45.6	67.275	66.875	55.35	54.525	45.125	35.55	36.625	45.7	66.475	44.175	37.425	47.1
31.15	34.25	37.2	36.325	70.075	55	55.525	44.075	31.25	33.225	67.825	41.9	62.375	37.475	58.575	45.05
25.975	33.6	15.55	31.275	63.975	54.575	19.325	48.6	17.775	20.725	53.55	21.3	34.825	26.35	56.725	44.525
23.875	14.625	25.925	11.75	29.975	18.825	9.55	9.275	22.675	16.45	15.775	23.25	3.2	26.25	28.875	54.025
30.975	28.125	29.725	29.95	61.125	66.6	51.125	67.575	17.225	50.575	19.3	40.55	45.625	36.55	47.75	23.1
41.3	46.15	64.475	44.675	87.875	49.525	46.525	49.35	30.05	39.05	50.125	33	50.675	43.55	76.875	63.55
0	0	8.625	0	0	9.225	6.575	6.125	2.45	2.4	25.925	8.2	10.75	9.225	3.8	9.65
0	0	7.7	0	0	0	6.625	2	0	2.55	0	0	0	6.025	1.7	8.075
0	0	3.95	0	7.825	0	0	0	0	0	0	0	0	5.7	0	3.2
0	0	0	0	0	0	0	0	0	2.45	0	0	0	0	0	0
0	6.15	3.675	0	62.525	16.6	10.425	7.9	8.15	0	12.075	0	14.725	3.075	8.65	4.4
0	10.325	5.875	6.975	0	55.475	2.325	0	46.75	6.325	31.5	3.025	52.425	6.425	13.575	0
12.375	0	2.075	0	0	26.525	15.65	16.325	5.75	5.175	28.5	4.025	32.675	5.4	17.275	6.225
11.2	8.775	18.525	10.9	13.625	39.025	7.525	17.975	14.05	8.65	12.1	5.525	27	13.95	34.3	26.675
3.15	26.075	40.275	16.15	0	23.05	41.925	23.15	15.475	7.475	14	18.875	65.8	16.075	24.825	20.375
19.625	24	25.675	16.65	11.3	40.85	21.2	28.1	18.975	21.1	36.025	25.425	63.475	26.2	43.4	63.05
12.8	22.35	41.35	16.5	34.35	47.85	52.275	32.95	8.125	16.325	22.475	21.925	39.775	34.65	17.7	6.4
17.025	54.3	39.15	37.2	49.225	82	44.775	49.7	14.625	20.725	22.375	17.3	37	30.225	75.875	24.85
23.775	45.85	67.175	36.525	0	42.9	50.85	46.3	36.35	21.925	47.3	21.175	32.25	43.425	56.3	30.35
38.125	44.35	77.425	37.9	83.4	38.2	54.725	67.6	30.875	12	72.675	21.55	81.35	19.45	42.35	36.225
28.925	40.25	57.4	27.625	47.625	44.425	43.925	38.9	30.175	32.45	43.725	35.025	22.975	43.525	32.05	42.025
20.5	29.075	39.85	27.85	18.925	39.55	52.575	46.925	19.4	23	26.175	19.4	48.025	35.425	85.2	24.825
27.075	52.45	28.75	25.025	47.425	59.2	51	56.3	17.625	24.95	49.075	19.375	70.525	29.275	36.625	29.025
20.75	61.65	35.375	45.35	12.625	48.525	37.25	21.85	25.325	25.5	51.025	29.425	51.7	34.775	44.65	38.9
17.625	47.925	31.65	30.575	0	37.425	27.95	61.6	36.675	42.625	44.4	44.925	71.075	30.825	34.05	46.025
17.075	56.625	32.7	46.95	78.975	53.475	62.15	39.8	25.45	20.45	41.4	33.25	67.35	44.2	61.8	25.5
41.275	43.425	63.45	50.225	56.275	75.65	40.75	58.2	28.7	30	53.925	38.45	63.4	44.1	46.75	57.15
14.775	17.475	40.125	3	57.725	21.55	39.725	50.25	18.125	23.925	17.55	24.025	18.6	40.575	8.4	30.075
33.6	60.425	32.775	41.25	64.575	77.025	52.65	48.375	28.575	28.125	32.475	29.975	36.25	37.7	41.825	37.325
39.95	30.05	47.875	24.6	36.775	49.725	20.825	63.9	25.5	49.725	23.225	47.35	56.9	48.725	27.2	32.4
28.625	60.625	43.8	49.8	39.475	67.55	40.125	56.425	31.025	40.375	48.65	39.675	31.85	42.175	35.975	65.975
19.5	38.65	40.525	22.425	27.25	42.55	56.15	34.35	22.05	33.475	45.275	26.075	56.525	34.275	31.175	21.875
21.425	47.025	37.15	40.25	0	49.9	29.125	76.625	22	39.6	63.9	36.475	48.75	46.1	38.125	36.775
60.2	60.525	69.225	40.325	79.225	58.25	78.525	50.7	41.5	54.1	48.65	53.2	57.975	50.725	49.95	54.775
32.1	48.1	43.625	33.65	15.825	37.875	42.5	30.225	37.95	32.925	51.975	43.2	23.425	27.925	86.225	61.975
19.625	50.725	47.575	32.9	63.05	62.075	33.85	55.4	30.025	32.85	51.5	34.05	43.35	43.85	71.85	61.15
36	34.2	55.175	13.7	61.25	30.775	34.175	45.1	24.075	35.65	57.05	41.025	44.075	47.625	37.875	34.375
18.525	44.1	43.225	25.85	40.475	35.475	47.5	35.95	17.45	25.175	34	25.6	55.85	30.275	37.675	29.75
24.075	44.65	26.4	17.75	78.925	52.45	50.025	28.85	16.95	21.575	52.1	14.6	66	21.975	51.425	46.2
8.55	46.925	32.525	26.525	44.825	37.8	40.225	27.725	27.925	20.575	25.925	21.7	34.975	25.4	9.75	37.8
17.075	40.9	17.575	42.725	4.15	34.075	52.7	44.325	8.075	21.125	20.9	20.625	59.95	26.65	34.975	3.05
22.6	39.375	39.825	35.975	70.7	48.25	76.475	41.725	25.4	23.75	58.625	22.5	23.325	38.625	59.4	49.45
16.8	43.875	51.025	40.75	71.95	46.825	60.275	60	33.2	35.25	33.85	20	17.825	27.9	42.225	16.625
35.275	31.025	51.85	17.925	0	44.45	29.4	36.225	16.05	44.625	19.25	56.475	45.425	53.975	16.8	37.925
33.9	40	28.975	46.525	54	40.45	36.6	43.95	23.225	40.025	28.675	47.3	34.3	34.35	47.5	47.3
38.75	44.875	33.4	25.175	58.275	77.325	37.125	55.35	29.95	28.175	47.075	26.95	78.925	35.875	57.675	37.65
20.825	38.075	35.825	35.4	48.225	52.25	64.7	49.325	29.8	32.875	54.275	26.075	65.875	30.125	45.325	68.475
21.5	40.75	12.925	26.15	54.7	44.6	35.35	74.95	22.35	22.3	14.725	22.625	76.375	16.55	74.375	19.225
20.9	32.225	19.525	32.675	13.8	39.175	24.525	26.45	37.35	17.875	12.65	20.7	83.3	18.1	24.775	17.65
20.375	11.1	29.025	14.475	0	29.85	13.075	0	17.8	23.9	33.575	8.05	73.425	14.775	23.95	39.025
18.95	71.05	58.8	38.325	78.65	80.6	63.75	45.75	54.4	32.725	72.675	48.175	90.175	34.125	59.675	57.825
14.025	38.6	32.75	24.9	0	33.2	33.575	24.975	18.975	19.95	22.475	23.95	31.45	17.875	39.8	33.075
33.675	54.1	74.925	54.35	81.925	73.9	80.075	65.725	40.725	40.075	49.05	41.875	79.5	42.1	61	51.775
28.35	45.6	16.025	24.075	62.275	58.7	25.475	45.85	46.1	33.975	32.975	41.175	47.95	44.775	21.65	73.475
27.625	14.35	73.35	0	33.425	7.7	40.25	39.725	17.025	29.4	25.55	34.725	9.525	39.85	0	56.375
34.3	52.875	58.125	39.45	25.55	70.9	76.075	71.25	33.025	43.7	48.825	39.525	46.55	53.975	55.275	37.45
12.725	19.1	12.85	18	0	54.475	9.05	50.525	8.05	24.875	43.125	24.825	18	22.075	9.675	9.35
22.45	45.575	38.65	20.45	74.65	52.925	43.175	55.9	13.675	12.65	27.225	21.825	44.55	27.55	21.25	28.95
31.05	46.225	28.25	55.225	57.3	52.75	37.475	66.45	32.075	18.675	13.3	24.95	52.7	25.775	36.325	35.925
21.65	42.35	49.3	33.975	50.625	42	50.95	31.875	25.85	25.475	46.175	44.05	36.65	42.05	27.925	41.975
28.4	19.575	56.25	25.15	11.525	55.575	42.4	52.225	36.8	38.6	71.9	33.35	49.925	24.4	9.675	54.775
27.525	37.425	24.75	46.95	0	50.45	41.525	48.125	20.1	28.375	52.375	10.925	54.325	27.6	35.85	24.475
16.4	16.2	22.05	5.55	44.775	27.2	11.1	49.4	16.425	28.6	21.5	22.325	16.9	28.4	9.725	14.4
28.05	33.75	22.275	22.35	75.85	48.2	27.7	35.375	16.8	19.525	74.5	18	15.3	20.25	34.225	50.45
20.875	34.75	65.7	26.85	26.325	49.65	18.65	41.575	8.025	23.85	45	23.475	81.175	23.975	56	14.125
35.5	32.675	54.4	13.85	64.525	41.1	79.775	44.9	27.525	31.075	55.45	45.35	56.675	48.35	37.175	44.85
17.3	32.9	36.1	37.825	41.325	42.125	46.575	70.875	28.4	15.475	57.025	15.025	69.475	27.2	65.225	53.475
17.225	41.2	18.95	48.3	53.125	48.775	31.425	49.4	20.075	25.8	47.475	24.075	73.45	21.25	49.8	11.3
28.4	25.3	45.475	33.475	12.15	49.725	38.975	46.225	21.5	14.95	16.05	20.15	11.625	24.95	48.15	18.65
14.525	44.8	22.05	18.025	56.75	41.375	44.675	52.8	17.3	14.975	25.475	12.45	74.275	9.775	70.275	15.075
20.475	56.75	52.375	53.55	29.95	61.2	67.2	47.875	36.425	21.225	45.525	24.8	67.05	30.875	56.9	45.35
18.175	51.25	18.325	26.35	55.825	54.3	24.8	30.95	11.05	26.425	5.05	17.9	8.475	16.95	19.25	13.875
9.65	11.275	30.025	5.15	43.9	15.825	11.225	36.9	23.7	20.275	43.8	21.125	19	17.1	46.9	26.225
35.15	22.675	64.05	11.6	44.35	33.525	70.875	50.825	23.625	31.525	60.275	26.175	6	36.3	33.075	40.55
26.825	63.725	21.1	37.425	57.65	28.125	39.55	37.95	46.45	22.625	53.025	18.45	67.95	24.875	24.125	22.375
33.8	43.95	45.6	31.2	48.525	56.575	50.1	33.7	26.4	26.95	61.325	28	94.05	34.275	27.15	37.325
29.8	27.15	30.275	26.575	31.05	50.25	59.225	59.725	18.025	39.075	27	27.125	53.7	31.25	17.875	30.8
31.9	42.7	39.6	14.725	51.85	72.1	24.25	30.05	38.6	33.2	29.275	28.5	42.525	30.6	41.675	52.6
31.75	70.4	34.775	5.85	38.025	39.75	56.925	36.725	31.875	33.5	31.8	34.4	20.35	33.175	32.275	44.725
40.175	38.725	60.95	28.65	0	46.175	27.525	42.7	44.575	48.45	25.075	55.55	17.25	68.6	38.275	45.425
6.775	13.925	27.9	14.2	0	0	14.55	18.05	36.475	20.7	32.025	21.85	32.975	27.975	0	18.725
4.55	36.225	24.3	33.175	78.875	52.075	42.85	39.025	22.475	18.375	32.925	12.75	71.275	17.575	42.75	41.6
33.15	41.725	34.1	35.275	41.5	59.675	27.05	41.925	25.525	40.225	32.6	39.25	37.3	41.65	59.725	38.225
43.4	46.6	74.5	20.25	25.225	48.825	32.4	37.575	22.1	21.125	73.6	28.45	54.5	27.5	52.75	42.15
43.5	59.975	40.975	47.825	47.125	61.85	44	61.275	42.05	57.7	53.6	48.9	82.3	58.1	54.975	48.925
41.725	45.575	47.6	26.175	15.7	25.875	40.8	41.125	23.925	23.375	24.05	22.8	35.75	19.85	34.75	29.45
19.775	14.9	12.775	7.875	30.675	9.6	23.775	21.075	12.275	31.475	9.3	23.125	26.65	23.875	26.175	19.35
11.575	48.55	38.2	30.15	29.875	55.3	20.925	50.4	7.225	21.75	42.9	16.925	66.2	11.775	61.625	38.7
15.3	31.225	8.5	17.175	41	61	23.85	44.425	15.725	12.575	26.2	21.325	52.25	24.8	64.825	41.125
32.025	38.825	39.55	30.775	77.075	53.375	42.475	58.8	19.525	33.725	42.25	24.125	48.5	37.25	45.3	26.625
13.425	31.725	19.875	16.9	19.475	31.925	35.875	75.3	12.75	27.75	24.525	26.225	47.4	32.725	12.35	19.8
13.1	35.475	23.3	21	29.325	54.375	30.25	47.55	18.825	31.35	42.1	16.925	74.575	6.375	75.475	23.2
22.575	51.3	15.8	10.125	0	39.675	37.975	18.375	19.875	18.575	55.425	25	49.2	30.6	31.275	18.275
50.4	40	85.225	27.425	0	55.3	85.45	45.125	26.95	33.45	24.35	36.55	34.05	33.825	48.875	70.15
31.775	61.625	41.975	45.325	43.275	48.55	39.25	63.7	24.975	27.775	46.375	30.725	68.175	28.55	31.05	38.675
44.3	42.95	58.95	21.95	57.075	22.325	40.25	21.9	23.7	48.625	41.525	53.975	36.925	56.425	21.975	42.775
33.15	20.9	39.125	19.725	15.9	36.25	35.375	37.725	14.4	30.275	41.625	41.35	35.8	23.975	70.05	20.8
27.475	27.15	22.15	24.3	30.125	23.8	32.7	22.275	32.525	24.3	41.075	35.575	37.25	29.725	43.825	23.375
10.85	41.35	36.95	17.65	48.85	33.95	54.075	23.15	39.35	15.025	47.15	18.425	39.9	20.975	21.775	24.15
39.8	59.25	69.575	48.875	52.225	55.575	69.925	61.25	24.75	33.525	43	37.575	19.4	38.3	27.325	46.1
18	21.375	37.375	43.575	0	53.7	37.725	47.375	30.225	21.45	35.425	31.45	31.15	21.25	18.025	41.1
8.9	69.25	17.6	18.025	0	50.925	54.45	38.8	32.65	21.375	38.05	19.425	51	28.425	55.425	63.2
24.5	58.525	32.475	42.7	31.8	52.175	29.85	62.575	18	24.55	23.925	36.675	26.5	23.275	9.4	44.375
12.7	52.1	48.3	27.55	28.4	40.925	30.9	59.175	23.675	19.15	38.35	16.075	10.125	39.675	43.625	34.625
25.2	32.8	32.525	18.875	24.225	41.775	19.325	41.775	22.7	24.275	40.8	29.9	43.075	37.575	74.6	28.15
0	28.525	0	14.9	0	40.45	19.275	48.725	7.475	9.85	16.425	11.7	50	23.275	21.875	0
21.85	37.075	26.575	29.925	26.6	46.625	32.65	49.125	17.325	19.1	21.55	20.9	24.05	24.075	34.95	11.85
22.55	40.425	37.075	30.325	46.05	50.025	29.8	60.55	14.375	26.025	15.15	19.675	36.65	27.625	62.525	51.575
16.775	62.3	16.05	33.95	43.575	51.1	57.95	7.65	14.5	27.35	29.2	22.375	75.975	23.65	64.85	18.65
41.625	51.85	52.725	50.225	93.175	44.75	51.625	50.9	31.6	47.325	27.875	38.35	0	27.7	39.3	55.05
35.25	50.275	51.775	47.525	71.55	53.525	59.925	51.725	36.6	35.55	36	31.275	36.475	44.3	86.3	59.875
26	43.775	34	48.2	0	52.05	60.275	32.175	30.225	39.65	49.25	19.2	20.475	35.05	48.45	38.175
44.5	64.775	54.4	54.85	68.725	56.35	38.8	81.425	33.1	44.475	64.575	40.125	23.825	55.225	61.225	60.7
27.05	42.85	31.375	36	38.875	50.775	50.75	43.95	21.85	31.325	65.3	32.9	12	33.8	76.325	27.6
25.075	40.45	41.725	31.575	19.45	33.1	51.3	42.075	27.55	21.125	70.7	21.8	45.725	28.9	24.925	21.4
26.725	31.55	45.65	20.075	32.85	44.1	33.075	40.775	15.275	17.675	26.275	10.95	78.8	14.1	21.425	21.25
18.825	44.55	17.575	27.925	32.725	50.875	19.25	29.325	13.375	18.75	30.75	17	50.05	18.275	40.15	20.45
42.7	13.075	53.65	14.25	54.325	28.35	41.675	29.475	22.3	33.575	29.625	24.425	0	8.5	34.975	21.375
12.95	43.1	8.875	38.975	6.075	55.35	25.425	35.825	7.275	26.275	25.175	13.875	63.525	16.15	58.7	28.925
47.175	43.35	38.275	38.875	45.35	86.95	36.9	47.125	23.825	23.225	45.275	25.275	84.35	31.2	83.475	46.3
50.3	65.45	63.05	36.35	0	40.725	75.675	34.325	45.975	37.2	73.825	35.325	66.125	44.2	47.325	45.35
44.35	58.025	43.425	42.975	23.55	66.5	74.475	59.1	44.1	34.425	62.475	36.9	89.35	38.575	55.9	51.05
40.2	56.35	53.7	41.675	0	53.075	50.95	59.725	32.15	43.4	59.475	46.175	66.9	38.375	60.25	43.175
35.75	37.6	35.125	37.7	0	20.775	3.9	51.125	23.2	46.775	74.25	43.625	0	43.55	39.275	27.475
18.05	44.4	23.65	33.975	32.525	37.25	9.4	37.8	13.6	18.175	55.125	27.325	0	25.925	52.625	21.65
28.975	27.675	44.05	14.25	0	40.775	19.875	37.85	20.775	36.8	25.475	31.375	0	31.6	51.075	45.65
16.5	24.175	45.05	29.225	54.35	60.35	46.5	67.775	17.4	19.4	36.3	16.525	47.75	25.2	58.8	30.9
30.1	35.7	39.175	26.125	5.85	40.35	32.15	52.425	21.45	28.35	33.75	21.475	54.45	33.75	52.65	31.85
32.325	31.875	29.725	33.975	21.95	59.675	41.05	51.625	22.825	15.175	37.15	15.575	40.675	43.05	55.575	7.3
20.425	53.075	45.025	31.35	60.125	30.225	50.575	30.35	17.175	16.85	46.275	17.25	11.375	18.625	78.475	15.05
14.725	18.9	19.925	7.075	59.225	21.575	33.5	15.6	13.4	8.8	17.875	13.825	0	18.025	25.2	2.875
15.75	31.925	29.775	31.725	63.775	75.125	28.675	37.15	23.85	18.375	6.45	16.7	12.25	23.5	57.825	39.5
16.05	31.55	4.8	10.55	0	44.825	5.15	44.025	7.35	26.05	6.275	21.825	23.025	28.75	37.05	38.7
43.6	29.375	67.025	29.425	71.25	31.6	38.125	52.425	40.45	37.1	59.65	38.625	61.5	41.575	47.375	55.175
37.675	29.475	44.7	28	0	37.8	39.5	10.525	21.5	26.2	30.775	22.025	51.7	25.875	24.725	49.95
42.65	19.775	11.925	4.425	52.225	2.725	33.025	3.075	29.95	18.425	37.275	20.375	66.925	30.825	6.1	47.425
19.7	4.4	25.675	9.875	33.4	9.775	14.175	5.975	38.225	24.075	34.475	22.5	30.175	30.85	25.875	38.45
0	0	0	0	0	0	0	0	5.525	19.35	0	11.025	0	19.825	0	20.175
12.55	0	2.875	0	0	0	0	0.525	8.125	23.9	0	22.8	21.225	14.475	41.725	16.7
4.875	0	0	0	0	0	0	0	12.275	4.55	0	4.85	0	5.5	0	23.4
0	0	0	0	0	0	0	0	0	0	0	0	0	0	0	0
0	0	0	0	0	0	0	0	0	0	0	0	0	0	0	0
8.6	0	3.65	0	0	0	0	0	10.325	13.45	0	5.125	46.05	2.9	0	7.4
0	0	0	0	0	0	0	0	0	0	0	0	0	0	0	0
0	0	0	0	0	0	0	0	0	0	0	0	0	2.85	0	3.1
0	0	0	0	0	0	0	0	0	0	0	0	0	0	0	0
0	0	0	0	0	0	0	0	0	0	0	0	0	0	0	0
0	5.7	0	5.275	0	3.15	3.975	4.125	2.975	0	0	0	0	0	8.6	0
0	0	0	0	0	0	0	0	0	0	0	0	0	0	0	0
0	0	0	0	0	0	0	0	0	0	0	3.7	0	17.425	0	17.35
0	0	0	0	0	0	0	0	0	0	0	0	0	0	0	0
0	0	0	0	0	0	0	0	0	0	0	0	0	0	0	0
0	0	0	0	0	0	0	0	0	0	0	0	0	0	0	6.975
0	0	0	0	0	0	0	0	0	0	0	0	0	0	0	0
0	0	0	0	0	0	0	0	5	0	3.675	3.425	7.225	2.7	0	9.925
0	0	0	0	0	0	0	0	0	0	0	0	0	0	0	0
0	0	0	0	0	0	0	0	0	0	0	0	0	0	0	0
0	0	0	0	0	0	0	0	0	0	0	0	0	0	0	0
0	0	0	0	0	0	0	0	0	0	0	0	0	0	0	0
0	0	0	0	0	0	0	0	0	0	0	0	0	0	0	0
0	0	0	0	0	0	0	0	0	0	0	0	0	0	0	0
3.6	0	0	0	0	0	2.8	0	16.425	4.375	12.775	8.65	18.625	12.5	0	12.5
2.625	0	0	0	0	0	0	0	3.65	3.25	0	3.9	0	6.3	0	18.4
0	0	0	0	0	0	0	0	0	0	0	0	0	0	0	0
0	0	0	0	0	0	0	0	0	0	0	0	0	0	0	0
0	0	0	0	0	0	0	0	0	0	0	0	0	0	0	0
0	0	0	0	0	0	0	0	0	0	0	0	0	0	0	0
0	0	0	0	0	0	0	0	0	0	0	0	0	0	0	0
0	0	0	0	0	0	0	0	0	0	0	0	0	0	0	0
0	0	0	0	0	0	0	0	0	0	0	0	0	0	0	0
0	0	0	0	0	0	0	0	0	0	0	0	0	0	0	0
0	0	0	0	0	0	0	0	0	0	0	0	0	0	0	0
0	12.325	4.25	0	0	1.225	2.125	0	3.425	0	9.475	0	32.775	1.15	0	5.275
0	0	0	0	0	0	0	0	0	0	0	0	0	0	0	0
0	0	0	0	0	0	0	0	0	0	0	0	0	0	0	0
0	0	0	0	0	0	0	0	0	0	0	0	0	0	0	0
0	0	0	0	0	0	0	0	0	0	0	0	0	0	0	0
0	0	0	0	0	0	0	0	0	0	0	0	0	0	0	0
0	0	2.375	0	21.725	0	5.55	4.525	0	0	4.35	0	0	0	0	0
0	0	0	0	0	0	0	0	0	0	0	0	0	0	0	0
0	0	0	0	0	0	0	0	0	0	0	0	0	0	0	0
0	0	0	0	0	0	7.45	0	0	0	0	0	0	6.425	0	0
3.45	0	4.4	12.225	0	0	10.4	0	4.375	0	24.2	2.575	73.675	0	26.15	4.55
10	24.875	17.5	26.275	0	51.275	19.5	13.675	8.675	2.95	27.9	8.275	15.625	8.85	24.775	17.025
4.275	18.025	6.8	18.05	17.1	25.875	2.8	20.625	7.65	3.55	5.1	7.8	17.6	12.625	3.425	8.3
21.65	23.475	4.725	4.35	55.15	8.325	16.25	48.675	16.2	16.025	21.05	14.7	44.3	7.025	15.325	24.175
28.2	63.625	29.8	34.05	5.85	36.475	48.5	50.6	14.075	36.7	38.725	23.325	79.125	39.9	57.25	32.4
59.95	45.425	66.55	41.325	32.15	49.525	55.125	67.1	23.725	27.8	35.675	26.9	48.75	39.475	22.625	60.45
19.075	66.95	38.575	39.75	35.95	78.45	45.95	26.275	16.775	23.35	47.8	15.575	62.4	13.025	32.225	18.575
8.025	45.55	51.875	16.875	39.725	29.475	30.425	57	26.5	14.4	17.575	13.95	0	18.625	20.875	0
30.1	28.775	22.95	19.75	57.9	28.775	28.175	28.575	21.5	23.475	28.6	21.8	48.425	44.725	42.825	32.9
33.05	23.25	20.875	33.15	0	22.525	48.425	31.525	18.125	15.625	18.35	16	53.525	29	57.35	64.475
11.825	73.35	41.725	5.05	0	8.025	22.45	34.325	39.575	20.225	45	20.25	58.5	30.75	16.425	36.525
28.85	22.825	44.25	18.825	39.275	28.75	42.125	23.75	17.5	25.625	45.15	22.35	61.4	30.6	57.85	38.65
12.075	38.325	21.325	26.075	17.1	41.3	41.825	42.95	9.425	21.175	41.025	21.775	17.925	22.925	9.775	25.525
5.725	23.925	23.225	21.275	22.125	32.425	43.35	29.45	12.525	15.875	39.775	13.625	49.5	6.325	53.625	8.25
22.625	47.175	38.65	31.125	64	61.475	56.4	39.2	24.875	10.275	33.25	13.95	58.2	20.9	25.9	38.15
7.85	37.275	16.5	16.9	3.975	28.925	30.8	29.175	18.95	14.55	32.6	11.4	39.725	30.975	12.95	25.2
20.275	21.85	40.475	18.3	6.125	64.2	21.4	52.3	15	28.65	13.625	29.625	16.475	24.5	25.8	31.475
19.35	0	37.525	12.5	0	33.125	6.8	30.425	0	3.6	0	3.45	11.4	3	2.825	17.625
17.75	72.05	28.875	29.75	0	55.25	14.275	34.25	15.95	21.2	52.05	27.125	0	16.525	19.75	22.575
14.675	64.05	53.525	30.325	41.2	60.925	26.15	32.6	52.9	7.675	58.55	12.575	37.075	21.45	50.2	36
10.4	37.75	22.3	41.35	39.15	45.675	33.6	38.3	11.575	16.925	14.925	19.025	29.95	35.125	31.4	35.3
19.95	39.925	38.325	28.2	23.925	46.225	41.675	40.925	0	31.725	37.65	32.875	63.525	66.9	36.575	16.6
17.7	29.9	39.675	24.95	14.025	35.55	34.775	53.575	16.575	10.025	33.15	13.925	0	22.25	59.725	22.8
34.95	43.475	59.725	32.575	72	55.225	45.875	34.8	21.375	25.975	41.125	35.9	43.125	19.375	75.325	37.475
37.4	44.65	68.2	41.325	45.5	42.2	65.525	67.95	34.325	26.95	62.025	36	78.175	32.95	71.375	68
3.85	56.1	22.05	38.15	35.8	54.95	40.425	81.425	12.05	11.525	30.375	25.225	35.55	25.8	72.575	25.325
17.8	26.825	17.8	24.25	67.525	35.15	20.75	29.225	12.2	11.275	25.8	15.05	0	16.575	36.85	26.2
11.125	41.875	63.3	30.55	69.6	33.85	50.725	50.025	11.25	16.2	26.9	13.975	34.625	17.325	31.2	17.85
29.425	55.05	30.05	30.625	0	58.55	41.175	37.7	24.475	24.975	47.55	27.325	43.6	27.7	42.825	34.8
29.575	35	47.025	40.025	52.9	43.425	47.575	56.025	25	14.85	29.35	31.525	71.925	24.75	57.55	21.7
22.525	20.425	23.575	23.8	62.375	49	34.1	53.15	10.45	15.45	11.675	16.85	28.6	19.825	40.975	10.275
20.925	52.525	42.55	38.2	0	56.425	50.45	52.225	33.7	34.075	37.175	29.575	0	38.375	52.55	22.7
26.775	22.4	49.9	10.475	53.85	12.95	35.55	32.1	19.125	27.65	25.125	32.9	72.575	30.775	33.325	25.95
25.05	26.525	17.1	14.725	46.975	44.25	48.175	30.375	23.725	20.95	18.6	17.125	13.95	32.075	48.85	37.325
13.2	29.475	14.075	23.75	28.6	42.875	23.3	48.525	9.3	22.3	23.2	22.275	79.425	11.075	39.525	34.825
6.85	36	30.25	17.9	41.65	66.75	12.2	45.725	26.025	21.825	53.025	15.175	64.85	32.5	60.2	21.45
18.35	44.2	29.125	37.725	68.925	56.325	60.25	32	12.175	27.2	45.975	19.625	26.25	15.525	59.55	28.15
17.175	34.775	21.525	37.125	55.775	48.225	14.675	80.975	9.675	31.375	31.025	29.875	58.675	42.275	56.775	39.55
33.275	60.225	61.15	53.275	0	61.275	80.95	60.45	41.575	37.6	53.525	43.3	77.925	50	64.625	45.525
21.5	64	25.925	25.45	48.05	41.35	31.025	64.425	34.025	24.8	48.75	23.875	0	46	37.5	42.4
22.9	52.4	53.35	35.55	39.825	85.75	36.675	72.75	29.45	24.025	53.5	28.975	94.65	39.35	79.125	38.65
35.575	45.45	21.575	33.675	30.475	30.9	34.25	36.6	28.725	23.725	44.575	23.525	0	30.025	3.25	25.625
13.6	28.35	31.1	18.425	21.525	41.3	36	56.45	19.9	19.4	14.975	19.7	23.325	18.225	31.575	12.375
48.075	53.125	64.4	19.975	50.225	64.3	40.9	77.9	6.25	21.6	75.325	25.775	0	30.425	45.225	11.625
21.7	31.15	22.95	28.3	23.45	68.3	28.675	34.5	25.25	20.475	37.55	26.6	49.8	38.8	26.425	22.25
38.4	45.575	34.225	39.45	69.425	74.6	49.225	56.225	23.075	42.25	39.35	35.55	55.1	35.6	57.45	45.775
24.925	62.6	30.55	30.3	29.925	60.125	45.75	59.75	21.5	19.85	62.6	18.3	58.225	29.625	30.7	25.125
35.8	64.85	30.5	25.1	0	78.375	27.85	4.725	30.425	27.925	62.05	23.325	65.75	30.875	0	26.425
31.75	66.45	48.925	24.325	64.275	62.05	45.075	42.725	37.925	24.15	45.225	25.225	51.875	25.1	79.1	54.675
6.675	11.275	19.7	26.325	0	0	5.15	0	23.7	3.125	4.85	12.425	46.55	21.325	23.975	2.8
3.45	46.525	15.225	28.15	0	50.475	7.35	0	30.2	15.1	20.4	5.225	11.9	15.1	14.6	45.9
27.15	39.55	35.225	25.625	0	39.9	19.875	39.6	15.325	3.15	35.3	7.125	45.125	15.8	25.75	45.375
11.05	32.525	7.525	12.65	0	44.95	6.5	15.95	0	6.725	26.45	7.475	0	5.75	39.325	21.775
19.525	42.825	43	47.8	30.3	56.2	28.2	16.15	20.625	11.3	67.2	12.725	76.675	28.25	43.1	24.175
36.425	25.7	24.075	17.775	79.725	46.7	15.275	57.95	10	39.45	55.55	47.325	71.1	10.975	43.95	32.2
13.425	20.075	32.3	29.45	55.725	23.15	30.9	26.55	13.65	17.275	31.575	29.75	16	41.975	36.15	47.65
19.425	45.175	19.15	50.2	36.85	43.725	68.25	52.75	29.85	26.625	15.425	21.475	29.25	14.725	27.95	33.5
6.825	55.35	9.675	30.075	0	50.55	31.25	38.95	40.875	21.875	49.75	16.8	14.325	40.675	61.025	10.225
46.6	63.95	80.25	46.725	39.525	60.575	38.175	69.9	52.325	32.2	30.925	40.05	65.65	31.025	45.95	47.925
25.95	19.25	47.5	22.075	50.175	64.1	24.925	43.65	5.625	31.775	44.175	23.725	60.825	33.65	56.8	43
14.7	25.2	17.275	17.075	13.875	71.95	27.75	37.55	7.35	24.875	27.625	41.7	12.125	24.3	14.975	18.025
35.575	38.825	22.725	16.25	57.375	38.975	49.65	36.65	29.45	34.8	47.45	29.75	44.5	36.175	20.775	35.15
24.35	38.15	38.875	34.675	71.475	38.05	47.225	70.65	15.075	14	60.7	25.175	0	36.125	70.525	47.1
17.05	22.95	45.025	15.925	49	61.4	68.75	41.125	18.65	16.45	17.725	16.1	4.925	25.7	51.85	28.375
19.675	23.25	29.725	8.675	39.125	25.525	28.45	29.35	19.25	25.15	19.4	25.25	0	28.55	0	20.625
39.9	37.525	29.45	41.275	24.25	48.35	63.15	43.45	23.075	27.675	74.675	22.875	57.575	23.575	54.3	39.175
33.275	58.55	58.325	26.925	65.125	47.175	49.55	44.45	34.75	41.575	45.8	37.625	86.675	45.625	30.75	37.225
34.7	36.275	43.725	40.475	69.6	69.25	41.525	46.125	28.875	34.6	60.05	31.575	29.45	25.175	37.675	23.05
30.975	53.575	21.7	40.225	13.375	32.65	40.025	42.125	23.85	36.975	19.15	37.15	57.75	40	30.025	24.15
14.2	58.425	8.45	38.05	53.275	61.5	40.725	39.775	5.55	18.25	35	15.675	26.725	10.275	65.7	33.925
15.575	36.05	18.825	38.125	24.2	53.275	30.1	62.75	7.2	21.05	7.75	10.05	34.225	11.95	0	20.2
18.025	34.875	30.85	43.55	60.975	66.575	25.825	57.5	13	11.125	14.975	9.15	0	12.775	43.4	10.225
18.7	25.825	27.175	29.3	25.725	46.025	43.2	67.75	19.35	19.1	12.825	16.025	22	17.325	48.775	24.3
49.825	38.525	20.325	27.9	29.4	38.925	22.85	29.775	19	49.35	9.85	43	8.05	29.45	45.325	14.225
25.45	55.375	56.175	54.175	0	77.95	41.025	81.325	61.9	18.025	66.375	28.7	86.25	29.375	68.4	24.55
63.75	21.4	76.275	10.125	0	5.525	11	70.975	19.25	35.525	27.425	50.325	88.85	45.05	17	39.35
36.1	47.575	41.975	16.25	33.1	72.95	18.175	30.75	33.3	33.375	46.35	46.2	68.075	46.75	31.15	27.825
15.825	65.425	52.175	59.475	48.775	84.7	43.325	78.475	27.5	14.525	60.8	24.375	46.275	31.95	50.225	39.125
45.65	45.325	40.225	39.85	65.925	54.45	60.825	46.325	31.425	33.475	55.975	53.25	23.75	34.275	8.775	36.325
16	32.15	66.425	33.375	74.475	28.725	29.55	66.5	15.5	36.05	52.875	23.3	30.65	11.15	56.425	20.6
13.275	20.1	16.65	16.7	12.375	56.1	20.425	47.5	6.275	12.35	15.775	8.1	45.925	6.7	34.65	20.1
15.35	25.925	15.725	21.95	21.85	11.725	54.275	45.675	23.45	15.775	25.25	26.85	61.175	10.625	63.65	26.475
26.625	42.4	60.15	39.25	69.025	82.65	42.1	39.1	25.925	17.8	55	19.125	75.675	31.175	76.425	41.375
41.25	60.375	52.825	48.475	66.325	55.925	72.4	42.275	37.875	56.825	74.45	41.35	37.05	68.3	55.4	36.45
32.85	56.2	27.325	47.15	37.85	57.05	42.85	50.325	35.675	36.725	58.65	43.4	26.65	56.125	77.1	46.475
17.125	35.025	28.075	18.925	43.4	31.475	5.325	39.125	22.875	26.725	27.3	26.6	44.75	33.825	72.575	31.425
18.25	34.525	47.25	45.325	0	41.5	42.6	29.575	29.15	25.525	36.05	30.075	80.9	20.6	0	31.475
14.325	32.475	31.2	32.875	33.5	61.325	32.325	29.175	19.95	32.8	60.325	17.975	28.675	23.025	31.8	25.425
14.1	45.275	26.5	32.85	34.3	44.55	54.5	43	23.325	11.875	64.375	16.425	0	33.35	29.3	20.225
47.225	46.3	47.125	42.775	86.95	39.3	42.275	54.275	28.2	33.95	51.5	31.625	32.325	27.325	12.1	67.65
22.95	29.55	31.65	41.425	17.475	47.025	49.35	45.9	26.85	24.825	31.3	24.225	13.375	32.25	50.75	37.125
22	28	29.425	18.825	61.6	42.975	40.45	58.15	29.825	28.15	54.075	26.475	47.35	27.45	69.975	23.575
28.25	35.95	25.825	16.95	77.65	42.125	49.85	24.775	15.45	32.625	42.65	26.425	0	40.7	37.825	36.85
36.975	43.875	74.475	38.25	31.225	46.65	37.325	46.6	18.975	44.95	47.475	41.325	46.375	46.025	76.925	25.725
36.075	73.525	63.05	56.5	51.675	31.05	49.275	56.9	39.05	39.6	57.75	33.125	41.525	43.825	34.575	42.575
3.325	16.45	13.3	14	0	19.875	4.35	23.95	9.7	0	0	0	29.45	7.4	3.775	8.475
24.2	60.275	35.65	25.4	0	44.8	14.925	48.7	41.025	27.075	55.325	30.875	73.525	20.825	42.45	23.65
20.475	56.35	38.375	32.1	74.95	48.025	40.375	47.125	23.15	33.2	20.95	26.925	16.225	29.15	18.2	34.125
32.55	46.35	69.775	49.375	0	73.05	60.225	55.775	26.125	45.075	44.8	26.025	55.1	45	70.925	15.6
20.95	42.675	20.775	38.475	73.95	56.7	35.5	65.625	26.225	24.325	51.675	20.625	36.725	22.175	53.75	28.8
36.175	32.15	38.3	26.2	35.8	51.8	52.05	34.475	18.425	28.05	33.375	39.775	77.05	30.85	49.85	31.5
26.35	18.525	43.775	21.475	27.825	57.325	27.95	51.75	17.35	22.375	63.125	23.25	0	36.225	44.625	40.15
10.475	43.275	23.725	31.4	55.375	71.3	33.275	29.7	16.675	11.675	28.925	20.025	67.9	15.65	38.1	21.275
24.5	68.975	27.55	38.725	62.9	61.9	21.75	60.525	16.85	6.725	39.825	2.825	66.2	10.5	57.65	11.05
44.025	27.425	41.1	21.375	60.8	59.725	22.35	53.5	27.275	25.95	52	22.725	55.075	19.425	47.375	30.825
34.7	34.325	66.7	33.25	57.2	47.55	48.475	57.75	23.35	35.575	41.575	49.375	44	57.65	78.175	29.575
12.35	25.45	25.475	31.05	12.025	46.525	40	39.2	22.15	27.2	59.1	17.075	64.825	28.55	65.375	46.325
16.85	23.275	20.575	23.85	52.575	40.525	26.325	65.2	13.775	38.15	20.7	18.375	63.9	11.6	31.475	18.225
49.85	55.375	45.4	35.15	37.025	56.525	26.925	65.6	15.275	37.425	70.5	36.175	39.5	22.475	53.65	44.775
34.7	34.45	37.475	26.425	70.7	58.5	32.6	33.775	20.175	30.35	27.875	32.075	30.65	37.575	48.65	31.875
30.925	65.8	36.5	54.125	72.575	65.525	53.125	55.1	30.25	38.2	40.25	19.125	0	37.05	41.2	39.25
19.675	27.8	23.225	55.8	47.4	53.25	47.475	33.575	14.775	33.875	39.475	23.6	41.45	43.575	57	24.025
17.6	33.45	26.625	36.975	26.125	44.7	39.775	39.875	19.675	21.85	40.4	8.825	61.375	17.875	57.7	33.325
23.6	18.075	16.05	20.925	17.85	44.675	19.475	41.15	9.775	22.425	17.3	16.8	0	25.15	0	12.45
10.2	33.425	40.225	13.225	49.025	47.15	37.2	69.425	16.275	19.3	31.275	8.875	49.675	8.35	71.875	29.55
25.875	48.675	42.225	45.675	5.65	54.5	29.65	57.475	25.5	27.425	40.2	14	93.4	22.85	78.7	46.025
17.15	43.825	16.35	29.425	34.875	42.15	28.9	12.7	7.525	20.475	14.4	12.45	38.075	3.85	17.825	27.775
34.05	54.775	48.025	60.85	62.4	58.975	17.525	82.75	15.15	43.275	55.625	40	32.725	41.675	42.8	43.275
9.65	56.45	9.925	20	0	30.6	36.075	21.45	55.1	21.675	32.6	24.275	0	39.9	0	51.7
25.4	27.525	68.15	33.225	89.25	29.8	25.875	36.225	39.05	36.3	30	26.075	30.375	22.55	7	38.075
55.8	20.275	31.775	27.3	5.05	47.325	19.35	33.275	32.025	39.55	23.575	41.625	83.775	30.875	26.125	55.05
31.95	51.65	35.875	9.7	53.6	18.45	46.95	76.85	38	42.85	39.35	38.1	35.85	57.675	47.075	74.95
41.175	63.2	21.375	29.125	0	20.55	58.875	9	33.5	24.3	18.775	52.825	58.825	58.325	54.2	26.675
21.9	37.7	50	25.55	66.975	55.425	46.55	44.3	28.375	45.4	64.35	22.575	0	17.325	4.525	36.825
8.95	26.125	14.725	27.95	75.125	52.375	30.75	50.65	7.125	26.95	27.85	31.4	19.7	39.025	25.875	21.25
43.975	56.25	50.675	37.475	0	49.65	70.3	45.275	30.175	21.25	39	11.675	93.425	14.275	84.7	30.325
11.075	52.325	25.525	43.675	35.1	51.975	49.075	57.2	31.85	23.5	57.05	22.975	40	21.625	35.425	42.425
17.225	37.475	20.25	22.975	37.15	51.3	21.4	38.025	11.875	30.825	41.15	20.775	63.45	34.8	82.425	39.075
25.7	45.25	54.4	39.85	58.475	82.75	66.6	71.05	16.6	23.225	41.025	17.35	3	26.3	25.15	19.75
64.325	53.925	57.775	38.375	17.75	53.725	77.05	82.6	45.175	44.15	55.775	47.25	30.375	60.775	83.65	36.225
29.625	39.975	45.35	54.275	57.875	49.9	41.975	26.1	21.825	31	52.45	34.075	47.675	60.925	66.55	69.95
34.575	55.975	47.2	26.825	53.95	48.65	57	50.55	26.175	29.1	69.175	28.225	74.525	36.05	23.7	43.975
33.475	59.925	41.275	21.425	87	31.825	38.425	65.75	27.125	25.25	37.775	35.95	50.85	51.275	93.25	43.3
32.15	17.875	30.175	33.975	31.2	19.2	17.1	29.7	28.25	35.325	31.95	26.75	59.45	28.675	71.125	24.725
32.575	47	21.975	29.7	61.225	67.025	34.75	38.525	25.65	40.275	39.85	30.3	36.175	31.4	68.35	49.025
9.875	38	26.925	39	39.025	67.475	28.15	42.325	21.7	17.95	52.275	18.7	48.325	12.4	21.475	16.275
41.2	77.875	38.9	32.325	34.725	75.025	39.4	64.65	23.475	46.8	41.8	41.125	46.75	41.05	37.25	32.775
33.275	33.425	79.5	42.125	0	39.7	62.8	43.525	28.325	57.5	47.175	51.025	36.175	29.275	55.8	36.35
33.5	29.925	53.825	22.7	0	49.675	31.55	72.1	18.45	32.975	18.5	39.05	26.075	37.6	32.875	16.275
32.375	56.175	32.775	37.45	45.2	60.35	30.5	69.375	27.025	34.575	32.325	30.5	88.35	29.7	10.95	41.175
27.325	38.425	35.8	32.4	23.875	61.6	60.575	55.225	37.925	16.65	59.1	26.025	0	26.975	58.3	70.125
28.775	44.675	62.9	47.05	66.225	49.375	43.075	31.1	38.5	33.45	30.1	29.325	73	38.75	58.925	56.7
14.25	25.65	21.5	30.275	25.725	38.625	13.875	33.725	29.025	26.725	41.65	23.475	55.85	39.35	70	42.975
27.55	39.55	23.375	4.65	48.2	35.25	26.375	46.075	13	19.875	19.075	18.975	15.675	23.075	0	25.375
21.8	24.55	55.8	42.875	36.875	53.675	74.125	29.175	12.85	26.35	38.125	25.925	43.125	25.275	36.1	36.875
37.875	58.45	35.375	47.775	54.725	43.975	47.475	48.4	35.825	32.825	62.275	24.275	68.95	38.025	77.175	45.675
13.15	38	36.65	21.875	0	50.125	34.725	58.7	17.575	13.75	26.55	13.275	34.15	8.025	33.875	21.25
8.325	53.75	21.625	22.375	36.75	44.55	36.4	47.45	20.05	20.425	27.85	5.925	52.175	15.5	56.125	16.2
21.25	30.325	20.25	33.05	49.225	39	23.375	56.675	15.425	18.55	24.725	16.6	76.5	18.325	48.675	17.25
35.25	34.15	44.225	28.275	78.15	38.95	53.825	42.8	13.3	34.175	35.7	23.85	50.875	25.975	41.9	36.225
22.425	23.8	13.6	19.675	52.275	61.8	39.425	56.25	24.725	27.225	44.125	27.625	45.45	24.775	63.5	41.275
31.4	34.65	39.65	11.225	44.45	29.55	63.325	34.225	25.425	34.05	59.775	23.675	73.425	30.075	70.475	32.95
50.9	66.35	48.925	47.575	77.35	71.875	49.175	51.5	38.45	44.475	43.575	46.675	76.05	56.425	66.05	50.2
28.275	43.05	29.125	32.2	42.15	68.925	41.825	55.575	30.1	35.775	35.85	55.7	46.175	24.525	62.9	50.375
48.6	61.325	60.225	50.775	50.65	71.525	63.05	61.2	34.925	57.575	9.4	42.075	62.3	40.75	65.525	59.925
8.375	34.775	27.375	30.025	0	65.675	36.475	48.375	2.65	8.9	9.175	6.75	24.675	3.875	72.325	13.7
21.2	27.05	36.5	20.325	43.2	36.775	13.9	34.7	12.475	14.225	25.175	9.275	22.125	12.85	60.625	36.05
19.35	20.65	21.9	17.075	51.3	22.425	35.5	17.1	9.2	28.125	8.55	19.175	20.675	25.95	5.3	23.225
19.75	43.875	28.85	40.7	17.175	56.85	32.05	59	16.925	22.5	27.475	17.225	63.225	25.95	29.15	32.975
39.175	55.375	35.275	42.375	42.2	43.575	30.55	56.75	19.1	37.5	30.275	24.25	29.8	21.1	54.725	41.15
26.225	20.475	20.125	17.4	66.35	46.075	9.775	47.6	23.375	21.575	18.65	29.675	46.075	44.3	0	31.025
49.65	68.25	49.625	31.575	0	88.45	33.325	28.9	49.475	41.95	31.2	48.05	38.925	27.55	50.5	55.85
26.1	28.05	45.925	20.35	0	25.55	34.25	20.9	21.975	44.85	58.65	39.85	0	36.6	80.85	18.825
38.05	78.85	48.15	35.025	0	43.275	32.8	52.5	38.8	40.825	82.6	35.65	0	48.75	6.425	50.425
37.55	34.175	27.225	32.175	68.225	23.4	24.95	25.65	13.175	26.95	33.125	34.125	26.3	28.25	52.875	47.975
17.575	26.65	63.95	30.65	30.225	31.125	24.1	34.075	13.5	48.325	40.725	34.975	50.475	22	43.25	29.2
41.425	69.65	72.575	35.575	0	65.625	53.7	60.775	30.475	32.05	49.375	24.775	35.525	28.6	51.95	78.975
35.475	42.975	52	47.95	46	59.275	39.45	30.9	32.85	30.075	38.025	35.475	59.3	32	66.875	40.875
35.025	12.775	39.425	24.4	55.35	40.15	24.825	65.75	15.8	35.3	29.95	20.475	93.225	16.825	53.025	65.575
11.725	34.575	28.175	15.475	6.9	25.85	45.775	38.125	14.95	13.025	30.95	6.05	45.75	10.85	15.45	28.95
61.225	32.9	67.975	40.45	56.275	50.5	75.85	46.825	24.25	45.45	57.55	28.95	52.25	38.75	36.6	32.825
40.8	28.625	28.425	24.125	40.475	55.475	44.175	16.525	8.975	23.125	15.85	12.15	64.25	16.475	69.825	33.95
26.325	29	37.725	29.5	45.6	35.175	29.85	40.95	27.65	27.4	34.25	26.95	36.075	34.45	52.75	53.15
18.475	25.1	31.925	44	17.05	42.525	62.7	29.8	43.25	27.125	76.3	27.675	31.6	41.55	57.925	43.925
23.175	35.95	58	39.425	71.4	72.75	44.1	33.275	20.675	13.45	58.325	15.35	87.375	15.625	51.675	36.325
14.825	23.925	12.05	21.5	72.95	69.675	40.225	30.45	22.425	22.55	51.4	14.45	83.275	28.1	58.725	32.8
46.95	49.65	33.575	30.7	58.45	43.8	55.525	28.6	18.3	46.45	42.425	44.475	36.775	44.1	42.925	28.025
32.375	78.95	32.225	64.6	0	56.25	25.5	52.475	33.35	50.575	41.3	44.975	49.15	25.8	15.55	42.2
39.15	59.3	39	48.175	90.65	52.075	20.2	77.1	20.925	35.1	33	25.675	40.25	22.55	19.65	28.35
61.85	66.125	56.425	35.2	63.675	62.35	22.525	41.175	34.25	28.575	39	42.275	55.875	33.7	47.15	60.225
23.875	48.475	38.25	38.625	40.175	39.075	46.85	14.35	23.125	33.225	51.125	25.275	66.275	32.25	21.325	64.025
36.95	25.725	34.85	18	16.575	15.45	29.625	13.55	27.7	30.7	69.325	18.2	45.05	44.675	22.7	31.05
33.075	40.65	40.2	28.8	0	20.775	40.2	45.025	28.725	37.85	29.025	30.1	42.025	32.25	0	32.8
39.6	51.375	37.95	43.7	83.675	70.05	65.5	62.35	24.35	30.425	38.25	27.925	74.425	23.85	68.2	31.45
15.525	29	29.7	22	44.325	68.925	18.15	41.525	16.125	15.55	37.7	8.05	42.4	31.525	15.75	21.55
23.325	27.675	20.95	33.85	0	27.525	48.45	62.225	21.35	29.2	43.2	28.15	29.95	40.175	43.9	25.325
24.525	26.075	13.6	25.4	58.375	61.05	28.5	27.45	21.15	6.35	18.975	16.425	70.1	23.5	44.025	47.4
17.625	15.25	28.6	7.15	27.35	17.15	6.975	9.975	6.2	15.15	7.6	10.45	0	12.275	0	5.925
32.95	36.325	33.825	34.825	76.075	38.225	28.675	53.1	26.325	43.525	28.15	26.975	66.225	24.7	19.875	45.8
24.275	36.875	40.45	21.225	55.9	46.275	55.3	31.525	31.9	39.575	69.35	23.2	95.575	27.825	70.925	38.025
21.725	26.35	6.1	8.425	0	47.825	20.6	6.375	20.25	27.725	14.55	24.575	65.85	23.825	16.075	33.2
30.45	39.825	37.575	48.2	67.725	44.025	45.275	55.875	13.575	18.8	35.425	17.275	19.65	31.95	60.225	22.05
36.025	33.925	61.3	21.725	56.975	47.775	24.55	49.675	36.825	39.7	40.55	37.075	26.65	46.375	5.25	20.725
44.875	59.425	57.675	41.475	25.25	62.15	72.825	55.925	52.5	47.65	73.1	50.325	64.275	61.5	53.95	43.525
32.275	39.2	44.225	37.25	55.2	49.8	44.825	71	37.95	31.275	61.7	23.575	69.55	10.975	75	31.5
17.925	36	39.3	12.75	23.625	63.575	18.425	61.85	9.775	24.775	32.5	12.325	0	23.25	21.125	20.4
29.125	42.575	31.5	20.85	27.5	47.725	32.25	42.375	21.775	27.55	6.325	17.85	0	37.6	76.7	54
13.075	36.775	17.9	30.775	0	49.975	34.575	49.1	4.6	5.925	26.65	5.425	31.825	4.25	81.225	13.45
21.025	49.95	27.2	37.25	48.125	50.375	30.6	46.75	10.65	24.75	21.525	18.95	66.625	21.925	0	21.9
23.6	27	34.475	35.9	0	22.9	44.475	35.225	9.425	27.4	22.65	19.8	84.7	14.95	23.875	34.475
13.225	24.375	11.375	12.8	30.575	34.4	31.475	73.2	12.325	15.6	10.725	8.55	34.075	12.775	22.325	7.95
21.35	31.375	21.625	18.725	0	32.825	26.825	39.175	14.25	31.05	27.675	22.8	17.275	14.475	50.025	24.475
31.475	53.275	35.55	38.4	28.925	55.7	46.5	48.225	32.975	39.15	38.675	39.7	63.55	37.875	60.85	39.425
13.55	38.625	21.325	19.7	0	19.45	10.675	10.375	17.225	0	8.8	0	74.175	3.45	48.5	28.575
8.85	13.2	19.025	17.2	0	28.275	15.775	25.7	4.65	14.425	6.925	12.725	11.25	6.525	0	19.7
12.975	49.9	10	32.625	60.225	27.925	20.925	28.925	9.75	2.275	7.85	0	51.175	0	10.025	6.7
39.55	56.175	48.775	43.35	58.775	65.975	33.45	56.25	38.55	32.925	41.45	40.975	66.375	35.475	53.425	68.525
12.75	22.475	19.8	25.2	0	19.6	10.45	33.75	13.825	16.65	15.5	14.45	38.75	20.9	6.875	14.8
16.075	31.95	17.325	41.325	26.95	39.05	27.05	44.625	14.55	15.3	45.35	21.625	20.975	28.825	20.275	24.4
23.875	25.55	30.025	24.7	70.875	27.225	36.95	38	27.975	23.15	39.55	20.25	47.2	19.7	34.925	27.85
38.05	46.1	27.725	49.825	67.35	45.05	59.425	47.05	5.825	45.3	81.1	32.05	87.1	18.975	78.775	32.3
13.2	42.45	25.1	15.525	62.875	54.875	37.05	50.8	23.425	19.325	45.5	12.475	82.7	23.475	76.425	34.775
45.275	76.4	90.5	42.925	43.05	14.775	55.875	34.2	29.35	37.475	48.2	26.15	68.225	31.85	80.05	42.95
34.05	23.3	28.65	21.3	37.825	35.275	74.75	10.45	30.4	45.7	54.25	56.875	0	74.9	39.975	32.775
21.9	29.2	24.3	25.15	58.625	17.675	27.45	23.625	23.825	15.8	44.775	35.225	56.15	31.575	77.2	38.6
5.5	26.6	32.15	31.775	61.725	67.175	47.1	35	5.4	5.825	18.675	5.425	39.675	5.975	74.725	16.45
17.4	34.925	25.175	11.3	21.275	40.875	39.075	44.575	19.3	12.65	45.725	17.15	9.125	39.975	47.8	54.975
22	47.975	43.05	33.475	19.55	41.325	40.125	60.65	43.05	30.925	23.5	27.775	0	26.65	62.25	44.975
32.3	48.6	49.525	54.425	51.425	61.675	46.525	54.8	23.85	30.6	36.875	39.4	50.8	49.625	19.7	29.275
63.875	48.7	55.575	58.75	33.975	65.05	55.45	47.75	42.75	49.625	65.7	42.4	45.225	68.35	51.675	65.95
17.1	63.8	58.1	45.275	41.45	62.5	40.225	73.45	32.1	10.475	71.475	13.275	18.375	25.25	72.825	35.025
15.125	32.975	28.875	27.475	16.3	16.525	41.225	16.85	26.475	30.9	39.775	43.125	22.625	27.55	26.6	47.775
30.4	23.675	23.05	35.275	0	0	31.975	23.525	13.3	29.825	9.975	21.55	15.125	10.55	33.975	14.675
48.45	35.05	44.125	69.3	57.8	64.375	52.7	63.65	35.775	37.75	63.475	41.875	84.3	38.325	43.9	59.8
21.425	27.85	41.45	23.475	54.35	33.975	41.7	33.575	13.55	22.125	37.1	31.925	40.275	25.075	6.45	34.7
28.35	22.375	29.85	27.65	67.225	39.65	25.4	40.425	27.95	23	49.825	26.9	57.075	36.25	64.475	38.1
31.5	34.175	40.575	13.25	44.05	51.275	40.85	23.8	25.425	20.525	39.6	30.55	56.525	33.375	15.175	47.25
39.95	37.15	17.525	29	26.15	37.625	28.75	25.175	29.775	35.375	29.85	41.15	26.225	48.325	29.2	59.45
10.15	62.9	25.45	48.125	49.175	74.3	31.875	71.15	7.25	8.75	31.425	8.25	62.775	14.85	56.65	17.075
14.45	8.575	32.925	14.3	36.275	40.125	57.6	46.85	14.325	12.2	49.875	6.65	0	2.7	70.15	3.175
27.025	50.95	44.4	28.15	36.95	85.325	57.825	30.15	22.675	32.375	30.075	22.15	50.9	22.7	45.15	33.975
24.625	36.625	30.95	27.825	43.775	43.75	31.475	33.5	24.525	36.725	61.375	37.675	12.8	34.625	88.35	48.975
19.3	41.95	25.175	28.725	51.85	50.85	38.65	56.125	13.8	29.675	34.15	20.4	0	24.875	49.175	24.05
14.9	37.6	7.475	22.55	40.175	53.35	25.825	31.65	19.975	17.325	29.6	18.3	37.5	15.15	67.375	23.825
21.75	44.075	28.125	30.925	18.95	38.375	33.625	37.075	15.225	17.65	21.6	16.25	17.575	20.375	44.075	35.2
27.9	22.1	36.025	15.925	69.625	25.475	28.9	48.675	22.575	27.225	28.2	23.075	65.15	29.125	36.35	25.85
48.225	52.7	45.6	47.625	0	72.175	38.425	76.3	46.9	50.95	75.625	38.8	86.625	59.4	21.15	63.65
38.65	48.2	36.075	28.45	51.575	26.5	39.525	42.1	26.275	39.825	33.775	41.325	61.575	36.425	62.375	61.525
34.775	52.575	60.05	41.125	58.375	56.75	53.625	40.9	20.7	42.175	24.05	35.925	32.725	44.675	31.375	29.7
6.925	48.175	32.675	39.65	0	55.2	26.975	52.3	27.7	18.75	48.1	43.25	81.675	43.15	51.375	19.75
33.625	47.45	39.925	33.825	27.1	66.675	51.325	80.2	28.325	33.975	54.6	47.95	68.975	49.275	24.4	41.9
24.025	42.275	54.7	36.325	47.45	59.325	48.95	41.625	29.225	26.125	73.225	25.9	54.475	50.575	62.6	43.675
30.425	26.4	17.025	28.55	18.675	19.7	25.3	56.95	18.05	31.525	45.9	20.55	44.45	27.45	38.975	36.275
32.5	41.6	39.1	23.55	0	31.025	40.05	28.5	39.575	34.15	32.15	29.725	39.775	26.925	37.15	52.575
17.1	31.575	20.875	36.3	39.15	30.775	36.525	35.9	18.425	21.325	30.675	13.075	8.375	5.15	66.8	13.275
24.45	27.125	59.925	24.4	38.925	36.35	47.7	22.725	18.075	13.95	42.7	8.275	27.375	16.425	42.875	33.925
17	28.575	44.925	20.75	29.375	49.225	31.675	31.075	20.875	29.625	19.75	23.65	22.425	26.1	79.225	28.5
41.075	47.425	34.775	26.9	81.675	45.4	40.05	35.925	24.225	40.05	30.15	18.4	41.725	38.975	33.975	38.35
20.675	19.975	24.075	12.275	0	14.45	11.475	32.175	23.275	15.675	12.85	10.125	49.55	12.55	38.225	19.975
13.6	0	25.05	0	0	0	0	6.25	3.9	11.3	13.625	9.325	0	5.775	54.375	5.775
30.425	0	11.35	0	38.275	0	0	0	19.575	30.45	26.975	19.85	0	28.225	0	16.75
11.775	14.775	3.925	0	32.55	0	9.65	6.55	7.725	11.175	20.05	13.5	37.25	14.45	43.575	10.575
6.375	12.85	7.275	10.2	29.85	23.75	5.6	7.125	4.125	15.925	4.425	8.825	9.35	10.825	10.225	3.275
12.25	9.475	12.8	8.35	0	11.4	7.85	15.9	12.3	26.525	49.9	24.075	78.625	28.3	14.575	17.8
0	0	0	0	0	11.85	0	0	10.4	4.125	11.575	12.1	20.175	8.025	13.175	15.875
0	0	0	0	0	0	0	0	0	0	28.375	2.7	0	3.45	0	10.825
0	0	0	0	0	0	0	0	0	0	0	3.725	0	0	0	0
0	38.15	5.2	8.825	0	22.2	12.25	3.95	2.675	2.925	16.9	2.125	16.05	4.925	5.65	5
0	0	0	0	0	0	0	0	0	0	0	0	0	0	0	0
0	0	0	0	0	0	0	0	0	0	0	0	0	0	0	0
0	0	0	0	0	0	0	0	0	0	0	0	0	0	0	0
19.575	37.725	22	12.375	0	30.15	10.65	30.2	7.375	10.1	26.9	10.95	0	4.425	0	14.675
10.825	0	0	0	0	0	0	0	0	7.7	0	3.325	0	0	0	0
15.825	72.4	15.775	9.325	4.5	18.35	28.65	16	21.125	17.875	29.85	16.625	25.5	30.025	6.25	28.625
25.775	38.175	37.525	17.65	16.9	54.65	31.175	41.425	21.55	25.5	23.25	25.025	56.725	6.55	29.975	28.725
17.975	21.75	25.7	21.625	18.825	31.425	11.1	16.8	14.775	10.725	44.725	8.525	54.325	2.375	47.7	31.55
11.95	25.025	34.3	25.65	29.8	29.225	33.925	46.95	4.225	14.9	0	4.7	45.85	0	56.675	3.875
0	33.25	15.9	9.775	16.525	42.95	12.125	31.15	0	10.525	0	10.525	24.375	5.725	0	0
20.725	29.7	17.825	22.65	22.05	38.075	20.25	33.5	17.1	17.8	25.65	12.175	38.8	18.425	67.2	25.2
11.9	11.875	16.1	15.75	70.55	42.05	30.025	36.575	11.2	14.075	25.95	11.4	0	3.725	13.55	11.375
7.275	21.4	14.15	26.725	0	30.925	27.45	45.025	3.9	14.15	30.075	13.325	39.175	12.95	19.825	8.4
15.075	34.15	31.025	27.45	33.125	51.85	26.85	39.15	22.4	17.9	30.1	27.525	63.575	20.55	51.625	17.45
28.2	46.225	22.4	38.925	0	59.55	24.8	51.975	8.7	21.975	27.05	17.7	54.075	15.625	35.775	19.425
50.05	19.375	21.875	23.875	0	24.1	23.65	37.975	33.2	37.125	35.625	42.025	38.4	34.05	0	54.425
13.35	25.625	21.1	15.675	0	67.175	17.15	16.45	6.675	24.425	5.05	11.275	65.825	0	0	0
19.05	27.725	31.45	20.75	31.475	33.35	35.45	35.5	11.575	21.05	9.45	24.7	0	35.05	41.575	13.025
21.475	29	37.375	37.05	40.875	61.35	70.9	66.15	31.05	13.275	33.525	19.475	61.325	19.65	41.375	32.425
17.975	38.8	54.65	18.95	63.125	24.1	13.8	47.725	13.55	17.9	36.55	14.175	86.65	22.575	66.125	17.3
11.9	44.25	28.975	37.5	47.575	63.925	44.975	61.825	9.85	26.95	34.225	15.25	22.35	11.35	49.225	42.525
35.65	35.15	44.175	39.45	60.25	55.5	50.425	54.825	25.275	42.55	48.15	45.225	60.875	45.625	66.75	41.925
54.625	37.4	50.175	27.85	60.775	49.925	69.825	48.575	32.7	36.95	58.25	26.05	0	72.675	39.65	39.4
30.05	47.325	30.85	5.35	79.425	49.425	17.225	24.8	25.25	26.9	19.275	43.925	18.75	38.175	20.6	35.85
46.675	76.9	48.725	43.525	74.375	73.5	43.2	40.225	20.725	42.95	42.975	28.15	0	30.65	72.625	31.9
50.2	48.275	44.65	41.4	20.475	46.675	43.775	61.6	43.525	40.225	24.125	37.65	67.625	51.025	31.85	55.35
26	44	24.8	45.675	60.55	50.5	39.425	63.025	22.375	26.4	24.025	29.05	50.125	38.925	76.325	29.4
24.775	76.85	46.45	51.95	0	76.925	38.875	49.275	43.025	32.1	59.075	38.4	77.225	54.625	66.6	57.025
22.675	47.35	28.15	38.3	32.775	61.225	31.425	46.675	20.425	40.25	37.9	34.125	0	17.525	16.175	27
9.8	64.15	25.25	31.875	46.55	50.35	33.575	40.8	11.85	24.075	23.15	25.55	2.4	22.825	73.875	21.2
15.05	37.425	2.825	29.475	0	36.125	13.275	46.375	12.1	36.75	0	22.425	0	20.075	0	19.75
13.125	47.05	31.375	12.475	0	51.725	32.15	39.95	4.475	14.55	29.725	7.7	36.25	25.175	71.075	10.5
5.025	28.15	36.3	13.25	75.975	33.625	41.675	33.425	16.225	7.5	48.575	3.65	30.525	4	63	26.9
20.125	36.725	28.775	24.3	0	60.3	30.65	55.95	13.525	14.45	34.025	15.55	77.475	16.575	79.825	18.475
4.925	41.875	21.05	40.15	61.35	49.075	57.55	47.05	7.9	15.9	18.2	8.675	20.225	16.1	45.3	5
46.425	41.3	50.775	33.45	13.875	68.775	47.175	71.4	47.725	47.1	67.55	49.075	80.1	53.3	64.8	41.75
0	0	0	0	0	38.3	0	7.55	0	0	0	0	0	0	0	0
0	0	1.75	0	0	0	0	0	0	0	0	0	0	0	6.3	0
0	25.5	0	3.35	72.325	0	4.025	4.15	6.65	0	4.85	0	24.3	2.95	17.125	5.55
0	71.225	28.75	14.275	0	40.8	7.525	44.725	2.75	6.7	29.225	7.05	54.85	12.625	34.6	12.1
4.075	59.625	8.225	14.5	0	34.5	21.875	29.75	0	5.3	0	4.15	0	0	16.125	6.275
12.625	16.45	17.075	9.675	8.125	40.225	32.375	40.875	0	11.175	4.95	23	52.225	9	36.95	19.325
22.775	25.425	28.05	8.7	6.1	44.225	20.525	20.3	12.7	13.075	25.2	17.225	45.875	26.425	29.25	24.55
3.65	24.475	0	15.125	0	33.2	0	22.45	16.675	12.7	0	10.6	62.175	6.225	19.25	31.65
13.4	4.35	41.2	0	14.075	32.325	7.525	21	4.6	17.7	14.7	32.175	12.325	25.45	57.275	29.8
13.625	25.825	34.75	16.2	27.5	27.1	15.375	44.275	10.225	15.5	22.775	20.25	38.025	31.925	43.525	19.625
25.95	20.15	24.25	18.175	0	42.5	4.35	29.45	3.95	30.525	21.825	14.65	17.25	31.45	1.575	12.9
40.525	58.225	28.225	34.375	82.8	46.275	17.825	66.525	26	31.2	59.175	32.475	57.3	37.975	45.8	34.225
13.875	38.375	37.575	30.2	79.5	46.9	19.2	30.125	0	19.95	45.075	20.15	11.55	16.6	7.925	4.725
39.7	40.375	67.475	20.975	57.05	41.025	25.975	28.275	23.275	33.025	24.175	37	84.3	52.65	45.175	63.375
14.675	10.6	31.175	7.975	27	15.75	12.075	45.525	11.65	21	12.025	19.6	13.65	34.2	6.875	10.375
12.85	59.175	19.1	31	0	34.125	23.375	59.475	17.55	23.875	17.825	14.925	22.95	20.475	38.625	5.275
22.9	62	33.825	44.65	47	65.1	45.125	59.8	46.525	9.85	31.5	10	47.925	27.575	69.675	57.225
13.075	31.55	26.875	17.425	48.475	13.025	51.9	20.2	6.4	15.725	37.5	12.625	20.025	13	43.475	34.475
8.25	43.275	11.775	26.9	43.475	56.35	15	51.025	13.025	31.575	19.125	8.275	73.1	6.25	77.875	22.55
17.5	49.85	5.3	23.725	5.525	44.825	5.675	28.9	0	17.575	0	10.3	0	23.275	0	11.05
10.7	28.575	23.375	27.95	18.775	69.85	11.175	65.5	4.475	12.875	6.55	11.85	0	19.3	36.075	32.475
61.45	64.1	44	70.15	35.125	58.95	34.675	67.65	33.9	45.85	45.9	46.875	22.925	47.625	0	28.5
36.225	30.725	37.5	19.35	47.85	56.55	31.125	52.075	23.85	60.025	52.125	36.35	42.9	37.8	63.55	66
16.475	18.125	20.55	43.6	17.35	32.775	22.95	33.025	15.1	26.875	31.425	22.275	35.875	31.75	30.225	37.05
20.525	35	39.85	22.875	48.6	58.25	66.075	52.55	25.425	24.025	48.8	10.55	15.875	23.65	55.575	28.9
28.3	42.9	30.05	32.425	27.375	66.575	47.725	64.275	19.55	29.425	26.425	19.75	49.5	28.975	3.875	18.15
17.125	23.525	49.05	30.2	81.7	66.425	37.1	36.65	13.175	11.725	46.425	9.3	12.6	11.425	27.3	18.875
18.25	34.5	50	38.55	86.95	62.175	39.5	51.6	9.275	36.45	30.25	19.475	31.45	18.35	44.625	8.25
16.525	27.55	17.575	28.9	22.525	22.575	32.325	26.45	9.325	25.65	16.4	10.975	79.9	12.5	36.75	23.3
14.25	27.85	13.7	38.65	0	27.275	0	24.825	4.525	16.325	4.725	7	30.475	7.3	44	5.75
8.1	32.125	23.6	29.6	92.525	64.175	23.45	39.175	16.5	22.375	35.4	7.075	67.075	16.475	32.625	21.95
22.1	40.675	22.975	10.75	50.75	9.975	33.325	7.775	21.65	21.625	29.525	13.975	45.35	23	35.55	57.55
7.425	0	8.05	0	0	41.475	0	29.525	0	12.325	9.675	5.625	0	5.15	35.625	0
15.35	0	12.325	0	46.825	0	0	0	23.15	27.8	16.25	20.325	7.925	18.425	0	12.575
14.25	17.95	12.325	3.75	14.725	22.9	7.95	16.9	20.1	26.5	12.725	17.725	25.45	18.925	0	11.175
5.2	22.025	0.825	6.875	34.825	13.25	17.85	12.9	7.075	5.525	15.45	4.4	0	7.9	2.625	28
0	22.45	0	0	0	5.225	0	4.925	14.8	0	0	0	0	0	0	0
0	0	0	0	0	0	0	0	0	0	0	0	0	0	0	0
8.025	0	1.9	0	31.35	0	3.65	0	7.15	2.25	3.525	13.175	12.45	25.75	0	28.425
0	0	0	0	0	3.95	0	7.55	0	0	0	0	0	0	2.25	0
0	0	0	0	0	0	0	0	0	3.625	0	0	0	0	0	0
0	0	0	0	0	0	0	0	0	0	0	0	0	0	0	0
0	0	0	0	0	0	0	0	0	0	0	0	0	0	0	0
0	0	0	0	0	0	0	0	0	0	0	0	0	0	0	0
0	0	0	0	0	0	0	0	0	0	0	0	0	0	0	0
0	0	0	0	0	0	0	0	0	0	0	0	0	0	0	0
0	0	2.625	5.125	0	11.65	8.225	9.025	7.775	0	3.925	0	0	0	8.35	13.075
0	0	0	0	0	0	0	0	0	0	0	0	0	0	0	0
0	0	0	0	0	0	0	0	0	0	0	0	0	0	0	0
13.275	0	0	0	0	0	0	0	0	2.525	21	3.5	0	0	0	0
0	0	0	0	0	0	0	0	6.675	9.325	19.8	9.925	0	10.425	0	0
15	36.025	5.3	6.2	45.725	41.675	6.125	5.825	6.875	4.225	20.2	5.1	11.575	7.875	7.125	15.5
19.475	12.65	24.9	12.125	21.225	36.175	17.075	12.875	22.05	15.475	14.8	19.375	45.525	17.725	15.55	11.05
0	0	0	0	0	0	0	0	0	5.025	0	7	0	3.3	3.45	0
3.1	25.575	12.95	18.325	52.075	31.075	9.35	28.75	13.25	2.325	25.675	2.5	79.325	18.15	46.075	11.025
16.775	26.55	62.725	38.925	0	74.9	19.075	42.175	18.6	6.075	11.275	7.8	81.375	9.3	46.7	29.35
24.675	40.6	53.775	47.875	80.125	39.375	29.6	59.175	20.1	16.65	54.425	24.35	44.925	24	64.125	42
9.925	36.525	27.525	18.275	31.475	21.075	20.1	26.875	5.05	8.2	7.5	14	61	19.75	19.5	23.9
11.575	29.575	11.575	3.35	37.975	46.625	20.7	30.425	17.425	14.9	16.025	12.375	43.85	10.875	13.05	28.775
13.35	6.375	20	45.025	36.55	41.175	3.425	28.5	21.65	10.125	39.525	10.1	76.15	3.35	20.7	11.275
0	17.525	24.15	19.275	14.15	31.825	17.825	28.8	5.075	10.375	32.475	11.15	50.7	13.375	32.25	35.675
23	41	64.725	24.75	84.1	45.325	42.6	19.7	4.65	5.175	14	0	31.6	12.275	48.85	13.625
31.1	36.325	24.225	29.925	17.15	52.5	32.7	45.35	13.3	34.3	32.45	47.225	60.775	40.375	57.15	33.225
13.5	38.6	25.4	35.55	53.4	49.825	21.225	22.7	10.175	21.875	17.1	7.4	25.925	18.575	59	19.425
4.825	18.525	20.125	6.25	0	55.225	18.25	40.875	0	22.3	22.5	15.175	13.9	10.225	38.3	19.2
17.675	38.675	25.15	20.375	57.3	47.725	19.1	49.85	19.325	24.25	17.525	16.35	49.75	17.825	34.15	26.875
14.05	40.325	26.7	17.2	17.025	53.2	22.375	40.4	7.2	15.575	7.975	5.4	36.675	12.025	28.725	32.875
8.725	43.8	5.9	26.9	73.475	45.825	0	42.25	36.075	20.775	26.4	25	73.35	12.4	27.7	13.9
2.65	9.825	9.475	8.575	7.05	22.275	3.275	26.7	2.7	9.525	3.7	2.875	6.4	2.675	5.025	0
14.425	31.775	27.7	7.275	5.425	44.75	24.875	33.625	8.95	18.125	23.9	12.65	53.125	11.85	34.575	11.025
48.9	32.2	29	18.625	16.875	46.35	18.35	28.35	16.4	44.975	24.825	43.4	58.425	38.075	54.125	8.2
32	49.725	47.125	38.2	62.375	55.375	48.5	65.075	29.4	29.225	56.85	41.05	82.775	54.1	47.7	60.85
29.175	41.775	58.475	42.55	67.075	37.95	39.875	39.625	17.375	18.625	61.325	18.85	88.625	28.6	53.9	38.15
14.35	49.75	49.225	33.625	68.2	70.1	47.1	75.325	9.55	12	23.025	20.725	0	23.275	33.525	12.85
40.225	76.6	42.55	54.8	73.7	63.95	32.525	59.275	32.425	29.05	54.975	35.95	64.625	41	56.9	49.9
32.9	67.5	60.55	31.3	61.55	49.2	29.175	50.775	40.65	31.5	23.175	29.25	70.25	34.525	5.35	79.475
18.8	36.775	16.725	22.425	34.075	42.925	34.7	50.3	12.875	17.5	57.75	17.55	57.625	19.95	30.025	27.675
28.5	51.35	23.4	37.25	23.425	52.525	25.425	40.55	36.825	39.2	76.025	34.125	86.525	30.375	28.25	28.6
28.7	28.35	24.65	18.725	34.9	13.15	16.1	34.625	12.15	33.85	31.675	45.475	45	58.175	26.575	32.375
14.125	11.9	22.05	20.775	20.15	44.45	10.25	24.675	23.8	19.125	43.325	22	52.1	33.875	45.525	23.1
17.55	90.3	45.45	29.95	59.675	57.375	30.1	75.375	23.9	20.5	59.2	19.35	56.225	22.2	31.4	26.25
8.25	15.65	19.2	18.8	63.9	7.125	11.125	29.45	9.425	21.725	9.4	13.225	0	18.95	17.05	13.375
26.8	36.05	34.075	18.6	22.8	26.4	14.5	33.85	5.075	16.7	21.9	18.325	21.35	13.4	50.675	21.025
15	36.925	28.075	31.275	47.4	56.475	57.475	34.125	5.35	7.3	38.9	15.6	39.575	17.9	41.65	28.875
18.85	23.35	32.425	19.425	26.2	29.125	18.275	38.3	22.375	28.3	51.7	21.05	57.025	25.775	70.8	30.425
10.2	33.175	50.275	39.2	27.625	48.05	4.6	51.6	11.45	42.475	46.625	40.25	47.475	54.9	26.925	24.125
22.55	37.9	16.8	31.175	45.275	68.025	17.4	62.575	9.425	14.775	28.625	19.625	83.675	33.025	53.1	15.525
18.85	7.525	26.475	17.55	59.9	61.2	33.675	63.45	15.8	27.35	33	23.925	52.975	46.525	24.675	23.85
24.575	30	58.075	15.9	27.275	45.875	35.175	32.95	14.75	27.075	44.925	22.225	7.7	19.175	30.975	44.9
11.775	31.225	31.6	15.4	19.675	47.175	26.675	46.65	18.3	14.05	14.8	12	0	19.4	20.375	21.325
4.55	20.45	25.275	19.025	12.175	46.95	8.475	36.425	4.55	22.875	23.6	16.15	35.85	11.325	57.65	21.275
11.875	28.325	31.825	10.775	64.225	34.5	25.975	39.925	3.65	29.6	33.05	14.975	61.025	14.05	34.85	4.05
26.75	53.075	38.025	39.15	0	33.725	29.95	39.575	18.75	37.875	46.075	22.125	47.325	28.075	64.05	26.1
24.95	59.6	40.1	36.225	52.425	36.075	42.525	26.825	30.8	22.3	57.7	21.825	67.825	28	30.45	38.475
24.55	34.375	36.35	21.275	18.175	41.4	18.175	40.125	28.6	28.625	38.325	27.525	82.425	45.075	72	26.625
33.675	40.15	17.8	18.6	71.375	52.575	11.325	33.35	14.85	33.8	37.25	22	7.85	29.5	35	22.275
27.55	5.15	5.25	0	47.675	9.95	16.7	1.325	9.9	21.675	8.275	29.25	9.15	10.425	32.1	9.65
16.85	0	0	0	0	0	0	0	0	18.9	0	11.525	0	10.625	0	0
0	0	0	0	0	0	0	0	6.525	0	0	0	0	6.375	0	0
0	0	0	0	0	0	0	0	0	0	0	4.3	0	0	0	0
0	0	0	0	0	0	0	0	0	3.375	0	4.9	0	0	0	0
0	0	0	0	0	0	0	0	0	15.225	0	19.35	0	25.675	0	0
21.85	0	26.45	0	0	0	0	0	5.875	31.25	0	15.9	0	30.5	0	14.425
0	0	0	0	0	0	0	0	0	0	0	0	0	0	0	0
0	0	0	0	0	0	0	0	19.75	0	14.875	0	20	0	1.725	19.725
0	0	0	0	0	0	0	0	0	0	0	0	0	0	0	0
0	0	0	0	0	0	1.825	0	0	0	0	0	0	0	2.425	0
0	0	0	0	0	0	0	0	0	0	0	0	0	0	0	0
0	0	18.45	7.3	0	52.65	6.25	33.875	15.275	0	13.625	0	0	12.375	13.675	10.025
0	0	0	0	0	0	0	0	0	0	30	0	13.2	18.675	8.225	5.225
0	0	0	0	0	0	0	0	0	0	0	0	0	0	0	0
0	0	2.5	0	0	2.875	0	1.2	0	0	6.075	0	8.25	1.1	2.4	13.875
0	0	2.075	0	56.2	6.85	5.45	4.975	0	2.25	0	0	52.15	2.425	3.3	10.35
0	0	0	0	0	0	0	0	0	0	9.5	0	3.525	0	0	0
0	0	0	0	0	0	0	0	0	0	0	0	0	0	1.225	0
0	0	0	0	0	0	0	0	0	0	0	0	0	0	0	0
0	0	4.25	0	25.875	3.9	1.525	1.3	0	0	3.075	0	1.4	0	2.575	4.775
0	0	0.525	0	0	0	0	0	0	0	0	0	0	0	2.925	0
0	0	0	0	0	0	0	0	0	0	0	0	0	0	0	0
0	0	0	0	0	0	0	3.35	0	0	0	0	5.725	0	3	0
0	0	0	0	0	0	0	0	0	0	0	0	0	0	0	0
0	0	3.125	0	0.65	0	0	0	0	0	0	0	7.325	1.875	13.85	0
8.75	31.9	13.575	22.2	0	37.225	4.5	25.575	11.575	10.525	32.95	5.875	57.375	3.375	68.55	24.4
14.25	49	23.6	4.325	0	20.7	15.2	42.075	14.875	8.95	10.75	9.725	87.85	12.05	24.5	36.4
14.15	19.1	22	17.875	84.3	43.5	13.825	32.725	32.225	3.25	20.9	4.9	0	6.1	26.5	15.675
13.875	52.8	17.05	20.825	35.9	4.25	4.75	26.8	11	14.325	14.65	18.05	39.35	16.375	29.35	33.45
18.975	43.3	35.075	21.6	47.1	56.85	16.2	42.425	38.2	17.625	14.85	24.125	14.725	27.575	27.425	30.05
25.225	40.325	34.575	14.35	28.95	33.1	14.05	24.225	26.425	17.475	38.65	20.4	57.175	20.825	42.975	16.75
37.275	41.125	47.8	12.7	63.55	39.775	10.85	13.875	15.85	30.6	21.85	26.425	23.65	25.7	1.7	44.35
19.775	40.875	55.075	20.3	74.4	60.65	25.1	57.475	29.425	21.35	34.075	27.05	32.075	22.725	20.125	25.55
19.075	32.975	31.075	21.725	47.95	42.825	8.75	41.3	18	12.8	28.6	25.55	48.425	25.2	53.725	39.45
24.55	42.8	23.825	24.325	55.7	26.075	25.45	49.25	28.5	19.3	30.05	21.35	21.05	18.875	56.25	46.9
23.7	21.55	24.55	26.1	60.625	16.3	19.15	36.025	16.5	24.175	43.025	13.775	83.225	17.825	24.125	32.85
22.175	37.775	29.9	20.65	0	19.175	9.575	38.375	13.525	25.45	53.975	11.5	77.625	14	39	16.825
30.25	38.425	25.525	28.75	84.65	66.175	33.2	47.675	24.625	27.975	60.4	28.1	39.975	39.05	43.125	39.525
17.725	19.5	28.875	21.025	88.25	28.675	6.025	24.35	9.875	11.35	64.45	5.65	45.45	5.6	44.85	21.7
37	31.575	40.05	26.125	45.875	45	56.1	47.725	18.075	28.275	40.575	33.625	51.2	30.625	50.05	56.65
25.65	38.475	19.55	37.85	0	56	19.3	69.625	9	11.55	14.825	10.25	36.9	16.475	52.425	27.975
19.325	45.7	27.825	33.1	38.025	53.175	13.4	21.25	30.45	16.55	58.4	21.975	67.1	30.625	70.15	34.725
39.275	35.825	34.925	34.2	59.375	61.8	34.65	56.275	16	27.35	40.475	29.875	30.75	34.575	37.4	24.475
63.6	61.825	69.35	42.875	47.575	71.75	23.45	71.2	14.35	47.125	51.2	53.4	56.45	81.325	44.2	72.2
20.375	39.8	63.825	51.425	64.025	65.55	19.7	69.5	21.65	26.025	53.1	26.4	30.225	14.4	53.175	24.925
22.8	13.775	11.65	13.625	74.7	58.975	14.95	63.875	0	31.375	0	4.125	0	7.875	71.125	16.725
15.875	31.5	20.75	32.075	36.075	47.2	9.675	21.025	17.75	18.6	40.05	11.775	56.375	14.975	57.425	31.075
13.9	38.475	18.525	18.4	19.1	53.5	22.625	44.95	12.925	17.675	9.35	15.8	44.2	23.075	26.05	45.85
7.6	48.125	23.975	31.275	67.025	50.65	13.7	58.425	14.95	6.7	50	7.75	61.675	9.9	45.7	56.8
47.85	36.275	68.15	23.875	0	52.725	21.95	59.85	38.15	32.025	42.4	53.775	11.1	41.025	22.45	15.35
26.95	28.25	20.025	11.925	31.975	42.925	34.625	27.575	19.75	27.9	30.95	21.925	21.55	25.6	27.3	15.975
15.65	41.55	41	12.95	29.65	29.1	16.475	56.525	9.6	19.275	35.125	19.275	73.925	11.7	35.225	24.325
21.6	33.825	22.35	18.8	36.75	34.575	13	54.15	6.35	22.275	17.925	15.725	26.975	26.325	6.625	28.25
27.05	37.375	44.075	16.25	0	59.075	33.925	41.35	14.075	24.9	32.425	18.525	27.375	12.625	15.15	30.025
0	39.525	0	21.025	0	49.725	4.025	41.375	12.3	6.775	18	11.95	0	2.025	38.725	7.375
15.5	36.8	20.475	42.95	43.4	44.825	19.975	44.95	11.825	13.75	18.1	7.875	49.075	14.4	41.25	24.875
19.4	22.55	19.4	10.475	0	39.075	33.6	49.425	15.75	13.95	29.55	13.2	11.55	21.625	35.275	15
16.875	40.825	44.1	24.775	0	17.375	27.525	17.525	15.45	20.675	47.05	22.75	72.175	34.75	19.9	15.975
21.75	38.25	24.7	18.225	71.9	47.65	23.325	53.225	18.1	27.075	29.3	19.025	67.6	20.825	73.85	27.025
22.9	49.675	11.125	24.7	34.825	39.125	5.55	33.5	11.225	22.875	41.925	15.975	49.45	20.45	30.975	25.7
10.6	31.65	19.8	18.175	42.875	41.05	12.9	36	21.675	24.2	23.8	13.725	62.35	1.625	32.7	47.125
19.575	26.925	35.2	3.65	31.85	23.8	21.1	24.625	21.625	22.55	20.625	17.775	21.45	17.825	25.025	33.3
28.775	4.975	39.825	9.7	83.4	7.3	17.775	32.625	15.475	14.6	14.725	20	34.975	22.9	22.775	21.675
42.775	40.575	39.025	21.975	60.55	44.375	11.275	48.1	31.55	21.625	23.525	25.4	49.8	29.625	38.775	42.325
29.825	25.15	50.775	53.925	81.225	51.425	8.5	38.6	16.825	27.65	73.65	14.625	53.025	32.65	43.325	18.4
16.6	29.525	47.75	23.525	28.375	20.975	16.925	58.875	11.175	14.65	31.6	3.85	13.525	26.2	10.575	30
15.275	55.875	29.45	32.75	53.925	82.8	35.875	71.8	24.925	24.45	54.6	17.125	56.6	36.175	78.2	42.275
39.6	38.7	27.275	25.975	46.65	55.9	19.35	31.425	15.95	28.9	32.8	25.2	30.8	29.075	24.9	36.25
14.9	37.625	33.95	34.45	32.425	60.9	31.925	35.775	16.425	12.35	9.075	11.425	43.125	16.4	23.425	24
19.075	41.2	25.825	29.8	73.525	18.675	22	51.75	27.325	14.175	53.475	17.125	0	26.025	43.7	32.625
31.25	22.025	26.625	6.5	62.775	54.15	9.45	43.275	20.925	9.925	32.6	16.5	58.875	26.2	21.225	16.875
7.2	50.025	13.425	26.45	18.2	38.15	54.95	36.375	10.025	16.525	20.85	16.425	0	17.625	39.95	11.6
15.825	39.95	37.975	28.675	75.225	49.725	40.25	44.975	21.65	24.975	37.075	21.275	40.175	26.325	30.2	41.325
19	21.625	39.425	24.8	72.9	34.65	28.875	28.175	26.6	13.875	71	19.225	66.6	20.3	54.675	28.55
11.4	9	13.825	9.525	74.025	8.1	9.475	15.275	0	2.375	18.4	0	19.025	1.65	0	2.975
38.725	38.3	31.225	34.15	28.6	34.125	41.9	49.725	32.775	28.35	37.2	33.75	53.2	38.275	72.575	62.7
25.55	36.625	19.425	36.4	39.425	73.225	3.9	50.45	6.575	35	7.575	25.45	84.35	18.225	29.65	16.025
30.5	30.525	48.825	26.425	44.275	61.7	53.35	40.375	23.85	21.55	45.1	18.625	80.8	15.75	54.95	35.75
24.95	19.725	25.7	13.1	29.5	43.575	17.05	41.1	9.4	12.825	41.525	18.275	45.4	21.975	25.7	12.025
8.2	8.675	15.025	14.925	16	47.475	9.675	50.95	10.3	13.425	22.6	5.725	26.775	9.3	57.825	10.95
13.55	32.075	5.8	16.85	48.525	25.95	13.925	54.6	13.95	24.775	56.45	8.325	57.325	6.025	46.65	0
25.4	33.85	42	23.975	33.475	41.725	35.25	56.275	25.75	17.5	25.9	17.1	15.875	17.1	65.65	34.075
29.35	18.725	15.075	9.025	0	0	6.15	15.825	23.625	28.55	52.725	22.575	0	20.8	27.075	19.2
49.275	51.25	69.725	50.3	66.425	43.325	24.1	50.925	48.9	59.625	57.525	61.125	94.5	40.475	66.325	55.2
31.3	43.525	39	22.425	43.925	40.1	14.125	43.35	24.775	20.675	54.4	33.125	42.3	31.1	72.1	41.65
17.775	21.65	31.675	20.725	43.325	13.65	26.625	35.35	26.675	27.425	8.475	26.275	65.125	31.625	56.95	37.05
24.075	29.6	37.475	28.4	75.65	73.3	28.7	52.425	19.3	26.125	36.85	20.125	56.325	24.425	64.7	41.2
31.7	26.125	38.175	22.025	44.725	17.35	32.325	32.45	53.4	30.025	15.425	45.05	22.675	37.25	39.675	49.825
17.325	21.975	42.825	21.425	61.9	52.45	20.05	44.325	3.975	24.525	7.85	9.8	0	8.95	52.2	10.875
14.525	31.125	26.4	31.775	72.55	31.175	16.85	27.7	5.625	9.75	27.025	11.05	11.375	12.1	24.575	12.55
0	22.025	5.175	0	0	41.15	1.4	22.675	0	7.1	3.275	4.375	2.575	0	11.85	0
4.275	29.2	33.75	7.925	46.25	28.7	19	62.625	24.65	6.925	8.575	8.875	0	24.475	34.85	21.9
31.375	39.25	14.375	17.95	50.5	39.925	23.675	48.925	9.675	20	8.5	18.075	38.225	26.95	6.625	4.75
12.9	7.75	28.375	28.4	38.425	0	3.675	16.075	7.625	20.4	0	12.325	13.975	9.9	0	3.625
22.375	7.5	28.9	4	0	8.35	8.275	21.65	13	26.025	24.15	22.65	53.05	26.65	8.675	32.55
11.675	0	9.15	0	0	0	0	14.725	6.975	24.95	0	12.15	5.25	12.65	12.8	0
0	0	0	0	0	0	0	0	0	0	0	5.175	0	9.85	0	0
0	0	0	0	0	0	0	0	0	0	0	0	0	0	0	0
0	0	0	0	0	0	0	0	0	0	0	0	0	1.85	0	5.975
0	0	0	0	0	0	0	0	3	0	10.65	0	7.85	15.475	14.1	6.375
0	0	0	0	0	0	0	0	12.4	3.625	0	3.675	0	4.275	0	11.85
0	0	0	0	0	0	0	0	0	0	0	4.425	0	3.25	0	0
0	0	0	0	0	0	0	0	0	0	0	0	0	0	0	0
0	0	0	0	0	0	0	0	0	0	0	0	0	0	0	0
0	0	0	0	0	0	0	0	0	0	0	0	0	0	0	0
18.125	0	0	0	0	0	0	0	10.025	10.975	6.975	8.55	32.425	12.325	0	9.175
0	0	0	0	0	0	0	0	0	0	0	0	0	0	0	0
0	0	0	0	0	0	0	0	0	0	0	0	0	0	0	0
0	0	0	0	0	0	0	0	0	0	0	0	0	0	0	0
0	24.5	4.225	5.05	22.775	49.25	18.125	14.125	5.7	5.5	7.975	0	35.175	6.375	31.4	11.775
0	14.475	3.3	3.775	62.775	13.725	0	1.675	6.025	2.2	10.825	0	8.375	9.725	15.3	7.675
0	42.325	0	0	0	0	0	0	0	0	0	0	0	0	0	0
0	0	0	0	0	0	1.625	0	0	2.575	0	0	0	0	0	0
11.2	0	8.25	16.525	22.125	10.425	5.325	27.4	7.575	7.85	14.225	10.775	56.175	27.7	20.85	11.375
8.125	11.2	29.425	0	14.6	0	2.675	27.45	3.45	10.95	22.25	11.45	17.15	21.05	11.35	12.175
23.4	28.975	20.25	14.25	18.525	15.625	24.025	17	20.95	15.625	9.675	7.275	30.975	19.7	17.1	25.4
4.175	3.15	4.75	0	0	0	1.375	14.875	4.275	8.625	0	8.375	0	11.575	0	23.025
7.35	12.475	25.8	15.625	9.725	62.125	20.55	11.5	10.1	16.725	38.55	8.5	91.125	13.35	50.1	9.95
15.875	35.6	11.8	21.825	4.5	55.075	8.3	37.875	21.55	16.5	23.15	19.6	19.7	21.3	31.175	17.4
14.725	24.825	16.5	3.275	10.55	26.55	15.05	16.875	7.575	18.4	4.05	12.175	13.375	16.075	16.85	12.85
10.5	32.75	18.225	16.45	42.9	35.25	20.6	40.6	16.75	8.275	13.8	8.95	55.325	18.475	19.075	16.5
10.975	69.15	39.175	20.85	4.025	5.2	13.25	27.85	0	10.575	0	3.325	0	5.2	0	18.925
13.675	21.85	16.55	3.625	0	0	2.175	5.55	27.025	13.25	9.35	9.625	20.25	18.2	9.55	9.3
0	0	1.125	4	0	15.075	0	10.65	0	0	0	0	30.425	0	14.725	6.625
0	0	1.6	0	0	0	6.275	0	3.9	0	0	0	0	0	0	0
0	14.875	0.7	0	0	12.05	5.75	4.9	0	0	7.425	0	19.825	1.4	5.875	2.8
0	0	0	5.125	0	0	0	49.85	0	0	0	0	0	0	0	0
3.075	49.925	0	4.35	6.025	4.075	0	4.525	0	0	12.65	0	18.35	0	3.825	0
0	7.675	0	4.575	0	18.15	0	17.275	0	0	0	0	18.6	0	9.275	0
0	3.425	28.225	0	0	9.4	2.75	5.875	0	0	0	0	19.425	2.225	8.1	4.4
3.05	0	3.825	5.725	0	0	0	0	3.275	3.45	11.475	2.75	1.275	13.45	25.425	3.15
0	0	0.975	0	0	0	0	0	0	0	0	0	0	0	0	0
4.125	13.625	13.95	6.35	0	17.025	4.75	7.575	3.775	3.675	7.45	11.275	12.15	3.5	4.875	8.975
7.375	36.9	11.05	16.825	50.275	19.95	12.1	24.325	8.225	9.1	15.15	5.25	71.15	5.45	15.575	8.65
24.55	13.375	33.525	14.7	45.875	27.2	19.025	14.7	16.05	22.85	45.5	26.2	26.15	38.9	35.225	58.5
23.075	37.45	48.225	30.675	37.075	23	11.825	22.35	36.8	24.6	26.475	25.475	49.4	46.45	18.525	25.425
24.875	26.05	32.25	41.1	0	50.45	0	39.35	12.1	26.3	7.375	20.9	44.85	11.925	9.225	27.675
18.375	21.85	20.725	12.925	18.95	31.425	5.775	26.025	16.075	16.975	42.425	18.525	48.95	24.7	28.8	15.85
5.8	13.225	12.275	12.575	61.325	14.45	22	21.725	9.075	32.2	18.6	24.85	0	30.175	0	53.275
3.4	52.475	18.675	18.225	19.9	59.05	23.65	38.775	7.9	0	13.55	0	13.15	0	21.475	0
18.4	24.95	20.85	29.325	45.225	39.85	16.65	29.2	19.25	20.325	34.15	18.475	16.875	23.175	48.925	42.625
23.775	67.95	64.3	26.875	24.75	40.975	7.375	58.375	29.6	26.325	25.425	26.45	38.1	15.8	24.95	48.125
43.4	39.425	34.5	31.25	38.75	44.675	23.7	41.1	40.175	42.125	40.9	46.175	46.625	48.625	19.175	67.2
16.825	27.15	30.725	26.725	57.45	29.525	35.5	32.825	19.775	28	33.025	27.35	44.6	25.35	31	11.15
15.075	48.75	19.65	21	67.9	41.25	11.875	53.725	23.175	12.45	53.825	23.425	63.375	19.875	52.675	21.15
26.075	46.025	38.625	29.85	25.925	60.325	31.075	40.325	44.175	27.525	38.575	25.775	0	33.85	79.4	44.75
4.175	17.15	18.525	5.025	16.525	8.9	15.4	32	13.1	11.425	6.575	10.875	12.025	9.325	12.275	9.875
35.7	30.025	20.575	24.825	0	30.525	13.4	24.15	17.7	22.425	7.65	20.975	73.925	19.05	83.4	52.25
10.575	36.45	17.25	7.95	32.4	71.8	11.725	48.125	5	10.125	9.6	11.875	42.375	10.3	61	7.875
41.15	31.9	15.425	12.45	0	36.375	7.225	40.8	25.3	17.475	12.75	13.425	26.425	21.9	9.575	44
15.9	57.35	34.6	12.7	61.45	40.35	36.05	42.025	19.7	13.275	29.175	9.375	22.05	17.1	39.75	30.425
15.45	25.4	2.825	20.6	64.875	27.225	26.875	39.275	13.475	10.875	8.5	15.275	35.125	21.925	9.65	38.2
16.075	42.775	21.4	38.4	16.175	40.85	12.525	42.175	22.45	23.325	35.375	26.75	34.3	24.825	54.675	41.15
42	25.3	14.85	20.6	53.225	36.75	19	12.475	15.425	14.875	59.925	16.675	0	21.675	53.1	14.675
25.95	30.1	32.3	21.75	61.1	46.2	32.05	43.15	24.275	16.775	62.25	23.2	26.675	43.375	67.975	35.75
30.875	49.5	48.325	46.025	48.775	51.25	41.975	71.8	26.45	31.7	60.4	26.95	53.95	44.3	44.175	44.5
28.025	60.725	27.35	28.225	4.775	24.15	22.95	28.475	14.3	36	50.3	43.575	0	22.25	13.95	58.325
33.375	35.825	18	27.025	16.2	45.05	7.075	35.7	18.475	18.575	9.7	18.5	26.475	15.625	13.75	29.825
9.975	30.65	7.025	24.175	43.45	42.95	36.875	39.8	4.975	0	14.4	0	36.95	5.55	6.1	20.025
5.15	25.025	44.7	16.95	60.15	43.025	21.5	47.975	10.325	12	39.5	11.85	56.15	12.1	68.3	0
28.15	49.7	53.85	30.65	72.325	47.225	27.675	55.5	23.875	29.275	17.975	27.725	53.65	45.875	47.375	39
36.25	30.925	54	33.375	50.7	42.7	26.375	46.625	29.725	48.175	53.375	49.775	50.15	40.575	50.55	42.025
27.375	26.125	47	23.025	62.3	21.8	35.95	32.775	22.475	25.475	29	19.475	29.275	45.025	34.9	46.05
13.15	22.125	30.725	21.8	37.95	59.275	21.725	52.775	15.225	13.1	48.4	8.1	33.075	7.75	40.225	13.775
15.85	30.575	26.85	35.675	73.3	71.775	43.675	54.525	8.2	14.375	65.025	10.625	62.8	18.525	49.6	50.275
10.325	41.85	26.6	19	40.425	25.65	24.675	42.125	11.625	12.25	36.1	15.9	65.9	10.6	25.3	19
28.35	42.875	48.1	42.875	48.5	46.775	52.65	52.375	14.825	17.8	43.375	13.925	78.25	32.825	77.95	36.425
20.45	42.5	33	16.825	42.475	28.775	28.45	26.675	22.425	15.25	53.425	21.15	78.1	16.9	48.3	29.8
39.2	57.45	32.25	24.725	0	44.4	27.65	18.125	29.125	29.375	58.75	36.375	37.775	39.55	92.375	64.75
22.175	66.95	40.475	32.3	0	31.25	15.975	55.1	26.6	47.75	28.125	51.025	28.675	38.525	20.65	49.45
19.95	35.275	42.1	23.175	0	37.35	12	30.975	28.45	42.875	30.1	29.1	20.15	42.325	41.575	48.1
32.15	31.125	49.25	32.05	95.05	50.45	35.45	14.8	25.825	32.3	41.95	26.225	25.625	34.275	14.45	36.15
11.95	59.7	39.025	49.525	47.65	42.75	20.95	36.3	15.525	28.525	13.05	25.45	32.025	21.025	24.7	26.775
28.4	27.05	20.65	27.1	53.1	17.875	19.725	16.325	32.3	47.05	58.1	40.4	81.55	46.9	26.275	34.45
22.25	13.9	32.1	21.875	0	13.55	26.225	15.325	19.375	21.25	37.725	23.775	35.5	29.725	25.075	24.65
17.575	26.45	41.775	22.825	54.975	49.35	15.75	39.675	13.15	25.05	47.725	19.8	73.05	30.425	32.825	26.525
6.1	16.7	8.225	0	0	9.675	0	46.1	7.525	4.45	6.825	8.225	33.875	3.35	0	11.5
16.075	37.275	27.45	27.925	76.5	19.825	29.425	54.2	29.275	22.2	18.175	15.275	19.45	23.425	51.175	45.3
22.7	24.525	20.2	6.7	67.225	17.65	0	28.25	5.775	23.7	39.7	18.15	8.525	18.85	73.825	8.35
8.9	25	10.95	21.525	0	37.875	15.775	64.325	4.65	7.75	18.5	10.075	15.45	9.075	10.525	7.775
13.825	37.575	42.45	25.35	37.45	35.525	27.2	25.05	3.825	27.825	28.5	17.225	16.175	13.95	82.725	28.4
31.65	35.575	33.625	26.075	7.15	49.1	11.775	32.875	39	45.275	29.85	49.725	0	31	29.875	40.05
36.975	35.05	55.55	30.875	21.1	39.35	17.275	37.05	27.675	41.85	31.675	35.65	76.2	42.95	76.95	47.875
27.1	63.3	22.85	58.55	0	40.85	35.875	92.275	33.8	11.725	37.85	19.35	56.5	23.95	38.65	30.2
40.575	40.425	59.65	35.2	42.925	44.85	43.1	42.175	23.325	38.525	31.9	30.35	0	37.2	53.675	74.15
10.35	38.95	10.475	14.8	19.175	42.95	0	47.075	8.175	8	12.475	11.75	39.15	17.3	7.35	13.425
17.675	35.225	20.65	21.875	28.025	53.65	17.325	42.725	16.9	16.975	15.95	21.575	32.925	22.2	66.425	36.225
20.85	9.425	27.15	26.625	50.425	59.85	9.325	23.625	11.35	30.45	18.6	9.1	6.575	7.85	57.775	14.35
4.45	19.2	23.875	10.65	27.6	15.475	22.725	32.8	23.4	16.075	13.45	9.05	59.575	22.75	43.825	12.2
8.675	84.975	31.475	26.825	55.475	75.575	24.55	52.425	31.875	24.575	28.025	12.3	0	23.275	57.95	21.45
12.025	7.05	26.625	10.35	31.95	32.775	2.475	31.8	7.525	5.55	6.175	3.475	29.55	4	16.625	27
9.7	68.3	19.825	57.3	44.5	53.075	13.45	68.275	7.225	6.175	41.35	5.75	62.3	10.875	47.35	16.475
25.325	28.875	30.65	6.4	47.4	44.125	14.375	6.325	9.425	29.575	10.8	13.425	40.525	19.025	56.125	12.65
9.275	39.35	42.45	29.325	35.15	41.875	17.675	52.05	10.575	16.55	25.025	7.875	45.3	13.15	65.975	19.25
34.9	18.125	43.275	10.8	42.1	16.4	10.8	34.075	21.125	30.5	21.625	19.15	0	17.575	1.925	40.15
5.325	13.525	3.675	6.65	0	23.175	8.975	47.875	7.65	8.975	14.025	4.425	28.725	13.475	6.775	11.025
25.825	0	19.925	0	0	0	11.275	8.525	4.7	17.6	24.825	10.2	25	16.675	26.2	25.25
6.825	10.45	1.35	5.9	18.275	13.525	7.025	5.85	6.525	12.15	24.25	4.525	33.125	5.35	19.55	20.2
38.575	51.875	35.225	19.05	0	0	52.95	40.125	28.675	34.6	50.1	45.55	0	59.45	66.2	51.325
14.55	40.7	22.8	16.3	35	16.7	3.175	35.325	67.8	16.2	50.225	9.725	33.325	12.75	39.5	37.3
15.675	33.55	19.45	24.25	0	28.975	12.65	36.45	10.6	16.675	11.05	3.05	57.8	19.275	50.75	14.55
8.5	15.85	29.875	21.65	6.85	32.775	16.875	53.9	6	20.925	15.575	16.025	42.475	9.525	20.325	19.325
3.45	0	0	0	0	0	0	0	24.175	2.35	0	3.025	0	3.325	0	0
11.075	5.425	26	3.225	0	0	9.425	3.5	22.45	11.925	12.95	13.775	21.175	13.175	4.55	30.45
9.9	10.275	26.625	5.7	52.1	24.85	15.65	31.25	13.925	10.775	9.55	19.55	40.55	18.675	34.6	34.775
23.275	5.575	12.975	4.45	29.225	17.475	3.45	31.875	26.075	18.5	38.35	19.925	18.05	30.2	25.45	20.45
29.625	47.2	49.6	36.7	65.2	51.2	43.8	55.55	7.325	17.95	44	11.2	52.6	21.9	38.35	28.65
17.275	16.275	23.925	15.875	41.1	26.425	11.575	18.5	3.65	15.025	14.2	12.575	0	17.35	29.825	21.3
10.975	38.575	12.075	26.7	39.5	42.825	19.1	36.625	13.625	13.15	31.275	16.675	0	18.2	17.125	18.625
6.625	33.4	18.875	16.025	80.35	55.1	15.7	41.5	10.3	5.25	11.75	6.75	63.4	0	62.85	25.8
18.6	52.975	36.3	19.775	92.5	46.975	36.375	60.4	13.6	17.7	36.275	14.275	11.1	37.525	23.45	17.45
3.575	30.05	24	24.325	27.625	50.65	14.3	30.925	23.975	11.85	41.125	17.65	44.5	21	42.525	32.2
38.1	19.8	42.9	18.825	5.3	34.625	26.625	58.675	21.075	26.175	31.95	28.675	27.725	39.85	56.675	52.875
64.625	51.05	63.15	51.275	27.55	7.825	29.025	73	39.85	57.9	72.425	45.25	54.575	45.45	28.1	70.05
28.075	44.75	39.65	30.775	0	15.525	10.25	44.825	25.175	31.125	56.2	27.25	0	15.9	20.25	26.1
28.75	28.7	42.25	31.1	14.05	52.3	26.7	50.95	19.075	36.15	50.45	16.7	70.55	24.275	68.4	37.575
15.7	24.825	24.475	30.35	8.55	30	6.7	21.1	16.125	20.825	5.35	15.95	48.725	28.2	20.475	29.85
13.975	29.45	18.1	18.3	78.875	23.975	20.95	25.9	10.075	10.775	35.4	13.85	64.25	34.2	65.85	22.825
14.05	27.975	17.325	14.175	46.95	25.725	21.95	22.7	24.6	34.575	66.15	22.825	0	20.375	83.225	46.375
25	26.475	35.825	14.075	0	23.55	6.85	48.9	11.225	33.925	21.2	28.65	67.4	30	55.55	21.55
24.775	32.575	35.125	22.625	38.425	33.45	12.575	33.65	29.15	16.55	12.525	21.725	46.325	35.625	39.3	21.025
26	62.625	48.05	44.175	0	41.275	20.175	80.1	18.975	20.775	36.625	19.125	41.25	18.25	52.3	25.775
11.5	50.775	31.6	46.2	57.725	44.6	29.85	68.825	14.5	16.8	47.1	14.075	52.25	29.225	53.45	34.625
39.775	64.025	43.725	60.375	75.95	55.725	39.475	63.275	36.35	34.95	73.25	42.8	65.925	49.525	55.85	60.825
26.1	31.875	53.125	24.175	71.775	67.2	36.725	26.05	16.575	22.95	50.5	26.4	0	30	37.15	28.225
18.925	35.825	45.025	11.625	78.6	47.825	46.675	30.05	12.825	19.875	25.9	17.4	56.35	19.125	59.85	20.175
22.2	41.65	24.725	20.675	65.475	31.525	20.7	21.775	13.025	24.925	10.775	19.825	77.375	27.025	35.45	44
11.8	16.3	14.175	7.625	10.475	45.075	0	34.375	10.825	19.2	0	15.35	0	19.325	1.825	8.375
18.275	35.2	20.3	21.8	29.725	41.1	24.2	64.375	16.7	21.625	30.725	10.125	31.225	9.675	24.475	27.2
33.8	41.875	59.45	15.325	64.575	43.575	20	57.65	14.125	15.825	20.775	17.7	79.8	25.075	45	45.875
28.5	55.4	37.15	38.625	43.675	48.225	26.275	40.25	15.25	39.7	39.875	27.525	0	70.4	27.45	33.85
34.9	63.525	45.975	49.1	70.425	78.1	29.625	80.85	39.9	38.125	37.2	34.75	35.4	39.525	36.45	38.475
30.65	30.3	21.05	20.05	0	51.325	21.35	41.375	15.475	55.875	68.325	26.55	63.375	12.925	49.05	17.125
26.125	13.475	30.3	41.2	16.575	62.55	32.3	53.975	32.225	43.575	29.75	47.35	56.3	31.725	22.175	32.5
25.825	34.975	13.175	17.2	27.775	12.75	13.65	29.725	8.375	20.8	23.65	18.725	67.675	23.25	48.85	30.35
18.675	21.1	14.275	18.225	16.675	26.125	7.95	59.55	8.2	17.525	22.725	16	56.55	11.525	42.325	12.275
3.425	26.9	3.4	19.125	36.475	46.95	13.9	47.8	10.825	15.625	14.775	6.35	0	15.575	64.125	9.85
16.775	28.2	12.55	24.1	35.95	40.475	12.025	28.175	13.225	25.3	13.375	19.9	74.525	16.1	60.1	12.875
9.95	19.125	27.375	12.075	52.25	24.875	23.725	36.475	7	9.75	11.55	8.35	14.35	6.5	46.675	17.175
40.425	59.875	41.525	45.075	22.575	71.725	11.325	40.45	26.175	39.475	56.925	28.675	69.175	30.7	20.725	31.625
15.7	31.65	37.575	30.2	50.3	49.075	20.475	42.6	19.675	18.075	34.25	16.875	24.575	20.75	29.3	29.625
27.625	42.525	52.05	38.175	45.25	28.7	12.55	52.375	26.275	40.625	37.925	52.275	0	45.225	56.5	57.375
44.7	67.1	30.5	37.65	0	52.25	40.475	73.275	25.75	40.525	31.4	41.8	57.05	32.875	55.55	59.25
58.775	53.7	62.225	41.7	74.8	59.975	36.85	47.9	44.275	54.025	40.95	37.85	39.275	57.075	71.875	43.5
21.2	51.25	40.325	48.475	58.325	57.4	45.7	44.45	28.8	35.75	50.2	31.25	59.35	30.85	33.775	44.475
9.45	40.3	17.4	26.3	32.8	53.225	25.125	42.525	21.125	23.3	25.85	17.575	37.45	34.6	57.2	18.475
30.175	11.875	41.85	42.425	14.625	40.9	22.025	61.225	11.05	20.05	19	16.45	45.475	21.75	17.25	32
12.975	59.875	18.2	14.925	0	36.5	35.9	41.675	15.25	16.525	18.95	18.325	41.35	14.9	45.5	22.2
18.575	25.5	20.525	37.475	47.525	32.375	35	54.1	15.65	17.25	20.15	9.475	13.525	3.825	52.6	7.35
16.925	31.975	13.075	20.175	27.175	76.675	3.075	51.125	15.6	27.25	17.75	23.9	56.175	16.775	26.4	22.85
10.975	41.7	12.85	13.525	9.1	55.325	25.9	63.675	12.225	9.825	19.625	11.175	28.475	11.65	39.25	11.55
22.875	30.475	35.1	16.3	60.25	39.85	14.475	15.2	25.7	24.2	38.725	21.8	56.6	25.775	40.95	21.7
22.05	11.2	28.925	7.375	61.1	17.4	14.15	14.85	10.175	22.7	9.275	18.8	24.95	16.175	25.3	15.05
8.4	11.375	10.6	0	29.325	0	2.6	16.775	4.775	13.775	11.75	4.2	16.65	5.575	31.575	12.4
24.25	39.725	26.75	15.65	13.525	51.575	27.75	19.925	18.275	21.775	28.85	20.475	99	30.175	52.825	31.925
11.725	0	4.375	0	0	0	0	0	0	11.55	0	11.075	6.925	9.25	0	0
4.875	0	14.85	0	0	0	0	0	0	21.325	0	14.525	0	14.675	0	0
0	0	0	0	0	0	0	0	0	4.525	0	3.9	0	8.6	0	14.625
0	0	0	0	0	0	0	0	0	0	0	0	0	0	0	0
0	0	0	0	0	0	0	0	0	0	0	4.875	0	4.25	0	0
0	0	0	0	0	0	0	0	0	0	0	0	0	0	0	0
0	0	0	0	0	0	0	0	0	0	0	2.55	0	0	0	0
0	0	0	0	0	0	0	0	0	0	0	3.575	0	0	0	0
0	0	0	0	0	0	0	0	0	0	0	0	0	0	0	0
0	0	0	0	0	0	0	0	0	0	0	0	0	0	0	0
0	0	0	0	0	0	0	0	0	0	0	0	0	0	0	0
0	0	0	0	0	0	0	0	0	0	0	0	0	0	0	0
0	0	0	0	0	0	0	0	0	0	0	0	0	0	0	0
0	0	0	0	0	0	0	0	0	0	0	0	0	0	0	0
0	0	0	0	0	0	0	0	0	0	0	0	0	0	0	0
0	0	0	0	0	0	0	0	0	0	0	0	0	0	0	0
3.15	0	3.25	0	0	0	0	0	0	0	0	0	0	0	0	4.9
0	0	0	0	0	0	0	0	0	0	0	0	0	0	0	0
0	0	0	0	0	0	0	0	0	3.55	0	4.525	0	0	0	0
0	0	2.775	5.375	0	0	2.875	0	4.375	16.3	0	22.35	28.775	5.375	16.05	0
4.65	39.425	4.575	12.675	29.05	20.225	7.3	41.65	10.175	10.375	19.05	21.1	23	18.45	22.85	22.075
3.775	28.175	5.1	33.775	20.875	48.7	12.475	40.3	3	3.475	0	0	42.575	0	24.1	0
9.6	50	15.45	23.425	61.225	46.95	6.125	36.675	11.85	21.2	23.7	24.95	36.025	23.3	0	15.65
35.725	19.35	28.025	21.2	52.8	33.2	21.475	47.3	10.625	26.8	23.125	30.4	44.075	37.65	9.4	26.85
5.775	26.525	20.25	43.275	34.7	34	12.725	35.575	10.05	3.875	8.275	12.6	49.775	13.425	30.675	29.725
12.4	43.075	49.9	8.55	18.1	43.775	7.725	34.425	7.05	21.675	31.25	16.1	28.15	16.125	69.15	14.975
0	5.375	0	13	0	20.325	0	11	0	5.85	0	0	0	0	0	0
6.6	20.15	8.275	0	11.3	21.725	2.975	19.8	7.075	12.75	20.675	9.65	6.025	11.075	11.175	13.35
8.025	0	1.575	0	0	0.875	0	0	6.075	21.45	11.625	27.625	24.95	32.15	0	21.525
0	0	0	0	0	0	0	0	6.15	0	4.8	0	0	0	0	0
0	0	0	0	0	0	0	0	0	0	0	0	0	0	0	0
0	0	0	0	0	0	0	0	0	0	0	3.975	0	4.35	0	0
0	0	0	0	0	0	0	0	10.4	0	0	0	0	3.675	0	0
0	0	0	0	0	0	0	0	0	0	0	0	0	0	0	0
0	0	0	0	0	0	0	0	0	0	0	0	0	0	0	0
0	0	0	0	0	0	0	0	3.325	0	0	2.65	0	2.95	0	16.175
0	0	0	0	0	0	0	0	0	0	0	0	0	0	0	0
0	0	0	0	0	0	0	0	0	0	0	0	0	0	0	0
6.625	0	38.45	5.025	0	0	0	0	17.375	4.625	21.35	5.4	0	20.6	38.3	33.425
0	0	0	0	0	0	0	0	0	5.4	0	6.375	0	7.725	0	0
0	0	0	0	0	0	0	0	0	4.575	0	6.075	0	0	0	0
11.5	20.75	7.8	8.775	15.375	22.45	6.425	15.875	16.35	16.025	16.025	18.75	36.775	4.025	19.475	5.475
16.45	4.875	51.575	4.425	50.875	32.175	9.55	10.8	26.35	15.75	5.85	7.7	0	13.1	26.175	7.1
14.6	20.95	8.95	8.725	83.65	13.975	2.325	9.325	11.1	10	3.425	4.975	7.825	9.4	30.125	27.2
4.6	56.8	11.1	17.625	12.55	41.575	17.825	35.275	5.6	4.25	20.025	3.625	0	4.525	28.375	9.8
3.975	9.025	6.3	10.8	11.325	10.9	2.025	15.7	0	0	7.125	0	23.7	0.875	8.125	7.3
8.5	25.575	2.8	28.675	52.45	37.1	11.875	30.25	4.175	16.575	23.1	22.775	71.625	16.25	27.8	23.3
5.4	25.375	8.05	13.825	0	30.95	10.325	33.375	2.75	5.75	19.05	10.7	38.125	5.325	8.975	9.925
15.5	22.025	21.35	20.05	89.05	41.025	13.025	38.15	12.125	11.475	18.375	14.575	36.85	25.55	54.6	15.8
5.6	21.375	13.5	10.45	31.075	28.675	22.4	31.15	8.525	5.5	28.95	2.575	43.95	4.625	27.925	6.925
15.575	36.45	25.725	14.525	42.75	32.65	21	28.45	12.55	13.825	26.575	10.8	32.325	18.025	44.05	28.25
16	21.225	13.425	12.8	9.6	26.225	18.85	30.025	14.075	17.35	15.775	18.975	0	35.975	0	24.6
8.9	6.75	12.625	0	47.55	0	10.325	4.875	0	10.55	12.5	19.65	0	20.575	0	13.125
15.85	35.975	11.325	25.675	28.95	38.2	21.775	24.925	9.875	13.5	31.2	11.25	48.625	20.5	12.75	38.6
37.85	28.925	45.825	21.35	0	50.025	5.9	3.65	20.6	31.325	60.55	25.35	25.525	31.4	32.9	39.925
15.65	25	47.575	28.075	26.525	36.8	9.525	37.075	16.525	25.225	57.075	11.85	42.125	14.35	0	20.95
0	8.375	4.875	0	0	0	0	0	0	0	0	0	0	0	0	0
0	0	0	0	0	0	2.4	0	0	0	0	0	0	0	0	3.2
3.35	8.4	2.95	0	24.55	3.425	2.75	13.025	10.05	0	3.825	0	19.05	3.475	0	25.05
3.025	8.3	3.275	7.4	27.675	72.7	7.7	27.625	2.525	0	0	0	25.325	0	49.85	20.225
5.225	5.925	16.65	0	0	18.675	3.525	12.05	4.25	4	6.25	5.075	27.45	8.975	0	6.325
18.475	11.7	6.125	10.525	52.525	20.85	21.65	18.775	11.05	10.925	26.625	9	58.775	15.725	53.625	21.65
18.075	40.875	38.875	12.375	74.4	0	2.6	9.55	5.95	6	17.05	18.825	12.275	11.775	19.325	15.475
23.35	36.25	19.15	17.225	69.575	53.725	10.75	22.075	6.375	12.825	28.725	27.65	67.925	22.7	50.65	22.425
4.325	28.675	23.05	9.2	27.75	50.075	20.75	26.05	8.5	12.35	44.625	12.225	89.475	32.95	55.775	23.125
16.075	29.85	10.175	24.875	42.375	33.25	12.55	40.35	0	12.425	0	8.6	31.375	17.175	21.475	9.3
19.9	18.8	14.625	19.4	0	66.475	19.75	37.3	2.9	19.4	24.7	23.325	37.4	21.475	14.125	46.075
15.85	29.975	28.025	24.575	44.375	38.425	43.275	28.875	14.875	20.675	33.675	24.975	36.1	26.75	21.1	23.575
13.45	47.025	26.075	33.6	27.125	55.175	16.1	32.65	7.075	8.1	38.075	11.75	77.65	14.9	47.05	16.95
5.675	19.475	7.475	17.75	0	30.225	23.675	16.525	4.7	13.7	0	4.85	6.7	5.175	23.525	0
12.55	57.875	33.975	42	69.125	61.075	24.4	65.925	17.375	17.8	28.025	14.55	42.925	23.075	42.9	19.675
19.3	43.675	34.225	48.075	28.825	62.5	36.05	64.85	9.85	37.2	63.3	44.525	67.45	52.4	55.15	38.725
27.675	55.675	46.25	40.175	63.875	64.65	33.55	36.55	31.3	24.1	57.2	16.95	58.175	35.45	52.175	27.95
20.65	38.225	6.675	24.775	23.625	17.925	14.3	38.075	0	8.025	0	10.175	0	33.7	0	9.9
12.6	41.725	19.5	22	65.325	49.025	29.175	37.05	15.45	9.3	43.35	10.275	0	14.5	27.55	23.75
8.625	17.525	8.275	8.225	32.55	40	3.45	37.025	4.225	16.15	7.1	17.125	55.8	19.675	36.575	37.5
20	38.85	13.2	7.575	31.65	79.25	7.6	35.65	16.775	18.2	20.975	14.5	58.15	17.675	59.475	26.575
25.45	41.175	40.1	22.45	15.675	63.125	6.75	29.825	8.475	21.1	38.525	20.75	21.65	21	23.675	18.025
24.7	7.6	9.15	14.95	0	27.325	4.25	15.125	11.4	26.75	0	16.6	0	21.275	24.3	31.425
10	7.975	11.7	6.9	47.475	8.225	4.25	32.225	12.25	12.375	27.925	8.3	57.6	11.175	7.625	18.65
9.175	36.75	31.475	34.75	53.275	47.8	19.775	57.95	6.4	10.8	23.025	4.925	56.45	12.625	53.475	24.475
47.775	73.4	57.25	51.15	31.05	53.375	28.725	84.675	40.425	49.475	62.425	24.925	0	44.45	75.825	36.25
23.55	26.1	24.7	9.25	56.75	27.225	30.95	17.525	35.3	35	72.875	33.85	65.8	36.475	20.475	55.325
17.35	34.975	30.1	37.375	41.55	24.55	3.275	29.7	18.275	35.475	52.225	32.6	54.4	39.3	23.15	36.05
21.225	53.975	29.575	39.425	23.95	30.8	20.775	77.35	14.475	15.3	34.7	15	52.9	19.9	56.175	19.35
26.2	35.225	41.925	25.275	0	26.375	23.85	47.45	4.4	13.725	4.275	27.05	0	40	13.875	0
22.5	72.3	24.825	32	62.4	86.3	25.1	80.425	29.875	23.35	58.05	19.15	51.725	19.425	45.175	36.525
16.7	16.075	23.05	23.225	9.65	37.9	15.15	40.975	0	6.325	23.65	0	70.225	4.95	45.375	2.85
7.975	20.3	10.8	8.7	19.05	28.825	29.975	30.1	14.425	24.575	5.8	6.25	53.325	18.225	12.825	13.825
11.05	36.325	17.5	28.7	15.775	44.825	15.05	51.325	7.95	11.625	27.1	11.75	44.375	19.7	46.95	10.225
14.925	41.85	7.25	12.775	0	57.475	2.6	34.3	13.175	15.9	36.125	17.55	0	16.325	0	40.175
10.775	19.275	6.15	5.225	32.175	10.275	17.375	15.275	12.775	21.425	13.275	17.2	32.975	9.975	0	19.4
4.85	19.75	16.675	4.65	14.025	25.35	3.075	7.6	4.35	14.175	3.825	3	8.4	6.15	16.575	20.525
7.85	28.05	5.425	11.9	24.75	12.125	6.75	19.25	14.525	16.7	16.125	7.825	56.75	8.825	62.9	23.1
5.025	11.95	6.825	10.675	66.975	14.95	3.875	21.2	19.625	18.325	15.4	7.675	0	11.675	53.4	18.825
11.4	0	7.075	0	0	0	5.75	0	3.875	16.925	4.975	7.025	0	8	0	9.45
0	3.05	1.525	3.25	28.175	0	1.55	0	0	0	0	0	0	0	0	4.05
3.825	0	2.475	0	3.4	6.9	1.85	3.075	15.675	7.1	23.575	4.175	0	7.675	8.375	4.675
0	0	0	0	0	0	0	0	16.625	0	38.025	3.925	44.775	33.2	8.825	63.55
0	0	0	0	0	0	0	0	0	4.15	4.85	4.925	9.675	3.975	0	7.7
0	0	0	0	0	0	0	0	0	0	0	0	0	0	0	0
0	0	0	0	0	0	0	0	0	0	0	0	0	0	0	0
0	0	0	0	0	0	0	0	6.275	0	5.825	3.575	0	8.75	0	6.5
0	0	0	0	0	0	0	0	0	5.35	0	11.8	0	5.4	0	0
0	0	0	0	0	0	0	0	0	0	0	0	0	0	0	0
0	0	0	0	0	0	0	0	0	0	0	0	0	0	0	0
0	0	0	0	0	0	0	0	0	0	0	0	0	0	0	0
0	0	0	0	0	0	0	0	0	0	0	0	0	0	0	0
0	0	0	0	0	0	0	0	0	0	0	0	0	0	0	0
0	0	0	0	0	0	0	0	0	0	0	0	0	0	0	0
0	0	0	0	0	0	0	0	0	0	0	0	0	0	0	0
0	0	0	0	0	0	0	0	0	0	0	0	0	0	0	0
0	0	0	0	0	0	0	0	4.025	0	0	5.7	0	5.15	0	4.225
0	0	0	0	0	0	0	0	0	0	7.7	0	7.7	4.6	5.35	0
0	0	0	0	0	19.525	0	6.975	0	0	0	0	0	0	0	0
0	0	0	0	0	0	0	0	0	0	0	0	0	0	0	0
5.2	0	25.55	8.725	0	0	2.875	0	5.225	4.6	4.325	4.75	0	7.75	8.375	6.325
0	0	0	6.2	0	17.925	10.425	0	0	0	0	0	0	0	7.25	0
6.1	33.55	5.275	10.45	0	15.75	5.425	16.125	8.45	22.45	14.725	20.5	19.825	10.125	20.425	5.825
0	0	0	0	0	4.475	0	7.575	0	0	0	0	0	0	19.35	0
13.525	19.275	7.6	21.3	6.825	42.2	12.5	17.6	6.725	15.9	27.4	18.725	47.975	15.725	31.625	3.65
15.125	28.175	14.875	20.225	43.225	52.25	26.05	34.8	24.075	11.825	31.35	26.025	60.675	12.25	54.225	24.975
18.35	18.05	15.05	10.675	42.6	19.35	11.35	19.625	9.5	20.075	13.675	7.85	9.6	29.65	17.825	21.275
10.575	0	4.55	15.725	0	57.725	24.75	9.625	9.225	8	8.475	10.1	0	17.05	24.8	29.55
22.35	7.175	13.875	10.9	39.175	4.85	5.825	22.6	21.725	17.1	11.175	17.55	14.55	15.2	25.75	9.85
10.25	4.45	17.175	5.05	54.6	41.625	17.075	12.75	16.7	9.55	11.125	19.425	57.6	30.275	17.675	18.1
4.675	26.775	22.575	16.1	6.175	34.275	7.875	40.05	0	6.3	0	4.275	26.125	7.875	35.25	0
12.3	26.35	19.9	5.225	29.35	8.8	6.475	43.075	5.65	14.95	37.15	7.825	17.25	22.75	14.225	13.125
19.675	3.175	20.975	15.55	0	28.925	23.925	30.8	29.475	14.925	43.2	22.8	0	22.45	38.375	21.025
5.65	10.325	23.2	6.65	33.375	32.45	6.425	0	7.9	15.375	8.7	14.85	53.725	12.075	41.8	6.075
6.725	75.05	24.7	23.625	0	83.075	4.325	10.175	21.5	7.825	18.45	14.45	87.325	10.2	2.8	8.325
16.125	20.05	34.775	24.325	80.525	66.2	18.35	47.875	10.85	13.975	36.675	17.275	40.3	24.4	35.25	25.875
16.2	35.075	6.125	24.725	18.975	55.025	5.325	61.475	30.25	14.95	20.75	31.975	29.225	30.7	36.55	29.575
27.575	27.55	38.1	36.55	34.35	39.8	37.2	36.15	12.25	16.25	25.425	17.1	32.7	30.825	14.1	39.25
17.175	33.4	10.85	24.65	20.8	42.125	19.85	41.8	11.775	16.65	20.2	11.575	19.775	23.85	36.9	22.225
8.375	28.125	15.725	16.825	8.8	43.825	13.35	42.8	18.9	12.775	28.95	17.1	59.475	21.5	25.9	33.725
8.05	24.7	27.275	20.775	45.35	36.275	12.925	12.4	10.525	12.575	16.275	16.85	45.4	13.175	51.45	6.425
11.375	23.875	23.1	17.225	13.325	14.375	15.25	34	20.925	9.15	21.35	16.425	0	20.8	18.325	13.95
7.95	19.125	20.975	15.35	0	50.625	22.5	65.125	15.15	6.9	57.5	4.85	31.425	8.2	47.225	28.95
8.925	29.7	13.5	5.55	52.925	15.5	5.425	34.15	2.95	10.85	15.6	4.925	39.075	0	55.35	14.1
35	49.975	34.05	54.075	51.725	40.7	33.3	49.975	29.95	41.475	32.7	33.925	54.65	49.775	30.7	58
12.05	62.475	37.5	26.525	3.025	83.675	10.55	38.775	30.375	16.725	42.775	21.95	49.45	32.4	14.1	43.15
27.75	35.6	73.875	37.975	29.2	67.075	17.275	41.825	14	52.5	30.975	21.375	63.65	32.05	58.775	32.3
8.55	27.4	31.925	17.575	60.85	37.15	15.425	39.2	18.8	8.9	27.825	14.3	32.25	17.6	17.05	33.125
0	34	5.25	15.5	39.7	31.15	10.7	72.1	0	4.2	32.775	4.725	49.475	14.725	98.45	9.9
10.075	8.725	17.925	13.65	43.625	24.7	16.8	30.6	16.275	11.85	48	7.225	30.125	26.5	18.925	20.7
22.275	31.6	38.5	17.875	31.325	42.325	27.825	58.175	26.95	17.225	48.125	21.15	89.15	22.725	53.175	45.925
6.175	26.8	4.625	19.025	0	26.95	11.975	44.375	10.7	8.225	0	12.925	23	19.375	20.825	14.475
25.675	48.075	40.225	29.8	45.2	59.7	28.775	65.45	28.825	37.125	72.925	30.225	89.95	47.225	89.825	40.225
23.1	15.525	29.575	26.1	11.975	35.5	16.275	31.25	13.7	24.975	39.925	19.375	65.425	19.725	36.45	19.45
8.7	36.9	29.75	10.925	66.875	35.5	14.725	49.425	9.825	6.325	58.625	6.575	0	8.225	26.325	0
15.525	39.85	54.975	19.4	6.65	35.625	12.525	72.2	0	18.025	12.2	5.875	42.125	3.4	24.675	9.525
11.525	13.35	12.875	11.55	51.025	26.875	15	19.95	6.925	19.15	27.975	14.15	73.975	42.025	54.75	17.225
9.025	25.725	14.425	20.85	9.675	30.925	20.075	17.1	9.6	19	11.675	9.875	46.7	10.625	26.375	31.825
18.4	54.7	19.65	27.3	33.375	62.775	18.425	59.05	20.35	28.825	27.4	21.65	36.15	32.525	34.25	22.875
50.375	17.225	25.55	12.375	79	23.375	5.525	55.85	37.2	38.25	51.575	27.8	0	21.65	21.75	65.15
31.575	30.65	32.625	14.75	46.15	63.475	24.55	44.5	28.3	28.85	30	24.075	25.75	32.425	23.55	29.175
36.9	31.525	43.35	25.325	68.375	41.925	25.2	48.55	26.325	45.35	58.65	28.575	49	45.75	31.6	35
37.15	32.075	73.275	51.65	22.275	44.075	36.425	73.05	43.6	30.7	51.25	40.275	39.3	31.025	56.55	54.075
36.75	46.55	24.85	36.575	60.775	33.025	32.275	43.125	15.1	33.425	21.7	35.55	39.55	20.825	34.725	27.1
27.075	49	21.95	22.45	0	60.975	5.3	79.625	15.725	27.525	28.5	23.35	69.1	24.025	10.15	35.85
42.05	32.175	65.325	18.65	0	23.9	24.4	31.275	41.75	42.825	44.075	41.225	0	35.05	61.1	38.975
26.15	38.275	27.2	39	51.65	55.1	40.225	56.425	34.9	20.025	59.625	16.225	61.675	28.525	49.025	48.05
30.925	31.1	22.3	27.675	35.625	27	29.025	43.6	15.575	25.125	36.3	20.725	59.825	29.65	16.6	12.2
19.025	32.2	43.15	19.35	25.425	83.075	28.425	74.75	17.625	16.625	36.75	14.25	49.3	18.625	55.375	27.725
25.15	17.225	30.325	26.375	30.25	39.75	33.725	43.775	17	21.95	12.025	13.2	0	7.975	67.375	6.4
21.625	26.025	44.7	29.675	84.175	72.35	29.775	33.725	10.475	14.775	28.05	8.025	15.65	5.25	47.75	32.35
12.3	31.975	27.05	12.875	35.675	13.625	22.35	24.3	11.375	14.625	10.275	7.25	34.25	7.475	12.75	4.075
9.925	41.25	20.55	21.35	26.675	20.05	13.725	15	19.625	11.775	20.1	16.5	23.2	18.7	6.475	36.25
7.45	31.85	12.55	3.5	0	77.55	10.725	35.925	5.075	16.35	17.9	13.3	27.075	8.6	18	15.85
19.1	58.1	40.325	47.4	50.8	65.525	22.9	75.2	27.525	17.875	52.825	13.825	52.85	26.45	61.475	28.65
2.825	43.9	27.75	21.95	29.9	1.15	23.725	25.05	18.175	10.525	22.825	8.25	38.2	18.8	22.475	42.375
14.95	67.875	20.2	28	59.95	68.1	3.425	62.85	23.575	12.9	71.7	15.675	57.05	14.725	62.05	24.45
43.775	61.2	49.15	51.5	77.45	60.3	28.25	63.35	25.025	44.75	49.725	36.525	48.35	48.225	50.875	50.5
17.275	23.225	34.825	21.525	33.975	18.25	20.9	32.45	15.125	25.725	17.325	32.025	29.775	32.675	32.075	22.95
33.275	31.875	31.725	29.4	61.075	48.6	17.425	30.4	27	31.125	30.675	23.825	74.2	33.375	78.025	38.375
20.075	28.5	27.2	20.425	47.875	14.5	32.575	53.65	15.925	31.8	24.95	27.05	40.85	41.15	0	26.95
0	14.675	7.1	12.35	0	46.925	4.5	52.725	7	2.125	24.5	7.8	80.975	12.725	34.85	0
8.275	25.075	19.925	16.375	11.45	25.1	34.875	19.55	12.225	7.125	37.05	5.825	65.95	15.25	66.35	5.3
17.3	69.75	26	30.025	53.825	49.275	48.725	77.35	19.3	24.225	35.675	15.925	0	21.425	32.25	42.825
35.975	44.3	48.425	50.025	78.025	78.025	37.875	69.7	33.975	40.575	58.4	28.9	78.15	41.15	75.725	49.675
17.375	18.675	41.175	35.175	28.625	40.6	47.075	42.375	18.325	25.225	20.95	20.35	62.1	21.1	67.975	35.55
27.325	63.3	30.825	37.05	49.475	55.85	18.95	92.775	34.225	43.725	41.7	19.225	0	28.6	60.875	43.15
4.9	34.4	32.425	24.5	45.625	43.275	11.425	25.575	4.375	9.55	48.75	14.2	46.95	17.075	45.9	9
13.8	48.325	39.675	33.85	59.9	64.275	40.3	52.275	10.5	18.4	38.35	13.225	36.325	10.15	63.175	14.4
3.525	16.075	8.225	18.375	22.7	18.2	15.5	17.85	6.25	15.575	4.6	5.55	55.475	7.05	38.375	17.475
8	17.325	32.275	12.525	33.525	17.95	27.4	6.775	17.025	19.1	17.9	24.325	10.975	19.525	47.55	24.375
50.475	64.025	33.85	40.95	16.875	53.875	51.35	67.925	27.175	33.025	43.375	29.025	0	42.5	84.95	50.775
35.025	45.475	48.15	37.95	79.225	64.75	25.525	44.275	28.175	42.55	51.3	34.6	68.725	44.575	67.525	60.4
34.575	54.575	52.825	45.375	57.2	25.25	48.275	31.7	39.7	35	71.1	38.5	58.775	52.575	85.425	37.175
33.875	42.1	25.35	39.075	75.65	60.575	23.35	64.625	50.05	41	28.575	36.2	0	38.25	46.725	67.225
17.4	25.6	29.1	12.975	22.675	28	15.65	56.8	14.525	28.625	62.85	20.15	60.375	32.475	55.85	24.025
25.3	11.075	53.775	16.3	53.975	59.425	21.075	49.3	25.425	25.025	35.525	27.25	39.85	37.025	42.05	33.625
15.475	30.775	26.875	39.4	47.9	65.4	38.95	71.3	22.425	35.425	53.9	27.125	59.5	26.225	40.375	29.475
6.075	31.65	36.975	28.425	41.625	47.825	31.375	25.1	2.925	9.725	33.125	11.15	37.4	2.55	33.45	2.95
16.5	24.075	35.725	27.95	27.125	42.6	31.8	64.1	8.8	14.75	29.65	13.65	69.725	16.775	15.525	11.775
16.575	38.375	24.875	15.8	61.8	50.775	13.3	55.75	17.975	17.025	25.65	14.05	45.45	16.1	53.675	19.55
15.65	47.5	31.825	22.275	31.925	51.2	15.15	25.075	14.225	17.125	49.7	14.125	27.225	27.375	38.125	45.975
20.125	12.85	18.85	8	14.225	18.025	3.725	8.675	15.7	16.5	47.325	17.25	65.375	20.525	65.35	36.4
3.625	22.95	19.775	12.25	0	2.6	11.3	12.65	23.125	24.9	37.75	11.5	39.775	33.85	31.15	36.7
10.875	0	0	0	0	0	0	0	5.725	14.575	0	6.55	0	3.725	0	14.8
0	0	0	0	0	0	0	0	0	2.35	0	3.125	5.125	4.65	30.75	6.3
0	0	0	0	0	0	0	0	5.575	0	0	3.35	0	4	0	3.175
0	0	0	0	0	0	0	0	0	0	0	0	0	0	0	0
0	0	0	0	0	0	0	0	14.875	7.725	25.45	4.975	0	4.025	0	26.7
0	0	0	0	0	0	0	0	0	7.75	46.075	4.475	78.1	13.25	0	9.8
0	0	0	0	0	0	0	0	0	0	0	0	0	0	0	0
0	0	0	0	0	0	0	0	3.525	0	0	9.375	0	8.45	0	5.05
0	0	0	0	0	0	0	0	0	0	0	0	0	0	0	0
0	25.275	1.25	10.025	0	30	8.1	10.35	0	0	0	0	18.525	0	28	0
0	0	0	0	0	0	0	0	3.425	0	0	2.375	0	2.7	0	8.525
4.275	0	2.75	0	0	0	0	0	0	4	26.025	4.65	5.025	9.625	5.775	5.3
0	43.825	0	26.85	0	0	7.9	0	0	0	0	0	0	0	0	8.025
0	0	0	0	0	0	0	39.5	0	0	0	0	0	0	0	0
0	4.125	0	0	0	8.1	0	0	0	0	16.85	0	2.25	0	21.85	0
0	4.45	0	6.15	0	31.4	0	31.9	4.825	0	7.25	2.425	17.25	2.2	11.05	10.6
0	10.5	1.575	0	0	0	5.05	10.4	0	4.625	0	2.725	17.15	5.625	42.325	0
5.325	0	6.2	0	25.975	0	0	0	7.225	11.1	11.475	14.625	13.025	13.275	0	14.875
7.1	26.825	3.9	19.7	13.6	36.125	13.35	28.15	10.275	7.15	26.1	6.3	29.925	7.775	38.675	22.05
0	46.2	28.725	35.525	0	37.375	20.775	56.475	14.45	8.275	33.9	0	0	6.375	34.625	0
8.9	27.375	19.925	18.175	41.275	39.475	23.525	26.525	12.775	15.45	50.75	18.275	59.425	31.925	58.9	30.9
9.05	39.75	27.925	18.925	29.4	33.825	11.35	17.725	12.75	18.425	62.25	15.725	19.65	12.8	44.825	10.1
7.775	23.025	6.725	38.275	11.75	33.15	8.05	29.925	7.275	5.7	38.925	9.625	39.9	12.875	44.775	10.8
3.35	31.925	0	15.975	0	53.4	3.9	35.275	0	9.975	0	3.7	0	4.7	11.9	5.475
17.925	40.125	31.2	34.5	72	30.925	36.3	46.85	33.1	16.425	44.725	16.425	67.525	28.9	54.75	47.825
21.35	5.325	39.725	35.525	60.625	9.125	33.15	43.875	37.575	30.225	57.65	32.125	45.625	31.9	83.375	44.2
12.75	30.95	47.9	12.875	26.075	0	8.55	18.9	12.15	19.775	17.325	16.875	0	7.175	0	11.575
9.575	0	0	0	0	0	0	0	12.45	20.3	13.925	26.675	0	16.05	0	6.55
10.55	74.275	17.15	22.775	47.225	35.825	13.425	12.4	13.025	10.225	27.45	18.275	82	21.45	20.625	39.325
50	63.675	59.65	9.45	0	0	5.4	8.075	20.35	35.3	0	29.625	57.4	34.85	0	37.725
12.55	22.75	15.875	0	54.2	25.225	6.5	42.9	28.075	19.1	19.1	9.65	25.375	16.35	9.8	40.2
21.65	0	4.175	0	0	13.275	2.675	5.575	5.625	19.625	0	25.825	0	22.05	16.675	8.25
19.1	41.6	40.525	11.825	53.7	29.05	11.875	37.8	9.275	32.525	19.675	19.675	58.85	19.325	47.775	33.125
21.85	35.925	32.7	20.3	20.425	41.25	20.325	45.125	29.275	34.2	18.05	28.825	29.85	14.25	43.425	33.45
15.125	0	44	7.275	0	6.125	24.35	7.775	53.725	25.95	48.35	14.75	40.85	29.075	15.1	25.75
15.05	26.6	18.3	6.075	64.4	18.15	10.475	0	37.7	25.025	26.225	25.325	42.4	35.5	49.375	29.6
22.05	77.325	0	38.975	0	51	16.625	42.3	29.15	22.975	17.8	17.125	0	11.675	85.85	22.5
4.1	33.95	14.625	16.7	0	44.45	11.725	32.05	2.65	0	52.15	2.625	31.025	11.225	51.45	17.225
10.6	19.175	19.75	8.8	25.125	29.5	21.8	37.025	9.925	27.75	27.55	19.225	36	15.75	50.25	22.8
26.4	5.225	31.325	4.05	28.825	6.9	4.4	5.45	15.9	26.325	23.4	14.1	28.2	12.575	44.675	26.9
13.625	26.1	13.025	10.6	30.325	43.2	20.875	12.45	9.7	13.275	6.475	12.625	23.975	18.45	4.775	16.375
8.775	22.475	9.8	14.575	43.275	6.675	29.3	42.575	13	35.725	12.525	15.025	33.925	29.975	43.025	6.775
40.65	44.275	45.2	43.15	64.075	42.775	16.125	47.925	23.075	24.9	32.95	11.475	66.4	20.8	78.225	29.275
42.35	57.25	24.425	45.25	94	57.425	30	62.275	24.9	39.575	53.6	35.3	69.375	38.525	39.775	39.425
13.775	15.6	49.425	12.9	62.175	30.05	14.675	27.85	12.425	16.875	0	17.4	0	35.8	4.1	15.7
5.05	37.075	6.55	19.7	69.075	39.375	18.45	22.125	5.325	10.6	35.8	10.625	69.45	12.325	0	14.65
38.075	26.85	43.75	23.825	74.225	35.675	17.3	23.6	24.9	24	44.925	19.35	56.375	41.375	53.125	40.725
16.7	27.75	12.9	17.225	8.875	56.225	17.225	37.65	7.125	4.65	5.75	0	36.125	11.125	43.75	10.35
28.05	52.9	32.5	27.75	42.625	51.3	27.475	30.675	29.125	32.45	36.175	16.375	54.475	16.65	48.1	37.1
15.55	30.45	18.85	27.925	62.825	29.475	11.7	39.5	8.575	18.15	0	10.55	35.6	14.25	15.4	6.9
32.775	20.65	37.95	4.675	70.85	58.95	5.95	40.05	10.525	47.05	17.8	24.85	0	24.35	58.1	16.6
43.975	37.8	38.85	40.875	8.3	51.65	23.475	54.85	17.375	43.225	29.825	45.025	63.775	32.4	66.85	41.475
23.2	37.6	23.575	11.525	42.45	24.825	15.45	32.2	14.725	31.775	25.575	11.875	34.175	13.55	48.05	18.925
4.5	35.925	21.375	14.425	44.5	60.8	16.55	64.925	10.375	12.3	18.25	17.9	77.2	4.525	64.425	5.3
23	44.25	35.95	39.4	21.65	59.85	41.6	32.4	18.75	16.825	44.525	18.35	38.925	23.725	58	38.275
17.55	50.425	12.35	32.675	88.375	87.075	25.65	75.875	10.4	19.475	75.1	17.8	0	11.55	53.2	20.6
5.975	37.075	24.625	22.1	72.1	46.075	11.05	54.55	21.425	5.5	28.275	4.475	53.475	12.25	47.375	13.425
26.575	41.825	26	26.9	68.375	51.475	29.675	57.05	12.3	12.9	4.675	9.8	0	13.3	41.925	31.825
11.025	29.05	7.7	24.55	24.05	56.725	10.675	27.425	4.95	4	11.975	3.125	39.85	5.65	15.925	7.175
16.475	49.1	31.875	23.275	5.45	50.125	25.05	9.75	28.95	26.075	41.6	21.85	70.25	23.575	54.225	26.725
32.275	81.225	43.675	49.725	18.5	59	19.4	68.8	74	25.275	60.2	35.875	51.525	53.775	14.125	57.25
39.4	67.5	43.275	59.525	60.2	67.7	32.275	61.725	25.975	21.05	58.25	35.575	0	37.7	26.775	51.225
28	17.5	20.675	14.525	34.05	33.975	9.975	26.8	15.3	37.9	19.125	26.25	36.875	46.325	17.225	44.975
24.7	47.425	25.125	35.25	15.125	57.85	17	61.2	20.1	22.7	49.35	14.05	74.05	26.025	31.775	25.35
31.975	43.125	45.95	30.875	92.625	87.975	5.225	25.475	42.4	40.225	46.05	40.325	0	42.875	65.575	53.4
26.825	31.15	19.6	18.45	79.05	54.45	18.825	48.225	22.975	30.75	43.675	22.5	44.35	24.925	48.475	36.725
36.025	43.1	64.475	40.9	27.175	50.575	23.725	56.3	42.425	27.4	52.475	45.625	37.575	37.55	62.45	43.2
24.075	41.9	14.575	25.55	44.675	38.625	33.75	51.225	16.125	27.875	61.475	25.725	50.75	34.15	56.575	29.7
33.85	20.575	27.175	12.975	67.1	12.2	26.425	34.025	10.425	34.95	14.775	31.375	88.525	30.525	47.75	17.025
13.2	25.275	31.875	35.2	29.425	33.775	21.425	24.775	8.9	26.05	30.9	8.8	22.05	18.475	50.575	25.275
10.1	31.6	14	29.975	26.475	35.925	23.85	31.9	4.7	9.275	3.85	16.575	32.9	15.825	36.475	9.175
12.975	28.15	35.7	24.55	8.275	63.05	17.575	53.65	24.6	14.825	44.825	11.55	30	11.875	57.625	32.35
[truncated: 41,200 more rows]
