# Supplementary material for: Global sleep homeostasis reflects temporally and spatially integrated local cortical neuronal activity
Source: eLife. 2020 Jul 2;9:e54148. doi: 10.7554/eLife.54148 (PMC7332296; doi:10.7554/eLife.54148)
Supplement: Figure 4—source data 1. [file elife-54148-fig4-data1.zip › Figure 4/Off Occupancy/Off-Occupancy-Mouse-3.csv]

LFP 1	LFP 2	LFP 3	LFP 4	LFP 6	LFP 7	LFP 8	LFP 9	LFP 10	LFP 11
40.675	29	61.425	0	3.525	4.925	9.5	7.95	6.05	14.125
25.2	31.5	63.2	53.75	6.875	18.075	6.2	6.575	7.625	33.35
45.5	31.4	48.375	47.1	3.925	0	13.575	0	7.525	2.05
11.175	42.725	42.675	38.65	0	6.925	15.1	0	10.675	17
40.425	46.875	0	53.65	5.2	2.7	11.55	12.275	4.65	31.175
29.975	54.75	43.175	30.425	7.225	14.5	19.4	16.3	10.4	4.1
13.3	19.025	84.9	22.1	6.775	9.75	18.325	9.05	3.125	16.325
35.925	39.7	45.275	66.1	0	3.075	6.225	0	13.3	11.125
12.225	41.65	48.55	35.05	2.675	10.425	27.2	19.525	8.175	29.3
59.75	56.525	67.275	89.8	9.975	15.325	18.6	43.975	15.875	47.575
21.025	33.325	55	50.325	8.525	7.275	13.85	14.475	10.125	21.625
33.575	19.825	56.65	16.675	0	3.625	0	8.25	3.225	15.375
61.975	47.3	68.15	57.4	0	2.35	0	3.825	4.7	8.125
53.175	49.9	49.625	70.025	3.075	24.275	35.4	11.75	7.5	41.3
68.9	29.225	16.725	33.85	0	6.175	14.05	17.25	5.75	16.25
12.35	19.65	32.875	9.1	0	3.05	0	0	0	5.2
10.175	10.5	44.1	20.575	0	2.875	3.7	0	0	0
77.825	1.725	0	0	0	0	0	3.725	0	3.1
79.725	33.775	43.225	62.175	3.3	8	0	16.725	2.5	38.525
26.225	22.275	43.225	17.95	0	0	5.925	6.05	0	21.275
45.125	46	61.625	71.825	4.25	10.825	5.075	9.5	6.2	37.625
32.225	41.575	20.55	44.2	5.8	18.675	6.75	31.525	24.6	44.475
15.55	33.325	26.875	19.35	0	0	0	4.95	0	16.525
8.8	40	28.975	64.125	28.375	24.325	0	23.85	2.5	26.85
33.775	82.825	52.225	57.1	28.325	14.525	7.125	7.6	2.275	36.575
51.05	0	33.55	32.45	14.2	24.45	10.275	28.925	4.15	16.35
50.35	58.425	0	10	3.525	18.375	5.025	12.15	9.125	26.675
30.2	23.85	0	41.775	15.275	14.875	2.75	3.975	0	22.6
28.125	16.275	69.425	0	3.45	0	0	10.725	0	2.625
9.95	6.825	0	42.45	0	2	11.45	0	5.925	0
0	27.8	9.7	0	4.35	3.05	0	0	8.525	2.425
61	25.55	68.375	42.65	13.95	7.4	18	20.875	2.625	41.8
32.325	65.65	49.25	51.925	3.725	6.7	0	16.75	5	28.55
35.175	16.05	55.65	0	0	9.3	11.9	3.925	3.725	4.425
5.15	18.1	31.125	62.95	0	5.475	10.125	22.475	18.325	15.725
38.175	0	77.2	49.425	3.025	0	2.4	6.925	2.5	0
0	7.475	0	0	0	0	0	0	0	1.925
13.05	26.35	28.4	54.475	0	0	4.075	13.175	10.2	23.5
0	0	0	33.25	0	0	0	0	0	0
13.55	40.325	4.35	30.775	0	2.425	19.075	33.45	3.925	19.35
10.475	18.15	0	45.375	0	2.7	11.675	0	0	15.65
22.35	23.6	66.4	46.125	7.6	9.7	2.875	28	8.15	14.425
17.675	0	21.975	0	0	0	0	7.7	0	0
59.05	30.05	45.775	43.25	0	5.25	2.375	13.75	11.325	5.95
62.925	31.1	54.65	52.875	0	0	2.5	17.575	0	1.075
54.775	16.1	18.575	19.125	7.125	7.625	6.075	14.7	12.45	20.325
0	63.625	23.225	57.675	35.225	38.1	32.7	34.475	34.975	27.025
68.2	65.275	51.075	71.675	14.225	27.825	10.875	27.95	32.675	53.85
66.425	75.825	60	86.4	43.475	37.2	32.6	27.375	31.375	48.125
71.675	72.8	87.225	45.8	16.95	34.65	5.7	51.475	36.6	58.65
0	47.475	51.75	64.375	31.35	30.05	67.925	44.625	34.05	54.275
0	23.225	0	11.45	22.275	38.25	36.975	29.5	27.075	35.075
20.3	76.15	36.825	60.55	23.175	29.1	44.825	41.25	34.825	32.925
7.175	72.275	47.875	52.425	2.95	18.475	39.2	22.675	2.2	18.525
0	68.325	0	16.075	2.825	8.025	20.225	14.95	20.925	14.325
0	71.125	73.075	70.15	18.35	15.5	37.225	28.975	16.25	22.15
0	69.1	30.025	75.4	26.7	22.975	30.95	24	36.375	35.35
0	44.375	69.5	69.575	50.3	54.575	39.55	36.65	32.025	89.7
15.45	52.3	81.775	64.125	25.025	41.55	24.2	25.15	16.325	37.525
44.1	70.15	48.475	31.425	29.25	33.25	19.9	34.35	19.6	82.325
3.925	93.35	67	77.425	36.525	40.4	60.525	23.675	47.025	90.275
87.55	54.025	78.2	52.3	42.025	41.15	46.4	27.475	36.875	69.975
31.375	60.5	58.25	17.95	38.175	27.25	25.325	66.375	28	74.35
0	68.45	53.075	67.45	55.275	49.275	37.45	49.925	37.925	55.125
76.075	70.275	50.625	51.15	34	45.625	43.925	64.575	38.65	68.675
32.8	86.3	51.75	21.575	49.275	64.425	63.625	45.75	35.65	52.95
68.75	59.925	66.875	41.125	62.55	62.95	54.15	33.625	43.55	54.175
0	37.3	52.725	47.775	38.225	25.1	25.175	31.5	37.1	37
19.85	93.45	66.675	80.725	58.05	53.325	43.55	32.225	29.2	13.175
85.85	86.575	84.475	73.1	41.35	39.65	38.825	64.75	38.025	42.5
74.925	75.9	48.425	76.775	55.275	54.05	32.675	15.75	28.25	51.775
26.55	54.5	76.45	60.625	27.25	42.675	37.8	42.8	31.3	3.25
23.575	48.75	65.05	71.15	32.675	41.85	29.05	57.65	51.025	14.975
39.5	70.375	72.525	56.275	26.05	32.35	27.95	46.525	21.5	77.35
65.175	32.15	66.1	72.4	39.25	34.5	34.125	28.675	30.625	49.825
78.55	75.025	66.725	71.4	52.15	44.95	49.525	38.85	11.25	79
55.2	55.65	65.25	0	40.325	60.45	56	41.475	61.75	65.85
0	80.275	83.875	61.225	57.725	47.075	54.975	47.05	38.425	34.925
34.325	56	32.725	49.875	42.8	67.125	18.975	51.3	25.55	56.75
70.375	0	29.55	58.475	34.45	52.775	50.675	71.45	35.25	57.025
70.9	43.15	87.25	76.675	30.425	44.875	27.9	47.2	17.1	32.2
0	64.3	73.325	60.15	49.3	58.025	60.35	41.325	21.325	79.95
55.325	40.9	40.225	20.45	31.225	33.775	18	37.925	22.35	58.475
0	39.025	69.425	45.475	35.025	70.6	49.075	39.575	30.25	68.55
53.825	24.1	66.725	16.175	45.075	51.9	66.725	57	51.325	65
42.3	73.15	94.275	0	50.25	58.25	51.7	52.75	39.975	64.975
32.35	88.925	52.375	88.275	50.275	57.6	59.05	51.5	35.25	69.425
44.525	45.5	41	8.75	40.45	37.85	31.55	38.8	22.5	79.225
58.2	68.3	55.025	45.175	38.075	32.225	41.55	19.225	31.15	66.175
70.825	60.025	43.125	31.225	24.825	43.1	66.85	19.175	50.35	75.975
79.85	58.45	79.2	73.275	62.5	52.3	37.05	45.025	53.425	25.325
82.325	59.5	57.35	49.65	30.9	34.15	36.15	25.275	23.5	48.4
65.175	48.925	62.625	47.25	39.125	51.475	50.95	43.7	30.275	45.45
5.925	41.225	33.4	52.9	32.725	31.1	27.95	23.675	15.725	68.2
58.975	48.525	32.525	20.175	35.925	41.025	33.05	37.5	16.7	56.6
75.525	60.025	71.775	58.05	51.275	36.175	51.65	19.85	48.8	45.275
72.65	28	54.15	79.475	34.125	38.875	55.975	52.725	38.175	83.975
56.975	72.125	55.2	25.2	32.325	29.6	42	34.275	18.2	25.875
0	42.15	82.1	51.975	30	25	59.8	44.925	17.875	30.925
45.325	21.8	78.1	85.125	45.1	60.075	48.7	75.525	52.175	45.4
61.425	22.9	49.875	0	25.875	45.725	41.7	46.325	25.375	34.325
33.3	0	41.75	16.625	9.325	15.25	21.175	64.1	15.875	17.15
0	45.625	48.95	29.35	9.45	9.8	28.125	45.375	18.4	43.875
0	51.275	33.725	95.55	35.775	48.075	40.925	34.35	20.35	38.65
89.775	30.375	88.425	17.65	33.625	49.55	46.675	44.6	32.2	50
36.975	81.85	81.775	88.025	33	70.975	50.825	46.925	47.55	84
0	36.325	65	71.05	49.175	38.6	54.925	41.625	38.075	28.8
4.975	51.325	62.55	55.175	36.65	42.9	69.05	43.525	20.85	58.725
47.1	77.975	46.95	45.575	42.3	40.325	43.85	45.9	21.525	37.75
15.575	38.45	74.375	57.65	28.775	37.1	31.35	34.575	42.85	72.225
70.975	58.675	72.225	19.175	31.4	30.225	44.175	23.35	22.925	55.35
13.725	74.475	9.175	67.5	58.125	51.675	35.95	66.925	8.8	63.625
32.05	48.65	35.075	42.85	30.7	39.625	27.55	45.7	41.9	40.75
40.975	39	49.5	54.525	46.15	54.975	42.875	76.475	41.625	62.2
75.4	75.45	64.95	0	33.725	31.15	59.6	32.675	33.05	31.375
87.175	87.375	73.825	74.75	27.725	30.175	50.2	23.6	38.625	43
21.45	86.6	68.075	70.575	31.9	47.4	52.875	55.65	59.275	71.95
64.975	55.675	33.7	68.075	54.45	50.625	63.225	75.075	50.75	67.05
0	23.725	91.15	45.375	39.625	36.15	52.85	39.725	7.45	26.925
30.85	90.025	31.275	88.175	48.05	50.175	39.875	43.775	46.125	81.425
54.475	17.525	62.075	64.775	39.2	43.575	12.55	28.65	20.275	55.95
0	28.2	31.25	48.275	44.325	33.4	52.85	32.925	37.875	54.325
13.875	34.175	57.025	26.2	19.05	32.4	43.6	48.625	49.5	31.575
44.4	47.725	43.675	63.275	31.325	49.925	23.95	26.025	36.7	40.225
65.125	17.35	28.125	59.25	14	7.2	59.35	14.15	17.325	30.325
48.375	23.875	64.175	67.975	32.525	39.825	39.65	44.125	25.125	66.6
6.025	44.25	37.225	46.75	29.375	30.95	44.525	21.025	43	29.775
0	60.575	77.7	70.7	48.2	57.875	54.3	40.275	48.425	36.2
16.975	10.85	86.75	57.325	54.125	54.775	45.15	52.825	52.7	26.625
28.7	49.65	85.775	57.175	34.6	59.5	27.45	52.325	7.3	66.425
69.3	61.55	57.925	74.325	45.9	41.125	20	64.15	26.275	28.75
61.025	17.85	36.675	20.575	49.15	39.625	21.175	10.8	12.875	21.775
9.5	6.8	43.325	63.275	44.875	42.875	23.5	36.7	21.4	52.4
39.025	18.675	45.6	56.925	37.2	39.525	57.4	50.575	40.05	58.775
21.475	21.375	44.725	0	12.6	17.1	11.45	29.7	21.75	66.45
0	0	25.1	0	0	6.85	9.6	14.7	19.45	0
0	37.95	35.225	0	6.975	15.1	23.375	8.975	14.375	7.425
56.15	84.325	66.625	68.575	15.525	16.475	37.525	34.375	26.55	67.15
90.05	22.3	7.875	48.525	12.825	5.525	26.75	18.175	24.05	6.975
0	0	23.075	0	5.325	0	38.525	71.6	24.675	0
71.725	0	40.125	23.45	26.5	20.275	48.95	54.975	13.2	37.9
79.725	71.375	33.475	52.375	34.3	31.025	36.225	42.4	29.8	50.525
78.2	8.225	54.675	0	7.95	9.25	31.55	38.775	14.8	17.825
9.275	61.6	35.45	69.5	24.475	20.45	75.8	38.325	27.425	41.675
55.125	27.55	39.675	53.075	24.725	30.8	36.075	27.25	17.3	59.15
70.7	17.8	48.725	59.8	25.525	46.15	21.525	51.675	25.1	68.15
0	64.725	60.925	80.575	44.425	40.075	7.15	32.375	48	50.175
15.025	42.925	37.275	40.05	31.825	37.4	27.95	46.05	35.025	46.55
83.6	22.925	51.975	6.85	61.95	58.425	37.5	67.95	59.175	43.975
0	39	45.75	23.4	55.625	50.475	15.95	41.275	20.15	47.45
51.45	62.75	50.35	78.95	35.275	47.05	20.575	58.575	18.7	55.525
5.65	55.25	75.5	71.625	63.175	59.175	35.875	47.8	14.275	65.875
3.7	8.325	66.8	40.8	9.25	30.6	18.8	29.475	22.325	49.425
70.35	44.875	54.1	51.15	41.325	37.6	20.15	29.25	23.725	86.625
69.525	84.75	23.775	65.525	51	33.125	44.875	33.025	20.425	52.075
44.85	88.15	37.125	71	53.3	57.675	43.075	64.85	61.275	52.375
36.15	81.225	44.95	82.025	33.9	34.3	36.2	33.575	50.175	52.15
0	27.525	74.225	42.4	55.425	46.375	41.575	59	37.425	62.05
44.475	56.1	43.2	62.775	28.25	41.8	30.425	55.7	23.05	80.45
48.2	22.475	68.8	62.7	42.775	39.925	30.2	16.35	23.275	27.875
52.45	73.15	67.875	69.65	41.35	40.475	55.65	31.375	23.025	37.975
25.375	40.225	50.575	37.85	50.7	38.275	65.7	54.3	61.275	79.075
62.825	79.225	80	41.8	39.025	44.85	42.4	53.675	47.975	59.975
60	70.725	25.8	0	39.15	59.1	42.5	29.2	30.975	81.675
0	38.7	54.3	41.6	41.55	52.25	36.55	44.925	32.325	51.65
61.9	52.1	58.125	69.75	47.05	36.3	19.975	35.475	35.1	22.95
15.675	26.075	63.075	66.3	34.725	44.05	34.475	43.3	13.1	31.625
20.775	60.525	64.775	14.175	41.425	43.725	42.825	53.175	36.125	45.175
64.75	43.775	75.325	37.175	23.675	20.35	47.875	26.925	33.15	25.2
55.425	72.95	62.25	91.275	35.875	46.5	47.75	36.35	24.65	58.025
62.65	46.9	48.975	79.425	17.475	16.975	19.025	21.2	19.1	39
79.5	88.475	77.325	61.675	32.575	46.975	40.475	69.925	38.575	68.35
0	76.175	92.8	23.15	80.075	61.775	70.725	58.15	63.45	42.075
24.55	70.675	46.75	64.025	68.7	52.125	62.4	74.25	52.5	56.975
4.825	57.475	77.75	18.5	46.9	33.2	25.475	45.05	36.025	22.75
67.325	36.225	68.85	87.025	52.375	67.575	67.875	62.95	53.475	72.575
41.5	37.05	63.025	55.975	11.625	37.925	42.325	29.55	39.4	53.125
73.3	37.975	66.425	78.2	37.1	43.9	39.15	41.4	32.575	47.475
41.1	4.225	77.775	74.1	37.475	59.65	48.75	45.95	34.05	67.525
40.3	24.05	64.525	49.725	22.625	35.05	44.225	35.6	31.65	27.1
44.35	53.2	76.325	73.175	44	32.525	46.85	38.775	39.55	76.375
62.325	55.45	63.925	49.05	48.025	43	31.425	22.025	23.9	55.925
40.35	38.5	46.375	76.175	32.9	26.475	21.775	36.6	23.325	47.925
67.325	45.4	52.05	83.075	56.55	45.1	25.75	68.925	29.825	45.55
66.1	50.1	71.475	37.75	40.35	32.375	66.05	46.175	41.625	45.25
63.25	79.275	74.8	10.675	47.05	76.975	31.55	71.65	47.6	52.25
36.3	27.775	42.075	21.2	34.025	43.6	44.475	68.975	43.75	73.875
18.9	65.825	39.9	51.2	39.65	70.75	36.675	29.025	31.025	69.525
15.95	47.475	76.25	64.225	48.15	46.175	57.35	73.45	36.025	62.6
47	86.775	92.575	77.775	44.25	52.875	53.5	53.025	43.8	0
46.85	54.775	68.925	0	44.525	56.025	66.175	68.3	40.75	61.725
0	57.925	49.275	93.45	39.55	43.125	40	58.275	31.7	25.1
55.2	71	65.525	84.3	41.225	46.75	21.5	56.675	24.075	53.725
59.4	73.25	56.325	62.175	44.65	44.675	28.45	45.425	20.2	55.45
0	26.575	70.725	82.975	38.85	59.025	69.45	33.55	46.35	86.15
39.85	23.35	14.7	84.475	69.725	59.4	88.925	68.125	40.325	27.875
83.525	48.325	19.55	0	51.9	45.475	56.85	46.65	44.025	70.25
0	55.175	51.025	56.45	52.625	66.175	56.3	56.575	40.325	31.2
41.25	72.3	32.9	47.175	49.1	40.825	59.075	55.05	38.85	69.175
0	88.8	40.275	48.025	48.075	53.375	59	44.725	42.8	56
36.175	86.275	75.675	63.775	45.775	47.95	52.025	49.45	37.025	7.15
39.15	47.5	59.225	53.375	35.8	32.275	17.975	34.325	7.875	62.025
47.475	39.875	59.9	24.725	45.125	40.6	44.725	58.975	35.675	54.425
48.6	57.35	60	48.85	45.425	43.75	35.95	45.425	37.775	51.425
38.475	49.225	32.9	30.65	25.925	22	27.95	8.375	15.475	37.125
76.075	68.325	50.35	49.15	28.525	30.35	22.3	17.075	33.875	64.375
62.4	22.6	79.775	54.7	37.025	48.275	52.175	57.675	43.1	68.975
60.225	89.425	0	55.225	63.55	69.875	46.625	41.8	32.025	37.3
33.75	72.4	90.325	0	53.7	62.875	84.525	76.45	61.05	79.425
78.425	54.925	68.05	56.875	33.05	24.075	56.05	39.075	42.975	83.025
81.375	48.425	66.775	53.925	41.075	38.475	45.075	48.35	38.85	52.85
0	74.675	19.2	29.925	45.4	47.025	28	56.925	30.5	75.725
69.775	39.95	48.95	47.575	41.7	25.725	27.05	42.85	21.95	39.9
15.625	27.65	41.25	0	56.4	42.125	51.475	24	16.775	81.175
32.825	41.8	42.325	65.6	36.95	31.55	25.675	45.525	31.5	27.5
87.775	75.1	78.125	63.725	58.5	34.6	20.3	15.7	19.925	25.3
72.175	54.325	60.55	41.325	43.125	29.525	42.25	61.65	35.975	63.95
50.5	65.9	65.95	5.9	0	15.575	40.475	35.3	23.95	9.55
93.975	0	51.825	0	0	0	35.55	54.5	17.75	38.05
65.05	63.1	31.975	25.175	0	5	16.725	28.85	54.275	39.975
0	0	27.075	0	0	0	12.25	16.075	20.1	0
47.625	39.175	21.425	60.9	5.975	0	43.2	60.3	45.675	48.65
0	0	0	0	0	0	0	0	0	0
0	0	0	0	0	0	0	0	0	0
0	0	0	0	0	0	0	0	0	0
0	0	0	0	0	0	0	0	3.775	0
0	0	0	0	0	0	0	0	0	0
0	0	0	0	0	0	0	0	0	0
0	0	0	0	0	0	0	0	3.475	0
0	0	0	0	0	0	11.675	0	10.8	0
31.175	0	63.375	0	0	2.95	0	0	0	0
26.275	61.9	12.475	5.55	9.3	21.875	29.55	65.9	18.35	43.475
20.85	23.05	35.125	49.9	0	2.35	46.9	18.425	6.625	3.075
57.3	26.225	0	12.55	19.075	11.1	24.525	55.35	0	30.95
10.15	13.225	0	0	5.9	9.65	6.4	11.05	0	46.075
56.6	0	18.05	0	0	0	0	0	0	0
0	57	0	41.825	36.95	16.9	71.65	17.125	27.25	24.85
20.775	72.175	59.375	0	13.975	10.35	22.4	46.975	26.2	67.675
24.5	17.775	0	22.975	5.85	5.5	0	19.4	6.875	10.725
65.975	62.15	56.75	69.9	27.225	36.975	39.725	29.075	26.1	39.725
39.95	73.05	57.125	72.625	35.15	37.325	12.225	32.975	10.1	61.85
41.2	73.6	55.4	44.35	14.95	38.75	18.625	22.85	22.925	63.8
11.25	69.525	20.175	80.375	24.225	33	39.375	43.975	19.025	13.275
89.95	59.275	27.475	57.025	22.8	36.35	15.3	36.6	5.775	25
8.375	33.925	65.725	4.575	12.2	12.375	26.275	20.05	25	51.175
70.65	37.05	34.425	63.675	29.2	38	24.825	44.15	41.15	75.975
64.7	15.3	49.875	0	40	43.45	42.8	41.625	23.925	68.325
40.5	37.225	59	59.85	46.4	66.775	46.725	39.425	36.275	56.775
0	31.825	49.575	0	24.575	54.75	27.9	41.3	37.15	55.6
0	17.8	25.75	31	34.325	24.475	25.15	43.875	20.275	51.325
0	19.375	49.4	73.45	60.55	76.95	54.325	56.175	45.75	72.3
57.85	40.175	39.675	74.1	50.2	54.225	55.325	52.95	34.825	65.55
52.9	31.225	28.525	34.05	41.575	44.6	32.625	62.95	15.475	65.175
62.575	62.1	48.25	59.1	45	59.5	40.2	35.875	26.1	62.925
47.975	57.95	66.55	45.7	32.475	33.65	24.475	30.1	43.55	17.6
55.725	48.8	59.7	46.5	43.4	37	32.875	31.2	25.075	52.175
60.75	80.5	77.7	40.725	45.1	46.55	48.9	24.35	20.725	53.5
77.775	50.425	39.175	70.625	17.125	24.025	19.725	22.125	27.6	48.95
31.15	42.125	74.775	31.125	48.35	57.575	57.35	67.575	54.175	50.05
39.875	62.075	83.425	67.175	37.55	43.25	25.525	43.75	27.2	28.05
45	54.825	22.35	44.225	42.8	51.175	44.9	42.025	32.45	19.05
87.625	66.375	64.2	87.975	52.35	42.625	38.975	34.975	33.575	47.45
0	83.975	64.625	27.625	32.7	56.3	53.925	63.425	43.975	56.575
59.85	68.35	81	63.55	37.325	57.025	58.025	57.2	54.075	68.15
75.25	49.3	9.475	61.85	39.075	41.525	33.1	27.6	23.425	15.75
31.05	56.45	60.625	48.45	15.45	30	44.3	57	63.375	35.375
66.65	72.125	74.4	66.125	56.875	62.15	40.65	53.975	38.55	47.7
0	24.675	77.575	73.7	43.875	40.15	56.25	31.8	35.175	49.275
18.275	57.65	53.825	62.325	55.175	54.875	54.75	51.7	31.8	36.35
52.425	54.275	41.725	40.025	58.15	66.4	39.9	73.425	40.675	74.15
77.05	38.025	76.575	56.1	35.3	43.8	61.325	45.325	59.775	78.8
6.225	80.7	52.025	47.425	29.625	35.825	27.45	34.525	37.2	58.075
0	43.475	16.775	60.5	56.325	34.675	52.625	69.05	15.125	0
65.925	39.825	76.675	38.325	37.275	36.825	30.075	22.475	24.2	26.575
88.275	55.275	67.7	83.725	51.425	33.55	62.025	56.15	31.475	56.9
66.5	73.5	45.075	82.275	40.25	41.325	29.9	35.95	29.925	54.2
7.475	23.675	77.375	19.25	30.775	25.75	23.55	50.525	17.175	79.625
69.025	49.4	55.05	90.725	39.3	45.375	56.025	55.575	35.15	66.025
23.4	25.725	22.075	33.975	54.25	59	35.375	21.95	19.1	41.35
0	91.8	63.1	65.775	48.225	43.475	38.05	63.275	54.9	57.575
46.4	40.85	91.15	0	58.425	74.225	78.5	44.975	59.15	39.15
6.55	47.175	71.725	67.425	36.15	45.825	54.925	43.8	57	48.4
0	38	60.725	39.525	53	49.675	47.6	46.15	35.725	29.4
0	53.3	33.3	7.025	22.525	44.875	33.7	37.85	43.275	68.025
82.15	60.175	86.15	52.325	58.825	60.6	40.2	41.325	52.825	47.05
44.075	54.95	51.65	88	32.05	27.9	46.8	34.4	44.95	76.9
51.825	76.175	54.55	64.3	43.75	51.15	17.175	52.275	33.35	49.6
4.05	51.2	39.775	61.1	41.35	40.125	46.975	39.85	52.4	49.175
58.55	20.025	57.125	60.825	40.05	35	39.8	43.5	16.05	42.925
56.1	50.025	62.55	29.325	43.375	31.65	46.5	48.625	49.425	5.45
73.8	89.075	60.025	46.225	37.175	27.425	29.05	15.275	20.5	74.425
60.95	81.4	67.75	89.575	12.775	10.3	22	26.3	23.625	17.6
0	47.55	27	38.35	4.925	14.55	11.025	47.25	12.05	25.025
0	0	0	0	0	0	0	37.975	7.075	0
48.375	15.9	31.025	5.575	0	0	13.4	10.475	7.625	26.7
0	0	32.6	0	0	0	0	11.825	0	0
0	0	0	0	0	0	0	0	0	0
0	0	0	0	0	0	0	0	5.325	0
0	0	15.325	0	0	0	0	0	0	0
54.675	0	0	0	0	0	0	0	4.5	0
23.675	0	0	0	0	0	0	0	0	0
0	0	0	0	0	0	0	0	0	0
27.875	15.225	0	30.925	3.725	0	0	0	0	0
0	0	0	0	0	0	0	0	0	0
0	0	0	0	0	0	0	0	0	0
0	39.475	15.175	0	3.575	3.275	14.575	6.7	18.925	55.775
0	0	0	0	0	0	0	0	0	0
0	0	0	0	0	0	0	0	0	0
0	0	0	0	0	0	0	0	0	0
0	0	0	0	2.8	12.125	4.575	0	2.35	0
27.775	42.825	37.025	22.625	0	0	21.5	10.4	0	7.9
0	39.175	0	0	17.125	24.2	37.75	17.275	0	43.1
22.15	0	0	51.15	0	1.875	21.525	39.925	2.8	59.3
0	0	0	19.1	5.675	16.9	25.375	38.175	4.575	0
0	60.625	43.575	0	15.175	12.75	26.6	14.325	10.175	17.8
0	42.95	82.875	0	26.325	19.325	34.225	35.625	20.4	24.95
23.125	30.35	24.675	0	11.1	10.9	41.1	26.425	17.25	14.5
32.4	35.8	53.7	42.05	18.375	16.75	9.6	16.125	16.6	38.175
33.325	47.375	45.6	42	13.875	26.15	29.475	29.975	9.375	38.1
0	15.125	56.4	56.575	18.9	11.3	5.975	16.325	11.15	10.125
0	51.3	58.15	40.275	33.925	51.525	18.9	37.15	60.375	51.225
61.125	46.55	53.45	0	31.575	37.05	30.375	29.525	30.075	30.3
39.5	44.075	61.15	66.825	19.3	27.5	34.125	25.35	16.1	55.5
25.425	17.05	40.675	50.525	20.05	29.45	38.55	31.8	37.15	52.275
40.8	58.3	47.925	65.675	32.325	37.375	19.6	35.875	27.2	5.9
60.825	52.375	45.05	85.5	39.55	25.05	31.8	67.725	26.275	58.55
52.975	37.675	56.2	38.625	49.9	45.425	53.1	36.1	46.15	49.05
28.075	0	29.15	0	32.175	43.075	33.8	32.725	51.2	42.975
0	50.525	75.3	0	33.025	42.65	34.95	51.625	37.75	31.875
0	51.4	61.45	72.675	61.95	51.65	58.875	41.625	30.425	64.275
27.9	61.025	61.7	88.9	43.675	37.3	23.85	27.725	24.4	55.9
4.35	22.3	66.6	27.25	21.725	40.1	19.675	19.825	28.625	44.875
6.45	57.625	51.975	35	26.125	19.95	12.525	57.825	44.95	7.7
0	73.15	68.1	66.65	45.525	47.55	62.05	51.625	46.275	49.425
2.025	39.925	0	76.375	43.65	49.775	27.7	47.975	42.2	60.85
44.925	51.1	26.275	50.775	34.85	40.9	25.8	17.05	15.875	49.85
53.825	0	76.85	35.825	19.725	71.175	59.625	64.6	28.875	53.925
38.25	79.75	41.45	25.25	33.75	40.05	34.95	49.275	41.725	60.55
57.775	38.525	47	24.45	44.9	63.65	41.3	69.5	32.625	65.025
64.8	51.925	25.625	59.4	21	43.225	46.075	55.9	32.975	76.475
38.3	79.975	32.7	57.875	28.875	26.6	21.15	37.2	24.475	33.775
23.8	33.325	35.175	22.375	63.6	51.175	48.275	53.35	26.05	44.325
47.275	44.175	41.55	30.225	35.3	25.2	32.4	33.175	22.325	33.775
9.875	9.3	19.5	12.025	20.275	32.625	17.175	26.7	31.625	55.425
56.3	44.725	54.85	48.625	46.6	32.325	23.15	38.35	24.825	61.7
57.55	43.15	43.325	67.425	27.6	20.4	35.05	13.75	23.175	5.925
38.725	0	52.5	39.625	18.4	31.15	40.15	26.125	21.3	22.575
44.9	35.15	72.85	31.275	29.325	24.65	23.775	26.525	26.55	58.1
0	40.125	62.475	58.7	35.05	22.45	31.425	58.825	29.25	51
52.175	52.475	86.175	67.9	51.25	59.525	62.275	73.225	70.4	65.025
26.825	44.85	47.925	36.225	43.95	43	29.35	35.75	18.075	76.1
77.7	63.15	74.1	50.8	62.45	53.5	64.25	49.325	41.1	59.825
0	47.2	34.9	13.9	40.8	47.125	31.45	53	24.7	73.025
70.05	41.55	64.675	55.425	20.15	36.625	24.35	32.475	16.05	22.9
0	53.25	71.4	53.575	49.025	50.675	68.525	56.875	56.4	53.175
18.45	0	18.825	67.35	25.925	45.6	54.475	46.625	31.9	78.75
46.275	75.75	43.775	23.1	51.575	57.075	31.5	48.95	41.475	33
81.575	93.575	68.625	95.85	68.2	72.425	33.15	73.2	43.15	22.275
87	64.65	67.725	47.6	38.35	45.125	46.9	43.4	36.075	50.525
0	18.4	30.95	59.275	44.75	43.125	15.975	44	29.65	43.8
36.975	0	77.6	50.9	62.675	55.525	28.775	83.525	38.775	80.65
21.625	80.575	65.875	57.3	40.05	38.925	44.15	29.6	39.45	42
76.475	76.425	29.45	76.525	47	58.025	42.35	39.625	29.95	49.175
81.15	49.175	36.85	76.825	37.7	47.25	33.475	47.325	14.725	24.825
52.5	73.675	72.4	68	32.125	45.525	71.55	46.775	41.8	41.65
27.55	76.55	78.7	67.4	71.125	66.575	89.325	37.925	43.325	59.525
73.55	83.65	79.9	71.25	64.425	61.075	52.15	58.925	54.225	76.825
47.175	54.775	88.325	30.75	42.025	55.35	30.225	24.35	25.6	44.05
69.3	47.725	47.825	20.225	44.55	67.2	49.425	70.225	24.95	62.2
0	64.175	32.975	14.625	47.275	44.275	45.45	48.125	52.375	52.05
60.2	59.55	56.925	64.55	54.8	48.65	49.325	63.35	44.7	68.15
67.725	41.625	55.25	78.2	58.325	37.15	40.95	45.275	23.05	73.05
28.45	60.1	28.25	89.175	54.375	49.825	53.475	52.15	48	54.725
46.025	67.35	49.55	90.425	30.25	44.275	24	35.55	17.35	58.5
65.55	27.325	70.75	65.9	42.35	48.225	23.525	42.825	47.425	53.8
0	38.225	76.375	79.875	66.725	53	50.525	65.575	41.425	54.125
78.2	36.2	41.6	78.875	27.075	29.225	17.525	31.075	22	90.2
88	60.125	91.925	95.475	42.1	43.55	43.275	24.125	34.525	86.275
48.875	36.675	73.25	64.75	34.525	53.775	31.6	46.625	25.975	65.3
0	21.15	65.5	21.175	42.675	41.45	56.9	12.75	13.725	28.7
28.85	45.475	40.7	62.325	63.9	59.55	49.475	64.675	28.425	80.475
9.5	36.6	56.525	47.825	33.2	54.45	33.875	38.125	30.575	42.625
10.325	52.95	52.6	70.9	38.95	25.95	21.675	22.25	5.3	21.425
51.825	13.025	33.35	46.275	37.875	46.275	20.525	23.825	25.625	60.375
94	41.4	87.125	67.175	53.45	19.625	54.95	27.2	50.4	14.4
35.3	55.175	82.75	63.35	29.075	48.2	54.825	36.025	16.225	58.625
49.275	54.75	54.575	80.35	36.175	52.2	20.325	33.15	31.175	81.45
7.7	12.725	39.025	45.675	60.075	42.6	35.025	34.775	27.6	70.025
50.725	56.275	80.15	66.8	35.725	40.125	33	38.625	36.2	53.65
68	43.65	54.175	55.2	26.6	24.475	51.55	51.225	30.675	78.825
7.95	30.525	82.975	24.025	29.8	52.3	46.8	19.325	27.525	75.875
23.55	65.8	64.875	21.75	50.225	56.675	55.725	34.45	37.225	47.525
0	59.025	70.75	76	63.45	53.825	68.475	73.4	31.025	76.125
64.95	75.7	59.35	75.3	50.875	56.05	44.125	32.7	35.8	71.675
60.1	44.725	68.925	93.375	54.3	46.075	54.8	49.3	30.725	21.625
62.375	61.775	63.8	84	57.65	69.025	33.425	48.225	28.025	74.15
78.725	67.65	64.55	69.4	17.8	18.8	34.725	21.9	35.775	57.1
22.55	75.225	42.775	78.025	45.825	39.775	63.075	38.625	23.575	24.25
14.35	56.7	61.55	77.675	46.875	34.05	55.65	38.65	38.925	32.725
70.925	52.975	37.725	52.15	68.05	39.55	31.15	48.225	36.25	89.05
52.025	75.6	79.25	50.425	41.7	44.825	41.2	34.55	45.3	56.075
14.075	64.625	46.25	74.725	57.55	40.675	46.525	82.4	26.55	90.2
57.85	35.35	54.8	83	43.9	36.95	6.125	29.35	26.5	35.2
53.4	46.675	49.925	40.075	31.425	42.525	23.825	49.025	32.35	43.4
52.85	57.575	16	61.325	37.175	34.075	38.65	37.975	43.85	65.9
0	10.875	59.65	0	21.35	50.35	8.8	48.725	31	34.775
28.85	62.95	50.9	56.85	29.9	28.7	32.35	31.3	47.525	52.3
0	52.95	66.55	19.625	52.375	48.625	74.5	47.85	38.475	74.25
36.325	79.15	53.6	72.8	36.95	55.125	41.475	62.375	21.225	60.825
35.975	43.125	47.7	40.05	56.625	42.275	66.4	60.525	55.975	71.5
28.4	58.2	63.15	40.775	45.5	53.2	52.575	49.575	44.3	81.1
77.925	91.825	62.65	47.8	60.025	65.05	44.625	46.925	30.025	59.425
87.475	70.125	89.3	69.475	43.85	39	16.275	49.25	10.225	46.375
41.25	53.15	84	57.725	41.325	46.225	22.725	49.2	26.55	42.35
77.225	80.175	70.475	60.175	56.05	43.75	38.2	39.375	23.375	54.875
59.675	41.875	64.6	59.225	34.525	43.525	38.85	22.475	15.95	60.15
51.675	50.7	45.95	55.925	53.575	36.275	39.2	39.525	28.275	73
0	75.675	68.475	21.9	58.65	34.525	34.725	88.375	24.05	68.325
86.9	44.875	65.225	58.725	15.975	19.225	29.725	32.075	17.65	27.175
64.825	56.95	81.875	35.15	37	33.525	18.85	29.825	25.1	79.075
37.825	52.6	29.775	58.075	52.125	34.175	40.775	47.275	31.4	38.325
53.65	32.425	70.15	46.675	19.175	24.975	37.925	17.675	51.5	32.55
27.825	13.4	16.8	12.525	8.375	26.475	0	6.85	12.65	0
56.325	11.425	47.075	68.55	49.725	50.85	45.325	86.15	39.075	34.725
30.175	0	35.25	0	20.825	8.075	23.575	12.175	31.65	27.325
0	0	0	0	0	0	0	24.2	9.225	0
11.675	0	0	28	15.15	3.925	17.85	8.625	5.95	0
26.525	24.4	0	21.8	7.225	0	16.475	13.525	0	0
0	0	0	0	0	0	0	0	0	0
45.125	14.05	17.15	0	14.625	15.575	9.25	23.425	6.725	16.225
48.325	67.85	59.35	42.15	7.75	4.9	34.4	34.05	5.05	17.15
11.725	84.875	53.8	0	16.425	20.875	60.7	6.675	21.9	47.55
0	58.15	26.35	0	11.2	22	11.6	59.975	0	51.525
63.15	45.075	46.7	50.725	4.225	12.425	39.275	37.675	0	21.425
56.45	45.925	25.425	0	28.425	28.025	38.75	17.05	15.65	43.875
0	33.525	28.975	0	5.425	7.85	32.375	0	5.2	6.65
44.3	65.725	76.65	85.7	29.1	30.1	48.9	26.475	24.275	50.8
33.525	56.125	29.875	81.825	40.65	35.925	55.4	32.525	50.7	83.95
17.4	37.6	27.675	39.85	29.275	23.225	13.75	26.675	2.95	73.125
0	43.95	32.05	78.275	37	33.275	51.475	16.4	20.925	29.05
0	0	30.175	12.475	43.625	37.575	24.15	0	38.375	45.025
33.125	56.625	36.925	48.4	22	26.425	19.875	27.75	14.05	69.95
4.6	73.675	73	73.5	49.175	46.775	56.675	35.7	34.15	70.325
10.05	60.175	9.55	36.075	0	0	52.725	52.5	14.475	75.125
18.65	24	51.85	20.4	4.55	14.125	43.65	29.2	40.175	32.45
34.1	54.225	61.025	61.45	13.65	28.575	72.575	35.1	23.95	66.025
57.2	27.4	42.3	51.65	22.55	8.4	43.25	34.075	19.1	17.075
43.05	20.4	11.325	68.35	8.1	21.45	20.25	56.775	8.1	20.85
23.325	22.025	19.575	66.125	0	9.85	7.825	0	0	7.825
44.65	55.725	71.475	69.575	0	14.9	2.325	9.575	7.4	30.45
5.35	9.575	74.45	51.925	6.5	8.675	10.825	0	4.75	5.475
12.375	8.075	27.775	25.7	3.8	5.5	3.35	6.475	0	12.7
2.275	47.075	33.175	60.35	0	9.925	3.95	22.1	13.275	16.625
0	39.225	49.325	32.525	0	0	0	21.4	8.1	6.95
33.65	46.125	64.025	34.4	14.575	11.475	10.625	30.225	0	61.15
39.6	0	4.775	56.425	22.375	25.55	25.35	26.925	6.55	16.7
59.4	56.15	49.8	69.4	13.6	22.325	39	25.95	19.325	21.925
73.875	78.9	45.625	64.975	38.7	37.3	52.875	41.425	27.8	62.125
30.85	59.05	38.15	88.525	34.725	44.125	9.9	45.05	22.25	52.2
54.25	28.5	67.325	21.95	39.075	59.1	37.6	35.325	39.375	53.55
0	26.3	33.4	0	13.325	21.175	22.45	58.7	36.6	82.1
14.55	64.15	22	59.975	39.25	49.675	43.825	27.125	17.125	34.8
0	44.075	22.625	52.85	17.975	21.55	23.05	34.575	8.925	48.6
82.85	82.85	78.4	82.075	53.625	66.25	48.35	21.825	44.35	30.225
84.325	56.35	43.4	0	31.975	51.6	69.95	63.2	57.325	73.025
13.25	67.725	92.425	62.825	37.425	35.075	49.925	53.425	33.425	73.875
51.5	83.1	62.275	57.175	39.25	59.85	35.3	34.125	28.225	82.125
68.85	18.05	43.025	87.05	46.725	47.625	45.45	51.725	40	44.475
49.85	53.825	24.3	76.475	45.3	27.875	35.95	39.45	14.45	44
0	70.85	83.525	53	56.4	61.85	69.9	55.75	55.275	72.625
12.775	62.075	34.55	37.2	35.275	17.35	51.8	26.65	25.7	80.975
0	78.725	48.025	55.25	29.575	54.5	26.225	53.6	28.925	49.575
68.225	80.175	42.65	85.5	43.7	27.3	22.55	61.925	14.35	20.5
69.625	12.15	74.4	39.925	49.7	47.95	44.1	32.575	50.15	32.225
0	59.425	0	64.925	71.85	71.625	28.6	64.925	10.4	0
52.075	38.2	48.1	53.375	64.675	55.725	40.3	30.275	14.725	66.7
65.2	39.625	86.05	43.375	40.35	30.675	42.975	31	10.3	15.675
39.65	45.925	77.775	60.8	48.925	41.65	30.375	31.65	10.1	35.15
83.2	49.725	67.45	48.475	32.8	30.35	31.275	41.075	28	78.375
21.75	77.6	56.7	75.675	42.525	41.35	36.275	44.875	25.825	56.875
64.675	79.5	41.475	41.075	53.325	54.55	52.275	55.875	17.375	32.725
0	61.875	68.375	74.4	51.125	55.625	28.5	52.925	43.475	92.6
22.45	43.35	70.8	0	42	36.175	66.475	61.65	64.025	51.275
0	52.3	13.625	32.225	50.575	36.475	74	44.725	15.05	61.675
0	7.375	65.225	74.325	16.9	32.625	48.95	57.55	17.425	57.25
7.95	70.125	89.65	73.35	10.05	20.625	43.3	36.95	34.725	29.725
0	37.9	54.7	59.65	37.225	53.775	60.7	51.675	56.85	87.675
22.7	45.025	63.9	66.9	23.075	58.8	53.375	51.575	44.675	23.1
0	75.05	59.975	33.175	35.975	33.025	55.125	26.2	28.925	33.4
0	7.225	57.15	41.65	27	26.4	46.925	53.55	35.175	64.125
13.275	69.775	13.55	58.85	25.775	37.5	42.025	26.2	13.8	65.675
73.95	24.9	54.25	15.7	30.7	47.825	25.425	11.65	23.825	50.2
62.75	30.1	83.45	94.6	43.15	38.55	46.8	26.075	25.475	41.225
0	37	24.325	69.65	37.075	40.55	34.75	33	25.475	20.1
23.1	85	34.775	84.575	30.075	33.35	25.275	60.45	26.05	4.3
70.175	29.35	19.4	36.45	37.05	49.05	71.55	59.175	38.5	54.775
27.475	68.225	47.325	92.4	50.275	37.9	27.65	56.1	25.9	50.9
68.45	69.775	75.35	24.3	42.225	28.825	35.9	26.8	44.575	69.25
92.125	71.425	64.95	24.95	65.775	68.25	65.325	74.625	37.475	56.375
0	52.275	48.35	69.55	45.725	52.7	40.225	47.425	25.9	70.85
41.725	60.75	45.125	29.225	28.075	26.625	25.725	40.65	17.75	36.125
58.8	58.2	38.225	63.25	40.35	42.25	44.475	50.8	35.3	20.8
28.85	36.325	44.575	43.2	43.225	43.775	29.8	43.65	14.825	29
0	59.3	52.725	44.2	39.1	26.825	13.125	50.725	16.5	17.775
34.35	70.475	66.025	65.5	33.5	52.9	26.275	50.8	45.375	80.275
40.525	57.625	37.6	66.225	34.45	24.425	32.6	32.875	33.15	67.025
87.5	66.7	58.5	62	62.8	50.6	54.725	54.475	39.55	57.05
50.825	70.525	86.475	50.8	42.1	68.6	49.35	67.225	39.65	35.9
21.425	57.575	90.625	17.525	36.375	45.275	54.9	48.8	56.25	76.25
0	43.275	31.95	22.7	59.425	83.5	51.725	79.7	50.375	90.25
6.3	56.3	56.325	68.425	41.475	46.55	24.95	25.65	26.575	43.875
45.75	34.225	46.175	61.275	55.625	42.55	38.025	38.175	33.4	80.05
42.125	43.35	55	69.525	63.825	48.475	35.925	42.875	27.8	47.15
46.35	22.85	66.775	0	32.175	44.35	49	47.675	21.025	13.175
41.2	20.275	79.8	51.2	32.65	27.675	64.125	57.475	35.925	29.5
24.7	64.85	65.825	44.975	18.825	59.4	46.45	59.475	45.125	64.625
0	31.6	79.825	77.85	42.425	56.975	42.725	44.85	27.475	50.7
12.725	80.075	49.1	32.7	47.55	48.325	56.275	46	29.875	70.9
14.75	76.6	90.375	38.75	25.45	36.775	59.45	56.45	21.775	56.175
20.85	64.5	22.95	52.6	48.7	60.175	35.475	44.5	23.175	55.55
0	61.875	74.125	72.35	42.175	46.1	32.025	41.125	21.9	77.15
29.7	85.45	45.675	67.05	57.675	61.025	61.65	56.225	35.75	62.075
20.95	66.675	75.05	86.875	32.725	33.8	17.65	59.025	22.95	54.675
0	47.175	60.35	40.85	50.6	37.65	50	24.825	19.825	52.45
7.525	48.475	23.225	24.35	67.3	47.4	35.5	5.65	8.725	73.975
0	36.95	32.75	47.1	18.225	29.6	10.175	35.35	5.175	53.3
39.05	50.325	58.975	52.5	30.45	20.675	44.15	4.45	13.95	0
21.95	43.875	54.45	14.175	0	4.15	18.625	21.675	20.45	42.85
30.5	49.7	58.075	45.575	34.9	17.075	22.275	26.5	28.75	35.675
58.8	70.2	54.7	63.75	41.1	32.3	31.525	35.025	38.825	61.8
71.1	49.15	75.625	31.05	30	17.65	32.475	21.7	23.625	25.925
15.525	25.1	31.975	22.175	12.4	0	74.675	57.825	17.05	36.825
0	56.725	74.175	0	0	0	50.775	37.025	46.625	48.275
40.6	0	0	0	3.85	2.625	0	19	12.55	0
0	16.675	0	0	0	0	0	0	3.325	0
52.15	0	0	0	0	3.225	0	0	0	0
53.85	50.35	0	0	0	0	0	0	0	0
0	0	0	0	0	0	0	0	0	0
0	0	0	0	0	0	0	0	0	0
0	0	0	0	0	0	0	0	0	0
0	0	0	0	0	0	0	0	0	0
0	0	0	0	0	7.375	0	0	0	0
54.425	0	0	46.825	0	0	21.125	26.4	16	14.325
58.55	10.625	21.025	0	0	0	15.2	0	0	4.35
19	0	12.225	0	0	0	0	12.9	4.75	0
4.1	37.125	0	58.775	0	14.425	42.025	57.225	2.125	41.35
0	22.7	0	8.075	7.5	2.025	0	0	2.9	5.65
0	39.775	0	0	12.2	11.125	5.15	31.05	4.275	26.525
21.15	19.775	42.75	0	9.75	16.525	10.95	12.85	8.925	0
50.2	61.5	38.9	71.4	11.075	13.475	23.275	9.5	5.35	4.575
10.1	76.775	51.375	63.95	48.5	44.3	34.05	75.825	35.425	29.225
0	69.175	42.8	50.6	28.075	36.6	46.875	65.7	37.625	10.525
0	62.15	88.25	46.375	21.9	45.4	17.725	45.075	42.15	55.325
0	16.425	0	27.425	25.2	10.175	28.5	8.6	11.1	16.875
37.75	62.9	25.525	41.675	38.95	20.925	42.425	23.675	14.35	20.825
43.525	66.65	22.625	83.7	35.225	24.075	44.05	29.375	18.55	77.525
10.45	18.65	31.1	47.3	24.3	28.2	13.225	20.75	14.05	33.675
65.775	53.875	54.9	81.025	28.225	51.525	34.025	47.525	10.675	29.9
40.35	67.925	11.975	24.075	27.075	41.125	12.15	15.45	9.875	56.375
76.95	83.425	38.5	35.375	25	17.825	28.7	34.1	21.4	44.9
0	48.125	90.6	0	12.2	25.075	0	44.725	23.525	22.15
21.625	75.3	63.975	57.525	23.7	44.825	37.825	38.425	26.25	74.075
67.075	46.175	0	51.6	38.425	26.2	43.525	11.975	10.225	35.775
80.675	62.45	60.925	96.225	48.475	45.375	18.625	65.575	17.05	95.225
0	71.625	42.675	27.7	46.375	34.225	52.175	59.075	22.25	76.6
74.25	47.2	40.775	13.575	25.125	21.55	79.5	74.925	47.7	66.6
0	0	41.825	73.7	27.65	59	25.3	47.65	12.25	65.9
40.275	36.35	40.275	29.275	28.8	18.575	33.95	20.15	18.3	59.775
0	52.925	49.5	38.65	25.85	38.775	42.1	41.225	26.275	63.05
75.5	70.175	77.875	53.9	56.575	40.7	52.925	45.175	24.7	42.95
24.725	32.65	36.325	30.975	7.65	29.6	0	11.75	11.3	21.375
83.2	21.6	7.525	28.875	40.15	27.2	44.325	8.25	12.575	55.2
52.85	14.75	37.225	0	35.875	33.6	41.725	21.025	29.675	79.475
3.125	77.45	32.825	30.85	58.45	39.65	19.775	41.9	34.15	33.425
0	86.325	4.55	0	34.325	20.2	34.55	10.125	17.425	5.6
0	0	0	18.45	4.4	8.2	5.225	14.4	0	17.025
0	0	9.525	52.825	21.775	11.775	26.775	17.625	33.25	85.6
0	0	0	0	0	0	0	0	0	0
0	0	0	0	0	0	0	9.2	0	0
0	0	0	0	0	0	0	0	0	0
0	0	0	0	0	0	0	6.65	9.175	0
0	0	0	0	0	0	0	0	0	0
0	0	0	0	0	0	0	0	0	0
0	0	0	0	0	0	0	0	0	0
0	0	0	0	0	0	0	0	0	0
0	0	0	0	0	0	0	0	0	0
0	0	0	0	0	0	0	0	0	0
0	0	0	0	0	0	0	0	0	0
6.275	0	0	0	0	0	0	0	0	0
0	0	0	0	0	0	0	0	0	0
0	0	0	0	0	0	0	0	0	0
0	0	0	0	0	0	0	0	0	0
5.925	0	0	0	0	0	20.975	0	4.1	0
18.575	0	0	0	0	0	0	0	0	0
0	0	0	0	0	0	0	0	3.525	0
22.3	22.95	0	6.975	4.725	10.725	0	0	0	0
0	0	0	0	0	0	0	0	0	0
46.925	0	8.4	0	0	0	33.75	13	2.3	0
0	0	0	0	0	0	0	0	0	0
0	0	0	0	0	0	0	0	0	0
55.1	0	0	0	0	0	0	0	0	0
0	0	0	0	0	0	0	0	0	0
0	0	0	0	0	0	0	4.65	0	0
0	0	0	0	0	0	2.8	0	0	0
0	0	0	0	13.225	5.4	0	0	0	13.175
0	0	0	0	0	0	0	0	0	0
0	0	0	0	0	0	0	0	0	0
0	17.6	0	52.625	0	0	2.725	33.925	0	0
6.85	43.15	46.35	0	8.7	4.575	0	6.8	0	5.8
0	31.45	0	0	0	16.65	3.6	0	2.55	0
69.025	25.7	0	0	0	5	4.325	0	3.65	1.8
0	33.825	20.375	8.65	3.3	0	11.5	15.95	7.575	4.45
0	30.025	0	65.05	0	0	16.675	7.725	7.05	20.925
37.325	10.325	0	0	0	0	0	17.525	0	0
34.75	19.475	64.95	85.5	0	3.95	4.625	40.125	4.175	48.325
42.625	7.425	35.5	42.625	4.375	19.025	0	4.1	2.125	6.825
27.6	46.775	0	66.875	4.45	18.275	22.8	28.625	11	34.375
0	22.125	10.875	38.675	6.925	15.9	21.925	23.775	23.475	60.025
76.425	27.9	30.8	26.35	7.9	27.225	15.275	57.25	14.425	76.025
83.825	5.75	78.675	8.95	0	7.65	3.6	17.5	8.15	26.2
52.45	50.3	32.6	22.5	8	4.7	30.9	26.975	9.3	38.35
0	8.025	31.725	63.325	5.775	10.575	9.675	17.6	24.075	6.65
68.825	54.95	42.125	24.075	2.975	31.875	15.25	19.925	27.825	77.675
0	16.475	41.5	25.9	10.15	24.95	74.925	56.2	30.05	40.125
50.175	34.975	68.825	61.625	13	18.8	14.675	24.45	16.025	2
62	53.2	0	75.45	0	16.575	19.8	21.05	4.9	19.475
27.35	78.375	77.875	26.175	0	14.125	24.05	41.475	14.525	48.875
26.125	46.625	40.025	0	9.55	9.575	14.55	33.25	0	28.975
0	21.475	9.65	37.9	13.325	9.15	14.325	34.925	27.475	63.425
0	45	9.475	0	5.95	9.1	0	16.9	3.2	15.4
47.75	64.65	52.275	35.175	37.325	28.35	14.55	29.375	7.85	21.075
0	67.175	64.425	50.325	29.225	32.625	73.05	32.225	21.3	53.125
70.45	66.15	24.225	90.625	66.15	28.075	40.05	61.05	24.425	62.9
67.4	75.2	83.4	0	20.225	30.325	31.9	43.925	25.025	71.575
43.175	44.125	76.65	32.85	34.1	48.95	44.125	36.25	28.175	58.125
0	45.7	83.025	64.7	42.55	26.275	19.75	21.45	39.025	20.7
48.7	45.8	53.125	27.35	28.375	32.675	25.8	48.6	28.95	50.85
81.025	63.625	83.525	88.475	60.125	54.2	72.4	68.975	71.3	77.4
37.6	32.6	71.025	78.75	45.05	49.175	42.975	38.625	28.075	38.45
0	71.675	13.35	46.2	27.075	28.475	16.75	37.5	22.225	36.275
78.375	53.4	79.575	74.35	37.4	41.325	40.675	39.05	32.475	48.525
53.65	55.7	71.85	55.5	45.35	47.375	54.2	44.875	53.575	6.925
53.975	73.125	57.125	76	44.3	48.625	23.85	74.7	35.925	67.775
13.75	52.75	20.85	56.85	47.85	53.1	34.025	35.525	22.3	75.475
2.875	10.275	30.6	38.55	33.6	36.075	54.275	64.15	51.675	44.6
70.375	57.925	55.625	77.475	50	63.65	40.925	74.125	46.175	0
24.25	53.425	76.375	31.425	50.275	42.875	41.675	35.7	20.85	61.3
30.475	15.425	55.35	70.05	50.875	45.35	51.4	35.2	36.175	55.575
0	71.925	12.475	22.85	29.95	27.5	46.3	32.675	44.8	42.3
70.175	70.15	27.3	50.425	24.8	37.05	25.125	32.05	33.875	38.625
24.1	84.4	70.85	73.65	66.925	50.575	50.425	55.475	32.125	23.125
55.55	49.45	38.05	70.8	47.575	53.125	34.2	23.925	18.2	42.35
77.725	72.7	62.625	41.35	25.2	36.925	31.925	35.3	26.95	68.775
19.275	85.75	66.4	52.175	58.8	61	73.45	67.2	67.525	58.325
7.6	43.475	60.2	7.175	32.625	34.725	24.925	72.925	36.4	40.825
0	52.5	43.6	0	20.25	43.35	49.25	29.5	54.275	52.25
0	54.4	63.15	63.35	29.925	28.5	63.325	55	43.725	41.425
30.375	78.55	5.8	25.4	37.675	22.9	36.025	42.575	23.925	45.35
42.275	52.025	59.1	57.325	33.675	23.7	44.3	30.625	23.35	39.35
0	54.875	45.2	66.65	44.625	40.475	59.525	41.95	50.375	20.75
23.7	17.125	3.4	27.825	53.4	39.2	32.9	19.2	26.7	48
40.35	57.85	24.475	8.75	34.9	32.65	15.975	21.6	6.775	74.375
65.375	78.625	57.2	68	37.875	26.775	14.6	20.15	42.85	55.575
26.35	41.95	65.625	94.8	36.675	38.35	17.325	35.8	25.475	28.575
46.7	59.525	52.1	11.275	54.1	28.475	8.225	31.75	11.525	57.025
0	30.75	47.7	54.125	22.85	35.925	35.075	53.075	24.075	62.05
90.5	55.275	68.275	85.95	48.025	26.125	38.175	34.325	37.175	76.125
48.125	31.975	48.525	49.575	28.775	58.475	42.7	25.9	48	50.575
0	32	92.75	75	48.6	44.225	55.775	29.825	31.35	61.75
26.275	78.175	35.825	52.35	43.75	58.7	54.05	75.625	15.15	44.05
39.35	73.95	75.55	30.2	57.075	43.625	45.175	49.575	42.3	35.25
0	39.425	80.1	88.175	69.2	70.7	53.75	63.7	46.975	68.325
38.825	65.45	66.7	56.625	47.225	40.9	26.75	36.725	27.375	44.675
30.975	73.375	75.775	62.25	72.1	71.725	62.6	74.2	49.25	73.825
0	18.25	68.75	47.075	41.3	48.6	44.1	47.025	43.6	54.825
57.725	66.15	78.5	76.675	53.45	46.975	57.25	31.55	30.575	80.9
0	56.85	67.675	44.925	45.75	55.475	50.025	62.05	36.05	58.85
0	51.625	4.975	64.525	22.475	27.525	23.775	26.85	17.525	35.45
92.775	55.375	13.275	73.35	43.725	33.725	42.6	42.225	38.575	39.2
23.025	48.2	35.5	70.85	46.525	31.6	42.675	53.25	25.975	56.7
0	51.025	30.425	88.425	35.75	48.575	15.8	12.025	14.775	31.925
26.1	43.25	72.8	59.925	38.175	40.45	59.55	43.225	22.525	44.05
89.975	58.7	59.275	70.6	60.3	60.625	68.5	54.3	56.625	29.375
81.025	22.45	55.85	24.3	27.85	44.375	29.425	33.725	32.55	50.175
0	60.875	42.625	0	29.325	29.725	23.15	20.25	37.725	38.925
50.75	55.65	75.125	60.95	47.25	65.4	72.575	77.675	52.475	55.05
23.05	63.925	27.175	56.975	44.9	36.125	62.9	40.425	36.475	73.975
60.9	53.825	63.95	84.05	62.75	59.025	52.475	67.925	32.325	77.2
71.375	60.05	61.8	47.85	28.925	40.85	52.5	19	35.075	41.625
77.475	72.225	84.875	52.55	59.3	52.725	78.05	44.175	45.65	68.825
31.825	9.65	18.775	70.275	24.125	33.275	27.025	29.625	12.525	75.95
74.675	48.775	56.575	33.4	32.25	40.125	37.275	34.3	25.9	24.875
72.1	52.8	47.825	68.425	34.875	33.875	47.325	37.025	21.25	56.525
83.425	59.9	29.45	26.55	60.65	48.725	23.275	54.2	18.075	72.175
13.35	46.825	23.875	89.325	18.85	27.6	20.3	14.9	5.85	71.3
55.8	35.4	38.375	63.3	34.65	26.65	54.55	44.25	36.2	75.15
46.15	92.075	55.525	0	64.15	51.175	79.35	65.4	63.875	65.3
48.275	82.725	81.85	0	67.05	59.4	33.275	66.65	22.075	71.525
71.4	61.175	67.55	0	59.875	61.65	37.5	57.025	25.25	64.775
39.75	20.925	44.425	68.5	51.125	52.95	33.275	51.325	43.625	33.675
29.325	41.5	52.5	21.125	49	47.375	55.625	41.6	46.6	78.6
46.275	38.525	43.775	43.725	65	45.675	49.8	43.05	23.25	53.625
12.05	78.9	40.35	79.95	23.2	45.525	16.4	31.7	19.625	78.85
45.425	54.275	73.45	39.925	32.675	50.4	35.825	36.1	36.725	64.4
70.425	62.05	67.65	56.4	30.7	34.05	26.675	39.675	27.625	68.775
53.975	45.55	55.7	41.175	21.75	27.7	35.125	49.6	26.575	67.5
7.4	61.85	11.575	45.325	34.275	24.4	17.525	15.8	10.925	32.325
79.925	67.2	65	53.075	62.825	48.275	40.125	56.525	32.875	56.9
33.5	38.1	55.275	47.775	45.825	36.475	46.35	36.475	29	44.175
46.45	69.5	51.25	66.05	45.425	27.1	25.3	15.875	24.7	65.7
65.55	86.025	47.975	70.5	28.975	30.5	43.575	41.5	12.35	41.85
94.9	76.15	35.55	7.375	72.25	54.075	8.375	26.075	28.575	38.8
85.875	50.725	71.45	47.675	36.9	60.725	38.675	63.95	59.35	65.3
9.075	67.9	47.725	37	15.925	19	54.525	67.9	8	43.275
40.5	59.85	46.6	24.775	0	10.175	18.525	22.05	2.6	16
37.225	13.175	28.175	40.9	16.75	21.175	62.75	44.875	10.075	82
51.6	60.325	41.925	46.075	37	53.7	22.425	50.925	18.85	71.1
42.625	56.875	67.9	41.45	36.725	42.375	26.075	51.25	29.025	78.05
0	59.3	58.325	69.175	56.55	57.625	50.025	35.6	24.825	35.5
74.4	57.675	16.025	46.85	30.65	25.875	78.925	56	29.425	23.175
12.5	73.7	55.575	69.15	28.925	37.35	30.3	37.275	26	39.525
0	11.6	0	23.6	55.3	33.375	18.725	55.225	28.225	61.225
53.375	71.675	37.725	0	42.725	38.575	26.35	33.85	35.3	63.45
5.675	68.425	28.875	79.6	36.925	24.15	20.9	43.825	29.65	0
29.325	66.425	58.3	69.9	27.1	35.85	32.65	39.525	33.325	81.55
8.475	43.4	77.85	75.15	16.2	48.825	19.375	59.475	24.825	21.55
38.175	67.725	64.275	34.05	36.925	26.9	41.75	28.225	24.575	19.325
13.725	63.175	66.275	56.225	34.975	28.175	42	35.075	35.45	72.225
0	72.6	39.875	51.975	49.725	35.175	34.625	50.85	44.175	54.475
0	57.9	31.025	71.425	27.925	27.65	35.3	34.1	25.025	70.175
61.4	77.5	68.65	48.775	56.8	56.325	43.525	55.875	43	79.35
0	67	71.75	57.475	38.175	35.425	25.925	4.1	18.225	0
23.7	23.95	51.025	20.525	71.9	73.775	42.975	56.3	44.725	75.725
0	36.575	70.05	58.775	51	35.4	43.925	24.925	35.85	49.95
87.025	49.3	92.35	0	62.375	48.475	42.6	47.175	45.95	35.25
69.375	56.15	84.8	79.85	55.925	62.25	69.275	64.425	45.475	79.65
54.45	69.625	82.8	87.925	57.1	44.125	42.825	38.6	18.9	88.125
9.075	60.725	53.75	21.95	32.175	23.85	22.55	40.95	23.475	69
6.1	16.9	62.85	30.575	67.925	62.9	10.675	38.75	29.5	73.075
24.55	53.05	44.225	41.5	21.475	35.825	5.125	28.725	20.475	63.45
53.375	82.625	73.35	77.525	38.425	40.15	69.2	47.45	39.825	41.525
39.1	54.625	43.225	53.325	35.175	23.725	25.175	25.725	6.675	32.8
63.5	84.875	73.775	62.975	65.9	53.65	57.775	38.525	55.475	54.025
6.5	60.575	53.2	35.2	54.925	40.925	38.725	52.125	58.35	23.775
60.1	29.2	15.5	39.725	40.2	44.15	30.05	29.975	30.5	31.625
68.35	33.275	37.775	0	38.775	36.15	46.875	35.975	32.65	69.275
88.3	55.6	72.575	70.325	42.075	44.85	60.175	45.8	28.4	44.475
44.75	66.925	37.4	32.65	51.275	44.225	24.05	6.3	32.6	68.75
68.45	70.875	47.775	85.1	37.875	21.6	53.125	50.875	19.425	46.625
64.5	14.075	80.125	76.95	21.15	15.55	28	19.575	18.95	26.625
0	10.55	0	12.45	0	3.575	16.375	8.25	3.75	1.95
28.4	53.425	71.8	0	63.45	23.825	22.8	30.675	30.975	86.65
45.7	24.425	14.6	51.025	8.925	12.2	2.8	4.3	13.45	32.675
0	69.5	41	61.475	31.2	20.475	48.325	38.7	13.75	78.9
31.7	40.4	0	57.2	7.525	18.8	47.675	33.275	17.05	20.2
0	59.9	0	69.375	0	27.6	35.05	65.725	14	40.975
0	67.825	0	0	0	18.075	85.65	55.975	23.825	45
3.1	58.175	0	63.7	26.15	38.05	49.475	31.65	14.825	66.75
0	0	0	0	31.85	44.975	10.15	34.475	5.95	62.175
41.375	39.475	59.675	74.6	54.925	34.975	23.325	62.45	33.575	37.275
31.125	45.95	8.175	53.575	26.125	35.7	45.5	40.925	21.425	28.075
0	47.025	59.675	49.675	41.725	46.575	52	47.9	31.15	66.2
23.05	68.05	57.225	73.625	62.325	47.625	61.975	46.775	25.625	32.925
59.725	40.6	79	69.875	48.225	42.05	41.975	30.55	34.175	61.2
0	41.35	31.575	71.4	54.9	49.5	40.4	68.225	21.65	83.6
72.4	67.65	76.05	76.2	41.85	39.3	23.075	39.075	33.8	30.75
58.2	44.025	56.25	54.55	35.275	35.3	51.65	35.3	40.775	49.7
75.325	52.875	57.875	17.825	38.5	49.35	37.575	57.825	17.275	45.225
87.725	60.875	60.05	80.275	39.6	22.4	41.325	23.575	23.375	37.175
6.225	31.625	40.475	80.875	26.2	32.6	14.075	21.175	16.775	34.65
65.025	62.05	23.175	69.55	47.025	30.425	31.225	26.675	41.9	59.325
48.05	28.675	61.525	62.925	35.425	29.7	32.675	38.85	15.85	61.225
73.975	77.825	45.65	86.425	59.875	56.65	55.65	62.85	72.35	0
0	53.15	41.7	52.825	61.125	58.25	78.65	49.65	37	62.675
0	81.975	19.75	0	64.075	66.35	42.9	57.5	24	0
0	71.675	48.85	88.45	31.4	45.95	21.475	11.35	25.725	72.5
22.75	66.925	8.9	81.1	31.25	37.425	41.775	34.975	38.75	41.675
76.625	65	90.65	79.05	62.025	44.025	26.5	53.85	32.625	50.675
84.375	76.6	46.6	75.975	46.15	65.775	34.45	66.175	45.975	35.625
80.825	75.1	51.6	0	26.4	45.95	62.05	27.875	32.65	35.975
83.075	7.825	91.475	95.55	55.925	59.125	59.05	61.4	47.05	12.025
50.425	74.175	69.575	80.975	57.425	65.25	50.35	59.15	54.625	67.2
0	15.675	0	39.825	52.15	49	34.875	43.8	26.875	64.75
45.325	25.975	70.35	40.725	55.125	34.925	23.925	55.025	25.65	51.075
3.225	56.05	31	41.375	30.225	20.575	18.4	42.25	7.375	46.075
33.85	52.25	11.175	63.875	38.425	41	21.15	41.925	21.65	56.1
44.5	30.675	63.525	68.675	45.375	55.95	43.6	47.825	23.375	61.325
28.575	76.7	59.1	68.65	43.125	25.875	52.65	31.675	55.45	63.075
70.125	41.375	84.3	52.475	41.1	45.05	23.05	40.875	27.775	27.6
88.775	53.9	39.675	39.95	49.525	48.25	35.2	22.925	28.35	34.75
10.5	12.15	38.725	33.925	45.725	16.65	31.725	36.05	30.95	49.2
23.7	70.425	64.375	57.15	46.925	38.925	69.35	57.9	64.325	76.325
46.75	50	69.425	70.125	35.75	36.025	54.825	38.475	27.675	24.775
15	59.3	48.475	79.4	25.475	56.85	19.2	49.675	24.625	39.625
14.7	22	0	55.175	7	27.875	25.175	43.35	8.85	27.4
20.45	30.075	59.825	21.075	25.175	48.425	61.375	70.625	13.85	58.925
29.65	62.05	24.025	51.525	31.35	47.35	53.05	55.2	32.375	47.55
13.55	45.45	59.825	62.5	47.525	56.575	49.675	38.7	39.575	7.225
20.175	43.2	10.65	66.1	52.975	41.875	48.2	25.6	52.15	39.9
0	80.4	44.2	46.55	53.375	41.55	52.5	35.775	9.575	44.25
30.625	43.325	27.65	71.675	59	51.325	18.425	39.85	30.325	32.075
63.875	2.8	72.825	38.775	24.25	22.9	12.375	21.825	16.975	5.3
62.025	54.75	26.1	51.625	34.675	47.675	34.15	26.45	22.825	57.65
51.275	47.75	14.525	80.975	42.55	33.55	43.1	45.9	38.25	52.9
18.1	87.275	0	0	61.475	56.75	64.6	47.75	42.7	67.625
50.175	84.375	71.775	79.375	41.35	57.375	55.3	44.5	38.125	59.2
0	75.2	49.1	0	50.475	35.15	67.35	47.275	44.825	65.575
0	32.625	39.65	60.75	44.225	36.15	54.5	44	33.35	50.775
0	30.65	54.675	43.625	19.525	32.9	27.025	33.9	18.45	10.325
41.575	64.675	19.575	0	20.3	44.725	38.125	15.425	17.35	74.525
93.325	26.4	33.025	63.475	35.375	28.375	0	3.15	2.9	37.8
87.275	72.15	40.4	71.925	25.275	29.65	24.575	60.45	16.175	56.25
69	73.9	25.7	42.325	27.825	32.525	48.15	28.4	37.225	52.8
63.1	51.4	76.5	41.05	22.55	23.3	38.475	29.075	23.6	44.425
78.425	69.275	42.475	91.675	57.3	57.325	40.475	51.625	33.025	80.525
72.625	0	59.9	0	72.5	87.1	57.525	66.75	43.6	85.675
52.375	34.625	33.325	43.525	73.675	67.875	51.325	58.35	40.775	63.8
0	13.125	47.15	49.15	48.1	40.525	55.325	27.6	21.875	36.05
36.55	25.425	57.4	35.225	51.925	57.775	51.875	46.625	20.8	73.425
37.625	27.5	44.3	78.25	37.45	32.95	24.15	20.425	26.825	43.8
38.5	66.525	79.675	64.6	46.1	16.3	53.05	30.875	28.5	22.1
57	54.4	48.725	78.425	43.1	46.05	38	27.7	27.575	54.55
58.45	46.1	33.45	32.525	49.3	48.025	35.8	41.375	15.675	78.125
74.975	39.525	36.175	72.025	30.45	40.25	25.825	46.625	22	60.25
0	57.425	43.625	61.55	10.625	28.875	42.025	51.025	19.875	8.75
0	0	0	0	0	0	21.675	6.5	15.4	0
0	23.9	0	0	0	4.55	11	4.4	4.6	14.025
0	0	40.375	0	0	0	3.65	0	5.275	0
0	0	0	0	0	0	0	0	0	0
0	0	0	0	0	0	0	0	0	0
0	0	0	0	0	0	0	0	0	0
0	0	0	0	0	0	0	0	0	0
0	0	0	0	0	0	0	0	0	0
0	0	0	0	0	0	0	0	0	0
0	0	0	0	0	0	0	0	0	0
0	0	0	0	0	0	0	0	0	0
0	0	0	0	0	0	0	0	0	0
0	0	0	0	0	0	0	0	0	0
0	0	0	0	0	0	0	0	0	0
0	0	0	0	0	0	0	0	0	0
0	0	0	0	0	0	0	0	0	0
0	0	0	0	0	0	0	0	0	0
0	34.425	41.525	8.375	15.475	2.1	7.525	14.475	2.525	27.725
0	0	0	0	18.35	3	0	0	0	0
0	0	0	0	0	0	0	0	0	0
0	0	58.975	0	0	0	0	6.2	4.75	0
0	0	0	0	0	0	0	12.85	0	28.05
0	0	0	0	0	0	0	0	0	0
0	0	0	0	0	0	0	0	0	0
0	0	0	0	0	0	0	0	0	0
0	0	0	0	0	0	0	0	0	0
0	0	0	0	0	0	0	0	0	0
0	0	0	0	0	0	0	0	0	0
0	0	0	0	0	0	0	0	0	0
0	0	0	0	0	0	0	0	0	0
0	27.625	0	0	0	0	0	0	0	0
0	40.65	0	0	0	0	12.175	0	0	0
0	0	0	0	0	0	0	0	0	0
51.4	0	0	0	0	0	0	0	0	0
0	35.85	14.65	25.8	6.6	31.6	33.725	28.925	7.1	21.1
0	0	0	0	0	0	0	0	0	0
0	16.25	49.675	0	0	4.175	26.775	35.875	4.825	30.625
0	61.9	0	69	4.925	14.3	22.375	17.675	8.525	37.4
18.4	58.825	28.175	12.55	0	17.025	31.7	30.05	19.7	37.425
0	22.775	0	37.025	5.625	9.55	28.675	36.2	8.775	33.4
0	55.925	15.3	11.65	26.75	19.15	28.1	23.225	9.025	75.425
80.5	48.45	62.125	72.625	35.4	20.925	19.35	12.475	20.2	23.625
41.05	63.475	26.75	55.675	40.575	41.1	19.625	35.075	25.475	52.875
44.275	51.125	57.425	38.35	42.9	51.225	35.25	31.25	20.95	25.425
3.675	75.5	11.225	58.15	48.725	29.225	23.35	20.425	34.175	31.85
0	59.925	17.15	80.25	31.475	26.975	11.45	41.675	21.35	16.05
0	50.475	53.725	17.075	57.1	42.25	22.275	29.725	32.15	56.925
77.575	53.975	75.125	37.425	46.825	39.2	51.6	36.85	46.75	53.325
58.75	0	34.35	83.25	59.45	49.45	54.35	57.65	56.8	19.35
3.05	23.925	28.975	40.65	34	54.15	18.575	47.05	42.9	55.1
0	75	78.675	89.85	65.85	51.125	44.425	53.575	29.225	78.825
0	60.925	96.05	84.875	42.65	62.175	43.05	47.65	29.9	65.975
80.5	78.55	74.875	80.475	53.825	61.65	29.35	57.2	32.025	72.7
0	58.525	0	29.925	42.6	24.325	20.05	15.1	6.05	17.1
0	67.325	17.9	84.6	20.875	20.15	39.475	35.525	15.7	62.375
74.525	84.925	65.525	68.025	33.3	36.55	69.05	21.375	31.35	57.1
0	44.475	63.125	0	71.7	81.075	38.05	79.25	63.275	60.175
8.225	60.45	57.5	41.75	46	38.725	55.875	49.45	29.1	48.4
57.175	30.6	49.8	53.325	19.075	22	70.525	50.5	7.825	46.225
0	24.75	15.35	49.775	28.85	27.95	30.15	40.775	37.775	60.3
5.075	64.175	76.425	86.25	32.55	25.85	43.95	29.975	24.925	60.75
0	0	27.05	0	25.875	16.6	10.1	27.575	41.625	55.975
92.825	28.825	31.375	51.35	43.5	32.05	23.25	12.625	15.775	37.475
45.9	12.3	10.75	68.325	22.95	27.775	16.725	15.3	0	0
39.325	27.425	5.6	54.3	28.975	31.375	46.6	12.525	32.05	8.525
66.275	62.9	44.45	17.525	81.4	39.525	45.325	59.325	39.3	90.3
0	37.225	75.125	38.475	47.05	54.05	46.025	77.45	22.6	56.275
21.4	46.05	57.15	64.875	64.6	54.225	41.45	66.075	7.35	41.275
43.925	77.125	39.425	78.15	55.85	43.95	64.2	68.925	36.425	80.375
22.725	50.175	59.675	62.025	35.875	45.95	33.925	24.025	32.725	51.8
0	52.425	0	44.9	22.225	36.675	12.225	33.9	21.6	57.075
61.025	62.825	6.15	24.525	28.65	22.25	73.275	38.925	15.875	39.975
0	80.9	29.225	57.8	60.075	59.5	59.85	67.6	42.7	88.275
24.4	31.825	46.475	56	49.025	31.025	43.25	9.725	50.5	28.8
0	80.85	52.45	0	11.775	17.375	41.35	54.9	27.475	52.875
71.8	0	47.075	45.675	20.925	42.15	51.25	32.6	35.425	46.05
37.975	54.15	30.425	0	46.3	40.325	9.55	39.25	26.6	0
18.55	11.475	42.625	11.15	8.55	16.7	71.95	36.875	18.975	45.325
83.875	60.125	30.575	30.775	23.55	27.95	20.075	13.375	19.75	21.05
29.2	58.875	56.95	72.175	14.45	27.7	19.65	50.175	24.75	59.125
63.4	18.775	76.25	66.95	38.525	46.35	59.375	9.45	29.2	60.975
90.025	50.525	62.2	77.5	42.275	34.5	37.3	32.1	33.425	52.975
53.6	35.225	45.25	61.575	89.125	75.525	33.1	77.275	17.025	85.875
0	67.15	58.75	14.325	52.55	39.375	77.9	55.775	57.65	67.975
48	0	42.075	51.825	53.025	62.4	39.125	43.375	42.55	54.675
34.6	49.825	90.7	38.25	40	48.025	34.9	51.375	32.7	62.725
0	63.775	58.7	77.075	49.95	69.625	59.05	61.875	45.575	49.075
0	9.425	58.875	74.375	39.475	46.4	57.925	40.975	28.2	36.6
0	52.25	45.425	28.3	40.45	53.1	22.05	46.725	36.775	56.85
65.425	55.875	68.25	75.375	52.35	48.25	30.65	46.7	30.325	71.3
33.575	26.375	0	24.9	47.15	29.85	25.375	8.25	15.2	16.075
60.275	43.875	62.75	62.85	11.25	19.75	39.95	36.75	22.125	14.825
0	28.9	57.25	61.6	47.925	30.75	44.225	53.325	50.75	83.95
42.725	64.75	54.925	26.4	60.525	60.475	73.3	55.225	38.275	65.25
43.625	96.7	21.2	84.725	68.8	54.85	61.4	58.125	33.675	38.2
0	38.65	77.85	46.125	40.8	57.025	28.5	25.3	15.2	35.35
0	51.25	75.25	70.1	58.15	44.675	47.775	46.7	45.575	42.125
83.725	47.075	30.25	42.8	45.7	40.075	47.6	18.3	12.475	36.625
42.925	45.4	59.75	62.325	44.275	36.5	31.225	45.125	28.15	52.425
93.175	70.275	70.95	79.725	54.175	41.975	63.275	45.65	30.725	71.125
30.075	42.95	42.275	0	30.925	33.125	4.675	14.75	0	65.875
86.975	93.25	76.65	67.825	46.8	39.7	63.45	43.575	29.55	79.375
0	80.675	55.2	50.675	39.375	36.3	7.125	54.875	44.475	81.85
19.225	56.375	14.5	89.15	33.05	45.975	30	40.925	8.25	49.65
18.35	0	13	13.475	65.1	66.7	53	44.225	49.65	69.8
0	66.95	23.725	8.3	73.975	60.5	45	63.975	50.275	57.25
93.575	5.7	71.275	76.625	63.875	69.225	80.05	68.975	53.075	94.35
0	31.1	81.175	0	51.875	51	27.675	23.15	26.375	31.85
0	75.1	48.325	0	45.45	39.925	61.65	75.175	28.7	32.25
0	44.375	75.6	67.9	35.275	40.55	48.025	30.65	54.525	15.725
48.05	0	44.375	28.85	46.8	56.725	23.6	38.825	19.325	30.475
95.45	46.575	70.225	65.45	58.725	45.125	47.75	52.95	25.5	44.15
0	79.5	11.325	39.8	33.425	42.5	36.55	37.35	41.775	39.9
81.9	64.35	78.8	62.875	22.225	21.9	37.075	73.6	27.5	93.675
15.425	40.6	77.25	63.575	52.775	28.225	36.175	42.65	21.425	54.7
2.9	51.2	72.225	82.95	56.3	27.15	43.675	13.825	12.425	28.9
79.175	57.525	58.975	63.45	48.975	50.475	24.8	12.05	10.775	54.7
0	58.075	79.575	50.95	52.35	39.6	44.375	51.875	33.375	60.15
41.275	28.95	45.9	10.5	32.925	25.125	31.9	13.025	28.85	30.725
28.05	46.5	74.35	87.225	34.125	40.925	40.35	42.425	32.2	62.1
0	0	4.45	40.55	22.45	32.15	25.4	25.225	16.325	62.75
60.575	62.175	55.025	48.3	27.55	33.95	32.225	33.375	35.025	68.125
49.5	30.925	16.9	63.925	41.2	29.6	11.3	25.125	12.225	47.925
51.125	79.2	62.975	54.725	39.325	46.725	59.65	52.95	57.2	30.15
0	83.275	45.775	61.175	56.3	66.075	52.45	36.825	42.875	51.2
0	28.875	74.05	76.7	54.875	52.2	62.2	62.575	73	63.425
22.425	47.925	48.05	69.6	56.6	59.1	47.025	51.425	26.575	80.45
76.975	82.325	63.25	31.675	39.4	45.275	67.55	47.15	36.325	63.8
76.9	34.375	44.575	23.075	59.675	48	45.275	49.125	16.825	29.675
0	15.525	58.85	71.6	26.3	21.475	14.55	26.875	21.225	25.375
78.825	55	61.475	31.85	19.175	18.875	44.425	41.3	18.875	32.45
13	51.6	55.775	0	27.35	25.65	19.475	70.15	14.1	80.1
40.625	41.8	58.5	64.05	33.075	25.25	22.65	16.775	13.775	57.175
38.175	50.325	41.525	41.375	23.15	32.225	32.175	42.75	31.85	47.05
21.8	59.125	57.075	76.75	47.325	49.95	48	61.1	19.3	63.4
0	51.8	65.5	32.55	53.775	41.55	43.25	41.75	27.9	43.475
0	38.625	34.875	39.025	24.925	29.875	44.4	47.775	25.775	22.5
10.775	48.05	25.85	58.975	61.125	31.175	38.375	29	8.375	43.25
15.075	62.35	30.775	72.4	29.55	16.925	18.225	15.125	12.725	60
65.9	59.975	42.05	53.475	17.075	10.525	0	0	5.25	26.7
46.075	38.9	16.9	27.375	0	29.35	25.225	53.725	37.825	38.775
37.15	70.075	59.7	50.2	45.6	57.95	24.75	44.3	37.2	50.625
78.85	25.55	61.775	0	26.85	63.425	76.35	57.4	38.35	62.925
2.575	71.7	0	0	32.7	53.8	30.8	31.025	7.6	49.15
0	33.75	40.45	37.95	16.4	6.4	38.95	25.35	17.175	33.075
50.75	66.575	3.725	67.7	48.5	27.9	56.975	53.9	40.85	28.725
0	34.05	32.125	68.175	35.95	35.375	13.6	30	28.975	0
51.15	47.95	25.15	70.55	47.25	38.675	81.175	51.475	36.2	46.275
0	37.775	80.625	11.65	29	33.1	36.25	19.35	29.35	20.45
0	58.025	89.625	95	29.75	43.475	64.875	36.8	27.125	23.7
0	12.575	64.35	11.575	30.95	37	47.925	55.075	17.725	80.325
13.75	65.05	69.9	45.275	44.8	36.9	43.95	34.075	32.35	59.725
19.6	77.05	29.6	85.675	51.65	40.375	60.9	43.575	30.775	59.425
79.4	15	35.95	72.775	32.275	36.075	54.35	10.775	23.25	69.225
0	41.65	69.225	44.225	65.45	60.675	53.775	67.95	35.975	42.2
0	34.925	68.5	37.3	45.55	40.325	22.575	53.95	17.9	70.225
64.75	87.6	55.475	59.175	42.575	44.5	46.7	43.275	43.35	75.525
0	78.125	54.875	48.55	42.175	58.975	43.575	54.85	41.375	33.6
66.575	32.2	69.575	32.875	36.6	21.15	26.875	60.45	42.4	61.5
39.7	36.375	28.7	70.575	37.5	34.925	24.175	45.7	37.725	77.1
18.825	34.6	46.375	0	48.275	43.575	53.075	45.075	33.575	47.625
0	8.95	15.575	0	47.7	44.65	44.15	48.05	47.45	63.275
16.15	0	60.45	0	38.775	35.85	78.1	39.875	33.5	42.975
78.425	22.5	17.825	32.875	33.75	22.65	26.875	28.7	27.2	48.8
0	24.45	72.8	38.05	63.125	46.5	32.725	78.825	62.025	87.175
43.675	0	19.175	36.85	53.6	47.15	56.975	24.9	35.475	10.75
0	45.775	25.55	0	51.45	58.45	33.775	27.425	36.575	84.45
0	37.2	74.7	39.8	50.6	36.9	16.55	15.425	2.3	37.45
31.125	24.2	69.05	40.05	26.825	19.3	24.2	13.975	16.95	36.7
11.35	43.725	43.1	70.925	34.95	37.1	19.75	41.55	21.225	85.275
62.25	15.1	42.35	34.05	52.775	36.075	62.2	48.7	19.625	54.15
0	43.7	40.3	26.3	35.725	65.05	36.4	78.3	48.975	63.875
0	67.825	50.875	0	51.625	56.325	58.55	61.025	46.275	55.975
0	69.475	44.6	87.225	41.725	51.675	33.35	45.6	26.2	0
37.725	93.125	55.95	73.15	60.125	64.975	50	54.725	36.925	41.65
91.325	48.075	39	20.8	51.375	42.15	72.825	37.4	37.45	12.65
0	57.55	30.775	39.7	38.975	41.175	49.65	47.775	16.25	20.8
1.65	12.175	18.05	0	52.225	34.875	48.35	45.15	16.45	68.5
0	52.475	49.75	57.375	70.95	57.4	50.65	59.15	58.45	69.825
0	0	64.55	45.125	64.225	52.725	46.525	53.825	30.15	77.7
23.525	82.05	73.35	58.95	38.675	54.5	54.575	38.95	41.975	66.75
12.275	72.15	17.55	38.525	76.95	68.6	64.275	54.2	61.5	23.675
0	69.75	45.825	62.825	49.425	40.85	48.175	64.7	43.8	48.475
0	50.95	29.375	50.025	33.675	31.95	41.85	48.55	26.575	62.05
48.3	59.975	6.3	37.35	56.15	51.875	30.15	30.525	15.275	31.8
0	61.125	57.2	56.675	64.225	36.375	71.55	41.3	18.3	0
0	17.15	9.875	10.15	42.675	40.225	0	9.5	0	65.45
36.975	95.575	52.575	0	49.35	39.85	51.275	14.675	39.325	57.9
0	53.875	81.85	0	17.4	31.775	62.5	23.875	41.7	46.925
39.775	62.625	15.625	82.5	0	14.4	37.1	39.25	3.275	32.2
20.5	33.175	75.325	27.75	2.775	5.225	8.625	9.9	3.35	12.65
29.125	82.7	68.975	75.475	6.35	28.85	29.775	33.65	7.875	16.75
16.6	49.575	8.05	0	25	28.85	25.475	40.125	18.6	48.75
0	61.575	5.5	35.1	26.425	38.575	39.025	7.325	25.25	52.8
0	82.4	34.75	0	21.575	21.675	14.75	53.375	9.575	1.875
0	48.7	30.15	82.825	37.45	41.475	34.775	11.05	15.775	82.8
60.125	84.15	79.85	84.275	24.45	31.35	73.175	24.175	14.725	48.575
34.525	49.675	31.375	13.7	25.35	24.6	10.1	28.575	21.675	34.725
0	88.4	42.375	33.55	55.775	59.3	15	60.2	32.6	86.075
61.85	61.5	73.175	36.65	23.825	21.825	42.25	17.5	7.275	71.6
0	80.325	53.35	53.475	42.25	28.7	70.225	29.625	35.35	59.625
0	25.025	30.7	0	24.075	31.5	30.8	18.225	20.25	27.45
0	59.7	49.475	55.85	38.875	66.225	21.125	49.025	29.65	79.675
61.3	65.15	32.15	40.15	42.575	48.75	30.625	52.85	23.2	8.725
11.95	60.55	10.625	65.975	34.125	35.275	55.1	32.175	12.175	39.8
68.875	75.95	59.975	45.025	43.75	34.575	59.65	58.125	22.65	83.325
58.825	18.925	48.85	8.175	50.2	40.775	32.9	33.7	17.15	58.25
0	71.825	55.7	76.325	40.8	15.625	62.375	26.65	18.85	28.85
24.25	90.725	49.925	0	61.625	53.325	43.625	22.65	12.05	40.35
83.65	56.725	29.35	74.9	44.125	29.45	20.525	28.975	20.35	48.4
38.225	57.125	26.975	66.45	45.725	34.1	21.45	18.9	36.4	36.825
80.075	17.025	80.3	49.025	21.725	17.975	27.25	28.8	24.425	9.75
58.075	73	48.5	65.675	33.225	42.45	47.8	56.325	13.5	27.125
48.15	47.7	40.475	62.6	78.75	48.7	44.175	39.625	42.45	54.575
0	0	0	0	0	2.775	8.15	18.975	4.575	20.525
59.925	27.6	7.475	32.975	28.975	13.425	18.45	18.6	8.4	32.6
0	0	21.2	0	28.825	4	47.225	72.875	26.6	30.05
0	31.475	39.75	59.725	21.475	17.675	23.975	23.35	7.15	47.45
0	0	0	0	0	0	2.575	0	2.125	0
0	0	19.4	0	0	0	3.875	0	0	0
0	0	11.025	31.9	0	0	0	0	0	0
0	0	0	0	0	0	0	7.05	0	0
0	0	0	0	0	0	0	0	0	0
0	0	0	0	0	0	0	0	0	0
0	0	0	0	0	0	0	0	0	0
0	0	0	0	0	0	0	0	0	0
0	0	0	0	0	0	0	0	0	0
0	0	0	0	0	0	0	0	0	0
0	0	0	0	0	0	0	0	0	0
0	0	0	0	0	0	0	0	0	0
0	0	0	0	0	0	0	0	0	0
0	0	0	0	0	0	0	0	0	0
48.925	0	0	0	0	10.95	4.875	0	0	13.3
31.7	39.225	1.725	75.7	0	2.35	13.075	27.4	8.225	14.625
1.125	0	3.525	0	3.225	11.45	0	0	0	23.55
0	40.425	13.675	0	2.7	3.625	28.9	27.95	11.05	5.8
0	7.15	30.6	0	10.7	3.025	0	19.325	0	16.925
0	20.325	0	35.1	18.35	13.7	21.325	37.8	8.1	10.6
0	62.775	86.775	0	11.2	11.65	42.825	36.975	16.475	62.825
16.2	0	0	0	37.75	21.35	10.65	43.675	5.9	36.075
56.225	75.625	37.975	67.25	37.525	43.425	28.35	69.8	47.025	14.65
81.2	26.25	0	0	34.975	17.575	14.175	16.875	8.925	0
38.625	0	82.475	86.775	41.625	44.9	52.5	26.8	46.65	91.375
0	59.875	90.65	41.7	29.725	51.55	25.1	39.175	42.25	60.3
22.25	0	11	69.75	32.125	52.875	33.175	51.275	22.4	60.85
0	25.375	85.5	27.525	30.725	26.4	8.9	46.625	16.725	16.8
67.55	78.225	17.475	0	75.925	50.475	2.225	43.35	11.975	35.875
50.025	0	47.725	41.125	15.525	22.875	10.825	7.25	42.8	10.275
93.55	81.975	36.675	41.575	19.9	25.45	24.4	42.175	25.95	58.525
60.95	54.75	42.9	56	48.475	34.975	18.875	14.2	20.3	24.625
63.45	54.925	80.625	77.45	65.425	66.175	32.075	57.35	19.225	50.975
34.325	51.95	36.225	63.125	26.55	23.75	17.1	17.85	20.375	43.05
43.25	67.05	33.65	14.725	47.5	42.975	45.425	38.625	16.225	59.1
53.1	62.775	11.55	76.25	38.1	41.8	10.425	26.4	3.75	65.225
65.325	51.775	22.575	70.2	48.8	53.65	41.125	39.8	24.325	81.05
0	37.275	9.125	67.65	42.95	45.55	25.05	32.75	36.275	50.725
0	18.35	18.525	8.125	46.575	33.5	17.475	51.9	23.6	87.175
44.175	55.075	25.9	19.45	44.675	29.25	38.325	40.65	41	32.075
0	57.4	53.3	81.725	47.6	41.5	38.675	64.125	19.95	55.6
75.375	79.175	24.75	40.55	60.9	71.3	33.75	29.8	26.625	0
0	77.975	20.425	75.7	39.725	55.375	28.35	62.8	27.675	72.15
0	35.775	46.525	53.15	61.45	23.45	37.225	32.575	28.55	17.1
4.975	66.3	4.9	53.175	13.475	15.425	21.55	10.875	18.475	8.05
3.475	36.65	51.275	77.75	10.925	21.475	51.375	46.4	24.7	26.025
28.35	40.725	57.725	41	22.75	17.925	27.175	3.9	31.275	42.95
41	0	15.425	43.9	0	6.2	10	27.475	3.2	30.175
13.325	0	0	19.125	5.325	6.525	6.375	38.375	22.475	6.675
46	23.425	30.8	0	19.875	12.575	56.5	28.625	11.225	0
0	39.025	75	0	14.525	25.55	21.65	19.625	55.325	55.575
5.6	13.45	33.75	41.825	6.525	11.55	80.025	44.4	17.875	20.15
0	0	0	37.45	9.775	9.9	8.65	6.275	3.475	14.6
0	35.2	89.25	0	28.925	19.725	20.6	42.35	25.2	42.925
0	40.1	24.075	23	5.95	10.375	15.675	40	16.575	14.1
0	11.625	20.75	11.25	19.35	21.025	31.625	32.875	9.1	44.775
36.375	83.375	91.375	90.525	48.45	36.375	39.2	56.075	40.875	69.4
65.4	28.125	75.9	62.25	20.825	32.875	19.8	30.85	14.225	51.375
0	64.95	27.65	81.125	45.475	31.1	21.175	27.2	13.8	52.275
34.075	86.175	83.675	68.475	45.525	31.1	37.775	35.125	30.725	52.3
44.3	79.325	41.575	17.2	40.075	30.925	34.025	35.325	30.975	63.375
0	33.25	40.4	39.7	32.4	38.975	36.625	27.325	25.5	72.275
0	75.025	24.25	79.275	46.7	32.55	42.625	83.325	22.8	55.775
59.525	9.05	53.025	80.45	29.05	17.8	41.425	23.7	12.75	33.65
75.775	79.825	67.025	75.3	45.025	50.175	48.9	31.225	28.725	71.85
51.775	67.55	11.425	20.675	39.575	21.575	27.8	0	22.275	17.95
54.175	62.85	55.675	0	34.95	54.775	27.725	62.1	32.925	0
0	26.375	67.7	72.6	43.45	23.675	57.325	55	39.325	47
37.275	44.925	52.75	38.55	29.45	21.825	27.675	40.875	18.925	41.075
25.125	19.8	29.65	39.65	48.7	33	22.025	40.875	51.025	30.275
91.275	42.3	25.3	61.475	28.875	23.35	36.2	9.7	16.9	63.525
31.425	66.7	60.4	70.175	36.2	49.7	37.7	34.325	15.8	68.275
59.55	84.525	46.6	16.375	17.025	11.95	17.1	54.8	28.975	57.5
37.45	0	0	32.525	28.6	41.375	29.3	39.4	4.475	28.825
46.7	75.8	73.125	27.175	58.1	37.5	52.675	38.975	45.325	53.675
0	7.925	0	0	7.675	13.6	12	5.525	16.925	5.125
0	0	14.6	0	0	0	32.525	5.075	12.25	10.3
54.725	75.2	70.1	0	3.3	2.8	35.675	18.775	20.75	0
0	36.75	26.75	26.375	2.675	1.9	11.725	0	0	0
0	0	0	0	0	0	0	16.075	3	0
21.45	8.65	0	19.475	0	0	15.35	34.025	2.3	38.775
0	0	0	0	0	0	0	0	0	0
0	0	0	0	0	0	0	0	5.025	0
0	0	0	0	0	0	0	0	0	0
0	0	0	0	0	0	0	0	0	0
0	0	0	0	0	0	0	0	0	0
0	0	0	0	0	0	0	0	0	0
0	0	0	0	0	0	0	0	0	0
0	0	0	0	0	0	0	0	0	0
0	0	0	0	0	0	0	0	0	0
0	0	0	0	0	0	6.225	0	8.325	0
54.775	22.2	0	0	0	2.35	15.375	21.6	8.925	3.725
3.175	40.375	27.525	31.575	0	3.575	7.425	0	9.25	32.975
0	0	0	0	4.325	7.65	0	51.5	0	31.55
58.625	38.45	15.425	0	8.25	2.65	32.15	21.725	12.4	5.275
50.625	23.4	14.1	0	18.725	15.75	5.925	4.975	2.25	55.725
55.45	3.3	54.1	9.275	21.65	19.375	27.75	10.325	18.65	66.9
8.65	55.075	8.575	78.45	41.675	34.95	10.25	18.25	10.975	51.45
0	11.975	31.925	29.7	54	44.575	65	62.575	18.625	71.4
30.4	30.125	45.1	24.225	20.475	27.825	31.825	19.225	37.75	29
0	42.625	57.7	54.05	34.725	42.75	51.05	40.725	40.3	76.75
0	88.15	35.05	90.55	40.75	32.65	54.125	40.575	14.325	27.725
90.6	78.65	84.85	0	57.525	56.475	61.4	33.925	40.525	32.575
0	0	39.8	82.8	55.4	43.775	36.65	78.35	13.375	74.225
77.25	42.95	70.575	47.025	43.675	21.05	33.875	46.675	37.225	74.625
0	29.575	0	10.025	46.85	28.05	26.55	24.625	10.375	55.7
28.8	17.5	26.05	41.575	37.525	22.575	14.075	32.925	15.1	58.675
0	51.575	38.15	0	48.9	78.375	56.75	47.7	51.725	64.175
49.8	0	71.65	62.325	61.25	43.25	36.95	36.85	37.25	19.325
0	60.975	51.85	22.525	28.5	35.375	32.425	38.3	21.9	44.15
25.475	0	0	37.05	23.675	37.95	23.275	15.9	23.75	30.975
31.475	81.15	80.725	77.175	48.875	31.3	80.45	47.05	19.825	42.075
67.225	77.875	93.85	43.725	50.925	62.95	59.1	67.675	19.3	79.5
28.8	25.35	23.725	24.275	42.725	27	38.9	24.225	21.15	9.3
0	0	20.8	0	28.875	36.625	51.55	77.45	48.05	76.5
64.75	66.875	59.625	53.55	31.35	51	34.725	48.925	39.7	77.5
0	69.35	11.575	14.325	26.025	37	34.65	29.6	18.1	71.75
77.975	76.425	77	59.775	38.175	36.1	72.45	52.575	54.65	53.625
30.75	42.425	5.825	0	24.6	40.475	36.75	36.375	24.05	6.2
37.125	61.45	37.8	54.275	62.45	33.4	46.725	40.375	26.65	36.35
15.225	70.35	84.025	71.05	54.45	45.675	14.275	28.65	11.65	57.925
18.325	55.7	27.575	59.35	25.8	28.675	32.95	50.175	14.275	45.925
8.65	47.875	7.425	70.775	16.625	11.225	15.775	7.3	4.05	0
65.65	33.025	46.2	59.1	37.65	25.575	9.8	17.8	19.85	64.5
0	15.3	26.625	14.7	38.75	61.5	38.65	47.875	57.575	33.375
0	0	63.125	72.85	57.725	50.35	68.125	59.675	52.75	51.9
0	39.6	66.575	59.7	37.475	24.525	65.675	74.225	37.65	67.075
36.35	74.275	45.725	0	63.675	59.3	51.625	79.175	53.9	74.4
13.375	47.975	36.45	0	25.875	23.825	20.025	36.7	7.775	11.475
65.45	0	0	0	19.3	30.45	13.35	15.275	0	49
47.525	0	77.675	69.725	34.15	42.375	30.875	36.475	25.2	63.875
44.05	33.075	70.025	64.35	30.65	38.925	13	43.725	20.15	26.825
83.325	0	43.4	14.65	38.375	26.725	40.95	57.15	42.75	31.25
67.325	68.475	26.35	16.475	44.425	55.875	30.775	49.675	39.75	80
0	25.25	77.85	54.85	41.775	53.975	41.575	30.625	57.75	64.175
42.475	31.65	54.475	47.275	46.6	32.35	26.425	22.15	51.225	55.925
35.85	34.05	66.125	32.425	56.2	39.65	54.05	44.225	39.025	43.9
23.475	43.775	7.025	18.425	50.025	47.175	66.875	47.65	36.6	67.6
0	49.2	18.275	78.425	61.85	53.925	38.675	38.975	20.925	52.75
36.95	49.075	51.25	13.85	47.25	9.675	51.45	57.55	32.95	52.2
31.1	0	57.8	63.325	37.075	29.625	29.65	45.975	19.725	32.95
80	45.725	48.075	22.725	31.425	30.925	24.775	44.2	19.775	48.35
9.25	48.825	60.65	77.375	40.3	30.05	35.65	33.2	37.475	55.025
0	0	76.15	64.3	72.675	39.4	54.175	19.525	34.325	27.9
61.525	56.575	50.25	40.725	42.875	46.6	53.925	49.15	39.7	46
40.925	87.6	87.275	51.85	57.925	75.4	63.275	52.8	41.925	72.325
0	32.925	4.425	69.45	24.575	27.725	39.075	44.475	23.5	56.125
13.175	74.45	73	31.625	43.675	49.525	51.575	48.025	27.725	54.65
0	70.15	7.825	0	34.05	54.85	21.9	61.525	22.525	63.6
51.675	63.2	75.1	63.375	23.525	35.575	53.925	47.7	27.75	84.475
0	58.6	79.5	49.775	28.925	32.8	0	45.825	4.25	52.175
65.975	22.5	6.65	39.875	26.625	27.15	25	18.425	18.425	48.9
11.575	14.8	45.5	88.125	80.425	68.4	75.975	94.575	70.275	77.5
0	45.8	83.2	33.525	25.025	60.125	79.05	45.5	47.1	34.925
51.5	44.2	25.775	39.2	39.65	38.55	64.725	62.75	56.475	47.725
57.85	37.675	33.375	45.775	51.8	41.95	24.5	35.325	21.675	67.325
56.4	32.625	64.575	69.375	65.25	44.4	64.075	23	28.325	65.125
55.15	79	37.575	43.5	52.75	68.55	28.625	27.85	26.45	26.6
84.075	24.6	12.375	23.825	43.775	34.55	28.775	38.15	20.575	0
39.825	50.875	40.75	86.25	49.7	40.55	45.975	41.35	25.725	58.65
40.9	54.525	42.65	70.275	36.575	30.5	80.925	62.875	34.3	78.15
63.7	90.95	63.875	75.75	34.2	30.475	23.475	24.75	19.9	48.025
63.55	30.5	49.025	56.125	49.5	39.35	49.8	63.475	23.625	64.325
27.35	17.45	57.2	17	14.8	15.325	27.425	16.075	23.5	12.35
66.5	41.975	43.325	78.4	14.325	6.475	13.975	33.625	27.275	11.325
0	46.85	34.575	34.35	11.95	27.05	31.5	46.025	22.75	57.375
0	88.1	0	75.525	8.525	11.85	0	21.05	30.375	75.675
0	0	0	44.275	11.6	24.875	31.625	16.125	7	45.075
52.375	67	45.625	0	19.225	0	30.95	10.625	18.2	0
0	0	0	0	17.7	21.2	0	0	0	0
0	0	0	0	7.4	28.975	0	0	0	5.225
10.95	10.225	16.725	34.025	0	0	40.2	21.575	0	3.825
0	18.025	0	0	0	0	0	6.225	2.125	0
0	0	0	5.125	0	18.975	0	0	0	0
16.85	70.675	26.575	0	39.525	49.725	36.1	49.475	3.775	58.95
44.4	8.1	74.7	42.55	19.45	12.875	41.625	36.575	34.5	37.35
0	69.575	20.125	48.225	34.775	26.65	17.075	13.975	9.375	19.675
60.225	3.75	44.55	58.65	40.65	41.175	24.625	26.825	16.275	70.15
21.525	4.825	23.4	41.925	31.225	19.225	37.3	23.575	26	31.1
56.975	30.175	75.275	58.35	22.625	47.45	18.825	21.9	13.05	10.95
0	0	13.925	71.5	39.8	41.65	22.375	44.475	21.4	51.425
0	37.15	0	88.5	35.075	23.675	51.625	27.5	59.7	13.825
31.325	75.5	73.1	64.6	49.175	46.975	47.1	42.925	37.8	18.775
39.1	78.2	53.35	23.55	48.2	45.9	5.325	63.875	17.75	34.525
58.625	26.075	79.55	43.7	25.2	24.575	14.4	36.675	5.8	89.35
48.325	14.725	0	17.875	11.95	18.05	32.575	6.05	11.125	52.375
58.075	36.35	49.875	61.475	45.25	48.475	34.45	45.25	25.375	75.025
43.6	50.4	37.925	67.475	47.8	43.55	39.95	29.025	38.1	48.15
43.875	0	70.75	73.8	55.175	50.875	66.025	59.625	38.625	15.925
57.65	62.2	54.925	67.575	30.3	19.775	15.35	24.275	24.75	56.85
54.775	54.525	59.25	14.825	24.55	31.725	40.025	16.5	2.75	5.5
0	41	0	22.65	30.625	34.45	37.125	18.425	8.9	46.025
59.075	32.675	56.975	43.925	49.225	50.1	38.975	41.225	25.325	71.125
35.525	30.95	46.675	61.65	28.6	19.9	15.425	52.5	11.225	35.6
0	51.725	13.125	40.9	53.8	27.3	23.925	32.475	24.325	56.225
80.275	91	39.775	73.425	38.775	41.225	28.175	57.175	28.975	68.775
49.85	12.175	48.3	64.825	40.05	32.35	55.975	38.75	20.65	70.15
0	0	41.275	12.9	15.375	10.1	36.8	20.225	33.425	73.05
10.6	22.175	4.5	7.3	20.9	22.725	6.95	11.375	3.475	21.275
0	38.275	71.425	16.45	21.2	52.225	60.7	85.7	67.6	93.05
37.675	43.45	0	0	26.65	16.125	23.6	14.975	29	0
56.825	39.75	0	48.5	15.45	27.7	0	38.9	10.575	46.775
1.075	0	0	0	0	0	5.2	42.3	0	53.4
0	0	0	34.875	16.75	33.3	0	29.525	5.4	0
39.85	30	38.45	75.7	22.625	36.075	43.625	38.75	37.05	52
47.375	34.125	25.825	43.425	25.625	34.375	28.575	23	37.1	34.575
78.475	58	62.125	43.725	32.05	47.575	36.2	37.725	19.925	69.425
54.725	40.2	0	95.425	27.9	31.2	40.725	13.725	19.025	53.9
0	44.35	29.4	94.275	61.375	46.6	43.225	43.875	23.4	0
11.075	13.7	59.725	82.1	33.825	47.2	28.175	36.125	25.025	61.475
68.45	90.625	63.1	36.225	32.3	43.5	28.775	41.35	23.075	0
0	0	0	76.175	20.675	40.475	58.125	41.875	36	59.05
42.05	43.275	36.55	38.925	46.225	29.925	21.5	15.775	12.025	55.375
38.4	65.975	22.275	37.625	40.025	29.575	38.25	48.775	29.2	20.4
8.425	14.825	68.2	34.125	41.125	45.35	39.725	30.9	23.175	60.925
34.45	17.95	21.725	41.275	20.175	25.85	24.375	34	41.7	45.075
87.475	24.25	57.975	61.025	49.325	71.825	31.925	36.15	42.4	43.275
0	61.425	21.225	13.65	45.975	32.825	50.825	39.625	43.975	43.75
76.175	68	41.05	64.35	46.95	53.45	66.125	33.175	39.225	33.6
8.575	89.1	0	42.3	36.15	46.425	21.55	42.85	34.375	30.45
9.175	67.1	56.675	32.95	56.825	48.625	46.2	49.5	35.825	30.4
0	79.55	14.725	88.2	37.575	42.95	51.525	46.55	64.05	77.4
17.575	75.575	22.5	68.525	40.7	44.05	56.025	22.575	34.525	18.85
0	75.95	62.025	58.175	69.75	51.75	73.1	58.125	31.975	60.075
61.6	86.875	9.2	99.575	49.3	26.325	0	36.075	0	13.55
62.8	69.35	31.9	31.625	33.675	13.35	35.725	43.1	35.9	0
5.175	24.525	67.425	54.25	53.425	42.425	71.5	50.35	41.875	57.525
26.2	0	69.575	45.825	72.225	58.575	73.4	71.65	49.65	60.7
50.7	64.525	15.975	0	31.7	38.975	5	46.2	37.1	17.675
52.5	42.775	52.725	30.1	38.8	50.325	65.9	66.325	29.7	75.9
0	55.025	76.65	61.9	57.1	42.225	53.425	51.475	44.05	78.325
0	86.225	23.375	0	38.975	41.3	79.825	56.35	44.9	56.575
50.125	65.175	29.175	81.95	33.9	25.45	49.275	34.2	31.3	87.525
75.25	18.825	43.225	34.875	35.4	52.75	61.225	55.05	40.375	0
52.25	65.3	75.175	66.225	37.5	26.2	17.925	55.475	29.6	79.325
71.525	0	67.325	63.475	58.175	57.7	48.025	52.625	52.5	62.65
0	49.7	45.075	13.625	61.025	52.25	49.925	52.725	26.15	57.3
64.375	54.3	56.6	58.775	18.8	31.225	39.475	22.7	28.025	72.475
26.125	35.55	39.95	45.95	38.3	51	39.1	38.45	26.575	72.575
7.525	33.8	37.35	58.1	14.525	18.4	13.4	31.2	22.125	39.625
43.225	36.5	22.375	36.325	40.05	30.225	28.6	42.875	6.8	47.05
89.3	81.325	48.75	80.375	38.1	18.95	3.675	9.95	12.375	28.1
69.65	24.7	44.25	74.2	44.075	35.875	36.4	32.475	19.325	64.5
6.8	7.475	42.1	22.775	43.325	34.35	28.75	61.375	21.125	62.275
0	40.725	0	90.325	21.125	16.775	16.575	16.825	13.275	11.85
0	0	0	0	0	0	0	0	0	0
10.9	48.275	35.775	63.85	28.425	14.7	42.425	47.7	23.4	52
0	0	17.1	0	0	6.35	2.225	9.05	12.375	0
13.325	38.675	47.425	0	0	0	17.475	61.975	2.625	38.275
0	0	0	0	0	2.575	0	0	0	0
0	0	0	0	0	0	0	0	0	0
0	0	0	0	0	0	0	6.8	0	0
0	0	0	0	0	0	0	0	0	0
0	84.3	0	0	3.95	10.975	0	0	0	0
0	0	0	0	0	0	3.3	0	7.8	0
0	0	0	0	0	0	0	0	0	0
0	0	0	0	0	0	0	0	0	0
0	0	0	0	0	0	0	0	0	0
0	0	0	0	0	0	0	0	0	0
8.425	70.7	0	0	0	0	0	0	0	0
0	0	0	0	0	0	0	0	0	0
4.375	70.85	22.8	0	2.75	4	8.325	8	9.5	5.95
4.925	0	37.075	33.75	3.775	0	12.025	8	5.55	27.425
48.8	0	36.9	0	3.15	2.55	36.4	47.9	3.925	0
0	38.475	0	0	4.5	0	10.475	0	0	45.775
0	0	67.675	6.775	3.15	7.525	13.025	20.175	16.15	0
0	0	0	0	4.225	3.375	18.075	12.425	0	0
0	27.225	0	0	0	0	12.975	0	32.35	0
0	0	0	0	0	0	0	0	4.175	0
0	18	54.55	59.175	75.9	41.25	28.8	82.075	56.125	42.025
17.225	29.65	61.175	0	0	13.2	10.375	18.175	8.625	37.05
0	22.775	0	56.5	7.325	9.35	14.9	49.825	5.6	27.425
37.225	59.325	51.7	0	4.3	3.4	0	47.45	11.75	0
20.95	36	0	0	17.775	12.4	7.5	0	2.725	31.975
0	0	70.375	0	9.475	17.525	10.85	14.425	7.225	0
17.025	23.425	66.9	22	0	0	27.875	49.55	16.575	39.325
0	29.5	0	11.75	3.475	8.125	7.95	3.525	6.25	0
0	0	0	0	23.25	23.975	2.2	47.55	7.675	72.25
0	0	19.775	0	0	5.35	2.875	34.25	5.8	23.65
50.225	60.375	31.025	34.875	13.05	10.825	22.225	0	7.6	31.125
52.525	39.525	34.3	36.575	12.425	14.725	26.35	18.35	20.325	46.6
15.7	15.475	51.7	50.975	48.075	44.775	69.45	71.775	66.15	63.225
27.45	28.05	0	24.75	27.575	24.925	30.75	41.225	56.75	29.75
40.175	49.4	32.35	30.6	33.45	47.425	18.6	22.225	21.625	58.5
0	0	4.7	72.95	38.45	45	12.85	26.175	27.1	48.225
34.925	59.525	89.4	74.925	42.375	22.65	49.8	50.225	45.35	64.75
67.825	31.325	47.45	98.075	16.225	25.85	8.575	9.125	5.9	23.125
15.425	35.575	0	15.6	11.8	17.15	8.95	10.25	5.125	36.925
52.875	60.875	32.3	0	18.85	32.6	68.15	58.45	22.375	66.65
20.05	39.075	13.25	0	19.55	35.375	16.85	43.65	25	81.475
31.075	25.825	39.975	7.45	3.1	3.1	13.05	38.6	21.8	29.1
14.5	89.225	0	0	0	28.75	14.425	52.125	20.05	54.45
24.15	36.5	30.425	66.35	3.3	14.475	15.45	17.75	7.65	30.7
17.275	15.025	7.325	0	9.075	7.575	0	13.1	4.075	27.2
0	5.375	26.475	0	0	0	0	0	0	0
8.95	0	0	64.6	0	0	2.625	0	0	18.525
28.975	15.9	58.375	8.05	5.95	0	17.2	6.875	15.75	15.275
61.85	61.725	0	61.575	0	0	2.95	0	3.05	0
14.05	0	36.2	0	0	0	0	0	0	0
2.025	23.675	29.725	25.275	0	0	0	0	3.5	0
6.775	37.95	41.125	0	0	12.125	0	4.125	2.675	25.75
7.775	86.475	11.425	0	4.175	18.6	14.6	8.45	3.625	0
15.85	53.7	0	40.825	3.575	17.45	8.9	11.675	3.6	12.525
0	32.05	47.6	27.15	0	0	0	0	9.125	7.7
11.2	25.4	30.6	35.4	4.05	19.15	32.725	0	10.35	26.275
42.525	58.1	79.15	47.8	3.05	38.5	21.725	6.775	12.65	19.875
49.6	68.7	28.75	52.6	5.275	18.325	21.925	14.55	6.575	23.575
23.7	62.25	38.575	0	0	13.575	9.375	43.725	26.875	15.1
38.9	70.825	71.775	57	3.25	27.75	29.325	3.8	18.475	2.05
25.225	28.35	0	0	9.125	4.675	8.675	8.5	18.425	9.575
45.025	62.9	40.425	0	7.275	17.3	21.7	13.125	5.125	45.775
17.175	48.45	16.2	59.225	14.725	17.45	27.3	37.975	14.05	21.8
68.3	42.55	69.025	0	6.6	19.275	42.825	58.3	8.775	38.575
17.5	24.85	0	51.875	0	3.55	6.025	23.75	3.975	20.275
62.7	59.975	29.725	0	0	3.225	6.3	29.075	10.975	18.575
39.85	20.45	82.2	0	0	13.775	15.3	29.15	10.95	27.8
45.725	70.275	69.075	54.15	0	39.7	21.1	42.075	31.925	70.45
0	17.525	0	44.95	4.05	12.975	14.575	14.425	12.875	8.45
36.15	26.35	0	7.75	0	0	0	12.975	4.425	0
4.2	39.05	28	30.1	3.05	18.775	30.275	20.775	32.35	20
18.7	65.525	33.6	24.6	12.7	21.675	24.4	33.3	19.55	20.375
8	26.7	17.5	31.75	0	0	35.7	0	27.925	0
10.875	53.175	27.7	4.7	8.875	9.8	13.5	10.65	21.9	5.475
18.55	38.95	22.625	33.175	21.375	6.925	33.85	22.5	39.125	15.6
24.25	36.95	29.1	49.525	0	20.35	43.7	27.45	13.6	25.9
0	16.05	11.65	5.375	0	4.225	24.575	11.8	8.275	7.9
6.275	42.775	12.75	10.75	15.575	13.725	19.225	8.7	24.05	13.175
10.025	18.95	42.4	41.65	11.625	0	33.175	12.475	6.725	7.175
10.125	39.5	7.475	29.25	8.925	5.725	9.875	5.425	7.05	0
17.85	46.125	21.525	31.075	12.075	8	13.375	30.65	21.45	15.1
13.925	23	18.3	14.5	0	0	0	0	0	0
8.575	0	46.6	48.575	0	0	0	0	0	0
16.625	39.15	10.85	31.1	9.325	12.975	24.45	7.45	8.125	9.475
0	12.25	0	43.55	0	0	13.35	0	2.6	0
9.175	16.8	11.525	11	5.2	10.25	25.175	10.85	4.6	8.75
0	6.45	5.35	8.75	0	0	0	5.575	0	0
8.525	16.275	5	0	0	0	0	0	3.625	0
5.975	17.15	0	12	0	0	0	0	0	9.1
0	20.8	0	14.375	2.625	0	12.15	0	0	0
0	18.9	4.05	14.125	3.125	4.375	14.975	9.05	5.675	3.475
9.075	21.175	39.3	44.875	0	5.025	0	0	7.125	37.525
7.7	32.95	10.05	27.65	25.05	12.85	50.075	8.875	16.7	3.425
3.9	25.175	21.5	32.225	9.15	8.925	20.2	11.7	6.275	6.8
20.9	47.2	47.95	48.825	21.975	22.125	62.125	14.25	10.1	22.025
5.475	5.4	0	5.55	0	0	0	0	0	0
17.725	12.025	22.275	11.7	4.175	8.525	27.85	9.95	3.775	11.325
20.55	27.025	0	58.45	5.325	18.475	6.375	20.775	0	0
37.775	5.6	51.425	5.775	0	5.775	6.375	23.425	7.2	28.65
0	61.075	76.45	0	0	7.1	0	0	0	0
0	0	0	0	0	0	0	0	0	0
31.45	46.825	36.65	0	2.65	2.7	4.725	11.05	10.35	40.9
11.575	27.7	22.375	49.525	8.075	2.2	4.5	10.2	5.925	5.6
37.225	45.5	35.75	50.4	6.45	19.75	23.2	13	20.575	26.2
11.85	14.025	0	43.275	0	0	8.275	0	5.425	0
32.35	35.925	65.925	23.725	0	15.175	8.725	7.125	2.55	44.25
22.225	58.95	15.725	79.075	21.9	31	31.85	19.3	16.825	44.775
8.7	72.925	38.925	60.35	15.9	23.1	23.875	13.675	24.675	13.525
27.65	32.475	57.65	53.35	11.775	9.275	14.45	40.1	18.225	26.4
20.2	69.625	57.1	58.15	22.825	31.3	33.6	23	17.925	32.35
14.7	36.2	30.825	63.775	19.3	22.3	50.2	28.075	5.5	32.775
40.125	50.275	55.575	46.575	12.65	10.075	13.7	25.9	19.775	42.675
6	21.2	4	14.225	19.975	21.3	31.025	18.1	17.625	18.875
23.1	58.6	47.825	0	26.95	32.25	11.5	19.075	25.925	61.55
11.725	86.775	20.875	12.925	13.525	11	35.425	25.5	19.075	27.175
24.25	60	77.8	92.925	30.1	52.85	75.775	32.95	12.2	48.9
21.025	38.3	35.825	77.55	32.125	14.65	48.4	15.475	14.575	21.025
21.775	52.675	5.775	0	29.875	45	42.625	33.4	18.5	51.25
35.725	28.25	23.325	50.65	25.025	24.925	34.075	17.2	16.175	17.775
29.975	41.35	87.45	29.1	23.275	26.2	54.35	43.65	10.325	40.325
38.85	64.425	59.25	43.525	24.625	33.225	34	36.6	23.775	51.775
2.5	67.5	12.25	35.55	35.2	26.825	36.6	15.9	32.675	38.75
18.85	56.45	59.9	26.6	7.775	29.475	30.15	27.65	11.975	34.7
53.725	69.7	54.325	58.75	23.8	34.425	50.325	21.075	23.675	39.325
26.4	59.875	33.275	63.85	33.275	34.75	70.775	44.325	23.6	20.075
60.575	37.15	8.075	35.3	5.525	8.025	27.725	39.3	22.925	50.875
33.25	44.775	60.45	28.125	19.725	24.625	22.525	23.75	20.175	29.15
2.025	31.525	11.875	23.3	17.475	24.1	19.55	8.35	21	30.65
35.775	77.875	27.175	62.425	22.975	32.975	29.025	19.625	17.75	38.475
20.325	27	32.45	19.25	29.2	32	42.5	50	32.9	58.425
71.7	40.75	68.325	40.975	58.7	26.225	52.5	49.975	35.1	31.15
23.725	56.475	46.875	30.225	26.75	18.7	30.825	23.6	23.15	29.55
26.9	46.3	33.75	54	30.15	25.3	24.7	40.15	10.75	0
48.95	77.875	44.8	26.375	51.825	39.3	36.475	33.9	10.525	64.775
44.05	55.325	47.875	37.55	33.5	38.075	68.975	58.65	26.95	47.9
5.15	38.575	52.25	17.975	4.85	14.425	10.55	15.45	0	8.025
13.3	80.85	88.9	85.1	35.6	27.075	61.25	48.55	30.025	69.7
0	0	72.125	0	16.525	25.975	34.625	33.575	25.45	39.825
5.25	38.725	36.15	23.075	29.775	15.6	35.275	40.65	15.5	77.975
67.45	49.95	69.5	59.225	36.85	33.625	25.375	33.575	18.575	28.55
40.5	90.975	26.25	66.45	11.025	16.45	32.625	71.375	16.15	9.525
50.05	62.775	21.175	29.2	35.55	28.725	26.625	19.025	11.85	20.9
31.075	36.625	71.775	33.475	35.2	56.1	32.6	48.225	24.275	70.475
10.85	8.6	51.35	73.9	30.825	27.2	30.175	30.425	13.525	69.35
75.925	68.575	36	71.6	51.275	46.725	44.95	62.625	28.675	69.75
16.65	43.7	46.95	39.825	33.425	40.45	41.85	23.925	24.15	5.525
48.575	26.75	92.75	72.5	52.05	50.825	30.825	31.775	24.45	72.95
0	68.775	50.45	50.65	34.05	40.4	73.025	88.3	57.1	80.975
67.7	0	0	0	7.125	18.275	34.675	33.225	16.375	88.05
0	67.025	73.1	10.15	0	0	24.425	6.225	15.95	20.325
1.375	12.2	37.125	42.075	0	5.55	15.225	0	4.725	14.875
43.625	47	65.8	34.45	0	7.75	0	0	2.4	33.625
33.375	0	0	26.525	0	0	3.95	3.275	0	0
53.625	51.025	57.35	70.825	2.8	2.125	19.475	4.7	5.8	36.275
86.675	42.775	0	22.325	13.175	0	10.675	0	28.95	0
29.325	82.65	0	86.55	26.6	3.15	12.7	57.3	23.65	22.5
4.05	27.15	67.75	43.975	0	17.55	10.125	32.75	13.2	17.525
11.425	62.55	27.25	80	28.45	36.875	19.425	39.2	21.6	62.7
15.525	87.625	61.075	60.075	37.225	25.125	30.1	55.575	29.975	51.65
25.65	64.175	12.15	81.875	19.2	29.975	28.35	52.225	28.65	74.15
51.825	17.95	30.9	56.225	27.975	29.85	3.375	53.95	41.675	32.175
0	65.2	45.475	90.3	27.525	39.85	56.4	34.875	37.375	65.525
4.8	59.35	75.5	55.925	18.175	29.475	19.275	20.05	9.975	44.3
30.375	28.975	37.325	59.775	16.75	26.425	49	19.85	26	27.625
28.325	44.9	93.675	15	11.925	6.5	16.45	18.875	23.275	33.4
23.425	69.4	54.4	53.425	24.15	17.675	33.15	38.675	18.85	40.275
0	70.35	77.4	30.45	48.725	36.95	22.725	57.45	24.2	6.25
6.3	6.825	10.15	28.075	26.525	5.5	26.225	21.25	26.275	23.575
68.975	48.55	59.175	78.725	46.975	41.125	57.1	40.725	43.7	40.75
17.9	63.8	84.825	24.55	57.775	68.5	65.25	38.8	38.925	54.35
0	61.575	64.025	55.55	34.3	36.575	20.85	38.55	21.425	32.625
33.375	73.8	37.775	57.8	27.9	36.8	56.525	59.65	29.3	43.875
0	72.975	6.5	17.15	35.075	60.525	62.7	42.35	29.375	63.8
0	70.3	30	43.5	56.925	43.6	20.675	25.675	15.775	27.625
7.775	93.825	50.15	66.4	20.25	21.025	36.025	22.4	19.575	36.35
0	0	0	69.725	23.95	27.1	0	38.1	0	0
46.925	78.9	62.625	41.9	36.1	33.25	42.9	25.8	38.675	87.8
58.2	26.15	72.775	25.6	25.6	60.725	62.9	66.625	60.35	81.6
0	54.3	52.65	48.025	30.3	26.775	36.275	16.325	21.9	26.8
57.325	39.9	78.475	87.05	54.6	51.575	55.55	39.05	27.825	26.725
32.5	68.575	95.85	66.225	41.325	48.5	39.675	57.875	27.95	25.1
35	84.725	51.525	67.125	30.75	27.575	53.875	36.7	33.8	44.125
38.3	45.35	70.825	33.1	58.15	47.675	66.75	48.675	25.3	38.4
20.225	63.6	71.725	64.15	39.4	41.2	30.15	62.575	26.7	42.85
24.625	13.9	16.875	50.8	52.65	36.175	9.25	23.65	12.2	17.025
52.65	63.525	18.525	58.55	22.9	24.2	15.075	19.35	26.4	48.475
54.65	33.875	69.35	55.175	40.375	34.85	52.2	20.4	25.325	73.425
18.625	73	30.975	61.575	25.225	50.6	50.675	30.175	34.85	62.55
82.625	54.4	0	7.575	6.325	11.875	19.7	14.425	0	46.875
8.75	24.925	0	88.625	8.025	19.3	21.575	27.45	7.5	42.25
0	69.2	0	0	12.025	7.625	22.5	4.325	5.35	46.525
57.3	65.4	68	1.3	0	6.6	6.575	36.325	8.475	49.625
39.85	14.65	42.975	66.3	0	15.15	0	0	0	34.05
0	68.9	0	63.3	9.925	28.1	0	42.825	6.8	70.375
0	66.75	0	14.225	6.525	16.625	0	15.45	4.925	13.675
0	83.225	36.15	0	7.8	14.875	21.85	40.275	20.875	63.35
77	18.65	16.725	22.325	26.3	38.575	15.35	45.925	20.55	49.1
78.85	58.45	86.075	83.375	38.65	24.075	43.45	19.375	31.875	70.325
71.475	0	25.375	21.25	21.15	41.725	28.575	50.95	18.925	41.45
8.625	0	68.25	21	37.925	40.325	11.85	50.4	37.925	60.525
0	93.975	71.225	79.925	21.425	28.8	17.75	38.55	13.075	31.375
7.25	45.2	20.45	53.3	27.95	30.075	31.375	40.475	28.35	49.125
82.025	6.3	54.05	83.3	44.2	36.025	23.3	48.775	26.625	30.275
68.775	20.775	82.625	35.2	51.3	39.225	26.5	22.65	26.2	44.7
0	44.45	56.925	45.275	41.425	55.775	47.425	20.775	18.075	69.275
7.125	68.925	76.65	60.375	54.15	22.475	50.4	37.9	22.925	54.5
43.55	88.05	65.125	52.925	44.7	34.25	5.825	3.075	9.05	27.125
48.825	31.2	8.25	21.55	29.425	29.625	18.65	18.375	24.6	68.325
48.275	62.7	51.875	60.8	10.35	14.675	9.2	48.3	19.75	13.475
58.95	58.475	34.1	86.65	39.8	30.15	48.875	32.6	22.45	29.55
47.175	53.8	46.95	32.925	37.6	27.175	49.3	36.3	39.425	67.75
33.975	60.6	53.65	69.3	34.1	29.5	52.75	22.775	18.9	24.725
86.45	56.775	76.625	85.7	34.7	35.875	23.95	45.175	20.575	21.8
13.225	66.825	59.55	61.7	55.975	49.75	38.85	49.85	56.4	59.275
0	54.15	0	87.25	28.225	55.125	64.375	20.275	29.15	18.475
37.125	54.85	35.35	0	46.475	47.7	46.05	53.95	28.65	80.125
0	82.6	10.525	0	70.55	44.275	21.75	16.575	46.125	70.825
54.625	70.1	5.375	43.925	38.525	52.425	20.35	15.825	10.575	22.05
12.95	9.65	24.175	44.275	0	9.975	2.275	0	13.225	5
7.025	62	73.575	67.075	38.55	27.675	30.1	14.775	12.625	11.05
32.425	32.775	63.85	60.925	35.05	25.325	31.25	32	12.2	22.575
33.825	36.55	75.675	42.075	47.925	19.325	19.95	34.7	17.175	63.85
52.5	54.575	23.275	36.925	27.875	31.55	45.65	26.3	17.3	76.7
41.525	11.3	29.925	60.425	14.8	4.4	19.25	35.875	18.6	71.075
0	0	0	32.15	8.35	8.775	0	0	7.875	26.375
55.925	0	70	41.3	9.25	15	57.675	61.975	34.2	57.55
22.9	0	41.65	0	16.9	33.275	19.15	66.175	21.525	39.65
0	30.175	0	0	17.35	24.825	9.625	35.875	5.825	22.45
0	49.025	31.375	0	15.975	32.05	4.625	11.05	14.55	39.125
43.775	17.675	59.025	76.325	31.925	29.1	15.275	42.175	12.725	45.225
68.375	35.725	41.925	35.675	43.075	45.825	24.425	36.825	22.7	52.8
0	87.925	50.15	19.75	40.275	47.3	28.25	57.5	30.425	72.85
0	0	43.325	57.2	64.1	33.3	32.55	50.125	32.6	0
4.95	42.25	17.575	37.75	14.35	31.3	41.475	11.875	9.6	27.45
17.55	48.4	65.05	54.175	56.375	51	37.45	57.475	33.1	60.125
29.025	53.65	66.9	58.225	41.125	39.375	26.625	25.1	17.625	28.375
24.375	0	63.625	41.425	28.725	16.05	28.975	10.575	42.7	76.475
20.375	36.05	41.825	55.8	17.475	22.55	43.35	21.925	23.4	37.875
74.925	24.3	81.475	44.7	41.875	32.425	52.65	29.575	26.6	52.05
0	76.825	87.475	66.575	17.425	26.075	18.1	44.525	21.925	64
8.175	33.075	30.05	51.275	34.55	37.7	10.625	34.475	9.625	54.075
51.4	31.85	39.375	43.825	30.3	36.675	54.225	57.875	24.975	39.1
27.2	46.65	0	65.85	11.675	21.225	26.375	15.65	15.15	31.275
0	0	0	0	0	11.65	6.35	24.7	11.075	91.4
39.225	13.025	4.975	33.5	62.325	21.5	30.775	48.075	9.025	44.875
0	42.1	0	0	7.825	3.15	48.475	16.95	14.675	0
53.225	27.925	13.3	81.275	21.65	0	28.825	23.425	8.525	0
4.025	32.025	0	54.25	3.95	9.5	19.05	19.225	5.025	48.95
0	0	0	0	0	0	0	0	0	0
0	0	0	0	0	0	0	0	0	0
18.025	0	0	0	0	0	0	18.15	0	0
0	0	0	0	0	0	0	0	5.15	0
0	0	0	0	0	0	0	0	0	0
0	0	0	0	0	0	0	0	0	0
41.75	20.25	10.675	31.725	0	2.825	38.05	3	9.45	6.6
1.65	0	0	0	5.25	0	18.6	0	3.3	11.05
18.2	43.85	35.65	39.4	0	2.15	2.55	3.6	3.275	0
84.05	93.45	0	0	0	4.775	0	0	3.5	69.75
55.45	56.2	0	53.1	6	5.225	6.2	8.325	16.95	51.925
0	0	0	40.375	8.225	9.55	18.175	49.65	8.975	0
75.625	80.3	10.875	24.925	7.9	16.825	73.975	37.65	29	45.075
49.325	52.05	20.15	55.4	40	40.125	12.175	28.825	9.475	30.35
24.475	80.575	64.8	26.075	52.175	39.425	31.7	41.2	26.575	29.375
0	40.725	56	76.3	41.35	42.425	12.225	24.05	24.075	45.45
28.65	64.8	76.275	29.075	25.225	40.425	26	73.975	44.525	36.975
57.1	44.7	59.025	29.575	33.8	33.725	18.45	40.825	17.975	23.95
82.675	7.7	75.05	40.9	24.75	29.75	12.425	19.975	10.45	25.85
0	88.85	19.7	92.95	55.65	56.325	23	15.825	11.125	70.025
70.125	61.875	54.675	55.05	38.775	29.425	4.6	21.925	14.4	29.8
52.35	79.6	64.225	39.575	32.175	31.075	18.925	33.475	15.7	88
0	0	14.75	28.875	12.425	37.425	15.625	22.15	9.225	21.275
38.625	35.8	36.875	59.275	20.85	31.85	25.125	42.675	5.6	38.25
44.125	68.55	45.7	33.925	33.7	26.575	23.05	19.25	14.3	13.025
66.6	24.15	60.95	15.525	49.6	41.25	26.3	38.3	40.075	61.1
69.125	77.525	22.45	61.775	20.95	70.65	38.725	27.575	25.975	31.7
0	89.225	0	0	39.725	46.2	79.85	28.95	31.925	38.35
41.5	27.225	38.725	36.675	43.475	28.65	22.1	34.125	9.425	65.55
0	0	14.8	67.475	48.475	42.825	21.55	14.525	20.45	45.1
41.5	35.05	36.45	73.8	28.875	41.375	6.375	35.475	3.7	45.7
23.425	66.4	4.275	65.975	19.425	26.825	28.875	8.25	11.85	48.975
24.8	56.35	57.7	44.6	28.175	17.55	32.4	15.875	10	46.475
42.5	59.1	18	37.675	30.075	22.65	18.55	13.725	12.65	44.775
9.275	70.075	38.25	68.075	47.65	46.05	55.4	56.575	46.75	25.8
0	62.1	51.725	24.65	20.2	17.7	20.825	20.525	26.025	18.25
36.975	12.125	21.45	35.675	11.3	9.275	11.3	27.95	16.425	13.925
21.575	0	47.075	0	0	0	9.45	3.9	0	0
0	0	0	0	0	0	53.925	16.7	7.225	0
0	0	0	0	0	0	0	0	0	0
41.9	0	47.55	0	9.225	0	7.375	0	7.15	0
0	49.95	0	12.1	0	0	0	0	0	0
8.95	34.45	17.925	6.65	0	0	17.55	20.1	4.375	7.3
0	0	0	26.25	0	18.3	15.075	8.375	0	14.975
0	10.075	0	0	0	2.775	36.925	0	10.2	0
0	0	12.875	47.25	3.125	0	18.65	18.925	16.85	27.425
0	5.175	0	0	11.15	6.725	7.5	22.225	27.475	27.5
0	21.425	0	0	10.35	2.775	9.95	4.075	3.625	29.5
11.675	47.8	66.25	59.175	24.175	33.625	33.85	20.35	23.4	56.075
68.875	0	63.4	56.2	51.025	32.625	24.25	22.725	20.5	0
0	33.25	4.8	51.7	39.45	15.025	10.2	18.175	9.525	43.55
48.475	70.3	66.3	46.675	42.1	41.1	14.1	53.325	25.625	57.6
90.35	89.725	67.175	39.875	35.775	42.85	16.525	32.725	32.9	15.725
61.2	82.675	59.625	42.05	38.525	60.725	51.025	47.3	30.85	67.325
55.875	23.775	76.15	61	57.25	44.975	21.975	44.2	20.925	43.65
69.625	77.175	94.375	95.05	40.225	16.425	53.65	21.075	23.975	43.375
52.6	10.275	39.5	26.05	41.875	45.125	25.975	48.5	16.325	25.15
67.25	46.5	41	48.075	18.55	46.225	21.55	19.825	22.55	36.475
45.15	41.75	74.575	75.275	47.35	34.475	44.775	61.575	39.15	62.95
18.7	53.65	20.525	24.6	28.3	30.525	27.95	28.775	22.45	43.625
47.1	19.45	19.325	21.275	37.15	22.475	22.05	23.975	17.6	14.625
3.05	10.5	8.525	89.225	0	0	0	8.75	14.45	0
81.425	53	76.425	76.275	13.45	20.175	14.85	8.275	9.525	0
0	54.7	38.575	22.35	19.025	0	20.675	21.65	4.675	57.075
0	0	0	0	0	0	0	3.5	0	0
0	7.55	0	0	0	0	0	0	6.55	0
4.7	49.45	0	81.6	22.025	19.1	54.575	39.525	19.025	22.75
7.725	22.95	81.825	0	0	2.975	70.1	29.75	7.425	3.125
0	70.9	0	7.575	8.075	13.175	11.825	0	12.4	0
61.475	88.275	40.325	0	2.8	13.9	19.975	69.075	11.275	55.25
31.575	0	75.425	12.4	22.225	17.175	41.025	30.75	23.4	60.125
0	0	11.875	72.7	31.675	13.3	9.325	33.275	21.825	24.45
0	27.425	7.95	40.9	24.15	16.525	22.275	22.675	14.825	35.225
38.975	41.125	25.8	16.325	28	21.275	24	32.4	19.5	65.575
50.725	4.975	13.175	91.45	35.575	32.975	40.25	31.575	18.05	50.025
53.05	38	74.8	61.375	47.55	38.6	0	6.85	10.05	66.25
24.25	0	41.975	55.6	17.85	32.15	18.7	21.55	25.075	0
65.9	74.825	7.025	10.675	39.725	45.325	22.975	46.675	11.5	24.075
56.65	12.875	13.05	11.25	17.6	26.45	23.55	0	8.925	33.15
0	89.775	64.2	43.3	40.575	32.05	42.3	31.325	27.5	46.325
0	0	17.75	0	0	0	0	12.125	6.35	0
0	49.225	7.975	0	0	4.275	3.425	18.8	10.3	0
0	0	17.975	0	0	0	18.85	0	9.425	0
0	0	0	0	0	0	11.55	6.625	5.5	28.45
0	0	0	0	0	0	0	0	0	0
0	0	0	0	0	0	0	0	0	0
0	0	0	0	0	0	0	0	0	0
0	50.8	0	78.625	35.375	14.2	0	0	0	57.35
0	0	0	0	15.7	0	2.525	13.225	5.7	0
0	0	0	0	0	0	0	0	0	0
0	0	0	0	0	0	7.225	0	3.25	0
0	0	0	0	0	0	0	0	0	0
0	0	0	0	0	0	0	0	0	0
0	0	0	0	0	0	0	0	0	0
0	0	0	0	0	0	0	0	0	0
0	0	0	0	0	0	0	0	0	0
0	0	0	0	0	0	0	5.25	10.6	0
0	0	0	0	0	0	0	0	0	0
52.9	39.875	0	49.7	4.475	0	21.425	16.9	6.825	23.85
0	0	0	0	0	0	0	0	0	0
0	0	0	14.125	15.025	7.9	37.95	5.2	2.375	54.55
3.75	30.625	48.7	6.425	2.75	3.025	9.375	0	9.625	0
0	0	0	0	0	0	10.2	0	4.975	7.35
26.975	50.725	23.925	12.35	0	0	11.975	6.475	6.425	0
0	12.625	2	0	3.3	2.3	3.175	9.15	19.9	13.225
0	5.825	0	89.6	0	8.275	36.225	40.45	14.8	59.275
86.65	61.375	8.975	28.425	14.3	23.8	19.65	37.225	41.6	3.45
48.95	59.225	75.9	0	26.5	25.475	54.425	43.55	36.475	67.8
38.05	24.175	0	48.375	3.3	14.775	44.025	37.175	12.8	61.925
39.95	64.275	66.1	8.175	15.95	36.4	57.725	48.725	9.425	61.35
0	71	27.65	0	0	4.575	3.525	0	3.85	12.45
90.225	16.675	0	82	11.6	5.775	16.85	0	2.375	66.25
0	63.075	29.725	65.075	25.15	24.95	25.425	38.875	28.75	57.425
0	44.125	11.625	21.675	9.85	22.775	6.75	15.825	2.85	36.4
32.525	41.9	56.425	49.575	39.2	24.725	27.55	21.425	20.275	53.15
18.775	74.65	37.575	80.7	41.05	34.875	30.125	26.425	25	21.4
1.975	41.95	59.6	46.525	25.65	38.95	50.475	58.05	51.425	59.525
37.275	44.825	71.775	39.7	50.975	68.05	47.525	48.3	24.2	70.15
82.75	39.325	33.375	82.825	38.3	47.3	26.25	46.275	29.45	69.6
73.075	69.175	54.6	45.075	33.225	27.85	45.875	22.075	28.85	33.9
11.075	8.15	82.825	81.525	58.25	27.3	31.4	30.9	28.3	31.325
17.525	66.85	53.125	41.975	25.575	36.2	56.25	43.425	30.6	67.85
50.8	49.275	13.45	55.4	36.275	35.325	42.35	21.525	27.15	59.25
52.9	10.575	19.525	48.225	51.725	47.4	26.1	36.65	10.95	55.9
0	73.15	56.75	53.825	50.575	40.525	33.025	78.95	22.175	81.6
87.375	40.85	40.175	56.65	65.875	79.5	35.975	58.15	51.6	53.875
63	66.575	32.05	13.7	46.625	41.025	69.875	37.525	55.35	54.15
37.85	54.325	64.55	32.425	36.25	52.85	51.85	28.8	16.525	0
13.325	29.85	54.15	50.75	34.9	31.1	49.025	30.975	20.875	64.475
31.025	41.175	4.8	35.075	79.15	35.5	18.275	42.95	12.475	79.775
26.425	0	48	61.25	58.95	63.55	56.45	17.675	35.6	65.375
55.075	26.5	80.225	0	39.275	54.125	26.1	55.725	29.45	63.55
64.7	64.275	73.4	69.725	49.2	33.175	34.2	37.95	31.65	52.575
74.175	80.525	71.825	47.325	54.55	35.9	62.875	26.8	15.375	35.225
16.375	0	31.3	62.875	59.975	39.65	25.375	49.4	21.2	59.675
74.4	60.7	68.85	78.925	27.675	33.55	56.375	21.45	18.85	57.15
38.7	49.05	29.575	62.775	42.175	27.425	18.375	33.225	18.025	53.65
68	10.875	24.2	21.75	9.625	3.475	11.15	80.85	7.825	39.75
0	0	0	0	0	0	6	5.5	11.6	5.275
0	0	0	0	0	0	5.4	5.775	2.575	0
60.175	69.2	69.825	33.825	15.55	11.55	3.625	0	8.775	39.15
0	0	0	0	5.375	5.175	0	54.475	14.75	35
0	0	0	0	0	0	0	17.325	0	0
0	0	0	0	0	0	0	0	0	0
0	0	0	0	0	0	0	0	0	0
0	0	0	0	0	0	0	0	0	0
0	0	0	0	0	0	0	0	0	0
0	0	0	0	0	0	0	6.625	5.3	0
0	0	0	0	0	0	0	0	0	0
0	0	0	0	0	0	0	0	0	0
0	0	0	0	0	0	0	0	0	0
0	0	0	0	0	0	0	0	0	0
0	0	0	0	0	0	0	0	0	0
0	0	0	0	0	0	0	0	0	0
0	0	0	0	0	0	0	0	4.15	0
0	0	0	0	0	0	0	0	0	0
0	0	0	0	0	0	0	0	0	0
45.675	10.3	20	8.825	0	2.05	0	0	0	0
0	0	0	0	0	0	0	0	0	0
0	0	0	0	0	0	0	0	0	0
0	0	0	0	0	0	0	0	0	0
0	0	0	0	0	0	3.525	0	0	0
0	0	0	0	0	0	0	0	0	0
12.55	28.775	0	55	6.425	7.475	17.975	8.775	9.35	0
44.75	43.025	37.1	20.725	0	0	16.325	0	13.15	0
66.7	0	0	0	0	0	20.075	8.425	6.95	0
5.8	0	56.125	40.725	3.725	5.875	10.85	6.5	7.8	0
40.375	11.25	48.4	49.6	6.15	3.525	31.2	20.275	9.05	48.25
23.3	0	32.35	79.975	8.125	5.45	18.25	46.5	22.775	80.925
79.35	0	0	0	5.55	13.35	16.075	23.125	6.325	0
52.7	58.3	52.75	0	10.4	10.325	30.425	20.875	11.875	14.75
28	7.4	80.5	0	7.8	26.925	58.275	50.15	40.5	70.15
32.475	50.9	0	0	3	18.7	40.125	33.675	28	40.525
26.3	6.8	0	20	25.65	28.9	68.35	34.175	27.9	26.375
39.575	52.925	13.6	0	18	10.025	12.25	14.525	8.6	19.075
65.875	78.975	30.9	47.225	37.45	24.1	2.825	11.975	14.9	80.5
67.275	81.175	61.15	62.375	49.375	50.5	39.45	25.675	57.35	68.05
35.15	66.1	86.65	55.975	50.9	41.025	29.125	35.175	31.825	53.975
50.225	83.55	74.975	55.475	50.75	42.95	25.675	26.05	17.4	52.775
55.225	20.625	31.375	45.75	54.625	57.25	35.275	40.3	21.175	86.35
65.575	37.825	42.675	31.825	52.4	35.6	17.275	41.15	16.65	46.375
0	78.375	61	84.9	31.05	52.9	84.325	60.55	47.55	37.825
30.625	23.375	87.875	52.425	24.425	49.125	37.1	50.9	32.4	48.65
0	26.725	0	9.575	22.325	40.6	40.4	49.6	28.475	64.625
76.3	44.8	64.3	0	38.75	47.9	43.725	20.775	30.85	32.775
21.6	49.7	27.375	0	50.575	46.575	19.9	17.5	18.15	62.85
44.5	65.025	44.475	60.775	29.8	35.325	25.15	10.1	10.875	31.975
0	47.4	56.225	44.15	27.375	51.625	64.275	39.95	41.475	66.3
56.275	0	48.575	0	26.35	27.775	68.725	45.15	34.575	60.925
86.725	11.525	39.125	13.475	16.625	49.75	15.9	12.6	13.525	43.6
0	16.825	0	60.4	19.925	26.675	16.8	22.05	17.575	20.425
71.2	55.95	72.125	73.675	41.925	36.1	22.65	19	14.85	66.6
67.175	72.925	88.95	76.2	41.875	29.8	17.925	52.5	13.975	48.825
38.825	49.575	68.85	33.65	41.35	44.375	41.675	48.775	21.525	74.2
72.9	46.325	74.95	78.475	61.35	48.65	37.525	31.5	18.525	29.6
36.1	21.875	61.4	37.45	53.35	29.875	34.2	28.925	33.55	44.925
40.7	70.625	67.8	0	40.925	42.175	52.175	48.175	32.975	50.3
47.8	93.275	60.9	33.925	37.75	38.65	34.15	27.3	33.425	83.275
88.125	85.075	9.075	70.45	56.2	57.9	59.425	70.6	48.575	50.4
49.05	0	40.375	38.925	33.2	62.95	40.875	69.8	40.35	50.25
0	52.25	0	53.125	38	34.4	14.75	42.05	22.375	49.075
0	50.125	11.45	78.7	46.375	38.975	48.075	32.625	19.4	39.425
0	58.775	31.225	7.325	51.075	52.95	74	39.675	36.9	17.875
64.15	37.425	35.35	45.425	32.2	37.675	29.325	47.675	15.45	58.775
44.2	0	12.7	0	48.425	70.85	48.15	45.65	20.525	57.325
0	60.025	59.85	46.175	24.975	34.25	50.95	39.375	15.025	13.3
0	47.575	17.35	0	39.8	46.2	73.725	56.45	41.05	78.1
22.75	59.4	46.8	70.85	32.975	34.35	13.125	49.4	17.125	77.825
86.825	24.15	51.15	99.375	41.725	56.75	57.325	49	54.475	5.8
52.55	49.55	5.075	56.1	29.45	40.05	20.4	45.75	15.225	50.425
58.85	29.15	65.55	47.675	32.675	33.675	5.1	17.55	16.35	68.15
13.225	26.825	59.85	38.5	40.775	49.725	22.925	28.95	39.175	77.45
0	54.25	84.625	66.85	36.275	34.65	44.35	47.6	50.75	61.725
29.65	56.625	21.55	81.6	38.65	38.075	26.875	36.975	21.05	31.6
45.4	3.65	51.6	14.5	17.325	20.6	19.95	21.325	7.95	12.1
24.55	0	35.825	0	4.15	55.925	44.55	80.475	45.15	74.175
39.65	51.45	74.3	51.025	25.8	41.175	60.825	31.275	37.625	50.85
79.65	55.35	64.3	66.9	47.925	62.325	78.875	52.75	55.525	87.85
73.7	64.35	71.225	65.35	30.575	26.75	33.925	33.275	23.75	28.95
71.975	91.35	32.075	0	28.075	42.225	57.25	55.325	34.425	0
42.725	23.55	49.175	41.725	42.575	40.025	21.35	59.425	15.575	8.175
40.675	33.8	20.875	62.075	31.1	65.15	61.225	12.75	34.5	74.725
62.75	90.275	67.725	91.425	50.525	78.45	56.925	62.25	50.225	47.875
21.375	87.525	59.7	91.575	54.75	47.1	46.725	75.725	42.3	35.075
72.75	89.3	80.675	68.7	49.025	58.65	78.7	57.5	49.55	80.05
54.475	33.45	41	46.875	64.425	39.65	46.525	40.625	36.125	24.1
52.35	60.2	26.175	80.9	54.05	52.1	67	20.25	18.225	55.25
30.2	75.75	47.15	78.675	58.075	67.275	46.675	37.4	25.525	66.45
50.9	33.925	36.725	45.2	37.475	30.675	4.675	39.2	27.225	26.6
0	70.675	50.375	34.45	58.425	37.6	34.275	61.025	27.75	0
60.4	23.1	58.125	46.775	35.4	47.4	42.825	50.4	22.15	83.275
64	53.875	75.65	78.25	64.85	77.2	49.35	63.2	42.775	35.4
81.875	63.5	80.55	59.15	64.375	83.125	49.875	53.125	57.875	65.275
56.25	33.75	9.85	79.8	53.65	46.35	56.85	54.1	47.575	56.65
30.75	47.275	54.325	37.65	28.475	30.025	25.475	34.95	36.275	20.475
66.325	76.025	82.1	76.925	29.65	45.65	25.325	60.3	28.525	0
34.95	46.675	48.3	11.15	29.425	41.7	36.075	24.6	10.325	40.325
15.675	52.05	76.35	0	44.675	84.275	67.175	60.15	39.35	86.35
0	17.65	53.675	0	33.675	48.15	30.45	66.275	22.675	5.8
0	61.525	0	3.975	0	0	4.55	0	0	2.175
12.05	36.575	43.9	48.3	0	12	18.425	30.425	8.175	21.225
33.55	48.65	0	75.8	0	9.075	14.2	18.75	5.75	27.475
30.875	24.3	56.625	59.35	0	0	2.125	0	6.25	35.475
25.375	0	54.425	43.55	0	0	0	0	0	7.4
57.725	34.45	6.575	0	0	3.925	0	0	4.45	0
32.125	10.975	20.7	0	0	0	4.9	6.15	2.8	4.1
53.25	32.275	0	0	7.325	0	2.35	12.975	4.775	18.175
23.575	28.8	65.925	59.75	0	8.8	14.15	19.5	22.225	35.65
0	0	0	0	0	0	0	8.225	6.55	0
44.6	0	86.4	71.45	0	9.8	3.15	9.675	6.275	37.75
25.125	49.6	35.4	0	2.925	14.85	26.675	27.1	8.4	40.9
49.7	32.475	22.35	0	0	5.075	14.1	29.15	9.575	11.275
0	48.275	38.725	0	0	0	0	0	5.925	31.075
42	57.875	17.775	37.525	7.775	10.3	15.95	46.25	4.5	35.35
25.9	58.95	11.575	62.4	14.6	12.725	43.85	50.7	13.05	33.775
42.95	72	46.5	36.65	10.9	30.35	43.5	55.925	37.55	0
57.325	3.975	0	71.825	19.475	20.8	6.525	56.8	9.75	49.8
0	0	0	0	3.575	2.05	11.75	7.15	6.35	12.025
0	0	0	35.9	0	0	0	0	0	0
71.05	37.875	68.675	0	0	3.15	8.6	27.25	7.35	43.45
67.25	37.325	86.675	0	10.175	19.45	11.85	0	6.775	64.475
6	19.65	70.625	26.775	3.65	11.15	6.875	15.35	10.75	36.05
6.275	58.4	0	60.125	0	13.775	11.775	16.55	15.025	28.65
44.05	83.9	89.075	59.975	20.125	21.55	6.3	41.125	19.525	29.7
6.3	26.15	25.875	28.6	4.25	5.85	4.625	33.675	15.825	15.825
13.225	49.425	36.925	40.325	3.3	13.225	0	8.15	3.525	13.1
3.075	28.275	27.7	34.15	0	4.55	0	0	3.65	0
6.675	13.75	45.975	46.525	4.275	24.725	20.275	5.7	7.975	57.35
62.575	58.725	27.35	25.55	0	17.3	47.025	26.85	13.15	21.525
40.025	49.8	58.8	52.375	6.825	10	4.925	12.525	17.025	47.85
29.95	50.85	22.325	74.15	0	13.475	2.225	18.3	3.725	18.8
65.3	54.125	71.225	61.675	4.05	9.85	40.125	46.875	14.775	18.625
24.825	31.225	51.775	22.8	4.8	28.375	0	8.15	7.975	48.225
48.7	54	38.775	0	12.225	34.975	12.825	12.05	17.85	31.9
28.4	0	14.9	0	0	10.475	14.35	8.35	9	6.175
34.225	12.55	32.8	0	0	0	9.2	7.85	0	16.875
56	33.35	10.5	14.6	0	18.95	11.55	9.275	5.725	0
0	29.775	50.8	0	0	28.325	29	16.8	7.625	56.425
38.875	81.175	71.975	0	7.6	2.825	35.725	46.45	31.1	17.05
14.225	12.45	37.925	44.075	21.6	41.625	21.325	48.95	14.825	42.525
27.55	21.2	28.675	0	0	3.5	11.95	3.875	2.775	11.525
58.15	2.125	35.35	4.475	7.95	13.25	9.4	0	3.15	18.975
62.075	75.65	52.975	65.6	44.8	27.525	41.8	23.1	39.4	64.2
57.825	49.275	24.95	0	7.675	0	39.75	26.55	10.225	61.375
59.8	64	61.4	82.725	16.225	28.05	44.2	38.625	19.25	72.525
0	59.4	39	0	4.425	4.45	39.125	14.675	11.325	0
77.55	57.975	85.625	62.5	26.65	40.25	50.725	54.75	27.75	72.8
73.225	57.725	57.975	0	31.75	40.375	40.75	29.45	36.55	40.75
84.825	78.75	64.95	66.125	24.425	23.825	41.175	52.825	30.2	83.175
61.8	7.225	0	36.925	22.325	22.2	3.075	16.2	2.4	55.325
57.475	65.25	55.4	46.35	24.15	11.55	6.825	24.5	24.975	46.7
64.05	6.35	58.925	33.3	16.95	30.425	44.275	25.7	31.575	26.75
90.875	87.6	38.45	0	13.15	24.475	54.7	39.3	36.6	36.825
26.75	90.725	14.975	65.1	14.325	12.975	5.875	8.3	10.875	27.95
35.85	73.275	23.775	73.675	47.25	26.575	60.05	44.15	49.9	81.65
69.1	52.85	43.15	42.975	32.95	27.075	42.725	41.975	28.175	61.425
50.55	54.475	63.175	71.975	20.375	15.075	28.2	22.85	15.4	54.85
77.8	33	72.625	75.45	28.5	30.425	11	38.625	13.975	42.4
25.225	76.075	15.675	33.925	19.85	36.2	19.225	26.175	14.65	79.325
47.3	58.725	73.125	56.775	44.225	41.875	61.35	40.8	37.825	0
31.525	21.525	63.75	0	17.125	42.45	43.7	25.825	31.775	78.4
54.1	15.825	25.5	46.6	2.95	41.875	36.7	48.825	20.175	48.3
55.65	18.65	59.675	67.65	37.7	33.775	56.825	43.325	19.9	52.45
50.475	62.375	27.025	50.175	22.55	37.3	32.9	50.3	22.825	34.15
49.55	33.3	23.125	63.55	12.45	15.675	18.675	46.875	18.375	45.25
27.75	75.775	46.925	53.95	24.625	26.2	17.425	35.025	24.175	65.475
87.8	85.1	49.95	0	45.05	42.425	12.4	43	25.525	61.275
39.625	23.575	21.475	49.425	26.725	40.675	16.3	32.725	17.625	47.575
22.725	44.575	53.35	71.95	39.225	27.1	49.225	33.175	15.8	45.5
19.4	56.375	62.175	46.925	38.075	36.7	49.95	47.325	49.225	90.675
72.2	42.3	60.075	53.45	43.55	44.425	45.675	54.825	18.525	26.4
0	66.1	59.75	47.175	18.375	21.125	14.9	5.85	11.6	28.55
17.925	96.25	45.025	16.675	51.675	37.3	28.975	43.225	14.925	70.375
44.125	88.175	51.4	68.55	48.9	55.375	53.7	88.225	26.025	91.075
81.7	93.725	41.075	82.175	37.675	18.5	23.55	32.3	10.65	75.4
32.425	69.675	35.125	77.95	46.225	44.65	15.825	39.475	23.55	10.5
61.825	33.25	30.125	35.875	7.4	18.35	16.65	18.95	7.7	55.175
0	0	60.775	63.4	49.45	50.4	49.55	31.05	57.675	54.675
21.6	56.725	70.5	72.8	41.375	54.75	58.2	71.35	20.65	86.825
58.175	66.575	6.375	9.8	38.95	26.975	42.625	32.15	0	13.8
59.275	37.875	56.9	52.75	24.3	42.25	29.1	26.75	16.9	49.775
48.3	18	38.525	69.3	39.875	51.275	58.3	63.375	25.575	62.075
57.075	58	54.45	62.125	28.9	49.15	57.775	32.625	36.375	58.025
43.85	50.275	42.45	46.225	45.6	53.675	26.225	60.6	25.325	83
11.45	2.675	29.625	67.625	32.65	52.4	37.25	36.95	20.975	2.3
41.325	58.875	46.3	67.05	39.325	25.525	39.55	19.85	11.45	82.375
58.425	13.25	28	44.125	47.2	24.625	42.575	34.8	31.4	75.625
53.225	41.4	67.125	91.975	44.55	49.025	31.525	15.85	26.2	53.55
53.475	43.475	59.775	45.725	37.05	24.3	19.55	23.75	37.175	76.8
40.125	54.95	19.475	0	10.5	30.8	53.725	58.6	13.525	80.3
9.275	47.6	39.05	31.575	7.3	44.25	21.6	32.825	13.65	13.9
46.225	21.05	38.725	73.375	0	4.125	11.025	51.1	12.65	0
0	65.525	62.15	0	3.525	29.85	34.825	17.925	4.5	27.125
55.45	15.975	25.775	34.075	20.625	9.45	10.45	50	7.75	47.675
26.125	0	20	0	9.325	18.425	27.9	27.9	13.725	59.275
17.375	40.925	0	0	16.575	15.375	22.725	14.075	13.45	16.925
0	30.9	77.075	45.425	17.4	23.45	26.075	16.225	13.975	0
90.975	60.05	58.75	49.25	29.25	31.35	36.575	46.55	15.825	57.65
19.85	73.8	50.125	6.5	22.6	16.975	23.625	22.125	11.275	35.825
72.6	28.5	58.475	41.225	19.875	25.65	2.5	20.525	15.575	70.625
81.525	29.775	49.025	33.9	32.425	48.975	25.125	27.625	16.3	0
68	0	83.9	43.75	38.375	42.65	38.025	32	24	37.65
24.9	73.6	64.075	53.925	48.225	30.95	47.925	58.15	32.725	40.625
19.8	43.875	46.7	57.625	18.45	18.525	35.2	51.35	17.45	71.45
0	42.95	51.625	38.55	27.45	25.65	40.15	69.725	16.15	13.925
69.725	79.7	25.05	91.225	54.825	33.025	42.85	33.225	22.95	39.5
20.275	78.65	2.975	53.025	64.35	38.85	60.25	50.35	44.4	43.925
88.575	77.2	59.325	89.075	42.15	44.775	52.25	63.025	38.425	42.925
31.8	82.025	81.25	59.825	45.525	26.2	35.7	33.325	32.7	46.9
37.65	61.45	18.575	58.875	21.525	36.55	21.375	31.175	21.05	50.175
15.225	60.275	50.85	57.425	47.05	52.875	40.225	14.25	24.8	48.225
34.575	44.25	58.675	25.2	17.125	57.2	47.975	82.9	43.125	27.575
6.2	9.675	50.225	10.15	0	4.2	10.875	5.25	0	7.475
13.575	67.075	49.425	31.525	0	28.05	7.6	75.3	18.85	45.175
19.65	40.975	20.6	46.15	0	5.025	18.675	49.775	5.8	25.35
24.775	77.2	35.45	34.4	0	19.35	40.075	54.65	32.35	47.525
68.4	42.575	53.325	54.825	0	11.275	4.25	42	0	29.7
67.3	52.25	57.3	23.975	0	3.725	9.3	10.575	2.15	27.325
40.15	67	68.55	77.425	0	6.7	30.7	26.25	8.675	38.275
0	15.5	20.025	0	0	0	4.975	0	0	0
25.5	10.7	64.6	64.85	0	6.15	11.975	0	2.625	31.875
38	28.5	75.65	64.775	0	0	11.3	0	4.55	7.55
26.225	64.225	29.15	28.925	0	0	44.525	15.425	2.825	10
16.625	29	57.775	71.475	0	0	12.2	12.875	11.375	6.35
44.55	54.65	6.825	13.15	0	6.65	2.725	27.4	4.65	14.05
50.4	65.05	74.15	51.825	0	2.825	31.375	26.675	0	19.875
11	29.025	29.9	0	0	0	9.225	0	0	0
29.275	63.375	43.15	39.475	0	6.8	63.525	15.625	0	22.225
26.925	14.525	9.15	44.275	3.35	8.775	26.15	21.575	2.5	21.225
19.575	42.575	42.725	36.125	3.25	4.975	18.8	4.275	0	35.95
5.975	6.15	16.15	0	0	5.525	0	0	3.4	2.5
32.125	45.65	31.125	50.725	0	2.9	3.6	0	0	8.25
15.05	34.25	0	21.725	0	9.225	43.625	5.475	5.2	9.275
42.2	43.625	36.025	22.85	6.875	1.925	11.675	0	0	23.075
26.225	36.075	36.15	37.925	0	6.5	30.35	12.2	5.575	21.2
54.6	40.575	52.25	27.2	3.775	6.65	38.35	0	0	29.9
39.625	9.725	12.125	56.45	0	0	14.325	0	0	10.325
0	0	0	0	0	0	3.025	0	0	0
17.175	34.625	30.825	8.5	0	21.125	7.225	5.575	4.675	34.525
0	60.175	34.275	0	0	7.5	9.125	32.275	10.65	44.475
0	24.875	53.375	0	3.5	4.05	22.225	71.525	21.425	53.475
68.275	67.425	55.9	0	17	56.15	33.575	37	24.75	68.325
60.15	71.15	59.7	67.325	32.875	28	69.8	25	31.4	61.55
63.725	81.425	15.975	0	20.15	40.725	33.7	32.025	34.975	61.7
20.875	89.025	81.425	0	12.575	36.175	42.7	41.55	17.725	15.825
46.975	79.2	85.65	42.425	27.875	41.725	30.475	13.825	24.95	45.125
38.875	0	16.975	67.975	29.55	27.625	51.55	61.6	31.05	66.05
79.8	68.55	48	50	19.375	31.125	5.275	31.4	14.875	70.25
0	40.85	66.725	79.575	40.425	46.05	49.8	38.425	50.925	51.35
0	59.625	46	44.95	47.45	39.9	54.5	44.5	25.1	73.025
59.325	48.025	36.375	0	36.625	56.175	50.15	34.2	21.225	76.85
75.025	58.6	24.425	52.475	31.725	19.875	15.525	26.725	11.225	26.5
57.7	31.775	61.6	68.575	47.075	29.25	27.125	16.175	21.9	61.075
32.975	57.625	6.475	47.825	42.125	32.85	40.2	38.65	24.825	12.1
46.35	74.625	52.075	25.55	30.475	51.075	37.725	34.375	29.975	82.625
7.3	22.925	59.25	29.725	36.025	31.85	58.45	39.325	25.2	41.925
4.075	46.25	0	19.175	17.35	44.6	53.375	28.65	29.45	25.9
45.1	46.125	64.05	0	26	40.1	34.225	27.325	17.725	0
14.575	45.15	25	25.725	28.65	28.6	22.65	30.25	21.525	9.75
0	36.625	49.2	28.6	39.4	46	23.125	39.3	11.4	29.875
41.2	25.325	23.875	7.65	39.725	32.375	10	14.45	8.225	53.975
0	33.225	53.225	49.375	41.95	53.2	41.875	75.975	28.95	14.4
71.95	46.4	84.425	46.325	31.225	34.525	27.5	19.025	11.95	17.45
66.35	22.725	44.775	53.45	61.3	52.1	60.4	53.575	35.425	65.125
61.825	60.8	51.25	46.225	28.975	39.85	27.225	21.475	17.55	63.275
61.25	72.575	5.625	50.825	68.1	60.9	41.425	58.35	24.85	60.65
24.15	32.525	39.825	24.925	44.7	51.125	24.425	53.075	37.9	96.925
77.975	46.35	13.425	0	39.575	38.675	43.45	66.8	28.625	33.025
0	42.9	55.3	35.825	57.175	43.175	43.3	67.425	15.85	84.025
0	38.975	57.875	37.15	42.975	39.425	36.25	47.4	26.875	40.275
53.4	54.625	82.9	47.15	23.2	31.775	5.6	16.275	13.1	59.7
17.3	0	73.45	58.475	53.15	51.875	37.175	51.3	24.6	46.225
51.775	59.9	61.575	70.825	56.3	47.7	46.425	49.275	38.85	62.25
0	63.825	40.25	20.75	25.75	22.475	36.525	34.8	18.125	40.75
33.875	25.075	43.6	0	23.7	41.75	26.9	44.25	10.9	53.45
0	80.6	0	0	32.625	33.35	66.275	21.725	12.875	80.875
29.5	40.65	14.975	46.325	35.25	35.5	17.2	37.575	8.275	60.55
55.275	37.55	31.125	70.8	26.8	22.575	56.85	34.575	13.2	64.45
12.975	39.525	57	27.3	21.975	27.775	45.3	50.5	35	38.775
0	73.7	39.85	30.075	30.35	35.8	24	57.525	29.85	39.725
58.25	48.725	47.2	48.575	52.475	46.15	50.025	46.475	45.525	47.2
84.825	31.225	39.925	12.9	47.775	36.975	42.925	30.275	26.25	32.925
2.525	59.125	68.75	75.55	38.1	34.25	45.95	36.2	21.225	42.55
74.825	51.5	55.6	73.45	36.85	42.75	28.675	70.175	14.75	87.675
48.475	17.025	47.275	20.65	14	17.125	50.85	26.025	22.05	59.475
23.95	56.35	44.925	70.025	22.025	38.525	37.175	31.875	27.125	77.3
77.925	39.775	47.625	58.9	51.5	34.125	31.375	19.025	23.825	25.05
0	30.525	22.075	0	35.325	36.4	44.825	49.25	22.6	69.3
2.65	23.15	67.675	30.15	40.775	53.825	35.725	31.4	8.9	84.875
70.5	35.35	49.35	51.65	44.375	32.425	32.325	37.975	36.775	66.5
54.975	65.55	66.925	83.575	45.375	38.175	10.6	29.1	13.675	44.05
57.2	46.275	58.075	32.625	30.925	17.1	35.4	17.8	26.85	24.425
21.075	65.275	47.975	36.75	38.425	26.275	19.125	14.35	15.525	0
0	29.35	67.95	75.425	30.275	22.925	64.325	66.3	35.25	53.45
19.275	19.425	31.1	0	32.125	36.05	67.95	52.7	22.45	55.9
21.1	63.325	34.825	49.1	20.675	46.4	27.175	20.1	22.275	32.2
2.325	24.275	11.525	8.35	20.225	28.2	32.775	23.425	0	25.875
30.1	51.95	69.075	55	5.825	16.925	5.025	16.15	6.875	30.925
49.675	78.775	0	34.3	0	12.8	29.925	22.675	6.375	22.225
40.075	67.075	33.05	54.35	6.225	0	25.325	3.9	2.5	28.225
17.575	40.625	53.3	61.5	0	21.95	23.875	9.475	7.625	0
87.225	46.45	0	33.05	0	5.6	37.9	22.625	13.425	0
0	0	0	0	9.175	13	17.075	26.575	10.575	0
0	0	12.675	0	4.975	17.075	8.175	33.375	4.225	38.725
54.85	35.85	29.65	84.425	11.9	33.35	18.275	29.625	19.675	59.55
0	24.05	51.5	65.575	23.225	26.475	40.05	25.95	23.9	58.525
0	64	40.025	87.825	35.025	36.775	61.375	50.3	29.475	74.05
0	47.375	28.7	19.725	34.4	34.45	26.075	16.45	16.875	0
34.6	85.3	43.275	54.45	25.975	51.425	42.8	69.75	41.575	14.125
73.325	71.9	18.4	0	42.85	37.8	56.45	39.425	15.9	5.625
69.05	49.875	0	70.125	45.25	32.475	29.6	42.475	11.8	26.6
0	8.275	4.3	60.875	48.95	40.25	56.175	66.525	29.675	35.75
98.2	92.975	88.95	68.9	26.4	58.525	47.45	48.075	29.225	52.275
63.05	61.975	87.35	52.75	36.05	56.125	19.875	41.825	17.85	58.225
27.05	67.45	37.925	52.075	18.475	28.5	14.6	32.8	3.7	7.6
45.125	49.5	42.925	68.75	29.925	19.025	9.875	33.85	12.775	72.2
40.55	50.9	47.7	57.9	36.475	36.525	32.425	46.5	42.4	39.75
75.975	82.9	69.6	56.2	46.75	46.275	31	33.95	36.175	75.65
81.6	79.475	80.85	78.15	30.375	44.65	34.15	51.9	40.85	89.45
[truncated: 41,201 more rows]
