# Supplementary material for: Global sleep homeostasis reflects temporally and spatially integrated local cortical neuronal activity
Source: eLife. 2020 Jul 2;9:e54148. doi: 10.7554/eLife.54148 (PMC7332296; doi:10.7554/eLife.54148)
Supplement: Figure 4—source data 1. [file elife-54148-fig4-data1.zip › Figure 4/Off Occupancy/Off-Occupancy-Mouse-4.csv]

LFP 2	LFP 3	LFP 4	LFP 5	LFP 6	LFP 7	LFP 8	LFP 9	LFP 10
41.15	51.35	20.875	25.05	18	19.15	39.275	36.625	16.2
58	63.4	31.4	29.8	24.6	21.3	36.2	32.25	24.425
34.275	19.875	36.575	42	22.45	17.3	33.6	31.4	24.05
50.875	32.425	29.125	23.1	15.3	21.025	26.425	38.325	18.925
36.4	52.3	14.55	51.775	22.35	22.625	36.225	27.875	14.95
62.375	19.5	30.675	46.825	19	21.6	37.425	40.525	15.6
46.25	28.225	34.4	41.5	16.575	14.45	24.725	23.775	15.025
55.075	57.075	35.575	44.25	19.95	20.9	29.725	29.175	18.65
61.35	45.8	27.95	48.25	25.725	18.325	44	18.975	20.35
65.675	40.825	58.65	32.75	19.55	21.225	41.825	27.825	14.55
23.65	21.575	30.7	37.875	7.425	7.675	39.175	25.725	14.225
43	14.625	20.6	36.65	14.225	8.625	30.55	14.55	13.6
13.275	11.6	0	48.2	14.45	17.75	44.3	18.15	24.6
17.525	16.95	6.525	7.375	8.05	5.775	37.675	8.7	8.175
0	0	0	0	0	0	0	0	0
0	0	0	0	0	0	0	0	0
0	0	0	5.625	0	0	5.6	4.275	4.475
26.825	33.5	12.275	32.25	2.2	7.075	32	27.9	13.75
5.9	5.725	0	6.65	0	0	19.65	0	2.775
9.875	28.5	4.55	12.475	6.45	5.45	11.85	10.625	6.025
24.775	23.2	27.175	22.6	11.625	11.625	25.3	10.925	13.375
4.6	15.35	0	33.175	9.725	9.975	24.25	7.375	6.375
0	0	0	0	0	0	4.8	0	0
0	0	0	0	0	0	0	0	0
0	0	0	5.2	3.3	2.75	10.425	12.075	5.325
9.025	5.9	0	17.925	0	0	0	6.975	7.875
0	0	0	8.775	0	0	0	0	0
0	0	0	5.175	0	0	3.625	0	2.35
0	2.8	0	9.525	0	0	5.575	0	4.3
5.85	3.975	9.6	21	11.875	9.425	15.6	9.15	12.475
0	4.725	0	2.875	0	0	10.05	0	0
0	0	10.525	3.25	0	0	0	7.675	3.075
51.075	46.175	38.175	15.35	3.525	10.325	35.825	16.4	18.75
16.975	33.85	30.275	51.5	21.55	23.175	36.575	16.85	22.9
29.55	44.75	9	11.125	6.575	10.95	8.8	19.4	8.4
42.725	38.075	26.125	42.4	21.475	15.325	42.275	27.25	26.525
26.475	34.6	38.675	43.975	20.975	18.3	42.8	24.6	27.475
41.525	18.65	42.2	39.35	14.625	16.275	42.875	21.2	14.9
30.85	10.45	21.75	52.25	28.75	27.95	29.45	25.85	21.775
18.6	26.825	31.1	15.5	10.55	8.475	23	17.825	8.575
72.25	63.975	16.6	44.225	6.575	12.25	55.85	32.925	14.175
44.925	18.775	19.85	20.9	10.875	8.325	15.35	25.125	10.875
28.6	14.8	18.725	27.525	28.7	32.075	42.95	22.825	24.15
47.525	14.3	20.65	31.65	27.825	29.65	45.35	35.25	25.725
41.35	26.2	20.25	52.325	21.775	26.425	49.95	29.625	28.55
49.3	34.125	45.75	42.2	19.45	22.55	36.425	37.625	14.75
62.3	65.3	44.275	64.025	15.575	14.775	37.55	43.075	25.2
53.15	31.175	18.1	49.075	24.375	27.3	46.225	28.325	11.2
35.425	29.35	13.15	21.9	6.95	8.625	24.35	5.4	11.2
8.175	8.6	13.1	14.6	21.2	20.825	33.35	20.35	14.55
52.85	55.525	53.75	71.25	39.6	48.675	62.35	46.725	36.45
73.775	62.95	25.875	33.25	21.3	20.025	42.5	21.35	27.525
59.025	55.55	33.6	51.975	16.625	34.6	49.9	43.4	42.3
23.35	39.375	21.1	27.55	26	11.125	24.5	29.275	23.225
27.5	33.4	44.95	65.15	31.1	34.1	67.925	49.85	37.525
65.5	52.95	49	52.025	31.575	38.375	44.45	46.525	44.9
73.175	63.45	37.25	34.925	20.825	27.15	67.875	22.625	25.875
25.325	21.375	14.25	19.7	13.3	8.725	10.95	15.4	16.7
58.675	37.55	26.575	25.525	11.725	12.95	20.55	26.4	12.3
51.225	36.325	35.125	54.825	33.575	32.975	36.05	24.475	23.75
59.425	38.2	63.575	58.025	46.975	45	48.95	53.85	40.55
37.65	16.775	28.825	40.875	28.025	22.475	33.1	36.35	35.55
71.875	54.725	47.75	47.875	28.3	45.275	68.4	59.2	44.45
32.35	5.075	11.225	17.55	6.975	5.25	27	13.05	10.075
0	0	5.125	0	0	0	2.8	0	0
0	0	0	0	0	0	0	7.925	0
18.925	6.35	0	3.775	0	3.05	15.975	3.35	3.7
21.725	11.75	0	3.8	3.1	1.825	12.05	3.925	0
64.075	61.45	30.775	37.625	30.65	28.675	49.9	43.925	40.35
40.675	18.9	11.3	37.35	13.3	21.95	44.05	12	23.125
53.725	37.025	17.275	21.9	10.675	18	46.325	34.15	26.5
47.975	35.675	15.4	30.225	17.95	23.8	30.675	30.325	18.05
65.55	35.725	41	43.6	10.7	12.375	32.525	22.1	20.15
54.275	25.55	11.25	36.5	10.125	14.525	25.575	11.625	27.225
12.125	31.05	6.05	43.45	23.975	22.525	36.125	29.325	43.325
64.95	35.2	36.125	37.1	25.825	29.15	37.875	47.775	37.6
54.2	48.35	22.95	42.65	19.275	16.5	30.75	25.65	22.1
73.9	25.025	33.025	52.55	36.275	41.375	41.35	38.5	32.05
70.925	65.525	47.575	51.25	28.4	41.7	52.475	51.55	44.625
64.4	57.35	36	47.1	43.425	45.675	49.975	60.85	46.9
73.725	61.2	33.175	63.25	43.725	48.375	65.025	29.925	54.175
67.4	46.375	28.2	40.1	42.525	29.575	48.75	48.775	22.45
47.25	22.15	33.125	33.725	22.25	18.775	37.4	27	23.925
56.825	30.925	36.275	49.225	40.3	52.05	57.65	31.8	43.1
41.85	34.6	8.975	50.775	29.825	34.925	52.2	40.775	25.75
48.875	29.8	4.775	29.525	29.3	35.35	44.775	26.9	32.05
42.025	39.85	26.775	48.325	14.525	21.525	43.325	37.875	17.325
53.65	36.025	29.15	23.05	7.125	5.875	17.85	19.275	6.6
28.5	24.025	25.15	30.65	23.875	31.8	37.15	25.35	28.775
30.075	48.175	18.3	20.675	25.425	17.825	29.75	24.35	25.825
19.525	33.375	28.6	32.075	26.45	19.925	34.775	23.65	22.325
37.275	37.5	30.425	31.675	14.8	37.05	29.025	27.25	8.7
47.675	73.2	57.125	67.475	48.375	44.575	47.5	42.575	54.1
45.525	58.525	33.6	29.625	34	36.3	40.525	42.8	40
49.425	49.45	28.875	35.7	37.875	44.375	36.775	43.15	33.175
65.25	53.325	25.6	49.85	47.175	53.35	61.625	47.2	46.05
54.575	24.45	8.025	22.475	8.525	9.75	24.975	32.25	17.2
42.7	26.325	20.475	29.825	25.225	29.2	28.75	23.95	21.125
76.825	48.825	28.775	36.725	23.15	32.9	37.25	34.275	27.725
68.225	65.175	45.55	49	33.075	39.725	39.675	47.05	38.375
66.125	48.675	39.175	53.1	45.1	52.475	48.075	43.9	50.775
43.025	28.225	30.1	47.125	41.7	37.625	49.3	19.5	27.325
39.025	21.3	8.8	48.125	31.4	29.425	40.325	19.15	25.7
28.2	22.475	16.225	27.325	21.175	11.8	18.625	10.5	30.475
50.275	28.55	26.975	37.3	24.85	30.575	40.1	28.55	29.525
78.4	59.775	50.15	45.7	47.35	52.775	62.45	37.55	31.575
65.7	61.875	43.125	49.9	47.85	64.55	65.025	18.2	41.575
28.1	22.925	44.275	56.225	50.1	39.575	55.3	63.15	44.075
15.6	17.6	7.6	10.1	7.975	10.65	11.625	4.25	4.975
4.2	2.125	0	4.05	0	0	12.425	0	0
4.9	8.05	0	17.825	4.85	0	6.325	3.35	5.125
35.8	29.25	12.55	37	18.625	18.85	27.675	17.25	20.75
73.5	53.8	18.6	34.875	16.25	13.05	22.925	21.875	12.325
26.675	25.975	25.75	49.525	28.95	36.925	35.225	33.6	35.225
28.9	32.075	35.75	50.875	39.4	41.975	52.525	64.3	43.075
52.95	42	26.425	23.325	32.325	41.2	47.375	27.025	27.425
47.35	39.5	33.4	40.175	28.85	32.3	37.525	34.675	36.5
37.275	35.775	23.375	38.95	23.4	27.15	37.475	43.975	24.625
43.85	27.4	20.475	30.65	12.45	23.55	14.85	21.475	11.475
72.325	53.6	19.125	43.7	31.45	49.45	58	45.475	33.05
36.2	38.6	27.7	45.075	45.125	44.825	55.5	48.95	59.075
39.625	42.625	35.25	44.9	34.575	41.3	45.05	36.375	32.775
48	35.875	20.675	34.1	5.775	18.8	37.85	30.825	40.275
63.275	56.025	24.225	12.525	19.525	13.75	30.025	17.425	20.875
35.6	34.925	14.7	21.175	30.05	19.475	24.15	18.025	16.875
44.075	35.55	39.325	19.975	27.35	30.85	34.2	27.35	22.4
53.825	28.55	29.825	63.225	41.725	39.125	62.1	38.075	28.95
60.675	53.3	30.775	49.875	25.45	32.5	47.175	38.425	28.725
49.325	66.1	47.4	60.225	44.1	62.575	60.75	52.25	44.725
57.775	58.7	53.45	43.95	40.775	58.025	39.425	49.725	37.75
43.575	29.575	19.9	43.875	39.75	32.6	53.85	32.675	32.35
26.275	29.475	13.125	16.775	27.1	30.6	28.375	24.5	27.25
31.4	22.925	21.7	56.875	26.325	19.85	32.8	19.1	34.05
47.7	35.2	25.925	41.175	31.625	30.275	34.35	43.125	32.825
34.175	21.55	14.775	30.825	26.3	34.225	43.675	22.3	24.625
50.075	53.625	19.275	13.1	15.275	8.225	10.975	20.125	12.05
56.65	37.55	26.75	29.775	24.725	25.775	31.575	25.4	24.6
33.375	28.375	41.375	45.55	18.15	29.3	39.05	35.35	30.225
45.825	41.95	33.45	43.025	25.7	36.45	42.1	42.175	36.025
53.275	43.175	39.9	43.525	20.75	31.475	43.9	36.05	32.25
49.025	41.225	38.475	57.625	44.9	45.25	65.8	50.325	40.225
48.725	40.4	17.325	52.5	40.175	49.075	44.9	47.5	33.875
21.125	44.35	20.3	41.775	26.95	21.775	28.625	25	31.45
55.65	39.35	26.825	37.35	30.175	36.325	44.5	42.9	41.2
45.675	37.225	32.925	51.5	44.95	38.3	53.15	34.95	31.65
62.625	61.55	23.575	67.525	47.4	39.35	70.85	62.725	57.2
12.6	18.075	3.375	19.925	9.9	13.025	22.925	14.05	15.125
27.3	14.75	10.875	11.1	2.85	2.85	6.3	14.4	7.275
52.075	31.05	13.525	47.725	15	8.45	28.875	25.325	15.55
20.475	5.725	0	2.95	6.2	0	4.425	3.75	0
10.6	18.525	4.65	9.675	9.4	3.25	12.675	7.475	0
25.075	3.8	4.125	2.525	0	1.9	2.825	2.2	2.575
59.875	34.325	0	8.175	8.45	0	7.775	7.85	2.325
49.875	39.6	25.8	34.975	35.425	34.95	49.8	23.85	34.625
40.2	28.3	12.8	33.725	31	24.95	38.6	27.15	37.35
44.475	19.8	5.125	17.475	8.025	9.85	38.575	14.675	7.85
46.15	19.775	9.075	8.2	7.7	7.75	22.45	7.1	6.725
53.3	31.9	19.1	56.5	16.15	22.8	25.75	32.575	23.15
37.95	29.325	10.675	21.675	15.9	21.325	18.325	29.6	19.075
32.475	26.6	10.65	45.925	30.1	29.225	45.925	18	39.975
47.6	29.15	16.025	43.45	18.3	28.85	38.725	47.675	13.175
37.85	30.7	9.45	34.425	21.6	29.525	53.4	38.5	22.175
19.575	17.875	31.325	49.475	26.95	21.9	43.35	42.825	37.7
49.125	32.525	13.45	19.775	13.4	24.55	37.7	31.625	20.275
17.975	12.3	21.65	31.3	24.125	23	33.925	18.225	8.575
63.025	31.65	49.6	45.5	36.8	36.825	43.45	43.7	37.725
82.55	73.425	29.95	51.95	32.325	40.5	53.775	35.475	42.025
48.95	51.45	34.9	40.075	31.75	31.025	43.475	44.975	34.7
27.625	44.3	14.025	34.85	22.825	17.675	20.35	27.65	30.475
41.625	28.15	45.375	66.725	30.35	27.25	57.375	11.375	32.125
33.925	27	14.1	27.8	12	17.1	21.675	13.975	14.2
40.675	46	16.225	22.325	17.425	21.475	24.725	16.65	16.425
55.4	23.325	12.7	42.775	22.625	21.125	17.925	41.975	24.9
40.975	55.15	60.425	34.175	27.65	30.5	36.775	35.75	33.375
0	0	0	0	0	6.75	12.975	0	0
5.8	0	0	0	0	0	8.625	0	0
24.375	2.225	0	2.325	0	0	1.8	0	0
4.525	3.65	20.75	28.275	20	20.825	32.6	23.475	29.175
58.5	33.15	24.675	45	21.275	34.6	53.275	19.525	25.975
46.6	37.25	22.275	33.7	27.7	35.775	38.775	29.075	29.95
51	52.175	34.425	49.175	36.325	37.95	48.125	44.825	47.125
49.175	31.55	32.225	33	21.15	52.2	65.35	41.325	29.475
39.825	37.575	12.4	35.65	13.2	37.15	41.6	24.325	30.65
39.125	52.625	40.5	38.325	17.475	17.5	32.15	39.675	36.325
50.075	70.325	38	40.85	31.1	34.75	37.15	40.525	37.75
14.125	25.775	19.525	54.075	23.425	22.575	77.85	27.975	18.425
64.875	37.3	5.5	17.275	19.775	22.975	28.85	15.375	20.1
24.95	23.175	17.225	28.875	12.75	15.425	29	11.175	24.875
54.95	60.925	38.975	36.25	26.425	22.025	40.225	22.7	32.125
44.425	36.25	35.525	55.175	32.8	31.425	40.925	27.375	29.7
56.025	42.125	34.775	45.55	27.4	24.475	44.05	67.875	44.15
59.95	52.55	23.75	60.7	22.7	32.525	26.325	56.05	29.35
21.475	27.2	6.975	21.2	20.075	20.325	23.725	29.975	23.625
47.225	29.475	42.125	44.7	44.625	31.125	52.025	23.925	35.575
4.525	15.325	15.1	15.975	14.075	12.325	8.325	21.325	6.025
40.15	28.375	9.975	32.55	23.525	22.45	33.65	31.2	19.25
16.6	11.925	21.85	34.025	29.6	28.675	41	22.25	28.175
21.575	19.5	39.2	42.25	35.3	33.825	33.8	19.65	22.55
32.85	31.175	7.35	44.05	15.525	20.875	30.9	19.8	14.175
53.625	32.425	50.7	63.85	35.4	57.225	65.35	56.275	46.675
77.25	52.15	26.4	48.2	27.425	27.075	35.8	48.425	25.675
53.575	57.1	27.075	51.95	30.7	33.45	40.325	38.4	33.575
73.65	43.55	39.125	54.925	42.425	41.275	41.7	57.45	44.275
50.4	54.325	45.6	70.85	63.6	64.15	65.25	55.475	63.375
27.125	24.6	30.425	47.75	28.4	48.475	50.225	35.425	44.8
78.825	54.975	35.275	53.9	36.9	43.625	59.2	61.075	30.175
38.05	14.45	19.725	23.75	21.75	19.775	25.7	27.9	17.7
41.025	17.5	16.275	32.2	21.5	19.375	40.2	19.3	19.625
39.025	24	23.375	39.85	21.325	17.325	27.3	33.775	15.1
31.25	34.525	18.075	19.525	19.425	21.225	45.525	6.075	10.675
57.4	28.5	14.55	23.7	14.775	13.575	16.45	26.825	10.85
31.875	46.325	18.4	36.55	21.225	16.8	31.15	26.925	14.225
28.175	16.325	6.025	20.075	18.225	18	36.8	11.325	12.7
32.45	30.275	19.45	31	21.95	22.7	41.9	21.7	18.7
61.7	46.825	35.8	24.825	29.075	13	21.2	32.2	19.575
30.75	18.45	7.575	54.6	18.425	28.475	49.425	48.1	21.65
7.6	16.2	5.45	25.625	9.475	3.8	24.95	4.525	13.925
20.75	28	7.125	23.05	6.85	7.65	19.425	22.125	16
21.4	22.85	13.775	30.825	40.35	26.825	58.025	26.525	36.35
8.2	36.375	0	23.05	19.55	9.3	17.55	15.575	10.95
0	0	0	2.425	4.8	3.425	18.125	3.825	8.825
0	0	4.05	5.725	2.9	12.625	7.625	2.275	9.7
0	0	0	8.2	0	0	9.125	0	8.25
0	0	0	3.275	0	0	13.025	0	0
0	0	0	0	0	0	2.725	0	0
11.05	11.525	0	16.325	4.025	9.65	22.75	6.125	10.6
0	0	0	25.35	7.55	5.675	29	0	10.8
7.325	0	0	10	1.875	3.475	11.925	6.25	5.95
31.975	4.375	14.9	11.85	10.825	11.3	20.9	2.975	11.575
30.225	26.775	16.9	13.5	4.375	5.85	6.875	3.1	3.175
70.475	24.825	11.7	19.15	4.675	6.625	33.45	3.675	7.15
11.025	9.85	0	5.15	0	0	4.325	3.25	1.975
26.525	26.275	10.7	8.675	5.5	2.85	8.7	13.4	2.675
57.925	27.775	5.15	25.75	10	15.9	29.525	28.2	17.65
28.4	23.2	18.425	30.125	16.35	30.25	41.9	18.425	23.575
13.05	6.95	17.875	64.775	21.5	30.125	59.7	13.55	41.325
42.975	28.875	37.425	40.6	18.225	6.225	46.125	40.95	20.925
52.625	23.325	13.35	29.125	24.525	22.225	40.975	14.55	20.35
12.175	29.35	8.7	16.05	11.125	16.375	6.075	15.3	6.975
58.675	20.7	12.975	54.4	20.8	20.4	45.575	25.125	28.225
32.5	15.95	3.6	25.775	16.175	9.9	19.225	11.975	14.1
23.425	19.1	28.075	34.025	16.725	11.875	23.95	23	28.6
30.325	25.05	22.675	53.35	23.4	26.75	46.65	35.75	20.35
36.875	26.325	25.675	50	30.975	38.6	43.55	33.725	38.125
37	39.025	14.85	15.45	29.575	28.7	44.475	26.225	28.175
38.65	34.85	24.85	50.825	26.625	22.1	57.425	16.95	25.25
56.65	37.175	41.7	37.575	27.4	27.825	41.175	45.075	35.175
58.9	37.85	47.35	45.1	20.275	24.825	19.3	26.575	16.85
38.625	17.35	8.375	15.75	6.25	7.225	12.85	18.2	14.35
60.75	36.45	20.425	38.25	13.15	13.9	31.925	25.95	29.175
36.525	44.95	9.85	69.825	23.1	25.775	51.1	13.575	24.95
42.925	23.325	41.425	30.975	23.825	26.475	25.15	22.2	25.475
64.325	51.45	24.25	35.675	34.1	36.375	35.3	45.7	36.7
42.95	57.05	45.725	53.4	55.75	62.95	67.05	50.45	59.425
77.25	46.7	33.175	65.9	49.025	57.45	61.6	36.75	45.475
77.95	55.225	27.525	19.775	11.95	29.175	35.825	21.325	9.2
42.65	21.875	25.725	52.225	27.575	25.125	45.175	30.95	18.125
49.2	32.775	39.35	37.225	20.975	21.35	28.4	32.15	22.475
49.05	46.575	13.7	22.775	8.05	10.975	27.35	35.025	18.85
30.85	13.825	24.125	43.95	29.075	31.55	35.95	11	19.55
42.75	54.425	25.5	27.225	19.6	28.125	50.3	30.175	20.9
50.375	43.475	13.325	36.925	6.025	7.425	18.425	15.8	7.8
22.425	25.075	10.375	37.65	20.025	20.25	37.875	20.9	15.375
48.475	5.175	4.175	32.65	18.525	23.325	36.95	18.625	23.8
37.45	41.6	23.4	44.4	19.775	22.425	34.85	42.95	21.8
12.225	9.8	9.675	17.825	10.375	16.7	33.425	7.725	13.825
60.525	50.925	45.975	44.1	30.225	33.325	47.3	39.6	29.2
71.3	55.05	31.1	52.6	43.975	44.625	57.2	38.575	40.475
46.1	22.1	31.1	31.225	24.625	40.3	53.575	27.875	31.375
30.4	23.625	20.3	35	16.1	19.7	40.325	28.65	19.75
37.925	19.7	14.875	46.525	34.25	34.225	51.95	40.95	42
31.125	29.15	15.85	70.225	42.125	42.825	52.075	54.325	30.7
53.65	54.125	21.1	42.025	17.8	23.075	19.4	39.15	39.275
69.9	63.3	31.325	28.625	20.575	18.35	18.575	24.15	15.95
46.375	34.025	36.2	31.6	23.2	29.1	44.25	18.775	14.525
35.225	17.75	24.05	52.35	7.95	16.375	36.55	30.575	14.175
28.6	37.3	29.65	20.475	16.975	15.425	27.9	50.65	20.4
51.225	41.675	16.75	32.225	24.925	15.45	35.275	39.65	21.5
25.275	21.3	7.25	15.25	18.8	21.625	38.425	13.3	10.55
25.525	14.075	4.15	29.15	22.075	13.375	27.975	7.8	15.25
35.35	32.875	10.1	24.525	20.3	22.125	32.3	17.7	27.6
11.8	20.775	3.875	26.2	13.2	17.55	47.625	17.425	14.2
8.15	5.05	11.15	31.75	16.4	26.25	38.4	5.225	15.8
0	0	0	13.8	8.775	6.875	24.625	0	6.525
8.45	9.5	0	34.3	3.275	5.775	24.025	5.225	14.45
0	0	0	12.825	6.2	6.275	10.1	2.05	9.325
0	0	0	19.875	13.4	9.75	16.525	0	24.25
8.7	6.025	0	14.1	7.625	13.45	28.8	6.9	14.875
0	0	0	0	0	0	4	0	0
0	0	0	10.45	0	2.55	6.35	4.475	7.7
0	0	0	0	0	0	0	0	0
0	0	0	0	0	0	0	5.675	8.25
0	0	0	5.225	2.975	3.225	11.175	0	3.65
0	0	0	4.725	0	0	4.95	0	7.325
6.125	9.325	5.05	25.125	3.3	4.3	20.4	9.65	16.125
0	0	0	26.725	0	9.075	17.875	0	8.375
0	0	0	5.15	0	0	14.6	0	5.925
0	0	0	7.225	0	0	4.3	0	2.475
4.4	4.15	0	2.85	2.225	2.85	3.3	2.625	2.775
2.7	2.225	0	0	0	0	0	3.925	0
0	0	0	0	0	0	5.65	3.9	0
0	0	0	5.05	0	3.15	18.675	0	7.15
0	0	0	0	0	0	0	0	0
5.275	14.7	0	10.275	0	0	8.25	2.125	5.9
0	0	0	0	0	0	0	0	0
0	0	0	8.775	0	0	7.125	7.375	6.775
0	0	0	0	0	0	7.85	0	5.025
0	0	0	0	0	0	4.225	3.95	0
0	0	0	0	0	0	0	0	0
0	0	0	3.825	0	0	10.45	3.85	3.6
53.075	6.45	0	17.45	0	0	15.725	17.35	7.875
0	0	0	23.85	2.95	2.575	21.675	0	10.575
0	0	0	28.55	0	2.425	35.475	2.65	16.825
0	0	0	0	0	0	0	0	0
0	0	0	0	0	0	0	5.025	0
0	6.5	0	0	0	0	0	0	2.875
9.775	15.25	0	15.125	0	0	8.925	5.075	7.75
0	0	0	11.95	6.5	0	3.2	13.975	9.775
22.025	10.275	3.075	0	0	0	6.9	0	0
10.55	0	0	0	0	0	0	0	0
23.875	2.875	0	0	0	2.225	0	0	0
27.925	3.8	0	0	0	0	0	2.775	0
58.95	18.1	13.2	23.875	5.925	0	8.6	8.175	8.875
27.8	16.575	19.075	47.175	29.25	34.975	54.025	32.1	50
65.75	32.725	33.2	62.175	29.95	44.35	59.25	42.825	49.1
43.75	49.225	10.2	59.5	27.925	35.8	56.625	22.9	31.175
38.975	45.475	19.35	33.575	12.225	18.2	44.675	20	22.75
74.925	40.1	24	59.425	35.925	31.05	61.225	33	37.475
27.475	25.425	32.75	38.15	9.85	4.675	22.025	29.6	3.9
54.625	54.75	18.3	53.55	16.225	23.375	32.725	18.625	32.075
46.475	40.1	38.725	52.225	20.2	20.925	33.025	17.975	27.55
44.5	29.15	28.175	47.625	22.6	21.65	15.85	33.3	28.475
32.175	42.3	14.525	17.025	5.675	11.3	11.7	26.6	14.125
49.025	27.85	21.975	31.075	19.475	15.625	73.375	25.625	31.8
55.7	62.325	11.25	62.1	16.65	17.75	38.7	34.2	11.5
68.475	40.65	56.675	77.2	46.8	38.925	59.825	46.25	37.8
0	3.2	0	2.775	0	0	8.275	2.425	2.5
3.225	2.425	0	2.675	0	0	8.875	0	0
6.35	7.625	0	0	0	0	0	0	0
21.2	9.15	0	0	0	0	17.25	2.3	2.775
0	0	2.95	0	0	0	0	0	0
0	0	0	0	0	0	0	0	0
8.25	0	2.875	0	0	0	5.8	0	0
15.25	0	0	0	0	0	19.575	0	0
4.3	2.475	0	0	0	0	11.125	0	0
5.9	0	0	2.075	0	0	0	2.125	0
0	0	0	0	0	0	0	0	0
3.2	9.75	0	0	0	0	0	0	0
8.45	0	0	0	0	0	0	0	0
0	0	0	0	0	0	0	0	0
11.875	5.325	3.025	7.9	3.175	2.475	21.95	2.425	0
17.9	2.45	3.675	0	0	0	23.15	0	0
6.7	0	0	4.7	0	0	0	0	0
13.625	0	5.75	3.775	0	0	2.525	0	0
4.825	5.7	6.525	6.05	0	0	6.95	3.45	3.05
6.4	0	0	0	0	0	0	0	0
0	0	0	0	0	0	0	0	0
3.7	4.05	0	3.05	0	0	5.5	10.55	1.9
5.075	7.875	0	0	0	0	0	2.05	0
6.325	0	3.175	0	0	0	0	0	0
2.4	0	0	0	0	0	0	0	0
9.5	6.575	3.1	0	2.1	3.225	0	0	2.275
9.3	3.375	0	0	0	3.5	11.45	0	0
18.675	0	0	12.425	6.825	0	0	0	2.825
9.925	2.3	0	0	0	1.875	1.875	0	2.3
29.5	16.975	12.875	25.375	13.2	10	21.8	14.8	18.5
52.7	18.15	3.025	3.775	5.55	1.85	11.975	2.575	4.8
0	18.45	16.45	10.2	2.825	5.5	11.925	4	13.225
0	0	0	0	0	0	0	0	0
5.6	0	0	0	0	0	0	0	0
10.175	3.5	0	0	0	0	8.35	0	2.175
7.55	10.025	3.275	22.225	3.55	2.975	20.65	8.025	3.9
0	0	0	0	0	0	0	0	0
8.9	18.55	5.125	0	0	0	8.375	0	0
4.35	3.85	0	5.425	0	0	2.35	2.4	0
10.375	9.4	0	6.3	0	0	0	8.525	2
22.4	14.875	3.825	29.975	6.3	6.725	27.925	16.25	2.45
10.725	23.375	3.475	4.375	0	13.2	16.975	15.775	0
14.175	19.75	0	12.425	0	9.175	2.95	4.275	3.225
21.05	18.775	3.325	13.975	2.075	3.525	4.025	16.05	4.475
17.825	40.475	7.4	18.9	4.45	9.6	2.75	11.35	7.4
24.625	2.8	0	0	0	0	8.875	12.1	3.65
6.775	12.125	3.35	11.75	8	2.325	2.8	8.275	9.05
11.2	2.625	4	0	0	0	0	2.7	3.025
0	6.025	0	0	0	0	5.15	4.375	1.925
7.25	0	12.575	3.15	0	6.6	10.825	1.825	7.075
16.425	25.15	0	18.975	2.175	3.225	13.225	5.05	0
29.4	12.65	3.1	0	0	0	4.275	0	0
5.025	6	4.8	2.375	0	0	2.8	3.675	0
5.425	12	0	8.225	0	1.825	1.425	10.2	0
17.35	10.65	3.8	14.725	2.8	0	5.35	17.35	3.125
0	0	2.875	0	0	0	0	4.075	0
3.675	4.6	0	2.35	0	4.15	0	11.05	5.775
9.525	9.725	5.525	16.975	2.625	5	0	15.55	5
8.175	18.5	3.4	0	0	5.425	3.45	6.45	0
8	3.25	0	0	0	0	0	0	0
0	0	0	0	0	0	0	0	0
2.75	0	0	0	0	0	0	0	6.85
2.55	6.3	0	0	0	0	0	0	0
9.325	7.575	0	6.575	1.9	1.8	4.575	13.325	0
4.425	8.325	6	5.225	0	0	0	9.175	0
5.575	15.575	4	4.35	1.875	1.95	0	17.925	2.85
0	0	0	6.15	0	0	0	0	0
3.925	10.6	0	15.225	0	0	0	6.2	0
0	0	0	0	0	0	0	0	0
5.275	5.225	0	0	0	0	5.3	0	0
6.5	5.8	0	0	2.1	5.15	0	5.975	0
0	2.35	0	0	0	0	2.85	0	2.1
3.425	3.525	8.025	4.625	0	3.175	0	5.125	0
0	10.475	10.225	1.925	2.525	0	3.375	0	0
0	0	0	0	0	0	0	0	0
0	6.75	0	0	0	0	3.875	0	0
4.7	6.05	0	8.95	0	0	0	5.85	7.675
9.05	4.725	2.875	12.875	2.4	0	5.375	0	3.55
5.325	2.85	0	0	0	0	0	0	7.3
11.025	4.675	0	4.475	2.75	3.625	0	0	5.925
0	0	0	0	0	0	5.025	0	0
0	0	0	1.975	0	0	9.9	1.775	2.525
25.3	11.225	16.675	10.325	21.325	8.975	25.125	3.925	11.975
24.6	16.65	22.125	12.725	20.9	30.15	43.45	9.15	12.525
41.35	21.5	12.225	22.9	14.5	15.425	36.825	10.5	27.85
36.75	29.5	39.825	62.525	30.1	29.175	46.475	42.4	44.375
47.75	37.825	41.15	59.775	37.65	44.5	63.15	34.525	46.9
35.3	27.35	24.975	30.3	19.325	19.5	24.6	12.8	21.75
7.5	13.25	13.65	13.45	8	15.825	15.875	13.6	22.475
49.05	42.175	44.775	56.05	33.35	26.05	47.825	25.5	49.175
29.525	6.175	51.55	62.95	27.825	30.7	36.725	25.175	40.4
35.825	12.975	24.375	49.7	13.25	25.975	27.725	9.475	18.125
41.5	24.4	18.975	37.575	23.975	27.65	57.225	28.85	38.025
43.825	24.075	22.925	32.05	14	21.85	26.2	30.475	34.675
17.725	23.125	24.45	29.3	29.575	23.675	51.075	33.025	38
73.55	53.425	29.6	38	26	25.325	52.05	24.1	31.95
42.6	42.1	28.2	33.75	15.075	21.325	30.725	26.05	25.225
55.8	27.575	39.275	67.95	37.175	47.1	62.65	38.725	33.95
61.925	37.775	24.35	48.875	19.3	26.425	32	29.425	33.6
18.5	45.075	19.7	33.375	16.05	16	48.475	13.9	22.25
40.625	43.375	39.775	55.025	15.075	37.575	38	32.125	23.725
64.375	28.75	23.5	37.025	16.775	12.225	40.55	25.425	38.45
52.15	24.55	29.925	29.9	20.825	20.325	40.225	36.625	18.1
37.5	23.075	37.25	30.625	17.95	20.525	24.05	20.475	22.025
56.85	21.775	14.475	21.25	6.125	9.925	31.85	15.2	17.5
63.95	44.025	27.325	17.55	13.325	18.3	20.425	20.675	14.425
47.9	30.2	16.8	37.2	19.2	33.625	31.925	18.425	28
32.875	24.1	18.95	36.7	15.3	17.625	40.65	15.175	22.25
42.6	26.25	9.225	25.65	17.725	20	32.4	24.475	16.875
54.5	65.975	23.725	25.65	21.5	18.675	30.175	37.6	25.2
25.55	11.425	18.35	23.3	25.025	21.625	28.275	22.15	24.975
48.4	42.125	19.8	38.125	25.925	22.15	60.9	28.475	22.7
14.8	16.175	6.35	13.925	10.625	12.7	23.375	0	14.825
57.9	32.25	13.925	22.2	17.9	21.6	36.95	19.525	32.375
16.675	36.05	16.275	28.7	14.375	21.4	45.65	16.375	23.925
40.475	68.15	34.4	50.2	17.825	17.625	47.625	41.475	20.775
34.1	31.975	29.6	67.425	27.45	40	51.875	25.625	39.425
18.1	0	0	0	0	0	11.95	0	0
23.875	13.225	10.05	17.225	10.65	7.35	18.575	13.025	10.85
88.9	54.225	18.025	35.1	18.85	24.9	46.1	16.75	27.275
45.525	33.575	15.25	15.8	14.325	19.95	36.525	14.4	25.4
34.6	35.55	16.95	33.325	16.475	21.325	43.025	28.525	23.1
52.675	47.475	14.575	32.825	10.575	12.15	52.525	21.8	24.65
35.65	35.6	23	31.475	16.45	15.925	23.65	24.775	15.475
32.9	4.55	14.625	19.9	20.875	19.475	26.75	41.25	17.55
56.075	24.9	33	31.925	8.375	17.025	37.375	14.975	14.425
81.575	34.3	49.325	38.875	19.175	35.4	46.125	40.7	37.2
57.2	30.55	36.5	65.6	46.55	51.675	58.425	39.875	57.425
46.3	29.925	22.3	25.425	29.975	19.425	45.35	25.25	28.35
44.025	31.95	37	46.7	18.325	30.3	30.625	32.075	38.6
42.45	18.3	49.525	59.2	39.125	44.225	51.325	50.35	41.225
54.525	26.9	35.3	43.625	35.7	29.675	45.25	34.425	22.425
47.725	39.15	19.6	43.2	20.225	35.2	32.35	57.775	29.05
63.225	35.625	50.3	59.375	31.05	34.1	62.2	39.125	37.55
32.425	46.675	36.825	58.425	25.55	31.875	41.975	53.025	28.45
30.7	46.025	25.4	29.55	20.65	28	36.1	37.45	20.925
42.35	43.225	43.775	42.575	30.475	28.05	26.6	20.825	28.2
42.7	33.675	31.75	33.125	15.575	26.3	32.25	15.2	17.2
61.975	75.975	44.525	23.95	26.55	26.15	40.225	40.25	24.3
38.125	38.425	22.275	46.275	34.975	28.775	47.875	48.25	35.525
36.35	34.6	18.6	42.975	29.975	29.25	39.7	47.525	33.825
67.3	33.45	43.875	45.85	42.3	33.95	51.825	29.3	38.95
71.675	49.625	32.55	44.625	43.65	40.25	60	55.175	35.95
48.675	43.025	26.675	43.175	24.425	25.5	32.4	35.675	24.5
31	29.425	9.425	41.95	26.125	24.3	37.425	36.9	35.275
88.55	64.825	66.25	62.675	54.375	43.45	51.975	35.675	50.925
42.225	28.15	26.875	38.85	24.825	29.9	43.55	34.55	33.45
62.35	39.875	23.325	31.275	22.725	16.95	28.125	27.075	32.775
69.325	30.925	19.925	43.55	30.9	36.425	48.775	41.275	25.7
20.775	19.925	16.375	35.05	18.925	14.625	25.225	7.5	29.775
53.175	41.5	23.225	18.85	20.175	21.275	18.8	27.375	26.025
58.925	42.125	30.55	35.875	45.1	33.425	28.55	41.95	23.35
59.275	58.65	46.325	63.575	60.175	58.725	62.55	57.7	52.175
19.025	70.85	50.2	35.475	30.35	25.65	58.175	38.75	37.975
27.1	30.25	22.325	60.4	28.225	33.425	43.95	34.1	34.6
42.9	62.1	35.7	45.725	31.425	37.6	39.525	25.875	35.175
82.05	43.05	42.75	52.05	33.575	38.975	50.775	54.075	38.7
50.525	23.15	22.55	24.725	22.475	22.475	29.1	34.425	19.125
41.95	34.975	18.55	43.975	24.4	32.9	54.35	28.6	27.975
63.05	58	49.725	39.3	23.375	22.9	46.4	48.05	27.325
53.15	41.525	21.7	61.575	47.25	59.725	40.15	38.2	44.325
75.7	39.15	55.7	64.45	33.7	43	53.25	65.625	31.55
54.975	39.45	45.125	53.875	36.425	49.125	60.85	34.925	36.725
69.175	54.175	38.6	45.725	26.45	29.25	40.675	30.4	22.425
34.975	25.65	26.35	60.075	32.3	40.45	55.5	23.675	33.4
42.475	16.125	27.15	22.175	8.75	15.375	31.7	28.275	12.5
36.475	36.1	24.6	24.575	8.4	8.9	29.125	23.9	11.7
43	51.075	28.3	21.625	20.175	20.35	40.85	14.675	24.05
32.625	20.625	16.8	27.75	23.775	25.575	33.5	33.375	26.95
44.575	49.75	21.575	34.6	13.025	27.975	36.95	14.3	26.5
64.65	57.9	35.375	55.875	36.15	30.45	57.625	46.325	40.75
74.575	71.45	42.05	43.275	26.6	29.025	33.675	36.2	36.55
25.525	34.2	32.075	69.575	39.075	33.375	37.15	30.575	29.55
56.125	41.3	44.5	65.175	28.675	52.25	59.5	35.275	41.625
55.35	40.5	43.425	49.2	31.15	46.25	59.625	65.125	39.575
65.975	57.15	37.775	58.575	43.55	43.9	43.825	68.15	48.7
46.35	44.275	36.325	51.625	36.225	44.675	55.575	50.475	39.875
33.25	40.675	40.225	69	55.825	35.875	52.75	35.775	59.875
33.95	29.425	23.25	48.05	29.425	26.6	37.35	32.725	21.1
61.2	40.525	39.175	51.375	37.525	29.2	41.15	26.875	32.1
43.8	49.3	37.775	52.125	48.4	43	45.95	30.3	44.35
69.175	44.725	50.175	47.9	39.15	37.525	64.325	38.05	30.6
55.05	55.425	31.45	50.4	38.65	40.325	36.45	49.65	36.675
77.575	62.475	35.25	45.125	40.525	38.45	41.925	29.95	28.35
8.275	20.1	30.4	61.825	33.3	38.1	56.725	70.075	32
44.475	29.7	21.65	19.325	18.45	24.25	28.325	24.475	17.125
53.95	20.25	24.35	36.75	27.6	30.525	35.9	19.675	31.025
61.8	37.475	36.925	31.575	35.425	35.7	36.45	43.6	35.375
33.275	17.7	14.35	42.525	20.125	23.25	34.375	29.425	23.25
43.05	25.3	14.025	21.35	8.625	7.05	26.1	10.475	13.075
22.075	32.525	38.35	45.575	22	26.175	24.875	40.7	27.65
21.575	17.675	28.025	48.775	30.65	31.775	42.025	23.05	24.2
70.375	44.75	41.05	60.95	48.25	37.1	59.275	46.7	31.4
57.725	48.725	41.25	46.925	38.425	37.125	49.1	52.125	34.275
55.875	33.5	41.25	53.65	37.925	36.275	38.4	51.3	44.55
42.775	36.05	27.975	57.875	36.4	25.925	50.875	31.95	37.675
38.475	40.875	34.95	66.375	31.725	36.2	59.425	47.325	28.575
39.175	38.275	24.75	39.75	20.95	28.475	36.425	22.475	16.275
34.85	27.275	23.85	15.9	8.85	15.825	34.575	5.55	14
20.425	40.85	30.8	36.625	19.525	37.725	46	38.4	32.075
0	6.625	0	7.375	3	4	7.975	2.075	3.6
3.575	6	0	0	0	0	0	0	0
3.45	6.35	14.15	0	0	6.65	26.5	6.825	0
17.475	21.75	8.3	0	0	3.55	9.025	0	0
34.575	31.075	11.7	6.35	0	3.275	14.275	17.8	0
19.05	14.275	17.3	9.225	10.875	5.05	18.3	24.425	11.275
21.725	4.675	3.375	28.7	10.75	17.5	36.175	18.1	21.675
66.475	24.825	32.35	35.55	13.9	24.325	46.025	16.2	21.75
44.35	19.575	21.275	55.575	22.25	14.9	49.975	21.55	24.5
28.925	11.175	5.65	16.475	19.475	18.5	25.725	14.25	18.475
54.825	41.25	18.625	38.8	27.95	21.375	41.8	27.725	24.975
39.825	29.2	45.725	50.3	32.35	29.5	51.5	16.6	27.05
48.4	31.3	18.075	24.1	19.25	16.375	30.4	25.075	20.025
72	28.2	25.45	34.95	17.425	23.65	32.825	40.675	25.125
56.575	30.9	14.45	75.7	27.45	34.325	66.1	38.425	27.9
44.725	54.075	44.5	42.1	10.7	13.75	30.1	36.675	15.475
19.15	20.475	17.55	16.825	25.05	9.55	24.5	48.325	13.625
49.475	55.625	35.525	46.6	22.125	24.35	19.4	26.95	18.075
54.925	63.075	37.6	59.95	37.525	38.45	53.6	31.65	34.75
57.75	38.375	20.625	55.95	39.125	32.45	45.925	25.325	39.95
45.35	31.65	41.75	17.475	21.875	20.25	31.925	38.2	22.575
77.5	59.2	35.5	43.725	22.75	12	17.375	17.85	19.225
8.925	26.7	21.15	35.35	24.625	20.775	30.925	14.15	18.375
40.825	23.55	17.3	20.625	20.875	16.175	29.75	22.625	22.85
30.975	36.7	18.5	51.275	21.975	16.425	33.45	33.175	20.475
56.2	31.875	19.975	45.325	23.65	19.2	19.725	18.9	18.1
34.475	33.825	28.65	23.4	21.55	19.975	22.525	26.925	45.1
29.625	32.65	41.225	48.425	36.45	34.35	50.225	42.475	34.1
48.7	33.05	26.825	31.8	26.75	17.625	59.625	38.375	20.45
59.8	55.675	39.3	64.625	34.8	30.075	61.65	46.75	37.95
83.725	44.2	40.8	44.425	30.2	32.925	31.925	41.5	36.9
64.175	54.3	36.525	36.05	27.6	31.5	34.95	21.6	22.65
72.575	34	27.625	47.9	26.6	28.1	65.5	36.525	28.2
33.225	23.375	13.875	40.95	29.2	18.025	41.125	39.35	21.375
30.7	23.25	15.575	45.225	12.1	12.35	47.575	22.85	14.45
43.15	22.325	23.275	46.075	25.325	21.85	31.95	32	32.875
41.275	37.125	21.425	41.2	25.65	22.05	27.925	24.25	28.3
44.575	32.025	26.325	31.825	17.325	24.1	31.05	25.025	25.275
25.45	32.675	23.725	45.15	22.275	19.975	48.15	31.8	25
38.025	31.15	13.35	18.1	16.35	21.375	24.2	42.025	18.575
45.275	57.625	67.05	58.325	52.55	52.15	50.35	31.5	55.475
69.45	40.025	46.925	53.1	33.675	26.375	55.525	42.95	38.25
63.75	51.4	20.7	46.15	29.975	20.7	32.425	46.6	37.575
37.75	37.675	32.45	23.175	17.9	30.7	42.2	32.1	20.175
30.25	34.4	15.2	48.725	32.55	21.025	48.175	30.275	27.675
11.25	25.125	9.9	27.75	20.075	22.15	37.85	29.475	28.65
11.225	14	34.45	43.475	18.725	14.775	45.4	24.325	21.675
6.675	31.475	7.7	58.7	23.35	24.45	49.5	35.175	28.45
77.75	27.25	5.175	39.85	16.075	16.425	37.75	18.55	20.275
14.5	25.525	28.8	31.8	19.375	17.5	15.525	17.15	13.25
0	14.675	0	6.3	6.55	2.8	32.625	3.2	2.9
38.725	14.475	34.25	35.45	12.9	22.975	50.575	24.3	27.125
35.65	5.05	14.6	31.35	17.925	22.425	25.975	20.725	17.35
30.35	28.325	18.2	28.775	11.6	23.15	32.45	22.875	21.1
46.625	39.725	25.525	38.05	24.65	21.075	48.225	20.975	32.6
40.65	12.375	17.875	70.475	16.125	20.875	55.85	25.275	32.575
36.45	49.375	30.875	17.45	10.75	20	27.4	50	9.825
33	31.675	12.1	22.275	6.375	11.825	22.225	31.6	10.95
51.15	43.975	16.65	40	27.15	24.225	32.275	38.125	18.65
42.225	25.625	27.9	59.675	19.5	21.825	50.05	62.4	3.875
28.225	22.7	42.075	56.25	33.675	27.625	35.5	36.35	21.75
53.85	45.325	22.025	39.15	20.725	20.55	31.125	48	25.1
51.55	38.2	48.15	55.75	41.475	39.025	64.65	42.575	40.975
38.55	21.4	30.275	38.025	9.875	20.675	32.55	20.25	14.475
34.075	32	35	48.725	24.025	27.225	49.85	27.55	28
76.25	68.05	46.575	55.175	33.3	37.2	63.55	55.075	37.775
40.45	40.275	27.325	25.725	15.4	24.975	23.825	18.075	35.425
55.975	41.8	42.525	56.675	30.3	35.15	65.6	47.625	55.4
47.9	46.1	32.45	34.2	10.65	13.075	44.925	24.475	22.275
70.025	61.1	28.4	36.475	28.975	29.5	39.125	32.475	37.65
61.95	39.3	25.575	34.425	38.075	28.7	28.95	18.4	38
49.875	43.275	50.6	59.95	25.625	38.25	63.325	29.4	26.625
55.725	34.475	34.2	59.025	48.075	50.4	55.275	16.475	39.625
64.75	48.375	29.65	44.375	20.95	34.3	49.025	34.025	30.025
53.4	41.075	59.25	53.15	38.35	43.1	56.6	30.875	46.275
47.45	54.975	48.075	54.1	20.775	38.25	56.85	29.2	27.675
59.125	25.45	29.15	18.425	27.675	22.75	38.475	33.575	16.575
45.125	63.025	42.7	40.2	30.375	38.9	38.65	43	17.4
61.525	32.675	39.85	56.8	29.15	32.525	42.05	21.575	29.575
34.275	12.075	17.65	25.75	14.325	16.8	24.8	21.075	20.425
55.6	33.45	16.875	42.475	21.875	20.6	37.9	26.2	19.8
43.075	26.05	22.325	42.625	21.775	16.825	33.15	30.075	24.25
41.75	40.625	23.975	24.775	24.125	20.25	33.2	26.225	16
46.075	29.375	26.65	33.025	17.475	27.1	42.275	35.925	23.6
69.625	56.8	45.975	41.4	32.4	39.725	38.35	32.175	31.525
81.825	55.55	31.75	43.8	32.15	17.95	57.175	28.425	0
68	31.625	23.575	45.575	15.15	24.9	41.9	24	40.775
50.775	30.875	45.025	50.5	41.025	37.55	60.525	38.6	52.45
57.6	29.475	34	53.15	26.325	23.725	49.125	27.5	36.95
51.775	55.85	32.425	48.425	30.65	30.525	50.2	22.025	32.1
52.8	29.45	54.15	45.45	13.65	16.3	42.575	20.35	18.675
50.425	32.9	30.8	25.3	10.95	16.175	23.975	32.675	13.05
39.25	59.6	46.35	36.8	27.15	22.325	45.475	39.4	28.35
41.8	18.825	35	38.65	23.2	21.525	27.25	15.3	17.3
65.6	33.75	30.675	27.875	19.85	21.775	22.3	20.725	15.675
20.775	38.2	39.975	34.625	32.8	23.925	60.95	39.75	34.8
44.35	41.675	27.825	50.55	11.775	21.6	29.6	43.5	9.225
74.625	37.8	39.25	69.55	45.325	55.65	62.95	38.825	49.775
55.175	44.625	43.45	57.95	35.025	38.275	34.7	44.025	35.425
54.2	21.725	28.4	39.45	31.3	28.2	42.875	14.475	28.4
51.85	57.15	27.65	50.325	38.9	26.175	56.625	48.375	23.9
40.425	46.3	38.375	69.675	43.05	50.3	59.075	51.875	43.45
40.5	32.925	33.25	37.15	27.6	36.5	48.325	35.5	27.025
14.4	5.75	3.575	3	0	0	14.175	1.675	2.775
34.1	28.65	23.075	44.375	15.875	21.625	41.3	18.075	38.175
31.775	44.525	21.85	55.675	28.55	29.9	58.25	27.725	42.15
35.375	49.325	41.25	35.3	22.95	37.1	51.3	28.775	31.9
32.975	35.95	18.625	31.525	16.375	18.55	21.575	17.725	15.775
58.025	19.425	60.025	27.65	23.65	30.975	46.35	30.125	34.3
33.025	37.25	15.125	34.2	20.725	10.225	29.625	22.9	15.35
71.075	70.8	28.95	47.3	17.625	26.45	60.55	34.775	45.9
29.6	25.4	28.45	45.975	28.7	37.275	60.375	10.05	33.775
35.175	23.225	5.325	17.55	3.575	6.55	30.5	17.925	9.425
28.6	41.45	32.575	39.375	27.275	31.275	30.425	27.325	27
59	51.575	42.975	67.725	38.975	41.325	64.775	61.025	38.4
64.7	65.55	47.5	43.775	40.6	42.575	47.775	39.325	49.675
52.15	48.225	48.45	37.625	47.325	48.675	61.775	21.05	44.225
72.775	29.175	11.125	41.6	24.525	16.925	45.525	23.425	20.35
46.375	33.875	58.3	35.575	48.725	50.175	35.075	39	34.025
49.775	24.875	33.425	43.7	28.2	40.875	39.05	42.6	37.25
54.875	60.2	52.4	33.525	27.625	32.2	55.55	35.125	35
38.05	47.375	45.775	31.325	27.125	28.5	36.575	20.5	29.025
40	42.625	30.425	64.1	34.625	40.2	45.55	36.325	29.8
37.6	36.3	16.45	41.525	30.475	39.875	42.025	31.1	37.05
62.15	55.775	49.65	52.525	38.5	36.775	51.775	49.65	45.425
72.45	49.05	49.9	67.65	65.4	57.3	68.15	64.25	47.15
74.45	31.85	25.825	60.525	24.2	24	46.6	36.95	28.275
24.4	33.6	35.95	54.275	16.75	24.1	54.275	28.475	27.6
76.175	41.925	51.2	59.45	28.875	36.2	52.575	47.15	28.525
70.65	27.675	70.425	70.525	43.475	44.925	56.5	56.625	50.125
56.15	45.825	32.375	40.2	29.425	37.325	45.175	29.425	43.125
58.375	29.6	48.5	80.6	42.925	47.325	73.55	51.975	67.55
66.25	53.275	65.9	47.6	43.55	31.45	63.825	33.55	34.775
43.675	71.4	33.175	50.775	39.225	46.375	65.075	55.775	35.475
75.325	45.725	50.8	41.425	53.85	56.975	67.975	29.6	39.05
47.675	52.575	33.3	30.7	22.3	26.5	30.125	35.7	25.55
58.725	40.65	25.625	48.25	40.175	31.975	46.525	34.975	44.05
38.025	35.575	15.975	24.275	19.3	18.4	40.35	31.8	14.7
27.7	21.575	18.325	20.35	10.225	11.775	23.025	9.725	15.975
21.875	23.6	24.025	23.7	32.95	21.1	44.35	37.475	22.325
84.55	74.425	38.925	57.55	47.15	44.1	49.4	54.75	39.65
40.075	55.775	52.375	54.3	53.225	60.775	56.6	60.05	47.4
87.45	60.725	42.15	72.05	40.425	51	59.9	49.65	54.05
73.25	65.8	36.075	41.175	19.85	38.9	54.225	20.425	35.725
67.475	40.2	39.5	68.1	23.5	32.2	47.825	58.15	29.375
72.95	75.75	44.825	56.225	33.1	35.2	53.15	54.2	43.325
67.55	40.475	47.425	58.35	37.475	27.95	68.875	43.2	49.425
45.325	44.95	53.925	50.725	34.9	41.2	48.25	26.025	40.7
59.925	56	34.675	39.8	33.275	31.975	57.65	32.55	19.675
53.9	35.95	45.5	44.85	25.575	29.275	37.125	19.875	19.325
27.9	36.1	24.675	33.675	22.975	22.075	27.8	5.075	12.1
59.075	47.275	31.7	36.975	25.225	39.825	39.975	56.3	28.575
37.025	43.8	15.65	46.3	29.8	26.125	49.1	27.95	33.475
34.85	33.075	18.3	21.575	21.7	18.75	22.625	14.775	19.4
35.5	30.75	31.875	41.4	23.275	20.075	46.65	13.7	25.625
29.1	45.775	13.55	11.375	10.4	9.6	20.7	17.975	15.575
3.125	29.45	3.025	13.5	12.7	12.125	32.925	17.425	12.775
34.8	35.375	0	29.65	9.325	8.575	14.7	17.3	6.65
13.325	35.05	18.175	16	17.9	13.125	16.3	14.975	8.775
17.875	2.45	0	0	1.975	0	38.7	0	0
25.2	9.25	13.55	29.3	13.525	5.8	13.9	16.475	6.05
0	9.2	16.225	26.4	3.925	12.575	27.775	27.45	9.475
28.425	29.9	23.375	20.7	6.45	12.3	46.65	17.5	3.325
37.725	30.175	12	15.475	9.225	14.625	19.325	26.575	12.75
10.3	13.775	20.125	38.35	18.55	15.25	33.3	47.875	27.125
52.8	59.225	28.625	38.6	35.275	33.15	58.05	20.475	26.875
44.475	34.95	28.6	52.825	29	43.45	41.525	42.3	20.425
24.925	43.675	23.675	9.775	20.675	17.15	29.875	21.15	8.7
54.425	25.4	24.025	28.025	20.825	30.025	33.525	19.375	23.65
23.05	20.6	14.375	25.85	15.225	21.7	40	21.525	26.775
60.8	48.15	44.875	74.125	42.95	36.975	54.125	52.025	27.8
0	40.225	15.825	16	14.9	21.875	30.05	20.8	13.85
44.275	46.425	33.625	41.35	14.475	11.2	17.45	8.75	15.25
34.05	17.25	0	11.425	10.375	8.5	17.05	12.2	11.275
65.2	53.125	49.325	44.475	48.3	39.875	49.45	21.925	48.225
38.8	15.325	12.375	10.925	10.825	10.95	25.65	15.1	3.6
14.7	15.175	22.875	38.925	20.65	19.725	37.5	20.15	21.275
27.175	12.45	6.45	41.75	21.975	21.525	29.075	2.4	9.825
26.55	21.925	7.75	58.175	20.875	21.975	21.15	29.475	8.05
58	56.85	33	52.6	26.375	26.425	38.825	46.725	37.075
58.2	60.275	41.025	27.225	35.525	30.05	40.375	42.875	24.375
30.475	51.825	28.2	31.1	21.125	25.05	45.5	11.4	22.2
49.125	49.1	51	50.6	28.3	28.075	48.2	32.525	28.375
12	16.725	16.575	24.675	13.55	27.8	38.725	13.75	23.2
42.525	14.65	34.275	68.725	20.8	20.575	35.925	15.7	43.3
44.725	36.4	19.9	74.075	16.025	34.55	40.775	16.475	45.575
30.425	57.625	24.875	17.475	11.75	22.7	43.325	28.475	7.575
41.825	16.025	16	37.15	17.05	18.7	14.675	10.675	14.225
58.925	42.1	17.1	32.45	26.975	22.35	25.75	38.1	20.85
30.825	53.575	20.875	49.675	28.725	25.1	44.15	21.05	13.675
51.15	44.575	14.7	13.4	16.375	19.575	9.8	11.475	6.025
23.95	31.225	8.9	15.375	7.5	15.75	27.975	11.125	2.325
33	33.025	16.075	51.6	28.4	19.225	23.925	16.325	18.55
10.85	19.65	4.325	26.05	13.6	19.3	19.2	24.6	9.45
27.15	44.025	37.225	23.7	21.775	25.375	36.825	27.725	18.85
24.2	31.25	20.15	35.925	27.175	22.9	38.1	42.425	23.05
10.125	7.5	3.5	29.275	14.55	29.275	36.85	17.125	24.95
17.4	9.5	18.575	40.425	21.275	27.125	9.875	23	13.125
21.95	5.225	4.525	10.175	6.425	3.9	16.625	13.9	7.725
33.75	53.325	29.825	32.075	6.7	5.05	32.625	27.85	12.325
47.025	4.65	6.025	23.975	4.9	27.725	40.625	0	18.875
21.375	22.55	4.4	23.8	14.775	20.625	21.475	31	24.1
54.8	40.275	13.375	42.275	31.825	38.525	54.275	25.175	42.6
68.025	52.525	35.3	54.375	26.35	25.7	49.8	40.875	39.375
52.9	28.85	34.225	70.925	39.95	20.3	46.525	29.95	38.475
46.425	36.275	12.825	77.175	38.525	57.475	48.325	50.1	46.45
24.525	51.475	53.475	30.35	5.975	11.725	33.725	27.9	5.975
29.975	47.1	7.575	41.575	14.475	9.025	21.425	12.025	9.95
5.55	2.325	8.6	50.875	15.5	14.7	24.875	21.775	17.775
61.925	46.425	20.65	32.525	13.025	23.1	25.7	35.475	29.075
61.15	40.975	15.525	28.6	18.625	12.925	15.225	42.125	15.05
40.1	56.725	30.475	39.525	27.425	20.25	39.975	33.025	16.675
47.2	41.175	6.9	26.875	12.6	20.175	23.6	9.575	15.425
0	44.9	7.875	23.8	20.5	17.65	42.275	12.175	13.8
0	4.075	4.175	21.3	17.05	14.825	15.475	31.95	4.925
23.675	9.875	10.725	14.9	4.8	8.7	22.825	12.75	11.45
12.55	0	6.175	16.975	6.8	7.95	16.225	20.875	9.025
0	0	0	4.55	0	0	3.45	0	6.7
0	0	0	4.575	4.2	6.975	11.475	0	5.5
16.225	7.775	5.85	8.9	5.05	4.025	14.7	7.9	7.575
4.2	0	0	22.975	16.7	20.125	38.4	3.65	20.025
0	0	0	2.125	0	0	16.2	0	5
0	5	0	5.5	0	0	2.725	8.15	0
0	0	0	0	0	0	0	0	0
0	0	0	5.175	0	4.475	7.4	0	3.275
0	0	0	4.025	6.075	4.5	9.325	0	3.65
5.575	5.875	3.025	10.525	7.125	6.85	16.025	3.825	7.45
0	0	0	8.275	0	0	15.875	0	3.55
0	0	0	0	0	0	0	0	0
0	0	0	0	0	0	0	0	0
0	3.875	3.175	2	0	0	0	0	0
0	0	0	3.3	0	0	2.15	0	2.175
0	0	0	0	0	0	0	0	3.4
8.9	0	0	14.15	0	0	2.95	0	5.2
0	0	0	0	0	0	7.2	0	0
0	0	0	0	0	0	0	3.125	0
0	0	0	5.875	0	0	6.875	0	2.975
6.35	5.025	4.7	17.075	3.25	3.55	15.175	14.075	11.35
0	0	0	8.525	0	0	12.625	5	4.025
31.65	16.475	0	24.025	0	4.4	12.625	7.8	11
14.425	9.275	4.775	9.525	8.65	7.575	18.25	5.675	11.65
0	0	0	0	0	0	0	0	0
4.625	3.775	0	9.925	0	0	4.925	9.375	2.675
0	0	0	2.275	0	2.075	5.675	0	2.075
0	0	0	8.9	0	5.575	13.9	9.45	3.925
37.575	14.6	13.15	15.075	2.05	0	20.1	6.525	11.075
61.6	53.525	3.875	9.2	5.85	0	2.8	0	0
27.5	0	0	3.9	0	0	14.15	0	4
8.45	7.85	3.025	0	0	0	0	2.25	0
2.8	3.575	0	0	0	0	0	0	0
3.025	6.8	0	0	0	0	2.7	0	0
0	0	0	2.3	0	0	0	0	0
3.1	6.525	3.325	0	0	0	0	1.9	0
9.3	0	0	0	0	0	0	0	0
0	0	0	0	0	0	7.825	0	0
0	0	0	0	0	0	0	2.3	0
0	0	0	0	0	0	0	7.725	0
0	0	0	0	0	0	0	0	0
13.575	2.275	0	6.45	1.9	0	0	0	0
4.2	0	0	0	2.625	0	1.775	3.15	1.95
7.875	0	0	0	2.125	1.675	12.3	0	0
0	0	0	0	0	0	0	0	0
0	0	0	0	0	0	8.275	0	0
0	0	0	0	0	0	0	0	0
0	3.3	0	3.55	0	0	5.425	0	4.05
2.8	0	0	0	0	0	6.2	0	0
0	0	0	0	0	0	0	0	0
2.775	0	2.875	4.5	0	2.25	0	2.225	0
11.6	0	0	0	0	0	0	0	7.05
2.525	0	0	0	0	0	0	0	0
0	0	0	11.45	0	0	15.4	0	7.125
2.65	0	6.225	2.125	0	0	1.75	0	0
0	0	0	0	0	0	0	0	2.875
2.475	0	0	0	0	0	3.5	0	0
0	0	0	0	0	0	0	1.85	0
2.825	0	0	2.475	0	0	2.1	0	0
0	0	0	0	0	0	9.5	0	1.9
0	0	0	0	0	0	0	0	0
0	3.35	0	0	0	2.475	3.85	0	0
0	0	0	0	0	0	9.225	0	0
10.6	0	0	0	0	0	0	0	0
4.775	0	0	0	0	0	8.2	0	0
5.275	0	0	5.5	0	0	0	0	3.675
11.675	6.875	0	4	5.275	6.4	9.475	3.25	4.05
3.675	0	0	2.25	0	0	0	0	0
2.9	5.875	0	7.55	0	0	0	2.675	2.325
0	0	0	0	0	2.075	0	0	2.325
0	0	0	0	0	0	0	0	0
2.775	3.8	3.5	3.775	0	0	0	0	0
0	0	0	0	0	1.775	0	0	2.2
0	0	0	0	0	0	1.825	0	0
0	2.3	0	0	2.25	1.95	0	0	0
3.525	3.125	0	4.325	2.925	0	0	0	4.7
0	2.625	0	0	0	0	0	0	0
0	0	0	0	0	0	3.625	0	0
0	0	0	8.55	1.875	0	0	1.75	2.625
0	0	0	0	0	0	0	0	0
3.45	0	0	0	0	0	1.975	0	0
0	0	0	0	0	0	0	0	0
0	0	0	0	0	0	0	0	0
0	0	0	0	0	0	0	0	0
0	0	0	0	0	0	5.15	0	0
0	0	0	0	0	0	7.875	0	0
22.025	9.675	0	4.025	0	0	5.675	0	2.025
0	0	0	0	0	0	2.7	0	2.625
0	0	0	5.9	0	0	3.525	0	2.725
0	0	0	0	0	0	0	0	0
5.2	2.525	5	11.375	0	0	18.525	0	0
7.075	0	0	0	0	0	0	0	0
0	0	0	0	0	0	0	0	0
6.275	0	0	2.625	0	1.775	2.575	4.075	0
0	0	0	2.825	3.625	2.975	7.325	0	5.7
47.95	5.9	0	3.525	7.95	3.675	17.55	0	0
10.05	10.25	9.075	14.725	9.525	10.55	7.675	7.625	7.9
6.35	11.775	0	8.325	0	6.075	0	0	2.625
31.075	10.2	15.45	11.95	6.6	10.35	22.425	8.125	15.05
37.275	5.75	3.275	16.6	9.55	21.35	23.8	6.575	15.225
25.25	14.55	12.8	17.6	5.825	19.375	33.825	8.125	10.375
23.6	8.375	3.15	3.725	0	7.15	3.45	4.15	3.575
45.525	32.425	13.025	23.3	13.225	13.275	17.3	15.575	19.075
12.525	30.425	12.65	15.775	8.05	12.8	14.7	18.8	21.575
11.375	11.675	9.05	4.625	3.75	7.425	16.65	6	2.675
24.85	15.325	15.6	13.975	11.5	15.35	8.2	12.975	13.775
40.05	18.95	13.225	25.1	6.875	11.325	17.475	14.45	13.075
27.45	39.75	7.875	12	2.425	4.35	28.175	22.025	14.15
37.975	10.525	19.35	16.275	27.475	8.925	18.525	40.425	13.6
8.05	8.675	0	18.5	2	10.675	8.825	4.725	20.25
48.625	35.2	24.925	48.2	27.95	32.3	47.35	30.85	31.925
21.025	27.15	17.35	24.925	24.325	26.825	32.6	24.975	23.5
30.95	25.3	4.8	13.225	7.575	11.725	29.225	15.775	7.225
9.05	4.15	7.9	16.575	2.625	9.575	6.5	3.775	3.625
35.125	28.825	23.4	35.175	25.125	28.075	40.25	41.2	26.625
33.425	17.05	19.95	29.525	22.1	19.3	28.65	17.2	12.1
59.5	17.35	4.125	45.2	10.475	19.325	26.675	19.375	23.15
34.125	33.8	3.425	16	21.375	12.6	31.85	17.75	18.25
43.05	30.225	40.725	42.1	41.15	42.05	38.25	41.5	35.9
36	27.825	26.7	36.65	23.625	22.275	35.1	31.625	24.65
29.375	22.225	6.25	19.775	10.925	21.45	22.6	10.075	17.325
43.975	50.5	14.3	33.525	20.175	17.275	23.525	34.575	17.275
34.8	28.625	22.825	36.725	15.85	26.1	40.8	50.05	41.675
62.225	25.875	28.75	37.025	30.375	24.9	30.15	11.7	17.375
55.5	21.875	29.675	61.85	27.725	15.6	39.65	12.55	41.625
14.35	4.975	27	25.725	16.175	16.55	19.975	24.3	18.825
51.025	54.075	16.45	30.475	27.45	27.65	31.225	28.3	21.625
18.925	17.25	26.025	26.125	22.425	16.8	29.275	42.3	34.7
29.275	19.575	15.8	17.825	9.55	18.9	25.75	31.025	8.7
61.9	40.9	30.825	52.075	24.5	26.8	35.275	49.375	38.325
38.725	23.075	38.05	63.3	36.425	41.875	50.925	43.25	35.325
73.575	47.8	21.625	51.325	39.575	44.125	45.9	34.4	36.525
43.9	57.65	34.225	44.5	30.8	34.475	50.3	54.6	30.85
56.525	59.825	53.85	30.15	23.325	37.15	37.975	46.3	22.3
45.325	14.6	10.175	20.775	23.925	15.625	41.5	39.225	23.25
31.275	9.75	8.15	11.3	46.4	17.5	26.25	2.6	21.8
31.475	20.45	8	27.525	25.825	13.025	18.375	20.125	7.825
29.65	39.175	27.775	36.075	25.825	28.425	40.475	33.6	19
45.125	32.175	52.7	40.225	31.9	21.325	34.65	35.525	19.85
53.7	25.875	24.7	20.05	32.175	25.15	29.65	18.225	20.75
31.2	21.575	14.9	18.55	16.125	11.3	18.75	33.025	17.55
51.1	40.95	27.525	25.975	25.65	22.4	30.375	31.25	21.825
48.35	41.7	25.35	41.8	35.125	29.55	45.5	18.2	36
58.475	28.475	56.525	41.375	37.45	36.425	31.25	54.15	21.325
60.425	27.25	24.825	60.475	15.25	26.85	45.075	34.275	19.3
44.125	39.925	16.425	49.6	11.375	20.925	34.15	38.075	16.425
34.85	37.875	26	30.4	20	23.05	31.625	42.75	31
28.125	27.95	18.075	29.975	26.175	19.5	30	41.175	38.4
53.025	33.8	44.95	75.625	40.7	53.5	77.425	30.8	49.4
52.45	23.625	25.85	41.475	11.9	19.9	36.025	73.325	19.25
53.375	27.925	18.075	31.425	24.475	25.175	36.65	25.45	18.225
41.075	28.675	31.4	24.525	26.625	24.925	31.3	18.2	22.325
20.9	17.425	12.3	22.8	18.35	18.5	18.225	17.15	10.3
54.125	27.675	25.475	29.15	17.55	21.5	34.9	25.075	18
26.925	10.65	11.65	29	25.725	23.55	21.35	23.3	19.675
59.55	24.975	15.4	30.25	24.975	20.025	31.925	45.275	10.7
40.2	31	13.05	35.925	32.7	37.825	40.425	27.6	28.3
44.825	25.225	20.325	33.6	18.1	14.575	27.75	20.1	18.775
37.825	33.25	26.075	48.525	36.075	39.425	35.675	27.525	39.4
58.975	52.75	15.9	63.35	34.7	45.95	53.275	51.65	38.875
42.075	41.6	36.2	48.05	47.5	49.725	54.825	51	35.6
33.775	25.05	20.2	28.95	19.5	13.325	17.775	22.725	16.1
4.975	25.475	10.2	29.8	22.875	26.35	31.2	31.75	21.85
48.625	32.5	19.575	26.55	31.975	29.875	39.075	15.375	22.625
42.5	35.4	37.825	60.875	46.7	51.8	57.625	43.8	48.4
46.325	14.75	19.95	52.525	17.15	28.9	30.75	36.025	28.025
39.3	35.55	26.675	50.375	30.275	35.4	42.65	25.775	34.75
61.95	51.15	35.05	58.125	38.525	45.95	59.575	38.675	44.475
69.65	38.675	43.1	42.525	37.4	37.825	47.175	53.85	37.225
59.575	33.45	32.4	31.7	31.2	42.75	38.025	39.375	18.6
49.775	44.1	23.9	29.625	17.025	30.5	31.4	15.225	21.7
30.325	29.825	0	39	18.725	19.125	32.15	24.575	30.375
73.1	56.85	40.5	61	38.375	39.9	38.15	40.075	42.55
12.575	15.625	18.05	23.025	22.05	17.725	19.425	25.9	21.95
34	25.675	40.55	57.875	51.275	45.475	50.75	50.1	41.95
35.8	47.425	38.1	38.275	23.325	33.875	43.575	37.225	24.125
61.575	40.75	16	39.25	18.35	17.7	40.65	43.8	29.2
35.6	45.075	25.4	24.35	22.175	28.2	32.775	37	28.675
37.475	32.975	35.85	53.25	48.95	52.1	32.125	32.8	40.425
43.7	18.75	19.9	36.65	48.95	43.275	50.8	39.325	29
49.2	15.5	20.275	45.625	36.15	33.5	38.475	29.275	13.15
38.15	42.175	43.7	29.2	30.55	26.575	44.15	52.75	17.975
23.5	24.125	28.1	37.4	13.725	15.2	14.325	23.225	25.4
31.975	21.875	31.5	24.65	19.55	12.125	25.275	29.6	12.975
55.4	30.875	28.65	33.375	31.025	31.2	39.325	21.225	21.75
32.875	15.025	10.1	27.125	14.225	12.15	12.875	12.975	12.875
25.05	49.85	32.35	33	22.575	19.575	25.75	21.425	25.925
33.925	40.8	34.25	33.65	28.4	38.475	35.825	36.925	27.825
46.925	38.325	54.95	78.75	56.25	54.225	72.6	61.25	60.025
12.825	10.65	13.275	34	23	25.65	33.275	17.125	22.7
31.825	35.175	16.525	53.675	33.975	28.925	46.05	42.7	19.25
24.25	8.6	16.075	30.8	10.7	7.175	37.25	30.3	31.35
25.95	20.85	26.325	34.45	38.575	27.75	55.375	17.4	25.775
58.975	52.1	51.15	52.725	40.15	39.6	40.575	36.9	38.975
18.425	11.875	15.925	36.9	30.725	38.475	52.4	37.075	19.75
10.55	13.1	11.075	14.425	20.575	11.55	15.5	19.3	8.7
43.825	46.55	33.825	48.275	35.6	23.6	42.125	21.65	31.775
14.425	2.95	20.625	36.275	23.5	23.05	31.375	13.15	17.05
39.725	45.975	24.35	44.725	23.375	17.325	28.95	30.025	15.65
43.7	26.25	25.4	45.125	41.975	28.4	39.525	33.325	29.4
62.575	45.85	30.625	53.525	45.225	31.25	46.375	33.275	27.4
38.55	35.625	29.275	42.55	47.625	36.65	41.275	42.65	37.35
45.95	45.925	25.35	43.45	24.45	38.45	41.1	31.05	28.45
21.075	22.5	14.175	34.25	13.825	21.625	39.45	21.025	26.475
81.825	60.6	39.35	47.675	37.475	36.525	50.925	47.6	29.6
35.375	30.15	23.9	47.85	44.625	48.25	37.475	52.85	42.05
40.125	29.875	24.9	47.8	31.825	39.9	52.55	35	34.175
57.6	32.625	29.45	54.55	31.15	29.575	40.925	39.55	27.925
48	47.225	16.525	38.2	33.95	32.525	37.275	48.25	27.6
16.1	25.45	11.35	17.525	22.35	21.575	19.675	24.4	13.675
46.45	40.075	32.525	32.225	29.825	25.65	37.8	34.825	16.5
30.925	13.225	20.35	23.775	15.825	15.025	23.025	20.5	19
41.85	33.775	16.825	35.95	20	17.025	25.05	33.3	30.75
32.2	28.175	13.1	26.2	18.475	16.425	26.825	9.6	10.35
35.45	27.9	19.775	15.125	20.525	17.35	13.9	16.275	8.625
35.625	25.75	10.75	33.075	32	23.2	29.1	12.725	14.025
45.6	13.2	4.4	24.3	14.525	17.575	39.4	9.95	23.25
49.95	33.725	30.525	47.325	39.5	24.35	37.35	39.125	39.45
69.825	64.45	41.675	55.35	40.6	55.175	58.65	29.6	42.95
48.025	50	32.5	57.475	34.3	28.65	31.5	39.5	27.375
11.35	49.675	21.925	43.75	17.525	13.2	33.775	51.6	12.05
59.725	26.825	27.4	39.4	40.6	44.9	42.35	36.1	35.475
66.425	36.875	21.275	44.45	40.775	34.15	44.9	35.85	37.5
27.525	19.175	25.65	59.825	27.775	31.55	34.3	17.7	27.175
63.275	56.375	32.65	41.425	28.95	29.5	37.55	43.15	24.925
29.75	23.175	15.075	51.45	38.325	44.025	39.8	27.05	22.5
24.7	7.275	7.75	29.225	16.325	18.35	31.725	16	12.725
17.075	6.35	5.125	24.625	18.7	20.775	30.05	22.825	20.475
29.775	34.325	10.75	23.975	27.1	34.95	33.85	41.8	23.325
34.125	28.25	8.625	17.375	12	6.85	16.625	14.5	14.15
31	31.375	9.875	31.8	18.625	15.1	23.05	12.975	17.3
39.775	29	2.875	17.925	24.475	16.625	22.675	33.825	17.925
53.5	17.1	28.9	18.575	30.45	24.825	41.225	21.3	12.05
34.925	23.55	2.875	5.65	16.4	10.5	29.6	13.1	8.6
12.1	9.65	6.2	4.15	8.3	4.1	17.125	5.225	10.425
19.225	26.225	21.3	37.55	22.675	18.925	25.4	25.45	20.725
9.925	0	0	4.05	11.85	9.575	10.575	4.45	4.025
6.375	2.5	0	38.5	14.475	15.8	26.025	10.75	16.1
4.275	4.85	3.65	33.5	23.075	19.65	24.025	7.6	10.625
39.375	16.7	0	24.625	2.15	7.65	21.575	19.45	10.475
7.025	3.1	0	26.5	4.675	16.7	25.725	7.775	17.5
0	0	0	0	3.375	3.975	4.875	0	3.4
31.725	14.375	0	23	8.225	6.5	10.825	19.4	15.575
0	0	0	9.825	0	3.775	14.45	0	6.025
0	0	0	2.7	2.65	3.15	4.85	0	3.025
3.025	0	0	19.625	2.625	12.9	16.825	3.9	14.15
12.3	5.775	0	12.45	9.125	5.25	13.6	8.05	5.35
0	0	0	3.35	4.4	0	13.45	0	0
0	0	0	0	0	0	0	0	0
0	0	0	0	0	0	0	0	0
10.85	4.025	0	2.6	0	8.1	10.5	0	2.625
25.875	3.075	0	24.6	17.325	26.975	38.625	25.925	20.775
13.15	7.875	19.225	29.375	22.65	24.975	36.2	43.45	21.425
51.125	51.475	27.075	35.075	33.225	18.325	41.15	12.9	16.575
0	0	5.075	39.575	12.825	18.7	40.475	3.9	12.975
42.8	37.9	22.875	17.9	18.775	20.025	32.325	16.3	18.125
5.35	38.2	20.85	25.425	8.475	22.4	23.75	14.5	16.05
32.6	40.175	25.95	35.175	32.05	31.175	38.375	34.65	29.3
14.575	10.725	9.9	19.575	17.9	15.125	15.375	9.65	8.775
8.55	13.375	4.675	14.05	7.3	11.825	24.95	18.425	7.925
25.775	34.425	8.175	15.875	16.1	20.7	18.475	15.4	20.7
24.375	16.95	11.4	15.2	36.625	31	52.45	15.35	22.425
69.025	58.95	9	13.975	10.35	6.85	37.225	18.1	6.125
28.125	12.725	10.85	15.85	15.275	13.075	16.35	12.575	3.725
11.625	18.6	9.075	36.475	15.75	13.075	29.2	8.9	16.825
24.375	41.275	9.7	57.875	19.275	18.5	49.45	53.275	25.825
38.35	43.75	8.85	23.625	16.7	17.85	36.475	20.875	14.275
43.325	33.45	22.275	39.075	4.75	8.375	22.85	21.325	7.85
43.675	44.85	21.225	42.2	35.7	30.925	49.9	66.8	38.275
78.575	51.225	11.7	53.4	37.675	29.225	60.75	43.425	24.675
29.225	60	50.8	59.05	21.95	26.75	38.15	35	36.025
35.7	25.225	9.35	35.475	19.95	26.25	31.95	33.95	15.8
53.475	24.95	33.3	60.775	20.375	25.875	37.45	25.775	26.75
32.45	25.075	15.85	19.325	18.325	9.25	17.925	34.425	11.725
42.075	77.55	37.625	30.925	26.025	20.65	43.15	43.575	17
31.825	12.925	22.6	49.075	24.275	28.375	37.825	39.125	25
11.1	17.625	20.25	19.375	17.35	12.15	26.05	21.825	21.2
21.05	32.95	3.725	7.425	17	17.325	10.075	7.925	12.275
37.225	26.85	10.45	33.825	14.525	18.25	27.625	12.375	18.775
40.65	20.125	31.6	24.325	9.55	10.025	28.6	29.325	15.475
37.15	41.525	20.125	30	11.45	13.325	35.05	30.7	18.075
45.275	58.85	35.6	30.725	22.9	36.325	44.975	39.8	45.725
38.025	32.525	49.625	50.8	44.55	42.525	53.975	48.925	39.5
47.425	32.4	29.075	37.2	41.725	38.3	43.4	37.25	27.175
36.9	22.775	20.15	18.75	29.225	13.25	27.925	47	14.35
45.225	53.675	32.725	43.425	31.875	28.25	34.525	44.025	11.4
27.1	24.5	15.675	40.1	8.5	21.775	30.55	29.625	16
61.55	28.9	42.9	50.625	27.425	17.625	29.4	22.475	22.35
51.4	26.375	10.4	11.325	28.325	25.3	41.075	15.15	3.75
34.325	24.525	13.625	35.975	27.225	17	26.375	22.25	21.775
25.8	31.025	40.325	46.4	28.9	18.275	40.425	27.025	36.275
60.475	32.7	18.95	41.975	23.45	26.7	31.85	35.025	28.2
51.35	46.45	39.625	51.825	43.4	39.525	32	60.575	30.125
60.525	62.15	31.1	36.775	20.975	20.575	44.575	49.275	39.05
62.65	40.575	32.25	59.475	32.625	51.475	66.025	44.15	36.675
40.375	23.075	23.925	43.625	14.025	29.85	41.825	26.75	19.95
25.225	37.2	15.825	36.7	9.6	11.375	22.45	30.85	12.2
41.975	39.225	9.725	55.45	24.25	22.625	44.275	23.275	32.675
30.475	26.1	12.4	19.125	11.45	13.15	16.775	11	10.575
49.875	30.55	21.625	31.225	19.35	30.375	36.75	34.525	24.9
33.525	23.725	19.4	29.7	13.75	22.325	33.525	32.475	30.375
49.225	38.125	39.6	34.75	35.1	31.725	37.5	39.875	29.55
35.8	33.95	23.95	34.975	21.525	28.8	20.25	29.825	20.025
37.3	29.8	38.825	66.45	41.025	36.1	62.85	32.1	28.45
28.55	25.05	25.075	34	32.075	31.6	31.6	37.9	32.975
61.4	43.775	31.15	25.8	12.5	11.75	22.85	45.1	12.5
26.15	24.65	10.975	11.95	14.025	9.8	35.575	23.9	9.45
26.9	13.925	19.35	37.525	29.525	11.55	28.75	31.875	12.625
54.875	24.9	33.3	45.55	46.6	44.075	60.7	34	39.875
53.3	19.05	13.925	28.7	34.825	16.675	58.975	11.525	25.15
36.8	35.95	14.525	39.9	17.3	15.175	21.775	17.175	15.5
32.375	15.6	31.9	37.775	27.7	34.5	38.925	14.775	22.875
19.2	31.325	2.975	22.45	18.125	12.275	14.05	16.425	4.775
33.425	21.975	9.325	27.4	17.15	14.125	9	28.675	6.5
15.025	22.7	20.225	18.6	17.875	11.95	18.9	19.625	14.325
8.325	14.3	3.9	25.775	24.95	17.575	19.975	14.75	15.775
36.375	47.8	17.85	61.75	31.825	37.95	66.275	27.875	48.5
53	75.125	36	67.6	53.95	64.95	57.925	58.125	52.625
69.35	53.05	29.425	68.525	36.8	25.35	74.05	35.85	30.025
52.35	62.975	40.4	41.275	12.45	19.15	35.3	27	21.65
64.825	31.625	14.025	35.725	36.45	39.175	37	27.675	37.4
45.2	35.65	20	30.025	20.525	22.15	32.25	40.65	20.35
23.45	14.15	13.275	29.7	23.1	16.225	25.625	9.5	12.15
37.375	33.275	33.125	26.125	18.175	17.25	14.6	12.925	15.775
31.825	23.9	14.2	25.65	15.725	21.425	23	13.975	15.275
38.15	31.025	24.975	48.975	32.6	31.225	41.8	42.65	29.4
76.2	61.975	67.6	34.075	49.375	57.85	47.8	60.6	34.6
63.225	48.65	18.45	34.575	30.375	31.9	45.625	27.35	32.225
50.325	30.125	11.55	21.175	19.975	28.075	41.9	27.6	24.4
14.3	20.225	29.075	47.325	35.525	27.7	43.45	39.9	39.55
36.1	39.45	14.625	28.45	9.175	17.65	19.25	21.35	13.275
58.5	27.95	7.825	53.075	18.45	19.325	38.025	41.075	21.725
38.05	21.475	26.925	38.15	40.725	25.225	48.55	39.9	17.075
52.5	39.15	32.2	47.35	35.875	39.675	57.05	67.375	41.225
30.125	46.5	22.9	45.375	34.25	33.95	47.775	34.55	24.825
9.25	15.075	11.675	10.575	13.45	20.6	20.975	36.1	16.275
42.45	36.225	13.55	17.2	41	17.05	30.325	15.9	18.575
14.525	28.05	13.975	22.325	18.275	18.3	26.9	9.775	17.45
38.35	24.625	3.5	21.575	23.425	21.525	29.075	27.425	21.05
4	9.625	11.3	35.025	20.325	15.175	28	8.525	20.025
5.475	8.525	0	8.5	0	3.975	5.925	13.975	3.55
9.825	3.375	6.925	3.65	2.2	3.15	10.925	5.875	3.075
21.625	24.875	0	2.575	4.425	1.65	0	4.675	0
16.7	10.825	3.75	17.45	10.1	8.825	10.675	10.4	9.525
6.475	7.3	0	0	0	0	0	2.625	0
0	0	0	0	0	0	0	0	0
0	0	0	0	0	2	0	0	7.625
0	0	0	0	0	0	0	0	0
0	0	0	5.65	0	0	3.775	2.175	6.15
0	0	0	0	0	3.55	12.65	0	2.2
0	0	0	3.125	0	0	0	0	4
0	0	0	0	0	0	0	0	0
2.9	0	0	3.1	0	0	0	1.625	0
0	0	0	0	0	0	2.675	0	2.55
0	0	0	0	0	0	0	0	0
0	0	0	0	0	0	3.725	0	0
0	0	0	7.975	0	0	8.375	0	2.475
5.65	5.925	5.775	5.125	2.675	3.925	8.575	3.4	3.2
26.125	13.125	13.05	23.425	17.925	17.75	25.85	22.25	14.95
6.25	13.85	4.8	4.375	0	1.825	27.6	0	2.475
8.575	0	0	4.725	3.9	2.9	0	1.95	2.45
0	0	0	0	0	0	0	0	0
55.45	24.075	6	6.55	10.875	6.275	11.275	4.85	9.975
75.6	38.95	22.7	29.2	9.25	12.8	20.15	15.325	6.975
12.05	21.475	3.575	17.975	10.575	15	40.1	8.85	23.275
19.125	12.05	4	14	12.175	12.675	9.75	14.525	12.5
62.725	37.3	30.075	43.875	23.15	30.8	70.975	11.425	15.85
46.65	27.2	29.6	46.725	21.025	30.025	29.825	49.95	30.175
77.125	32.675	18.925	49.275	31.3	29.625	49.725	27.225	25.875
47.925	32.375	0	15.4	9.075	10.95	18.075	20.65	15.2
37.275	43.775	12.125	34.95	22.875	21.275	31.5	13.925	15.225
5.25	12.075	4.275	4.925	7.2	3.425	6.625	10.7	2.125
34.525	22.55	0	33.9	21.225	13.7	25.05	3.35	18.825
12.175	24.125	8.35	12.825	12.375	10.9	7.875	18.425	11.725
35.55	38.825	18.175	25.425	19.775	15.975	48.525	10.275	14.025
41.075	50.675	22.425	39.75	21.05	22.675	29.925	39.475	33.175
50.125	40.3	15.7	33.9	33.35	33.125	29.275	46.225	38.175
31.125	35.2	9.15	38.175	19.65	17.4	32.1	24.05	36.425
14.65	9.8	10.05	7.3	2.85	6.625	4.725	7.525	4.675
0	0	0	0	0	0	0	0	0
0	0	0	0	0	0	0	0	0
0	0	0	3.075	0	0	3.725	0	0
0	3.1	0	1.95	0	0	0	0	0
0	0	0	0	0	0	0	0	0
0	0	0	0	0	0	3.95	0	0
0	0	0	0	0	0	0	0	0
62.275	10.125	5.7	12.1	0	2.375	4.85	2.3	1.925
30.625	5.925	6.175	9.2	0	6.225	8.8	13.625	3.25
44.15	23.2	12.075	41.475	21.475	25.45	36.5	40.975	28.2
18.2	11.875	4.975	34.425	16.5	18.55	21	11.15	19.975
9.925	6.85	8.925	40.25	11.5	22.525	27.95	42.35	18.425
18.95	13.65	21.95	37.675	16.075	19.175	45.575	22.325	25.775
73.925	62.7	23.325	41.25	23.1	25.05	41.125	39.925	17.35
15.875	16.625	3.825	11.45	15.925	14.95	17.925	17.575	7.575
49.25	50.3	28.325	45.675	31.575	32.2	31.475	32.95	31.1
52.575	28.825	19.8	31.2	43.65	28.9	40.225	27.4	37.1
22.275	35.45	16.2	47.65	24.825	28.975	37.1	20	24.275
13.75	52.15	31.1	43.675	29.425	31.55	53.075	20.55	39.075
38.65	28.5	20.6	67.1	27.1	41.425	34.275	40.8	31.475
50.075	29.725	14.75	42.7	21.6	17.825	21.2	30.25	17
47.1	37.65	29.325	45.9	19	20.275	11.325	36.55	13.6
39.725	17.075	12.725	24.1	23.875	24.875	32.975	20.875	27.2
39.975	61.8	17.325	52.825	23.1	31.025	32.775	52.125	19.525
49.025	37.1	37.5	34.525	21.125	16.625	39.05	46.45	13
51.4	40.85	22.975	39.2	15.45	16.6	16.9	17.075	20.55
36.975	26.05	28.825	33.275	27	15.925	36.925	20.125	21.2
40.175	31.85	38.725	60.7	46.05	42.125	53.475	31.125	52.375
39.025	21.525	30.975	30.175	18.925	17.65	34.55	31.6	18.3
11.85	5.9	0	22.475	8.65	10.75	11.85	23.2	5.5
55.275	65	27.325	35.275	34.375	32.35	26.375	13.95	20.75
5.925	15.6	23.8	14.975	7.75	3.575	8.875	14.35	8.225
25.65	40.7	15	48.675	24.725	20.875	37.125	51.775	24.175
26.625	22.625	15.95	19.275	13.875	12.975	19.575	23.425	14.025
30.525	51.525	21.7	28.325	14.575	19	31.225	18.775	22.475
21.85	13.25	9.8	30.975	7.775	10.15	18	17.975	16.5
34.725	38.475	10.325	40.575	32.475	23.2	35.025	33.9	25.85
15.025	10.275	7.175	24.6	12.6	22.225	53.525	25.9	21.85
57.4	41.35	18.6	19.125	16.5	18.875	40.55	15.05	17.475
67.425	39.725	22.725	36.5	21.65	18.75	35.375	24.875	12.475
42.475	20.1	30.05	74.3	13.725	16.75	42.075	22.625	27.375
41.6	25.625	13.575	42.35	18.3	27.05	35.6	22.75	23.075
11.525	6.4	24.95	51.7	34.85	23.875	54.8	27.475	22.325
65	36.875	16.45	11.1	12.575	17.375	27.925	22.675	16.025
26.575	33	13.7	24.2	22.625	21.025	35.2	29.15	19.4
68.7	64.375	20.2	48.15	31.525	32.375	39.275	37.6	37.975
47.3	28.7	32.275	48.775	34.1	34.25	50.325	38.225	23.675
37.875	30.7	23.35	50.9	38.55	20.675	44.475	51.675	21.05
32.075	13.375	11.85	12.85	4.8	16.6	41.85	13.875	11.575
44.775	35.525	21.325	30.575	25.25	22.95	23.825	25.575	27.075
29.625	32.725	14.15	52.25	14.025	19.775	20.5	47.35	17.5
45.375	46.175	18.25	19.05	9.375	6.1	16.55	14.125	11.2
23.075	15.525	12.825	24.575	19.65	8.55	16	14.525	13.625
31.875	19.425	16.95	33.65	27.45	23.65	33.725	15.525	19.475
27.65	32.1	35.125	24.2	45.5	49.9	63.475	25.1	37.775
47.15	15.6	11.775	27.425	11.8	15.25	18.275	17.325	14.825
47.175	38.75	20.8	26.05	16.95	25.075	63.425	31.2	16.425
20.325	19.125	7.875	23.275	9.55	23.125	14.5	20.3	18.125
20.2	10.575	16.65	32.975	29.625	27.65	32.05	28.175	24.8
34.45	0	3.275	23.65	0	0	16.375	3.725	5.35
41.425	44.85	7.825	10.525	21.875	11.125	26.7	31.55	17.775
29.7	23.775	24.775	38.2	30.875	27.9	41.1	25.375	22.775
29.65	17.575	8.975	15.025	14.225	13.1	9.925	29.725	19.875
50.65	32.35	27.925	57.15	44.575	34.625	27.8	45.725	41.075
32.05	10.3	10.5	25.075	9.575	12.5	9.9	9.675	12.675
47.675	41.15	35.025	50.8	20.15	18.3	23.075	33.9	11.875
36.95	32.275	3.675	43.225	17	21.775	29	27.75	16.1
61.1	30.2	3.7	18.1	14.275	10.875	14.275	26.575	11.025
63.975	47.75	20.725	35.4	34.525	51.2	47.975	31.325	37.25
43.6	43.875	45.05	28.65	20.425	14.25	25.125	43.975	20.45
34.475	17.125	18.725	43.575	29.85	43.8	54.35	35.725	39.9
50.675	50.575	38.675	26.45	18.35	17.625	37.475	25.05	16.35
46.675	26.35	19.625	16.3	14.575	12.7	19.15	15.675	10.55
33.575	27.925	20.275	45	22.575	20.975	43.075	42.6	39.2
38.475	16.65	10.15	32.825	14.8	20.575	26.05	15.45	19.95
35.175	51.9	14.15	37.675	22.35	24.65	27.375	22	16.425
28.5	20.75	16.3	45.725	31.475	27.575	28.325	25	26.85
46.45	25.3	7.5	30.625	23.175	19.7	32.8	25.175	10.225
46.2	38.975	20.825	38.9	27.1	26.225	31.725	24.725	30.725
50.375	55.075	4.2	34.725	12.9	31.175	35.275	45.6	23.5
48.875	56.525	40.625	54.775	46.075	60.8	65.475	46.65	63.775
41.9	41.475	24.925	38.525	27.725	27.075	40.1	31.9	32.275
35.85	23.9	13.75	22.425	38.95	37.525	40.05	30.65	30.9
56.4	31.425	31.025	45.525	17.6	13.7	33	42.15	11.95
59.05	38.825	30.3	26.875	27.25	27.775	29.9	28.9	16.25
10.325	4.975	7.8	5.425	9.925	10.1	15.025	4.875	5.35
0	0	0	2.45	0	0	15	0	0
22.1	0	0	3.85	7.35	4	13.825	1.875	11.125
44.075	17.7	0	12.275	1.875	7.625	22.425	7.35	8.325
27.775	14.025	9.85	15.5	7.925	9.425	16.55	17.6	11.5
45.125	11.125	3.975	16.9	8.725	10.85	19.825	25.125	10.35
30.575	21.75	4.675	63.925	36.875	26.35	53.475	18.225	13.375
28.8	24.425	17.85	36.325	30.35	30.225	42.875	36.15	41.7
44.2	31.1	24.925	45.2	21.95	17.525	28.525	25.75	12.85
20.25	24.35	32.2	21.9	12.6	9.6	18.9	31.65	13.3
14.15	17.325	16.8	33.85	19.975	12.325	28.95	43.675	16.4
32.475	24.075	3.425	52.3	37.7	26.05	38.5	22.425	22.05
66.95	41.575	30.725	47.525	19.675	14.125	33.85	26.7	26.5
15.325	31.325	18.725	15.675	17.925	21.6	23.875	20.4	6.825
40.35	11.5	24.25	35	19.75	20.025	31.725	14.5	20.475
19.075	11.3	8.075	31.65	18.05	8.825	16.3	40.2	14.725
77.925	41.975	4.575	51.25	21.1	30.9	48.725	14.35	34.9
40.275	42.825	22.35	36.225	14.45	21.025	33.25	23.35	28.2
31	39.75	35.35	60.925	32.05	44.125	62.95	34.65	42.375
61.25	53.2	28.25	56.65	32.475	35	50.05	43.625	51.1
43.025	42.275	43.1	31.375	21.55	19.025	29.025	20.3	29.3
31.575	21.2	31.95	59.9	40.65	29.5	52.425	37.25	25.525
12.65	7.4	5.15	22.25	11.025	10.65	10.35	5.45	7.375
36.425	19.575	14.75	27.325	8.325	17.125	37.425	15.7	19.775
32.95	37.725	17.175	27.9	9.675	19.5	38.075	32.725	11.375
50.775	36.25	18.5	51.9	33	31.5	35.65	28.35	18.375
30.4	30.525	29	27.125	23.35	20.625	40.05	25.8	25.225
37.8	13.075	24.5	18.8	25	20.875	36.175	14.5	14.9
42.4	18.775	18.95	12.05	8.35	17.475	21.975	21.975	13.2
41.825	25.35	21.825	33.325	26.45	19.55	29.525	17.2	12.125
10.9	8.675	0	38.225	11.6	11.275	26.925	18.85	12.225
26.475	17.7	17.325	36.95	26.15	29.075	34.4	29.925	29.225
22.775	14.825	0	11.925	13.45	10.375	17.05	15.775	13.1
0	0	0	4.4	0	0	6.375	13.6	3.05
0	0	0	4.3	2.05	4.25	6.175	0	6.675
0	0	0	4.65	7.375	4.125	13.925	2.325	5.55
38.525	69.825	8	51.475	13.075	8.775	38.775	11.3	21.425
0	0	0	4.025	0	0	11.8	0	6.85
39.95	0	0	9.2	6.125	10.875	26.65	16.825	3.85
7.275	0	4.425	24.2	8.5	10.1	26.625	6.625	11.1
14.3	12.15	4.875	17.575	8.85	13.6	20.85	25.5	16.95
31.125	33.825	23.15	76.425	29.7	52.3	81.775	29.725	46.875
67	31.325	26.5	50.55	17.85	29.325	24.675	41.05	15.65
3.4	35.65	6.5	26.725	0	3.575	27.525	31.65	3
26.75	11.225	11.65	6.375	3.875	7.15	7.825	11.925	5.95
0	0	3.5	34	10.325	7.2	17.1	6.025	6.125
16.65	13.3	0	12.575	10.85	10.95	43.625	23.65	14.15
36.975	24.2	3.95	24.575	11.1	4.825	23.275	15.425	5.575
17.125	8.7	27.35	36.7	21.375	24.625	33.075	25.475	21.775
21.325	18.825	10.85	38.125	16.85	12.125	11.125	36.725	15.65
34.2	57.25	14.525	18.275	5.65	8.175	18.05	13.75	6
53.4	27.2	20.3	63.95	19.575	20.675	58.75	13.55	23.5
28.875	8.5	20.9	28.175	9.525	17.7	59.1	41.525	12.5
32.4	14.45	14.6	23.525	12.3	15.575	21.55	50.95	18.625
64.775	28.275	21.3	26.45	22	29.9	44.075	27.85	26.05
19.1	19.425	17.25	40.525	26.15	25.55	43.9	33	22.65
71.65	39.125	56.725	68.275	56.75	50.075	69.2	56.8	61.275
47.125	45.025	50.6	50.525	42.05	38.5	70.225	42.9	28.05
34.525	37.725	0	38.25	13.3	28.25	32.25	7.75	14.525
18.85	20.275	11.7	17.65	16.025	5.55	26.55	13.725	11.475
30.775	33.7	21.975	38.725	13.075	8	24.15	31.15	16.65
41.475	23.4	16.625	27.975	12.4	22.725	58.925	19.025	20.175
39.075	25.525	38.925	35.35	41.775	28.3	37.95	44.675	27.325
40.375	37.9	44.275	49	26.825	28.775	50.3	50.4	23.675
41.675	31.775	18.425	18.375	25.625	35.025	45.025	7.75	31.475
33.4	22.825	7.925	29.125	47.35	38.275	32.575	47.425	34.675
38.45	23.675	31.125	29.575	20.875	21.525	40.075	35.975	22.875
37.25	36.175	21.575	15.05	14.65	16.55	34.6	51.975	19.475
43.225	23.425	31.4	30.075	15.95	25.025	61.475	25.975	17.7
22.8	22.475	26.125	16.775	7.7	7.725	8.925	19.025	7.15
0	3.95	0	0	3.475	3.125	2.3	2.75	4.8
30.65	35.7	15.475	35.075	44.875	23.55	60.7	21.625	13.95
11.225	11.75	3.025	21.35	8.075	9.675	16.35	19.25	15.075
10.65	11.175	4.325	33.975	14.775	14.8	26.4	18.775	13.25
6.15	5.1	0	14.6	2.175	2.8	5.325	33.475	2.75
0	0	0	8.575	7.125	9.475	21.575	0	6.2
0	0	0	6.75	0	5.925	10.775	0	7.6
3.075	5.2	0	9.425	0	4.4	11.775	5.125	7.1
0	0	0	12.425	3.45	6.05	12.15	2.575	3.8
0	0	0	0	3.825	1.8	5.95	0	0
0	0	0	0	3.425	0	4.075	0	3.1
0	2.575	0	3.3	7.25	7.175	17.725	5.275	9.45
0	0	0	2.575	2.55	0	3.775	3.5	2.75
0	0	0	0	0	5.825	0	0	0
0	0	0	7.15	7	3.45	5.375	9.6	4.35
6.575	13.85	0	6.95	4.925	6.55	21.65	3.35	4.5
11.1	2.525	0	0	3.975	0	0	0	0
0	0	0	0	0	0	0	0	0
26.1	2.875	0	0	0	2.1	0	0	0
6.3	5.2	0	0	0	0	2.925	4.3	0
20.475	21.675	3.975	9.35	6.725	0	3.6	8.2	5.85
0	0	0	0	0	0	0	7.8	0
15.4	5.125	8.4	15.425	3.85	9.65	10.975	8.25	9.075
54.325	19.875	31.575	25.8	16.125	16.05	28.45	29.275	17.65
26.15	9.85	0	47.3	5.425	17.125	23.925	37.425	19.65
47.9	48.225	18.725	27.725	4.1	6.775	17.9	41.525	15.075
66.9	23.45	15.075	37.025	15	25.5	62.05	27.675	41.675
34.525	10.8	9.15	5.45	12	3.425	26.875	2.45	4.775
40.425	28.45	31.475	43.725	10.275	19.65	32.05	30.125	19.075
4.65	16.875	8.425	49.075	15.5	21.725	21.875	18.175	12.725
28.975	3.425	15.25	33.275	25.1	23.775	43.375	13.875	13.4
48.8	36.275	21.85	39.075	6.475	11.825	40.6	31.675	19.55
23.175	16.675	14.075	27.55	21.825	21.925	26.15	19.5	30.8
28.925	21.175	5.375	30.15	16.475	21.925	26.45	23.375	9.875
50.7	57.75	49.625	60.3	20.8	21.4	49.325	24.55	22.525
15.8	24.575	34.95	46.275	18.125	22.075	39.7	40.825	37.45
13.475	9.075	18	45.025	18.275	14.05	43.8	26.95	18.125
26.825	27.15	17.15	17.375	12.3	14.825	28.1	11.85	17.2
22.275	10.775	0	37.4	16.725	9.025	18.825	29.05	15.975
44.9	37.1	38.325	46.575	21.625	20.2	33.6	51.525	24.65
63.65	60.4	35.45	49	22.1	19.775	27.925	45	40.3
48.6	47.625	20.85	35.825	39.625	36.375	46.85	35.3	42.2
39.45	20.05	20.875	65.6	23.625	32.55	67.525	53.6	17.5
33.9	18.5	9.075	41.075	7.3	8.3	26.125	29.725	10.225
81.275	46.375	52.625	48.05	30.65	38.725	40.325	47.875	50.525
53.35	20.8	6.1	47.2	11.425	20.025	43.55	12.125	10.45
64	41.35	30.7	17.575	11.975	11.225	25.15	5.4	7.2
58.1	36	30.575	54.425	16.075	21.8	67.775	55.925	22.4
43.525	13.15	15.15	29.875	24.575	13.975	20.2	19.5	6.075
45.875	32.675	19.275	31.125	13.925	18.175	23.75	25.1	16
42.3	20.575	6.025	30.45	14.15	16.275	17.725	23.35	17.95
32.525	24.75	5.5	41.05	8.4	14.85	16.55	40.375	27.425
13	4.175	4.075	20.625	23.575	14.9	36.2	17.325	13.1
49.375	40.975	8.825	24.175	9.05	11.975	26.45	27	7.575
53.4	61.2	20.2	48.125	21.325	21	51.95	38	34.25
32.575	15.575	26.075	29.125	13.775	17.225	15.3	7.85	14.825
24.7	30.625	38.35	22.65	22.55	21.375	29.45	29.35	18.55
14.825	47.95	43.95	34.55	36.525	51.05	51.5	54.35	31.825
50.725	22.3	41.875	56.45	48.225	54.25	60.6	55.4	44.225
41.85	21.35	30.8	63.575	24.15	35.8	48.85	32.025	37.525
72.275	54.15	25.7	55.675	26.15	29.975	38.925	57	25.75
41.35	18.85	3.1	42.075	16.4	19.55	34.925	26.175	22.1
41.325	20.9	22.325	30.55	29.425	21.375	27.55	29.625	21.6
50.975	23.05	6.7	22.925	9.275	22.375	35.2	24.425	10.725
78.6	54.95	11.375	49.15	29.775	36.225	43.175	41.8	32.95
21.4	53.45	33.425	32.7	14.55	18.975	66	35.35	14.45
70.7	46.275	20.05	56.2	26.575	27.1	55.075	24.45	28.2
24.125	29.275	20.425	19.775	17.975	28.35	37.125	9.125	16.075
19.175	9.2	3.525	22	12.2	9.65	24.975	44.925	13.3
25.525	20.7	7.475	39.025	15.475	15.475	22.95	21.875	21.15
74.9	46.35	41	58.475	32.025	21.875	42.425	29.575	21.75
63.025	30.9	42.3	43.7	41.325	53.05	50.2	51.475	35.7
45.4	36.95	28.45	24.975	26.9	22.475	29.85	13.425	19.475
44.525	37.85	21.1	47.2	28.8	34.675	70.275	16	22.9
19.85	14.425	11.575	38.825	12.825	22.325	7.225	19.3	19.2
33.35	16.075	6.025	27.775	18.425	14.625	10.025	15.2	8.075
8.9	10.7	6.95	50.075	22.525	10.15	26.525	16.075	8.5
24.875	13.45	4.8	44.25	21.325	20.65	58.6	42	16.6
42.35	17.975	10.15	13.625	7.025	7.275	15.6	18.9	6.325
25.45	24.05	8.975	20.675	16.8	14.525	16.075	23.2	27.05
3.9	3	3.8	40.325	6.5	9.275	34.225	3.175	12.625
8.575	18.325	27.575	25.175	16.35	13.725	25.875	32.2	15.5
0	3.4	9.35	23.45	13.8	10.475	32.3	8.325	27.625
7.2	5.3	0	0	0	0	0	0	0
14.775	2.6	0	3.225	0	0	32.35	0	0
0	0	0	0	0	0	0	0	0
34.7	5.9	5.1	0	0	0	0	0	0
3.475	0	0	8.375	0	0	9.025	0	2.275
0	0	0	0	0	0	7.875	0	0
7.8	0	0	0	0	0	1.8	0	0
0	2.55	0	0	0	0	0	0	0
9.1	11.1	0	2.475	0	0	11.375	0	0
21.45	10.2	5.55	8.775	0	0	0	3.75	0
7.35	7.325	0	0	0	0	0	0	0
2.95	3.4	0	6.35	0	3.65	10.625	3.4	2.775
8.05	0	3.1	8.025	6.075	4.975	7.3	10.3	15.375
0	2.65	0	5.3	0	2.85	21.6	7.35	8.075
6.525	5.65	3.45	18.95	4.825	2.1	12.875	21.675	7.7
35.975	23.125	11.375	35.325	18.925	15.775	45.925	10.8	23.8
16.575	11.35	5.075	7.175	3.525	4.4	4.5	10.9	9.15
0	0	0	0	0	0	0	0	0
3.525	2.75	3.05	0	0	0	0	0	0
0	0	0	0	0	0	0	0	5.7
16.175	2.85	5.275	25.375	5.45	12.65	21.175	2.825	4.75
31.025	11.95	3.85	25.825	7.475	9.5	18.6	7.925	7.5
62.6	58.925	22.225	42.225	28.175	22.2	32.775	38.6	33.75
26.3	13.375	0	33.175	15.375	23.375	34.575	19.1	25.525
17.1	32.85	10.65	29.85	3.625	8.575	20.1	18.9	2.175
26.125	27.5	9.45	16.925	2.425	5.725	18.35	30.15	5.55
52.5	50.7	17.175	25.9	13.5	12.8	39.875	16.35	18.675
52.725	14.975	11.425	26.75	25.325	40.2	64.55	41.975	16.725
23.35	29.975	7.925	32.575	12.15	15.125	18.275	26.45	13.525
29.35	23.675	7.375	6.4	3.95	3.45	8.65	3.8	11.525
45.625	30.6	19.4	27.975	8.85	8.625	23.225	39.525	17.525
44.75	21.8	11.925	50.325	40.35	42.675	51.425	29.25	40.625
34.9	42.325	31.325	31.65	13.55	25.8	18.975	19.9	32.25
50.2	33.65	10.4	26.35	10.1	9.075	39.1	47.975	19.2
50.2	35.4	36.7	44.275	30.675	44.5	56.65	45.675	30.45
62.4	37.35	19.8	24.8	15.725	21.95	22.775	19.9	22.225
23.425	7.3	5.675	27.2	11.175	6.725	26.375	15.625	12.475
40.2	20.7	18.5	29.8	29.55	32.675	32.575	19.8	20.4
27.2	10.675	4.05	25.05	11.525	15.725	14.35	11.75	13.625
51.875	27.875	22.625	47.9	37.9	41.5	62.6	35.375	61.1
56.35	28.7	23.575	29.325	10.275	16.975	29.925	21.85	11.85
23.55	22.675	9.175	28.725	8.65	9.225	32.95	4.25	13.9
32.325	37.25	28.275	55.075	9.475	10.675	33.875	39.575	6.4
35.575	45.325	5.825	15.275	16	6.925	30.95	23.375	14.125
25.4	33.125	17.675	42.625	3.15	17.7	20.525	38.4	26.25
61.325	24.725	37.35	33.05	17.725	25.2	24.125	26.35	20.5
47.875	22.95	41.45	33.725	29.5	34.05	62.825	40.525	24.4
52.675	22.4	20.75	39.1	27.425	22.4	40.15	27.275	31.725
47.975	15.45	36.225	22.9	20.15	27.1	37.375	29.75	19.825
80.95	53.05	19.825	29.675	17	23.75	38.475	36.35	34.975
7.075	9.425	13.95	22.4	9.125	12.6	17.7	14.85	13.2
7.675	2.25	0	0	0	0	0	0	0
4.35	3.1	0	3.025	0	0	22.225	3.2	0
4.525	0	0	0	0	0	0	0	0
0	0	0	0	0	0	0	0	0
0	0	3.85	0	0	0	0	0	0
0	0	0	1.875	0	0	0	0	0
0	0	0	4.45	0	0	0	0	0
23.175	6.55	0	0	0	0	0	0	0
0	2.675	0	0	0	0	0	0	0
0	0	0	3.325	0	0	0	3.2	2.075
0	0	0	0	0	0	7.2	5.35	0
0	0	0	0	0	0	0	0	0
4.025	2.65	0	3.25	0	0	0	2	0
4.85	3.25	0	0	0	0	0	0	0
0	4.575	3.575	0	0	0	0	0	0
0	0	0	0	0	0	0	0	0
0	0	0	0	0	0	0	8.175	0
0	2.575	0	0	0	0	0	0	0
8.45	8.25	0	0	0	0	2.925	0	0
3.9	0	2.975	0	4	0	0	2.375	0
14.25	0	0	4.7	0	1.7	0	1.775	0
7.525	13.7	0	0	0	0	13.25	5.05	0
0	6.1	0	5.925	0	3.675	4.05	3.575	0
4.15	0	0	0	0	1.65	5.775	0	2.975
3.075	0	0	0	2.15	0	0	3.6	0
0	0	0	0	0	0	0	0	0
8.45	2.35	0	0	0	0	0	0	0
3.525	0	0	0	0	0	2.475	0	0
0	0	0	0	0	0	0	0	0
0	0	0	0	0	0	0	0	0
0	0	0	0	0	0	0	0	2.075
0	0	0	0	0	0	0	0	0
2.75	4.125	0	0	0	0	0	0	0
18.9	0	0	2.8	0	2.85	1.525	5.2	0
9.575	0	0	0	3.025	0	12.5	0	3.525
39.825	21.9	7.025	28.6	6.425	1.875	7.625	27.575	3.025
21.5	5.9	7.275	12.975	5.025	6.975	5.4	5.35	6.1
33.05	10.7	10.05	29.25	21.075	17.025	26.1	5.5	16.6
49.8	16.675	3.325	6.55	3.275	5.075	6.325	19.1	3.2
19.05	16.65	17.35	37.475	15.475	15.875	29.625	18.925	15.55
42.925	15.7	10.575	28.1	14.95	17.025	35.65	27.15	18.725
3.325	6.025	5.125	2.3	0	4.375	3.275	2.4	2.55
39.55	25.575	0	18.4	5.575	7.3	13.5	15.125	10.2
57.075	28.1	5.25	24.75	3.95	17.05	25.75	12.4	16.6
43.45	21.375	3.75	19.05	8.75	8.525	23.625	10.625	12.925
5.35	3.45	0	3.75	1.875	4.375	7.125	12.075	2.825
0	0	0	2.45	0	3.2	12.025	0	0
0	7.4	0	0	0	0	0	0	0
2.725	0	0	0	0	0	0	0	0
2.55	0	0	0	0	0	0	0	0
15.55	9.575	0	0	0	0	10.325	0	0
21.775	5.35	0	0	0	0	0	0	0
13.95	10.8	0	0	0	0	0	4.275	0
35.55	6.65	0	0	0	0	0	0	0
47.05	17.225	3.725	4.175	2.975	1.975	3.175	2.65	2.075
30.975	15.1	0	13.4	13.175	8.725	6.55	14.525	9.425
33.975	15.2	7.325	19.025	3.6	0	5.1	7.325	6.4
12.35	5.1	0	2.9	0	0	9.725	11.35	2.225
24.4	12.425	8.275	26.025	5.4	9.75	21.6	15.45	16.65
6.45	0	0	4.475	0	0	2.625	2.55	0
19	27.8	0	17.025	2.375	4.025	16.4	10.875	0
14.225	8.55	10.125	28.825	2.15	14.4	18.375	19.2	13.1
10.05	2.95	0	2.575	0	0	0	3	0
10.15	9.35	17.425	8.375	8.775	13.475	24.5	14.45	7.975
29.6	21.875	17	17.475	5.975	5.025	17.6	2.05	15.9
32.3	13.625	0	31.8	4.55	2.875	35.25	7.725	6.65
28.275	13.525	0	21.775	0	3.8	10.025	2.275	4.675
7.875	7.525	4.5	17.975	6.25	4.05	19.225	7.725	3.425
26.325	17.025	11.45	13.8	11.475	8.25	10.875	13.625	3.275
10.775	16.1	11.975	36.325	2.925	8.45	21.95	20.075	2.6
23.775	37.95	20.375	21.625	9.425	13.9	15.575	8.1	15.85
6.025	5.725	0	13.275	2.425	9	14.575	3.675	8.2
32.4	16.975	9.525	25.675	5.35	5.95	9.7	6.825	10.1
31.45	32.925	21.575	32.175	0	9	28.95	11.65	14.8
12.15	17.175	0	23.975	6.175	9.425	21.075	8.025	11.525
8.65	4.425	0	2	0	0	9.525	0	1.95
12.55	18.45	0	0	0	0	0	0	0
20.95	14.775	0	4.525	6.4	2.425	8.2	5.65	4.05
29.075	11.675	0	23.45	2.675	3.05	22.225	4.125	13.325
5.475	0	0	3.15	2.275	1.725	6.275	0	0
0	0	0	0	0	0	0	0	0
3.4	3.3	0	3.75	0	0	0	0	0
7.375	0	3.525	3.725	0	0	0	0	0
4.225	0	0	0	0	0	0	0	0
0	2.25	0	3.575	0	0	0	0	0
3.525	0	0	3.9	0	0	0	0	0
3.65	0	0	0	0	0	0	0	0
6.5	2.175	0	2.525	0	0	5.275	0	0
0	2.35	0	6.325	0	0	0	0	0
13.075	0	0	3.8	6.525	0	8.85	0	0
6.8	0	0	0	0	0	2.175	0	0
4.45	0	0	2.65	1.875	0	3.675	0	4.925
3.4	0	0	4.925	0	0	4.45	0	0
0	7.225	3.3	0	0	0	0	0	0
10.225	3.425	4.6	3.925	0	0	10.15	0	2.2
2.85	5.025	0	4.625	0	0	3.05	0	0
3.975	0	0	0	0	0	0	0	0
11.45	0	0	2.775	0	0	2.725	0	0
4.65	2.45	0	11.225	2.15	1.875	5.675	2.175	0
0	0	0	0	0	0	5.075	0	0
0	0	0	0	0	0	0	0	0
0	0	0	6.875	0	0	0	0	0
3.075	0	0	3.4	0	0	2.4	1.975	0
3.525	0	0	6.125	0	0	0	0	0
0	2.325	0	11.2	0	0	4.3	0	0
3	0	3.575	0	0	0	12	0	2.05
0	2.325	0	0	0	0	0	0	0
0	2.3	0	3.65	0	0	4.2	6.35	3.825
0	0	0	0	0	0	0	0	0
0	2.15	0	6.275	0	0	1.5	0	0
0	0	0	0	0	2.5	1.475	0	0
0	0	0	3.975	0	0	1.55	0	0
0	0	0	3.65	0	0	3.975	0	2.3
3.1	0	0	2.325	0	0	1.65	0	3.075
0	0	0	0	0	2.175	11.775	0	0
0	0	0	0	0	0	0	0	0
0	0	0	0	0	0	0	0	0
0	0	0	0	0	0	0	0	0
2.6	2.975	0	2.525	0	0	5.5	0	3.375
0	0	0	4.2	0	0	0	0	2.825
0	0	0	0	2.725	0	10.975	0	0
0	0	0	0	0	0	2.25	1.85	0
0	0	0	0	0	0	0	0	0
0	0	0	0	0	0	0	1.825	0
0	3.075	0	0	0	0	0	0	0
0	0	0	12.225	0	0	0	0	4.075
0	0	0	0	0	0	6.55	4.225	2.1
0	0	0	0	0	0	0	2.2	0
0	0	0	0	0	0	0	0	0
0	0	0	2.8	0	0	0	0	2.275
3.55	0	0	0	0	0	1.825	1.9	0
0	0	0	0	0	0	0	0	0
0	0	0	0	0	0	0	0	0
0	0	0	4.55	0	1.8	10.3	0	1.975
0	0	0	0	0	0	2.85	0	4.575
0	0	0	0	0	0	0	0	2
0	0	0	2.625	0	0	6.325	0	6.15
0	0	0	0	0	0	1.625	0	0
3.7	0	0	0	0	0	3.2	0	0
0	0	0	0	0	2.35	2.3	0	0
6.5	2.125	0	5.225	0	0	1.525	3.275	4.45
4.1	0	0	3.575	0	1.725	5.8	0	3.975
0	0	0	5.825	0	0	3.65	0	0
0	5	0	3.05	0	0	0	0	0
0	0	0	0	0	0	0	0	0
0	0	0	6.15	3.3	0	7.625	1.725	2.65
0	0	0	2.125	0	0	4.3	0	0
0	0	0	0	0	0	0	0	0
2.925	0	0	0	0	2.875	0	3.025	0
0	0	0	0	0	1.9	0	0	0
10.1	0	0	0	0	0	7.95	0	0
0	0	0	0	0	0	0	0	0
0	2.45	0	0	0	0	0	0	0
0	2.35	0	4.9	0	0	4.525	0	0
3	2.325	0	0	0	0	7.575	0	2.025
0	0	3.45	5.675	2.35	0	6.675	0	2.025
0	2.55	0	2.7	3.5	0	1.675	0	0
0	0	0	6.8	2.075	0	2.425	0	0
5.225	0	0	2.475	0	3.25	0	2.625	2.525
3.075	2.45	0	0	0	0	0	0	0
4.625	2.9	0	0	0	0	2.175	1.85	0
0	5.075	0	0	0	0	0	2.775	0
0	0	0	0	0	0	0	0	2.325
0	0	0	0	0	0	7.975	0	0
8.175	2.475	6.95	9.175	4.375	0	8.375	1.925	2.2
0	3.45	0	2.225	2.075	0	1.925	0	0
3.075	4	0	2.275	0	0	3.6	0	0
5.25	2.3	2.875	8.725	0	0	0	0	2.275
0	3.25	0	2.25	0	0	3.275	0	0
0	0	0	0	0	0	0	0	0
0	0	0	2.7	0	0	12.25	0	1.975
7.55	5.6	0	3.825	2.7	0	5.15	0	0
5.975	6.5	0	11.325	0	1.925	0	2.975	0
0	0	0	8.95	0	0	0	0	0
0	0	0	1.925	0	0	0	0	0
0	0	0	2.95	0	3.1	0	0	0
0	0	0	0	0	0	0	0	0
0	3.2	0	4.225	0	0	1.375	0	0
0	2.875	0	0	0	0	6.725	0	0
0	0	0	0	0	0	0	0	0
0	4.475	0	2.65	0	0	6.15	1.75	0
0	0	0	0	0	1.8	4.925	1.85	0
5.1	2.425	0	0	0	0	0	0	0
0	0	0	0	0	2.15	0	0	0
0	0	0	0	0	0	0	0	0
8.5	0	0	2.025	0	0	3.15	2.625	0
0	0	0	0	2.5	0	4.225	0	0
6.75	6.35	0	0	0	0	6.425	0	0
0	0	0	5.525	0	0	5.95	0	0
2.375	0	0	0	0	0	0	4.825	0
5.875	6.225	0	0	0	0	8.4	0	0
0	3.675	3.55	0	0	0	0	0	0
0	0	0	0	0	0	4.075	0	0
3.35	2.175	0	2.7	0	0	1.675	0	1.925
7.825	7.4	0	10.55	0	0	2.85	0	0
3.95	2.3	0	0	0	0	0	0	0
3.325	2.3	0	0	0	2.125	0	0	0
2.65	7.325	0	0	0	0	3.325	0	0
0	0	0	0	0	0	0	0	0
0	4.175	0	0	0	0	5.8	0	0
4.225	3.025	0	0	0	2.025	4.875	0	0
3.275	0	0	3.95	0	0	0	0	0
0	0	0	3.625	0	0	6.325	0	0
5.725	0	0	4	4.025	0	2.325	0	1.925
0	0	0	0	0	0	3.4	0	0
5.275	0	0	1.975	0	0	2.675	5.925	0
0	3.95	3.025	8.825	2.225	0	3.3	0	0
0	0	0	0	0	0	0	0	0
0	3.9	0	7.025	0	0	0	3.125	0
0	0	0	0	0	0	0	0	0
11.9	4.4	0	2.375	0	0	4.375	0	0
2.95	0	0	0	0	0	12.175	3.275	0
0	0	0	0	0	0	0	0	0
0	0	0	0	0	0	3.775	0	0
0	0	0	0	0	0	8.4	0	0
3.5	0	0	17.05	5.475	0	7.15	0	0
0	0	0	1.875	0	0	0	0	0
0	0	0	0	0	0	7.1	0	2.6
2.575	0	4.125	6.35	0	4.275	2.075	4.575	0
0	0	0	0	0	0	5.575	0	0
0	0	0	2.5	0	0	0	0	2.7
0	0	0	0	0	0	0	0	0
0	0	0	0	0	0	0	0	0
0	0	0	0	0	0	0	0	0
2.9	0	0	0	0	0	8.075	0	0
0	0	3.325	8.7	0	0	4.6	8.15	2
0	0	0	0	0	0	0	0	0
0	0	0	0	0	0	3.5	0	0
0	0	0	5.65	0	0	12	0	0
0	0	3	2.1	0	0	1.55	2.675	1.875
2.825	0	0	3.05	0	0	23.85	0	0
0	2.575	0	0	0	0	0	0	0
0	0	0	0	0	0	0	0	0
0	0	0	0	0	0	0	0	2.3
0	0	0	0	0	0	0	6.575	0
0	0	0	0	0	0	0	0	0
0	3.1	0	0	2.025	1.775	6.3	3.35	0
0	3.3	0	9.45	5.1	1.95	10.5	0	2.175
0	3	0	10.3	0	0	2.025	0	1.975
0	0	0	6.775	0	0	0	2.625	2.425
3.4	0	6.275	0	0	0	0	0	0
0	0	0	0	0	0	2.25	0	5.1
0	0	0	6.825	0	0	0	2.525	0
0	0	0	0	0	0	0	0	0
2.675	0	0	10.35	0	3.775	2.55	0	0
5.475	3.8	0	2.125	0	0	3.85	0	0
5.65	0	0	0	0	0	2.35	2.15	0
0	2.65	0	0	0	0	5.3	1.775	0
0	0	0	2.225	0	0	9.7	0	0
0	0	0	13.075	0	0	7.6	2.025	0
0	3.025	2.9	5.9	0	0	6.925	0	1.875
0	0	0	2.525	1.9	0	0	2.675	0
0	0	0	0	0	0	0	0	0
0	4.95	0	0	0	0	1.975	0	0
0	0	0	0	0	0	4.85	0	0
0	0	0	0	0	0	0	0	0
0	0	0	0	0	0	3.5	5.65	0
6.45	0	2.95	0	0	0	1.475	2.425	0
4.975	0	0	0	0	0	2.375	3.75	0
2.725	0	0	0	0	0	4.325	6.075	0
0	0	0	0	0	0	0	0	0
4.725	2.625	0	9.825	1.925	2.375	10.975	3.575	2.025
0	0	0	0	0	0	0	0	0
9.525	0	0	0	0	0	3.175	4.15	1.975
8.05	0	0	2.4	0	0	1.725	5.35	0
9.55	0	0	1.95	0	2.325	7.275	0	0
3.45	2.375	0	9.75	1.9	3.85	12.025	0	3.375
7.25	5.275	0	0	0	0	0	4.85	0
11.1	0	0	5.575	0	0	5.45	0	0
0	2.975	0	2.65	3.425	0	1.6	0	0
0	2.825	0	0	0	0	0	6.875	4.15
0	0	0	0	0	0	1.95	0	0
0	0	0	0	0	0	3.425	5.25	0
0	0	0	2.275	0	0	2.95	2.4	0
0	0	0	8.1	0	0	3.125	0	2.7
3.175	2.725	0	0	0	0	0	0	0
2.925	0	0	1.925	3.15	0	4.5	0	0
6.475	3.5	0	7.575	0	0	2.575	0	0
11.425	2.2	8.775	8.4	1.925	0	0	4.4	0
8.025	0	0	2	0	0	9.475	0	0
0	0	0	0	0	0	0	0	0
0	0	3.625	3.55	0	2.525	2.4	1.85	2.375
0	0	0	3.7	3.85	0	5.75	2.75	0
2.775	0	7.95	7.05	8.45	0	5.675	2.8	0
0	0	0	11.725	0	0	3.1	1.7	2.05
0	0	0	0	0	0	0	0	0
5.95	0	3.4	0	0	0	2.1	0	0
3.2	0	0	14.425	0	0	5.7	0	2.775
2.6	0	3.15	15.05	0	0	6.25	0	0
0	0	0	0	0	0	0	0	0
3.4	0	0	2.8	2.375	0	12.825	0	0
0	0	0	0	0	0	0	0	0
0	0	0	10.95	0	2.05	4.85	0	0
3.075	0	0	3.875	2.25	2.45	6.55	0	2.9
2.875	0	0	0	0	0	0	2.475	0
0	0	0	3.2	0	0	7.05	0	0
7.8	0	0	0	2.8	0	6.95	0	2.225
0	0	4	8.375	0	2.2	4.125	1.75	2.25
0	0	0	3.175	0	0	10.9	0	0
0	0	0	2.95	0	0	1.8	0	3.9
4.05	0	0	4.5	0	0	11.4	0	0
3.425	0	0	0	2.25	0	5.35	2.15	0
0	0	0	4.1	0	0	1.65	0	2.275
2.525	2.375	3.8	6.725	6.25	0	11.675	2.375	0
0	0	0	3.125	3.025	0	7.675	0	2.675
0	2.775	0	0	0	0	1.425	0	0
10.35	0	0	0	2.125	0	15.4	0	0
0	0	0	0	0	0	0	0	0
2.625	0	0	0	0	0	0	0	0
0	0	0	4.675	2.3	5.4	5.3	3.125	2.225
0	2.95	0	4.45	0	0	4.275	0	2.95
0	0	0	0	0	0	0	0	0
0	0	0	0	0	0	1.45	0	0
0	0	0	0	0	0	0	0	0
4.75	0	0	7.85	2.1	0	3.45	0	0
0	0	0	0	0	0	0	0	0
0	0	0	0	2.325	2.9	0	0	0
0	2.125	0	2	2.45	0	2.125	0	0
0	4.025	0	0	0	0	0	2.125	0
2.75	4.55	0	3.35	0	0	5.25	1.775	0
3.25	0	0	0	0	0	2.025	0	0
3.1	0	0	0	0	0	1.6	0	0
3	0	0	5.725	0	0	8.225	2.95	2.75
0	0	0	11.4	0	0	5.225	0	3.3
2.7	0	0	0	0	0	4.8	0	0
2.55	0	0	0	0	0	0	0	0
0	0	0	0	0	0	0	0	0
0	0	0	0	0	0	0	0	0
7.875	2.6	0	0	0	0	0	0	0
3.675	0	0	18.225	0	0	10.25	0	0
0	0	0	7	0	0	3.325	0	0
3.8	0	0	7.35	0	0	10.8	0	0
9.025	8.525	0	14.575	0	0	4.275	3.95	0
5.625	8.15	0	0	0	0	3.8	0	0
0	0	0	0	0	0	4.225	0	0
9.675	0	0	0	2.775	0	15.05	0	0
2.7	0	0	6.1	0	0	7.375	0	0
6.95	4.725	0	4.825	2.3	0	5.8	0	2.025
17.45	6.375	0	3.525	0	0	22.15	1.65	0
4.55	0	0	0	0	0	10.825	0	0
7.7	0	0	0	0	0	12.625	0	0
3.7	0	0	10.675	0	0	4.575	0	3.675
10.175	5.075	4.725	0	3.7	0	30.925	0	0
5.625	2.9	0	5.375	2.025	0	1.925	0	0
8.6	0	0	0	2.125	0	3.325	0	0
8.075	9.3	6.625	4.05	3.15	0	5.1	0	2.025
6	3.975	0	2.9	0	0	4.1	0	0
6.225	0	0	0	0	0	2.875	0	0
0	0	0	2.4	0	0	1.575	0	0
9.6	0	0	0	0	0	7.025	0	0
0	0	0	0	0	0	0	0	0
6.775	3.925	0	3.025	0	1.8	21.675	0	0
0	0	0	0	0	0	0	0	0
3.775	6.8	0	0	0	0	0	0	0
6.45	0	0	0	2.05	0	8.25	0	0
0	0	0	3.875	0	0	7.6	0	2.725
19.65	8.5	3.825	0	0	0	4.175	0	0
0	0	0	0	0	0	13.8	0	0
2.525	0	0	3.65	0	0	5.825	1.95	0
4.75	3.65	0	0	0	0	4.275	0	0
3.95	0	0	0	0	0	0	0	0
0	0	0	0	0	0	0	0	0
0	2.2	0	5.6	4.025	0	10.975	0	1.925
11.725	14.9	0	2.475	0	0	3.625	2.2	0
23.65	17.8	3.5	2.025	0	0	4.475	3.35	0
27.875	38.825	3.575	28.4	2.625	3.975	15.3	7.075	5.475
19.75	23.05	12.2	23.65	3.775	5.85	9.075	3.5	2.85
6.8	3.15	3.9	3.975	2.675	0	15.075	1.725	0
5.9	10.925	0	16.375	0	1.775	13.8	0	0
4.7	2.25	0	8.975	0	0	8.2	0	0
2.55	0	0	0	0	0	9.625	0	0
0	7.35	0	0	2.825	0	4.15	0	1.975
0	0	0	5.85	0	0	1.825	0	0
5.325	8.425	0	3.925	0	0	2.05	0	0
7.45	0	0	2.375	0	0	8.6	0	0
8.275	0	0	6.85	0	0	13.275	0	0
0	3.575	0	0	0	0	11.975	0	0
12.575	6.5	0	3.975	0	2.75	3.025	5.95	2.825
3.925	6.55	0	5.175	0	0	12.95	0	0
8.7	3.425	0	0	0	0	8.3	0	0
3.2	2.525	0	5.2	2.775	0	0	0	0
2.95	0	0	0	0	0	0	0	0
4.6	0	0	4.175	1.95	0	0	0	3.825
0	4.6	0	0	0	0	0	0	0
5.975	0	0	9.9	0	3.225	5.025	4.225	3.225
5.45	2.55	0	0	0	0	3.775	0	2.6
15.725	8.175	0	3.225	0	0	4.4	0	0
0	0	0	0	0	0	1.65	0	0
6.925	0	0	0	0	0	4.2	0	0
0	0	0	0	0	0	0	0	0
11.15	10.025	0	11.35	0	0	4.35	0	0
0	3.8	0	0	0	0	1.525	0	0
2.375	0	0	2.65	0	0	8.95	0	0
3.35	0	3.8	0	0	0	8.6	0	0
0	0	0	1.95	1.925	0	3.425	0	0
14.55	2.475	0	3.675	4.225	0	4.925	0	0
11.875	0	0	18.45	5.75	2.075	3.875	0	2.575
3.625	2.8	0	7.925	0	0	4.025	0	0
3.975	0	0	0	0	0	2.325	0	0
13.45	0	0	0	0	0	6.875	0	0
2.625	2.375	0	2.85	0	0	17.975	0	1.95
3.5	2.8	0	0	0	0	4.85	0	0
13.8	9.275	0	5.275	3.275	0	5.45	0	0
2.4	7.5	4.475	6.6	0	0	2.05	0	2.475
3.05	10.8	5.1	24.075	0	0	0	0	2.575
0	0	4.05	0	0	0	7.275	0	0
0	2.95	0	0	0	0	0	0	0
16.45	0	0	2.325	0	0	9.65	1.7	2.275
18.025	8.8	0	12.975	0	0	0	1.875	0
6.45	0	0	5.4	0	2.15	0	0	0
2.625	4.025	0	2.45	0	0	3	0	0
12.875	0	0	20.3	2.45	0	0	0	0
0	6.725	4.55	0	0	0	3.275	2.825	0
5.775	0	0	6.7	1.925	0	8.425	0	2.425
41.075	7.225	3.425	27.625	0	2.075	3.725	0	0
0	0	0	4.5	0	0	0	0	3.275
12.275	14.725	0	0	0	2.075	4.475	2.025	0
0	0	0	0	0	0	2.375	1.875	0
0	2.55	0	0	0	1.8	5.125	0	2.3
13.35	8.275	0	12.5	0	4.125	3.975	4.375	3
3.675	0	0	0	0	1.625	0	0	0
4.85	0	0	0	0	0	3.15	0	0
2.475	6.9	0	4.725	1.875	0	14.5	0	0
0	0	0	0	0	0	0	0	0
0	0	0	0	0	0	4.25	0	0
0	0	0	0	0	0	0	0	0
0	0	0	3.225	0	0	0	0	0
0	2.175	0	0	0	0	2.2	0	0
0	2.6	0	0	0	0	0	0	0
0	2.225	0	14.625	0	0	5.025	0	2.65
3.575	0	0	4.025	0	0	5.85	0	4.75
9.775	4.325	0	2.025	0	0	7.825	0	1.925
0	2.3	0	3.425	0	0	0	0	3.5
4.4	0	0	3.025	0	0	5.925	0	3.35
3.325	0	0	2.775	0	0	9.2	0	4.2
0	0	0	0	0	0	2.825	0	0
2.775	0	0	0	0	0	0	0	0
18.3	2.35	0	0	0	0	11.5	0	0
0	0	0	0	0	0	0	0	0
0	2.675	0	0	0	0	0	0	0
0	0	4.275	2.2	0	0	4.95	0	0
0	0	0	0	0	0	0	0	1.875
0	0	0	4.125	0	0	2.325	0	2.1
2.425	0	0	0	0	0	0	0	0
7.9	0	0	17.15	0	0	12.475	0	2.25
0	2.875	0	30.8	0	0	3.05	3.025	5.825
3.275	0	0	2.575	0	0	3.8	0	0
0	0	0	0	0	0	0	0	0
0	0	0	0	0	0	0	0	0
4.125	2.125	0	15.7	0	2.275	7.275	0	0
0	0	0	0	0	0	5.95	0	0
0	5.475	0	0	0	0	0	0	2.5
8.9	0	3.35	0	3.575	0	2.5	0	0
6.125	2.825	0	3.975	0	0	0	0	0
2.4	2.6	0	0	0	0	7.325	0	0
2.875	7.9	0	6.15	0	0	5.25	0	0
0	0	0	0	0	0	0	0	0
9.875	0	3.4	0	2.925	0	13.45	0	0
0	2.3	2.925	0	2.175	0	0	0	0
3.475	2.375	0	8.775	0	0	0	0	0
0	0	3	5.25	0	0	0	0	0
3.775	0	0	0	2.55	0	4.625	1.725	0
0	2.975	0	0	0	0	5.725	0	0
0	0	0	0	0	0	0	3.425	0
5.3	0	0	0	0	0	3.975	3.975	0
0	3.05	0	0	0	0	6.3	0	0
0	0	3	0	0	0	0	0	0
3.2	0	0	0	0	1.95	0	0	0
10.625	7.9	0	0	0	0	0	0	0
0	0	0	0	3.45	0	3.8	0	0
4.475	2.425	0	0	0	0	4.6	0	0
0	0	0	0	0	0	8.775	0	0
0	3.025	3.6	2.025	0	0	16.05	0	0
5.1	0	0	0	0	0	0	0	0
0	9.675	0	0	0	0	0	0	0
18.35	3.65	0	3.5	0	0	29.9	0	2.25
12.7	3.375	0	0	0	0	1.525	0	0
8	8.825	0	2.775	2.5	0	9.25	0	0
0	2.4	0	0	0	0	0	0	2.525
14.55	9.075	3.275	0	2.15	2.65	3.725	0	0
2.475	0	0	4.1	2.275	0	0	0	2.65
13.3	0	0	3.6	3.4	1.85	2.375	0	0
0	3.525	0	2.6	0	0	3.1	0	0
2.775	0	0	0	0	1.775	0	1.875	0
8.1	0	0	0	2.475	0	5.45	0	2.925
5.25	3.075	0	0	0	0	3.725	0	0
2.7	0	0	9.275	0	0	2.8	0	0
0	2.275	0	0	0	0	0	0	0
14.325	5.85	0	3.925	1.95	0	6.025	1.9	0
7.8	0	0	0	0	0	1.475	0	0
6.725	6.2	0	0	0	0	0	2.85	0
61.9	17.175	17.35	7.125	21.45	11.575	27.4	4.275	9.8
63.025	26.825	21.75	37.425	27.425	29.225	41.325	16.45	27.3
32.8	19.575	3.625	20.75	5.75	3.8	32.65	8	6.425
45.275	32.025	22.3	35.225	21.6	22.1	30.4	35.025	33.525
26.35	20.35	20.375	39.6	22.25	24.15	32.65	20.175	21.275
35.35	30.95	16.9	26.425	9.575	13.6	59.775	10.475	18.15
49.5	28.25	28.1	28.875	16.8	15.25	40.4	23.725	16.05
32.6	2.8	9.975	24.55	18.3	22.75	27.95	16.65	16.7
63.85	67.525	57.4	48.9	31.95	45.65	50.1	59.025	36.5
55.425	42.175	24.975	52.225	31.45	38.25	44.575	42.75	40.125
69.525	37.725	29.25	40.05	21.475	18.7	31.45	42.225	24.225
47.9	44.825	39.95	53.15	34.4	30.575	47.375	24.325	35.75
37.8	27.4	9.625	46.325	6.85	9.075	25.375	30.35	6.825
34	35.075	30.725	41.675	23.625	22.925	47.375	30.8	13.95
54.775	28.525	28.125	27.9	20.375	24.2	34.975	38.5	28.825
38.1	22.8	13.75	29.975	22.75	37.675	39.6	43.7	35.975
45.575	23.575	33.8	33.2	28.225	18.925	43.8	28.35	38.85
14.9	15.85	45.025	52.2	29.775	27.75	67.675	47.125	23.75
51.475	37.125	42.25	27.675	20.6	16.225	44.85	29.9	19.875
64.1	31.425	19.125	24.175	17.55	18.225	54.775	25.575	28.025
41.65	47.7	33.225	46.1	23.35	25.6	33.225	35.65	31.725
61.1	29.625	23.05	20.625	15.875	20.375	13.6	16.75	13.575
45.475	25.05	21.55	42.05	9.95	8.1	40.2	24.3	16.525
41	37.85	15.95	51.9	10.775	13.675	25.05	22.875	17.675
46.35	27.35	31.9	52.875	24.675	20.025	34.525	29.3	20.9
39.7	35.175	21.65	34.775	19.925	14.375	27.975	39.25	19.175
38.825	23.475	8.225	27.175	19.5	18.8	49.525	14.05	19.4
28.95	15.275	33.475	48.425	25.05	29.25	45.45	38.875	32.85
51.775	32.55	42.225	27.45	7.9	8.825	39.5	28.025	20.45
57.1	52.85	40.85	22.875	17.975	16.475	23.4	26.225	12.7
29.075	18.45	13.15	41.175	11.9	15.575	20.6	13.35	25.625
22.3	16.825	12.65	48.35	20.9	22.675	36.2	34	31.025
25.675	32.05	22.95	38.325	23.025	36.15	43.55	23.625	33
30.025	70.2	29.175	47.8	23	24.375	56.425	29.95	31.775
22.9	15.15	4.625	31.25	24.925	14.65	39.425	28.275	21.725
47.9	41.675	32.05	54.475	27.325	21.075	56.925	27.375	30.75
46.4	28.65	33.1	47.7	33.6	33.95	47.825	31.1	29.275
64.725	62.3	29.525	61.35	36.7	32.125	44.8	37.2	32.6
26.5	18.65	23.625	24.125	15.375	16.375	41.3	41.875	28.225
61.325	24	23.925	42.45	25.65	24.15	37.85	56.725	29.875
37.6	30.7	30.125	40.5	35.2	36.45	41.65	37.825	27
61.35	52.325	41.725	52.825	20.9	27.875	58.925	58.4	25.975
44.5	33.675	56.65	64.975	25.65	31.45	38.575	31.5	27.075
57.625	49.875	44	54.325	21.275	12.05	26.775	36.125	30.5
66.275	74.225	46.7	35.925	35.95	47.35	64.075	66.425	49.925
44.9	30.35	17	19.1	12.475	12.975	34.475	37.725	27.425
53.3	50.975	43.025	44.95	26.4	29.65	80.5	51.95	49.175
8.825	8.375	26.3	20.975	13.675	15.875	38.725	8.175	11.125
38.35	17.925	24.375	47	25.475	31.975	36.075	27.125	31.3
36.75	28.025	10.425	46.75	17.45	20.775	39.875	15.575	35.375
24.875	42.225	13.8	33.1	17.65	18.55	17.75	36.6	17.025
57.575	41.225	34.825	42.4	28.85	34.025	55.875	35.025	24.65
53.675	43.875	34.375	53.6	26.85	29.25	33.225	49.925	38.45
36.875	55.325	42.3	32.15	8.9	4.725	18.275	54.35	13.325
52.5	28.075	27.25	24.025	21.675	16.325	22.5	14.325	19.175
42.875	40.075	15.625	66.5	22.625	18.3	43.075	45.25	22.05
59.35	47.4	33.725	53.925	27.7	25.375	34.025	50.725	29.325
56.025	42.6	31.875	38.675	31.25	23.475	56.6	29.1	25.275
18.825	15.65	3.025	0	0	2.175	40.325	0	0
50.35	58.6	33.125	52.85	32.6	34.025	62.925	29.75	40.425
51.95	45.025	46.125	54.8	26.6	27.8	41.8	36	28.05
30.775	42.4	20.825	37.7	26.8	28.6	37.7	15.875	30.625
43.325	35.325	8.175	45.075	28.65	44.05	56.45	35.9	38.875
35.95	27.3	20.975	16.275	27.55	30.825	40.1	30.05	28.975
37.9	17.25	26.15	43.575	22.45	31.325	40.9	33.725	22.975
68.475	60.075	35.2	55.575	33.1	37.2	67.2	32.95	43.8
39.875	42.6	34.05	30.375	21.775	27.7	46.725	21.075	31.55
53.2	51.5	20.9	45.15	26.425	26.775	54.3	28.125	29.925
62	31.4	54.725	49	30.3	48.975	57.5	39.55	30.9
30.975	47.5	47.675	59.05	36.35	38.275	55.65	21.725	51.325
55.025	29.675	48.6	67.325	28.3	39.225	56.725	42.7	36.95
34.825	43.1	27.6	41.55	16.175	12.425	43.75	12.3	22.25
42.075	23.675	21.6	33.9	21.45	23.8	29.775	23.15	34.725
34.275	34.875	18.6	33.45	20.275	18.075	30.525	24	18.075
68.375	47.775	43.8	37.8	28.375	34.225	54.225	45.65	29.375
75.175	66.075	59.6	59.25	49.65	46.475	57.8	49.025	52.125
52.275	61.65	56.375	66.7	43.2	44.075	63.875	47.975	56.775
36.525	28.8	31.15	35.8	57.075	44.825	57.725	24.925	33.6
69.25	32.75	34.675	60.025	23.525	25.125	38.95	46.575	35.2
61.85	72.275	62.675	64	25.6	27.875	55.5	62.125	31.425
55.7	47.875	20.975	27.1	19	17.175	32.95	28.275	21.85
70.875	44.575	28.85	55.4	32.175	36.825	58.425	38.425	33.025
64.15	44.075	31	49.525	37.275	29.05	48.825	35.7	35.175
33.3	12.925	11.575	48.15	17.25	22.8	46.525	19.55	20.2
57.8	48.425	19.95	55.125	34.65	18.55	40.925	32.025	26.65
33.95	25.025	6.85	35.425	23.95	20.525	47.075	23.4	30.025
64.85	47.65	47.65	50.9	33.775	37.225	55.025	43.95	41.075
[truncated: 41,201 more rows]
