# Supplementary material for: Global sleep homeostasis reflects temporally and spatially integrated local cortical neuronal activity
Source: eLife. 2020 Jul 2;9:e54148. doi: 10.7554/eLife.54148 (PMC7332296; doi:10.7554/eLife.54148)
Supplement: Figure 4—source data 1. [file elife-54148-fig4-data1.zip › Figure 4/Off Occupancy/Off-Occupancy-Mouse-5.csv]

LFP 1	LFP 2	LFP 3	LFP 4	LFP 5	LFP 6	LFP 7	LFP 8	LFP 9	LFP 10	LFP 11	LFP 12
11.625	11.8	25.35	37	32.675	5.35	32.675	34.925	28.075	27.475	32.2	36.7
8.575	12	26.15	41.95	14.025	12.45	18.7	23.25	23.1	33.75	27.625	14.2
19.3	10.7	28.9	74.5	32.8	36.45	25.3	37.95	36.5	22.725	33.375	31.75
18.525	19.25	28.575	29.125	38.925	10.025	23.7	33.125	34.125	49.05	47.35	41.125
25.875	16.1	57.075	45.25	25.2	28.9	29.05	32.45	39.025	29.375	41.325	23.1
19.5	17.975	50.75	50.95	37.35	28.1	21.1	33.2	34.575	43.05	46	30.275
24.075	26.225	37.55	65.05	37.275	12.75	28.9	36.625	53.125	37.3	54	37.325
30.225	18.075	45.975	44.725	35.375	26.15	35.425	33.675	37.65	23.875	36.75	21
10.9	4.075	30.675	52.675	26.2	15.4	17.575	47.625	47.675	55.2	51.45	24.575
21.1	15.2	27.9	51.675	47.85	26.75	38.525	36	24.85	31.75	35.775	32.475
9.575	7.725	27.1	18.425	20.25	19.875	15.55	49.1	39.325	32.85	34.125	35.125
20.275	17.25	24.125	34.05	44.3	17.75	36.7	38.975	30.9	54.35	39.5	33.475
13.55	5.55	25.425	43.125	30.925	22.55	25.975	29.325	30.9	30.2	48.775	23.225
35.05	14.275	33.05	72.075	25.025	25.85	22.025	72.35	54.325	62.15	59.525	39.275
26.575	34.15	54.275	70.65	35.675	24.125	31.975	43.55	40.975	43.925	45.45	36.3
19.975	15.475	25.575	50.875	26.875	17.675	23.25	40.425	37.775	34.9	39.675	28.375
8.825	14.325	30.15	38.35	35.7	22.95	31.425	25.65	28.525	17.55	30.1	39.875
38.15	24.65	43.575	37.4	34.225	46.675	32.55	39.6	43.425	44.4	49.3	31.8
16.45	17.575	41.875	66.525	30.825	33.725	18.5	23.575	35.25	42.95	26.075	28.15
4.85	4.8	14.975	81.8	24.875	8.5	23.35	16.8	11.1	27.025	30.05	12.6
6	11.325	17.675	49.425	18.7	24.7	11.775	32.925	28.875	19.8	31.325	24.6
20.125	14.9	30.325	44.925	28.05	24.85	17.975	27.925	32.225	25.45	28.525	15.3
27.225	8.85	45.1	54	44.35	22.75	38.825	34.325	50.2	36.775	56.775	31.275
23.325	10.275	39.775	52.275	36.075	31.1	30.7	31.4	33.725	45.25	36.975	47
23.1	11.825	21.825	31.75	32.75	21.1	26.95	39.55	31.15	47.85	32.75	32.4
33.75	9.925	43.475	51.875	6.075	13.2	9.525	44.1	36.525	25.5	46.55	26.675
16.725	14.875	40.925	61.85	37.8	36.95	27.75	50.075	39.525	35.175	45.35	34.375
18.1	15.35	30.95	35.125	42.45	8.6	26.525	35.125	31.875	29.8	27.25	27.225
10.6	4.325	15.35	16.525	30.725	4.725	24.825	34.375	31.4	37.875	30.025	20.9
19	19.9	21.625	40.075	23.425	25.25	20.325	27.7	24.8	21.9	31.3	24.95
5.825	0	3.1	10.95	22.025	6.075	19.95	12.975	19.325	25.075	16.2	6.725
20.2	22	48.15	41.65	29.625	30.55	19.25	30.675	31.4	33.975	37.725	25
39.2	26.475	61.25	67.975	36.05	42.45	32.9	54.275	52.15	43.8	59.075	35.375
7.45	14.375	37.825	59.775	6.725	25.7	8.475	18.55	20.325	26.5	27.275	22.675
16.45	7.3	26.25	61.975	48.2	35.025	36.95	44.25	50.1	64.7	69.45	32.225
32.5	23.825	39.225	46.725	32.375	29.125	42.575	38.55	41.3	42.625	56.6	35.05
27.125	18.9	57.125	72.175	34.875	29.725	28.625	45.525	55.525	57.65	66.075	33.1
13.85	13.6	39.3	55.875	20.95	19.725	18.7	43.325	35.55	43.6	56.1	26.275
20.175	0	30.65	25.125	24.2	16.05	21.375	30.975	31.35	39.375	31.45	36.4
31.175	4.05	41.875	57.8	36.05	16.975	19.15	27.325	16.85	22.2	30.275	12.375
19.925	15.05	20.95	33.4	40.2	34.225	31.95	29.175	45.975	25.25	24.275	31.7
22.575	17.5	27	46.5	42.825	20.775	31.25	58.325	43.525	56.925	43.675	36.375
29.875	15.775	40.325	40.8	31.475	26.825	20.25	44.375	44.475	40.725	48.65	50.625
21.9	33.5	39.125	67.175	43.825	34.65	27.675	53.425	60.7	43.075	56.55	49.6
21.525	23.775	44.125	27.4	46.675	36.15	46.1	38.775	47.25	34.825	54.05	37.625
22.725	15	16.875	30.075	47.475	14.5	26.175	49.625	48.5	59.95	60.6	45.3
16.175	29.275	27.65	39.7	35.975	28.1	30.3	27.75	33.15	39.925	24.175	28.025
2.975	5	30.475	36.1	19.375	13.45	13.325	34.575	27.55	26.8	25.725	22.925
7.2	0	9.075	22.475	25.4	7.2	22.1	11.35	22.225	23.25	15.725	24.65
24.875	11.6	25.475	36.625	33.7	21.2	22.225	36.05	29.95	21.7	30.775	37.95
14.9	34.225	45.225	69.575	42.15	43.95	50.9	45.675	51.55	27.025	56.2	27.2
24.1	37.575	38.5	57.075	28.025	44.425	21.225	26.125	21.85	30.175	19.1	34.35
11.875	20.2	18.05	34.375	19.775	13.175	13.8	34.65	21.8	34.925	24.675	24.275
21.275	11.2	25.375	35.625	17.925	2.95	9.05	22.575	20.25	30.4	15.225	28.975
19.875	22.875	46.75	47.725	22.5	36.275	9.85	30.65	47.175	29.6	35.575	31.05
28.75	7.475	42.625	49.2	48.5	7.425	35.225	35.95	44.15	51.5	43.875	39.725
21.65	13.325	46.775	68.5	34.4	19.175	31.9	62.775	47.6	44.275	47.525	49.3
28.35	25.35	42.675	66.575	39.7	40.95	25.675	45.3	56.15	34.65	48.725	32.425
22.925	20.275	30.525	47.7	35.575	31.45	37.05	53	43.15	38.225	42.05	34.325
19.525	8.675	36.25	52.25	30.225	11.3	32.45	42.85	45.45	34.275	49.75	26.3
20.05	14.55	30.05	38.75	48.425	22.1	39	49.975	49.125	40.225	56.475	31.625
9.925	12.1	28	46.6	28.45	13.175	16.975	42.475	36.525	43.575	37.325	31.5
17.05	12.3	27.575	15.6	27.4	29.85	22.675	42.15	31.475	45.55	40.7	34.275
23.45	23.525	37.2	50.8	24.225	17.5	9.625	34.8	33.05	36.725	33.575	27.55
12.35	9.675	15.675	18.675	27.175	14.6	20.575	33.225	27.7	32.575	32.85	34.175
20.1	15.375	40.125	33.725	31.9	34.9	15.15	27.2	32.325	38.5	32.15	13
23.25	18.925	29.6	38.225	23.375	15.975	22.25	24.075	30.425	28.625	23.125	18.75
0	8.85	6.675	29.75	21.675	9.9	16.85	25.65	24.925	31.25	15.4	11.9
28.4	4.95	39.325	30.875	18.25	14.7	14.125	29.675	28.625	22.425	31.675	14.75
13.3	3.45	14.2	20.05	28.6	8.925	17.725	20.375	26.525	19.5	22.15	14.125
10.725	0	9.475	11.775	20.6	6.85	27.075	23.525	12.825	30.15	9.575	40.6
36.775	15.275	39.775	67.75	42.375	43.925	32.35	39.85	48.025	34.9	30.7	47.8
14.55	8.275	34.1	65.65	38.575	30.8	7.375	52.9	49.9	46.675	61.025	37.65
16.475	24.5	24.2	33.55	28.675	18.75	24.725	33.175	43	43.75	45.825	39.75
40.05	12.05	42.7	54.3	37.7	26.175	36.025	56.125	45.85	46.25	25	44
31.125	18.45	29	36.75	23.05	3.15	20.9	56.575	52.05	53.9	54.1	38.875
20.825	11.975	23.675	38.575	29.15	19.55	32.5	31.425	22.925	30	15.85	30.9
19.85	14.875	33.825	7.575	36.7	9.575	21.85	52.55	33.35	45.925	35.225	44.1
26.75	21.725	31.9	32.3	35.7	33.9	34.45	31.675	25.7	36.4	31.7	34.55
13.325	21.35	39.6	63.525	33.25	35.525	30.75	50.05	39.175	38.875	42.1	41.8
29	24.025	35.575	43.05	48.725	19.45	37.8	54.3	49.525	53.95	59.35	47.1
28.4	24.525	42.375	55.275	35.7	43.575	32.1	29.15	38.725	37.975	29.775	15.75
43.625	23.3	60.1	60.125	38.45	28.4	29.3	46.9	38.675	39.1	34.65	40.525
11.775	5.8	25.525	65.85	37.15	13.225	22.025	30.575	28.95	33.425	35.525	17
10.1	6.95	21.7	24.6	28.65	9.6	22.525	27.375	16.075	20.075	18.8	22.3
26.675	11.9	45.775	80.075	31.925	23.15	36.85	41.425	47.8	33.15	45.9	39.625
8.175	9.475	23.625	25.475	7.975	21.2	8.725	41	31.6	19.25	34.575	20.375
8.875	10.35	12.85	86.85	37.15	30.825	33.95	51.7	41	42.425	40.025	52.25
23.075	7.325	47.25	59.675	27.25	17.2	12.05	49.25	54.75	35.9	58	29.4
15.475	5.4	36.025	47.6	35.125	11.975	21.65	43.225	44.125	27.475	47.825	38.35
19.775	13.85	25.05	48.375	42.025	10.525	32.625	57.55	48.975	53.7	52.625	35.95
19.375	7.05	28.15	30.8	31.15	15.4	31.125	32.1	31.675	35.35	60.025	31.55
20.85	4.625	25.425	36.775	16.275	19.825	24.325	21.05	34.925	40.325	35.15	14.675
29.15	19.175	48.025	58.775	39.175	15.7	38.525	24.1	22.075	30.4	44.125	30.375
12.4	9.75	21.875	45.325	23.675	12.325	22.275	18.175	19.75	16.725	27.55	25.5
25.875	11.125	33.8	82.65	20.5	9.225	14.1	38.925	32.875	31.7	39	27.15
27.6	20.85	26.175	41.35	20.75	16.7	9.575	25.175	28.225	24.95	24.85	18.75
18.725	12.3	26.525	27.7	22.4	11.425	32	21.425	27.775	23.125	25.35	27.85
12.425	7.775	49.625	23.95	48.4	20.725	34.875	31.25	26.5	35.875	33.625	41.825
14.35	0	41.35	44.75	0	8.375	0	19.3	17.875	10.525	30.35	13.575
11.5	10.05	21.75	31.875	25.575	28.5	30.025	31.125	37.4	37.625	40.25	32.7
16.15	24.85	40.55	45.9	48.75	16.9	38.75	57.05	51.075	42.3	53.05	41.25
29.95	13.65	30.975	36.925	8.925	13.425	21.45	33.475	32.325	41.45	47.175	19.575
18.6	4.825	35.65	35.075	26.25	29.15	28.675	42.275	42.375	37.075	39.125	41.075
16.9	4.1	18.025	54.95	22.85	5.825	21.8	25.2	24.675	38.45	38.45	26.85
7.65	23.425	5.375	43.25	23.95	18.7	24.8	15.5	23.025	33.15	18.475	30.025
10	18.8	36.75	18.225	23.525	24.55	22.45	22.85	19.1	38.2	31.6	27.1
34.45	17.1	56.975	43.775	18.95	31.85	34.225	48.825	42.1	47.925	44.6	39.7
14.525	10.75	29.15	76.075	28.625	13.025	18.575	34.075	28.05	44.25	18.05	25.85
13.325	3.675	7.95	27.95	15.625	11.175	27.9	31.275	19.8	17.275	27.35	27.525
25.675	24.025	4.875	28.05	31.6	10.325	26.8	26.55	23.5	23.125	22.175	27.375
13.575	22.075	21.5	33.425	27.35	4.875	24.1	32.55	25.3	28.225	27.025	34.425
13.425	7.8	32.45	38.775	19.7	31.925	24.15	41.475	29.875	25.5	28.65	25.525
27.525	12.425	35.1	25.975	12	28.775	11.6	46.425	24.075	23.5	23.675	26.85
22.7	15.825	18.975	45.075	18	26.425	6.625	23.375	30.7	18.875	24.725	19.7
17.725	14.025	23.225	51.65	22.2	14.225	17.35	29.55	35.775	26.9	32.7	21.8
16.25	10.8	30.175	31.125	18.325	18.175	27.3	28.45	29.075	35.8	22.425	21.925
11.3	9.975	20.425	26.25	18.825	6.725	17.025	40.65	15.175	25.65	19.375	15.05
22.6	6.525	42.65	58.575	16.675	8.925	23.85	44.3	41.225	37.475	44.625	29.725
22.4	11.875	31.35	45.475	25.25	21.325	31.075	33.3	26.05	41.6	31.325	31.5
12.175	6.55	19.15	26.55	8.525	9.775	6.9	29.7	34.55	19.4	27.825	26.225
32.325	3.775	51.95	56.05	14.8	30.2	12.9	37.675	38.05	16.4	49.525	32.3
29.525	29.35	72.3	85.125	33.9	29.575	18.75	52.3	50.4	48.825	44.775	36.825
12.875	0	26.325	46.5	25.975	4.55	26.3	44.125	43.95	47.675	48.125	31.925
34.475	18.95	64.375	82.525	42.825	28.075	29.175	64.625	62.375	67.2	65.475	41.3
28.75	12.925	37.95	28.5	33.4	12.575	13.425	35.8	41.225	37.075	37.3	41.425
3.85	4.875	7.2	22.4	31.475	5.15	31.425	38.5	20.375	32.625	34.95	29.3
24.825	17.95	21.125	49.475	25.125	19.575	40.425	49.375	37.7	47.925	52.9	36.35
17.725	6.325	20.55	42.45	33.575	9.225	26.325	42.025	30.125	27.4	41.6	38.75
19.875	8.225	25.8	28.65	20.1	9.3	16.05	38	27.65	21.75	23.375	19.05
22.625	0	26.15	16.2	42.575	7.975	27.5	10.325	13.45	28.925	17	23.9
16.825	14.75	26.525	60.925	36.6	14.325	29.925	41.1	26.35	35.525	36.1	32.025
9.175	12.45	48.4	33.25	5.65	11.325	8	26.75	26.475	13.675	23.825	12.575
20.95	3.775	20.1	40.8	23.775	0	18.875	27.175	33.675	23.45	23.375	34.65
3	0	11.975	8.975	3.65	3.9	8.075	22.75	19.925	14.7	17.8	19.225
0	0	8.4	11.975	33.775	9.45	18.25	17.425	13.8	23.225	20.025	19.45
0	0	7.75	20.975	0	0	0	0	4.675	0	2.125	0
2.275	0	18.625	14.65	0	3.025	0	0	0	0	0	0
4.15	0	4.025	7.35	5.175	0	4.425	4.475	4.625	25.55	6.6	0
8.15	6.05	7.575	11.6	15.9	0	4.775	33.925	17.075	32.475	29.3	13.5
2.8	4.75	28.35	10.625	11.525	3.35	7.65	19.9	19.175	18.65	22.875	21.075
0	0	24.075	39.025	25.15	11.15	26.15	36.15	25.175	25.7	36.025	26.175
10.675	4.825	26.3	64.975	23.625	10.575	23.825	38.5	53.8	32.7	52.125	31.025
15.2	4	22.875	57.775	23.475	26.6	21.9	28.05	24.55	28.65	28.425	18.35
12.65	9.325	9.475	40.725	14.675	6.75	29.075	30.8	28.35	20.45	31.95	35.35
21.85	7.55	42.95	79.225	18.675	16.725	24.65	46.525	54.125	31.35	51.3	15
0	28.675	23.7	23.55	24.825	10.4	18.05	29.125	26.375	39.95	24.5	26.875
18	3.175	27.3	43.6	32.025	20.6	25.475	31.7	31.15	26.825	33.5	23.45
19.125	29.425	48.675	70.55	49.25	9.1	30.875	49.55	37.75	47.625	52.075	41.875
8.025	3.85	15.675	39.6	23.35	15.525	23.275	5.475	17.95	6.85	9.6	9.8
30.725	10.3	43.325	57.425	38.55	28.475	25.925	40.3	41.25	31.9	44	29.775
9.575	19	4.95	20.825	8.1	4.575	24.475	33.65	34.2	20.275	55.725	23.025
9.45	4.2	28	56.05	34.6	8.025	21.35	15.025	17.425	36.025	14.65	19.725
18.9	3.2	16.4	57.3	22.15	16.625	20.325	23.375	17.675	23.275	14.2	8.075
6.825	14.4	19.85	42.275	22.8	23.75	24.95	19.5	19	22.65	21.5	22.325
17.95	7.275	59.725	59.075	23.65	39.025	42.525	23.625	42.8	48.75	43.875	46.1
43.825	15.25	43.175	40.775	39.675	29.675	53.575	39.85	44.55	43.625	45.35	35.3
28.875	15.125	39.25	59.125	44.975	13.325	29.25	50.3	47.525	37.2	70.425	35.85
43.3	21.675	45.4	60.725	39.05	26.575	37.775	44.075	56.175	41.5	59.475	29.625
10.25	8.375	22.075	36.9	15.1	18.8	17.575	26.225	21.775	28.05	20.8	15.75
12.875	3.45	23.625	49.7	34.4	0	22.775	40.65	25.2	28.35	39.625	38.95
20.35	20.075	47.775	47.175	37.025	37.45	34.4	33.375	24.5	33.6	31.525	23.175
21.95	11.6	43.6	67.75	40.225	19.775	27.05	26.525	16.725	23.125	26.35	30.625
23.75	0	35.45	55.85	46.575	6.65	30.7	30.625	37.2	33.65	40.4	37.15
16.9	5	7.575	22.4	23.125	10.45	28.275	37.775	42.4	32.7	28.5	45.475
30.45	25.875	52.625	67.3	30.5	33.25	28.45	39.375	30.125	44.025	40.3	23.525
29.35	14.125	14.275	10.55	32.475	4.05	21.875	22.25	15.775	36.175	25.275	30.975
18.075	24.25	49.35	62.05	30	12.1	12.075	36.925	33.6	18.5	30.4	9.575
13.75	15.75	35.475	27.325	19.625	10.325	15.55	23.6	34.85	19.55	23.45	17.825
4.3	4.175	4.225	10.475	20.5	4.275	11.5	18.3	19.675	15.2	23.075	16.75
14.55	4.325	17.9	14.975	8.1	15.75	10.05	31.525	28.9	37.3	31.4	16.775
7.3	9.95	15.4	24.1	12.35	8.075	13.325	13.775	23.95	16.375	18.95	15.35
19.075	9.15	15.325	53.3	24.975	16.8	29.275	41.625	38.6	36.45	35.6	27.575
26.95	4.775	18.275	27.625	39.875	7.5	20.725	19.3	16.05	28.925	20.575	17.825
20.875	3.175	29.975	45.725	23.875	23.825	26	20.6	24.25	18.05	21.45	13.825
30.85	0	31.65	71.975	20.675	27.175	27.05	48.275	51.25	41.2	55.55	35.7
46.025	6.65	45.6	55.825	12.3	14.675	17.025	44.3	54.575	42.175	58.475	30.6
28.275	3.075	44.65	49.3	28.25	27.725	13.875	25.2	21.325	21.65	18.55	28
6.975	0	11.3	13.025	8.6	6.05	24.25	16.775	22.375	7.625	10	21.125
8.7	0	27.575	45.775	10.625	10.05	13.725	16.825	20.225	29.35	35.1	18.875
10.875	3.375	8.675	33.5	12.625	0	10.125	40.8	40.8	29.45	43.7	25.1
16.175	11.075	43.375	46.9	25.3	40.8	29.95	40.55	39.775	26.7	34.9	20.075
23.025	3.825	34.7	40.9	20.825	15.325	19.35	35.8	45.7	44.8	49.55	34.4
17.775	4.9	29.225	28.05	22.425	0	22.125	26.475	21.725	24.65	39.45	20.475
11.85	10.225	35.5	29.75	39.35	16.275	21.5	40.025	35.65	16.975	42.7	26.75
10.55	5.875	15.175	13.375	15.775	22.5	25.6	23.725	11.95	30.575	16.35	27.925
14.575	0	20.7	46.5	22.875	14.1	21.55	19.05	14.35	15.175	26.65	23.9
24.1	9.75	24.25	53.9	16.65	21.975	26.15	39	36.125	19.075	38.025	39.15
24.125	18.6	30.575	80.725	23.575	28.825	28.675	27.575	19.8	39.4	23.225	32.025
9.975	4.05	32.95	40.3	19.05	9.575	15.675	17.35	21.15	25.55	19.075	6.225
13.35	3.05	29.55	20.825	18.05	12.875	15.725	14.925	14.15	12.275	21.475	15
14.2	0	37.85	63.25	13.7	11.325	18.2	15.9	22.55	23.875	27.85	26.025
7.175	3.175	14.15	24.725	9.45	18.4	18.075	19.95	17.1	14.375	20.8	16.1
7.5	3.125	23.775	40.375	24.8	20.325	11.3	18.625	20.375	30.325	16.325	27.05
6.3	11.825	4.375	13.65	11.45	0	16.675	20.575	13.5	19.75	10.725	18.9
0	4.425	0	0	14.15	5.525	24.725	30.4	21.725	27.5	22.85	41.825
6.625	9.275	27.9	15.075	7.725	8.575	6.35	13.075	16	20.675	12.025	17.125
7.425	3.225	8.2	15.65	19.875	0	20.325	23.7	16.925	30.2	19.1	43.575
0	7.775	21.475	17.675	11.4	0	7.2	19.85	9.175	10.625	9.5	25.65
0	0	6.075	0	0	0	0	16.8	12.575	0	2.475	2.4
0	0	0	0	0	0	0	3.3	3.7	4.625	2.675	6.825
0	0	0	0	0	0	0	5.15	1.975	4.625	1.65	5.25
0	0	0	0	0	0	0	4.225	5.2	6.175	8.875	8.15
0	0	0	0	2.675	0	2.925	6.9	9.575	0	12.55	0
3.65	0	0	7.175	10.325	2.9	0	11.8	14.975	0	14.9	5.2
0	0	0	0	0	0	0	2.175	5.375	0	10.025	3.05
0	0	0	0	0	0	0	0	2.95	0	4.875	8.95
0	0	0	0	0	0	0	5.55	5.85	2.375	12.9	13.7
0	0	0	0	4.575	0	0	7.875	18.9	0	18.525	11.8
2.125	0	7.55	0	13.875	0	1.825	8.125	4.675	5.525	11.425	6.575
0	0	0	0	0	0	0	0	3.875	1.65	4.925	4.825
0	0	0	0	0	0	4.5	0	0	1.7	0	0
0	0	3.225	0	0	0	0	0	0	0	0	1.45
0	0	3.125	4.325	8.9	0	3.125	0	0	5.35	2.875	5.15
0	0	0	0	8.425	0	6.8	7.175	2.95	3.65	5.35	7.025
0	0	0	0	3	0	1.375	0	0	0	0	5.15
0	0	0	0	5.2	0	6.075	4.175	0	4.6	2.225	1.825
0	0	0	0	0	0	0	2.225	0	0	1.825	2.275
0	0	0	0	1.975	0	5.075	3.15	0	9.075	10.95	8.575
0	0	0	0	2.5	0	14.225	7.4	7.6	15.375	13.675	18.225
0	0	0	9.675	6.85	0	10.85	11.1	9.85	14.65	10.85	20.375
0	0	0	5.15	6.175	0	12.95	2.375	4.35	5.2	2.2	3.85
0	0	0	0	18.375	0	17.55	0	2.05	7.425	10.575	12.675
0	0	0	0	4.3	0	2.075	0	0	1.9	2.2	0
0	0	18.325	9.525	2.15	5.65	4.35	11.5	7.175	5.95	10.45	7
0	0	0	5.025	0	0	1.55	7.675	4.3	2.575	16.1	5.6
0	0	0	7.525	2.525	0	4.875	13.15	16.375	6.15	18.475	12.025
0	0	0	0	0	0	3.225	3.95	5.7	0	5.225	5.35
0	0	0	0	0	0	0	3.05	2.125	2.45	9.325	4.2
0	0	0	0	0	0	0	8.025	0	3.225	7.125	5.375
0	0	0	3.425	11.475	0	8.35	4.575	8.4	14.1	6.925	20.075
0	0	0	0	2.675	0	9.3	7.4	0	8.25	2.725	4.75
0	0	0	0	0	0	0	10.85	6.6	7.275	5.325	14.4
0	0	0	5.1	13.3	0	9.7	6.15	5.675	4.75	7.65	1.9
0	0	0	0	3.325	0	2.725	7.025	3.65	6.075	11.575	16.95
0	0	0	0	2.475	0	8.975	9.25	10.3	5.55	12.725	14.4
0	0	7.375	4.425	14.125	0	0	0	1.825	4.05	0	9.625
4.6	0	0	0	27.7	5.45	21.05	3.05	6.15	2.225	6.625	4.85
2.2	0	32.125	20.35	0	10.45	0	0	0	8.675	0	2.075
0	0	9.25	5.325	0	0	0	0	0	0	0	0
5.375	3.35	27.45	27.775	3.9	0	4.55	8.025	8.625	10.825	23.4	4.85
0	0	0	36.075	7.25	4.7	7.725	28	21.225	13.375	30.8	7.85
9.075	16.675	40.675	35.225	16.65	15.925	12.7	20.775	9.925	18.45	22.625	15.925
0	0	39.275	37.05	16.9	3.225	14.25	32.45	21.575	27.075	29.25	19.225
6.8	0	12.025	23.325	20.075	7.45	19.45	26.875	17.725	26.075	31.25	18.45
6.925	0	17	26.775	11.15	4.425	14.925	20.2	20.7	8.9	28.575	11.775
0	4.725	5.7	22.925	13.125	13.775	19.05	23.575	17.125	19.1	19.15	28.825
15.475	3.7	65.925	53.85	45.725	23.425	10.45	37.75	43.625	23.425	45.875	13.475
2.35	0	0	43.025	21.6	8.7	12.325	21.35	15.15	26.6	21.775	11.8
6.2	3	8.875	0	6.825	4.4	16.275	9.55	9.675	15.9	14.125	11.825
18.75	7.7	29.875	10.5	17.475	7.3	35.575	22.65	11.75	17.55	22.85	26.3
6.325	0	0	0	15.05	2.775	9.125	27.025	26.275	5.9	30.975	9.95
3.025	6.35	55.35	50.425	28.3	6.35	18.1	34.275	33.725	29.475	58.525	20.5
5.175	3.275	3.175	38.05	16.975	4.725	14.45	34.425	15.6	24.1	20.45	24.7
20.675	13.35	32.1	37.8	20.775	10.925	22.25	24.575	25.325	20.6	32.625	23.175
5	4.35	12.075	10.1	49.225	4.75	21.875	21.9	29.575	23.625	34.25	20.75
11.425	0	25.825	30.475	26.45	4.85	17.625	25.675	21	37.525	22.4	14.1
23.8	0	31.325	39.325	32.1	15.475	29.75	27.875	33.9	59.375	60.65	28.1
13.775	4.15	18.65	25.8	29.1	14.825	34.425	22.95	23.05	9	29.1	11.475
17.725	0	14.825	14.2	29.25	25.75	13.85	31.4	37.975	31.7	41.1	30.025
13.725	5	34.875	41.6	45.475	4.05	22.15	42.3	53.9	43.125	47.325	27.95
12.7	8.075	25.675	31.725	24.2	31.1	22.875	19.375	32.85	36.6	25.05	27.475
15.725	10.25	14.275	24.4	14.8	10.475	12	59.9	43.75	22.975	59.15	20.475
11.85	11.125	18.075	26.4	18.675	19.075	13.625	28.9	17.025	31.125	24.625	24.85
8.9	12.575	29.05	63.55	23.425	12.2	16.675	13.075	13.5	17.425	24.675	14.65
11.1	4.8	15.075	39.05	40.1	15.15	21.1	20.45	15.35	23.2	16.5	31.9
7.175	6.75	9.8	42	37.225	9.125	45	24.25	19.5	17.175	27.025	24.875
23.275	10.15	45.425	50.775	15.6	11.25	14.175	25.65	35.75	36.875	57.175	12.5
16.775	3.375	32.175	38.775	21.2	16.95	16.45	23.125	19.4	24.075	23.8	21.7
6.05	0	12.575	27.775	15.525	30.075	15.75	15.725	23.95	14.5	19.5	13.725
17.575	4.025	34.675	25.325	33.5	3.5	27.675	19.025	34.125	30.175	34.95	24.075
2.7	3.775	17.425	27.05	14.325	14.425	14.025	15.2	16	19.4	20.425	21.05
28.425	20.325	49.95	36.4	30.75	22.5	19.85	35.6	39.6	43.825	46.95	30.85
14.925	11.7	22.1	6.6	19	10.825	18.425	33.75	43.325	60.575	49.025	34.7
2.3	5.5	4.025	22.7	35.575	14.625	46.05	15	13.725	6.05	30.3	24.7
35.975	10.275	34.275	50.35	22.5	14.525	30.925	39.5	42.4	24.1	44.925	26.85
31.55	7	45.175	74.225	30.55	11.425	10.55	36.475	39.15	21.65	34.55	24.95
10.875	13.1	23.475	24.975	14.825	8.125	15.15	22.5	17.575	24.55	28.775	17.65
13.95	6.375	20.7	35.5	36.925	10.025	31.425	17.075	17.625	30.6	33.775	35.125
7.25	0	20.5	37.275	21.7	7.275	33.1	25.2	24.775	27.725	32.475	25.025
32.2	6.9	43.325	37.5	14.75	35.525	43.75	27.475	23.65	30.3	27.875	20.95
24.6	3.3	47.125	66.475	17.1	16.725	8.325	21.75	24.675	28.875	33.425	6.1
15.55	0	10.65	44.275	15.8	12.2	8.325	9	21.375	16.875	30.175	21.525
17.25	0	27.55	38.65	44.65	26.425	24.6	43	39.8	31.15	43.8	33.775
9.425	3.85	43.7	42.225	23.3	10.5	10.875	29.225	46.9	32.95	40.775	34.55
9.6	6.275	25.925	12.275	18.3	11.1	12.325	32.05	39.125	41.8	53.25	42.15
39.8	9.8	63.55	84.95	24.725	18.275	32.2	43.875	51.375	56.85	64.25	44.95
11.05	8.425	27.25	47	23.275	15.375	23.675	37.625	32.05	25.725	47.475	32.95
12.15	5.825	27.45	43.45	30.45	17.825	29.7	33.625	35.425	27.9	40.35	34.2
12.45	15.975	35.95	59.65	23.95	47.2	20.625	48.375	42.175	44.925	58.275	26.175
21.4	3.525	21.425	41.25	39.75	27.925	16.75	25.125	26.5	22.125	41.725	22.875
31.075	13.8	55.625	39.225	28.475	28.2	24.375	50.675	40.05	49.325	45.675	32.975
16.4	43.375	42.475	53.625	41.525	22.725	33.375	44.925	37.575	38.425	46.85	30.15
14.125	22.775	13.725	17.275	34.45	14.05	26.575	17.8	18.625	18.125	38.7	29.2
11.35	14	23.775	54.425	23.05	13.325	19.075	21.05	28.2	40.925	28.5	21.425
38.875	25.7	50.425	66.6	41.15	29.55	32.55	26.425	20.525	35.875	24.975	24.275
25.85	15.625	42.7	74.675	53.5	35.125	53.725	48.925	57.25	40.075	63.975	32.175
16.3	21.025	24.5	42.025	37.725	32.375	32.675	41.4	38.075	28.65	52.975	24.275
20.3	17.775	47.95	25.275	15.075	8.425	12.15	48.05	50.4	57.925	41.4	28.425
11.1	14.6	22.35	60.025	14.3	20.775	16.65	24.025	31.95	31.025	49.85	20.5
23.225	7.225	31.425	38.15	22.6	9.875	10.975	33.175	27.475	30.175	33.975	28.075
18.575	12.375	48.325	51.875	45.075	25.125	30.85	53.625	38.725	70.1	43.025	36.7
49.575	31.95	54.45	55.625	41.725	65.125	43	34.725	51.35	37.9	62.375	36.05
20.825	22.25	41.5	61.025	25.75	24.6	30.275	20.875	27.4	39.9	42.6	40.125
17.575	5.9	30.725	56.075	9.9	5.55	10.8	36.6	38.1	31.775	52.875	18.325
20.725	18.575	40.575	51.225	35.325	26.575	21.125	19.65	34.65	22.225	30.875	26.4
27.75	8.7	24.625	38.15	18.15	9.675	6.45	10.925	16.925	18.475	20.2	15.675
11.75	3.075	3.025	27.075	4.6	13.075	4.725	11.375	25.4	21.35	24.475	12.275
24.775	3.35	48.625	56.05	26.525	29.825	26.5	27.4	35.025	41	34.975	30.35
16.325	17.875	46.575	65.25	36.175	38.55	36.725	40.1	47.825	27.1	34.475	22.175
8.9	4.225	52.15	72.5	19.15	27.225	26	39.3	39.875	33.925	37.825	31.675
6.4	5	29.975	24.05	13.6	12.775	29.2	19.125	15.95	26.525	27.725	30.225
20.85	28	47.8	59.15	41.075	41.075	40.575	55.4	60.175	61.1	63	41.4
13.825	16.875	40.35	66.55	17.525	31	30.875	45.675	43.825	44.275	38.175	24.3
24.3	12.225	26.775	54.6	35	11.25	27.125	52.975	37.25	33.65	36.45	31.575
10.425	11.625	36.625	31.25	17.65	21.725	18.975	34.625	23.65	39.725	35.925	23.975
8.5	14.4	42.55	21.9	43.25	11.1	31.525	25.425	47.775	21.125	29.375	29.7
22.35	3.25	31.2	44.3	11.425	14.775	19.65	21.075	22.775	20.25	28.1	20.8
17.375	7.05	36.625	51.375	17.2	32.45	7.325	37.925	42.95	23.15	53.125	14.45
6.525	0	4.6	57.85	41.325	15.55	32.4	39.075	27.45	46.925	33.9	38.725
7.75	14.8	27.05	42.45	29.3	15.875	24.65	25.325	26.55	35.1	39.9	16.725
19.7	26.5	36.7	53.325	39.675	34.825	37.625	37.15	39.125	26.85	43	26.975
23.775	13.025	32.775	29.3	35.075	20	30.4	25.075	21.3	29.975	24.775	32.3
21.4	26.75	34.35	33.45	40.35	34.25	32.225	47.925	56.675	52.35	62.625	33.075
10.9	4.25	31.225	60.55	29.825	27.375	31.9	21.925	17.25	22.05	27.425	21.725
19.475	3.075	46.475	31.375	28.625	22.95	15.225	38	14.825	33.2	36.525	15
17.175	0	35.05	37.2	19.25	14.925	21.95	30.475	27.675	12.325	29.075	20.525
16.425	12.95	26.55	34	32.2	28.475	32.775	32.7	30.875	32.7	24.175	30.175
16.725	19.375	35.975	65.725	44.125	26.25	15.175	18.125	26.325	43.05	20.35	31.775
20.55	13.65	45.15	64.325	26.875	15.075	23.275	32.225	22.9	31.85	22.1	26.525
13.25	11.8	22.3	68.025	29.65	26.6	17.45	34.3	28.35	17	23.525	29.4
13.95	20.775	19.025	48.7	17.425	17.925	7.25	28.775	29.15	26.1	25.925	14.875
22.65	14.925	29.825	53.925	47	27.8	27.825	28.625	46.325	41.15	41.625	37.125
7.325	0	44.275	36.2	4.6	7.975	3.3	26.7	48.175	19.55	24.875	4.8
0	0	0	27.275	12.3	0	7.125	14	8.8	13.8	7.575	5.125
0	0	0	14.975	2.175	0	0	0	0	5.875	0	0
0	0	10.925	39.475	19	12.35	28.225	26.625	23.95	28.8	22.05	40.175
8.25	0	9.55	30.5	1.975	3.475	9.05	21.55	20.925	11.6	24.175	13.525
8.325	13.025	18.5	32.425	20.075	14.5	17.775	33.2	37.625	18.375	38.575	24.425
15.85	12.275	40.575	44.775	25.875	56.075	25.4	53.35	45.8	43.1	49.675	36.375
17.3	17.275	29.625	40.675	19	25.65	27.625	44.075	43.4	70.275	48.25	32.275
26.2	7.425	59.025	67.55	8.675	16.45	4.025	39.625	54.275	37.325	54.975	23.7
12.025	9.3	31.825	44.65	26.95	25.75	21.75	22.1	37.225	38.8	38.05	32.8
15.975	11.775	39.775	47.1	43.95	16.6	28.7	16.5	19.425	22.075	24	9.3
4.75	9.35	16.9	24.2	26.1	13	9.825	10.875	13.675	26.15	15.375	13.05
17.425	4.975	38.2	48.85	19.575	24.8	25.25	20.9	10.825	31.55	10.55	18.45
25.475	10.275	16.05	42.75	25.675	26.125	25.25	18	12.425	19.5	10.75	17.9
17.275	7.7	37.575	42.2	20.45	32.125	20.225	34.525	44.7	31.825	46.175	30.075
24.975	4.35	71.275	61.625	52.2	19.325	29.675	65.5	54.3	43.275	67.95	28.625
11.625	7.55	44.025	64.575	22.75	11.25	26.7	49.275	39.1	40.325	57.475	20.225
12.275	10.25	23.425	24.9	40.6	25.7	23.55	28.575	27.5	35.15	37.375	22.1
21.6	4.35	48.025	62.175	25.625	19.45	24.725	40.175	43.375	24.625	52.975	30.825
24.15	15.9	36.175	72.525	31.8	15.55	20.275	41.075	40.425	40.4	41.55	38.775
22.675	21.6	26.55	31.05	25.4	23.45	41.475	33.25	29.325	34.7	29.425	23.55
11.2	12.25	37.25	51.2	15.575	10.4	20.15	21.6	24.075	29.85	24.55	20.3
40.675	28.6	21.75	63.025	38.5	31.325	35.325	37.675	30.05	35.325	36.225	26.275
9.475	3.375	34.925	0	14.4	17.35	12.8	26.525	18.75	16	22.175	12.85
36.225	8.65	39.1	29.2	35.5	13.3	43.25	38.05	39.85	53.4	40.275	37.95
18.725	9.125	26.4	38.225	27.15	9.225	30.35	33.35	29.85	35.125	24.675	25.375
33.475	21.8	38.95	77.85	44.65	31.575	34.8	29.5	35.15	34.575	34.125	27.2
26.575	8.2	50.45	52.325	22.4	31.575	24.15	42.1	44.725	26.25	42.15	19.725
15.45	12.15	22.6	36.7	33.675	23.7	14.075	24.3	27.25	17.35	26.35	22.525
15.35	19.725	27.575	43.225	23.875	18.1	26.275	12.825	20.9	20.75	29.95	19.1
10.675	10.125	25.575	28.55	14.925	3.75	13.875	16.075	8.95	39.45	12.15	23.375
16.275	3.875	8.875	26.275	24.15	13.075	14.125	20.425	17.475	14.1	20.7	15.45
11.725	0	19.525	30.3	8.425	0	5.225	23.625	22.5	28.375	23.2	14.3
27.675	8.725	54.525	59.825	32.975	26.775	18.875	40.375	41.15	37.6	41.75	33.95
12.975	12.15	62.1	73.75	17	21.325	18.95	32.325	41.3	36.425	38.7	15.55
3.55	7.95	15.4	40.95	19.85	23.075	19.9	32.775	12.25	16.675	2.4	25.225
16.55	3.625	27.725	46.05	27.4	20.35	33.175	23.875	12.1	39.45	28.825	31.475
21.075	21.7	38.925	65.8	24.7	25.15	28.425	50.1	50.725	52.3	49.675	42.95
25.975	24.375	36.25	18.25	26.675	26.375	25.375	55.8	63.8	36.75	62.25	20.1
17.625	5.875	18.45	56.025	32.575	10.1	26.325	47.375	35.95	42.625	55.975	33.85
23.175	4.475	29.65	35.075	24.775	16.5	24.075	18.35	25.125	36.325	32.425	11.65
24.125	16.25	61.65	82.8	42.35	50.8	20.25	39.15	41.5	36.025	43.725	23.25
30.35	0	32.1	47.9	25.45	41.55	34.675	35.225	48.375	25.025	56.875	31.7
19.525	22.65	42.125	58.7	45.15	48.175	38.575	40.975	46.275	35.9	48.975	39.7
8.15	11.475	32	53.6	47.95	35.3	32.075	58.025	52.375	58.375	48.6	43.95
15.225	8.525	52	49.075	22.9	22.9	24.4	51.4	42.575	52.425	46.5	26.5
18.025	10.375	35.35	62.1	19.25	41.625	13.525	17.85	13.7	23.85	22.025	24.15
15.95	4.575	12.125	51.5	9.675	32.825	20.9	21.325	20.725	19.925	21.375	17.1
28.625	12.8	36.575	46.375	6.925	17.15	3.85	15.35	28.375	20.7	20.5	23.55
9.475	6.175	26.6	28.1	20.675	16.375	14.325	16.175	27.3	21	21.85	6.425
22.275	6.55	27.2	35.5	22.4	15.6	22.275	30.025	30.775	36.675	28.35	36.925
28.025	7.95	66.725	66.15	10.65	9.05	7.575	36.175	19.325	40.875	13.925	18.475
22	9.675	23.675	42.875	8.175	30.075	15.925	26.15	18.1	39.7	26.725	26.7
8.75	3.2	16.35	23.7	16.45	12.375	12	22.25	14.975	18.725	18.7	16.7
8.95	7.025	9.65	16.5	21.825	13.65	19.875	14.525	29.55	32.4	36.925	23.175
33.75	14.825	34.25	45.375	52.575	30.9	34.875	50.425	36.325	48.65	52.625	45.95
38.625	7.775	52.8	51.725	34.025	46.75	48.15	60.575	55.4	45	59.075	46.95
25.075	16.425	56.375	73.425	54.225	36.175	39.575	32.1	34.25	43.95	30.05	46.425
15.525	19.225	41	41.25	22.55	24.15	16.175	32.55	28.8	44.175	54.175	36.5
8.175	13.925	32.3	47.075	35.1	33.35	29.625	21.825	38.5	38.8	30.35	23.2
17.025	12.675	16.4	53.325	31.725	20.4	29.975	29.675	16.7	28.55	26.55	39
27.625	10.85	42.95	77.275	18.525	34.125	35.45	53.325	50.3	54.675	46.375	38.025
4.775	3.675	38.9	26.15	28.025	12.825	34.325	37.275	28.625	35.7	37.9	31.2
12.575	9.325	29.975	35.825	20.125	12.75	26.675	25.225	27.275	16.95	35.725	29.9
20.4	17.05	32.8	69.275	35.725	33.75	25.65	36.775	23.825	31.95	21.325	29.1
14.75	0	34.6	52.475	12.05	20.925	9.25	23.75	17.45	39.225	19.725	17.675
10.95	7.15	19.35	21.775	14.225	6.15	10.775	17.2	14.9	21.05	17.1	17.525
13.95	0	32.9	42.825	22.35	3.5	30.15	17.4	11	30.375	13.5	35.575
18.35	14.675	27.35	34.55	41.65	16.025	34.45	18.425	28.35	23.4	28.7	28.925
19.35	6.525	31.825	23.375	18.35	13.1	22.425	30.625	23.4	39.475	16.825	29.85
7.925	3.025	27.4	45.45	13.15	35.025	16.275	20.225	20.975	18.5	15.2	20.175
23.375	12.325	18.625	51.9	21.825	18.55	14.65	25.125	29.6	39.775	24.325	24.075
17.7	20.825	37.675	50.75	12.525	36.525	26.675	21.25	24.2	27.725	23	23.025
6.8	3.1	17.325	30.625	14.725	6.925	12.725	17.5	27.4	21.2	18.325	17
25.4	0	43.9	30.25	16.2	0	19.1	21.85	28.425	36.375	25.95	29.425
15.75	4.425	62.9	54.725	17.05	12.2	17.475	23.275	22	28	13.725	28.3
9.15	4.15	20.2	38.9	25.45	14.15	22.425	21.1	26.2	45.1	24.375	45.95
21.325	8.9	45.375	81.425	36.85	23.4	23.6	28	26.675	37.875	28.425	29.3
4.4	0	71.75	57.95	17.975	13.95	9.575	15.65	28	29.425	18.175	24.175
10.25	3.075	28.325	58.825	23.925	14.85	20.925	34.15	25.2	28.925	25.425	24.35
0	0	14.3	0	10.925	4.2	29.675	33.875	24	34.4	38.325	32.425
11.775	3.175	12.825	50.675	7.45	8.825	12	35.65	39.025	31.475	44.275	21.1
8.75	10.45	32.625	33.125	25.725	8.95	30.4	44.5	36.075	43.7	45.7	36.275
12.95	14.825	30.8	48.875	18.9	33.4	9.175	22.55	25.225	20.75	31.3	19.25
24.225	3	34.45	62.025	33.425	14.7	8.325	60.725	35.15	43.3	51.95	28.9
14.275	7.025	20.325	33.1	14.75	12.05	20.3	7.05	11.2	26.175	9.325	16.9
18.95	24.2	41.925	42.325	32.95	36.9	24.9	30.775	37.9	40.15	44.175	27
36.425	5.075	27.425	58.375	32.325	6.7	32.925	43.95	45.375	48.95	63.1	34.8
21.925	12.25	25.575	50.275	31.775	41.2	26.475	31.475	37.025	36.475	36.55	34.275
23.9	4.65	29.675	36.9	19.425	6.35	19.425	38.75	30.55	43.6	42.3	35.4
18.025	17.175	18.175	8.025	28.875	33.2	15.575	38.4	27.825	49.225	51.3	19.575
19.6	19.8	41.25	53.15	6.8	15.45	8	23.075	20.875	48.675	14.15	41.55
10.675	9.3	9.075	40.125	13.875	9.25	21.7	17.075	16.675	27.475	20.6	19.175
10.4	8.3	32.125	44.925	46.9	47.875	30	33.475	27.875	41.8	25.525	46
22.775	0	53.075	54.925	28.875	21.325	19.3	50.025	58.525	36.125	56.35	30.8
24.05	11.55	29.175	37.975	43.6	13.525	36.525	35.825	37.2	39.575	51.175	38.825
20	6.1	42.825	58.45	17.6	17.45	17.325	31.225	40.3	34.8	31.5	28.7
19.4	5.65	24.725	39.075	48.2	18.575	50.475	50.875	47.75	27.275	50.1	40.275
18.375	5.125	15.375	31.15	20.275	5.425	22.55	33.375	31.05	26.6	37	25
7.9	5.225	14.35	43.975	24.775	17.1	17.875	40.8	31.525	46.15	58.475	18.65
12.825	20.25	25.5	58.9	34.15	28.55	34.65	24.975	19.575	38.2	22.1	26.65
22.775	10.675	35.05	59.95	21.8	17.125	26	46.65	42.6	26.725	46.675	26.125
25.7	22.3	35.3	32.425	36.875	24.4	45.85	25.35	39.375	44.725	39.7	32.2
20.5	15.375	46.2	69.725	15.95	28.75	18.95	40.075	49	44.15	50.4	27.95
25.35	26.325	17.85	26.325	31.225	9.375	35.45	24.7	46.65	40.6	37.375	19.1
14.15	11.175	31.675	36.475	15.1	21.25	19.1	14.45	11.875	19.025	14.4	13.425
22.65	8.15	53.1	61.9	24.75	12.375	18.3	27.1	32.225	32.775	27.475	19.65
10.1	11.875	32.525	33.55	8.875	8.125	8.45	26.425	24.9	22.85	21.15	22.85
13.3	15.525	32.075	50.125	22.4	34.025	22.575	26.05	30.3	29.95	24.475	33.1
45.65	19.975	50.8	79	46.275	41	39.775	27.875	35.925	60.325	40.85	62.55
23.05	4.375	41.125	28.1	28.975	0	20.4	40.2	20.525	35.55	42	53.7
28.85	30.4	38.625	79.4	28.45	45.05	33.8	35.825	44.075	43.275	35.025	30.7
6.475	12.625	43.975	69.275	38.475	22.95	16.225	23.8	29.85	34.875	21.5	21.475
35.275	13.05	35.1	16.075	9.175	6.375	12.925	26.575	31.9	19.775	52.625	18.8
16.1	11.725	24.9	34.975	9.4	10.325	10.65	10.125	6.05	27.65	5.775	17
8.75	3.7	13.775	39.2	23.45	11.95	17.8	26.525	11.775	27.125	9.85	14.625
14.1	16.75	25.25	45.275	24.5	4.5	13.225	26.025	23.825	52.05	26.525	18.425
23.225	0	11.975	23.775	21.2	17.45	19.925	15.125	14.15	17.075	24.6	19.85
4.25	0	16.15	5.325	6.05	3.95	7.875	19.4	33.075	22.775	23.975	42.05
0	0	0	0	10.1	0	16.2	26.05	34.225	12.175	27.15	31.75
4.875	0	4.15	10.375	10.55	0	11.1	11.05	4.875	17.25	6.95	10.65
7.575	0	30.125	31.8	19.3	3.35	13.55	15.85	23.45	15.375	21.775	29.125
7.75	0	15.65	36.95	4.95	15.8	11.75	21.5	26.175	21.325	22.9	17.75
4.5	0	3.625	17.375	0	3.05	16.4	7.775	4.7	11.875	9.5	10
0	0	10.65	14.25	0	6.1	0	7.8	15.225	2.85	10.875	0
2.75	0	6.7	22.05	0	0	3.125	0	0	2.075	0	0
6.175	3.5	0	9.075	3.675	3.275	9.05	8.275	9.3	2.15	6.975	3.125
8.725	3.275	20.375	61.9	10.4	27.2	6.575	32.8	31.275	41.925	30.4	18.825
3.225	3.625	23.95	39.375	9.275	9.45	13.025	45.925	32.125	30.45	45.625	20.525
22.575	9	46.9	59.7	31.6	8.825	22.875	30.8	51.35	49.6	36.275	22.55
11.1	10.675	17.8	28.7	29.125	13.55	25.05	42.95	28.275	33.775	25.6	21.95
26.2	13.225	27.125	28.225	21.5	22.325	32.25	42.025	51.05	62.525	65.975	35.3
10.275	9.175	20.6	61.275	16.4	44.725	18.025	9.525	11.425	22.95	28.5	19.825
0	12	7.125	23.875	24.875	7.65	12.2	6.45	22.65	21.975	12.175	9.225
6.925	10.175	22.825	18.1	50.2	8.325	29.425	28.8	32.025	31.45	27.1	37.95
20.05	0	19.7	72.825	40.575	32.675	31.8	60.175	47.325	30.025	58.775	36.025
35.925	21.1	59.475	60.7	24.025	13.5	30.3	18.575	27.625	36.3	35.325	24.375
21.4	28.775	31.5	62.825	24.025	37.45	30.675	25.4	20.05	26.525	31.025	22.4
19.325	7.2	18.475	37.55	37.275	6.425	14.875	27.075	25.675	26.75	29.575	17.75
0	0	10.525	3.625	8.3	6.625	7.9	14.45	14.625	25.375	22.825	14.8
20.675	18.2	42.1	53.3	17.95	40.35	9.1	32.9	36.575	52.6	29.025	18.675
22.95	4.725	5.75	36.025	15.05	3.9	9.425	23.175	27.75	10.5	30	26.55
20.35	8.7	27.675	27.575	15.1	39.25	12.75	9.475	5.225	27.325	13.025	12.2
7.45	6.3	14.525	37.475	12.9	12.35	15.075	12.45	10.65	23.675	11.5	11.125
13.8	8.45	11.675	26.5	9.175	20.225	13.25	23.275	18.6	21.45	17.1	17.55
8.025	12.275	19.9	48.475	39.775	30.65	25.35	29.3	19.625	15.85	26.3	29.65
16.925	11.825	57.475	48.25	22.95	17.275	18.3	39.375	30.325	37.4	36.15	29.475
22.625	14.5	52.225	19.9	34.925	37.475	39.025	41.5	45.2	46.075	46.55	60
9.075	10.85	14.1	19.425	11.05	15.325	9.725	32.95	18.425	33.725	24.625	20.85
18.125	23.55	39.375	45.475	53.15	32.325	41.7	38.05	33.9	52.225	40.925	30.325
6.9	12.325	24.275	35.375	21	22.775	20.85	32.575	16.15	33.5	30.675	23.875
13.15	12.125	30.1	63.425	28.375	13.475	16.85	50.575	40.65	32.2	61.375	27.925
6.725	16.725	8.375	37.725	7.4	6.275	16.55	20.15	24.9	15.325	37.625	15.4
39.85	12.875	66.15	78.825	53.25	30.175	47	59.85	57.6	72.1	64.175	52.85
34.825	33.625	49.275	78.8	43.375	41.7	41.35	36.35	37.825	54.3	45.15	42.5
28.975	16.325	49.8	57.3	22.4	26.65	21.15	44.475	45.625	53.9	41.6	24.075
25.025	21.475	36.375	66.375	39.075	53.125	35.425	43.025	42.05	47.125	43.4	32.575
29.425	32.15	42.3	66.65	30.525	21.2	26.425	41.675	41.425	54.375	48.475	21.35
12.15	3.975	20.9	0	31.7	8.325	12.9	25.525	18.05	31.65	28.4	14.7
5.95	12.6	11.7	38.35	23.675	6.8	12.7	20.05	16.8	28.675	20.15	21.35
31.875	25.7	54.95	69.225	18.675	29.575	18.7	28.7	16.825	24.65	26.6	20.175
5.525	4.85	10.625	29.175	11.95	2.975	16	19.725	29.95	10.35	25.7	22.55
12.425	0	18.025	37.4	18.275	6.625	13.25	20.375	18.675	20.55	19.775	14.075
15.45	3.075	15.5	10.55	12.175	16.175	14.225	15.225	19.825	30.35	13.275	20.1
9.3	6.75	11.175	11.1	19.125	4.1	19.825	22.55	18.85	21.275	26.425	17.7
21.725	0	19.125	64.375	15.95	4.6	11.55	50.475	46.225	46.1	63.7	38.325
21.725	21.275	60.45	78.3	35.025	35.025	34.45	41.15	40.475	60.4	25.875	46.575
33.1	40.85	37.175	48.25	30.65	30.525	28.225	27.9	32	40.95	35.875	22.325
18.75	18.15	26.775	74.1	39.425	36.75	24.9	59.075	60.3	55.725	69.525	58.625
19.875	11.675	34.1	66.775	13.675	21.375	16.95	21.55	28.75	28.75	31.5	20.75
7.55	0	3.6	0	0	4.525	1.8	3.35	12.675	0	3.8	10.3
9.85	0	43.325	61.2	23.825	24.375	26.725	30.95	26.15	33.325	36.275	18
17.575	5.4	39.075	78.725	34.425	31.7	31.4	29.175	29.525	51.025	40.825	29.2
18.15	4.075	40.65	24.45	22.45	4.95	24.425	41.675	44.05	30	43.6	33.5
17.9	9.85	60.975	38.5	24.375	18.65	19.5	35.55	37.75	13.425	54.225	10.875
23.15	22.95	33.475	47.75	22.5	16.3	24.4	40.3	29.6	36.525	39.9	25.825
6.85	3.6	25.225	37.175	17.325	15.25	9.125	31.175	33.475	22.525	41.15	8.725
21.525	0	35.725	38.45	54.275	11.05	38.625	36.6	36.3	46.1	44.325	27.3
26.225	13.85	44.275	79.375	30.425	36.3	35.45	37.575	36.45	40.325	46.575	24.025
24.3	0	47.05	30.85	36.225	18.35	16.075	56.375	47.425	38.45	53.725	38.725
26.375	20.9	29.6	57.475	22.65	32.375	12.025	34.675	30.875	17.1	37.325	34.025
4.8	0	15.725	0	13.25	0	18.35	22.925	27.35	30.3	32.65	12.85
6.65	0	3.25	11.975	24.225	3.625	9.475	21.675	14.875	19.25	17.8	17.5
18.275	7.925	19.15	29.4	18.25	11.25	12.45	26.775	18.05	34.475	16	15.1
17.65	8.975	16.125	24.875	4.825	17.175	10.325	16.25	31.575	28.4	25.375	17.15
0	0	4.975	0	4.8	0	0	0	0	0	0	0
0	0	0	19.275	0	0	0	4.425	7.575	0	0	0
0	0	0	0	0	0	0	0	0	5.15	0	0
0	0	0	0	0	5.8	0	0	0	0	0	0
0	0	22.55	20.975	2	19.275	1.675	12.775	15.8	2	23.4	0
3.475	0	13.875	31.1	3.65	12.55	7.6	19.375	24.425	14.125	32.9	4.8
2.85	0	8.925	39.3	16.4	20.025	14.425	26.55	14.075	28.925	29.375	14.225
3.5	3.7	25.125	51.6	14.075	24.25	8.225	16.225	14.325	19.3	27.35	22.825
6.95	9.65	33.95	45.525	24.025	2.825	14.45	26.55	28.075	33.85	27.5	18.725
19.975	4.4	54.075	35.325	13.45	14.825	19.025	35	47.175	43.925	51.95	29.625
12.075	17.475	45.25	52.05	24.75	22.025	26.325	25.9	22	44.375	25.625	20.325
19.125	3.65	38.375	28.475	9.625	19.45	15.375	12.65	21.175	38.275	32.55	15.525
26.375	7.4	32.55	41.3	31.45	18.625	28.1	25.825	19.8	32.8	17.975	25.3
14.05	4.025	22.05	30.725	15.5	14.625	17.325	17.1	21.825	29.775	24.6	16.575
11.725	4.7	31.25	32.5	6.8	25.475	7.15	16.65	24.675	22.55	28.7	31.925
0	3.15	5.05	11.6	8.225	0	10.375	15.025	17.1	17.325	19.55	10.475
0	5.3	18.775	44.15	33.225	13.425	22.875	37.125	33.925	42.925	32.875	25.9
11.025	12.6	15.425	39.625	44.725	20.075	32.15	25.25	28.95	34.25	23.7	34.075
20.275	15.65	44.925	60.075	14.65	14.575	17.7	34.25	45.575	57.975	53.55	19.825
20.225	13.2	41.975	56.275	20.175	17.7	28.025	35.775	48.475	57.65	31.1	11.625
15.425	0	23.6	29.25	12.925	12.575	14.8	29.575	20.05	15.575	27.35	11
22.375	13.1	31.375	63.8	14.6	36.6	42.825	24.4	22.675	43.35	25.4	13.975
19.3	11.05	40.425	61.625	4.25	15.325	7.4	31.925	24.875	15.95	34.975	12.725
13.475	4.35	17.525	15.225	26.1	16.25	15.6	30.875	26.475	13.025	16.4	5.3
2.65	6.775	34.925	56.225	16.15	18.2	12.225	29.05	51.125	23.875	62.45	11.45
9	4.275	28.075	63.35	15.575	10.175	7.175	17.475	22.325	30.325	13.375	21.7
22.9	3.025	43.025	76.725	33.35	19.075	46.5	29.3	28.3	56.45	30.5	30.325
16.725	4.825	32.9	57.425	18.3	26.2	14.1	28.1	26.15	25.95	36.95	16.925
14.55	0	14.175	17.5	5.95	0	8.575	48.625	55.25	36.8	33.7	14.175
9.5	7.175	12.425	42.75	23.65	24.375	21.075	10.975	11.7	37.4	27.45	25.15
3.6	3.625	44.05	12.675	2.05	22.775	5.1	9.1	24.375	15.1	20.675	2.675
2.625	0	20.9	25.65	21.7	12.775	15.25	21.375	17.825	27.6	27.6	13.825
19.7	0	30.95	34.8	29.575	41.55	22.075	28.275	34.425	27.225	54	19.575
20.1	8.075	33.35	55.225	15.3	8.175	21.675	23.775	17.525	28.9	16.45	22.825
14.975	6.375	17.35	43.3	24.775	20.6	14.675	27.575	37.625	49.5	27.175	26.15
15.425	3.2	17.6	9.425	19.8	18.1	26.925	28.05	21.525	30.2	29.4	14.675
11.075	8.675	21.825	55.275	21.525	23.725	14.5	36.675	45.025	35.575	35.025	18.175
20.325	14.5	44.375	55.4	25.675	20.05	25.55	58.975	45.125	16.85	57.525	17.45
6	3.525	34.2	24.475	13.225	21.25	15.5	31.575	24.4	25.05	24.05	8.65
17.2	15.525	19.875	54.075	6.575	44.8	5.9	15.15	35.15	11.475	18.6	7.275
11	9.225	11.45	46.925	29.25	9.25	13.925	25.575	22.575	45.575	23.05	17.525
14.525	7.675	6.65	7.1	6.55	7.825	17.45	20.65	20.375	18.125	23.15	15.55
17.3	15.875	7.3	35.8	13.15	26.15	13.9	9.475	37.625	27.4	10.475	13.825
7.45	4.675	40.5	44.05	5.375	30.725	12.05	22.275	30.425	19.45	38.1	12.85
8.95	0	14.65	18.8	19.85	14.875	24.2	28.675	46.15	35.275	33.575	26.025
7.925	0	0	11.525	2.775	0	8.5	17.8	28.05	26.2	13.975	11.5
21.625	9.05	42.25	66.025	19.175	29.45	17.65	32.5	30.025	47.125	42.55	30.525
37.425	13.45	28.375	35.6	30.4	27.05	26.575	35.4	38.8	38.15	54.1	27.775
26.45	12.45	59.825	15.05	26	21.45	16.35	23.775	20.25	23.975	39.1	15.75
16.1	3.75	13.825	42.3	17.225	26.7	19.825	39.125	36.15	40.425	32.6	17.575
10.4	3.475	17.075	27.35	20.625	15.9	28.975	18.85	22.8	32.15	16.975	18.525
16.625	12.35	26.475	27.85	22.7	19.2	12.4	26.425	20.575	40.725	15	19
12.225	3.275	25.025	24.625	22.35	7.975	21.525	24.375	22.625	23.575	27.25	20.575
8.4	0	21.575	57.075	15.375	11.25	16.85	27	16.7	44.075	27.625	21.85
14.75	10.75	26.125	42.625	7.6	17.375	7.95	27.55	31.15	35.9	24.1	16.65
13.625	8.975	18.225	20.075	7.6	27.4	10.475	14.45	18.875	13.825	17.525	21.4
11.925	10.15	21.25	54.325	7.575	17.1	15.175	23.825	17.6	36.775	20.325	31.4
15.075	4.025	15.75	56.6	34.375	19.125	14.15	21.475	12.6	23.825	5.375	21.5
8.625	12.4	17.325	30.925	16.85	10.225	14.75	19.475	11.675	31.75	15.475	27.075
8.775	9.925	9.2	4.625	20.6	19.75	20.35	19.175	10.15	17.85	18.25	23.125
8.55	3.025	56.375	54	12.475	18.925	15.625	37.05	50.1	31.725	50.825	20.4
0	0	0	0	0	0	0	0	0	0	0	0
0	0	3.525	3.875	0	0	0	0	0	0	0	0
0	0	0	5.075	0	2.85	0	2.075	0	0	0	0
0	0	0	15.8	0	0	0	0	0	0	0	0
2.95	0	0	20.275	0	0	0	0	0	2.5	0	0
0	0	10.225	7.575	0	0	0	0	0	3.325	0	0
0	0	3.875	10.45	0	0	0	0	0	0	0	0
0	0	10.5	6.25	0	6.775	0	0	0	0	0	0
0	0	5.625	28.75	2.4	4.675	7	15.35	11.25	21.65	23.625	19.5
4.9	3.55	7.2	52.425	14.725	9.575	19.925	21.4	12.075	35.75	14	31.35
3.475	0	20.75	8.125	6.45	11.725	6.5	4.1	4.425	8.425	12.25	12.425
12.625	6.425	16.375	33.225	37.2	15.725	28.55	10.725	18.8	20.5	10.625	23.95
7.05	0	21.85	33.8	0	7.3	5.775	17.325	22.025	20.475	32.775	20.575
13.85	3.2	35.15	36.175	12.075	20.5	12.925	24.825	23.85	13.025	21.525	23.025
14.625	4.025	32.65	57.05	17.775	14.3	19.35	28.95	27.8	32.525	38.275	23.8
5.1	0	15.8	12.875	12.15	3.4	10.7	12.65	19.2	15.65	11.15	17.8
5.075	0	34.3	50.5	28.475	10.5	29.475	27.725	34.7	35.375	23.475	26.05
30.725	7.4	13.3	33.875	23.975	10.05	28.225	25.225	17.425	42.175	26.025	32.075
10.95	18.975	37.575	38.35	43.3	28.625	30.625	24.075	22.2	15.925	29.875	15.125
14.95	10.725	15.825	57.15	12.65	19.775	18.625	46.875	43.35	35.625	45.15	15.8
8.525	3.875	10.525	13.975	12.625	3.675	9.375	14.9	14.95	11.475	13.275	11.925
16.275	4.725	3.325	27.375	23.875	13.225	29.075	24.95	20.35	32.55	20.6	20.975
0	0	0	12.125	2.375	0	19.55	11.9	18.025	10.55	15.025	13.4
0	0	8.5	12.4	9.225	6.35	11.525	4.65	0	11.5	0	11.375
8.075	8.425	29.6	52.05	16.95	13.9	13.025	22.075	21.175	35.55	31.275	8.2
2.95	3.6	13.3	15.575	27.875	11.4	21.175	22.175	31.075	21.425	32.25	14.95
10.3	9.15	10.35	36.85	17.825	0	17.45	31.65	23.425	30.875	39.35	16.2
14.375	11.15	28.3	20.95	22.85	18.425	27.725	13.85	9.7	23.55	6.675	17.55
7.225	3.6	21.425	25.8	8.1	6.475	12.05	21.95	15.1	9.325	12.45	13.125
11.825	3.575	9.7	18.075	25.4	8.875	24.525	11.75	11.8	28.35	17.6	8.425
11.6	3.55	20.675	33.975	14.425	3.125	17.75	16.325	10.95	19.625	17.25	15.925
11.25	0	22.925	44	20.225	8.625	25.275	27.725	31.8	21.125	30.275	28.375
16.7	16.475	16.7	43.075	20.475	12.825	27.625	30.175	23.775	45.475	44.825	26.7
3.325	6.825	15.45	34.9	7.1	3.25	10.45	16.625	18	18.75	28.875	21.125
9.95	0	14.075	20.5	14.6	4.125	22.25	3.925	12.6	21.575	8.675	16.45
15.575	11.875	14.775	27.025	15.55	9.95	10.875	24.575	25.775	17.725	31.725	19.25
8.575	4.725	16.75	30.075	18.25	24.7	20.325	24.625	20.775	28.5	32.05	23.35
25.75	7.725	28.425	48.675	35.65	17.85	20.375	13	13.9	28.85	19.7	12.325
5.75	3.275	35.55	29.65	22.725	16.425	11.65	14.85	26.575	10.75	20.875	15.075
18.1	9.725	15.75	40.325	12.65	8.4	17.025	20.1	6.275	14.125	11.775	12.525
16.625	3.9	12.3	23.925	18.7	3.9	13.975	23.9	18.125	23.875	19.3	20
9.925	10.25	38.875	46.225	21.6	20.15	19.725	31.575	22.7	39.75	57.625	18.95
3.575	4.15	19.1	43.475	14.625	11.375	24.475	27.725	18.6	37.7	12.1	12.85
22.2	3.575	34.575	36.1	38.25	11.225	20.55	30.225	27.725	27.65	31.725	18.725
14.8	11.95	29.675	14.225	8.075	3.6	17.325	25.25	25.675	41.2	36.4	19.1
13	12.225	32.275	32.25	8.8	12.775	7.8	31.375	29.85	27.275	39.45	12.525
15.025	8.125	13.3	14.925	16.7	10.525	43.05	14.625	14.225	41.875	24.4	24.75
32.675	15.2	41.65	48.925	42.3	34.25	35.65	56.475	35.65	43.6	28.75	28.075
6.75	3.2	23.625	45.925	27.075	12.45	19.8	32.175	32.325	41.775	21.2	15.825
15.85	7.9	34.6	74.05	37.75	22.05	21.3	49.225	42.5	44.025	32.575	20.225
4.825	4.45	40.775	36.65	20.225	10.25	13.775	18.4	9.5	23.175	13.45	16.85
4.25	8.95	16.625	37.275	10.375	24.125	16.4	32.85	24.275	36.475	19.3	14.075
11.6	3.375	22.5	28.925	26.375	7.325	6.9	10.425	6.875	16.1	12.625	9.075
12.1	17.125	48.675	18.725	39.425	13.85	21.25	24.9	31.45	40.65	41.775	16.925
7.1	6.675	13.875	22.6	12.175	12.9	12.075	18.65	28.225	29.225	18.8	19.375
19.35	0	33.975	31.975	9.7	20.3	11.225	23.95	26.925	13.5	28.975	15.625
19.475	3.775	23.75	49.625	22.4	14.025	29.875	35.925	36.775	17.45	36.8	26.375
16.025	18.025	42.05	13.625	35.875	36.225	48.925	41.525	33.8	18.675	25.925	34.925
30.425	8.05	49.65	69.625	31.6	32.825	29.175	23.925	34.375	39.1	45.35	29.625
28.575	14.85	27.325	65.15	19.25	25.75	25.3	48.9	39.85	41.8	40.875	26.875
11.925	15.675	7.95	27.225	8.9	10.825	19.725	28.55	20.175	26.825	34.075	8.95
21.125	5.775	32.125	39.55	11.7	16.275	3.9	14.375	12.65	20.7	21.4	15.45
22.525	0	38.95	29.925	19.85	14.325	19.2	24.525	18.625	19.65	12.225	17.8
21.1	0	14.125	19.05	19.975	6.5	16.05	13.175	23.275	16.975	8.525	16.55
0	0	0	0	8.825	0	9.575	12.1	16.05	21.225	21.525	20.45
0	0	9.975	16.925	20.15	5.725	14.1	24.35	16.45	14.475	10.925	32.05
0	0	22.225	26.475	11.475	0	12.75	18.95	15.025	8.1	15.6	13.85
0	0	0	0	0	0	3.85	0	2.75	9.25	0	11.475
0	0	0	0	0	0	3.65	4.175	0	4.025	0	3.9
0	0	0	0	8.175	0	4.35	0	4.75	4.6	9.1	3.025
0	0	0	0	9.275	0	1.75	0	0	7.325	0	8
0	0	0	0	4.725	0	5.525	5.125	0	7.7	0	11.55
0	0	0	0	0	0	0	2.275	4.6	0	8.475	6.775
0	0	0	0	0	0	0	3.85	0	4.025	10.525	4.25
0	0	0	0	0	0	0	0	0	0	0	0
0	0	0	0	2.075	0	4.5	5.65	7.375	1.65	10.25	2.4
0	0	0	0	0	0	0	0	2.9	0	4.525	1.4
0	0	0	0	2.525	0	2.15	13.05	12.6	3.65	16.4	3.85
0	0	0	0	4.825	0	5.025	0	0	8.275	0	13.525
0	0	10.85	6.125	18.4	5.4	10.175	15.65	11.4	15.975	10.1	6.25
0	0	0	0	0	0	0	5.225	2.125	6.325	7.3	20.85
0	0	0	0	0	0	0	7.025	7.125	3.1	11.275	0
3	0	6.825	7.325	2.475	3.55	6.625	9.225	3.375	3.9	7.525	4.025
2.8	0	0	24.475	0	5.25	1.375	7.55	3.775	1.8	16.175	12.175
8.175	3.675	12.35	23.55	7.475	4.325	11.975	42.3	30.15	21.325	38.825	14.7
2.525	0	5.25	32.3	18.125	3.875	15.825	18.75	15.275	29.325	28.25	25.875
16.325	9.35	33.35	35.675	22.2	12.975	8	30.175	35.175	36.725	42.325	18.75
3.025	14.5	8.15	18.8	15.425	7.075	9.875	23.675	29.075	41.225	21.125	13.325
11.925	3.35	24.025	56.175	32.575	4.7	14.625	26.675	34.475	18.95	36.75	17.125
13.925	6.475	9.5	33.5	33.125	16.575	27.475	20.675	13.7	20.325	19.5	25.675
2.825	0	5.75	5.075	2.225	3.125	2.15	7.225	9.45	8.9	3.025	6.4
0	0	30.875	39.025	19.625	0	12.425	16.05	15.375	20.3	11.075	10.575
6.775	0	23.25	41.35	25.625	12	9.55	30.35	23.9	32.775	48.275	24.4
17.55	9.025	12.625	46.725	30.375	16.475	21.95	29.7	26.475	22.575	49.175	22.725
2.55	3.15	20.675	39.625	35.325	7.375	41.175	46.825	21.35	42.525	32.675	23.05
5.925	10.625	18.375	30.8	23.95	12.4	16.1	20.075	15.45	18.275	14.6	20.725
6.025	0	23.8	14.675	26.6	7.675	12.375	26.675	19.1	15.25	37.275	14.3
12.9	4.675	13.325	11.3	20.525	16.325	19.6	7.925	6.575	11.925	10.7	22.225
14.5	3.475	27.725	16.475	24.75	8.55	19.125	21.975	24.4	14.675	20.5	19.05
15.875	6.65	5.475	43.95	13.325	8	23.375	29.7	29.625	40.125	34.075	21.675
8.075	0	5.45	20.95	9.175	15.45	19.15	15.825	11.7	17.875	12.125	14.075
10.4	3.4	16.65	32.6	9.5	3.925	9.6	17.15	27.975	13.425	16.175	14.875
17.6	6.725	22.65	30.1	14.5	16.975	9.6	21.125	29	11.85	23.15	21.05
8.65	14.075	27.15	61.525	21.45	8.475	10.475	16.55	18.3	52.575	19.4	20.9
16.625	3.275	45.975	23.95	16.2	18.1	7.275	9.8	17.325	2.6	16.675	20.6
14.625	0	25.325	25.95	34	19.4	21.375	15.45	10.725	8.1	24.35	20.475
15.475	0	6.85	15.575	18.725	2.925	11.575	11.975	8.8	29.275	22.9	20.6
28.575	14.575	41.625	44.75	30.175	18.925	39.75	29.7	36.925	41.15	37.65	42.35
14.025	0	15.7	0	12.5	0	15.175	23.9	15.55	16.1	20.925	13.375
20.15	4.375	28.7	41.325	20.55	24.25	21.125	29.25	37.525	33.225	40.875	22.25
15.125	11.725	17.1	54.775	38.425	18.35	23.825	35.85	28.75	46.525	25.475	20.375
0	4.05	0	7.1	13.025	0	13.05	20.125	11.475	22.25	17.85	18.1
29.35	16.575	38.325	26.65	15.525	12.525	13.625	34.75	29.425	24.15	39.9	21.525
13.3	0	13.275	25.1	15.325	6.65	12.55	11.975	21.675	37.125	25.275	4.35
7.825	6.375	19.225	21.125	18.175	20.425	18.825	11.925	13.225	19.225	5.9	16.5
0	6.9	0	19.175	34.25	3.8	10.025	12.95	16.275	7.5	16.975	10.225
3.425	7.325	10.05	11.45	16.725	24.075	4.1	3.525	9.5	5.5	7.325	9.325
13.2	7.85	18.425	39.15	20.425	11.425	13.575	14.8	18.85	5.775	17.1	11.675
5	3.725	12.775	39.6	21.625	12.725	11.425	17.3	18	24.525	22.275	19.275
8.4	0	28.425	31.6	7.35	6.425	12.025	5.35	10.6	14.325	8.95	12.825
9.125	0	9.8	13.175	28.2	0	17.175	5.675	4.375	4.725	9.475	28.9
5.475	0	0	0	25.475	15.075	10.35	13.875	5.075	10.95	13.75	26.175
9.05	0	0	0	3.825	0	6.075	14.5	7.45	9.05	18.05	12.075
0	0	36.125	9.5	35.05	0	14.95	17.125	21.1	28.25	17.975	31.675
0	3.1	0	0	6.75	0	6.125	19.675	15.175	12.475	10.575	17.25
5.525	0	9.525	6.625	18.65	0	11.875	12.45	11.175	4.675	17.025	7.175
0	0	0	0	3.3	0	2.7	0	0	0	2.75	4.35
6.775	0	5.175	11.875	0	0	2.175	3.95	2.35	14.95	2.45	11.6
0	0	5.5	15.65	0	0	0	25.925	23.975	15.925	15.05	3.45
2.15	5.2	8.25	25.25	23	8.525	7.325	17.525	17.75	15.075	28.425	15.25
16.625	21.925	39.525	55.65	25.925	12.375	20.225	30.775	25.325	29.625	15.925	24.375
8.925	9.925	14.025	34.975	22.75	15.9	17.975	7.125	13.525	19.425	13.125	24.525
2.425	4.35	5	26.375	13.075	7.7	14.775	11.65	21.325	31.6	58.925	25.2
3.625	4.4	33.325	34.75	29.95	10.05	28.05	25.8	31.15	16.425	38.925	15.925
5.55	4.275	11	22.1	23.45	10.85	22.075	25.075	20.05	46.675	25.8	27.275
0	4.025	14.025	14.5	7.525	16.275	15.675	25.825	11.575	9.975	15.75	32.4
12.775	5.8	25.65	17.525	15.675	4.25	18	20.5	27.35	11.975	34.175	8.175
3.775	12.575	22.675	35.325	29.5	10.2	8.575	15.95	13.75	16.775	21.2	16.175
13.45	4.475	20.55	12.2	32.875	13.65	17.75	19.05	17.45	15.275	22.25	24.15
13.7	16.2	8.675	23.675	25.05	21.075	12.175	21.25	17.25	9.275	13.2	16.65
22.475	14.55	37.725	49.125	24.425	7.825	15.575	21.25	33.275	19.925	23.025	15.6
17.15	4.55	24.925	20.825	20.925	26.275	13.325	18.075	11.775	19.375	16.425	16.55
9.95	6.525	32.2	26.55	36.675	4.825	17.65	20.65	23.775	15.4	17.1	22.95
8.725	3.175	8.325	25.4	21.425	7.7	14.4	26.35	24.425	22.55	21.125	12.75
9.8	0	0	3.3	12.2	3.125	6.025	25.575	14.125	7.225	16.55	11.975
0	0	9.125	15.625	18.375	12.7	26.275	18.1	20.95	19.275	21.225	15.675
6.65	0	0	0	17.725	0	18.75	21.725	15.95	14.825	19.3	24.575
0	0	0	0	6.75	0	6.05	9.9	5.55	9.925	3.525	19.15
0	0	0	0	0	0	5.9	0	0	0	0	1.725
0	0	4.25	0	0	0	1.875	0	0	3.95	0	2.1
0	0	0	0	2.55	0	1.7	2.525	2.35	2.625	6.775	5.9
0	0	0	4.75	6.7	0	1.575	4.55	2.35	17.625	2.1	0
0	0	0	0	0	0	0	0	0	2.8	2.65	2.525
0	0	10.3	3.425	0	0	0	0	0	0	0	0
0	0	0	0	0	0	0	0	0	2.1	0	0
0	0	10.775	19.15	0	0	0	0	0	2.425	1.825	0
2.95	0	41.875	20.55	0	0	3.85	4.65	7.9	4.9	8.7	1.85
0	0	0	0	0	0	0	6.55	4.8	0	6.3	0
0	0	0	0	0	0	0	0	0	0	0	0
0	0	4.25	13.75	0	0	0	0	0	8.3	0	0
0	0	9.25	0	0	0	0	0	0	0	0	0
0	0	13.525	0	0	0	0	0	2.1	2.425	0	0
0	0	0	8.1	0	0	2	2.7	0	0	0	2.575
0	0	8.225	18.35	3.425	0	0	0	1.975	3.225	0	0
0	0	0	0	0	0	0	0	0	0	0	0
0	0	0	0	0	0	0	0	0	0	1.65	0
0	0	0	0	0	0	0	3.225	0	0	1.65	0
0	0	0	0	0	0	0	3.025	0	1.675	0	0
0	0	0	0	0	0	0	0	0	0	0	0
0	0	0	0	0	0	0	0	0	0	0	0
0	0	0	0	0	0	0	0	0	0	3.325	0
0	0	0	3.05	1.95	0	0	1.925	0	0	0	0
0	0	0	3.975	0	0	0	0	2.25	1.65	0	3.8
0	0	0	0	0	0	0	1.925	0	0	0	0
0	0	0	0	0	0	0	4.375	2.025	0	1.625	3.375
0	0	3.2	3.3	4.2	0	0	0	0	0	2.95	1.55
0	0	0	0	6.55	0	1.55	0	0	1.675	0	5.675
0	0	0	0	0	0	0	0	0	0	5.25	0
0	0	0	5.65	6.75	0	1.6	2.525	0	1.825	1.875	2.8
0	0	3.55	5.225	0	0	0	0	0	4.25	0	0
0	0	0	0	0	0	0	0	0	0	0	0
0	0	0	3	0	0	0	0	0	3.525	0	0
0	0	0	4.15	0	0	1.375	3.375	0	0	3	2.025
0	0	0	0	0	0	1.75	0	0	3.5	0	0
0	0	0	0	0	0	0	0	0	0	7.05	0
0	0	0	0	2.55	0	0	3.65	1.625	7.2	4.275	0
0	0	0	3.85	0	0	0	0	2.8	3.325	0	0
0	0	0	3.45	0	0	0	0	1.65	10.425	0	1.55
0	0	0	0	4.35	0	0	3.05	0	2.85	2.475	1.7
0	0	0	4.8	0	0	0	0	0	4.475	0	0
0	0	0	0	0	0	2.15	3.375	0	4.55	4.95	6.8
0	0	0	0	0	0	0	1.875	2.25	0	2.6	0
0	0	0	0	2.6	0	2.3	5.2	1.625	10.825	0	1.85
0	0	0	0	2.05	0	0	2.3	2.975	0	6.6	0
0	0	0	0	0	0	0	0	0	0	0	0
0	0	0	0	6.125	0	0	0	0	0	0	0
0	0	0	0	0	0	0	0	0	2.45	2.575	4.3
0	0	0	0	0	0	1.925	0	0	0	0	0
0	0	0	0	0	0	0	0	0	0	0	0
0	0	0	0	0	0	0	0	0	4.7	0	0
0	0	3.45	0	0	0	0	0	0	0	2.05	0
0	0	0	6.8	3.05	0	0	0	0	0	0	1.45
0	0	0	4.5	0	0	0	0	0	0	0	0
0	0	0	0	0	0	2.725	0	0	3.45	2.05	2.625
0	0	0	0	0	0	0	3.45	1.775	2.475	1.8	0
0	0	0	0	1.9	0	2.15	0	2.25	0	1.975	0
0	0	0	0	2.35	0	0	2.4	1.85	5.4	0	0
0	0	3.1	3.05	0	3.875	0	0	2.1	0	0	2.075
0	0	0	3.725	0	0	0	0	0	2.2	1.9	1.625
0	0	0	0	0	0	0	0	0	0	0	0
0	0	0	0	0	0	1.575	0	0	4.425	0	0
0	0	0	0	0	0	0	0	0	0	0	3.925
0	0	0	0	0	0	1.45	0	1.675	0	0	0
0	0	0	0	2.15	4.6	0	0	0	9.25	2.05	1.675
0	0	0	0	4.375	0	0	0	0	0	0	0
0	0	3.425	11.575	2.125	3	0	0	0	0	0	4.075
0	0	0	0	0	0	0	0	0	0	0	0
0	0	0	0	0	0	0	1.875	1.85	2.5	2.6	5.125
0	0	0	8.5	6.425	0	1.775	1.9	1.9	5.375	0	0
0	0	0	3.525	0	0	0	0	0	0	1.775	3.975
0	0	0	0	0	0	0	0	0	0	0	0
0	0	0	0	0	2.625	1.625	0	0	8.85	0	0
0	0	0	0	6.425	0	1.675	2.05	0	5.5	4.8	4.8
0	0	0	9.5	0	0	0	0	0	1.675	0	5.325
0	0	3.35	7.5	0	0	0	0	0	0	0	3.225
0	0	0	0	0	0	0	0	0	0	0	1.675
0	0	0	0	0	0	0	0	0	0	0	0
0	0	0	0	0	0	0	0	0	0	0	0
0	0	0	0	0	0	0	0	0	0	2.55	0
0	0	0	3.5	0	0	0	0	0	0	0	0
0	0	0	3.1	0	0	0	2.025	2.125	0	0	0
0	0	0	0	7.65	0	2	0	0	0	0	0
0	0	0	5.275	2.425	0	0	0	0	2.35	0	2.5
0	0	0	0	0	0	0	0	0	0	0	0
0	0	0	4.475	0	0	0	0	0	0	0	0
0	0	0	0	0	0	0	0	0	0	1.975	0
0	0	0	3.75	2.25	0	0	0	0	0	2.35	1.725
0	0	0	0	0	0	0	0	2.975	4.45	0	1.575
0	0	0	3.575	0	2.975	0	0	0	2.475	0	0
0	0	0	0	0	0	0	0	0	1.8	0	0
0	0	0	8.575	0	0	0	2.075	0	0	0	0
0	0	0	0	0	0	2.375	0	0	3.45	1.75	2.5
0	0	0	0	0	0	0	0	0	7.7	0	0
0	0	0	0	0	0	0	0	0	0	0	0
0	0	0	0	3.275	0	0	3.075	0	0	0	0
0	0	0	0	0	0	0	0	0	0	0	0
0	0	0	4.125	0	0	0	2.05	0	0	2.525	0
0	0	0	0	0	0	0	0	0	2.6	0	4.825
0	0	0	0	2.125	0	0	0	3.95	1.775	1.925	1.475
0	0	0	0	0	0	0	0	0	0	1.725	0
0	0	0	6.775	0	0	2	0	0	10.525	6.125	0
0	0	0	0	0	0	0	0	3.075	0	3.725	0
0	0	0	0	0	0	0	0	0	1.95	0	2.375
0	0	0	0	0	0	0	0	0	0	0	0
0	0	0	3.175	0	0	0	0	0	0	0	1.625
0	0	3.225	3.175	0	0	0	0	0	2.3	0	0
0	0	0	0	0	0	0	0	0	0	0	1.425
0	0	0	0	0	4.1	0	0	0	0	0	0
0	0	0	3.3	0	0	0	0	0	1.775	0	0
0	0	0	0	0	0	0	0	2.15	3.6	0	2.775
0	0	3.375	3.4	3.45	3.675	0	2.35	0	0	0	0
0	0	6.75	0	1.95	0	2.675	0	3.1	3.075	0	1.45
0	0	0	0	0	0	0	0	0	1.9	0	0
0	0	0	0	0	0	0	0	0	3.125	0	1.5
0	0	0	0	0	0	0	2.275	0	3.275	0	0
0	0	0	0	0	0	0	0	0	0	0	0
0	0	0	0	0	0	0	0	0	2.55	0	0
0	0	4.35	0	0	3.7	1.375	0	0	0	0	0
0	0	0	0	0	0	0	0	0	0	0	0
0	0	0	0	0	0	0	0	0	0	0	0
0	0	0	0	0	0	0	0	0	0	0	0
0	0	0	0	0	0	0	0	0	4.1	0	0
0	0	0	0	2.025	0	0	0	0	1.925	0	0
0	0	0	0	0	0	0	0	0	0	0	0
0	0	3.05	0	0	0	0	0	0	0	0	0
0	0	4.15	4.675	6.2	0	0	0	0	4.025	0	3.375
0	0	0	0	0	0	0	0	0	2.1	3.175	0
0	0	0	6.875	0	0	0	2.8	0	3.4	0	5.175
0	0	0	0	0	0	0	0	0	0	0	0
0	0	0	0	0	0	0	0	0	1.65	0	0
0	0	0	3.7	5.35	0	0	2.1	2.425	3.625	1.725	4.675
0	0	3.025	7.75	0	0	0	0	1.85	4.65	3.2	1.525
0	0	3.1	0	7.4	0	0	0	2.125	4.525	2.05	4.075
0	0	7.675	5.95	2.55	0	0	2.625	2.75	0	0	3.3
0	0	5.725	0	0	0	0	0	0	0	2.325	0
0	0	7.4	9.55	0	0	0	0	4.625	0	0	3.3
2.35	0	13.6	4.275	3.25	0	0	0	0	0	0	0
3.2	0	3.225	16.7	0	0	0	4.825	4.175	1.95	0	3.4
0	0	4.975	4.575	0	0	0	2.375	3.75	0	2.1	0
0	0	6.525	0	0	0	0	0	2.175	2.075	2.05	0
0	0	3.275	3.475	0	0	0	0	0	2.325	0	1.725
0	0	0	15.025	8.45	0	0	0	0	0	0	1.675
0	0	11.125	6.775	3.875	0	0	3	3.75	5	5.2	3.05
0	0	5.275	0	0	0	0	3.325	0	0	2.125	1.775
0	0	0	0	0	0	0	0	0	2.2	0	2.525
0	0	0	0	0	0	0	0	0	0	0	0
0	0	4.325	0	0	0	0	0	2.1	4.675	0	1.4
0	0	9.4	0	4.1	0	0	2.05	2.35	3.675	2.1	0
0	0	0	0	2.75	0	0	1.875	4.75	3.85	0	0
0	0	8.25	0	0	0	0	0	0	4.55	0	0
0	0	0	9.025	0	0	0	0	0	0	2.5	1.575
2.625	0	0	3.45	9.7	0	0	0	0	2.3	5.05	3.7
0	0	3.55	0	1.9	0	0	0	5.075	0	0	2.45
0	0	6.925	0	0	0	0	2.2	0	5.375	0	0
0	0	6.325	3.3	0	0	0	0	0	3.175	3.925	0
0	0	8.45	4.525	2.175	0	0	0	2.875	0	0	1.425
0	0	0	0	0	0	0	2.3	2.9	0	2.075	0
0	0	0	7.05	3.75	0	0	2.7	2.725	6.8	4.5	5.175
0	0	7.3	0	0	0	0	0	2.025	0	0	0
0	0	0	3.3	0	0	0	2.8	2.025	2.25	1.85	0
0	0	0	0	0	0	0	0	0	0	0	0
0	0	4.25	5.475	0	0	0	0	6.825	0	0	2.375
0	0	0	4.2	0	0	0	0	2.4	0	1.85	5.725
0	0	13.825	8.125	0	0	0	0	3.325	0	3.4	2.05
0	0	0	6.2	0	0	0	3.075	5.9	5.925	0	6.45
0	0	4.95	9.1	2.325	0	0	2.1	0	7.175	0	2.075
0	0	3.425	10.575	0	0	0	0	0	2.775	0	0
0	0	3.625	0	2.625	0	0	2.7	0	0	1.975	1.75
0	0	0	0	2.375	0	0	6.525	4.4	1.775	0	3.65
0	0	0	0	0	0	0	0	0	0	0	0
0	0	0	0	0	0	0	0	6.65	0	0	6.8
0	0	0	5.95	2.025	0	0	0	2.05	0	0	0
0	0	3.225	0	0	0	0	5.45	4.3	0	2.425	0
0	0	6.35	8.4	0	0	0	0	0	0	0	0
0	0	0	0	0	0	0	0	0	0	0	0
0	0	0	4.25	0	0	0	7.925	1.825	0	0	0
0	0	4.325	0	0	0	0	0	0	2	0	1.7
0	0	3.125	3.275	1.925	0	0	0	0	1.675	0	0
0	0	0	0	0	0	0	0	0	0	0	0
0	0	13.875	4.6	0	0	0	2.225	0	4.225	3.225	0
2.85	0	9.3	7.05	0	0	0	0	0	3.55	2.075	1.675
2.55	0	4.65	0	0	0	0	0	0	0	2.275	0
0	0	0	0	6.975	0	0	0	2.85	3.95	1.65	1.45
0	0	3.05	0	0	0	0	2.625	2.35	0	0	7.4
0	0	3.05	0	0	0	0	0	3.125	0	1.625	0
0	0	0	0	0	0	0	0	2.2	3.725	0	1.575
0	0	10.275	5.1	0	0	0	0	2.35	1.8	0	1.825
0	0	0	0	0	0	0	0	0	0	1.95	0
0	0	4.425	3.025	0	0	0	0	0	0	1.825	0
0	0	0	0	0	0	0	0	0	0	0	1.925
0	0	0	0	0	0	0	0	0	1.675	0	7.75
0	0	0	3.125	2.4	0	0	0	0	1.775	0	3.45
0	0	0	0	0	0	0	0	0	0	0	0
0	0	0	4.75	0	0	0	0	0	4.7	0	3.275
0	0	3.275	0	0	0	0	0	0	0	0	0
0	0	0	0	0	0	0	3.6	0	0	0	0
0	0	0	0	0	0	0	2.175	0	5.975	0	0
0	0	0	6.45	0	0	0	0	0	0	0	0
0	0	0	0	0	0	0	0	0	0	0	0
0	0	0	0	0	0	0	0	0	3.925	0	0
0	0	0	0	0	0	0	0	0	0	0	0
0	0	0	0	0	0	0	0	0	0	0	0
0	0	0	0	0	0	0	0	0	0	0	0
0	0	0	0	0	0	1.675	0	0	0	0	0
0	0	0	0	0	0	0	0	0	0	0	0
0	0	0	0	2.425	0	0	0	0	0	0	0
0	0	0	5.475	0	0	0	0	0	0	0	0
0	0	0	0	0	0	0	0	0	1.9	0	0
0	0	0	0	1.9	0	0	0	0	0	0	2.125
0	0	3.425	0	0	0	0	0	1.625	1.9	2.5	0
0	0	0	4.275	0	0	0	0	0	0	0	1.5
0	0	0	0	0	0	0	0	2.35	0	0	0
0	0	0	0	0	0	0	0	0	2.25	0	0
0	0	0	5.225	0	0	1.425	0	0	0	0	1.6
0	0	3.625	4.6	0	0	0	0	0	2.4	0	2.175
0	0	3.4	4.15	0	0	0	0	0	0	0	0
0	0	5.9	0	3.225	0	2.375	0	0	0	0	0
0	0	0	0	0	0	0	0	2.425	0	0	0
0	0	0	0	0	0	0	0	0	1.675	0	0
0	0	7.1	6.625	0	0	0	0	3.125	2.85	0	0
0	0	8.45	9.6	1.9	0	0	0	4	0	0	3.175
0	0	3.7	8.45	0	0	0	0	5.975	3.8	2.05	0
0	0	5.125	3.2	0	0	0	0	5.875	0	0	0
0	0	3.475	0	0	0	0	0	0	0	0	2
0	0	3.2	0	0	0	0	0	6.175	3.525	3.975	2.4
0	0	5.125	0	2.425	0	0	0	0	0	0	0
0	0	0	0	0	0	0	0	0	0	0	0
0	0	0	0	0	0	0	0	0	0	0	0
0	0	0	0	0	0	0	0	0	0	0	0
0	0	9.525	3.5	0	0	0	0	0	0	0	0
0	0	0	0	0	0	0	0	0	2.925	0	0
0	0	0	0	0	0	1.775	0	1.825	5.925	0	1.5
0	0	3.275	3.075	2.15	0	0	0	2.6	4.65	5.075	5
0	0	3.1	0	0	0	0	0	1.85	0	0	0
0	0	0	0	0	0	0	0	0	0	0	0
0	0	0	0	0	0	0	0	0	0	0	2.35
0	0	7	0	4.925	3.125	0	0	0	0	0	2.3
0	0	0	0	2	0	0	0	0	0	0	2.975
0	0	0	0	0	0	0	0	4.5	0	0	0
0	0	0	0	0	0	0	0	0	0	0	0
0	0	0	0	0	0	0	0	0	0	0	0
0	0	0	3.125	0	0	0	0	0	0	0	0
0	0	4.6	9.975	2.425	2.725	0	0	1.875	0	4.35	0
0	0	0	3.15	0	0	0	0	0	0	0	0
0	0	0	0	0	0	0	0	0	0	0	1.7
0	0	0	0	2.6	0	0	0	2.45	2.925	0	0
0	0	0	0	0	0	0	0	0	0	0	0
0	0	0	3	0	0	0	0	0	0	0	0
0	0	3.525	0	0	0	0	0	2.375	8.725	0	1.525
0	0	3.15	0	3.475	0	0	1.95	0	0	0	0
0	0	0	0	0	0	0	0	0	4.425	0	0
0	0	0	0	0	0	0	0	0	0	0	0
0	0	0	0	0	0	0	0	0	2.075	0	0
0	0	11.825	0	0	0	0	0	0	5.575	0	0
0	0	3.025	0	0	0	0	0	0	0	0	0
0	0	3.7	0	0	0	0	0	0	0	0	0
0	0	0	4.925	0	0	0	0	0	0	0	0
0	0	3.6	0	1.875	0	0	0	0	2.975	0	0
0	0	0	0	0	0	0	0	1.7	0	0	0
0	0	0	0	0	0	0	0	0	2.05	0	0
0	0	0	0	2.05	0	0	3.35	0	0	0	0
0	0	0	0	0	0	0	0	0	0	0	2.55
0	0	0	0	0	0	0	0	0	1.65	0	0
0	0	3.2	0	0	0	0	0	0	0	0	0
0	0	0	0	0	0	0	0	0	0	0	0
0	0	3.625	0	0	0	0	0	0	1.8	2.725	1.75
0	0	0	0	0	0	0	0	1.65	2.225	0	1.875
0	3.5	0	0	2.65	0	0	0	0	0	0	0
0	0	0	3.025	0	0	0	0	0	0	0	0
0	0	0	0	0	0	0	0	3.075	2.525	0	0
2.175	0	0	0	0	0	0	0	0	0	0	0
0	0	0	0	0	0	0	0	0	0	0	0
0	0	3.15	0	4.95	0	0	0	0	0	0	0
0	0	0	0	0	0	0	0	0	0	0	0
0	0	0	0	0	0	0	0	0	0	0	0
0	0	0	0	0	0	0	0	2.3	0	0	0
0	0	0	0	0	0	0	0	0	0	0	0
0	0	0	0	0	0	0	0	0	0	0	0
0	0	0	0	0	0	0	0	0	1.75	2.2	1.875
0	0	0	3.225	0	0	1.4	2.425	1.925	0	5.975	5.675
0	0	4.175	3.85	0	0	0	0	0	1.775	0	5.85
0	0	0	0	0	0	0	0	0	2.3	3.775	3.625
0	0	3.2	0	1.975	0	0	0	0	1.975	0	0
0	0	0	8.4	0	0	0	0	1.65	0	0	0
0	0	0	0	0	0	0	0	0	1.65	0	0
0	0	0	0	0	0	0	0	0	0	3.875	0
0	0	0	0	0	0	0	0	0	0	0	0
0	0	0	0	0	0	0	0	0	0	0	0
0	0	0	0	0	0	0	0	0	4.775	0	3.1
0	0	0	0	0	0	0	0	0	0	0	0
0	0	4.225	0	0	0	0	0	0	2.1	0	0
0	0	0	3.875	0	0	0	0	0	0	0	0
0	0	0	0	2.275	0	0	0	3.7	0	0	0
0	0	0	0	0	0	0	0	0	1.725	0	0
0	0	7.075	0	0	0	0	2.125	2.3	0	0	0
0	0	0	0	0	0	0	0	0	0	2.75	0
0	0	0	0	0	0	0	0	0	0	0	0
0	0	0	0	0	0	0	0	0	0	0	0
0	0	0	0	0	0	0	0	0	0	0	0
0	0	0	11.25	0	0	0	0	0	0	0	0
0	0	4.15	0	0	0	0	0	5.025	10.75	0	0
0	0	0	0	2.325	0	0	0	1.9	1.975	0	0
0	0	0	0	0	0	0	0	0	4.475	2.5	0
0	0	9.625	3.375	0	3.475	0	0	0	0	0	0
0	0	0	0	0	0	0	0	2.475	6.525	0	0
0	0	0	0	0	0	0	0	0	0	0	0
0	0	6.625	0	0	0	0	0	0	0	0	0
0	0	4.025	3.225	6.4	0	0	0	2.675	0	0	0
0	0	7.575	0	3.325	0	0	0	1.7	4.4	0	3.725
0	0	0	3.725	0	0	0	0	0	0	0	0
0	0	7.525	0	0	0	0	0	0	0	0	1.6
0	0	0	0	0	0	0	0	0	0	2.675	1.7
0	0	0	3.575	2.35	0	0	0	1.775	2.9	2.225	0
0	0	11.8	0	0	0	0	0	2	0	0	1.575
0	0	0	4.25	0	0	0	0	0	0	0	0
0	0	8.25	0	0	0	0	0	0	2.7	0	0
0	0	6.075	3	0	0	0	0	5.95	0	0	0
0	0	0	0	0	0	0	0	0	0	0	0
0	0	7.575	0	0	0	0	0	1.85	0	0	1.525
2.125	0	3.125	0	2.175	0	0	3.275	2.025	0	0	0
0	0	0	0	3.175	0	1.375	0	0	2.625	0	2.1
0	0	0	0	0	0	0	5.325	1.875	4.875	0	0
0	0	0	8.75	2.6	0	0	4.9	3.375	1.85	2.025	2.8
0	0	6.775	4.425	0	0	0	6.275	4.075	2.625	2.35	1.925
0	0	0	0	0	0	0	5.925	3.925	1.625	0	2.15
0	0	0	0	0	0	0	0	3.7	2.15	1.725	0
0	0	0	0	0	0	0	0	0	3.75	0	0
0	0	0	0	0	0	0	0	0	2.35	0	2.8
0	0	3.8	0	3.05	0	0	2.225	0	0	0	2.95
0	0	0	3.575	2.575	0	0	2.425	0	0	0	6.2
0	0	0	4.275	0	0	0	0	2.125	0	0	2.075
0	0	3.525	3	0	0	0	0	0	0	1.625	0
0	0	3.3	0	2.775	0	0	0	0	0	1.775	0
0	0	0	0	0	0	0	0	0	2.125	2.175	0
0	0	11.625	7.95	4.45	0	0	2.3	0	0	0	0
0	0	0	0	0	0	0	0	0	2.75	0	0
0	0	5.8	0	0	0	0	0	0	0	0	0
0	0	5.775	8.7	0	0	1.725	0	0	2.025	1.675	0
0	0	6.95	0	0	0	0	0	0	0	0	0
0	0	0	3.2	0	0	0	0	2.15	0	0	5.1
0	0	0	0	0	0	0	2.275	0	0	0	0
0	0	5.7	12.25	2.175	0	0	2.2	0	0	0	0
2.525	0	0	0	3.125	0	0	0	0	4.6	0	0
0	0	4.175	0	7.475	0	0	0	0	0	0	1.825
0	0	9.15	3.275	2.325	3.125	0	0	0	0	0	0
0	0	0	0	0	0	0	2.525	3.625	2.775	0	0
0	0	0	12.3	0	0	0	2.95	3.35	6.525	4.9	0
0	0	8.275	5.15	0	0	0	0	0	0	0	0
0	0	0	0	2.15	0	0	0	0	1.9	0	0
0	0	9.475	7.1	2.15	0	0	2.3	0	0	2.225	0
0	0	3.575	3.15	0	0	0	0	0	0	2.275	0
0	0	0	0	0	0	0	0	0	4.6	0	0
0	0	0	0	0	0	0	0	2.9	0	0	0
0	0	0	0	0	0	0	0	0	0	0	0
0	0	0	4.55	0	0	0	0	2.85	0	0	0
0	0	0	0	2.05	0	0	0	0	4.85	0	0
0	0	0	7.075	0	0	0	3.85	0	6.8	1.95	2
0	0	0	0	0	0	0	0	0	0	0	0
0	0	0	3.5	0	0	0	0	0	2.375	0	0
0	0	0	6.5	0	0	0	0	0	2.425	0	0
0	0	0	0	2.725	0	1.375	0	0	0	0	0
0	0	0	0	0	0	0	0	0	0	1.75	0
0	0	0	3.15	0	0	0	2.3	0	0	0	1.375
0	0	0	0	0	0	0	0	0	0	0	0
0	0	0	0	4.05	0	0	0	0	0	2.425	0
2.475	0	0	4	2.625	0	0	0	2.725	0	0	2
0	0	7.925	4.625	2.25	0	1.725	5.225	0	1.8	0	2.25
0	0	3.45	0	2.05	0	0	0	0	0	1.9	0
0	0	0	7.55	0	0	0	0	2	0	0	0
0	0	3.05	0	2.4	0	0	0	3.375	0	0	0
0	0	0	0	0	0	0	0	0	0	0	1.95
0	0	0	0	7.075	0	0	2.85	0	0	0	0
0	0	0	0	0	0	5.55	0	0	0	2.525	3.15
0	0	0	0	0	0	0	0	0	0	0	0
0	0	0	0	2.075	0	0	0	0	1.825	0	0
0	0	3.1	9.625	4.675	0	0	0	0	0	0	0
0	0	0	4.325	0	0	0	0	0	0	0	0
0	0	0	0	0	3.55	0	2.2	0	0	1.9	2.1
0	0	5.2	0	0	0	0	2.275	1.85	2.8	1.8	0
0	0	0	3.125	0	0	0	0	0	1.625	3.1	4.25
0	0	0	0	1.925	0	0	0	0	0	0	1.475
0	0	0	0	0	0	0	0	0	0	0	0
0	0	3.975	0	0	0	0	0	0	0	0	0
0	0	0	0	3.65	0	0	0	0	0	0	0
0	0	0	0	0	0	1.525	0	2.05	2.8	3.975	1.7
2.675	0	0	0	0	2.775	0	8.1	7.35	0	6.1	0
0	0	0	3.875	0	0	0	0	0	0	0	0
0	0	0	4.6	0	0	0	6.225	2.15	0	5.725	2.275
0	0	0	0	0	0	0	0	0	0	0	0
0	0	4.125	0	0	0	0	5.05	0	1.925	0	1.425
0	0	0	0	0	0	0	0	0	0	0	0
0	0	0	8.925	0	0	0	0	0	0	0	0
0	0	0	0	0	0	0	0	0	3.425	0	3.275
0	0	0	0	0	0	0	4.875	0	6.075	1.9	0
0	0	0	0	0	0	0	0	0	0	0	0
0	0	0	0	4.05	0	0	0	0	7.125	0	2.525
0	0	0	3.125	0	0	0	0	0	0	2.35	0
0	0	5.05	0	0	0	0	0	0	0	0	1.65
2.75	0	7.075	0	0	3.8	0	1.925	4.9	0	0	0
0	0	3.975	0	0	0	1.575	0	0	0	0	0
0	0	6.15	4.775	0	0	0	2.25	4.225	4.275	0	2.25
0	0	0	3.925	2.2	3.3	3.675	0	3.4	0	0	5.75
0	0	0	4.5	0	0	0	0	0	0	0	2.875
0	0	5.55	4.275	0	0	1.425	0	3.425	4.8	2.125	0
0	0	0	0	3	0	0	0	0	3.2	0	0
0	0	3.325	0	2.325	0	0	2.4	0	1.875	0	0
0	0	0	9.95	0	0	1.475	0	0	2.325	0	0
0	0	0	0	0	0	2.75	0	0	2.8	0	0
0	0	0	0	0	0	0	0	0	0	0	3.175
0	0	0	3.4	2.525	0	1.775	0	0	0	0	2.3
0	0	0	6.55	0	0	0	2.775	3.125	0	0	4.05
0	0	0	3.375	0	0	2.275	0	0	3.45	0	0
0	0	0	6.5	6.05	0	0	0	0	1.625	2.325	3.475
0	0	3.35	6.05	2.45	0	0	0	0	0	0	2.5
0	0	0	0	0	0	0	0	1.85	0	0	0
0	0	0	0	0	0	1.9	0	0	0	0	0
0	0	4.1	0	0	0	1.525	0	0	0	0	1.625
0	0	0	3.575	3.225	0	0	0	0	6.475	0	2.275
0	0	0	4.45	6.6	0	2.65	0	0	4.15	0	6.425
0	0	0	3.15	5.9	0	0	8.95	2.875	2.1	0	0
0	0	0	0	0	0	0	0	0	0	0	0
0	0	0	0	2.325	0	2.2	0	0	0	0	0
0	0	6.4	4.65	2.025	0	0	0	1.675	0	0	3.325
0	0	0	5.775	0	0	0	0	0	0	3.7	0
0	0	7.975	3.475	3.7	0	0	0	2.8	0	3.575	0
2.4	0	16.175	0	6.1	0	2.225	1.875	2.325	2.375	0	0
0	0	0	3	0	0	0	0	0	0	0	1.45
3.175	0	20.65	16.075	5.175	2.7	5.875	0	3.4	1.65	3.025	2.15
3.55	0	17.75	38.575	10.85	6.125	7.375	12.9	6.425	2.6	12.925	3.625
3.2	0	18.925	25.225	13.025	0	9.875	7.125	15.325	8.95	16.35	16.55
8.1	0	7.875	3.375	9.475	12.225	8.025	7.725	0	4.1	11.325	14.05
0	0	3.175	43.725	11.875	0	17.225	12.7	12.65	6.85	10.525	7.375
2.325	0	0	15.875	0	3.575	0	0	0	3.85	0	4.25
10.15	3.65	7.5	28.825	35.675	2.65	17.95	11.725	15.35	6.475	19.575	5.025
0	0	31.175	38.375	13.1	13.25	9.875	8.775	18.55	14.575	13.025	19.05
0	0	0	4.675	0	0	0	2.725	0	0	0	3.75
0	0	0	3.9	2.25	0	0	0	0	0	0	0
0	0	0	0	2.925	0	2.95	1.95	0	6.125	0	1.4
0	0	0	7.675	0	0	0	0	0	3.6	0	2.125
0	0	3.95	8.675	0	0	0	3.875	0	2.725	3.7	1.55
0	0	0	3.05	0	0	0	0	0	9.875	2.775	5.875
0	0	3.25	0	2.15	0	0	0	0	0	0	0
0	0	3.125	4.45	0	0	0	2.225	0	1.875	4.2	8.475
0	0	3.025	0	0	0	1.575	1.925	1.625	12.4	0	5.9
0	0	0	3.65	0	0	0	0	0	0	0	7.3
0	0	0	0	0	0	1.65	0	0	0	0	4.5
0	0	0	0	0	0	0	5.825	0	7.3	0	2.15
0	0	0	5.725	0	0	0	0	2	3.875	0	0
0	0	0	0	0	0	0	0	7.35	1.65	0	1.925
0	0	0	4.15	0	3.4	0	0	0	0	0	0
0	0	0	0	0	0	0	0	0	0	0	0
0	0	4.75	0	2.225	0	0	0	2.275	0	0	0
0	0	0	10.925	0	0	0	2.475	0	6.425	0	0
0	0	3.8	0	0	0	0	0	0	0	0	0
0	0	4.4	4.25	2.075	0	0	0	1.875	1.95	2.3	0
0	0	22.825	3.975	2.175	0	0	0	4.25	5.25	0	2.65
0	0	5.225	7.525	0	0	0	0	5.375	3.7	4.25	0
0	0	0	3.175	0	0	2.85	2.05	5.475	13.05	0	1.975
0	0	0	0	0	0	0	0	0	0	0	1.4
0	0	0	4.325	0	0	0	6.85	1.925	1.675	2.575	2.9
0	0	0	8.975	0	0	0	0	1.9	2.6	0	0
0	0	0	0	5.55	0	0	0	0	0	0	0
0	0	5.8	3.175	6.875	0	0	0	0	4.75	0	2.175
0	0	4.5	4.275	2.1	0	0	0	0	0	0	4.925
0	0	0	0	0	0	0	0	0	0	2.1	1.725
0	0	0	0	0	0	0	0	1.675	3.05	0	3.775
0	0	6.05	7.925	1.9	0	0	2.225	2.375	3.1	3.2	10.225
0	0	5.025	3.1	0	0	0	0	3.35	1.925	1.625	4.8
0	0	0	0	0	0	0	1.975	3.425	0	0	0
0	0	7.275	3.025	4.9	0	0	0	4.35	0	0	0
0	0	3.65	0	2.275	0	0	0	0	0	0	0
0	0	0	0	0	0	0	0	0	0	0	0
0	0	12.625	3.075	0	0	0	0	2.575	0	0	2.575
0	0	0	0	0	0	0	0	0	0	0	0
0	0	4.425	5.925	0	0	0	2.475	0	2.1	0	0
0	0	0	3.275	0	0	0	0	0	0	0	0
0	0	0	0	0	0	0	0	1.925	3.825	0	0
0	0	3.025	0	2.35	0	0	0	6.45	1.625	0	3.725
0	0	0	0	0	0	0	0	0	0	0	2.7
0	0	4.3	0	0	0	0	0	2.275	0	0	0
0	0	0	0	0	0	0	0	0	0	0	0
0	0	0	0	0	0	0	0	0	0	0	0
0	0	0	3.05	0	0	0	0	0	0	1.7	0
0	0	0	5.825	0	0	0	0	3.2	3.35	1.725	6.225
0	0	7.075	0	0	0	0	0	0	0	0	0
0	0	3.1	8.25	5.5	0	0	2.375	0	0	2.375	0
0	0	6.5	0	4.55	0	0	0	3.975	0	2.35	2.25
0	0	3.275	11.875	0	0	0	0	0	1.9	0	0
0	0	11.4	0	0	0	1.925	0	0	5.05	0	0
0	0	0	3.5	0	0	0	0	0	0	0	1.525
0	0	0	0	0	0	0	0	0	2.1	0	1.675
0	0	0	4.65	5.8	0	0	2.925	2.15	4.825	5.9	5.3
0	0	3.275	0	1.9	0	0	0	0	0	0	0
0	0	3.55	11.175	0	0	0	0	0	0	0	0
0	0	0	0	0	0	0	0	0	0	0	0
0	0	0	0	0	0	0	0	1.675	2.125	0	0
0	0	8.25	5.05	0	0	0	0	0	3.5	0	0
0	0	4.1	0	0	0	0	1.975	0	4.175	2.4	1.475
2.85	0	13.75	0	0	0	0	2.55	5.375	0	0	0
0	0	0	5.475	0	0	0	0	0	0	0	0
0	0	6.525	7.475	0	3.975	0	1.95	0	8.375	0	0
0	0	6.675	0	0	0	0	0	0	0	0	2.3
0	0	12.55	3.325	0	0	0	1.975	2.05	6.05	0	2.725
0	0	5.025	4.225	0	0	0	0	7.5	0	0	0
0	0	3.15	4.5	0	0	0	0	0	0	0	0
0	0	4.45	0	0	0	0	0	2.45	0	0	0
0	0	0	3.45	0	0	0	0	0	2.65	0	1.775
0	0	0	0	0	0	0	0	4.225	2.375	0	0
0	0	3.4	0	0	0	0	0	0	2.375	0	0
0	0	11.3	3.65	0	0	0	0	0	2.65	0	0
0	0	14.575	5.2	0	0	0	0	1.775	0	0	0
0	0	4.325	25.075	0	0	2.625	8.875	15.975	6.025	13.85	2.55
0	0	0	0	0	0	0	3.475	3.425	3.575	0	2.575
0	0	0	0	0	0	0	0	2.15	0	1.775	1.95
0	0	0	0	0	0	0	0	0	0	0	0
0	0	0	0	0	0	0	0	0	0	0	0
0	0	0	0	2.175	0	0	0	0	0	0	0
0	0	0	0	2.85	2.875	0	0	0	0	0	0
0	0	0	0	0	0	0	0	0	2.5	0	0
0	0	3.275	3.8	0	0	0	0	0	0	0	0
0	0	0	3.4	0	0	0	0	0	0	1.825	0
0	0	0	9.05	0	3.325	1.625	1.925	0	1.825	0	0
0	0	0	4.625	0	0	0	0	1.975	0	0	0
0	0	0	3.05	3.1	0	2.225	0	0	0	6.35	0
0	0	4.175	3.15	1.925	0	0	0	0	0	0	0
0	0	3.275	4.45	0	0	0	3.575	0	2.075	0	2.775
0	0	0	0	3.05	0	1.625	0	2.1	0	0	0
0	0	0	0	3.15	0	0	2.225	0	2.3	0	0
0	0	0	3.5	0	0	0	0	2.575	1.775	0	0
0	0	3.4	0	0	0	0	0	0	0	0	0
0	0	0	0	3.725	0	0	0	0	0	0	6.3
0	0	0	3.95	0	0	0	0	0	0	1.65	0
0	0	0	3	2.775	0	0	0	0	0	1.7	0
0	0	0	0	0	0	1.375	0	4.675	8.075	0	4.325
0	0	0	0	2.4	0	0	1.95	5.525	9.4	0	0
0	0	3.55	0	0	2.825	1.8	0	0	0	0	0
0	0	0	0	1.95	0	0	2.225	6.15	0	0	0
0	0	3.35	0	1.925	0	0	0	2.825	6.5	0	1.5
0	0	0	0	0	0	0	0	4.45	0	0	4.75
0	0	0	5.3	0	0	0	0	0	0	0	0
2.15	0	0	3.25	2.425	0	0	0	0	0	0	1.825
0	0	0	0	0	0	0	0	0	1.8	3.325	2.475
0	0	0	0	2.675	0	0	0	2.4	0	0	1.375
0	0	0	0	4.375	3.6	1.75	0	0	0	0	3.575
0	0	0	0	0	0	1.425	0	2.75	0	0	0
0	0	0	0	0	0	0	0	0	0	0	0
0	0	3.6	0	0	0	0	2.3	3.125	0	0	0
0	0	7.325	3.625	0	0	0	0	2.175	6.075	0	0
0	0	0	0	0	0	0	0	0	2.8	0	0
0	0	0	0	0	0	0	2.25	0	0	0	0
0	0	0	3.325	2	0	0	0	0	0	0	0
0	0	0	0	2.825	0	1.45	0	0	0	0	0
0	0	0	4.625	2.025	0	0	0	0	1.75	0	1.85
0	0	0	8.75	6.6	0	2.925	0	0	0	0	4.525
0	0	0	0	0	0	0	0	9.575	0	0	2.35
0	0	0	0	1.875	0	0	0	0	0	0	0
0	0	0	3.725	0	0	0	0	0	0	0	0
0	0	0	0	7.5	0	2.9	0	5.9	7.85	0	1.425
0	0	4.825	3.7	0	0	0	1.875	0	0	1.625	2.475
0	0	0	0	2.725	0	1.375	0	0	1.725	0	1.45
0	0	20.225	13.2	4.3	2.875	0	0	3.225	6.125	1.75	0
2.525	0	27.775	19.85	6.325	0	0	0	2.1	0	0	1.525
3.275	0	17.825	14.7	3.225	6.9	3.275	0	5.85	0	3.1	0
0	0	0	0	0	0	0	0	0	2.025	0	0
0	0	0	0	0	0	0	0	0	8.35	0	0
0	0	0	8.45	0	0	0	0	0	1.775	6.725	0
2.45	0	0	0	0	0	0	2	0	0	0	2.275
0	0	0	4.925	3.125	0	0	0	0	1.725	0	0
0	0	0	3	2.075	0	1.375	0	1.75	5.925	2.525	0
0	0	5.075	4.325	0	0	0	0	0	0	0	0
0	0	3.325	3.325	0	0	0	0	0	6.45	0	0
0	0	0	0	0	0	0	0	1.85	0	0	0
0	0	0	0	0	0	0	0	0	0	0	3.4
0	0	0	0	0	0	0	0	2.8	0	0	2.4
0	0	0	0	0	0	0	0	1.7	2.1	2.025	0
0	0	10.175	0	0	0	0	0	3.025	2.55	0	0
0	0	4.35	0	0	0	0	0	0	0	0	0
0	0	0	4.075	0	0	0	0	0	0	0	0
0	0	0	3.95	0	0	0	0	0	0	0	0
0	0	0	0	0	0	0	0	0	0	0	0
0	0	6.7	0	0	0	0	0	0	0	0	0
0	0	4.475	0	0	0	0	0	1.675	1.925	0	0
0	0	4.375	0	2.375	0	0	0	0	2.5	0	0
0	0	0	0	0	0	0	2.225	0	0	1.975	0
0	0	5.575	0	0	0	0	0	2.5	0	0	0
0	0	0	3.225	0	0	0	0	0	2.45	0	0
0	0	3.5	0	0	0	0	0	0	0	0	0
0	0	0	0	0	0	1.7	0	0	1.775	0	1.55
0	0	0	0	0	0	0	2.1	0	2.35	0	3.05
0	0	5.25	0	0	0	0	0	0	0	0	0
0	0	12.475	8.275	0	0	2.675	0	11.375	1.95	0	1.7
5.05	0	15.875	8.6	4.9	7.825	2.4	6.925	7.975	8.975	8.125	9.425
0	0	0	3.275	0	0	1.625	2.05	7.5	0	6.15	0
0	0	0	0	0	0	0	0	0	0	0	0
0	0	0	0	11.825	0	0	0	0	0	2.075	2.325
0	0	3.675	0	0	0	0	2.75	2.25	0	2.9	0
0	0	0	0	4.775	0	4.025	3.35	0	2.175	2.925	7.95
13.275	0	26.675	30.2	11.85	6.65	11.9	25.45	20.375	7.575	27.575	4.25
3.025	0	3.25	17.65	6.15	6.475	12.55	13.325	16.9	11.65	27.725	7.075
2.425	0	14.75	25.9	5.625	14.425	6.175	22.9	25.375	35.325	29.4	25.45
9.275	5.525	28.45	41.8	21.25	11.225	20.45	30.55	19.9	23.95	28.325	14.75
15.275	0	25.325	30.525	30.4	8.875	27.425	28.775	35.875	39.725	42.325	24.95
31.525	4.4	32.4	55.525	32.475	12.025	16.825	28.35	30.25	20.225	43.275	17.3
4.1	0	23.425	32.1	19.25	10.65	16.5	12.475	13.225	20.2	15.975	18.8
14.925	4.075	43.075	55.6	22.825	12.575	12.45	28.825	28.025	12	40.35	17.7
9.025	4.325	18.125	26.5	35.375	20.875	17	16.25	19.05	18.8	16.525	19.125
28.5	10.575	39.425	56.8	33.925	13.85	29.45	31.55	25.35	26.175	27.8	33.275
7.9	6.725	31.85	44.975	31.1	16.275	20.425	21.375	15.375	30.9	21.825	37.4
15.65	0	34.775	44.475	28.55	9.7	29.275	19.85	34.025	26.1	37.225	9.4
15.325	6.4	29.6	52.85	26.85	15.375	24.4	42.925	33.5	26.95	40.4	32.5
8.5	3.6	45.675	43.45	6.375	10.775	4.85	12.25	22	13.4	25.025	19.95
2.8	3.675	29.65	6.75	21.075	8.35	12.35	15.95	14.925	8.275	22.65	15.65
8.35	0	5.375	12.775	10.85	7.125	13.025	18.5	14.975	23.75	17.3	12.875
10.275	0	27.775	41.95	7.5	2.85	17.85	34.825	36.675	20.7	50.175	8.65
20.025	9.8	29.15	44.5	31.3	12.05	31.65	35.1	51.625	32.75	44.425	28
11.65	14.075	11.05	36.4	40.85	12.475	27.1	27.325	22.8	22.35	34.95	34.1
6.85	10.1	28.875	49.025	32.2	25.7	26.225	22.675	26.325	25.25	24.65	19.325
24.8	3	23.225	55.525	16.325	8.425	13.225	26.075	29.35	27.975	35.6	30.5
15.15	7.8	41.425	30.55	38.425	24.525	27.75	39.85	39.7	25.975	50.075	29.425
28.375	16.425	32.725	25.825	44.95	16.4	21.85	11.675	20.55	38.325	25.5	27.1
12.55	16.55	29.575	29.975	15.6	16.475	18.95	22.75	27.35	32.85	33.875	27.225
31.875	9.6	32.825	42.05	42.125	16.65	34.35	43.4	44.525	43.5	32.075	29.5
11.775	7.925	16.975	58.175	31.475	22.9	19.275	16.85	16.5	15.55	17.925	6.05
31.425	23.525	26.275	51.1	31.925	27.05	40.775	34.5	42.25	30.55	41.65	33.1
7.125	11.425	8.575	17.075	17.775	8.425	17.475	20.575	20.775	25.225	20.8	20.775
8.825	3.85	34.375	39.75	45.3	15.95	24.625	30.225	29.525	24.55	35.475	22.9
14.375	14.525	31.475	44.95	30.2	8.3	13.425	49.775	38.125	40.2	39.55	28.825
4.375	0	23.875	17.475	8.7	16.9	16.6	21.75	24.6	20.975	39.35	26.125
39.3	4.175	37.225	39.2	40.35	26.5	38.925	16.15	26.525	32.675	46.525	22.925
3.325	0	28.75	49.3	21.825	6.175	15.65	31.475	28.9	32.825	27.45	26.75
18.725	13.025	23.225	36.4	26.65	12.15	9.3	34.5	27.975	22	43.425	23.4
9.7	4.525	23.825	36.125	39.1	22	36.675	37.125	34.075	44.35	40.625	24.25
0	6.425	11.025	37.925	16.275	13.475	12.4	18.9	17.85	20.475	33.65	21.25
10.6	0	6.4	31.15	43.45	13.2	32.425	36.6	45.9	32.975	28.525	40.1
15.15	14.975	18.2	15.075	12.25	10.35	31.275	21.35	20.6	9.35	29.875	23.7
10.325	13.3	20.45	32.25	24.4	16.2	15.4	37.675	31.45	37.1	52.325	17.425
24.25	4.5	18.875	44.75	9.2	18.825	11.95	19.15	28.3	17	33.875	15.5
13.525	5.55	32.65	42.675	15.15	6.55	21.325	20.85	22.25	35.65	22.975	25.4
23.425	8.65	23.475	37.525	24.975	11.6	31.9	38.025	38.475	32.675	40.85	24.525
13	7.825	38.55	51.2	21.55	8.5	21.625	29.075	19.425	24	29.025	18.675
11.95	14.55	39.4	54.525	40	20.975	33.8	23.925	21.775	32.1	28.875	25.875
30.4	3.375	16.325	24.325	27.7	0	20.5	29.225	30.025	13.675	43.375	27.65
17.2	7.125	40.35	28.775	40.225	12.625	27.35	29.9	26.8	23.85	44.1	28.2
8.925	8.925	32.75	37.35	22.425	11.825	14.775	23.675	30.3	27.975	39.575	29.2
20.125	10.15	52.675	66.025	46.6	11.525	27	45.2	46	52.7	43.65	41.45
3.675	3.275	17.2	26.525	31.775	20.325	25.225	27.925	18.6	22.375	37.95	22.45
13.45	9.3	27.225	21.725	42.2	19.475	33.475	47.725	53.275	33.775	61.375	39.65
22.075	9.05	26.75	39.55	16.05	24.45	16	30.35	24.85	33.45	47.975	15.25
25.575	13.525	40.45	54.325	32.3	28.65	29.4	44.925	39.3	36.625	39.2	27.375
17.575	9.025	25.2	49.325	16.15	23.95	18	27.65	29.775	32.725	33	39.25
14.125	7.475	20.775	32.85	19.4	11.225	16.15	44.95	38.375	34.2	38.5	30.55
13.125	9.45	37.4	33.275	13.675	20.8	15.75	32.65	41.65	31.8	37.25	30.05
8.85	29.45	35.125	59.825	35.05	32.9	11.225	33.325	28.975	8.125	58.45	18.85
8.825	8.5	24.775	31.75	24.9	18.525	20.85	14.975	11.75	18.9	20.475	11.35
26	8.75	10.65	14.9	38.85	19.375	24.175	25.325	22.35	32.125	33.1	15.175
10.775	7.275	33.925	66.575	14.775	33.975	14.425	43.825	38.825	51.95	49.55	27.65
9.375	6.375	45.725	45.6	16.425	10.3	17.075	30	29.425	32.925	39.85	22.925
8.375	14.6	10.55	6.4	27.925	8.425	16.825	31.15	25.775	30.375	21.625	28.575
23.05	7.675	19.875	55.15	25.4	35.1	29.9	47.75	40.15	47	45.35	37.8
18.725	8.1	30.9	54.15	26.475	11.025	20.65	45.35	43.1	37.6	56.475	38.9
27.525	11.3	34.95	51.325	25.35	24.125	32.275	39.6	47.55	32.075	40.15	44.45
21.025	15.575	28.775	38.775	38.925	14.25	17.25	27.575	24.825	41.85	25.45	19.975
4.975	3.575	3.4	30.575	16.55	8.1	7.85	30.425	18.075	20.65	20.7	20.4
6.2	10	29.825	38.675	15.85	6.025	13.7	29.4	25.325	22.2	29	13.875
8.225	9.2	34.55	41.025	23.15	11.95	28.4	37.675	38.9	43.975	32.125	40.95
0	5.425	20.375	14.925	3.475	17.825	11.1	24.5	25.275	27.025	27.3	14.25
16.2	12.45	19.875	48.925	19.275	5.05	27.125	26.5	21.275	37.65	30.975	32.75
21.6	11.875	26.275	51.7	39.675	23.875	29.775	34.825	38.1	23.275	52.025	34.45
18.875	9.425	37.675	68.9	50.9	25.2	39.25	45.1	49.775	46.95	44.85	27.375
13.175	18.675	34.125	57.7	27.875	18.55	33.775	36.9	37.725	44.875	58.4	26.5
9.875	7.075	46.975	33.075	31.45	3.8	18.675	36.875	41.925	45.95	45.45	31.575
15.45	0	37.825	44.45	8.7	17.225	9.3	52.175	44.55	37.725	53.075	18.175
3.125	3.075	23.95	27.575	14.85	11.3	15.875	23.075	13	33.1	19.4	20.675
10.95	15.175	14.975	21.25	15.175	7.575	26.075	31.35	33.65	36.55	52.75	30.825
7.1	10.55	27.175	39.275	35.075	14.25	28.2	32.825	37	51.6	44.1	39.575
13.7	7.375	23.85	30.475	21.525	19.8	29.95	43.5	39.95	30.325	41.125	19.5
12.2	14.5	25.5	31.525	19.15	16.825	23.15	28.225	35.1	29.8	55.575	27.775
14.4	8.125	34.35	53.55	24.675	24.25	24.025	36.65	30.6	33.425	44	32
20.75	14.525	37.45	51.075	35.25	30.4	24	35.35	38.525	37.25	50.1	45
21.3	4.575	26.55	24.2	36.3	15.325	27.975	30.55	26.65	37.95	30.6	36.325
9.45	12.95	24.325	35.45	18.3	16.375	13.9	23.975	30.95	38.25	28.975	32.275
19.05	10.3	43.35	47.125	14.975	18.725	20	34.7	32.375	17.775	31.8	16.35
6.65	17.05	37.7	67.55	48.05	32.45	38.65	38.025	35.475	34.95	58.125	40.4
24.55	17.65	29.7	34.1	26.55	12.825	15.1	42.725	38.325	47.325	48.3	31.925
29.275	29.25	16	68.875	40.05	37.475	30.325	30.5	30.925	20.65	44.125	26.45
16.8	3.075	24.9	60.575	23.925	12.275	19.575	31.375	23.4	31.675	21.175	22.775
3.125	10.225	17.5	20.025	23.4	14.075	23.3	32.025	18.875	29.825	24.45	22.05
28.125	19.425	43.35	48.525	21.1	23.475	21.075	36.75	35.725	35.25	31.325	31.625
18.725	3.375	19.55	39.45	22.55	18.475	8.075	20.875	23.4	22.525	23.225	16.825
12.875	11.7	10.65	48.1	20.45	17.975	12.05	30.575	23.825	13.75	30.25	10.9
14.75	4.075	42.975	50.95	16.25	22.625	17.075	26.1	27.85	36.725	29.725	27.4
12.925	13.55	10.925	42.125	26.9	10.1	26.075	35.8	27.825	26.05	29.95	27.875
6	11.55	18.325	15.4	35.825	11.3	15.125	36.15	34.15	22.725	47.05	25.8
10.125	3.35	11.55	31.95	17.525	5.175	19.45	11.65	10.15	16.225	18.175	16.4
9.375	8.1	11.8	27.975	22.725	7.7	22.4	34	18.65	39.875	26.675	30.1
11.125	11.025	19.25	26.875	15.275	10.7	12.475	24.275	24.375	22.025	27.775	29.075
13.45	3.25	34.075	37.1	38.35	4.775	27.375	26.075	27.675	36.175	28.925	40.175
25.825	8.125	50.025	70.025	48.175	27.8	37.1	65.8	60.1	46.175	74.325	58
9.65	19.125	32.3	46.725	20.225	13.2	19.875	34.45	25.075	42.8	47.075	27.575
17.05	6.375	46.675	37.65	17.975	22	32.65	44.825	42.675	50.125	48.55	28.6
11.65	8.875	31.3	40.675	29.3	15.125	31.3	28.6	43.075	31.3	62.675	28.975
9.1	10.125	16.125	16.325	27.675	20.9	19.1	38.725	23.625	24.975	36.05	25.075
20.15	15.625	22.15	30.4	37.1	16.4	33.25	29.85	32.975	36.425	52.6	29.525
14.175	28.525	10.375	51.475	29.65	34.225	20.3	38.45	31.225	33.675	36.775	16.575
4.05	18.675	14.925	11.65	33.225	12.125	9.225	46.2	42.8	39.525	52.325	40.9
3.85	0	43.5	46.475	10.875	20.7	14.3	14.9	18.125	9.375	16.425	2.35
3.025	0	8.55	10.775	4.525	0	0	2.825	3.475	3.675	0	0
0	0	0	7.15	6.2	0	0	0	0	0	0	1.375
0	0	11.325	12.425	3.2	0	0	0	1.775	2.4	0	3.05
2.3	0	0	0	0	0	0	0	0	0	0	0
0	0	22.8	15.575	6.825	7.85	6.25	11.075	11.2	20.1	14.725	8.975
0	3.825	21.55	33.95	11.45	23.5	13.525	28.275	28.35	20.825	29.6	24.125
4.45	0	27.525	57.275	7.3	6.825	8.85	28.125	27.8	18.2	36.85	19.625
8.1	0	0	36.425	17.8	16.625	21.45	25.95	26.2	32.45	24.625	17.95
16.175	3	16.6	0	11.225	0	13.925	20.1	46.875	44.35	36.75	24.35
0	0	12.75	10.025	12.325	17.95	7.325	33.225	26.225	26.05	48.65	21.875
0	4.2	17.075	29.65	6.825	18.925	19.55	18.175	22.625	19.45	20.825	24.925
4.9	4.425	18.375	23.3	23.5	22.975	20.6	27.9	22.525	23.475	23.525	23.675
10.975	13.825	41.975	49.1	35.775	7.7	16.95	30.875	24.1	41.05	33.425	18.8
12.025	3.95	6.225	6.55	30.6	3.9	17.6	35.75	20.325	35.85	41.625	29.8
11.975	8.375	11.4	53.075	12.975	22.1	18.975	19.45	18.45	29.325	21.925	14.975
17.05	0	36.75	39.45	36.425	3.05	31.4	27.775	25.425	25.525	30.175	31.9
26.375	5.475	37.575	75.725	19.825	24.975	16.45	45.65	45.5	50.025	48.925	33.35
12.8	7.45	23.675	14.675	21.05	9.85	20.35	43.75	32.1	35	29.5	39.475
18.725	16.8	28.25	42.075	31.125	19.525	16.35	46.175	57.125	31.65	44.525	16.225
12.975	24.5	29.725	20.95	24.9	30.475	20.15	29.525	27.4	26.5	52.825	23.2
18.625	6.975	34.75	52.175	37.85	19.4	13.7	25.875	34.65	19.425	38.225	25.325
17.425	8.5	43.1	61.125	39.875	17.075	35.775	34.85	34.9	40.375	43.225	27.475
14.925	15.675	29.05	72.35	29	33.475	23.05	44.65	31.675	42.475	35.05	34.975
15.45	5.6	34.125	61.5	12.675	18.8	11.4	30.975	37.5	40.675	42.95	22.8
11.2	0	30.325	43.65	35.625	19.275	17.35	21.675	27.725	29.975	37.05	40.925
12.35	15.175	10.775	46.825	34.15	13.775	29.25	31.05	39	37.85	34.825	31.05
6.625	0	16.6	36.65	24.3	13.85	35.05	20.375	22.7	22.35	43.475	22.275
29.675	27.15	23.975	26.475	33.45	30.7	33.25	39.025	47.975	57.125	49.175	37.525
15.5	11.925	52.4	33.125	21	12.125	16.85	29.75	25.9	27.625	35.4	24.925
9.4	4.3	38.2	52.425	31.8	10.925	28.5	38.975	44.575	31.8	46.075	21.6
2.625	3.175	18	45.575	15.3	3.95	18.225	23.5	31.375	10.475	33.325	14.4
14.375	8.125	16.925	57.725	16.85	21.55	15.075	35.2	35.25	24.275	48.625	21
4.075	13.5	27.575	19.45	42.575	19.375	15.275	24.25	22.15	34.525	20.175	29.15
8.75	8.35	42.8	47.775	41.75	12.025	37.25	34.125	35.6	26.4	41.825	35.125
3	0	7.325	6.775	15.55	0	15.825	21.75	12.525	39.8	25.95	38.95
5.95	9.325	30.975	47.9	21.4	24.675	33.05	13.225	21.55	29.3	27.525	36.325
18.825	8.85	39.625	31.9	15.625	35.35	13.95	26.45	30.7	14.925	44.175	14.3
21.375	5.575	23.225	0	34.6	9.2	38.675	48.75	53.325	39.05	64.45	41.325
26.275	17.475	27.05	40.675	23.725	19	31.45	33	29.85	27.5	56.475	38.05
13.1	11.875	48.6	59.45	28.6	24.95	30.225	30.85	31.625	29.5	43.225	28.775
7.975	12.475	6.45	46.975	27.525	9.575	17.05	29.575	29.625	20.75	25.95	17.9
18.975	34.5	38.025	39.425	29.175	21.875	24.425	26.275	24.4	28.125	22.475	23.2
5.75	0	14.95	14.55	10.55	13.625	11.5	21.525	17.9	30.55	30.9	19.1
11.7	27.8	43.425	46.175	32.3	39.725	24.7	38.75	33.375	41.375	34.825	47.3
27.825	16.1	45.15	75.275	41.7	24.725	31.775	41.85	40.225	57.1	46.025	49.9
12.375	3.55	17.6	43.15	21.45	17.125	30.45	24.675	33.45	33	32.225	26.925
0	0	13.675	27.6	2.625	0	0	0	1.725	8.475	3.325	0
0	0	8.85	9.425	2.275	0	1.75	5.2	2.5	2.9	5.325	15.675
0	3.7	7.425	7.275	0	4.175	3.525	11.65	12.425	24.55	23.325	19.6
0	0	7.4	17.5	29.425	7.3	20.4	25.75	19.65	28.4	39.6	22.825
9.025	4.55	40.55	58.05	13.025	19.825	13.725	46.05	39.2	25.5	52.65	19.75
6.25	17.725	21.4	44	36.5	3.95	22.6	36.6	38.1	34.125	37.25	24.1
5.875	4.55	18.1	23.9	15.55	16.375	20.15	35.2	25.85	36.25	41.625	35.3
10.5	11.5	26.075	38.85	36.175	22.65	35.725	29.775	29.6	33.2	42.35	33.225
8.575	7.375	25.975	67.125	24.775	11.025	22.95	36.5	48.5	51.7	64.15	42.15
10.725	9.55	29.575	69.25	35.6	18.85	18	30.75	29.675	49.175	37.95	28.875
14.825	3.225	42.575	45.55	28.175	24.375	14.725	29.525	33.1	27.15	46.35	29.025
11.575	24.1	15.3	32.075	45.4	11.45	34.425	29.15	20.25	39.175	31.05	38.5
18.05	15.05	39.675	64.4	35.625	25.675	36.175	53.5	45.1	38.325	52.175	26.15
7.5	19.425	18.6	22.175	40.65	11.775	28.775	29.45	28.4	25.075	41	32.275
13.575	23.125	35.625	53.575	25.45	39.025	23.9	30.65	27.6	32.875	40.7	23.35
12.85	8.85	18.825	35.375	22.3	18.6	17.825	28	24.1	36.4	46.25	20.8
14.25	3.175	12.825	31.075	18.375	15.3	23.575	32	24.25	35.975	23.325	10
9.15	0	0	7.575	18.625	2.725	15.8	15.7	21.45	37.05	20.625	26.95
15.7	18.075	33.925	38.525	25	30.025	13.05	28.7	26.325	34.625	32.675	21.375
16.35	10.875	24.675	68.125	26.275	18.55	39.8	38.75	25.2	27.1	27.675	36.225
16.625	7.45	25.65	36.95	29.6	19.625	22.125	29.475	43.375	38.225	25.25	41.5
23.475	18.25	43.25	50.5	30	19.775	31.075	43.5	39.075	53	51.2	34.625
21.3	23.825	38.05	24.075	54.475	25.575	30.725	42.25	41.9	57.3	51.175	55.1
17.9	0	43.775	82.7	35.425	19.475	24.275	38.55	53.675	54.15	49.8	25.225
25.55	24.225	25.5	71.025	39.35	41.8	40.975	32.025	35.075	38.775	35.55	23.875
12.2	7.475	21.875	42.025	17.2	26.575	18.225	35.4	38.175	23.975	31.425	19.25
6.1	9	32.675	41.925	27.25	30.5	12.875	26.675	37.25	23.8	47.8	18.075
25	4.925	34.425	37.125	23.025	25.05	18.725	20.6	17.925	16.85	20.2	16.525
0	6.075	13.475	22.4	12.275	0	11.95	29.075	25.875	23.1	37.375	17.15
12.325	4.25	4.675	10.65	6.825	5.775	8.675	23.675	15.875	18.15	22.15	13.35
13.325	8.125	43.75	55.6	13.4	28.175	23.675	13.75	18.725	28.05	11.25	21.375
18.925	14.85	47.6	86.2	62.85	44.725	52.575	44.125	35.525	57	45.85	47.175
3.35	3.4	18.75	31.9	25.475	6.35	22.7	26.975	24.15	16.675	35.975	23.55
2.225	3.375	15.975	29.95	38.9	21.75	38.125	55.025	31.125	51.35	48.375	46.75
7.275	16.325	58.575	43.775	30.5	14	19.75	52.55	39	41.4	48.475	23.75
13.35	21.525	38.45	64.8	45.325	23.95	36.375	48.425	52.65	31.175	59.675	30.325
20.95	17.525	49.025	51.75	36.175	44.8	39.275	53.225	55.075	58.225	57.4	53.775
23.175	7.55	25.85	31.575	15.925	24.1	18.475	40.9	37.775	30.675	27.025	20.775
18.275	23.5	26.85	38.825	31.35	4	20.325	45.975	35.1	41.225	44.2	32.175
6.85	7.35	15.925	45.7	37.3	15.7	21.025	36.65	30.275	39.575	52.8	31.425
6.4	4.25	22.675	41.725	20.325	17.075	20.225	26.675	31.275	28.875	23.625	12.05
11.825	0	14.05	38.2	7.25	9	6.9	35.325	28.7	24.775	33.475	13.525
9.85	15.925	32.1	47	35.025	20.525	39.375	24.825	26.575	40.6	36.5	18.775
17.475	12	13.725	28.3	23.075	26.825	20.25	27.25	37.675	27.5	37.875	29.8
15.425	22.775	39.525	43.25	29.45	19.8	38.45	47.55	46.425	37.625	50.025	30.075
5.475	18.725	23.375	35.5	32.725	18.025	31.275	39	39.1	35.575	43.125	48.175
15	15.325	30.15	34.175	39.725	6.675	23.225	31.8	52.95	31.475	44.075	18.75
18.925	4.65	18.975	51	7.95	7	9.925	46.3	26.325	28.3	34	30.075
12.025	0	17.875	29.825	16.9	8.65	23.95	20.45	17.575	26.2	19.75	20.15
13.025	16.5	35.125	21.25	19.325	17.675	7.925	36.775	31.425	31.4	28.75	22.325
17	11.7	7.625	19.8	39.825	4.05	18.125	20.275	30.4	16.975	26.05	28.875
0	4.375	11.625	7.95	11.225	10.475	20.8	26.825	23.725	24.975	21.7	20.075
0	0	0	0	13.575	0	14.225	16.875	18.675	30.55	20.625	26.45
4.6	0	6.475	5.825	12.175	0	6.5	24	19.35	11.075	11.25	22.275
0	0	27.25	30.025	6.45	0	2.65	17.425	15.475	4.3	14.375	13.5
0	0	16.175	0	4.2	0	1.775	10.75	11.575	2.075	7.875	9.65
0	0	0	0	13.225	0	3.575	0	0	5.25	0	21.8
0	0	0	0	0	0	3.775	3.95	7.125	0	7.825	3.55
0	0	0	0	4.15	0	3.625	2.025	5.675	0	2.85	4.15
0	0	0	0	5	0	4.725	10.6	5.025	16.95	5.175	16.55
0	0	5.225	5.425	0	0	0	0	0	0	0	0
0	0	3.225	8.375	0	3.325	0	0	2.725	0	0	0
0	0	11.525	10.8	0	6.775	0	2.4	7.075	3.5	9.375	2.55
0	0	10.175	3.05	0	0	0	0	0	0	4.8	0
5.65	0	26	34.5	0	0	0	19.775	12.325	19.575	22.8	13.05
7.125	0	10.625	42.325	7.25	8.075	6.875	41.8	31.875	26.3	57.65	5.55
2.325	4.2	14.775	34.875	8.875	9.275	2.3	28.925	12.675	12.675	36.25	10
10.45	5.35	15.475	42.625	12.475	9.575	18.8	17.125	18.625	19.85	32.1	31.325
10.525	8.9	22.5	19.975	33.975	17.55	27.375	28.75	27.35	25.675	20.85	31.1
10.35	0	41.55	43.825	18.575	19.175	16.35	29.75	22.35	30.4	47.7	18.45
10.075	7.675	29.975	37.325	53.275	13.875	24.325	36.9	30.45	47.425	39.575	38
8.9	11.05	26.5	49.175	16.525	21.825	19.625	26.3	29.7	30.1	30.975	23.9
17.15	0	0	32.575	48.875	10.3	23.075	29.2	35.6	14.7	36.35	25.35
0	0	14.475	16	13	8.225	12.325	22.9	27.05	20.575	32.2	15.775
10.325	7.625	18.625	25.375	25.375	8.875	22.275	36.725	29.7	31.825	30.8	30.3
6.325	4.45	15.65	45.075	23.175	6.6	12.5	30.925	32.1	35.575	39.225	36.25
2.675	0	7.175	19.8	3.5	5.05	8.775	33.45	27.15	9.35	20.35	8.6
0	4.025	0	0	14.675	0	6.725	11.175	16.525	10.25	13.175	13.35
0	0	0	0	0	0	0	4.425	0	4.775	0	5.4
0	0	12.625	4.025	0	0	1.6	0	2.025	1.85	4.425	2.775
2.3	0	21.725	34.7	4.475	5.275	1.6	0	7.125	6.1	0	2.425
2.2	0	24.125	15.825	1.95	4	4.95	12.075	9.025	3.775	17.9	3.2
0	0	0	0	2.025	0	2.5	15	13.525	5.125	8.625	7.15
3.85	4.025	9.9	29.275	17.05	15.8	9.75	35.625	27.55	31.2	38.75	18.175
7.275	9.175	31.875	34.95	9.375	9.4	4.1	32.275	21.225	20.725	21.775	7.775
2.9	7.55	37	47.25	26.2	18.075	29.425	21.95	23.8	31.075	21.875	26.375
13.75	4.825	16.475	36.65	26.45	16.925	18.575	30.8	32.575	19.225	35.475	16.325
24.9	7.65	22.125	52.575	21.6	17.35	18.075	42.35	33.55	28.875	34.775	25.125
9.4	17.825	32.45	39.225	27.65	10.625	9.825	14.625	13.775	17.1	25.65	10.6
19.775	9.4	25.7	20.15	19.15	12.6	16.875	22.875	16.9	7.975	11.875	12.775
8.05	4.8	12.9	18.6	28.55	11.85	19.075	22.525	20.325	18.85	23.6	10.6
12.2	6.75	15.775	27.075	9.575	9.55	9.4	27.1	21.375	17.625	30.75	12.625
32.025	13.25	54.3	36.925	27.325	14.525	23.175	44.7	54.15	32.2	65.15	29.475
15.875	10.125	22.925	69.35	35.1	3.075	28.625	57.6	49.3	54.625	49.35	46.85
7.8	21.675	33.05	34.125	33.825	13.5	39.05	32.8	45.05	33.4	33.75	28.5
19.4	0	16.65	54.5	43.2	0	32.15	36.525	38.925	50.3	30.3	29.875
11.55	3	33.8	64.4	16.8	15.2	21.225	28.65	27	39.025	52.825	19.4
34.125	24.3	49.875	59.35	36.8	27.3	17.325	38.025	45.6	29.575	42.325	23.55
25.075	23.75	35.375	68.35	49.85	28.725	21.6	18.4	20.725	27.15	17.85	14.425
11.7	11.075	11.75	19.175	24.025	9.425	26.65	14	15.125	12.475	20.35	25.075
2.85	12.2	26.575	35.725	31.625	13.775	34.875	25.3	19.5	21.375	26.825	33.05
20.925	9.975	12.625	27.7	39.225	13.075	28.275	41.5	39.375	40.775	46.15	35.9
20.65	5.275	46.525	70.925	38.425	16.475	26	33.525	34.975	42.575	32.375	33.425
0	0	8.35	24.95	21.35	12.175	14.625	23.35	7.775	17.175	20	16.075
30.875	13.425	46.175	59.3	30.975	27.5	14.25	47.325	34.95	34.825	50.6	21.15
0	0	4.3	9.7	15.9	14.55	11.9	11.45	10.2	3.575	7.825	23.75
9.65	4.925	22.875	30.725	22.225	15.325	20.3	30.025	22.125	21.15	28.35	16.65
15.55	10.95	12.5	48.525	14.375	7.65	11.625	27.475	18.675	20.425	13.45	19.175
0	0	0	24.25	23.175	6.875	25.925	12.925	7.825	13.975	13.65	23.175
12	4.575	13.125	35.6	6.675	0	8.475	19.15	17.7	16.6	20.175	22.3
15.4	0	39.95	18.775	14.425	12.925	2.325	40.175	54.6	11.85	64.975	21.1
0	3.725	15.7	8.225	2.65	6.925	1.725	5.125	12.7	3.075	8.425	2.975
0	0	8.2	33.7	11.525	10.25	11.9	14.25	15.6	11.225	3.25	13.35
13.85	0	14.5	67.325	20.8	13.025	15.925	23.1	21.525	10.5	37.45	20.125
16.775	4.875	25.425	20.45	16.7	14.35	17.375	47.45	55.65	54.45	47.7	27.625
3.475	8.275	33.175	36	25.8	8.525	23.95	35.125	28.575	36.375	32.275	24.175
9.125	0	3.55	10.675	15.3	3.225	8.4	28.275	17.575	42.575	11.375	25.925
5.125	17.375	27.45	26.325	14.3	16.325	15.3	32.25	35.65	38.35	45.15	32.575
14.525	3.825	20.9	61.125	21.55	5.925	23.775	34.35	30.475	20.25	32.5	33.725
19.175	7.35	7.925	44.4	18.775	11.55	14.525	42	38.325	43.2	26.25	29.2
11.95	11.275	52.675	26.4	15.225	3.55	9.275	43.9	39.9	43.25	50.1	27.725
7.775	13.175	12.225	13.4	7.575	19.775	22.65	27.3	18.15	31.55	25.475	15.125
13.225	10.025	23.625	22.75	14.475	15.4	16.775	23.25	23.25	17.3	29.65	20.9
13.525	7.775	33.95	34.875	40.675	26.5	40.275	30.025	53.175	40.95	39.475	23.4
7.125	4.15	23.525	61.1	27.75	28.375	27.8	37.75	29.15	38.125	27.95	27.725
15.1	27.85	19.475	17.175	31.35	9.05	36.3	17.725	28.2	27.375	26.1	26.675
14.2	7.925	30.775	26.6	55.1	20.85	24.975	44.1	44	31.6	50.15	20.85
15.5	8.575	41.525	41.15	36.475	19.35	27.15	39.75	40.9	26.275	43.3	16.075
26.325	24.8	25.55	33.95	25.15	22.1	23.4	38.075	34.35	28.15	40.075	27.575
14.525	18.15	29.2	34.8	11.525	8.625	14.775	48.1	34.35	28.075	30.025	24.35
8.65	0	22.325	41.325	15.55	3.175	22.875	18.775	22.55	19.525	23.9	30.225
8.5	26.3	15.05	57	31.625	25.025	23.975	27.15	25.575	26.675	34	19.425
19.45	8.5	33.575	54.925	61.425	22.075	16.025	25.45	22.175	25.525	21.85	24.55
15.425	9.7	28.25	44.7	13.75	9.825	13.15	29.85	23.275	38.125	36.65	24.425
14.825	9.9	20.45	21.425	10.025	0	6.225	10	15.7	6.025	19.575	13.875
20.025	0	4.15	17.775	20.975	4.475	17.75	18.275	18.95	13.675	5.175	22.1
11.875	14.925	27.325	9.725	15.725	12.125	14.925	20.825	18.65	25.725	16	23.25
15.15	4.45	42.4	43.1	34.425	35.1	19.025	26.875	28.55	17.025	27.55	30.55
4.1	3.425	5.225	33.925	19.575	5.85	25.125	25.05	25.025	17.75	17.1	13.975
28.825	12.7	49.8	66.025	38.725	29.45	30.8	37.45	48	41.35	54.35	37.4
8.675	10.475	16.275	62.275	25.425	16.975	21.4	37.975	39.075	36.775	46.225	29.925
5.05	17.25	36.875	83.45	40.05	35.675	32.125	48.625	41.35	53.375	67.55	26.4
0	14.325	16.8	13.125	20.525	12.45	14.1	57.25	50.1	46.05	44.8	32.75
11.9	15.4	41.95	43.225	14.775	23.225	36.625	39.875	43.875	35.675	36.3	38.075
21.45	12.35	43.5	51.175	30.925	26.475	23.425	46.375	50.15	31.875	46.075	25.375
24.85	16.275	21.625	14.25	35.825	11.05	17.575	13.35	20.975	25.75	39.75	30.425
10.1	10.4	35.175	71.65	19.8	20.875	15.475	25.525	20.425	16.275	26.975	26
16.9	3.575	40.15	44	4.775	7.95	8.5	27.475	26.775	16.3	20.45	9.9
17.225	9.375	14.625	31.525	26.05	19.75	13.475	28.375	23.15	28.475	23.575	25.775
31.975	9.95	28.025	53.975	39.075	22.325	29.45	27.825	37.725	47.75	30.35	27.875
12.975	7.3	31.325	59.075	35.625	14.75	25.75	39.4	36.95	51.8	46.3	40.5
27	18.525	83.3	64	60.5	35.975	30.975	47.85	50.35	39.1	55.625	53.55
16.85	4.7	36.4	32.875	36.225	34.275	42.35	46.8	46.525	50.375	61.325	30.2
5.15	10.525	32.925	36	29.675	15.025	25.875	35.65	46.275	25.725	59.15	29.85
35.575	12.975	37.5	53.975	19.125	26.525	16.65	30.5	27.925	46.4	43.225	28.8
7.45	14	23.1	13.075	26.1	23.3	14.325	17.85	17.525	31.45	19.8	20.75
12.375	12.45	9.025	7	19.075	15.575	17.175	37.75	28.325	22.575	36.05	19.525
4.3	6.775	11.1	18.75	19.95	9.9	20.125	17.975	22.525	14.35	22.175	15.1
29	25.2	50.325	55.325	32.1	36.975	44.025	58.15	42.75	43.575	74.075	34.825
8.175	17.725	28.575	57.25	10.425	37.325	16.125	61.525	52.25	41.3	47.925	24.075
12.75	17.275	17.575	51.425	27.975	33.025	22.45	33.925	41.525	30.45	44.325	26.175
21.625	20.7	36.85	57.05	37.275	25.425	16.975	31.725	23.45	16.95	29.6	30.4
18.825	7.35	12.575	14.975	15.075	6.6	14.75	22.6	21.275	12.75	22.025	15.325
8.7	0	0	8.275	6.375	3.875	15.575	21.675	14.3	20.45	17.525	34.25
9.1	12.95	18.85	36.525	17.8	11	23.35	15.1	12.875	21.475	17.925	34.4
0	4.1	0	6.725	12.05	11.225	26.225	23.2	23.125	17.9	19.375	8.75
10	0	12.725	13.4	14.375	0	16.65	29.85	25.125	25.95	25.15	44.3
9.75	13.825	41.175	31.175	17.175	17.1	18.35	24.925	23.275	28.125	29.8	40.7
11.325	12.7	37.2	34.125	18.5	11.6	11.625	46.325	26.6	23.75	15.7	17.6
0	0	8.225	28.375	0	0	0	31.525	23.2	17.45	28.05	24.475
0	0	17.325	8.325	5.125	0	1.475	14.25	14.275	1.65	20.425	20.625
2.35	0	9.85	3.725	0	3.775	0	4.625	8.675	0	5.775	2.425
2.675	0	18.95	0	5.525	5.5	0	9.225	4.825	10.6	3.45	15.275
0	0	13.85	18.725	3.125	2.725	0	12.625	3.475	4.325	15.375	7.425
4.475	0	7.225	53.65	21.45	8.3	11.075	22.95	21.175	12.2	19.925	18.675
0	9.55	12.55	45	15.775	16.575	29.75	40.35	33.2	30.575	42.05	37.8
6.15	3.725	8.7	38.75	18.6	8.2	11.1	29.3	18.25	23.85	29.275	19.45
12	0	28.475	45.35	12.75	12.1	7.7	43.775	41.95	32.675	46.9	34.225
17.5	13.925	31.775	49.8	23.325	11.15	8.3	28.65	37.375	15.875	37.275	12.525
2.3	4.65	12.225	47.75	11.175	24.4	20.35	6.4	9.65	21.4	12.15	16.225
2.5	0	25.25	31.325	7.95	10.325	9.125	14.525	22.55	9.775	21.8	15.1
6.05	9	34.5	46.425	24.55	11.2	23.75	35.975	33.55	22.375	33.575	31.15
22.075	16.8	26.2	56.8	13.775	18.275	14.05	42.8	40.325	38.35	46.25	33.575
5.7	0	5.75	5.85	31.35	4.4	11.125	34.5	29.775	22.925	38.95	20.4
4.65	3.4	24.1	49.25	20	5.2	17.175	15.125	8.8	44.25	14.275	20.2
8.775	13.45	38.875	70.675	38.675	33.575	32.1	23.15	33.175	36.725	36.475	29.3
3.75	4.1	16.525	10.375	21.45	0	17.65	7.4	12.5	21.925	14.425	21.15
8.775	4.625	30.7	55.875	20.5	11	10.55	22.6	25.725	22.725	34.025	19.875
5.125	3.8	7.925	22.675	8.025	4.1	11.4	17.9	12.75	9.4	8.375	15.325
20	11.35	28.475	32.2	19.325	18.175	10.65	12.775	23.375	26.325	26.425	31.525
16.8	8.2	52.35	35.275	24.55	8.425	16.625	28.325	25.325	25.325	22.275	30.05
6.625	0	13.65	18.5	0	0	2.925	7.475	11.75	15.925	6.475	12.35
0	0	6.95	0	3	0	4.275	5.3	12.425	8.725	13.15	7.325
5.225	0	10.375	29.025	0	16	0	34.925	32.775	15.225	44.875	12.675
3.05	4.35	14.325	12.875	20.925	3.7	15.325	17.775	7.175	26.05	8.875	30.3
7.575	14.825	23.525	32.6	20.425	37.225	26.275	32.275	21.475	37.025	20.775	30.55
10.425	10.575	16.575	35.275	17.325	6.5	10.7	46.275	41.65	46.1	61.45	23.65
6.125	5.775	32.4	56.775	22.075	10.1	14.5	26.525	26.3	32.8	29.525	21.975
17.25	21.05	8.4	30.075	23.725	16.025	19.425	39.225	35.85	32.325	44.45	13.425
6	10.575	27.425	25.875	28.775	33.875	13.925	36.8	17.5	7.6	22.6	18.1
6.025	0	0	39.65	5.85	8.65	9.425	13.525	21.7	10.2	19.05	3.8
11.65	3.3	23.025	40.325	15.325	12.575	22.2	20.95	21.8	18.9	30.65	13.325
20.9	6.8	17.275	41.675	36.675	35.475	18.55	50.75	36.925	36.85	43.15	31.775
20.05	17.875	47.2	35.525	23.3	27.225	5.675	18.05	16.45	27.25	14.65	10.925
17.675	0	42.775	16.775	23.175	25.875	18.25	30.975	21.6	47.875	14.6	24.85
10.875	0	34.35	16.95	15.875	13.825	9.925	9.15	5.675	15.275	6.825	6.375
12.275	3.85	33	35.7	14.1	0	12.075	20.2	10.975	19.425	10	7.4
2.875	5.125	10.675	14.375	15.1	11.125	17.925	12	9.425	14.75	8.2	19.175
17.9	12.025	38.35	52.075	21.925	18.775	17.075	41.025	41.575	35.625	40.1	32.075
5.85	0	17.55	62.85	22.825	43.6	17.475	44.875	47.45	27.325	42.9	16.25
16.95	9.575	57.9	68.55	38.6	40.325	19.975	48.075	45.025	28.4	54.225	19.525
12.275	8.15	24.05	16.5	24.45	22.3	8.875	15.125	27.8	15.75	24.675	15.65
11.775	0	11.125	28.775	27.625	3.4	23.5	27.375	21.35	32.375	34.675	23.95
10.975	15.625	33.675	51.2	19.8	20.725	21.75	48.925	46.975	35.15	44.525	22.4
9.825	22.525	43	50.625	29.55	19.375	25.175	48.775	50.45	32.8	49.9	19.925
0	4.9	18.225	28.95	21.325	20.625	16.8	26.4	24.4	18.35	27.725	12.95
4.525	3.65	17.625	61.575	33.05	26.875	19.85	37.275	35.325	23.725	30.05	32.65
4.5	4.7	15.075	35.2	18.125	7.775	12.075	40.125	29.75	39.05	33.725	36.45
24.05	4.175	29.1	76.525	28.15	22.4	24.375	47.375	55.8	51.375	53.625	22.425
24.625	13.625	32	69.725	62.2	30.925	30	45.8	29.775	53.875	34.075	27.55
0	6.875	9.525	24.625	24	3.725	21.175	19.525	16.275	20.575	27.45	18.975
14.4	11.325	35.2	23.775	12.525	7.025	18.625	19.95	13.55	19.35	15.225	27.8
15.7	8.075	21.6	47.4	44.225	16.825	21.225	31.3	24.025	13.325	21.9	12.325
11.55	3.575	10.475	15.85	13.95	20.2	11.525	11.85	11.425	20.5	18.275	20.625
9.35	6.35	5.35	34.05	28.775	2.675	27.175	24.375	20.95	24.275	27.35	25.1
16.8	14.45	27.25	49.875	14.4	18.95	14.275	25.225	33.875	36.55	31.75	21.8
37.625	24.275	40.325	54.9	28.4	20.45	29.55	43.775	50.675	45.7	46.925	46.7
12.625	20.775	30.625	31.775	24.25	14.325	38.325	32.9	42.725	39.225	55.4	42.525
29.475	12.7	32.8	72.625	22.95	19.875	27.675	56.725	43.75	52.75	65.95	36.1
18.775	10.175	33.8	43.2	22.025	17.25	28.35	37.65	35.075	34.7	35.925	36.525
20.275	30.85	37.95	34.425	26.5	25.85	16.675	23.025	19.575	23.2	24.25	29.95
13.975	16.4	30.325	25.4	12.775	20.6	10.95	20.6	33.55	24.3	30.125	16.3
21.175	7.75	20.9	29.575	17.125	15.4	11.7	24.25	26.025	34.225	17.35	15.1
11.9	4.2	35.525	28.875	17.9	8.575	17.225	32.925	28.325	28.475	24	25.725
17.875	20.325	26.225	40.075	13.625	14.1	16.575	22.5	29.825	19.8	29	17.625
11.5	9	14.675	38.75	11.2	17.1	17.45	20.5	13.45	31.275	13.8	22.325
0	0	9.825	0	4.8	6.475	7.05	34.35	31.775	12.525	27.375	16.4
6.65	0	14.975	4.95	4.575	0	1.875	8.55	9.2	5.95	13.425	18.825
7.2	0	9.85	17.25	9.55	0	7.375	14.525	11.65	9.025	7.475	14.95
0	0	0	4.475	0	0	0	9.375	12.725	0	10.55	0
0	0	4.7	5.725	0	0	4.175	7.525	10.45	8.35	5.525	9.6
0	0	27.7	4.125	5.2	0	0	0	2.75	1.925	5.75	1.625
0	0	5.025	8.625	0	0	0	2.05	0	0	2.675	5.3
0	0	3.55	0	2.8	3.15	3.925	10.425	8.5	2.95	0	11.75
0	0	22.9	5.8	4.75	0	5.375	2.1	2.575	0	7.5	5.3
0	4.175	0	7.775	6.125	2.925	11.8	2.35	8.625	13.625	11.35	14.825
6.5	0	4.7	19.175	5.3	0	2.925	4.975	3.225	0	3.825	11.75
0	0	9.6	3.575	0	0	0	0	0	0	0	2.3
2.65	0	20.45	11.175	3.425	8.375	0	0	4.2	0	0	0
0	0	0	7.725	6.325	16.55	2.2	4.55	0	0	3.4	0
2.925	0	8.975	9.625	1.95	6.9	0	0	0	0	2.65	2.375
3.6	0	6.575	17.625	0	3.725	2.35	2.875	5.5	3.05	7.3	10.85
11.6	3.65	25.8	21.325	16.9	14.725	9.2	34.875	20.1	31.125	26.6	22.05
15.025	3.2	18.4	35.125	18.775	6.175	21.3	30.525	30.8	7.825	39.825	19.1
2.525	0	0	0	5.275	0	2.575	10.4	6.65	1.85	5.725	4.225
2.85	7.3	0	17.5	12.475	12.55	15.125	29.35	9.925	15.825	13.025	26.05
0	0	0	6.375	14.55	5.95	2.225	17.025	21.9	7.425	21.775	17.75
0	4.475	9.5	11.275	6.5	15.65	11.975	9.95	8.525	27.225	7.35	7.05
0	0	0	6.45	13.225	0	16.7	7.625	4.7	19.2	7.45	16.725
0	0	4.225	0	0	0	0	0	0	0	4.675	2.175
2.575	3.375	11.075	11.475	4.7	0	3.375	0	4.575	1.625	6.65	2.9
0	0	0	0	0	0	0	6.325	6.925	0	5.05	1.775
0	0	0	0	4.35	0	3.225	7.125	3.275	2.05	3.45	2.825
0	0	0	0	3.025	0	4.45	2.675	0	3.175	0	1.85
0	0	0	0	2.275	0	4.55	0	2.225	3.975	4.15	8.5
0	0	0	0	0	0	0	2.15	0	0	0	0
0	0	0	0	0	0	2	2.2	0	7.4	0	4.025
0	0	15.325	12.8	2.125	0	4.4	0	0	8.925	6.525	2.475
0	0	0	0	0	0	0	0	0	0	0	7.6
0	0	0	0	0	0	0	0	0	0	0	4.125
0	0	0	0	2.35	0	1.525	3.05	4.5	3.125	6.25	3.875
0	0	7.8	11.225	5.55	0	6.65	7.325	4.925	8.5	4.35	3.65
0	0	20.35	13.775	6.85	0	16.5	11.1	13	19.725	20.775	9.75
0	0	0	0	19.2	0	24.925	13.35	6.5	18	6.475	21.175
0	0	0	0	4.8	0	5.725	0	0	0	0	1.825
0	0	7.8	0	0	0	4.5	0	0	11.425	4.475	7.725
0	0	0	3.95	0	0	0	5.425	0	6.225	5.425	1.8
0	0	0	5.825	3.575	0	9.625	12.725	6.7	8.95	8.225	15.875
0	0	0	3.975	2.725	0	8.9	7.975	2.075	9.35	0	7.875
4.375	0	12.775	21.175	0	6.7	0	0	3.875	0	8.575	0
0	0	4.9	4.9	0	0	0	0	0	0	0	0
0	0	0	7.375	11.625	3.8	11.75	9.225	7.25	21.075	2.525	15.525
9.2	3.975	0	6.325	10.15	6.2	9.175	14.325	9.625	8.325	16.25	9.175
0	0	0	0	15.2	0	15.625	17.15	16.325	25.75	17.575	17.075
2.225	6.525	21.225	34.775	5.2	11.275	14.575	29.525	24.85	31.775	37	19.575
2.425	0	43.35	21.6	11.225	9.95	6.975	34.45	22.925	21.475	18.475	15.775
6.975	0	3.825	7.225	6.675	11.425	6.75	26.975	20.225	17.125	25.55	9.375
15.55	4.025	22.125	34.825	17.925	3.575	17.175	35.2	42.75	45.375	34.025	22.475
15.225	0	6.975	43.8	10.15	5.075	15.475	10.375	15.7	23.25	17.05	7.525
7.7	4.625	23.375	42.275	26.625	14.925	13.475	26.45	18.675	22.9	35.625	13.925
24.025	0	35.275	39.975	11.95	12.05	20.425	47.175	36.45	49.7	29.125	25.325
3.45	3.875	9.875	25.2	23.125	7.95	9.125	18.025	3.95	16.075	8.175	8.5
3.35	4.15	18.825	25.675	10.475	9.025	13.025	23.1	17.525	24.8	34.8	17.65
6.775	0	23.75	46.95	6.85	0	12.3	19.175	28.95	30.925	22.9	35
3.35	0	14.475	9.45	4.4	14.825	6.225	8.125	16.55	25.225	8.675	10.25
0	0	0	0	12.175	13.175	18.175	0	3.55	14.7	8.925	11.275
10.425	10.325	4.675	32.1	15.075	12.525	21.325	14.15	4.8	14.275	14.45	23.875
8.2	0	26.475	41.875	32.525	6.45	43.5	16.15	20.025	21.6	37.375	10.8
7.725	0	34.725	59.825	14.425	8.125	8.1	32.7	39.2	32.425	26.075	6.95
5.625	3.425	23.425	44.45	20.5	4.775	28.75	37.5	24.5	45.15	32.525	23
11.725	4.05	25.15	29.775	22.75	9.25	32.2	16.325	21.725	30.375	22.475	21.625
2.825	11.15	19	27.3	16.075	15.95	12.125	31.4	27.775	22.225	36.975	23.3
20.1	17.925	42.125	61.95	21.725	25.575	10.7	45.075	36.125	22.1	45.4	15.05
5.325	7.6	27.125	26.1	36.425	15.775	25.825	21.825	19.825	36.5	41.825	34.05
11.875	8.825	15.55	17.925	23.85	23.35	23.85	21.625	12.375	19.575	18.875	27.45
18.3	16.8	11.525	41.275	39.7	28.475	14.4	16.85	16.075	33.575	25.05	20.65
7.575	8.625	13.775	46.9	31.775	14.5	30.775	36.725	17.475	17.775	28.975	25.175
19.925	17.075	28.8	39.75	34.275	17.25	13.925	29.425	22.95	33.65	23.9	18.025
16.325	4.95	14.15	33.95	26.25	15.65	27.575	22.175	16.975	19.225	15.275	18.725
14.15	0	39.65	15.1	30.225	4.05	27.025	26.85	25.9	20.5	36.575	28.975
3.675	4.1	25.15	33.175	14.8	23.1	20.55	19.35	36.475	23.7	46.4	14.275
33.725	12.225	54.175	51.275	38.025	37.025	28.7	44.575	46.65	33.925	46.75	12.45
16.85	0	49.5	47.225	18.15	14.525	36.525	16.25	26.85	21.7	26.075	27.975
22.775	4.225	21.55	41.65	26.825	12.55	32.8	34.675	19.625	41.725	25.55	30.575
9.45	3	15	42.2	12.125	7.25	11.35	26.225	27.75	11.425	14.55	17.8
5.325	9.575	34.55	43.8	30.5	16.7	28.325	39.675	22.75	26	31.525	34.45
11.725	9.725	27	55.45	12.15	9.175	6.8	50.2	35.1	30.45	56.55	27
27.8	12.975	60.7	51.75	20.225	33.175	22.825	33.575	41.825	29.125	41.025	30.45
18.625	11.7	46.575	61.7	18.775	17.15	20.9	30.125	39.55	32.925	49.3	26.65
12.625	11.75	39.95	70.175	19.425	0	17.725	30.65	28.425	35.3	36.925	20.4
16.2	16.575	15.75	47.2	28.75	14.775	20.275	15.85	24.075	26.7	17.025	25.025
26.2	21.8	67.25	68.5	44.3	20.975	42.3	56.425	59.525	55.65	51.2	50.8
10.25	7.6	16.425	23.825	48.7	4.075	38.55	27.9	27.45	28.075	41.2	24.9
26.1	13.775	32.2	28.025	35.775	22.85	27.75	45.75	27.85	36.675	58.05	34.975
18.6	17.95	7.075	39.625	30.225	27.525	16.925	21.825	20.825	24.95	28.35	24.125
8.825	5.4	18.325	27.6	28.3	19.475	27.125	26	18.4	27.625	27.4	28.375
3.75	0	7.075	14.55	26.725	9.55	16.275	29.75	26.875	32.45	26.025	21.175
9.225	4.25	33.325	29.4	12.875	19.85	5.525	31.875	39.2	12.1	37.925	10.85
14.15	4.975	51.225	45.2	36.85	14.525	27.1	28.05	21.65	46.775	32.425	37.725
4.65	0	18.9	10.375	10.425	13.5	11.625	38.475	28.225	23.575	39.925	27.55
19.45	9.525	19.4	25.9	19.4	0	16.35	48.95	47.05	46.475	55.2	13.175
11.125	10.475	25.35	67.65	25.425	20.275	32.875	56.575	54.675	35.7	69.3	33.875
21.6	8.55	42.55	41.4	17.4	18.75	33.325	27.075	32.125	30.525	23.15	16.95
10.825	16.95	19.65	54.45	6.55	35.375	10.4	25.4	35.975	27.275	27.7	20.5
6.325	8.85	28.25	56.15	28.95	47.725	17.475	10.65	11.925	27.125	13.8	21.575
18.425	3.625	47.025	20.275	28.275	34.575	19.5	25.45	34.125	32.325	46.35	33.375
13.1	3.9	18.7	63.225	18.275	15.9	19.125	36.425	39.6	19.5	56.2	23.4
15.975	10.375	24.475	41.25	31.3	9.65	34.925	41.85	50.95	47.8	48.9	48.425
17.475	19.5	25.875	52.55	40.45	31.025	52.1	19.95	19.775	49.55	29.825	29.775
18.625	8.625	54.45	53.45	34.75	28.05	36.225	28.8	20.725	58.675	52.925	26.95
29.275	10.25	15.5	15.725	36.85	14.125	35.2	25.55	16.375	16.5	26.85	13.1
22.7	0	26.75	60.95	33.75	46.5	19.425	35.75	30.7	27.925	29.2	31.225
39.475	17.725	28.075	70	34	44.175	21.925	21.675	20.5	19.525	41.8	14.925
13.175	11.475	43.475	55.925	15	14.325	15.225	28.025	9.95	22.25	26.675	12.3
21.825	12.075	20.4	16.1	36.25	15.25	19.9	20.45	16	38.775	13.475	14.55
10.2	10.25	28.9	42.475	32.1	33.675	36.3	15.8	11.7	18.7	14.55	29.95
11.5	17.1	17.7	52.125	30.475	34.975	39.875	24.725	34.775	35.7	34.7	26.95
40.025	13.3	51.675	79.15	34.9	33.325	32.6	49.875	46.425	33.675	52.85	47.55
22.375	10.525	42.425	42.675	26.75	19.85	28.275	45.125	31.825	54.45	51.95	39.6
14.475	24.75	39.55	63.75	35.125	47.275	37.425	44.3	35.9	50	53.675	30.725
24.75	21.575	42.95	75.125	31.875	34.775	27.625	63.35	47.45	61.575	51.775	30.525
14.225	5.05	49.025	19.9	19.8	11.75	29.5	29.65	19.875	33.575	23.75	27.325
13.975	18.275	20.575	24.35	20.55	36.75	12.625	32.025	18.9	22.525	19.1	17.8
8.15	7.9	43.175	33.575	33.725	21.7	21.925	23.075	30.1	16.725	25.825	39.25
19	9.05	45.025	52.55	27.05	8.65	24.475	42.7	49.875	41.325	54.575	36.175
21.325	9.925	19.6	61.6	45.9	20.625	32.8	63.375	63.225	79.925	63.25	42.05
16.525	9.15	36.4	32.9	37.15	25.475	27.15	44.275	41.05	46.95	43.1	25.2
9.75	4.625	31.6	20.375	19.85	5.15	29.6	39.15	39.625	33.75	44.275	37.825
32.575	21.15	21.125	71.5	12.8	46.3	24.475	40.65	33.9	37.675	45	27.75
12.425	4.9	25.275	27.275	31.725	44.9	28.875	25.45	23.525	35.975	33.9	26.825
17.55	21.975	29.75	43.8	23.2	19.7	26.1	33.75	36.425	37.25	47	19.675
29.375	24.7	34.1	27.525	16.4	11.875	12.8	25.55	35.35	52.825	45.325	19.125
11.65	14.375	18.05	21.75	27.725	34.675	33.05	27.65	32.35	38.35	28.05	29.5
13.85	16.525	24.975	36.45	26.075	21.175	28.85	41.725	30.8	36.625	39.075	33.55
23.675	23.85	61.9	75.65	26.15	35.7	34.775	28.2	41	43.575	40.1	21.45
9	0	22.525	21.5	27.15	11.95	18.1	34.55	29.225	29.65	31.85	22.225
23.475	3.275	29.25	34.05	25.25	16.225	21.4	30.525	27.85	30.5	27.225	22.525
13.45	13.05	43	60.45	28.875	29.875	50.7	29.025	32.45	33.075	41.35	39.85
21.15	8.25	49.775	14.85	22.45	20.425	31.775	44	34.375	34.825	49.95	24.775
40.425	24.05	60.625	53.175	36.75	39.825	43.825	51.15	46.15	57.325	58.95	34.9
20.825	16.225	41.475	48.175	35.675	23.175	27.9	28.1	26.5	28.425	29	28.1
14.075	16.9	47.9	67.1	18.825	36.1	10.975	27.7	19.8	38.625	29.7	20.275
12.85	8.75	29.625	40.975	22.35	13.925	20.625	22.5	16.7	38.8	34.025	23.775
15.225	6.425	35.175	50.375	26.3	29.325	15.4	20.625	16.3	41.45	19.775	14.05
18.3	13.375	19.65	25.375	10.625	38.15	21.3	19.85	28.85	50.6	23.625	26.65
0	0	15.875	12.975	27.275	7.55	15.6	26.075	19.775	28.175	18.45	13.025
27.075	21.9	42.35	71.325	22.55	32.9	12.125	28.65	17.85	29.65	21.925	15.6
10.525	8.05	19.85	25.85	22.3	14.125	14.175	20	16.375	35.45	16.775	14.675
11.7	12.3	33.1	32.125	10.3	7.275	12.175	13.95	12.4	10.7	13.9	16.075
13.1	7.125	48.975	55	27.825	10.5	21.725	31.9	24.8	32.125	27.525	34.75
10.875	7.625	40.775	19.9	8.4	20.725	0	43.7	46	30.3	46.125	29.075
14.15	0	22.7	21.5	12.35	15.25	33.325	36.075	34.825	18.15	35.925	15.925
25.3	9.975	51.85	42.175	19.8	35.475	20.925	60.375	52.95	44.45	62.35	47.925
9.325	18.3	44.375	52.15	33.725	29.975	32.55	31.725	47.5	46.35	57.825	28.2
10.2	17.25	57.35	59.95	21.375	13.325	21.4	44.675	58.975	32.275	59.875	28.95
2.8	6.275	0	24.325	10.775	14.475	17.775	24.125	17	14.475	16.875	20.8
15.775	14.85	29.475	30.05	14.325	37.15	18.65	35.175	21.625	43.45	36.3	31.15
16.8	17.275	23.35	70.2	14.975	19.075	22.625	21.675	15.75	19.225	19.675	10.55
16.4	10.4	23.9	51.475	16.5	28.275	9.9	17.8	22	24.925	24.175	14.375
9.45	24.725	22.4	72.45	26.8	23.125	27.625	31.975	29.6	35.925	46.15	24.325
28.55	13.675	33.7	46.6	19.675	19.2	24.7	46.275	37.275	41.925	51.85	29.1
12.85	12.55	17.125	30.075	14.325	13.625	11.3	37.35	27.55	31.175	36.9	28.55
12.275	12.775	45.95	61.125	17.3	34.025	12.55	34.3	38.95	46.55	40.025	37.1
22.875	18.625	24.325	54.05	37.625	21.7	30.65	35.65	42.275	53.05	38.825	32.7
10.7	17.95	27.875	33.925	15.4	32.45	8.775	31.475	28.95	29.3	19.875	15.7
19.25	12.5	20.2	43.475	28.325	11	14.85	28.65	26.075	25.125	25.025	18.025
22.4	21.35	38.7	54.325	14.1	38.8	12.1	16.325	18.025	28.4	16.275	18.575
14.075	7.775	32.775	16.325	17.25	28.35	27.85	26.925	13.65	24.075	20.225	20.6
12.85	13.45	20.7	31.025	28.875	24.2	16.85	26.725	12.6	34.625	14.725	22.175
42.575	15.9	50.525	67.9	48.225	30.525	41.25	36.5	39.65	47.3	35.05	50.275
23.4	0	54.175	24.15	16.825	20.95	8.5	39.175	31.225	23.55	33.5	13.2
9.1	7.325	21.65	5.675	43.975	10.25	24.15	37.5	35.6	47.825	44.5	35.1
13.15	18.025	30.875	72.35	21.35	21.175	26.825	59.45	51.75	62.425	63.625	50.75
18.5	14.575	16.3	57.7	33.025	8.15	29.8	34.925	31.7	31.975	29.95	22.25
13.7	7.175	21.525	0	22.825	26.9	21.675	41.275	24.825	48.45	39.2	34.85
37.125	23.45	29.7	27.625	27.375	29.1	26.375	20.625	24.975	64.95	32.1	23.925
7.525	0	18.4	22.675	24.475	3.475	18.175	25.175	18.125	20.125	13.7	11.525
7.3	3.4	11.225	61.2	10.775	12.3	18.975	32.65	21.375	26.875	30.1	12.35
18.1	8.05	26.7	35	22.975	23.225	11	23.075	21.075	20.175	22.675	16.825
5.125	4	14.725	20.225	8.1	5.125	3.45	6.9	14.2	17.05	11.275	17.375
0	0	16.95	32.125	5.6	8.5	15.725	14.3	6.55	17.975	11	19.75
16.6	17.975	51.775	60.125	34.15	28.5	35.675	42.9	46.775	44	37.95	27.625
5.625	7.7	34.6	66.725	32.375	26.8	31.225	41.15	32.3	32.55	40.8	21.125
20.125	14.65	54.675	76.25	38.15	41.725	39.5	47	48.875	58.225	64.375	33.625
14.1	3.25	29.925	69.15	29.275	27.65	38.8	19.55	34.925	33.275	25.575	12.25
13.45	9.075	17.5	39.15	29.45	18.625	18.125	30.4	28.575	19.95	33.275	20.4
3.9	3.125	11.05	13.775	2	2.8	3.075	14.275	14.875	27.65	18.825	21.7
24.5	3.15	33.9	42.8	26.1	8.8	15.375	26.05	27.35	41.275	36.675	24.9
9.425	10.05	21.075	48.95	20.1	34.15	15.075	28.175	18.35	42.4	47.45	25.525
12.275	8.6	15.8	43.325	20.9	15.175	25.925	22.225	25.4	25.325	19.325	18.125
13.85	3.35	19.3	41.4	18.85	11.375	13.325	22.55	19.6	21.95	15.4	16.625
16.775	13.575	20.975	38.025	14.075	14.2	19.475	24.55	29.025	19.9	35.6	21.175
8	4.925	14.325	55.45	18.65	23.375	18.1	15.375	22.85	26.175	14.1	21.925
15	0	13.675	52.175	24.15	26.575	32.275	14.95	12.275	6.375	29.875	31.025
14.15	8.875	13.125	27.5	37.875	26	19.775	24.6	24.525	25.4	17.925	23.675
36.575	14.5	54.15	74.525	41.125	20.675	28.1	45.975	57.275	48.625	55	50.95
19.075	10.55	52.05	41.2	56.175	31.025	30.85	39.2	35.175	29.025	40.125	27
38.725	18.4	50.525	66.225	44.55	43.75	40.7	52.05	47.125	52.15	58.7	24.95
14.225	0	52.55	55.05	38.125	19.1	32.875	51.175	38.575	66.7	37.95	35.025
16.075	18.7	31.175	60.025	23.7	19.75	24.85	12.675	18.85	33.775	21.25	26.55
17.25	3.1	14.825	63.025	40.8	21.35	35.425	25.575	21.325	29.725	23.125	33.075
19.1	0	21.125	31.925	23.25	16.075	19.35	42.8	29.5	32.875	23.85	28.95
10.475	9.25	35.675	49.475	48.875	28.15	32.75	25.375	17.9	42.175	21.225	32.825
20.275	14.175	23.575	64.775	21.575	20.425	8.35	25.775	25.5	29.1	25.8	20.875
24.025	22	41.4	46.825	32.2	24.95	27.65	22.225	27.35	24.975	29.475	21.425
10.4	14.35	16.45	15.175	22.075	14.5	17.8	16.325	14.5	11.6	22.125	19.6
17.425	7.325	14.625	42.45	18.15	13.15	17.325	21.7	22.75	13.25	14.975	22.875
6.475	0	17.8	13.35	6.675	11.325	5.2	24.725	17.35	29.725	22.75	14.625
2.2	0	13.025	45.025	9.25	16.375	14.775	17.575	14.175	21.325	5.1	14.925
3.625	0	0	0	5.875	0	2.975	13.1	11.8	7.675	12.95	17.2
18.15	0	12.925	40.25	8.875	4.625	5.625	18.75	30.05	12.4	16.125	8.175
0	0	4.075	8.7	0	2.825	0	0	0	2.975	0	0
0	0	10.325	7.7	2.425	0	2.2	0	0	0	0	0
0	0	0	0	0	0	0	0	0	0	0	0
0	0	0	13.2	0	0	0	0	0	0	0	0
2.15	0	5.4	16.25	0	0	0	3.425	3.975	3	0	3.65
0	0	5.575	19.875	0	0	0	0	0	4.1	0	0
0	0	0	0	0	3.825	5.15	11.025	16.825	7.425	18.85	7.175
2.175	0	23.7	38.525	0	2.8	3.3	5.6	2.75	18.35	0	1.825
2.275	0	11.075	14.325	2.45	0	0	0	4.325	3.75	0	0
0	0	5.5	3.875	0	0	0	0	4.575	0	0	0
0	0	0	0	0	0	0	0	0	0	0	0
0	0	3.7	4.25	2.275	2.95	0	0	0	3.05	0	0
0	0	0	0	0	0	1.875	0	0	0	0	0
0	0	5.65	9.675	2.525	0	0	0	1.75	0	0	0
0	0	0	0	0	0	0	0	0	0	0	0
0	0	0	4.55	1.9	0	0	0	0	0	0	0
2.975	0	12.175	11.525	2.2	0	1.875	9.675	11.35	4.325	14.475	0
2.45	3.4	19.2	27.575	4.825	5.35	9.85	35	37.7	32.2	42.525	24.575
4.575	0	16.225	39.35	15.075	14.825	11.85	22	27.55	17.05	19.825	10.55
2.325	5.625	16.25	38.45	38.35	4.45	18.275	20.2	22.7	24.9	20.825	20.75
7.075	0	7.625	14.35	7.425	7.95	9.6	19.175	13.9	12.55	17.7	15.75
3	4.65	22.075	12.3	6.35	6	22.625	10.125	15.55	12.1	24.175	23.9
8.5	11.325	20.35	56.2	7.8	23.6	18.075	26.3	18.175	24.725	33.1	27.4
21.175	5.675	44	41.7	21.65	21.375	30.725	33.625	33.15	27.65	42.8	24.45
16.15	8.4	16.225	35.05	25.6	17.825	31.575	28.825	24.85	36.65	25.875	26.275
23.775	3.2	39.8	51.8	15.425	16.3	17.8	29.25	38	26.825	27.775	31.9
2.375	0	16.425	48.2	13.4	13.725	14.225	15.875	16.675	15.825	21.8	17.375
0	0	0	0	0	0	0	0	0	0	0	0
0	0	0	4.975	11.475	7.125	17.7	20.425	14.65	17.225	17.55	18.475
12.125	0	18.5	41.325	19.775	9.45	36.825	24.975	28.75	11.85	23.45	21.85
13	3.6	6.35	41.225	27.1	8.675	9.325	43.35	25.6	55.125	34.075	32.775
2.175	0	3.85	5.825	20.75	16.875	37.125	12.85	12.15	15.475	8.675	19.95
13.25	0	9.45	19.175	27.15	4.675	27.15	26.775	24.8	27.375	27.575	36.7
3.075	3.75	17.775	20.1	6.875	0	17.175	39.175	34.6	40.75	34.925	24.15
8.75	4.35	24.625	58.7	54.675	30.325	23.225	24.2	26.45	30.725	31.875	19.925
16.5	7.35	16.875	26.525	24.1	24.075	21.475	15.525	24.925	24.575	36.4	5.55
14.975	0	41.875	74.725	21.075	14.575	21.8	20.1	22.85	21.925	26.55	20.9
20.35	9.95	41.525	0	23.85	25.725	28.525	42.9	30.7	47.7	51.85	21.625
6.75	3.9	40.3	36.4	13.275	13.15	20.65	24.225	28.4	32.975	20.35	21.025
10.05	13.875	23.35	35.175	31.05	18.475	23.175	34.575	12.125	44.95	24.775	28.45
10.65	7.2	23.95	42.95	30.175	45.625	33.2	24.925	19.625	30	29.675	20.775
37	18.35	36.95	61.525	34.325	21.975	30.425	35.25	30.925	41.3	31.05	41.925
9.475	4.35	46.225	94.025	26.675	31.55	42.4	41.225	35.375	14.675	40.75	25.9
10.15	4.075	4.05	74.05	23.9	11.825	21.625	23.15	17.775	44.075	21.725	19.6
9.55	7.875	18.05	26.6	27.2	26.525	28.225	10.45	22.8	23.025	37.7	30.875
21.3	12.4	27.175	64.7	22.45	24.05	19.05	27.425	42.4	47.375	38.825	36.05
22.95	19.025	10.575	63.25	34.625	22.3	23.075	35.15	23.45	27.35	38.35	18.075
3.425	16.45	13.4	45.225	31.325	12.425	23.875	19.625	15.1	20.125	22.825	20
25.625	5.6	36.025	47.175	22.05	17.9	9.225	25.5	26.3	41.4	27.375	23
34.575	9.275	44.975	64.7	34.275	28	32.175	35.45	27.775	32.25	30.65	32.975
37.9	9.425	50.025	26	40.175	34.025	39.925	36.2	39.95	32.275	41.575	37.35
20.6	5.625	12.8	7.825	24.175	16.05	23.25	19.225	11.225	21.225	15.2	25.9
13.325	14.975	29.675	67.35	32.975	25.975	12.375	24.375	30.7	29.1	32.825	15.55
14	20.925	15.05	33.75	8.075	21.625	3.5	14.95	16.725	16.925	19.3	12.85
21.525	0	21.025	20.3	11.65	15.075	6.1	11.55	19.625	3.45	13.875	13.125
15.125	5.375	20.8	27	25.15	16.775	16.725	18.875	21.475	23.425	17.95	27.7
2.725	9.425	13.275	56.225	8.95	18.825	11	14.05	10.3	10.95	12.125	15.7
22.075	18.075	37	44.325	22.925	22.275	9.975	11.375	7.4	23.575	12.825	17.525
28.85	16.3	38.3	48.4	18.65	7.15	11.4	27.9	19.95	33.575	20.1	29.85
10.55	9.6	12.675	22.775	18.9	8.55	20.35	17.55	11.55	30.325	9.325	14.975
6.875	0	45.6	30.75	48.875	32.275	13.875	32.65	23.825	22.125	28.275	16.575
16.375	0	21.175	45.05	26.875	31.6	30.4	19.125	18.75	49.525	22.65	33.375
11.25	7.425	18.225	33.625	26.05	42.25	29.975	18.575	21.35	13.4	19.7	15.175
23.475	7.175	41.225	58.5	33.825	13.55	31.625	44.475	38.25	49.7	47.725	32.95
21.05	13.675	36	50.6	31.85	22.625	32.875	43.2	29.075	32.25	44.925	24.85
15.025	12.075	34.4	55.5	22.275	20.8	27.45	31.4	20.15	37	24.675	6.475
18.5	11.8	31.2	59.1	30.925	34.15	39.275	37.35	46.575	49.7	42.775	29.9
16.1	17.95	18.275	21.45	31.9	23.275	49.35	23.3	20.1	38.725	23.85	31.8
19.2	10.025	34.375	78.875	10.125	25.7	18.875	36.75	48.05	25.375	42.075	29.825
12.05	16.325	36.3	38.35	25.225	19.45	32.85	24.325	25.075	27.75	25.825	29.45
21.425	16.675	19.75	37.4	25.2	13.5	21.2	37.175	34.55	44.9	30.675	21.375
16.575	26.1	15.175	73.875	33.6	48.175	33.55	23.575	20.225	34.65	21.525	34.325
10.575	6.8	40.7	51.625	18.225	18.025	14.8	30.1	22.975	46.75	23.05	27.875
17.15	12.575	27.25	67.95	13.625	16.125	18.65	21.65	33.55	27.825	25.525	20.825
22.1	9.65	41.975	50.15	29.375	17.7	15.925	24.475	21.4	22.175	21.55	14.325
7.975	3.65	8.3	22.275	11.875	12.9	18.675	8.275	6.7	11.925	9.55	10.1
24.825	13.2	35.8	66.75	33.75	8.2	14.9	18.25	20.3	29.25	16.875	22.55
[truncated: 41,201 more rows]
