# Supplementary material for: Global sleep homeostasis reflects temporally and spatially integrated local cortical neuronal activity
Source: eLife. 2020 Jul 2;9:e54148. doi: 10.7554/eLife.54148 (PMC7332296; doi:10.7554/eLife.54148)
Supplement: Figure 4—source data 1. [file elife-54148-fig4-data1.zip › Figure 4/Off Occupancy/Off-Occupancy-Mouse-6.csv]

LFP 1	LFP 2	LFP 3	LFP 4	LFP 5	LFP 6	LFP 7	LFP 8	LFP 9	LFP 10	LFP 11	LFP 12	LFP 13	LFP 14	LFP 15	LFP 16
3.35	18.775	9.45	7.1	19.125	6.9	54.875	2.475	0	0	15.45	5.55	11.925	11.1	5.275	8.6
2.625	12.375	8.9	0	10.975	24.4	32.025	2.925	0	4.575	9.275	3.025	9.65	19.025	19.85	12.475
5.15	30.3	13.025	0	5.625	13.05	49.95	1.8	15.7	12.225	12.825	0	3.6	4.2	14.475	27.275
5.525	20.975	9.05	7.85	19.875	22.575	39.025	9.7	9.15	7.475	31.575	3.375	7.9	23.625	16.025	5.325
2.025	14.9	0	6.875	11.75	8.925	31	0	4.975	3.2	18.65	0	3.075	0	7.25	5.225
9.8	34.525	12.7	11.45	23.275	26.525	72.275	14.075	14.75	48.925	35.175	39.3	29.9	24.9	41.05	45.8
0	5.025	0	6.65	1.025	0	17.175	0	3.2	0	10.125	0	5.375	2	0.5	0
0	0	0	0	0	0	0	0	0	0	0	0	0	0	0	0
0.575	3.925	0	0	9.6	0	6.65	0	0	0	10.1	0	0	10.9	0	6.825
0	0	0	0	0	0	13.075	0	0	0	5.625	0	0	0	0	0
4.9	5.925	16.7	0	32.3	5.3	32.95	2.775	0	0	6.1	0	0	9.1	5.45	0
5.175	22.3	8.575	0	15.375	22.325	46.95	2.15	4.3	0	25.9	0	0	3.525	5.9	2.825
0	0	2.825	0	4.875	5.025	0	0	0	0	0	0	0	0	0	0
2.75	4.35	0	0	1.025	0	53.55	0	0	0	8.825	0	0	7.125	0	0
7.6	12.05	18.425	0	10.975	14.3	37.9	6.825	5.8	14.625	11.3	17.975	8.8	15.475	23.075	23.4
1.25	5.475	10.95	0	0	8.65	19.75	0	0	0	5.15	0	0	4.775	15.4	3.45
0	3.475	6.6	0	0	0	16.1	0	0	0	2.1	0	0	14.575	0	4.45
0	8.875	0	0	5.75	18.7	0	3.625	0	0	10.225	3.15	0	7.175	7.475	0
4.15	13.225	9.725	5.55	42.225	20.9	40	5.075	4	5.875	37.725	6.425	6.475	3.75	23.175	2.625
7.375	34.825	11.75	0	27.525	9.525	22.625	2.975	0	0	5.825	0	10.55	7.05	6.55	12.7
0.9	21.275	4.95	0	2.8	2.05	48.55	0.6	0	0	4.85	10.35	0	0.925	11.8	8.825
0	0	0	0	0	0	0	0	0	0	0	0	0	0	0	0
3.675	21.95	2.175	4.4	8.45	7.875	37.325	6.4	4.75	0	6.275	14.9	13.275	8.05	9.9	0
4.325	27.675	13.15	3.375	17.075	6.125	39.925	14.55	4.3	10.475	8.9	12.05	8.65	15.4	13.175	17.875
0	4.525	22.25	0	12.175	0	33.1	11	0	0	1.875	0	0	11.475	5.825	17.575
4.775	26.825	16.35	4.625	31.75	17.05	5.425	0	0	0	20.25	0	3.4	1.575	20.775	0
5.975	51.475	10.55	4.1	38.475	28.25	55.55	6.525	3.2	3.65	31.35	5.175	3.55	7.725	13.825	10.575
6.525	21.975	3.825	3.2	12.35	0	14.25	1.7	0	0	5.85	0	6.6	0	17.6	0
6.9	26.975	15.125	3.025	29.9	20.875	55.725	4.35	6.3	4.85	17.925	4.225	10.675	16.825	31.55	7.475
13.225	8.55	5.55	0	10	7.025	24.675	3.35	9.25	8.825	0	9.65	3.175	7.2	14.425	16.075
4.125	10.5	1.9	4.55	15.8	9.525	20.725	4.65	0	3.725	21.75	9.825	8.15	3.625	6.725	0
1.1	0	0	6.65	0	10.525	11.325	0.725	0	0	15	0	5	2.4	1.8	0
1.05	36.15	6.025	3.9	12.8	21.425	68.2	11.2	13.5	0	31.975	13.025	8.025	14.575	23.4	13.725
6.675	20.725	12.875	0	19.1	12.025	14.5	6.55	0	6.775	19.8	0	10.15	10.875	13.1	0
4.1	12.95	12.05	4.25	11.625	13.25	35.575	1.325	0	0	22.975	8.6	0	15.775	12.1	4.5
2.3	14.15	1.95	0	11.8	3.4	8.05	8.35	4.975	2.525	24.45	0	12.1	3.775	12.35	8.175
5.125	0	0	0	9.025	0	0	0	0	0	0	0	0	13.225	0	7.175
1.375	23.2	6.225	0	21.125	0	42.25	0	0	0	13.6	0	0	1.225	0	3.775
7.125	24.875	16.9	3.225	14.875	5.875	17.95	5.125	3.85	9.1	21.625	7.75	7.125	13.7	7.9	27
5.4	50.3	14.525	7.65	22.525	30.9	71.5	21.05	11.8	11.4	31.45	9.4	14.375	23.7	11.375	22.15
6.3	28.95	10.25	4.25	25.625	12.025	0	0	0	3.575	5.525	3.6	0	4.25	1.125	2.925
5.4	35.025	5.275	0	0	11.075	1.625	0.925	0	3.55	31.1	0	0	0.975	4.025	8.05
4	41.6	15.575	11.45	11.05	20.55	65.575	23.075	0	0	29.35	0	7.05	11.375	9.95	7.625
0	6.425	0	0	0	0	0	1.7	0	0	0	0	3.875	0	0	0
1.925	13.975	24.475	0	17.85	9.125	11.125	7.875	0	24.85	7.7	0	0	20.625	18.15	4.9
6.025	24.9	11.025	0	23.7	13.75	56.35	3.75	0	5.475	13.4	3.05	9.3	11.825	22.475	4.725
5.725	11.8	13.875	0	5.025	12.125	0	7.125	0	0	13.85	3.925	4.875	6.5	3.95	2.85
1.625	12.2	13.65	10.7	29.15	5.875	0	0	0	0	3.4	0	0	4.525	11.825	0
0	0	0	0	0	0	8.95	0	0	0	0	0	0	0	0	0
0	9.55	0	0	2.575	0	0	0	0	0	8.25	0	0	0	3.6	19.55
0	0	0	3.4	0	0	0	0	0	0	6.875	0	0	0	0	0
0	2.9	0	0	0	1.175	0	8.05	0	0	6.275	0	0	0	22.425	0
0.55	4.95	5.975	3.225	2.15	0	0	0	8.725	0	0	0	0	3.925	0	0
9.5	3.675	6.4	0	3.65	2.975	53.275	1.25	0	0	7	0	0	25.7	5.55	11.15
0	0	0	0	0	0	0	0	0	0	0	0	0	0	0	3.6
0.55	12	5.2	0	4.7	0	8.775	3.225	0	0	12.8	0	6.925	8.875	0.7	4.85
0	0	11.625	0	0	0	9.1	0	0	0	0	0	0	4.4	0	0
3.425	0	0	0	0	3.4	0	9.275	0	0	0	0	0	0	0	0
6.3	15.2	0	0	25.675	5	0	1.625	3.35	0	2.225	0	0	9.975	7.575	0
0	0	15.625	0	0	0	0	0	0	3.525	4.075	3.325	0	3.1	0	0
4.425	0	10.175	0	14.875	4.775	0	0	0	0	5.525	0	0	4.825	0.45	6.575
20.125	19.125	7.775	0	7.3	1.3	29.675	7.4	0	0	3.4	0	4.225	1.7	2.925	12.475
2.8	6.8	5.275	0	5.25	0	14.225	0	8.75	0	0	0	0	0	13.275	8.3
0	2.05	0	5.375	0	0	0	0	0	0	4.15	0	0	0	0	0
0	0	0	0	0	0	0	0	0	0	0	0	0	0	0	0
0	8.55	19.7	0	18.45	6.925	17.625	0	0	2.8	13.375	0	7	11.125	2.85	17.225
7.45	0	0	0	1.7	0	0	6.1	4.1	4.275	8.075	0	0	20.35	0	3.8
0	0	0	0	0	0	0	0	0	0	0	7.025	0	20.825	0	23.2
0	10.4	0	0	1.975	0	6.2	0.375	0	0	2.025	0	0	0	0.475	0
0	0	0	0	0	0	0	0	0	0	0	0	0	0	0	0
12.125	4.2	1.55	0	3.325	3.9	14.425	4.7	0	4.8	6.425	0	0	18.1	7.475	0
0	0	0	0	8	1.575	8.2	0	0	0	15.25	0	0	13.325	2.95	0
0	12.6	0	0	0	7.025	0	3.575	0	0	0	0	0	0	0	0
21.475	23.85	8.725	12.475	2.675	16.175	49.125	4.925	16.15	15.15	17.9	4.775	3.75	25.825	4.525	6.6
11.075	5.4	3.375	0	0	3.775	2.25	0	4.075	6.65	14.7	3.025	0	7.3	8.525	7.9
0	0	0	0	0	0	0	0	0	0	0	0	0	0	0	0
2	6.525	12.275	3.625	23.225	9	12.175	10.375	3.55	5.425	7.675	0	3.425	20.2	13.65	24.1
3.15	0	0	0	0	0	0	0	0	0	0	0	0	0	0	0
0	0	0	0	0	0	0	0	0	0	0	0	0	0	0	0
0	0	0	0	0	0	0	0	0	0	0	0	0	0	0	0
4.075	4.95	0	6	8.525	14.325	32.9	6.6	0	3	4.325	0	6.575	5.15	13.575	8.65
3.75	3.525	7.675	0	4.375	2.075	15.8	1.075	0	0	10.45	0	0	8.175	2.15	7.275
0	9	3.45	0	0	2.525	0	0	0	0	2.275	0	0	3.625	6	12.25
0	0	0	4.1	0	2.8	35.1	0	12.175	0	0	0	0	0	2.775	9.525
0	0	0	4.175	0	0	0	0	0	0	0	0	0	0	0	0
0	0	0	6.3	0	0	0	0	0	21.6	0	0	0	0	0	0
0.75	0	0	0	0	0	0	0	0	2.65	0	0	0	0	0	0
0	0	0	0	14.3	0	5.875	0	3.375	0	5.975	0	0	16.525	4.55	0
0	21.975	0	4.15	0	0	0	4.525	0	3.15	0	0	0	0	2.575	0
0	0	0	0	15.725	9.775	0	1.875	0	0	4.475	0	4.25	0	8.125	7.375
0	34.325	0	0	14.225	1.775	17.025	5.275	0	0	8.7	0	0	0	4.65	0
0	0	0	0	2.55	0	0	0	0	0	0	0	0	0	0	0
0	0	0	0	0	0	0	0	0	0	0	0	0	0	0	5.2
16.075	4.325	5.4	3.6	28.95	8.325	33.925	8.05	10.45	0	10.25	0	0	43.9	13.725	7.85
6.525	4.95	3.9	0	21	6.95	11	5.2	0	0	14	0	3	11.55	13.325	3.875
0	3.475	11.875	0	11.975	2.575	17.375	0	4.75	0	0	0	0	2.4	0	7.7
1.8	0	0	0	11.125	4.2	0	1.725	0	0	0	0	0	0	0	0
5.1	19.15	19.825	0	11.8	13.95	35.125	0	0	0	9.125	4.475	0	15.825	17.5	7.4
0	0	0	0	0	0	0	0	0	0	0	0	0	0	0	0
2.3	3.85	0	7.975	5.525	1.15	57.1	4.275	0	4.875	20.45	0	0	4.625	3.375	0
2.3	8.975	0	0	8.125	4.8	0	1.25	0	0	7.325	0	0	0	9.175	0
10.175	15.5	0	0	8.65	7.95	41.325	0	0	0	7.25	0	0	3.675	7.825	5.725
11.175	19.175	9.675	0	4.475	28.4	22	5.4	4.475	0	17	0	0	28.85	9.525	11.35
9.3	22.375	0	0	5.175	1.7	34	0	6.4	0	0	0	0	2.15	3.975	5.375
0	0	0	0	0	0	0	0	0	0	0	0	0	0	0	0
0	0	0	5.025	0	0	19.2	0	0	0	0	0	0	0	0	0
0	0	0	0	0	0	0	0	0	0	0	0	0	0	0	0
0	3.625	16.9	0	19.875	10.125	27.3	0.525	3.825	0	25.85	0	9.35	0	0	2.725
5.7	5.825	10.025	0	5.1	2.825	20.625	4.15	0	0	2.875	0	0	23.225	10.275	5.575
7.6	3.325	19.3	3.775	12.775	0	27.8	8.45	0	0	5.4	0	0	2.275	1.5	3.375
7.25	0	11.775	3.2	1.2	7.8	7.5	6	0	0	13.525	0	8.775	12.75	1.4	7.7
0	21.55	6.1	12.55	4.925	13.15	32.525	14.575	0	0	29.225	0	5.1	15.55	8.7	0
0	0	0	3.025	0	0	0	0	5.8	0	4.25	0	0	0	0.875	0
0	0	0	0	0	0	0	0	0	0	0	0	0	0	0	0
0	0	0	0	0	0	0	0	0	0	0	6.025	0	0	0	0
6.1	7.625	7.875	0	17.95	22.375	64.675	5.45	8.225	0	13.975	0	10.95	16.675	13.775	11.8
0.5	7.825	2.325	0	3.425	4.1	12.15	0.575	3.85	0	13.95	0	6.45	7.5	7.975	12.75
0	3.975	0	0	8.75	3.525	20.525	0.85	0	0	0	0	4.525	8.1	1	0
0.875	9.8	2.25	0	0	2.95	24.15	0	0	2.7	2.225	0	0	8.75	4.625	6.325
3.1	2.475	0	5.675	3.8	7.325	21.425	1.525	0	0	7.25	0	0	6.325	8.375	0
2.475	0	2.925	0	3.7	0	0	0	0	0	0	0	0	0	7.975	0
0.8	2.3	0	0	10.025	15.3	10.3	4.85	0	0	10.275	4.05	0	24.875	4.4	11.475
3.275	0	0	0	0	0	0	0	0	0	0	0	0	0	0	0
11.175	17.975	2.95	0	16.625	5.95	27.075	3.375	0	0	19.025	0	0	22.075	13.025	0
10.05	20.375	10.95	0	12.55	13.825	12.1	1.8	3.025	0	15.2	0	0	2.35	15.175	0
0	0	0	0	0	0	0	0	0	0	0	0	0	0	0	0
0	0	0	0	0	0	0	1.775	0	0	0	0	0	0	0	7.6
0	0	0	0	0	0	0	0	3.625	0	0	0	0	0	0	3.375
0	0	7.925	0	0	0	13.375	5.95	0	0	0	0	0	0	0	7.1
0	5.1	0	0	0	5.25	0	0	4	2.8	7.375	0	3.25	32.725	2.65	12.95
0	0	0	0	0	0	0	0	0	0	0	0	0	0	0	0
0	0	0	0	0	0	13.375	0	0	0	8.225	0	0	0	0	0
5.45	3.8	10.35	0	3.625	12.75	9.25	2.625	0	0	23.2	3.275	4.2	12	7	18.425
20.775	23.425	37.6	0	20.05	7.55	46.625	9.25	3.8	10.325	23.65	3.375	7.275	18.225	9.775	15.85
14.9	14.875	16.825	3.5	25.475	18.375	42.025	8	0	15.425	28.975	0	3	11.45	8.275	2.45
11.05	2.2	7.95	0	7.65	6.1	39.05	2.2	6.95	9.425	30.1	3.55	3.475	23.075	4.875	13.025
0	6.025	3.45	4.7	2.575	22.9	14.55	8.6	9.475	0	17.125	0	3.55	7	10.05	8.425
6.4	8.5	6.6	0	15.8	12.375	5.65	0.675	0	0	0	0	6.425	3.975	8.15	4.725
3.675	6.7	5.7	0	1.925	0	22.35	0	6.125	0	5.825	0	0	16.45	4.575	9.525
0	0	0	0	0	0	0	0	0	0	0	0	0	0	0	8.25
0	0	1.725	0	0	0	0	4	0	0	0	0	0	0	0	0
3.925	5.075	6.175	0	7.85	15.65	12.375	13.475	3.3	3.3	18.475	0	7.675	11.6	1.825	10.575
0	4.1	3.25	0	3.125	12.125	26.225	0	0	0	0	0	0	0	5.975	2.825
9.275	19.65	0	0	17.825	21.225	9	5.725	3.725	4.85	23.275	0	7.825	2.75	0.475	5.45
2.1	6.05	54.775	0	13.3	2.5	14.575	1.225	0	6.65	4.725	0	0	7.9	3.075	11.375
5.2	14.65	22.475	0	17.275	22.25	14.6	3.375	0	4.525	14.275	0	13.725	24.125	7.5	12.375
0	3.725	0	0	0	8	0	0	0	0	0	0	0	0	0	0
14.875	26.35	8.25	0	26.8	9.15	51.925	5.325	9.575	16.425	14.525	0	0	12.175	12.95	13.725
6.625	4.475	6.9	0	13.975	2.175	40.25	2.325	0	0	5.5	0	0	4.275	2.675	8.65
0.725	4.825	0	0	0	1.6	1.025	0	0	0	4.7	0	0	20.375	2.275	2.925
0	0	0	0	0	0	0	5.725	0	0	0	0	0	0	0	0
0	0	0	0	0	0	0	0	0	5.725	0	0	0	32.85	12.75	0
23.15	33.075	9.975	9.5	33.175	14.125	75.25	10.8	3.45	0	18.15	6.275	0	27.175	26.05	12.525
21.25	19.2	12.175	0	14.375	7.3	27.9	2.575	0	3.4	20.325	0	0	8.65	0.525	0
1.85	13.55	11.2	0	3.15	6.05	22.05	3.05	6.675	7.3	28.6	0	0	20.425	4.05	3.625
0	0	0	0	0	0	0	0	0	3.75	0	0	0	14.475	4.575	0
0	5.3	0	0	0	0	40.025	0	6.475	0	0	0	3.1	0	0	0
0	0	0	0	0	0	41.85	0	0	8.2	4.4	0	4.55	0	7.775	5.05
0	0	0	0	0	6.5	0	0	0	0	0	0	0	0	3.35	0
0	0	0	0	0	0	0	0	0	0	0	0	0	0	0	0
5.225	10.25	24.2	3.575	0.875	1.95	16.375	8.925	10.325	11.3	10.825	3.5	4.375	5.6	23.85	9.125
0	12.55	19.975	0	0	12.65	21.775	3.25	0	0	6.925	0	3	1	6.9	2.425
1.15	2.275	5.475	0	0	0	13.425	7.35	0	0	0	0	5.4	0	3.425	0
5.5	11.3	22.125	0	9.1	24.2	6.825	3.875	6.85	23.45	7.75	0	0	21.025	3.775	6.45
0	11.375	12.075	0	21	15.9	25.975	7.15	0	0	19.475	3.275	5.5	12.45	17.925	12.675
6.45	0	0	0	0	0	0	0	0	0	0	0	0	0	0	0
0	0	0	0	0	0	0	0	0	0	9.725	0	0	5.075	6.625	0
8.8	4.275	23.225	0	2.225	2.075	13.925	1.275	6.325	0	6.85	0	0	6.525	6.4	14.325
0.75	3.7	11.05	0	3.7	7.05	17.55	2.925	0	0	0	0	0	19.4	0	5.7
5.9	0	0	0	0	0	0	0	0	0	7.3	0	0	0	5.95	0
2.375	6.675	0	0	0	5.3	6.975	3.25	0	0	5.85	0	4.425	11.275	1.7	0
0	5.575	2.3	0	0	5.475	4.575	1.4	0	0	2	0	0	3.35	8.9	6.65
0	0	0	0	0	0	0	0	0	0	0	0	0	0	0	0
19.025	22.875	21.925	3.475	1.075	14.55	19.975	9.35	9.775	0	14.775	0	0	14.175	12.825	4.325
10.3	53.85	7	4.25	25.325	28.35	29.35	6.55	0	0	25.3	0	0	5.25	34.45	2.575
0	11.025	4.675	0	4.025	11.75	32.775	3.125	3.7	0	5.45	0	0	0	9.3	4.675
6.875	20.725	0	0	20.075	30.425	49.5	4.5	0	3.15	12.175	8.325	4.225	10.65	13.575	5.1
19.7	2.825	2.925	0	2.4	15.65	0	0	0	0	5.175	0	0	2.425	5.475	0
1.225	0	7.225	4.175	10.7	1.7	40.6	0	7.95	0	0	0	0	8.775	0	0
0	0	0	0	0	0	44.025	0	0	0	0	0	0	0	0	0
0	0	0	0	0	0	0	0	0	0	0	0	0	0	0	0
0	0	0	0	0	0	0	0	0	0	0	0	0	0	0	0
5.35	19.075	46.55	0	28.175	23.025	48.95	11.625	5.55	0	14.45	0	6.95	9.2	15.2	19.45
10.175	4.875	13.15	3.775	4.75	5.15	38.2	3.925	0	0	10.775	0	0	8.825	5.775	3.4
0	0	0	0	0	0	0	0	0	0	0	0	0	0	0	0
5.425	5.8	43.2	0	0	14.275	0	7.625	0	5.475	30.925	0	0	5.575	39.275	18
13.525	21.425	16.4	8.825	26.325	13.85	59.95	13.725	3.175	0	25.7	12.15	14.75	29.4	24.625	12.425
10.325	20.5	42.45	0	14.725	24.15	15.975	6.975	3.55	0	19.2	0	6.475	24.5	40.875	5.575
1.95	2.3	20.225	6.875	15.975	5.475	7.525	1.6	0	4.05	3.825	8.275	0	3.85	6.6	2.95
7.65	6.125	0	0	0	2.525	0	0	5.725	0	6.975	0	3.475	8.625	6.95	0
7.625	13.125	23.15	7.85	16.9	11.85	12.7	6.075	3.675	7.55	13.125	0	5.55	15.825	20.25	7.075
0	7.15	2.225	10.675	0	0	0	0	0	0	0	0	3.3	0	0	0
14.75	2.725	4.65	0	2.075	8.2	47.175	0	0	0	13.85	0	0	7.05	5.175	3.35
0	0	0	0	0	0	0	0	0	0	0	0	0	0	0	0
0	0	0	0	0	0	0	0	0	0	0	0	0	0	0	0
0	5.1	3.425	0	0	4.1	13.25	0	0	0	0	0	0	13.675	0	2.5
0	11.1	0	3.375	6.7	1.5	21.2	4.625	0	0	6.45	5.8	0	1.65	0	0
2.175	11.9	3.85	3.425	8.35	28.45	44.575	7.025	0	0	13.5	3.675	3.35	24.85	13.875	2.9
0	0	0	0	4.675	0	4.075	0.75	0	0	16.15	0	0	0	13.65	11.4
6.025	31.625	1.625	3.05	7.45	9.475	36.825	6.85	5.725	0	23.225	0	0	7.725	8.025	5.45
16.025	29.6	17.475	0	27.8	12.4	7	2.175	0	0	8.575	3.25	3.65	7.85	9.175	4.1
6.375	0	38.05	0	15.9	2.95	13.8	0.775	0	0	0	3.05	3.825	10.4	4.85	0
3.625	3.025	6.125	0	8.6	6.95	15.75	7.15	0	0	19.475	0	0	7.5	18.75	7.775
0.575	11.05	0	0	7.025	6.675	10.8	1.775	5.275	5.625	4.05	0	0	7.025	0	3.825
0	0	0	0	0	0	0	0	0	0	0	0	0	0	0	0
11.825	32.325	22.25	3.1	9.1	51.3	34.475	14.6	0	0	22.325	0	3.5	18.475	18.1	4.35
0	25	0	0	0	19.875	2.5	7.275	0	0	8.55	0	0	1.775	7.925	0
7.65	8.375	14.45	3.85	13.45	12.675	27.175	10.375	0	3.5	19	8.75	8.975	18.275	12.35	7.45
2.9	4.15	5.05	10.475	4.675	12.025	2.725	2.425	3.2	8.675	22.25	0	0	4.175	4.55	4.425
0	6.1	0	0	0	6.35	0	4.475	3.025	0	10.275	0	5.25	0	18.05	3.175
0	0	0	0	0	11.5	0	4.325	0	0	0	0	0	0	0	0
6.975	24.375	3.3	0	31.6	8.675	6.325	5.925	0	0	3.575	0	0	2.85	5.825	0
6.625	17.575	21.65	3.95	23.4	12	51.825	10.5	0	0	34.4	0	21.125	22.125	27.225	9.375
7.3	10.975	1.775	3.75	13.725	6.95	0	1.7	0	0	2.75	0	0	1.525	11.725	4.225
1.125	10.225	0	0	5.675	2.85	0.55	2.85	0	2.425	4.675	4.45	6.475	6.45	7.6	2.575
0.9	21.05	7.95	0	55.125	17.55	45.925	6.7	4.9	5.625	18.1	9.075	11.7	12.325	28.875	14.575
0	24.55	0	3.175	0	23.275	0	3.875	5.2	0	34.025	0	5.7	18.25	22.325	3.15
0	0	10.15	0	0	0	0	0	0	0	0	0	0	0	0	0
0	0	0	0	0	0	0	1.425	0	0	0	0	0	0	0	0
3.5	29.2	3.925	4.275	14.425	9.275	5.225	2	0	0	2.3	0	0	13	7.925	4.6
0.475	12.35	5.725	4.25	0	3.5	4.75	2.325	0	0	4.175	0	4.3	1.525	28.675	4.225
0	36.05	7.8	8.325	0	4.5	57.95	3.475	4.075	0	12.925	0	10.275	4.875	11.525	0
5.625	31.475	35.35	4.575	28.4	10	54.675	3.3	0	0	37.975	0	0	2.975	5.225	3.6
0	6.85	0	0	9.5	9	13.775	12.575	0	0	0	0	0	0	0	0
0.75	2.725	4.15	0	14.5	12.275	14.95	2.1	0	0	12.95	7.85	0	0	6.45	0
2.7	20.45	19.25	0	51.075	24.95	41.65	5.05	0	11	15.875	14.025	10.25	14.125	21.3	11.6
23.225	29.75	27.5	9.725	59	43.75	53.625	8.45	7.075	0	25.975	26.575	0	14.85	28.575	13.5
0	8.15	0	0	0	6.95	0	0	0	0	0	0	0	0	4.925	0
7.5	28.875	50.025	11.95	21.625	18.425	32.3	10.025	0	2.775	28.55	5.05	11.25	5.475	65.475	8.075
3.2	48.925	0	3.225	0	15.3	13.55	3.975	4.25	0	19.5	0	11.125	0	22.15	0
8.6	9.275	50.075	0	40.675	37.775	34.25	10.25	0	0	6.525	0	5.45	4.325	7.975	2.775
4.05	39.375	17.775	5.125	0	25.25	0	17.95	0	0	8.75	0	0	3.4	27.35	2.375
7.9	51.425	52.8	13.725	0	46.95	16.825	17.775	3.05	0	16.775	0	10.375	22.4	20.6	0
14.25	14.5	0	0	29.85	17.225	18.1	1.575	4.575	2.475	5.8	0	0	17.25	1.825	8.975
2.825	21.85	15.1	4.075	31.45	11.5	13.25	5.45	0	3.1	2.525	5.9	4.875	9.3	1.725	5.675
0	0	8.025	6.5	0	0	0	0	0	0	12.2	0	0	3.225	0	0
0	0	17.475	0	0	10.25	38.225	0	0	0	2.95	0	5.6	6.55	34.8	0
19.6	24.25	11.35	10.7	10.6	37.25	43.875	6.025	6.025	2.4	13.125	0	7.95	26.275	19.45	14.85
3.075	6.1	6.725	0	1.2	4.1	21.4	1.05	3.15	0	7.125	0	7.3	49.025	3.6	7.875
3.7	4.075	10.875	0	0	7.925	10.65	3.75	0	0	4.25	0	0	0	8.85	7.025
0	0	0	0	0	0	0	0	0	0	0	0	0	0	0	0
9.3	18.475	2.9	0	6.125	19.9	9.525	5.85	0	2.7	6.25	0	0	17.2	17.725	5.125
7.15	21.65	8.625	3.925	15.925	23.625	22.325	0	0	0	12.8	3.4	3.85	33.8	23.125	8.825
0	15	0	0	13.05	7.825	9.05	4.525	0	0	0	0	0	0	3.525	0
1.25	13.35	13.375	0	0	6.9	4.225	4.6	0	0	0	0	4.85	23.35	5.725	8.4
0	6.65	0	0	0	13.275	0	0	3.3	0	0	0	0	29.075	1.675	0
0	0	0	0	0	0	0	0	0	0	0	0	0	0	0	0
2.225	0	0	0	0	0	0	0	0	0	0	0	0	0	0	0
7.95	5.4	11.975	11.1	10.7	3.425	36.5	9.925	0	6.05	10.675	0	5.9	15.35	12.05	13.55
0	0	0	0	0	0	0	0	0	0	0	0	3.275	0	18.85	0
6.55	3.975	0	0	4.15	1	6.2	3.15	3.025	0	6.5	0	3.475	6.075	6.5	4.525
0	2.525	0	0	5.775	1.15	0	0	0	0	0	0	0	0	3.75	10.75
0	6.675	0	0	0	11.075	12.9	0.75	0	0	7.025	7.475	4.325	7.425	6.1	3.075
0	6.575	0	0	0	1.9	9.15	0	0	0	16.2	4.075	0	2.25	0	12.525
0	10.625	0	5.425	0	4.8	8.2	6.5	0	0	8.45	0	5.225	0	8.45	0
0.375	4	7.575	0	6.15	3.325	7.05	0.775	0	0	2.45	0	0	4.15	6.1	3.25
0	0	0	0	0	0	0	0	0	0	7.05	0	0	0	3.475	0
0	2.85	0	0	1.325	2.025	0	1.425	0	0	0	0	0	6.5	1.9	0
0	0	0	0	0	0	0	1.35	0	0	0	3.6	0	14.05	0	5.25
7.125	6.35	0	0	0	6.9	4.975	0	0	0	9.8	0	0	0	13.775	2.95
1.65	4.925	16.95	0	14.575	3.175	0	6.575	4.05	0	13.05	0	6.275	11.175	9.6	10.625
2.7	3.225	12.875	4.2	11.275	2.45	22.175	0	0	3.125	4.3	0	10.775	9	6.75	9.275
0	0	0	0	0	0	0	0	0	0	0	0	0	0	3.025	0
4.475	22.45	24.15	0	5.85	4.1	21.275	2.9	0	2.475	0	0	0	4.85	8.55	4.175
0	0	5.475	0	0	9.8	0	0	4.55	4.025	5.575	0	0	2.575	11.925	7.275
0	0	0	0	0	4.525	4.15	9.775	0	0	0	0	0	9.375	0	0
0	0	0	0	0	0	0	0	0	2.625	5.6	0	0	9.025	1.975	8.65
1.875	16.975	12.025	3.075	1.4	0	10.925	0	0	0	0	0	7.55	6.9	6.6	3.575
0	0	0	0	0	0	0	0	0	0	0	0	0	0	0	0
18.025	0	6.35	0	0	0	22.075	0	5.75	0	17.2	0	0	0	0.575	0
9.875	4.275	7.65	3.5	5.275	9.375	43.3	6.35	0	0	21.625	0	6.3	16.475	3.625	3.425
0	0	0	0	0	0	0	0	0	0	0	0	0	0	0	0
0	0	0	0	0	0	22.075	0	0	0	0	0	0	3.825	0	3.1
0	0	8.925	0	4.05	9.225	0	0	0	0	0	0	0	0	3.95	0
0	0	0	0	0	0	0	0	0	0	0	0	0	0	0	0
0	17.05	0	0	0	6.325	0	3.75	0	0	0	0	0	5.125	5.1	0
2.85	33.15	2.975	0	10.45	9.95	24.275	1.75	7.25	0	17.25	0	0	9.325	5.925	0
13.25	28	21.675	0	26.25	15.45	11.325	2.85	4.75	3.5	19.325	0	13.35	18.975	24.65	2.8
18.275	22.825	36.3	10.775	23.475	18.85	70.075	10.175	6.625	9.625	15.175	4.575	11.175	29.3	41.725	12.475
9.55	18.55	22.725	7.975	18	29.775	60.225	7.575	4.05	13.525	32.55	16.825	5.675	14.9	26.825	14.35
0	0	0	5.1	0	0	0	0	0	0	0	0	0	0	0	0
0	9.175	0	0	0	1.675	19.4	3.525	0	0	16.2	0	0	9.45	4.975	4.025
0	0	7.9	9	0	0	11.375	0	0	0	7.225	0	0	0	0	0
0	9	7.6	8.15	19.925	7.725	38.275	2.45	0	0	0	0	0	10.55	10.1	3.525
0	0	0	0	0	0	0	0	0	0	0	0	0	1.625	0	0
0	0	0	5.4	0	0	0	0	0	0	0	0	0	0	0	0
0	0	0	5.925	0	3.575	0	0	0	0	0	0	0	7.1	0	0
0	0	0	0	0	0	0	0	0	0	0	0	0	0	0	0
12.95	5.875	8.75	0	1.075	7.775	25.225	7.975	0	5.4	5.75	0	0	5	1.125	0
0	0	0	0	0	3.6	0	0	0	0	0	0	0	0	0	0
0	0	0	0	0	4.85	0	2.85	0	0	3	0	0	0	3.225	0
0	0	0	0	0	0	0	0	0	7.725	0	0	0	2.675	0	11.925
2.025	5.675	16.575	0	1.525	6.7	25.35	0	4.525	0	3.625	3.75	0	36.2	21.85	13.475
2.35	2.25	2.05	0	2.025	3.675	0	1.775	5.425	4.2	6.325	0	0	8.825	7.025	8.75
0	0	0	0	1.3	0	0	2.675	0	0	4.8	0	0	0	4.4	0
3	17.8	23.45	4.35	14.55	1.325	40.2	8.8	6.075	0	2.3	0	0	6.1	4.175	2.4
0	2.85	4.475	0	0	0	11.65	0	0	0	8.475	0	6.4	0	8.625	0
2.575	0	9.25	0	4.6	2.725	8.55	1.125	0	4.1	0	0	0	9.55	7.975	14.35
3.85	0	2.075	3.075	3.225	2.2	17.725	1.3	0	0	3.45	0	0	11.575	7.425	9.125
0	0	0	0	0	0	0	0	0	0	8.275	0	0	0	0	0
0	0	0	0	0	0	0	0	0	0	0	0	0	0	0	0
1.15	15.95	4.425	0	17.8	6.55	18.6	4.075	0	0	0	0	0	0	5.6	18.4
3.525	28.55	9.175	0	13.175	5.875	25.725	3.825	9.85	0	4.825	0	4.1	26.275	6.025	10.15
0	0	0	0	0	0	0	0	0	0	0	0	0	0	0	0
0.4	2.45	9.3	3.175	9.425	3.425	4.825	0.525	5.425	0	7.95	0	0	10.125	2.9	11.375
14.275	11.7	8.25	4.375	10.35	2.925	41.7	0	0	0	8.325	0	0	24.875	0	4.425
1.625	6.7	4.425	4.625	6.1	5.425	6.675	1.675	0	0	8.1	0	3.7	7.375	5.825	0
2.475	17.3	15.95	0	9.275	4.85	18.875	1.675	0	0	16.35	0	3.85	1.6	15.225	18.55
0	5.175	15.85	0	5.75	11	27.625	0	4.65	2.95	7.75	0	0	3.975	2.475	6.75
0	0	0	0	0	0	0	0	0	0	0	0	0	1.95	0	0
12.05	11.95	42.725	0	14.9	5.925	30.375	8.825	0	11	23.375	0	0	24.9	8.275	8.525
0	0	0	0	0	0	0	0	0	0	0	0	0	0	0	0
0	13	8.325	0	0	0	2.1	2.15	0	0	0	0	0	0	17	0
7.375	5.775	25.7	0	15	3.725	20.65	5.425	0	0	0	0	6.65	2.75	4.625	7.925
0	0	0	0	0	0	0	0	0	0	0	0	0	4.125	0	0
1.925	3.725	2.175	0	13.075	4.275	0	5.725	0	0	2.725	3.475	0	6.4	7.4	6.425
0	0	0	0	0	0	0	4.55	0	0	0	0	0	0	0	0
10.975	21.525	22.975	0	7.225	24.9	45.925	5.25	0	3.1	16.35	0	0	3.175	16.175	8.15
10.1	17.375	7.175	17.425	34	29.875	29.05	11.425	3.375	0	24.175	0	3.525	15.05	24.675	4.825
3.175	24.875	0	3.2	25.55	20.45	43.65	11.75	0	0	18.775	0	0	20.325	14.575	3.4
0	7.925	6	6.8	0	12.75	0	0.425	0	0	4.475	0	0	0	5.7	0
0.75	18.05	8.775	0	5.875	13.425	0	9.175	0	3.6	2.925	0	3.375	8.25	13.1	0
0	0	0	0	0	0	0	0	0	0	0	0	0	4.075	2.7	0
13.15	16.25	2	10.075	63.975	16.525	45.325	4.95	0	0	6.425	0	0	27.625	22.625	0
0	16.35	2.175	0	0	0	17.475	5.475	0	0	0	0	4.425	0	7.75	0
0	7.7	0	0	2.2	2.325	2.4	4.85	0	0	6.4	0	0	2.8	0	0
0	0	0	0	0	2.475	0	0	4.325	0	6.075	0	0	0	5.625	0
2	9.15	9.7	0	13.8	7.775	50.25	3.125	0	0	7.3	0	0	7.7	14.025	7.525
0	0	0	0	0	0	0	0	3.475	0	0	0	0	9.775	0	6.125
1.2	0	7.675	0	7.225	0	10.175	0	0	0	0	0	0	8.5	5.95	3.45
0	0	0	0	0	0	0	0	0	0	0	0	0	0	0	0
6.875	10.625	7.45	0	3.65	1.375	63.45	2.075	0	0	0	0	0	0	3.2	2.55
15.75	0	8.925	0	0	7.225	28.025	3.575	0	0	16.25	0	0	1.225	7.025	2.375
3.775	12.65	3.75	0	8.6	10.275	8.8	5.975	0	0	26.55	0	0	17.275	10.9	3.125
0	23.625	0	0	0	3.425	35.575	1.775	7.2	0	11.8	0	7.8	1.475	3.45	0
3.375	0	3.275	3.325	14.3	3.45	9.4	0.675	3.15	0	10.55	11.075	3.2	18.85	9.3	8.85
1.7	18.925	7.825	9.425	22.85	8.9	0	1.925	4.75	0	19.5	0	0	9	5.875	10.175
0	4.625	0	0	0	0	0	0	0	0	0	0	0	0	0	0
13.325	6.425	9.8	0	2.95	13.525	33.275	0.525	0	3.55	0	0	0	0	0	4.85
7.475	0	15.575	4.65	17.3	14.1	26.95	3.275	0	3.95	25.025	0	8.475	20	12.45	5.425
8.125	13.625	13.15	6.525	45.175	34.1	5	1.075	0	0	0	3.525	8.275	5.5	23.325	2.65
9.25	8.75	9.3	4.9	32.575	7.5	34.375	1.55	3.35	0	9.5	0	5.6	1.7	24.8	0
3.65	0	0	0	0	0	0	6.475	0	0	16.375	4.55	0	2.825	2.775	2.55
16.475	21.225	25.625	3.075	39.6	14.475	63.025	20.9	3.225	0	36.4	3.625	26.975	35.9	44.65	0
6.65	3	4.3	3.95	31.275	3.3	26.95	1.125	0	0	9.25	0	0	2.45	2	5.6
0	0	0	0	0	0	0	3.6	0	0	0	0	0	5.675	4.625	0
11.575	0	10.05	3.95	4.3	4.575	20.375	0.925	0	0	1.9	0	0	6.55	6.8	0
8.65	20.725	1.45	14.45	24.05	22.1	9.175	7.975	0	0	7.9	4.9	4.4	12.1	11.825	2.4
10.25	10	8.15	0	0	0	0	0	3.975	3.575	8.425	0	5.075	12.8	6.45	9.575
10.925	20.55	11.95	8.75	0	26.775	0	12.875	0	0	14.75	3.825	5.6	6.25	18.975	2.625
0	0	0	0	0	0	0	0	0	0	0	4.125	0	0	0	0
0.8	0	2.35	0	6.975	10.225	16.125	6.275	0	0	2.45	0	10.15	2.325	10.7	7.55
0	0	0	0	0	8.425	0	0	3.75	0	8.6	0	3	16.925	0	7.45
0	0	12.375	0	0	0	0	0.45	0	0	0	0	0	5.825	8.725	0
3.725	10.45	17.9	3.6	22.95	9.2	43.55	6.75	3.875	0	28.95	0	3.8	26.15	20.75	29.025
0	0	0	0	0	0	0	5.625	4.375	0	18.375	0	0	3.25	5.475	17.375
9.1	17.35	24.475	0	26.275	31.65	22.675	2.375	3.25	4.425	13.55	0	0	28.2	16.45	5.05
43.2	59.125	62.5	8.25	58.4	51.225	47.075	8.95	20.575	40.85	29.675	4.85	31.975	21	40.725	29.65
0	37.75	44.55	3.65	52.425	43.6	0	18.95	10.475	13.675	14.65	0	22.575	0	20.2	18.075
66.7	70.9	71.075	22.35	67.125	47.575	21.525	40.525	35.7	12.425	54.125	21.75	28.05	56.275	63.1	24.2
57.45	64.325	6.975	30.425	76.5	52.125	82.375	42.95	57.825	11.625	43.45	12.525	36.5	85.325	57.125	46.25
30.725	61.425	84.575	16.875	56.425	63.675	38.6	20.675	41.3	46	41.525	19.725	19.625	48.6	67.925	37.35
51.075	44.3	4.65	29.475	52.3	45.4	0	40.675	41.425	18.85	43.425	21.75	27.7	81.35	48.025	34.625
43.525	71.55	41.2	20.5	68.325	32.15	74.175	58.2	20.45	25.925	36.125	30.975	20.175	71.175	49	32.025
79.6	85.925	59.85	46.825	82.225	68.7	39.075	66.875	32.025	33.525	34.625	57.175	25.5	85.875	55.55	39.575
71.125	57.15	68.75	31	52.475	63.65	31.125	39.45	43.975	32.475	81.925	37.925	43.725	16.675	79.275	71.925
41.4	72.375	74.5	53.725	77.725	74.025	85.825	64.575	50.85	24.125	44.925	35.075	44.625	65.125	56.1	62.8
56.425	57.95	62.7	36.2	55.7	65.425	71.5	46.775	34.975	23.475	45.475	31.6	18.525	62.5	58.05	57.825
50.725	36.775	78.65	40.925	4.25	31.025	37.25	31.575	39	40.425	34.75	27.875	19.775	21.875	79.875	47.025
62.725	75.025	46.575	33.55	93.025	58.625	26.675	60.65	58.55	32.75	50.3	45.125	73.225	66.65	53.475	62.575
66.625	42.925	69.85	36.95	27.425	41.225	66.925	59.225	22.725	10.625	28.075	35.475	28.025	64.85	19.275	13.6
72.675	38.025	59.875	17.475	29.75	34.65	53.275	22.825	9.65	44.7	38.575	47.875	22.025	58.25	32.325	59.725
83.675	86.625	58	35.825	78.725	53.425	37.775	52.9	48.125	52.15	61.875	30.425	48.45	60.95	31.525	65.25
42.7	32.625	44.05	22.9	64.175	19.225	36.275	30.35	45.525	21.675	73.125	15.15	31.725	27.225	68.75	51.5
66.35	75.65	58.05	25.225	50.775	63.575	57.975	56.075	34.8	54.45	35.25	49.4	32.675	0	45.5	41.2
53.5	48.625	55.75	31.225	64.925	59.1	0	58.2	55.725	28.5	38.3	43.45	52.975	36.15	20.025	52.45
42.475	23.65	67.125	30.525	53.65	38.225	0	11.25	72.025	32.65	37.925	36.4	43.9	40.575	50.35	46.775
73.8	25.725	51.2	14.7	42.25	48.45	0	21.7	30.075	24.525	52.4	27.7	11.825	48.15	46.675	29.025
54.85	94.75	58.975	32.975	53.375	48.2	57.175	29.85	40.8	21.35	58.925	31.25	39.125	62.35	43.4	37.325
64.675	0	27.3	19.225	59.525	63.125	48.35	66.25	47.1	48.425	38.5	27.325	40.75	14.275	46.4	66.85
58.475	96.075	95.375	41.075	85.05	66.875	68.15	48.25	57.725	36.425	76.125	39.55	51.3	44.125	0	71.1
70.975	64.925	20.875	31.2	61.675	33.925	60.025	36.35	48.75	21.6	62.875	48.35	61.475	50.3	47.95	79.75
67.825	24.725	26.95	23.075	59.8	42.25	0	48.4	39	23.375	56.6	38.2	33.475	71.675	80.3	48.475
60.125	15.95	48.55	15.8	42.675	36.875	65.075	52.525	34.575	46.625	7.5	43.85	49.8	58.325	74.775	59.05
85.925	65	70.1	44.3	81.75	79.325	15.55	57.15	73.65	37.825	74.25	35.725	65.325	75.1	74.2	57.4
73.575	68.075	63.95	33.75	61.3	46.45	59.05	57.075	37.95	56.525	54.925	44.35	43.075	18.7	90.35	62.625
42.45	71.6	24.425	21.475	82.925	84.425	87.775	33.3	55.775	33.325	47.525	35.25	46.125	61.775	81.65	42.05
70.1	86.95	91.85	55.225	63.8	55.125	78.725	53.025	57.6	29.65	64.125	41.025	41.25	66.15	44	57.475
49.9	24.7	38.575	31.3	57.3	53.1	67.9	53.6	67.4	43.9	62.425	41.675	56.125	80.95	60.3	62.625
53.9	50.775	63.425	40.75	13.8	68.35	56	41.225	67.325	33.1	66.3	49.15	60.875	71.925	71.15	71.25
79.625	66.15	79.4	43.15	56.125	42.925	79.45	65.125	24.9	23.325	62.575	43.825	73.8	61.75	50.575	45.625
50.925	68.15	74.275	24.725	46.575	18.95	54	64.9	44.6	32.8	59.1	25.5	37.275	29.45	26.5	37.725
54.35	57.125	41.65	49.9	68.875	55.95	30.45	68.275	44.475	51.8	57.45	64.875	59.425	40.125	58.95	72
48.725	27.6	60.55	31.425	9.65	24	0	66.925	48.125	40.175	55.875	50.625	27.2	43.4	90.725	47.65
94.5	66.15	71.4	34.5	60.3	56.775	87.25	30.475	49.525	37.975	28.525	49.175	17.225	19.15	60.625	49.075
41.275	41.7	76.525	40.675	67.325	49.225	25.55	45.15	43.575	23.425	62.925	50.925	37.15	32.325	38.3	53.075
31.1	73.575	42.975	53.725	63.625	54.15	36.025	60.85	76.375	30.6	85.15	28.25	49.775	28.8	70.65	17.175
30.875	48.45	52.375	22.8	65.025	25.3	69.125	46.95	25.75	47.225	63.975	32.2	54.575	62.775	11.075	39.225
33.625	41.475	80.05	52.75	71.375	42.175	82.6	39.925	27.1	28.3	27.5	42.5	61.075	37.7	0	48.65
19.55	42.8	22.9	0	29.175	61.2	0	12.925	61.825	72.65	79.825	62.325	34.3	36.95	19.45	80.75
15.2	72.125	0	32.6	78.175	66.05	0	12.575	63.575	28.1	74.525	32.225	79.675	78.4	90.85	45.475
77.35	0	53.125	39.775	80.925	67.075	0	65.775	59.6	46.1	62.575	63.9	43.65	71.175	34.4	52.05
80.425	46.675	85.675	58.325	64.375	77.275	0	46.025	84.325	55.35	27.4	65.275	61.7	86.65	24.8	89.95
58.65	69.275	58.325	33.125	70.625	56.025	41.275	59.8	74.425	24.725	72.6	65.55	56.6	49.625	84.275	47.8
60.1	62.75	57.8	28.175	50.025	31.7	59.175	45.45	59.225	26.775	56.975	43.65	38.775	78.375	44.175	68.325
65.3	73.95	82.475	44.725	79.3	64.8	80.375	35.75	60.625	45.775	43.15	33.35	70.05	72.15	59.375	75.825
65.975	67.475	87.9	32.4	31.225	61.575	88.4	35.55	28.375	31.625	47.85	23.75	30.425	79.175	72.8	73.775
57.275	69.5	50.55	43.775	54.925	81	48.975	33.6	29.525	18.825	77.8	40.375	63.4	85.275	15.025	58.925
37.2	28.7	31.275	19.775	35.025	24.85	39.65	17.025	10.05	12.7	41.425	9.05	43.675	11.875	6.2	41.525
54.8	48.05	0	28.2	63.525	66.15	0	33.825	16.35	22.65	39.375	14.325	31.175	20.675	15.575	17.4
69	49.625	92.025	26.925	57.875	84.625	0	41.825	16.375	32.175	14.6	42.825	49.9	0	48.95	36.625
63.75	56.275	12.15	31.875	52.325	40.575	5.325	36.05	54.6	43.925	39.725	32.425	39.875	22.3	36.65	63.2
56.775	25.325	46.025	6.275	61.375	38.525	71.225	40.85	24.525	46.65	50.75	21.45	32.95	85.675	77.625	57.575
66.275	84.925	70.175	48.125	75.025	55.325	84.925	59.725	27.775	20.675	43.6	24.45	34.675	52.8	63.2	42.025
42.625	80.65	57.4	40.475	48.85	66.175	54.5	41.875	28.15	31.8	40.275	34.75	14.3	56.625	62.275	44.625
69	72.775	42.25	25.275	56	39.025	51.45	56.625	43.675	22.4	43.225	28.775	29.05	58.85	52.9	15.55
78.675	44.375	70.95	35.125	66.8	49.875	0	50.8	42.425	26.85	46.25	50.8	63.45	69.15	87.375	49.025
65.45	72.275	66.125	36.475	49.725	47.75	82.525	45.85	62.675	43.35	71.3	37.75	21.45	59.025	65.7	38.125
45.875	80.825	77.425	58.3	43.275	36.275	64.675	53.875	29.025	41.15	65.45	26.8	39.75	70.975	76.975	13.625
16.825	45.05	40.55	60.25	44.4	51.975	51.475	52.1	33.225	49.25	25.35	28.675	40.025	34.9	50.5	7.6
84.775	64.575	69.275	39.525	62.025	75.625	81.525	34.55	30.3	10.875	96.475	27.875	43.75	57.6	62.9	41.975
70.925	71.4	50.325	17.175	54.15	56.575	77.2	59.35	46.475	16.475	57.775	48.25	55.125	34.4	68.775	29.95
26.775	46.7	28.05	41.5	24.75	40.75	28.575	43.175	53.35	34.125	31.125	31.625	43.675	70.45	50.8	79.675
39.425	72.525	55.575	29.875	47.3	42.625	29.65	55.675	70.225	46.2	47.675	38.475	40.225	66.975	61.325	49.525
61.45	51.5	33.125	44	50.75	74.05	47.15	50.2	70.625	36.75	54.925	45.175	39.15	47.025	71.575	78.5
69.65	94.6	49.575	63.45	88.85	80.2	64.85	60.625	69	33	82.55	37.05	56.425	69.25	31.65	54.575
40.35	55.75	63.6	20.85	50.3	65.8	57.95	43.35	37.25	41.3	36.025	30.275	65.625	14.175	66.725	54.725
31.475	59.85	34.95	34.025	37.1	37.375	44.2	47.175	45.275	34.225	45.375	37.75	71.5	45.625	64.525	34.925
63.75	73.65	81.35	43.125	32.65	54.625	72.4	16.1	51.925	47.625	6.775	62.65	63.1	44.7	56.075	39.45
62.725	59.725	67.325	33.175	75.575	43.025	71.45	34.325	34.8	34.625	69.075	49.55	44.775	41.225	72	31.425
40.275	58.275	80.775	39.125	86.1	61.025	81.875	54.925	59.775	12.4	64.725	29.825	27.725	58.525	72.5	41.05
47.875	59.275	51.6	47.875	32.025	51.175	60.45	56.55	57.625	46.375	46.725	30.8	70.525	66.35	33.75	49.825
79.55	75.375	79.375	23.3	56.775	41.075	71.45	35.4	57.4	45.125	52.425	50.95	43.525	54.6	80.1	65.775
41.15	85	80.2	35.05	64.375	58.7	47.95	47.3	44.575	36.425	47.175	35.075	42.525	39.95	53.75	43.075
38.925	47.525	4.95	52.675	30.125	65.375	18.25	38.525	56.15	18.05	16.15	41.4	52.575	57.875	56.925	33.375
22.125	70.775	80.65	60.325	29.5	79.8	75.35	57.5	66.975	49.05	74.7	58.6	63.5	90.3	59.55	69.325
12.45	19.45	59.8	40.15	47.2	47.7	0	54.225	58.975	30.925	57.025	34.025	52.975	25.05	51.35	62.6
49.65	77.2	80.325	39.3	69.625	46.675	59.075	20.8	57.175	26.55	60.8	36.25	60.625	76.325	34.975	49
33.225	60.65	37.425	36.575	51.1	62.5	27.475	43.1	43.2	32.675	39.225	31.95	74.3	63.575	86.9	51.875
26.75	68.5	78.15	52.25	73.1	54.675	29.2	51	52.55	19.925	82.9	27.85	57.05	64.2	79.45	69.825
46.9	45.975	65.625	23.15	49.15	61.225	68.775	34.925	40.825	24.125	32.4	37.225	68.175	64.175	76.075	39.95
35.625	38.425	46	43.75	68.925	47.625	48.05	34.525	65.4	44.425	64.025	33.35	10.575	58.1	24.025	45.9
75.075	85.8	45.25	59.125	62.45	60.3	47.7	53.45	52.975	38.975	58.6	45.525	63.2	71.625	68.2	65.925
73.825	54.55	47.3	55.65	66.95	60.3	0	51.775	71.625	56.8	74.025	60.625	46.675	48.825	54.525	79.4
62.15	54.025	77.825	64	69.25	78.225	65.575	76.625	76.875	21.2	95.075	40.15	43.925	56.45	56.075	69.525
64.65	43.975	28.375	31	36.3	49.925	31.9	33.1	43.6	26.3	40.1	57.85	41.05	68.45	66.475	55.925
54.1	85.7	55.15	28.475	27.675	70.625	52.25	38.35	39.375	46.675	23.075	57.675	76.075	78.475	46.1	43.1
29.675	46.575	53.35	38.1	65.95	30.45	30.375	29.35	49.275	55.125	47.975	25.65	15.375	49.45	31.15	44.95
92.75	47.575	69.675	76.7	65.6	82.85	64.125	54.275	79.15	67.225	33.95	50.15	48	87.8	31.875	61.95
64.15	35.95	85.3	31.175	59.275	45.15	51.95	36.075	41	33.375	0	31.125	23.9	49.825	44.525	17.975
70.5	82.075	79.7	47.7	75.1	62.775	21.075	42.15	50.875	33.05	24.45	44.375	59.175	83.85	72.375	42.925
90.825	70.75	68.425	47.225	76.725	60.575	76.475	46.75	38	31.175	58.7	27.075	44.75	71.65	27.475	83.275
60.275	34.775	49.15	22.9	45.325	25.925	66.75	57.675	59.125	48.55	25.6	28.35	67.2	67.2	56.625	35.775
20.125	51.025	28	42.075	48.025	49	55.2	52.225	73.45	21.5	53	26.075	64.7	63.225	60.225	63.425
0	41.6	75.575	35.4	69.5	38.175	59.325	30.05	41.925	35.125	54.275	39.075	34.65	81.075	70.55	68.15
57	69.9	60.375	32.15	75.05	39.35	71.875	61.675	35.1	41.375	11.125	42.85	34.1	42.05	54.85	39.55
40.6	52.2	48.975	62.075	47.725	52.475	54.475	37.4	61.125	41.375	48.375	37.05	92.175	62.65	46.025	69.7
78.8	79.85	77.825	78.775	50.35	76.875	86.375	57.8	66.925	43.95	70.475	51.525	54.125	83.8	55.825	54.775
32.575	23.55	66.425	7.075	43.4	36	61.225	15.6	25.65	38.275	59.2	16.175	26.325	74.925	51.95	51.725
75.625	63.725	60.55	22.975	52.15	62	83.55	30.725	71.4	29.775	32.95	47.1	36.05	66.925	31.575	67.525
53.3	83.775	73.975	66.95	55.575	73.225	0	60.05	48.575	40.325	81.9	45	47.6	59.125	75.625	52.625
23.775	81.875	75.475	36.375	62.65	64.35	27.575	34.35	23.825	52.575	67.7	55.05	42.375	51.425	0	47.9
51.025	72.4	64.575	38.65	59.725	69.825	0	19.9	74.85	12.85	12.05	16.025	14.3	15.9	0	31.175
25.85	59.45	66.025	50.1	70.225	41.75	71.95	49.525	14.725	37.95	69.075	25.85	50.425	34.9	38.625	39.475
67.15	53.5	70.425	38.475	57.925	45.95	64.2	39.2	80.525	45.925	69.725	50.775	56.25	52.3	76.725	77.125
60.375	67.725	79.175	44.575	57.2	61.225	72.225	67.45	42.8	20.125	71.725	44.075	79.275	32.425	74.95	50.15
60.475	82.175	86.375	54	75.45	83.575	86.025	56	74.9	51.65	86.3	45.275	57.4	80.425	48.25	72.925
46.775	69.35	54.975	43.4	44.125	42.825	44.825	48.375	41.6	28.75	60.55	39.55	19.575	63.575	66.575	58.8
46.95	21.7	45.025	40.325	25.825	70.475	58.05	44.15	52.175	10.325	36.7	49.375	77.775	74.175	37.1	63.45
74.925	42.625	59.075	28.65	50.95	37.375	42.7	35.625	48.6	32.975	44.975	43.475	43.125	70.325	84.375	75.125
60.5	31.175	28.9	47.225	67.1	46.4	0	35.075	62.75	26.675	38.05	38.15	26.875	59.125	48.6	52.825
39.1	38.075	40.675	27.525	39.125	51.825	64.675	39.875	33.55	12.125	54.4	21.625	53.625	42.95	67.6	15.7
63.625	74.475	57.975	50.05	65.55	40.075	43.25	63.7	47.175	20.55	22.225	38.725	5.95	74.775	50.275	48.45
62.1	52.55	69.85	40.5	57.4	48.025	51.925	44.25	52.675	24.55	84.625	26.275	27.775	72.525	66.45	52.475
70.275	87.55	75.575	55.525	72.025	84.475	40.3	70.325	81.05	48.85	34.35	53.25	32.175	74.225	67.05	59.625
51.45	78.9	21.3	41.25	65.125	51.325	81.25	43.825	38	25.45	23.75	47.975	57.825	47.125	72.925	33.25
67.45	76.95	79.4	44.725	59.85	70.275	65.575	64.525	66.075	41.75	42.475	50.925	59.3	47.125	79.225	52.15
67.975	0	53.425	38.8	23.15	48.875	0	62.125	47.45	40.1	50	37.425	40.85	82.675	77.3	73.625
22.375	60.375	32.1	28	74.825	53.225	37.15	13.35	38.15	15.675	9.375	8.275	16.45	26.625	21.65	44.25
60.775	0	37.925	36.3	61.475	89	0	43.875	45.35	47.4	70.825	65.675	53.875	40.225	38	70.45
37.8	86.025	26.175	51.35	60.125	54.9	37.825	40.675	40.15	35.675	31.7	50.35	45.95	72.95	55.2	46.1
65.95	82.4	66.725	68.4	57.525	79.55	41.75	59.625	53.325	31.75	69.575	48.3	57.175	60.1	86	39.575
51.15	77.1	86.975	53.7	50.625	82.1	57.575	50.125	78.35	33.625	50.725	52.2	64.525	77.15	26.525	75.75
39.3	38.6	72.325	28.05	38.875	34.425	47.75	47.175	29.775	44.6	30.45	49.525	19.9	76.65	71.35	48.65
41.15	68.45	65.175	32.85	37.6	58.85	19.9	41.25	63.35	20.95	45.175	34.425	67.15	73.15	44.2	56.4
42.05	66.6	26.25	27.325	65.2	35.875	29.825	25.275	37.875	14.35	78.025	42.05	66.2	10.8	62.925	73.05
39.775	43.125	39.625	8.05	47.775	36.6	27.4	30.9	66.4	29.5	68.975	39.55	74.775	62.4	63.625	51
49	45.075	30.05	21.4	25.325	57.85	58.25	43.225	18.225	27.025	65.15	20.25	25.225	33.95	75.1	33.8
35.725	70.1	41.35	44.7	54.75	56.65	66.375	62.975	36.65	33.075	58.475	67.675	44.225	60.9	80.575	38.125
69.375	83.85	80.225	41.9	57.075	62.475	76.85	51.95	66.7	20.7	41.55	31.3	31.85	43.95	73.275	50.45
30.875	45.475	43.4	25.6	47.95	16.95	80.825	37.825	27.75	21.8	3.175	28.9	0	7.875	33.375	54.775
31.175	32.775	73.05	19.025	58.075	18.95	52.375	25.475	45.475	31.5	39.8	37.15	63.775	40.75	53.775	69.95
39.275	22.275	76.05	24.75	22.7	46.025	34.25	29.55	29.175	14.025	68.025	39.95	36.675	33.425	65.95	39.95
23.175	29.075	31.125	25.675	31.3	26.8	33.925	20.1	59.225	20.05	41.975	28.6	42.325	43.075	19.55	35.175
29.5	45.575	46.6	40	33.525	53.825	46.25	54.625	31.05	12.475	53.8	21.15	58.75	68.675	82.8	25.925
51.8	15.35	31.625	9.025	23.075	40.475	0.6	13.625	24.825	29.625	43.2	44.175	27.9	58.2	67.775	28.4
57.575	27.025	42.6	3.375	23.475	6.6	51.25	13.775	57.75	29.35	38.9	35.425	22.45	47.7	47.6	63.575
0	0	0	0	0	0	0	2.975	0	0	0	4.575	0	0	0	0
60.05	6.375	9.35	3.875	4.4	5.4	24.4	9.275	0	3.9	22.125	13.225	11.975	6.6	39.45	10.05
5.3	0	0	0	0	2.025	0	0	0	0	18.575	0	3.45	4.575	1.525	0
0	5.475	0	0	0	7.05	0	5.05	0	0	0	0	0	0	19.475	0
0	57.7	0	9.825	0	14.8	20.875	8.05	14.175	0	0	0	38.1	0	43.85	6.55
0	0	0	0	0	8.9	50.225	2.95	0	0	0	0	0	0	18.2	0
8.875	8.575	33.25	0	40.525	3.675	43.4	0	15.1	0	0	0	11.1	16.225	32.475	16.775
0	0	0	0	0	0	0	0	0	0	0	0	0	29.25	0	18.975
5.975	3.475	13.65	0	18.85	0	33.05	0	0	8.275	7.75	8.825	0	39.875	0	23.375
0	0	0	0	0	0	0	0	14.225	14.55	0	9.075	0	18.05	0	23.1
0	13.65	0	3.475	4.475	6.725	16.55	1.075	0	0	0	0	16.6	0	2.45	0
0	0	0	0	0	0	0	0	5.375	5.65	41.975	19.325	4.675	29.225	37.8	17.525
0	0	0	0	0	0	0	0	0	0	0	0	0	0	0	0
0	0	0	0	0	0	0	4.225	0	0	10.3	0	0	0	12.875	0
0	0	0	0	0	0	0	0	0	0	0	0	0	0	0	0
0	9.55	0	0	0	0	17.825	0	6.05	7.1	4.65	4.75	29.075	0	11.125	20.75
0	0	0	0	0	0	0	0	0	0	0	0	0	0	0	0
4.85	10.8	11.5	0	4.425	0	61.475	0	7.7	10.925	0	10.75	0	14.575	0	6.725
0	0	0	0	0	0	0	0	0	0	0	0	0	0	6.15	0
3.7	13.25	28.625	4.7	4	10.725	12.825	11.1	11.85	9.075	31.025	5	0	7.45	8.85	5.925
2.15	0	0	0	0	0	0	0	0	0	17.45	10.6	11.15	17.925	4.65	12.325
0	0	0	0	0	0	0	0	0	0	0	0	0	0	0	0
5.05	6.875	6.75	5	0	11.75	3.65	3.25	20.55	2.65	14.05	11.4	4.725	3.9	6.65	15.825
6.4	9.675	0	3.875	6.65	9.275	38	9.45	0	3.625	5.025	10.475	10	1.325	2.5	0
0	0	0	0	0	0	0	0	0	0	0	0	0	0	0	0
0	11.725	0	3.225	5.625	5.2	0	6.65	7	0	23.15	0	9.925	0	60.95	0
0	0	0	0	0	0	0	0	0	0	0	0	0	0	0	4.275
0	0	0	0	0	0	0	0	5.9	0	18.375	0	12.3	0	26.1	13.575
0	0	0	0	0	0	0	0	0	0	0	0	0	0	0	0
8.65	15.95	23.425	0	18.725	11.225	5.975	3.1	15.75	7.825	30.075	0	18.025	21.45	22.25	12.05
6.05	24.15	14.675	0	25.225	3.3	23.75	0.875	9.125	0	7.625	7.95	19.7	6.45	39.1	18.825
5.5	31.65	9.325	11.75	31.225	31.575	23.825	2.925	7.425	10.975	13.925	3.65	12.525	17.175	9.15	16.75
6.775	18.75	0	5.15	45.175	44.15	0	17.925	28.975	5.4	20.975	4.75	13.325	33.45	25.85	13.95
10.95	53.425	17.8	0	6.275	10.05	28.425	10.85	41.975	7.075	32.875	17.5	30.975	16.725	50.35	20.9
30.4	0	84.675	10.55	33.4	9.175	0	17.5	24.15	21.075	15.55	35.35	29.575	33.3	17.15	14.65
38.025	74.375	30.525	18.05	0	50.85	8.175	34.45	17.075	8.9	46.2	28.375	29.4	32.675	50.4	31.275
32.3	24.7	12.2	20.275	59.2	66.25	33.6	5.125	21.85	15.8	11.725	27.9	25.9	46.925	45	34.7
25.875	47.925	19.575	20.275	16.675	45.325	46.375	20.55	28.325	10.45	37.925	21.625	27.95	35.95	27.875	15.6
10.725	61.8	0	31.625	73.825	49.8	53.9	39.325	69.225	35.25	60.8	24.275	46.65	70.65	49.325	35.85
29.175	41.35	34.8	33.85	47.55	60.4	0	41.7	50.175	21.45	31.325	29.7	27.625	61.95	38.325	55.625
71.475	89	71.325	32.45	22.325	46.575	39.15	51.3	35.975	23.575	53.525	40.375	32.725	75.675	29.825	61.85
42.475	45.775	52.8	27.15	47.65	41.9	36.85	28	39.3	11.825	63.95	27.975	74.575	48.825	43.025	63
48.575	78.425	69.425	29.9	87.75	57.075	66.625	27.225	60.9	14.5	71.475	28.75	46.6	26.725	41.2	54.2
64.525	37.875	69.15	43.775	69.8	48.125	0	44.75	34.575	31.125	40.425	28.15	63.025	29.075	66.1	66.625
40.775	53.65	51.95	27.875	36.475	44.15	11.4	57.175	26.15	33.925	69.275	24.875	85.575	65.075	70.4	38.6
35.825	56.2	4.525	18.3	49.85	29.3	44.175	5.225	36.675	11.8	73.125	16.775	42.625	44.95	42.875	68.6
0	65.85	47.95	42.175	58.25	68.35	41.325	33.075	92.15	34.875	61.675	58.175	36.775	38.3	57.05	27.325
34.85	67.925	37.225	13	14.35	43.175	61.775	31.575	35.125	17.05	27.5	27.225	33.725	31.925	29.6	41.025
37.05	62.75	26.75	46.175	45.925	60.8	62.275	24.875	16.65	3.9	39.125	30.925	22.05	66.1	69.4	53.8
70.625	64.9	80.5	30.55	65.5	53.9	39.35	40.975	69.05	48.875	58.2	31.9	39.875	51.825	8.425	54.825
46.725	55.375	52.175	32.425	37.55	42.025	30.2	36.175	29.775	23.425	17.975	16.325	36.35	22.6	56.675	34.65
34.75	41	36.15	21.4	29.625	43.375	48.875	7.925	35.6	16.45	70.25	16.325	53.275	58.675	23.025	34.175
19.375	31.75	63.9	7.775	61.325	8.025	0	11.125	5.4	10.8	0	25.05	25.225	24.25	36.975	45.925
43.05	43.975	29.325	38.475	75.075	64.425	0	39.15	66.975	20.075	58.75	36.9	46.35	61.9	56.075	57.6
28.775	33.075	55.575	20.2	32.175	51.725	59.95	43.5	42.175	19.525	24.025	13.8	39.6	6.375	56.075	62.825
37.05	44.25	49.525	46.1	83.1	47.55	92.475	61.475	62.9	39.5	52.825	27.575	24.05	42.5	44.4	69.075
32.15	44.625	41.025	21.75	43.525	25.575	66.975	37.475	64.05	17.275	58.075	28.875	36.55	38.75	64.225	75.55
39.4	62.975	56.375	53.3	93	66.775	73.275	60.575	42.05	24.725	44.4	22.075	13.05	63.625	51.35	40.075
59.725	49.15	41.975	44.025	56.75	53.15	11.925	35.5	27.675	17.85	0	28.825	18.525	35.225	69.35	24.575
38.275	41.825	49.85	32.1	40.325	36.575	57.75	58.6	35.775	36.875	36.25	40.225	21.45	67.475	0	63.95
33.375	20.15	46.575	31.275	15.375	44.05	58.6	35.475	22.35	32.2	44.525	24.025	68.725	21.575	38.65	26.8
67.975	84.425	51	62.55	63.8	58.625	9.125	39.925	24.2	32.9	57.075	34.975	51.125	47.7	73.675	54.875
60.075	90.05	66.1	71	64.225	77.3	0	60.6	33.75	29.275	68.625	42.05	47.1	48.25	33.325	49.325
39.275	62.9	40.05	12.925	42.6	64.55	63.125	40.55	37.575	29.775	30.35	64.425	55.575	39.275	63.05	41.475
49.8	69.45	58.9	49.7	68.45	61.425	36.8	46.175	49	43.475	46.9	25.375	57.95	50.675	25.7	15.4
70.275	66.15	80.2	49.2	60.55	60.325	17.675	44.025	59.6	41.025	54.075	40.375	48.325	77	39.825	45.275
62.65	9.7	55.5	52.55	43.825	61.275	46.575	41.75	83.575	38.5	60.625	76.125	0	78.2	72.4	62.1
65.875	50.775	80.125	75.875	58.325	48.4	27.65	50.15	56.825	40.25	28.9	63.3	64.875	57.825	65.05	78.35
61.05	94.475	9.85	47.85	79.35	94.675	96.175	50.975	70.7	34.15	54.225	33.825	33.825	29.875	24.675	53.3
54.975	61.875	72.475	55.475	82.85	56.225	61.4	59.675	40.6	32.25	19.35	53.1	45.525	71.65	59.2	66.825
53.125	75.075	58.575	39.875	60.1	41.925	75.85	39.35	50.6	28.225	43.55	24.825	63.5	79.375	18.4	34.725
65.225	43.525	64.125	48.05	41.2	47.775	33.975	58.075	50.55	34.175	40.85	60.2	51.65	79.65	88.775	54.475
77.6	72.25	10.65	46.025	73.95	54.25	21.7	25.775	70.475	49.75	10	60.2	56.05	55.85	0	51.1
57.55	49.15	74.2	52.175	27.35	71.775	59.95	55.075	31.725	23.9	49.325	29.9	62.9	58.525	42.65	29.75
40.3	51.275	54.8	30.9	66.175	54.5	52.95	44.3	30.1	26.75	42.525	29.25	62.325	26.3	27.825	37.5
43.45	65.05	61.75	60.75	66.45	55.45	22.95	47.475	25.35	44.575	67.225	65.075	40.2	44.15	65.8	64.125
44.35	22.425	62.15	38.7	49.65	32.375	42.275	30.8	50.875	59.175	0	30.05	0	0	83.625	37.3
57.525	11.275	90.65	57.575	39.275	42.1	56.55	67.05	76.475	50.35	14.85	28	57.825	65.9	58.75	59.075
82.925	22.725	36.8	9.825	58.75	31.725	17.85	17.875	65.15	38.775	50.175	58.9	80.35	74.625	55.45	67.775
60.5	0	65.725	26.475	55.425	28.05	80.3	32.075	62.7	42.8	37.75	53.625	15.6	49.975	45.325	53.025
67.9	64.325	57.275	41.625	13.225	43.875	16.65	32.7	65.45	40.2	42.9	36	43.55	34.625	52.3	71.125
52.8	58.775	96.625	65.775	68.325	76.7	61.2	41.075	45.675	39.475	64.125	59.75	79.975	64.425	41.975	51.3
60.625	47.15	65.575	48.8	34.7	53.975	44.675	31.15	64.75	29.625	44.125	11.625	66.925	76.05	68.35	58.625
40.55	35.95	48.325	24.725	44.8	41.525	20.35	16.25	33.6	32.525	45.4	57.4	20.625	4.35	20	72.95
63.725	55.925	50.3	49.4	57.225	45.525	71.125	54.575	28.675	47.95	67.3	56.375	75.05	52.5	34.725	60.25
85.45	80.3	21.525	64.8	77.25	61.6	52.625	53.525	56.125	40.925	40.7	52.2	66.475	56.875	66.975	28.65
53.9	77.875	62.6	75.175	31.6	62.325	16.675	65.1	61.85	39.375	65.45	51.975	67.55	72.275	78.6	48.725
67.725	55.975	84	48.025	56.9	50.025	80.675	54.425	93.85	47.35	0	68.25	52.675	29.85	9.25	83.75
62.475	33.25	57.525	46.775	74.875	62.825	83.325	28.2	44.5	22.275	44.175	41.5	52.4	70.65	5.7	22.85
41.375	25.175	50.575	57.225	58.3	27.3	0	37.725	32.625	21.55	16.675	45.1	34.075	13.85	30.925	18.35
30.925	65.925	45.8	47.25	60.175	47.775	51.175	58.05	52.2	14.05	34.7	54.025	61.05	50.275	49.075	47.975
78.65	54.725	65.875	56.425	47.75	33.675	44.375	50.675	60.85	25.6	40.225	59.225	40.125	0	49.85	70.325
36.75	41.6	68.35	44.8	43.25	56.9	77.3	30.675	44	35.775	18.275	56.825	47.2	77.375	62.525	46.225
76.025	0	37.375	64.75	66.8	55.475	0	48.95	62.85	47.65	62.725	47.5	56.7	69.25	79.05	62.425
66.3	39.8	40.35	59.475	70.65	74.825	44.45	46.6	70.075	49.825	51.525	61.875	63.6	80.7	61.85	66.725
54.475	29.375	34.25	58.25	51.65	54.85	58.6	52.45	64.2	53.275	65.725	67.425	89.825	28.425	51.2	80.6
47.8	55.4	13.625	24.775	52.425	58.275	34.825	42	43.975	28.15	38.575	27.175	45.075	65.325	14.775	91.325
60.975	41.975	70.55	74.375	77.15	79.9	92.65	49.775	41.5	35.525	62.5	38.375	83.475	70.225	72.575	52.925
66.025	80.525	59.15	43.4	58.225	53.325	59.8	58.325	26.675	38.425	49.625	24.75	61.325	31.175	77.8	40
55.5	56.725	51	49.3	72.775	61.75	65.275	49.875	76.975	42.525	88.225	43.6	63.25	79.2	48.225	46.35
46.675	65.525	93.45	59.025	46.125	52.9	50.375	30.9	52.25	43.075	73.85	53.925	34.95	44.725	44.125	43.975
81.35	59.15	86.5	46.825	68.075	50.6	86.5	30.025	61.825	21.35	30.25	20.775	30.15	86.375	60.775	83.8
48.725	72.05	43.625	52.6	54.675	62.725	74.775	46.9	67.4	28.15	59.2	42.475	52.825	44.775	19.95	44.225
69.75	89.95	63.1	48.25	80.1	61.25	78.425	40.4	27.725	26.725	34.25	30.925	45.875	40.975	34.125	65.925
46.7	65.025	59.2	45.4	71.55	52.375	74.175	48.625	33.75	19.6	82.15	31.225	40.975	51.25	75.475	58.3
76.95	64.575	65.05	56.275	81.3	72.65	40.9	47.1	54.4	37.5	69.225	53.625	77.75	82.1	90.475	61.275
89.425	84.15	42.05	62.525	47.875	65.95	66.85	41.275	93.575	60.55	83	47.2	65.825	0	58.6	62.875
88.425	83.425	23.425	48.55	65.2	0	0	39.225	70.425	39.625	81.525	67.725	65.45	74.925	86.375	79.95
58.25	37.425	35.95	28.625	43.625	35.85	22.925	33.4	76.175	45.025	68.575	32.05	64.2	77.075	50.7	48.25
79.275	77.675	41.35	74.225	66.375	76.85	18.25	55.525	54.075	40.225	47.65	50.3	43.1	40.4	57.2	58.925
55.025	47.1	27.5	21.8	29.575	17.75	27.025	48.65	42.875	26.95	25.425	42.3	25.3	0	84.1	32.425
64.3	53.175	85.8	58.05	82.425	22.75	41.15	30.125	74.625	40.425	69.125	44.45	60.225	46.075	54.7	78.05
39.125	76.525	80.6	72.55	45.825	56.575	74.575	62.5	49.975	36.625	50.925	19.25	39.65	31.4	66.125	42.45
83.1	68.85	53.325	34.5	47.775	73.475	77.5	62.65	41.45	35.075	41.825	75.775	58.575	68.75	35.025	70.825
35.475	47.175	24.025	17.4	13.025	16.175	0	24.725	52.6	17.2	0	44.775	47.85	40.025	48.5	27.2
46.875	61.225	61.525	48.175	39.025	49.15	70.05	31.225	64.2	30.1	65.75	47.7	55.275	16.325	89.25	51.975
68.425	63.625	52.425	46.425	77.75	78.4	67.575	55	65.65	39.375	41.6	59.75	40.2	70.6	35.65	70.25
60.225	93.375	67.75	45.875	75.25	63.575	75.925	79	48.45	51.5	16.875	46.9	52	32	36.15	37.5
57.025	81.6	82.475	73.8	76.1	79.25	32.05	37.675	58.7	59	78.325	71.4	59.175	50.5	65.775	75.875
57.45	77.325	76.775	71.075	64.8	80.925	48.225	42.825	71.65	54.4	66.225	77.925	57.075	64.125	67.85	62
57.35	32.925	45.525	49.725	61.525	53.975	39.275	39.825	67.95	49.225	57.725	58.65	56.425	50.9	69.35	80.275
54.9	15.325	48.65	64.2	25.35	72.275	0	66.2	55.775	34.775	32.15	58.425	49.325	44.175	59.85	49.525
46.9	59.375	60.725	21.7	54.725	26	55.025	31.45	55.05	34.95	16.675	29.8	27	65.15	0	20.95
72.3	62.925	55.775	40.075	59.475	68.825	49.6	45.275	74.575	33.85	76.7	52.925	72.1	83.1	45.5	79.425
29.75	23.475	26.175	23.45	63.025	38.45	61.475	38.45	61.375	21.2	12.15	30.85	70.325	53.025	61.7	47.3
49.025	49.325	57.3	35.55	52.45	53.325	50.625	26.95	50.075	31.7	29.675	47.3	42.775	65.075	55.275	27.7
59.275	38.35	52	38.8	85.1	35.225	46.7	43.125	55.475	41.95	43.95	61.525	62.825	40.925	63.875	56.275
53.675	61.275	71.875	41.5	55.1	68.95	54.15	31.275	54.35	22	74.85	68.275	63.05	69.05	53.975	44
64.2	68.725	71.8	48.6	63.275	51.625	56.85	55.7	27.5	36.4	39.425	52.3	39.45	68.525	53.575	41.2
75.125	7.5	65.425	53.175	87.85	58.375	69.7	63.55	80.225	57.975	8.6	73.725	43.925	50.5	72.6	62.875
53.5	23.6	29.075	48.05	35.55	62.275	18.325	67.3	70.2	47.3	68.825	33.775	5.2	57.85	49.225	73
16.325	43.95	50.95	33.825	77.85	63.975	58	56.225	82.1	23.2	59.65	40.1	82	56.725	71.85	52.95
54.2	59.775	51.15	55.375	48.225	27.925	0	50.675	72.45	43.175	56.75	54.475	53.75	71.95	58.225	57.35
37.35	36.65	52.35	50.6	52.875	39.15	61.55	54.775	14.2	31.375	61.25	33.575	50.7	66.2	52.375	57.425
62.825	67	86.975	43.85	62.625	60.65	66.55	27.475	61.175	43.35	44.65	44.775	53.35	48.325	45.05	62.225
37.15	29.6	54.875	40.525	56.15	61.875	41.2	34.3	39.65	33.375	66.925	12.775	61.25	16.9	55.525	47.5
57.95	25.5	63.3	25.275	67.45	24.325	71.625	45.05	42.475	11.875	76.7	33.525	51.625	61.075	22.025	7.35
52.9	58.025	28.925	48.6	59.925	62.8	34.8	43.225	27.075	34.075	38.1	39.9	39.475	54.2	28.475	61.225
74.225	72.175	59.25	50.9	69.575	71.775	62.075	70.775	40.625	30.575	58.75	52.575	46.75	64.425	52.925	53.125
63	56.925	75.05	72.325	62.725	51.675	68	71.45	45.05	42.8	72.75	56.15	68.225	41.9	93.7	72.05
50.6	82.8	41.525	49.925	56.1	46.1	0	45.625	61.525	40.925	60.05	26.9	63.35	66.25	33.85	63.95
60.75	75.225	72.425	66.9	60.425	49.45	69.025	60.225	62.925	39.075	45.025	43.05	62.85	83.325	74.375	70.225
19.625	42.3	6.525	40.2	56.9	59.875	36.325	13.3	21.275	6.325	20	5.475	32.3	20.85	7.225	12.05
55.275	55.575	46.275	42.8	64.075	34.925	0	23.675	14.7	18.9	69.025	22.775	43.15	66.075	79.025	78
59.1	81.925	16.475	72.6	62.15	89.475	89.775	50.7	77.925	38.5	58.05	70.825	75.525	67.15	75.05	41.25
47.875	97.4	49.325	44.625	84.225	79.1	80.925	57.85	54.2	45.5	53.7	41.95	22.725	19.225	24.15	60.525
23.4	81.2	88.675	51.05	47.375	55.875	71.775	58.8	40.9	14.45	60.45	29.375	11.5	50.35	35.425	54.625
65.025	29.925	0	54.175	40.95	41.325	23.025	24.825	39.075	42	35.7	45.075	57.45	73.875	46.85	51.975
18.725	73.775	31.5	47.725	72.35	66.9	62.575	52.35	5.1	11.375	18.925	11.575	83.05	3.225	35.675	39.425
58.95	56.5	54.85	44.5	65.875	48.025	34.875	67.05	29.7	14.65	21.775	22.45	43.825	17.275	45.425	30.325
49.825	62.025	37.95	41.45	71.7	38.95	70.625	46.95	38.175	30.375	55.675	34.625	46.85	56.975	60.025	50.95
46.65	56.35	52.9	52.35	75.925	73.425	92.45	46.65	62.875	33.15	58.825	27.9	46.925	61.825	17.975	29.925
66.8	59.65	65.175	46.85	52.875	59.425	67.85	45.625	52.575	37.6	71.225	40.45	79.275	46.625	71.85	41.65
80.45	63.825	72.825	57.075	65.675	27	40.3	43.9	70.775	35.7	75.275	49.45	75.6	76.475	48.55	64.05
40.5	54.3	55.925	60.6	47.2	53.475	67.8	26.85	35.575	36.65	43.45	36.525	49.525	50.3	24.575	50.95
33.9	66.075	48.475	34.525	30.5	40.125	63.975	49.725	53.425	10.725	0	17.7	35.85	67.7	27.625	39.375
76.175	22.15	78.625	67.7	64.625	60.55	0	56.7	12.35	28.325	85.65	41.7	50.75	17.4	58.1	31.1
47.275	73.75	61.225	43.175	68.25	52.35	78.575	22.825	67.025	29.375	80.65	42.975	31.6	86.375	63.25	85.6
75.475	39.25	76.4	34.075	32.75	22.85	62.775	36.725	31.4	17.75	51.525	10.2	62.1	40.075	39.825	59.275
48.725	60.525	34.8	45.25	88.45	22.575	38.375	40.275	34.8	15.95	71.525	39.775	52.8	42.1	63.225	32
52.1	18.925	78.75	43.775	69.7	68.725	12.5	58.125	51.6	48.675	39.2	55.2	42.9	34.025	48.125	66.625
84.1	41.425	28.2	31.45	49.35	30.275	34.725	49.95	75.275	55.6	63.4	45.8	78.3	9.25	64.525	81.8
25.775	72.125	36.275	57.25	46.075	67.325	52.35	62.7	40.1	41.9	45.075	43.325	79.725	61.325	63.6	62.5
63.725	54.3	72.65	48.05	64.15	48.075	0	43.475	81.1	32.875	77.675	71.6	57.5	0	48.5	64.9
47.15	59.125	58.125	49.95	43.875	62.175	75.175	38.25	61.975	20.025	40.825	24.85	45.625	67.775	75.775	53.4
30.975	44.225	51.875	23.4	26.225	29.925	54.475	53.825	48.4	28.2	38.475	39.7	30.6	55.5	29.35	56.825
40	47.775	42.65	38.875	49.6	44.2	22.5	17.75	44.85	8.325	36.55	16.425	27.425	42	24.525	40.4
66.7	39.125	57.125	28.05	59.25	33.05	62.225	32.1	50.775	33.475	48.55	49.475	60.575	63.425	8.35	22.225
56.7	53.125	31.75	28.3	24.675	17.7	42.55	18.6	43.725	3.05	30.55	10.55	63.975	29.875	32.675	47.325
31.575	29.7	41.625	23.325	21.775	52.9	38	41.175	21	21.225	81.85	14.5	48.55	23.55	51.25	26.825
63.325	34.35	53.325	31.575	35.275	20.85	51.25	43.25	35.375	21.95	52.825	38.075	26.775	74.5	85.5	31.5
56.8	23.5	45.7	28.15	50.025	12.475	7.3	6.25	57.575	46.875	32.275	73.2	34.475	53.275	63.025	54.175
49.15	44.775	45.55	29.275	60.9	37.725	67.25	34.75	67.9	36.375	46.9	64.5	65.85	46.425	30.2	55.375
15.975	7.075	11.575	3.25	0	3.175	20.35	0	6.775	14.05	13.025	13.875	28.8	25.375	40.775	5.3
7.7	0	48.725	0	36.95	0	0	0	3.65	13.625	0	10.375	0	36.575	0	47.725
0	0	0	0	0	0	0	0	0	0	0	0	0	0	0	0
9.85	10.275	7.6	14.65	18.775	20.275	4.975	3.7	11.625	3.85	5.225	15.125	23.75	21.975	21.4	15.65
0	13.075	0	4.4	68.025	27.375	0	14.975	0	7.225	2.825	0	0	18.975	3.775	4
2.95	8.45	0	0	0	0	0	4.075	15.975	0	23.225	10.1	27.425	7.725	46.65	19.025
0	0	0	0	0	0	0	0	3.875	0	30.525	0	12.65	0	47.95	0
0	0	0	0	0	0	0	0	0	3.475	0	28.15	0	21.675	0	0
2	5.175	0	0	0	1.925	23.475	5.15	0	0	14.075	0	14.05	58.525	4.575	5.575
0	9.75	0	3.3	0	1.225	5.675	6.65	0	0	17.225	0	8.75	37.45	31.575	32.425
0	0	0	0	0	0	0	0	0	0	0	0	0	0	0	0
0	0	17	0	3.275	2.7	0	0	0	7.475	9.15	4.075	30.075	40.75	18.55	27.425
0	0	0	0	0	0	0	0	0	0	0	0	0	0	0	0
0	0	0	0	0	0	0	0	7.25	0	0	0	0	0	0	0
6.325	3.6	5.725	0	2.35	8.85	8.25	0	0	3.025	5.9	3.275	8.025	13.475	0	10.875
0	11.75	0	7.2	0	5.7	0	0	0	0	0	0	0	0	4.5	0
0	0	0	0	0	0	0	0	6.975	0	0	0	0	0	0	0
0	0	0	0	0	0	0	0	16.05	13.025	15.775	5.175	7.575	8.95	2.05	4.575
27.875	39.4	49.525	0	37.7	17.9	42.7	3.5	13.75	10.075	18.35	8.125	33.125	26.15	1.7	34.525
0	28.7	0	14.35	4.475	17.275	0	5.25	12.575	0	11.925	5.625	19.625	0	34.2	18.95
0	21.725	36.275	0	2	30.925	44	5.075	11.975	2.4	0	13.875	6.8	37	27.7	0
25.8	21.75	0	12.125	2.975	69.6	0	15.25	65.95	13.175	16.375	20.15	38.375	16.2	29.15	42.225
2.2	30.35	17.1	27	0	24.1	15.45	44.75	30.675	13.025	11.35	18.9	43.45	7.075	60.475	32.45
3.3	47.775	3.825	14.925	24.025	29.6	22.65	16.725	0	0	12.35	7.875	35.225	46.2	27	8.8
68.3	62.975	93.1	20.275	48.675	47.3	0	18.475	29.15	29.95	21.225	55.9	60.05	0	36.775	68.275
33.55	60.125	0	23.425	43.525	44.475	0	33.725	32.45	18.75	53.35	30.625	28.6	81.95	51.3	48.1
18.25	77.25	14.5	35.875	31.925	38.025	22.275	48.85	12.25	15.425	19.075	24.475	46.425	34.95	13.6	25.8
60.825	61.125	11.925	35.15	48.05	56.425	52.75	26.6	52.825	6.1	68.55	7.375	49.175	46.375	53.25	20.825
18.875	4.225	57.2	17.575	23.025	10.6	9.075	18.525	19.8	36.725	24.575	30.75	9.85	40.4	35.275	29.75
72.625	58.35	12.9	62.1	78.275	52.65	73.8	65.425	58.725	23.025	31.6	52.05	58.4	61.5	0	72.575
82.5	36.45	44.325	41.975	32.425	56.975	7.925	52.35	79.4	47.15	71.775	24.6	51.725	60.075	60.525	29
52.175	77.85	66.275	65.85	68.475	54.775	83.025	41.3	43.775	32.35	33.1	53.25	44.325	27.45	81.225	16.2
56.825	72.325	33.275	58.3	73.575	58.35	78.325	38.125	37.675	35.7	43.725	39.975	57.2	48.3	67.425	55.075
46.4	67.025	55.45	33.525	58.025	43.825	66.175	40.15	22.125	16.2	56.175	20.55	25.875	40.475	60.65	23.5
70.375	61.375	72.3	45.975	20.3	55.45	73.475	63.8	52.5	21.1	0	57.075	47.875	36.55	47.5	34.75
2.225	57.475	49.55	47.675	17.275	28.725	55.75	51.9	11.25	8.075	7.3	24.85	40.425	35.925	0	12.05
66.8	59.4	47.8	34.3	57.675	61.825	97.375	37.275	75.6	22.075	69.375	54.75	48.675	88.6	40.25	0
41.1	40.025	44.2	26.375	47.875	16.075	33.375	40.15	52.825	41.2	37.75	47.25	34.05	28.5	46.175	47.85
20.225	72.725	85.875	43.275	54.625	42.3	61.375	46.75	18.35	19.825	55.85	13.625	48.25	64.875	84.125	6.7
37.15	56.75	54.225	44.7	30.5	15.575	39.8	58.875	61.275	24.3	58.475	28.75	71	80.7	70.375	32.85
47.2	68	26.075	57.2	67.175	55.2	0	33.85	61.375	39.975	52.55	51.15	43.2	75.8	45.825	72.25
54.45	50.3	68.85	33.825	56.475	42.975	0	22.425	47.925	26.55	53.725	42.725	35.375	55.9	63.725	69.45
10.25	37.45	42	56.875	23.5	57.3	0	46.225	70.3	21.175	50.15	59.325	59.725	40.725	32	58.15
32	70.75	26.5	39.5	25.8	35.275	33.425	30.275	20.575	26.15	73.775	23.575	8.825	24.85	55.375	23.65
26.075	50.025	55.9	47.975	27.475	45	0	60.275	21.175	14.7	41.75	28.125	11.925	17.9	28.45	49.475
72.725	59.4	25.05	52.8	30.8	55.275	88.65	50.125	90.85	30.625	71.225	29.45	62.375	69.45	40.075	60.875
43.5	52.15	79.775	47.975	34.6	61.55	82.775	57.5	30.325	17.9	60.45	48.175	86.85	62.425	16.55	36.6
64.8	58.825	65.775	25.725	52.675	63.625	80.325	23.075	44.325	27.7	65.95	24.275	41.05	64.1	48.525	49.3
66.5	57.65	50.825	46	55.175	49.65	93.7	34.725	29.4	16.775	31.325	44.35	55.65	61.75	66.275	35.225
59.1	66.6	62.775	30.675	20.7	58.875	65.125	32.075	45.225	42.9	63.55	51.55	66.75	56.625	63.625	55.575
65.225	70.225	86.55	60.075	76.05	88.4	88.55	51.525	28.075	27.225	38.3	35.175	47.75	35.9	49.25	50.25
24.325	41.825	33.3	22.625	67.125	56.15	73.475	25.025	37.05	28.875	41.7	33.725	0	28.8	48.35	62.1
65.375	68.425	86.85	59.275	73.1	52.825	36.525	61.6	39.075	18.2	55.55	27.375	35.3	76.1	0	30.825
58.475	42.625	49.475	37.375	66.925	72.925	27.15	69.675	55.975	43.575	53.05	47.8	0	42.85	24.625	61.575
67.7	78.375	0	58.575	65.925	89.5	0	58.725	54.45	43.4	64.45	47.375	69.675	56.45	64.325	75.75
71.9	40.5	31.225	44.05	36.4	49.275	35.65	51.4	61.575	27.725	57.9	52.725	35.225	79.025	43.975	53.425
44.725	0	47.425	57	58.075	74.725	0	28.6	46.825	41.225	57.625	52.475	46.1	61.85	71.225	65.45
34.45	20.275	22	33.525	29.3	25.5	10.35	16.925	56.425	49.55	52.225	28.975	64.75	71.95	68.875	78.075
68.7	39.375	53.05	38.275	72.625	38.625	76	47.85	52.125	32.25	19.1	52.475	30.9	41.925	77.725	31.3
43	70.6	76.825	44.15	78.125	63	84.475	44.6	35.475	35.55	75	36.575	85.075	32.2	55.675	33.425
56.625	55.075	33.375	45.25	32.325	46.05	0	46.975	49.6	54.575	75.95	46.25	43.625	62.4	36.35	54.8
44.75	12.9	36.7	57.8	86.075	37.85	67.2	36.3	41.975	42.325	28.975	45.025	69.4	74.55	21.55	37.575
63.4	29.225	70.375	66.05	85.1	61.6	54.325	68.6	69.8	42.85	57.8	56.9	71.8	55.025	19.65	54.95
21.85	45.075	29.575	72.15	65.55	70.15	35.3	58.45	58.4	27.775	42.7	30.825	55.05	36.3	14.225	49.95
54.35	0	41.075	53.875	62.325	54.825	10.4	44.4	58.875	29.175	68	41.775	65.775	61.45	67.425	59.025
84.325	43	91.85	21.3	70.375	44.9	44.075	50.75	51.7	37.175	52.85	43.925	69.175	49.3	22.85	43.425
7.75	32.2	24.375	19.175	30.95	16.05	0	20.85	55.975	30.375	32.975	21.8	28.4	0	0	27.025
53.375	55.275	86.05	34.475	44.775	15.025	48.05	50.975	44.9	24.5	56.275	26.175	44.875	68.45	30.65	23.6
59.15	64.45	60.45	37.775	57.35	51.025	58.9	44.625	53.075	33.325	54.7	52.075	35.575	68.175	75.45	62.35
73.4	69.025	82.175	51.35	72.025	60.25	69.65	40.3	63.7	49.725	90	39.75	50.65	28.225	49.025	63.15
24.825	10.275	23.7	23.55	31.35	37.725	14.975	16.825	3.1	45.275	0	48.1	0	0	0	33.175
59.225	49.525	92.5	25.9	75.7	36.375	76.3	44.925	42.075	29.15	79.125	51.775	59.825	54.325	20.05	52.4
25.825	70.975	54.625	73.5	69.575	88.25	28.975	68.525	56.725	45.75	48.975	51.05	88.925	73	31.6	42.725
43.525	32.5	59.55	56.3	70.45	67.625	0	62.925	24.75	50.925	38.625	45.8	61.45	43	68.625	65.475
78.85	69.825	87.375	54.425	79.475	58.3	69.75	61.075	24.55	33.875	53.95	71.65	74	52.55	81.7	33.275
78.175	68.175	88.65	50.775	33.65	72.225	0	34.725	76.875	44.7	43.25	32.975	63.9	80.125	9.05	79.25
68.125	62.475	71.225	75.45	43.3	66.45	0	50.5	48.95	48.025	50.075	68.9	57.125	68.825	58.725	86.075
62.85	72.175	72.25	50.6	77.55	86.975	0	33.475	59.7	38.4	56.55	59.925	51.8	75.25	65.025	71.1
49.225	32.55	52.55	52.125	60.3	36.575	49.875	53.15	62.2	26.8	53.475	18.925	70.1	51.85	33.35	52.175
65.075	45	48.9	39.025	70.05	42.95	67.5	62.45	93.575	22.625	6.675	27.85	64.725	56.925	54.9	57.425
71.25	61.25	53.425	25.725	52.85	70.075	60.625	56.7	62.775	35.15	68.85	46.2	89.15	71.65	87.525	62.9
52.625	46.75	64.25	25.275	64.875	27.85	63.975	23	61.625	30.825	54.275	44.6	26	79.475	31.95	83.8
32.75	41.25	83.6	54.25	76.1	75	55.9	52.525	23.9	25.7	45.1	38.125	4.5	40.35	44.375	43.825
53.575	41.175	69.8	41.675	42.575	18.8	40.1	49.025	53	26.725	69.35	46.55	80.025	56.325	46.5	64.175
78.8	30.75	55.125	25.975	49.375	54.825	52.2	68.5	55.9	33.225	16.6	61.1	69.275	53.4	53.075	58.4
54.175	58.125	40.225	58.775	47.5	74.7	65.325	54.2	31.575	16.275	54.925	36.25	5.9	28.1	0.525	29.3
49.375	68.775	61.325	59.1	41.15	30.45	48.625	30.975	48.75	25.8	43.575	42.5	39.5	22.375	23.325	45.425
59.075	73.65	0	56.975	71.975	48.95	78.475	53.375	50.2	27.825	73.8	30.55	70	46.75	67.6	44.225
70.975	61.9	39.875	24.925	47.05	47.6	21.275	67.325	20.675	32.35	60.075	36.55	40.65	49.35	5.3	50.975
73.675	48.9	58.05	57.85	61.125	48.25	0	37.75	57.15	67.975	64.775	60.4	55.35	54.6	58.95	61.375
77.65	0	80.25	54.45	77.3	74.4	0	34.975	56.65	38.975	76.125	66.2	72.85	56.475	83.25	68.65
70.975	63.9	66.775	56.3	51.175	62.325	8.175	31.55	52.025	53.9	22.675	55.85	0	76.5	44.95	61.05
82.125	57.1	78.325	47.825	76.85	78.225	0	57.2	68.2	60.75	79.6	61.1	72.025	33.575	73.175	67.725
54.1	14.975	41.7	38.6	65.275	81.4	0	39.725	27.675	44.35	56.6	50.15	73.025	15.275	53.4	55.95
56.85	42.15	67.2	31.5	19.975	48.3	63.475	24.975	37.6	32.925	46.65	36.2	56.725	22.15	37.975	36.4
75.925	60.825	72.7	50.575	61.975	49.7	45.275	58.65	70.825	37.675	78.1	69.6	60.9	41.15	79.275	0
42.875	59.825	66.175	38.1	43.6	56.3	59.225	60.95	30.575	16.45	14.475	17.65	0	53.7	76.825	38.125
43.575	25.45	26.775	17.55	42	29.875	13	10.575	14.25	9.975	46.35	33.9	47.15	22.1	50.85	27.8
28.75	32.575	49	41.5	28.375	31.275	59.95	22.7	36	28.275	73.225	30.075	33.15	37.7	89.05	32.35
73.425	25.275	18.325	34.95	54.075	46.025	88.625	59.1	95.925	14.7	47.4	35.1	26.3	10.15	82.875	83.5
41.6	75.85	44.175	40.95	75.425	66.65	75.7	31.9	65.225	16.6	36.875	22.325	40.275	65.225	62.675	30.7
38	0	71.8	70.75	69.425	68.875	0	68.35	69.875	17.975	41	22.55	53.975	36.825	41.85	56.5
65.825	80.15	57.25	40.3	54	66.05	14.7	37.825	57.425	40.125	20.8	53.925	56.025	47.55	65.8	76.875
50.825	64.55	59	27.2	70.225	57.825	0	48.475	68.6	45	46.7	62.1	42.8	87.325	54.375	74.425
51	58.375	48.85	44.75	55.525	45.975	43.825	34.25	19.125	24.35	53.65	28.15	39.8	28.5	32.975	53.25
65.525	61.075	69.725	51.575	39.95	50.5	15.125	64.75	52.85	25.75	46.9	30.45	51.725	12.2	54.625	60.225
47.05	64.625	74.35	15	64.625	47.65	70.675	34.625	55.95	27.575	18.875	15.175	65.4	47.475	62.225	67.4
68.275	69.675	52.8	37.5	48.925	62.725	34.675	64.35	55.3	30.375	50.125	40.9	43.975	69.625	57	35.625
83.4	58.25	70.025	56.125	65.8	60.15	13.875	44.175	61.85	21.825	77.1	32.4	16.25	24.85	68.3	62
75.05	36.425	0	49.975	58.15	62.45	0	39.25	57.75	16.3	20.85	9.875	28.4	24.8	0	56.875
59.375	65.025	81.55	48.575	59.975	65.575	0	28.125	54.525	35.5	85.375	33.975	61.675	40.275	44.825	69.2
69.125	69.35	49.3	32.325	61.3	52.375	45.025	38.275	23.3	18.1	48.1	33.275	46.75	28.65	38.15	25.35
56.425	80.3	72.95	53.45	50	67.975	40.575	34.225	61.4	36.6	70.825	37	48.15	57.25	92.725	66.325
47.925	60.075	80.725	65.025	47.975	82.325	35.625	44.325	34.325	41.7	95.475	30.35	49.775	70.625	2.8	62.6
43.2	67.075	73.9	60.3	84.675	59.65	61.775	48.1	73.425	23.225	69.375	38.7	85.525	44.95	20.675	38.875
40.975	50.7	48.975	31.625	55.2	74.4	47.95	72.85	44.2	41.475	50.125	53.175	62.7	42.275	73.025	30.625
39.525	45.55	52.25	34.675	54.6	64.275	60.05	21.625	62.525	43.3	27.725	49.35	58.7	49.875	14.95	43.075
32.95	60.725	80.6	29.95	43.8	32.475	69.45	54.925	32.4	20.125	34.75	32.725	45.025	60.425	73.875	55.875
49.4	45.275	49.9	40.1	54.95	45.425	52.8	26.45	64.1	23.825	27.05	53.1	67.275	50.275	41.525	36.625
70.25	54.675	73.15	35.125	40.45	46.5	21.7	25.575	51	29.4	55.475	35.6	63.675	39.6	32.35	67.675
0	47	20	39.475	25.325	27.25	38.375	32.4	21.1	37.65	44.2	19.625	11.525	18.5	20.1	54.55
34.95	40.25	56.675	52.275	48.4	70.275	79.125	45.675	45.175	45.25	45.3	38.95	47.05	31.275	67.3	58.4
62.5	13.5	26.5	41.05	70.475	48.425	96.275	48.425	37.65	14.875	61.025	39.4	42.575	28.6	61.525	53.925
51.525	31.275	78.475	34.175	42.4	28.975	8.475	46.8	36.975	25.1	62.625	36.525	47.175	75.525	58.45	47.925
87.675	53.675	76.9	50.025	0	56.225	81.725	28.825	12.875	32.1	48.225	57.5	22.125	65.1	69	47.025
67.125	59.2	78.675	39.45	54.225	88.125	0	51.85	67.45	42.8	57.625	61.775	77.7	66.075	0	61.775
42.05	30.55	0	22.225	36.775	40.15	74.225	30.725	52.825	28.725	41.55	17.825	73.675	68.55	66.95	58.7
53.775	42	59.325	56.7	59.65	54.225	78.2	31.175	28.5	40.75	0	36.225	41.725	44.125	19.6	56.3
43.675	59.25	53.4	35.375	69.825	49.475	62	49.875	45.025	22.525	57.825	44.25	54.35	42.475	82.625	35.9
55.575	44.7	39.475	56.45	28.3	44.825	27.525	41.325	69.075	18.875	7.9	41.35	40.675	29.85	0	45.9
58.425	53.2	38.15	37.125	62.15	63.7	46.9	31.8	43.975	36.2	34.95	29.525	31.75	69.6	51.85	46.975
36.825	59.4	62.3	21.4	43.4	35.225	62.55	56.775	0	18.05	39.875	21.875	5.625	0	0	16.35
36.175	20.9	53.075	21.975	34.45	8.25	48.8	44.825	18.025	28.925	40.55	25.15	17.175	50.7	18.5	12.625
66.375	58.725	21.825	31.95	72.925	45.475	43.175	33.95	33.55	27.15	68.825	57.05	39.775	84.9	81.975	59.85
48.5	68.4	57.925	14.6	67.275	47.4	73.475	38.4	85.85	18.95	51.525	28.475	59.025	59.3	49.7	35.725
46.55	40.2	32.475	9.275	5.625	21.625	57.675	28.175	33.425	35.775	0	52.05	25.875	24.4	41.5	58.85
26.425	48.125	22.7	25.825	58.45	39.15	61.9	43.3	31.825	23.425	16.275	12.525	24.375	46.375	83.4	39.35
64.8	35.075	31.25	38.475	60.55	18.45	33.95	11.85	54.35	8.925	35.675	28.275	42.025	60.1	72.875	48.25
72.8	61.5	55.15	61.875	55.6	77.55	70.625	38.175	35.675	43.875	61.225	50.425	52.5	55.65	65.5	55.775
88.375	3.775	43.675	46.8	85.7	42.675	46.425	27.9	72.65	67.575	65.075	49.15	68.35	79.05	68.9	85.3
84.625	52.35	79.25	19.575	76	20.475	3.95	39.75	42.975	19.55	41.3	26.4	58.1	20.15	57.8	63.65
32.375	16.9	0	3.85	37.125	15.5	0	13.7	0	0	0	0	0	0	43.95	0
37.3	30.575	42.675	0	48.75	63.45	0	18.45	30.1	33.925	0	56.825	19.65	47.175	81.525	57.15
71.325	35.225	87.225	26	62.875	35.85	0	22.35	60.9	31.15	74.775	31.65	76.525	66.775	11.325	54.6
61.075	85.6	79.4	50.85	30.775	50.05	55.525	65.1	67.7	49.3	67.925	45.425	46.425	50.85	38.85	64.95
23.125	51.425	74.075	27.85	35.75	49.2	0	32.425	52.4	27	80	48.325	70.6	57.375	83.05	57.75
45.1	31.95	47.975	45.7	35.525	23.625	5.525	23.5	56.225	39.825	59.375	50.825	54.1	41.425	27.975	36.825
46.15	50.85	57.05	37.125	42.175	40.325	0	26.875	35.65	22.05	57.95	29	33.175	42.95	72.7	42.975
54.275	78.075	70.3	46.2	65.4	33.875	48.575	23.4	61.3	56.85	86.175	70.1	77.75	82.65	78.85	69.475
44.75	55.025	71.275	44.275	56.95	67.55	14.725	53.3	54.925	41.45	35.05	34.55	33.65	64.275	80.55	43.925
46.05	57.225	38.525	57.9	11.175	27.25	10.55	38.425	75.425	31.725	56.825	60.6	79.925	34	44.625	54.875
73.9	43.475	25.3	78.725	38.575	63.925	81.9	53.35	57.575	43.175	81.125	52.725	56.3	80.175	85.075	50.075
53.875	58.675	41.725	37.15	64.05	49.65	69.925	36.75	39.525	26.275	42.2	33.525	69.7	29.3	47.675	33.6
34.575	47.4	64.95	65.5	51.275	68.425	0	44.425	22.525	17.7	42.75	35.925	54.3	39.825	16.375	37.55
33.25	18.075	31.3	13.4	27.85	40.4	28.525	31.725	20	30.425	48.775	30.8	6.55	32.05	26.975	36.375
52.8	20.775	56.375	40.55	30.1	32.925	0	30.725	24.7	39.4	37.15	32.525	58.525	65.025	72.35	33.05
80.875	55.125	28.125	50.825	78.025	65.3	43.25	51.625	45.075	52.675	27.225	60.3	38.325	45.825	74.025	66.2
12.725	72.15	82.175	26.825	35.175	52.775	0	25.525	22.25	49.275	35.625	40.425	64.85	36.45	52.05	43.5
72.875	85.55	87.825	64.925	64.725	50.3	0	51.1	34.5	43.775	76.5	58.15	58.65	63.825	53.9	75.75
25.625	19.375	0	44.8	77.175	54.925	0	29.525	52.825	24.425	67.475	34.125	21	35.225	83.7	56.8
61.75	67.675	62.65	56.65	80.9	57.725	48.7	49.85	66.15	36.025	62.775	62.25	76.35	39.6	19.175	27.4
59.95	68.55	69.7	33	49.8	63.1	60.475	57.375	64.75	30.7	50.45	44.975	77.1	64.25	58.8	75.95
48.375	66.7	71.85	63.675	49.5	59.725	86.575	67.525	57.05	36.775	61.075	42.175	51	18.025	49.2	39.25
48.375	43.3	59.175	40.475	61.9	65.2	0	37.525	47.2	26.4	20.325	53.175	58.2	31.425	62	32.425
57.75	61.95	25.5	34.075	64	58.475	63.3	46.675	63.975	40.875	0	41.4	51.55	45	41.95	64.85
24.15	74.825	85.325	49.95	43.625	50.5	39.675	46.075	53.775	13.975	59.325	51.65	58.225	59	66.625	63.6
66.6	45.575	61.575	56.325	37.675	43.725	81.875	37.675	71.9	38.425	64.875	63.225	74	51.175	92.7	53.275
44.525	45.125	38.1	26.325	68.275	40.825	39.275	34.875	26.7	16.3	21.4	20.425	28.85	49.1	41.175	4.4
63.7	67.75	39.875	46.525	37.8	43.65	62	22.3	24.85	17.15	48.075	14.7	66.55	16.975	68.175	20.4
21.225	29.975	47.3	41.525	33.05	50.225	0	36.975	33.65	17.45	30.125	23.25	43	73.2	40.35	23.95
36.375	31.775	33.7	46.075	55.825	52.1	84.375	39.275	52.575	31.475	21.625	40.275	39.575	48.775	55.85	48.9
37.5	44.7	13.55	21.15	27.65	18.025	35.075	21.525	40.35	15.8	56.625	40.7	21.175	50.525	61.775	25.45
19.8	49.975	17.175	56.475	28.3	30.3	8.2	23.55	62.2	52.975	63.975	76.875	61	55.9	84.05	24.45
59.15	15.575	5.725	24.35	30.4	18.2	0	15.9	46.475	17.775	0	42.3	13.475	61.575	19.025	82.575
39.325	74.975	75.975	34.95	80.325	78.975	45.075	71.2	28.05	12.35	60.75	35.725	36.95	46.1	46.7	30
38.05	66.475	60.45	68.525	69.975	73.125	75.35	77.925	38.825	21.75	73.25	42.95	45.275	64.3	49	55.075
53.8	0	66.6	84.5	95.475	87.925	0	64.275	38.525	60.375	57.15	58.7	85.575	55.3	81.7	59.875
74.175	88.575	80.525	41	64.75	93.075	0	39.875	73.575	44.5	61.15	56.725	77.425	97.825	69.975	57.525
74.95	83.625	60.55	58.225	62.25	57.425	54.475	48.875	56.125	50.425	68.25	60.6	56.925	48.925	51.825	58.1
32.775	39.9	33.625	62.075	57	58.05	61.275	51.05	51.45	41.95	45.85	59.1	31.15	80.925	72.575	62.475
58.2	60.65	60.525	43.975	60.85	36.375	0	41.175	60.125	54.5	55.75	47.525	64.625	78.3	47	86.175
42.625	56.725	52.25	55.9	52.075	44.375	65.525	53.875	77.95	30.575	71.625	52.525	61.8	43.675	62.05	73.075
42.95	72.275	65.325	55.65	56.425	60.2	53.85	61.55	43.825	12.6	21.1	36.825	11.4	91.8	84.2	49.725
49.025	42.3	44.7	46.375	49.45	71.475	71.175	40.6	22.6	22.75	49.75	58.75	0	52.325	40.95	44.275
53.85	58.65	50.75	29.825	32.825	20.575	62.25	39.5	43.875	27.225	86.325	8.5	25.1	39.1	13.475	51.95
51.9	38.625	66.05	37.125	54.225	33.325	44.05	22.8	30.65	13.85	63.7	24.8	50.05	30.55	46.725	32.05
18.325	43.75	17.225	25.75	63.825	38.325	20.55	46.675	7.15	19.175	47.6	29.05	57.55	38.15	74.7	5.675
8.9	24.3	31.675	34.975	46.25	19.3	56.775	22.25	53.4	27.85	25.65	32.175	9.225	72.05	35.65	52.8
17.825	27.7	48.75	38	58.6	25.5	0	41.9	16.125	25.45	47.925	12.525	21.2	47.525	57	23.35
77.6	39.725	92.95	50.05	40.45	35.325	38.875	23.225	58.475	25.75	76.65	37.425	19.25	60.8	41.5	58.55
65.125	45.775	23.1	26.4	75.775	24.4	12.675	17.925	63.325	24.575	0	34.625	42.975	23.475	7.15	52.3
56.85	13.5	75.975	44.025	63.5	32.35	52.175	72.075	34.95	41.4	31.45	33.95	0	56.575	72.875	38
48.375	60.85	41.95	50.725	48.675	59.275	67.925	71.075	47.275	46.675	30.15	40	74.45	55.075	64.9	50.575
40.55	53.175	69.825	40.9	37.475	55.525	29.9	45.825	55.2	41.575	55.875	60.4	80.175	55.1	75.875	72.6
31.725	57.175	33.55	44.125	54.075	50.95	80.075	57.35	24.225	20.95	56.175	31.125	64.625	51.9	37.725	20.45
45.825	31.45	47.225	18.675	51.525	41.4	20.175	36.125	74.525	32.5	60.075	39.55	29.75	23.525	66.525	38.125
38.825	0	19.175	10.7	49.45	25.525	0	22.125	75.25	10.3	0	31.275	6.425	8.175	4.425	9.275
0	0	0	15.925	0	3.575	0	7.75	10.725	3.7	0	5.8	0	21.25	50.625	9.95
0	22.1	27.525	15.225	15.525	12.525	56.7	53.225	0	0	0	0	0	0	42.05	0
0	14.875	0	0	0	8.925	27.15	5.425	0	0	0	0	0	0	0	0
4.875	34.175	4.4	11.85	5	39.5	28.775	43.125	15.35	4.05	3.75	33.175	52.7	12.675	2.65	44.7
27	0	0	0	0	0	0	0	3.775	0	0	0	4.575	0	16.15	12.125
9.75	6.025	4.975	0	8.05	5.275	7.65	9.225	0	0	0	0	0	0	6.975	0
37.475	6.55	15.55	0	19.625	8.25	0	6.6	0	0	2.9	0	12.375	0	0	5.675
3	4.4	13.525	3.475	8.575	8.075	0	4.3	4.35	13.275	0	18.35	23.825	0	4.1	36.9
0	0	0	0	0	0	0	0	0	0	0	0	0	0	0	0
0	0	0	0	0	4.45	0	0	9.9	3.575	47.35	17.275	0	14.975	10.075	17
0	0	0	0	0	0	0	0	0	0	0	0	0	0	0	0
0	4.225	0	0	0	3.15	0	1.225	0	0	24.625	0	7.375	0	11.85	0
0	0	0	0	0	0	0	0	0	0	0	0	0	0	0	0
0	0	0	0	0	0	0	0	0	0	10.1	0	0	0	0	0
0	0	0	0	0	0	0	0	0	0	0	0	0	0	0	0
0	0	0	0	0	0	0	0	0	0	0	0	0	0	0	0
0	0	0	0	0	0	0	0	0	0	0	0	0	0	0	0
0	0	0	0	0	0	0	0	0	0	0	0	0	0	0	0
1.4	10.55	19.025	4.1	0	20.45	21.525	3.075	4.55	5.525	26.75	4.35	12.95	17.975	16.025	11.675
0	0	0	0	0	0	0	0	0	0	0	0	0	0	0	0
43.05	14.625	0	0	15.375	0	0	10	8.775	24.275	7.05	22.525	7.45	8.65	17.675	16.625
25.525	57.425	6.425	7.35	17.65	18.425	36.425	4.5	15	15.45	39.3	13.75	0	12.575	7.525	36.075
0	0	0	0	0	0	0	0	0	0	0	0	0	0	0	0
28.925	11.5	56.825	4.875	29.625	19.275	0	13.65	29.875	0	15.725	19.15	11.2	76.45	35.8	12.675
9.4	15.375	0	7.625	9.45	0	0	16.325	5.275	0	29.575	16.725	7.1	0	31.35	15.975
2.55	34.425	15.7	15.85	19.625	29.4	41.975	33.35	3.6	0	10.75	0	19.075	4.425	21.875	5
36.6	25.2	78.65	14.575	46.75	39.95	32.5	17.575	48.7	17.15	4.675	50.25	35.225	24.25	29.075	58.2
16.675	60.9	0	26.35	45.6	29.6	0	19.725	9.05	7.95	5.025	9.275	18.25	54.55	10.9	9.1
17.95	68.6	48.425	42.45	49.95	51.15	0	42.025	28.575	21.825	45.725	42.975	50.9	74.15	27.075	56.35
29.175	39.925	71.675	34.775	51.2	55.85	53.625	32.425	64.175	27.825	61.725	62.375	29.9	72.4	7.65	47
0	0	0	9	0	10.725	0	0.625	17.875	0	18.375	28.1	25.025	15.35	32.025	0
33	56.15	49.825	31.125	63.275	34.475	0	7.475	64.525	9.225	68.95	30.075	81.2	56.3	56.05	60.075
40.975	36.575	43.3	15.525	56.1	18.25	71.525	62.95	24.475	30.075	27.525	50.8	0	74.475	9.05	55.025
32.475	55.425	25.45	47.25	16.1	46.225	60.55	21.35	52.5	17.025	45.425	20.25	58.575	57.4	53.725	39.675
64.675	24.25	35.95	36.175	70.35	45.15	0	30.275	71.875	23.875	40.75	37.825	52.375	48.375	95.95	0
51.425	9.075	33.975	34.475	16.575	41.425	55.125	46.675	18.475	31	19.5	34.7	0	50.1	34.8	27.45
52.975	38.8	43.9	10.1	16.975	34.25	62.525	20.825	45.725	13.15	54.2	54.425	37.05	10.25	20.125	67.675
44.975	57.975	23.45	34.7	48.05	18.675	72.7	36.475	39.575	0	51.425	20.65	31.25	47.9	40.6	14.65
44.025	36.65	28.575	34.3	24.7	39.4	15.325	52.75	27.25	21.2	28.5	11.95	52.65	57.625	39.3	54.45
71.75	55.8	59.225	52.8	78.275	53.25	0	49.6	50.6	14.775	57.55	38.425	75.475	61.575	38.225	47.175
55.725	64.675	19.95	68.475	26.35	51.125	81.175	23.4	35.8	27.55	36.525	20.525	63.35	37.075	0	44.125
48.475	26.4	16.65	37.975	28.05	44.725	0	14.3	30.9	11.3	52.075	24.75	35.45	0	48.625	7.775
75.075	12.05	52.65	50.3	66	39.2	0	25.65	44.75	42.275	52.025	44.525	42.15	33.1	0	52.175
19.65	79.75	36.725	24.425	32.75	31.5	72.725	16.35	17.4	0	41.475	0	17.075	51.75	7.3	28.175
33.45	67.4	36.475	35.025	65.95	45.875	61.2	33.85	43.375	26.125	59.275	37.125	25.925	75.125	42.35	38.625
0	22.975	0	30.4	0	23.525	0	16.475	20.625	0	0	0	15.35	0	0	0
63.825	33.075	68.475	17.3	27.075	34.375	0	27.35	71.1	11.85	58.4	15.875	38.075	36.35	53.025	46.475
35.575	34.7	84.1	31.7	37.775	31.05	85.525	40.6	17.675	21.275	41.225	28.675	56.775	35.15	40.575	30.575
30.825	47.55	37.25	54.55	51.2	37.95	36.85	69.975	15.75	0	63.95	7.5	35.525	31.8	28.55	19.1
13.3	39.425	63.05	30.875	51.925	57.35	10.625	56.35	21.125	12.575	9.65	27.125	66.725	37.075	37.75	41.725
70.975	79.65	65.975	51.95	44.8	61.6	73.575	52.975	61.5	21.425	63.7	54.45	56.3	62.025	45.325	72.425
48.4	66.55	83.05	42.2	83.625	29.3	0	23.075	42.975	50.675	33.85	51.8	46.375	0	54.625	70.375
63.35	66.3	0	21.6	26.4	68.875	0	45.95	55.725	19.95	42.8	10.925	39.675	7.35	77.875	75.95
45.7	51.625	33.45	32.85	55.75	52.125	63.925	57.125	75.375	30.925	59.45	46.5	82.425	89.4	87.25	54.625
63.875	92	68.75	67.175	73.875	55.6	55.15	60.75	22.975	29.625	40.175	28.45	41.25	44.25	83.125	7.35
31.3	78.75	28.65	49.05	24.15	53.325	26.575	57.975	31.425	17.075	49	33	81.875	35	57.3	42.5
37.95	64.25	13.85	31.75	62.475	26.325	0	40.975	23.275	11.2	15.125	26.425	29.15	49.55	29.9	48
18.525	46.65	14.875	15.2	37.025	14.775	68.05	27.2	43.1	23.25	30.075	42.85	36.025	74.15	69.575	20.75
31.45	21.575	7.175	67.525	14.575	28.55	59.425	16.55	25.55	27.125	53.8	25	65.375	29.2	30	28.075
71.7	43.025	15.5	35.475	47.25	44.8	83.8	35.575	54.825	31.15	56.2	31.75	48.1	54.025	50.55	74.55
70.025	76.5	98.925	83.375	70.475	53.925	73.25	64.475	40.7	59.625	61.125	49.5	63.675	29.475	47	66.55
74.35	29.525	82.45	46.925	56.325	33.3	0	33.025	37.2	45.725	62.95	50.425	51.2	54.75	0	69.875
34.525	51.4	46.55	42.3	58.025	64.1	87.625	55.75	39.725	17.925	78.525	29.65	6.025	57.125	66.8	32.725
36.225	81.075	52.025	20.375	63.85	29.175	61.05	34.5	62.775	47.25	12.025	24.75	68.225	19.9	59.2	50.5
55.275	57.525	54.05	7.3	29.275	28.625	39.35	23.45	89.925	41.2	45.475	57.9	53.65	52.25	48.125	66.9
0	66.15	6.425	52.25	47.675	46.1	74.65	40.175	50.825	14.175	0	27.25	52.275	72.35	88	21.325
34.475	42.925	42.125	31.1	52.25	37.45	0	41.25	54.825	20.975	68.9	31.4	26.55	41.6	31.525	16.25
80.875	43.925	72.825	49.8	88.5	40.275	89.325	52.1	36.925	24.175	76.9	37.35	30.65	27.925	91.125	47.25
59.15	36.525	79.275	20.575	30.525	41.725	18.95	32.1	62.9	29.775	56.175	29.525	35.65	40.825	62.95	69.275
35.8	13.65	73	49.8	31	38	4.75	32.45	50.85	29.825	78.875	33	50.3	49.7	0	50.725
86.7	59.1	11.975	58.425	53.475	46.025	37.8	24.675	38.25	29.375	4.35	44.15	44.1	34.275	2.15	31.7
62.325	80	24.2	28.4	74.375	31.525	0	24.5	25	33.725	77.05	52.3	36.075	48.275	86.325	51
71.4	72.2	72.575	59.9	70	60.125	0	46.35	57.675	50.475	55.575	68.675	53.25	60.7	78	71.7
67.425	67.825	82.975	52.5	79.525	69.7	70.575	42.075	64.625	66.35	66.825	70.425	53.7	71.55	39.3	83.425
30.45	64.2	54.225	34.05	58.95	55.275	51.125	54.575	52.475	30.225	58.175	34.45	65.725	76.375	33.725	60.375
63.075	56.9	28.125	65.825	96.325	78.175	71.9	57.55	35.2	43.675	28.1	49.125	34.125	49.3	46.6	49.925
51.375	56.175	25.225	39.05	61.55	37.775	25	37.125	47.875	35.925	8.425	40	36.3	22.825	64.225	55.95
5.875	0	0	26.975	16.15	7.2	75.7	8.825	23.675	12.825	20.425	12.175	24.05	27.525	25.825	36.075
33.675	6.875	33.025	7.7	39.75	17.125	32.525	9.375	15.825	4.9	0	14.55	47.65	46.3	30.825	19.175
14.375	38.4	15.7	0	0	8.15	0	0	13.75	12.275	0	0	8.275	82.325	17.075	63.125
2.675	23.725	0	0	0	14.125	0	0	11.4	0	3.625	3.4	18.825	4.825	10.85	8.475
27.65	13.55	28.5	4.275	24.575	42.575	62.95	8.325	9.875	3.375	30.825	0	22.65	36.125	28.625	0
47.7	22.6	47.525	11.225	10.575	21.725	0	10	13.4	9.575	39.65	16.725	32.425	48.65	24.725	15.9
0.45	26.2	65.025	12.1	24.7	36.75	0	25.2	32.25	2.975	32.775	35.875	31.125	47.9	39.525	23.65
61.475	52.7	50.95	25.55	54.45	33.025	0	17.225	35.275	10.9	61.5	40.9	32.675	54	37.65	19.375
30.975	63.3	46.025	12.425	50.725	43.475	0	38.75	35	21.7	30.6	34.375	67.575	56.275	74.65	36.975
58.225	76.75	0	17.4	51.775	67.35	32.925	37.2	23.625	24.05	68.875	9.275	21.7	76.875	31.4	69.375
87.275	70.775	34.675	33.575	53.8	56.7	80	40	42.45	26.575	12.775	41.875	40.175	62.65	39.85	39.4
61.975	58.825	49.475	11.85	21.95	35.4	19.075	11.25	39.725	18.725	74.05	51.275	10.775	43.475	41.275	56.45
53.075	46.5	65.1	46.125	65.925	60.25	90.025	51.3	34.15	38.975	58.85	38.375	63.675	82.025	10.05	53.8
15.525	0	5.2	5.3	0	50.275	30.525	21.475	28.2	19.675	37.825	34.575	47.25	0	17.55	37.225
72.975	54.075	45.45	39.55	67.45	67.95	24.275	39.1	55.75	28.825	51.45	64.5	54.85	60.575	45.7	94.175
39.2	73.35	39.875	45.025	71.125	76.725	61.725	50.725	50.625	20.55	34.925	11.3	33	65.05	73.6	16.925
14.975	60.55	52.025	48.35	31.2	65.775	58.7	44.725	51.25	40.175	52.325	15.65	44.1	44.525	76.4	78.6
53.175	37.525	14.675	58.8	52.475	49.4	49.55	59.25	13.6	25.75	52.975	19.975	52.2	44.925	43.55	28.375
50.075	30.85	38.975	29.7	57.25	46	0	61.475	38.4	21.375	22.2	16.3	62.7	0	53.85	67.15
50.225	43.65	0	18.75	44.625	52.35	64.925	38.45	53.975	11.775	54.725	41.4	34.6	41.05	58.525	23.975
42.775	59.125	50.75	37.75	50.3	35.275	39.6	41.325	57.4	17.5	58.5	39.6	33.125	47.2	36.025	37.025
41.15	61.3	70.45	31.7	68.675	79.675	70.825	33.7	34.95	33.925	40.175	62.45	29.2	42.65	25.525	56.7
6.975	83.025	42.5	57.6	34.325	27.9	5.8	56.15	0	19.175	3.9	18	30.15	24.65	27.7	12.975
54.375	66.125	70.2	50.55	51.85	13.475	60.925	33.7	23.075	32.75	14.125	22.2	42.2	44.3	13.725	39.55
70.5	62.125	63.775	62.025	67.325	69.125	54.725	53.575	58.6	30.7	62.6	40.575	55.425	58.275	62.225	44.5
40.45	12.925	59.575	42	35.65	68.125	57.875	39.825	70.775	32.7	35.025	20.4	29.475	51.35	2.2	66.425
68.375	32.05	65.625	56.975	53.5	35.65	7.35	62.45	18.65	32.225	80.025	65.1	48.225	45.875	0	48.775
52.375	0	68.225	47.725	75.025	36.05	36.975	77.1	53.825	32.8	54.45	52.15	42.625	66.625	58.2	62.5
73	57	12.325	16.825	66.325	45.825	0	29.225	22.425	28.8	39.4	33.85	32.3	48.1	33.4	55.15
61.6	86.55	55.425	64.35	71.975	57.625	69.125	73.025	55.4	30.125	88.375	52.35	72.15	30.925	90.5	61.3
43.625	77.25	55.175	37.675	61.75	43.225	72.05	28.075	50	36.8	47.925	19.3	41.9	29.35	91.45	44.2
84.425	50.075	62.6	51	63.225	34.15	45.5	42.875	59.9	18.85	0	21.85	62.275	62.375	87.15	71.175
38.55	31	33.05	18.3	33.8	28.775	44.175	18.1	77.625	29.55	61.45	61.9	25.825	84.125	27.6	80.55
48.45	61.65	42.95	48.025	71.875	55.25	79.8	52	34.5	11.375	27.35	16.525	16.45	57.3	22.3	39.75
68.225	21.65	47.125	29.1	51.1	46.65	50.775	43.425	49.7	24.075	18.725	36.825	38.55	54.575	27.6	24.375
50.05	81.5	58.95	40.55	56.425	52.85	0	73.6	26.075	48.95	76.6	36.7	74.475	23.375	70.5	34.375
50.05	46.225	46.625	46.225	40.1	68.275	56.775	42.15	61.675	35.6	38.525	36.925	16.3	7.2	19.65	53.25
73.425	44.175	58.3	42.75	24.025	26.4	33.2	33.925	48	58.175	71.95	68.325	56	83.65	46.55	52.975
70.55	0	11.9	77.8	60.175	83.225	31.775	53.125	67.2	30.875	20	32.925	16.8	66.625	50.25	80.325
44.825	65.475	7.7	31.275	56.5	33.8	10.725	31.1	74.9	33.025	42.475	49.475	49.2	65.65	33.35	58.125
47	59.475	46.425	25.7	26.1	51.55	0	59.425	57.525	34.25	62.3	20.65	55.375	51	0	64.25
46.45	52.125	32.95	35.75	33.15	47.9	60.25	50.875	74.35	29.375	18.025	23.6	48.925	34.025	26.25	85.25
58.375	75.5	63.175	53.675	68.225	46.15	0	43.95	51.85	29.475	0	43.575	46.2	12.975	44	33.975
65.9	40.6	29.425	28.9	67.825	48.425	0	47.2	29.825	19.975	37.95	37.15	33.925	39.775	17.475	46.575
78.85	63.375	50.6	32.425	37.2	48.575	32.5	54.425	44.475	49.7	90.7	67.125	42.1	66.775	51.35	68.875
33.2	36.25	70.85	31.8	46.075	48.95	42.3	29	56.475	10.45	14.975	34.025	54.1	49.4	60.3	64.475
67.475	35.975	70.3	57.025	76.1	82.4	88.9	45.675	72.725	21.725	49.675	39.9	25	61.9	92.7	65.325
78.3	60.6	64.625	70.825	83.05	42.375	66.875	66.45	38.625	36.75	52.1	55.8	77	18.025	73.9	66.15
53.25	53.525	81.25	60.875	71.175	58.525	73.85	45.225	38.85	45.525	12.675	65.325	70.2	67.35	58.475	74.425
55.975	64.225	64.05	14.875	86.4	51.725	61.95	43.8	39.45	13.925	54.45	37.75	86.325	66.125	36.725	67.55
51.7	40.9	46.95	46.875	65.15	55.3	0	35.225	23.825	9.225	16.175	8.9	56.475	57.4	73.125	46.225
63.825	45.675	78.95	42.175	55.85	75.325	12.675	29	42.225	29.225	15.425	55.625	46.175	65.7	62.825	62.175
75.65	47	77.175	36.4	75.075	33.025	82.775	44.8	57.275	42.175	26.725	71.125	38.125	34.425	8.475	45.275
28.1	66.375	42.225	57.4	41.85	65.575	4.875	40.15	46.5	12.4	56.975	35.15	65.15	71.375	74.975	43.3
53.025	0	25.75	37.3	29.725	40.2	72.5	56.625	30.3	33.35	58.275	15.1	25.7	49.975	75.45	44.7
38.575	40.25	88.075	67.625	68.975	65.25	42.425	29.85	38	40.55	63.95	64.525	61.875	50.375	58.225	48.175
52.275	49.425	67.575	28.625	76	53.225	49.6	46.225	38.6	31.8	35.475	46.475	78.675	57.675	87.1	30.125
48.3	81.975	91.875	48.2	33.475	65.175	47.175	84.4	85.225	28.325	70.35	52.075	61.95	63.175	30.675	59.3
38.6	76.35	50.6	36.9	65.7	67.875	0	71.475	68.025	47.475	56.65	81.45	70.975	42.175	33.075	67.375
29.85	43.9	47.075	26.2	30.9	15.025	26.3	45.1	13.2	20.925	54.575	26.075	73.35	50	63.45	47.875
65.275	35.3	69.9	42.375	48.5	62.175	35.8	45.8	50.8	19.6	63.775	59.15	63.125	28.225	92.875	55.175
64.575	10.025	44.25	9.625	20.925	56.675	0	35.7	49.25	0	10.05	6.275	21.4	0	13.3	35.8
49.8	62.65	68.675	52.775	73.575	64.95	91.925	56.075	15.775	7.65	72.925	7.65	37.45	62.5	78.425	27.025
62.75	49.05	61.375	26.525	32.05	42.575	73.2	35.175	36.8	35	32.575	48.825	32.025	60.5	71.975	41.6
28.625	50.3	58.175	54.775	37.3	67.15	65.9	42.325	31.15	17.475	47.425	25.975	56.55	52.325	71.975	30.075
82.55	74.625	85.45	65.375	18.25	72.225	27.775	51.6	44.975	41.775	42.75	46.525	72.175	59	70.1	64.125
77.475	63.55	50.5	67.725	72.825	27.9	47.65	44	44.475	59.15	85.45	61.85	64.675	70.6	87.025	77.8
35.175	50.35	67.675	33.2	35.475	66.025	69.925	46.7	69.6	46.25	76.45	41.875	0	76.55	64.4	63.925
75.125	78.075	49.4	47.825	49.5	48.15	33.925	44.95	39.675	28.75	0	48.1	57.975	22.35	75.3	27.45
86.525	38.725	85.65	51.875	46.65	46.875	0	33.175	45.475	39.2	42	79.1	75.85	0	43	62.125
64	69.925	57.7	17.125	69.525	42.125	60.55	30.65	41.675	43.7	69.4	30.55	12.075	42.45	48.75	47.45
42.825	15.95	66.375	60.725	27.9	68.975	0	62.775	46.875	28.875	0	39.7	21.65	0	66.275	70.6
62.075	57.525	53.2	27	35.25	33.425	42.15	46.1	38.775	35	50.525	56.075	41.65	51.075	39.75	57.325
46.05	66.35	56.35	56.4	53.575	64.625	70.65	58.65	63.825	50.125	67.5	52.525	48.35	72.675	67.525	63.575
65.35	55.025	67.675	72.575	70.45	58.675	52.1	46.025	4.575	22.725	75.35	20.85	73.85	9.25	77.525	41.075
27.15	4.875	24.475	33.2	36.725	16.575	8.1	11.1	42.25	14.85	0	8.625	66.775	62.725	31.6	55.375
32.95	64.65	38.4	53.25	58.1	65.725	49.575	41.65	33.875	30.625	57.7	41.2	48.3	78.75	68.175	77.95
59.35	62.45	38.2	61.975	58.7	53.775	87.275	40.3	50.425	19.75	59.575	42.05	87.575	42.95	6.55	44.85
41.95	12.95	31.325	33	25.325	46.975	21.025	18.3	18.025	35.9	25.9	36.625	34.825	46.9	41.3	25.65
18.025	21.6	52.25	32.375	77.75	49.65	38.9	69.9	83.625	61.925	59.675	62.15	55.225	84.525	18.525	92.3
71.3	81.975	33	66.175	57.325	72.325	0	51.9	53.625	28.55	30.725	43.025	59.225	46.625	49.5	47.55
59.025	68.175	69.85	22.775	33.875	54.5	74.225	47.975	36.6	34.05	38.15	40.425	27.6	50.95	37.725	72.9
35.275	37.85	41.4	20.85	43.95	39.9	15.75	4.9	37.25	14.875	36.85	25.6	84.05	10.25	67.2	25
62.9	48.95	48.325	49.375	56.125	69.3	19.4	64.4	39.95	6.075	9.85	26.25	61.3	44.025	2.85	54.95
41.875	37.125	43.25	23.175	58.825	15.35	0	18.15	33.7	23.325	0	51.625	38.275	37.9	37.825	35.1
26.225	37.45	33.8	36.425	43.325	26.85	59.425	31	26.925	18.025	51.85	37.325	57.175	21.15	62.7	42.45
82.775	22.575	33.025	63.15	61.2	29.4	53.4	25.75	60.625	44.15	62.975	37.525	69.15	48.2	37.125	72.1
66.525	63	61.05	45.775	64.875	53.95	68.675	33.375	65.15	31.125	80.125	33.45	59.625	66.95	66.725	61.325
0	0	0	23.6	3.675	19.85	0	28.075	18.8	30.275	0	37.85	15.725	0	83.8	30.8
92.075	84.6	79.775	43.525	18.8	47.35	0	33.925	52.2	30.9	75.175	50.6	36.5	57.375	85.2	54.475
54.05	47.925	73.475	24.7	48.875	50.25	0	22.675	23.975	39.95	69.325	40.9	46.65	45.55	68.375	41
62.5	33.25	79.4	39.125	47.4	79.925	59.475	45.55	61.4	35.925	33.15	63.5	75.5	65.75	50.05	38.05
47.875	47.975	59.15	40.975	65.1	77.85	57.975	62.225	25.475	19.475	36.3	43.7	31.15	0	65.325	55.75
47.775	37.15	32.275	49.625	43.225	45.475	39.175	38.25	55.05	42.95	65.8	23.75	43.625	45.95	61.1	38.05
37.75	80.6	45.225	54.675	72.9	76.775	80.825	56.225	43.45	30.7	13.8	19.175	37.3	30.775	6.575	45.95
55.4	45.125	76.95	46.55	36.4	48.625	0	41.8	71.45	42.25	61.65	41	20.35	64.2	50.25	54.5
71.95	94.8	62.725	65.45	87.825	87.025	87.925	77	31.275	38.65	82.575	52.125	77.8	57.275	81.6	42.1
42.1	61.225	4.625	53.975	60.75	67	0	28.1	45.025	39.975	34.775	55.35	46.4	48.55	71.8	33.825
70.4	23.975	55.65	11.95	60.6	20.75	76.65	13.9	36.875	28.075	31.725	51.425	53.45	25.4	11.15	33.1
13.525	61.475	38.625	33.525	63.925	46.95	69.7	40.375	35.05	21.15	24.15	24.975	15.7	41.425	53.9	41.6
48.6	61.35	56.825	57.125	54.85	39.175	76.8	58.975	33.55	35.8	11.05	33.85	19.875	75.875	27.2	52.2
81.975	48.6	57.6	21.25	46.1	33.575	56.975	42.25	18.15	24.675	61.475	49.075	48.85	24.25	26.075	86.35
66.3	48.675	33.075	26.175	51.8	37.925	69.85	29.525	46	13.775	22.775	19.1	43.525	47.125	30.5	35.75
8.35	15.875	34.3	23.4	51.925	14.225	25.35	27.7	8.375	6.95	30	6.35	0	21.075	0	11.825
56.95	47.6	42.6	71.05	59.075	41.35	80.75	76.775	74.05	25.7	69	34.075	38.5	53.15	35.4	42.6
74.7	38.35	36.975	30.425	44.75	45.675	34.825	34.425	52.55	15.075	37.275	64.55	25.075	24.375	41.6	38.575
38.55	35.2	51.3	0	33.075	55.075	51.2	52.7	16.6	9.825	62.575	3.45	35.675	46.775	56.925	33.425
52.1	68.475	56.5	50.675	12.875	25.55	60	23.075	63.125	19.775	57.525	29.325	33.8	70.725	69.15	21.075
53.9	28.6	53.85	15.025	62.675	40.85	0	20.175	29.075	31.225	4.75	59.075	17.625	64.8	51.85	87.4
38.15	50.325	24.325	24.35	31.45	15.975	31.925	30.55	15.775	10.4	33.325	23.7	8.775	47.925	31	27.7
24.65	15.225	3.475	7.825	19.925	2.6	45.85	33.075	9.725	16.95	12.35	29.15	27	29.275	36.6	21.65
67.275	0	53.5	30.45	36.975	19.15	0	23.2	26.475	43.65	59.925	34.5	51.55	64.575	72.225	45.7
62.425	82.1	0	34.075	56.425	80.45	48.325	40.95	77.6	42.075	73.425	53.025	40.2	54.2	90.25	69.7
33.1	0	15.325	24.45	84.55	78.975	15.775	33.025	49.575	27.15	75.525	53.625	51.875	68.3	90.95	49.725
35.85	77.35	80.05	26.55	37.075	63.65	69.325	31.6	33.4	41.7	67.7	31.15	79.675	23.575	78.925	67.65
12.4	33.55	0	11.325	48.025	26.9	0	39.475	27.325	44.375	29.05	29.575	38.45	22.825	22.425	52
30	72.925	67.7	51.55	51.8	71.075	68.9	62	35.65	16.6	31.125	20.275	50.9	66.25	31.725	10.45
37.925	38.725	27.55	36.175	34.95	65.45	64.15	69.25	54.6	22.075	24.525	35.825	38.325	70.675	47.175	34.65
70.225	79.8	64.325	42.375	85.275	55.5	74.85	54.35	39.35	45.8	0	32.375	84.25	83.075	70.525	44.325
57.05	75.65	83.775	63.875	67.125	67.825	0	53.3	77.475	39.125	61.025	72.425	47.85	85.25	31.025	77.075
65.575	46.875	56.75	40.075	54.2	64.525	20.325	33.85	47.525	26.325	72.725	32.1	35.525	69.1	69.625	22.175
37.15	53.275	25.825	44.4	42.15	50.7	43.4	47.825	33.875	12.4	72.925	41.775	31.825	40.475	64.45	19.325
47.025	54.325	44.775	39.45	56.775	65.7	70.275	41.4	15.3	24.225	43.375	17.975	82.5	25.225	69.775	38
28.175	46.925	29.15	19.675	55.025	18.75	46.7	26.025	46.575	26.4	32.9	28.275	28.05	71.3	42.5	58.85
67.675	50.95	14.025	32.3	64.25	22.9	31.775	48.65	20.6	28.875	51.75	76.9	42.975	68.2	67.9	41.75
56.25	44.375	65.55	35.325	47.35	38.825	68.925	46.525	73.125	39.975	57.5	46.05	22.375	73.975	27.4	64.825
53.225	39.125	52.075	57.5	61.325	64.325	60.95	41.95	62.55	33.95	19.525	39.15	63.025	79.475	59.025	76.025
31.775	51.325	26.2	59.875	49.75	32.6	67.475	62.6	36.2	5.425	58.375	11.725	18.075	54.75	86.2	25.575
32.6	25.95	75.725	19.7	40.675	17.025	63.825	38.4	47.55	30.575	62.875	32.025	57.225	85.7	58.075	79.475
52.625	26.05	0	20.575	62.2	61.025	52.275	83.925	52.125	56.55	52.55	61.575	49.375	78.025	24.05	74.2
61.175	77.475	67.8	46	76.675	47.275	35.025	55.25	52.825	24.1	13.175	52.3	82.975	40.575	0	59.025
52.2	27.925	0	14.5	12.25	35.75	0	42.625	60.45	38.35	50.475	40.85	36.775	38.6	72.95	36.2
34.425	43.75	31.625	35.875	9.2	23.35	0	23.05	19.1	33.05	37.125	28.3	62.75	53.7	54.275	37.45
35.475	58.475	55.225	41.8	48.275	47.7	0	10.9	60.575	13.65	53.35	14.5	69.1	0	42.1	47.625
57.1	77.55	86.3	61.8	87.725	58.925	61.575	64.825	62.725	28.825	59.95	42.875	64.75	75.375	73.05	51.4
46.45	75.65	54.8	18.2	47.65	53	70.625	52.9	51.35	40.8	27.375	37.15	82.5	56.7	66.55	9
34.475	71	66.55	43.3	53.825	87.025	34.275	42.925	59.525	21.25	27.475	19.375	64.925	0	66.375	35.1
59.075	28.05	77.725	10.7	89.075	44.3	52.65	34.175	24.825	19.2	43.15	41.45	40.225	31.375	75.1	58.4
45.15	33.325	26.9	28.65	94.35	42.725	42.1	47.55	76.525	19.55	56.375	22.45	35.35	78.675	66.525	71.45
24.025	70.625	33.025	41.425	55.5	46.9	89.275	26.5	28.1	37.825	60.525	29.625	80.375	46.475	64.5	58.5
59.375	56.825	47.25	41.35	60.775	52.275	0	40.95	52.45	58.775	69.425	58.95	60.65	0	25.8	71.05
41.45	51.025	62.25	42.1	65.1	56.5	69.075	54.9	61.75	19.675	54.825	22.075	74.85	54.7	28.15	23.8
37.125	74.65	24.15	27.2	53.75	27.875	18.925	17.85	40.85	8.525	48.35	10.775	12.05	0	5.1	4.225
39.15	41.25	51.625	42.075	39.25	42.2	44.275	38.925	12.225	30.775	0	41.675	18.4	78.175	35.5	77.8
61.45	72.225	71.925	15.55	42.575	40.8	72.125	25.8	57.2	20.75	0	42.45	84.8	46.2	54.725	50.75
58.875	0	52.25	4.05	0	28	7.45	37.575	47.3	18.2	16.95	25.2	3.125	20.25	0	55.875
37.475	60.775	51.15	66.85	68.55	56.025	50.825	60.15	44.925	36.575	49.15	68.625	60.125	58.175	58.425	58.4
37.575	22.2	51.025	3.65	0	26.1	57.15	2.45	16.075	14.05	0	9.5	13.725	33.175	18.275	67.85
43.5	23.95	0	8.375	0	24.425	0	12.925	14.2	19.925	16.6	23.125	40.45	16.1	13.675	15.525
12.2	63.8	10.35	17.05	63	19.925	4.925	18.275	18.35	32.65	75.575	0	25.3	3.125	78.8	3.95
58.05	35	67.875	16.925	53.475	32.7	0	16.3	65.775	19.85	67.725	25.25	7.325	43.05	39.2	27.475
29.725	64.45	62.975	28.475	79.9	38.375	26.525	37.075	31.1	21.05	58.725	16.3	53.65	32.125	70.35	36.05
20.15	71.025	38.775	42.4	38.7	66.925	79.25	22.6	50.15	23.9	51.9	29.25	74.95	31.9	76.55	67.975
10.95	32.325	35.575	15.875	43.775	16	0	18.025	50.925	12.55	48.25	25.775	36.225	19.05	18.625	38.8
43.6	33.3	79.85	39.775	27.1	34.375	8.975	29.025	23.6	35.85	9.275	25.425	42.575	63.225	0	83.7
29.4	35.525	68.5	36.25	57.925	42.725	61.5	27.55	15.375	2.625	33.85	11.55	29.525	11.1	0	15.45
8.475	40.6	15.95	39.2	33.425	60.025	51.3	18.9	0	10.05	27.45	31.875	75.8	0	0	0
39.725	47.375	35.375	3.875	17.175	29.625	0	21.675	36.75	32.075	73.925	45.875	48.175	64.95	58.2	56.4
35.05	59.775	3.675	20.125	34.825	15.125	7.4	13.875	25.8	11.625	44.675	30.55	28.8	40.2	47.45	24.725
70	42.075	0	16.05	55.9	68.675	32.15	16.775	26.35	13.025	5.125	28.025	45.175	0	0	57.95
54.275	63.875	68.075	33.375	49.375	25.25	0	51.425	60.9	21.975	36.8	64.525	23.75	71.25	60.675	50.9
50.325	63.025	81.2	30.2	52.725	59.475	76.9	63.525	72.95	36.175	80.425	38.875	75.05	46.725	66.9	57.8
52.325	35.45	65.85	23.45	41.75	18.15	57.225	35.65	30.125	20.15	38.675	29.25	70.1	84.65	79.175	51.925
24.55	75.75	74.275	44.05	42	73.025	19.2	36.15	54.35	19.2	41.7	42.825	74.525	25.6	73.95	34.975
47.2	79.85	19.55	41.475	60.625	60.175	90.15	35.575	57.55	45.825	0	61.2	60.5	42.05	38.5	76.375
38.25	40.725	39.2	35.45	62.2	54.175	0	39.75	56.325	40.925	21.5	23.35	61.625	66.5	47.05	51.075
54.85	37.825	74.3	38.075	23.975	38.1	0	40.8	23.8	35.775	0	15.525	36.075	59.5	6.2	45.675
77.275	47.6	50.775	35.4	61.4	19.225	65.95	51.625	56.4	26.85	39.125	63.025	21.5	35.3	32.25	60.75
13.125	30.75	11.3	39.3	66.775	27.325	78	8.725	45.825	6.875	26.35	18.475	43.175	33.9	66.575	32.1
63.15	66.825	56.875	30.9	82.35	51.075	66.05	36.325	65.25	57.4	58.2	52.275	79.575	74.675	58.625	69.2
38.2	55.45	50.675	35.65	40.95	45.025	90	45.7	44.075	6.925	47.75	13.75	42.775	33.3	69.075	57.825
46.575	58.3	14.75	38.2	50.275	20.55	23.9	52.35	19.6	23.2	28.925	30.275	45.525	41.025	65.875	33.475
52.2	65.575	45.875	37.95	42.275	42.85	82.7	57.95	71.375	35.85	87.9	43.15	62.05	86.325	2.775	47.075
75.2	60.675	63.75	39.6	70.6	46.975	39.2	48.3	56.45	26.75	79.275	56.55	52.5	53.825	13.45	21.975
49.65	38.375	74.3	32.675	73.6	79.05	54.95	51.8	59.05	24.15	73.2	36.675	65.4	57.025	22.7	77.95
13.225	0	15.525	0	15.675	15.925	38.125	0.875	0	0	20.875	0	3.25	0	6.875	0
29.9	51.725	22	13.95	27.05	15.65	54.55	12.075	20.475	2.5	74.575	18.1	52.95	50	52.025	18.7
35.6	83.875	0	29.35	0	70.075	0	75.75	52.475	20.775	25.325	31.375	52.8	0	35.1	36.35
55.825	75.775	76.05	21.075	60	37.3	0	30.125	32.9	36.325	54.625	68.275	34.9	0	41.7	41.85
55.975	74.9	75.65	14.025	62.625	30.8	73.075	21.675	38.075	22.125	37.525	51.95	51.05	61.825	0	52.35
21.675	48.4	45.925	35.775	0	18.225	67.85	44.95	6.425	3.375	15.575	33.375	58.875	45.975	35.575	8.2
28.1	87.425	31.95	22.575	30.025	46.325	26.975	50.025	22	10.85	88.85	15.2	37.225	45.3	0	71.45
38.825	48.35	53.6	26.9	40.1	48.2	43.675	31.45	44.95	31.275	67.425	34.725	80.35	35.05	57.725	64.85
14.725	19.075	15.6	40.05	29.05	26.675	0	44.025	29.675	13.45	23.45	27.8	11.9	22.8	0	21.55
72.175	23.325	23.1	16.575	43.2	33.9	10.45	26.925	51.6	16.075	73.2	28.375	71.05	41.7	60.4	5.875
57.075	36.8	57.075	43.15	36.95	51.875	49.7	49.625	36.225	30.975	48.95	17.775	23.525	51.525	50.95	71
63.55	51.1	69.3	77.825	89.2	42.15	72.05	65.875	60.925	31.875	61.875	56.175	85.475	63.075	67.025	84.25
48.5	42.65	78.6	37.5	56.375	37.8	27.375	44.025	37.2	25.275	89.825	44.775	35.375	30.225	17.825	36
59.3	22.375	34.75	30.45	31.1	45.875	51.075	39.3	31.5	16.4	72.6	29.25	44.675	34.9	47.8	38.1
73.275	76.175	83.525	39.7	72.95	67.025	30.55	56.675	37.525	18.825	48.975	37.45	64.575	36.7	0	31.25
29.75	66.1	39.525	42.35	53.45	48.075	74.9	66.675	22.05	40.05	48.125	61.25	18.65	74.975	60.5	63.9
44.625	54.4	75.05	30.975	73.475	27.275	83.575	25.575	64.825	19.3	0	29.65	46.7	13.7	20.525	73.05
54.525	33.375	51.025	44.45	32.675	45.975	62.875	45.725	6.4	19.75	71.725	50.275	65.025	0	0	22.725
47.325	55.95	81.975	28.35	27.975	20.25	62.825	55.125	57.075	24.75	22.45	43.625	40.275	21.275	44.575	67.45
35.125	49.15	50.9	43.475	38.8	33.725	21.725	59.45	71.15	43.45	52.975	44.075	6.625	51.725	49.725	70.4
44.375	36.775	41.35	60.25	62.65	75.275	22.025	54.825	39.825	24.125	24.95	41.75	68.85	40.625	68.775	42.875
36.25	30.15	14.225	19.55	30.1	18.65	27.75	24.125	9.7	21.075	48.325	26.775	58.15	0	29.375	0
43.775	45.175	50.525	41.4	53.075	59.05	72.925	32.9	46.75	29.55	49.65	20.475	18.45	42.7	51.9	46.875
79.85	74.2	66.55	68.6	81.675	93.775	68.275	40.175	10.475	40.225	0	52.725	60.15	67.725	0	46.575
59.05	54.675	47.975	14	64.85	65.3	0	28.45	5.25	17.225	70.45	10.5	29.45	28.825	29.55	53.575
75.65	0	0	43.275	63.65	58.3	50.525	26.025	6.325	19.8	68.025	36.1	30.225	63.05	64.7	40.7
40.925	41.6	65.6	27	47.05	55.25	0	30.9	26.65	39.725	14.075	56.925	27.15	46.225	91.25	62.55
33.55	49.725	54.85	20.325	68.4	34	59.425	62.3	47.875	47.925	57.95	39.15	66.6	31.4	54.6	51.6
46.125	0	76.65	33.15	49.775	27.275	0	21.825	43.525	35.875	52.675	59.125	56.9	85.825	26.9	66.6
42.575	78.775	31.575	53.625	73.075	60.1	60	44.075	47.025	61.8	61.975	45.275	35.425	40.9	63.425	46.85
72.2	29.925	64.2	23.15	59.775	65.4	0	50.3	17.475	29.875	63.05	33.55	47.875	76.425	89.5	23.8
41	55.05	55.125	55.775	59.775	51.15	59.975	36.4	29.125	28.05	42.725	27.675	78.55	43.7	1.175	42.2
36.75	30.825	41.675	32.075	80.1	47.125	0	57.15	48.65	23.925	48.725	28.1	55.2	66.325	29.6	51.95
14.25	33.575	37.675	39.475	25.75	43.2	35.625	34.85	43.425	56.55	0	13.45	46.9	67.875	66.325	67.45
35.175	26.4	26.75	29.65	24.6	13.8	25.25	27.95	24.05	20.475	48.725	45.85	24.325	55.925	22.2	40.25
21.7	30	73.825	6.8	43.275	64.625	71.825	64.625	32.1	13.025	23.375	48.375	49.175	78.125	22.75	47.825
44.25	41.175	58.175	22.8	24.575	5.625	38.75	17.025	13.8	17.05	41.8	20.925	14.4	24.2	0	19.175
32.5	29.975	49.375	30.325	41.4	35.975	31.325	37.35	22.425	25.2	63.325	24.225	30.675	30.875	15.925	24.1
8.975	52.175	56.05	20.025	34.95	23.625	37.625	37.725	25.575	11.975	56.45	14.025	43.25	0	43.125	41.825
7.25	60.35	65.225	44.725	75	27.65	79.075	52.15	58.45	24	30.225	41.625	28.45	75.75	28	65.5
45.05	63.25	19.8	34.275	81.5	67.15	66.825	52.875	9.675	9.925	34.625	9.975	27.2	43.55	41.325	10.85
49.975	49.7	46.625	17.55	39.9	29	37.175	34.975	47.975	13.675	90.35	23.875	17.45	34.225	40.05	32.375
11.65	32.05	0	6.45	25.925	4.775	39.45	20.7	23.375	26.025	29.6	44	14.85	26.6	47.825	53.375
15.825	35.775	25.675	0	0	5.975	40.925	15.45	23.575	18.925	23.3	23.45	28	61.3	26.35	41.35
22.175	42.4	24.675	13.825	10.35	10.875	18.35	10.825	4.9	9.525	0	33.275	6.9	19.9	9.55	18.9
3.95	40.65	24.325	16.05	9.55	45.45	16.8	38.15	0	2.625	0	3.175	67.05	2.925	0	6.45
0	0	0	0	0	0	0	0	4.475	0	0	0	13.9	0	0	4.35
25.15	0	39.55	0	12.2	3.95	0	0	0	0	11.85	5.025	8.6	0	32.65	0
22.425	11	0	0	0	0	49.525	0	0	5.9	5.575	3.15	13.95	52.075	18.4	9.3
0	0	37.225	0	0	0	0	0	3.65	0	0	0	0	0	0	31.775
0	35.8	0	5.55	29.9	43.9	92.25	19.075	14.75	6.425	28.65	0	0	0	8.4	47.1
6.825	36.4	51.725	3.925	78.2	42.25	0	4.625	13.425	13.6	49.175	4.025	19.775	19.3	19.475	42.1
0	81.85	0	3.2	14.6	15.175	0	3.875	33.975	23.7	32.1	23.575	32.85	31.625	7	29.675
53.225	19.025	48.075	6.875	16.2	21.275	0	24.475	14.175	5.575	43.1	9.125	14.85	37.325	6.725	17.8
29.725	0	59.675	9.7	38.975	50.075	0	44.125	34.075	25.125	25.625	37.55	47.1	51.2	14.075	41.375
57	50.225	13.35	10.85	18.55	33.575	29.475	39.2	60.875	30.25	31.125	26.325	26.325	51.775	29.675	71.1
30.1	23.975	47.35	17.125	29.825	19.65	76.85	29.85	18.7	4.325	5.475	14.05	15.425	39.375	17.775	27.25
59.425	60.575	65.625	46.875	30.1	42.75	58.975	29.875	41.075	6.875	66.2	44.65	30.95	72.875	80.65	20.1
34.225	45.125	65.4	42.025	57.2	37.375	1.5	49.7	42.075	41.725	53.2	35.7	30.275	64.925	40.8	61.725
49.2	43.3	47.5	24.425	51.175	70	54.425	19.8	38.8	20.725	50.65	56.875	54.975	40.975	27.475	42.925
1.25	58	6.05	19.7	41.85	76.875	30.225	36.45	61.2	26.775	55.725	38.75	42.625	58.75	49.05	18.4
27.325	62.6	37.125	13.15	63.825	33.975	19.825	58.825	33.15	20.95	77.175	29.625	60.925	82.225	76.375	57.725
44.475	17.1	49.6	3.975	18.45	36.075	43.125	24.15	46.625	24.05	37.35	50.2	22.35	35.55	49.875	33.275
18.575	37.8	28.475	30.525	48.125	30.9	42.825	31.475	46.8	18.8	51.2	24.9	39.9	26.425	55.075	83.4
14.6	49.3	65.75	46.7	62.25	21.95	44.225	58.2	22.675	15.75	70.4	22.325	85	29.3	84.775	41.125
56.625	61.05	67.625	53.75	25.825	56.85	27.675	56.875	38.2	39.9	56.275	49.15	74.725	0	65.7	68.05
29.275	36.75	35.675	30.6	15.225	4.35	10	18.35	16.8	12.75	3.75	7.75	54.15	75.575	77.125	22.725
30.525	15.225	42.9	8.975	44.95	6.125	4.375	23.325	43.025	18.225	23.025	50.275	11.5	45.5	29.65	67.6
27.75	41.65	66.1	47.125	71.45	32.775	55.8	41.7	77.425	14.325	63.175	22.75	54.675	74.325	25.875	56.525
47.575	16.725	56.7	30.6	51.175	63.8	71.375	15.075	23.125	24.075	79.95	27.6	21.95	45.8	50.15	48.075
0	48.75	10.4	11.65	22.125	65.975	0	26.9	4.825	14.65	10.725	19.425	19.975	8.8	0	34.6
70.925	46.025	46	30.7	55.075	17.75	37.325	44.75	48.85	26.9	87.075	41.525	47.675	70.175	65.3	69.8
20.625	32.4	13.625	4.475	12.825	4.625	16.3	0	7.95	3.8	0	20.525	0	13.15	4.075	0
4.925	0	12.35	0	0	0	0	0	4.95	3.7	6.25	3.125	4.525	52.775	12.025	5.35
0	0	0	0	0	0	0	0	0	0	0	0	0	0	12.375	0
0	0	0	0	0	0	0	0	0	13.975	0	23.1	19.725	13.175	13.2	12.2
0	0	0	0	0	0	0	0	0	0	0	0	0	0	0	0
0	0	0	0	0	0	0	0	0	0	0	0	0	0	0	0
0	0	0	0	0	0	0	0	0	0	0	0	0	0	0	0
0	0	0	0	0	0	0	0	0	0	0	0	0	0	1.875	0
0	0	0	0	0	0	0	0	0	0	0	0	0	0	0	0
0	0	0	0	0	0	0	0	0	0	0	0	14.225	0	7.875	0
10.8	12.8	57.6	4.325	0	23.375	0	6.575	0	19.35	17.225	4.925	4.55	0	12.425	42
31.025	28.55	37.225	0	1.475	15.75	0	4.85	7.275	15.875	49.025	16.675	44.575	36.2	24.85	14.55
20.825	52.825	0	0	91.225	34.825	0	23.075	12.25	16.375	60.425	4.15	42.65	24.3	60.725	32.55
31.925	43.925	0	5.525	0	23.05	0	12.9	92.9	12.875	21	54.55	22	49.375	50.3	59.55
20.8	17.475	29.325	4.625	21.35	35.1	21.625	34.675	13.175	4.675	20.05	16.95	45.525	38.975	44.575	32.525
25.7	46.075	55.175	22.05	44.725	27.725	0	27.125	30.1	14.325	48.2	21.675	33.175	29.05	28.175	31.05
20.05	17.95	36.475	43.05	72.625	50.95	0	31.525	18.8	12.9	33.45	16.65	51.1	60.275	61.325	48.6
64.8	52.125	69.8	10.4	34.5	24.8	0	32.65	63.225	34.4	29.675	39.925	34.475	51.05	56.275	51.575
72.025	73.15	65.025	36.45	36.9	71.425	59.1	30.4	55.425	48.05	61.525	28.625	55.65	28.4	56.525	54
38.025	70.75	55.7	19.775	53.375	41.55	0	48.975	34.5	25.225	51.85	49.175	66.8	21.275	79.375	38.575
25.725	49.825	64.825	23.5	42.175	43.7	0	23.25	40.875	19.05	39.575	20.425	29.575	43.175	53.15	49.675
27.475	11.125	38.375	12.15	22.175	6.8	23.625	51.7	5.225	35.925	25.975	18.2	15.3	18.125	43.05	0
62.175	7.3	56.325	31.5	20.65	40.075	82.675	25.575	19.45	11.7	8.85	22.4	30.625	24.7	9.5	16.525
52.125	56.725	70.575	52.2	34.5	53.85	59.35	60.175	51.8	43.4	61.225	46.425	44.175	35.375	54.45	47.4
31.05	51.425	81.575	39.275	79.55	36.75	26.675	36.875	58.975	28.775	38.625	40.775	29.8	44.35	59.9	21.55
68.05	65.575	54.1	27.375	62.425	35.55	50.7	47.975	44.1	28.8	57.425	37.875	33.8	59.075	53.575	49.25
48.55	27.525	26.4	40.3	31.7	65.875	0	57.275	6.075	9.775	13.175	9.975	46.925	17.6	34.05	22.825
34.1	19	43.15	13.025	13.775	22	47.7	16.025	39	30.75	43.8	36.025	49.3	34.25	66.875	62.275
42.025	24.8	73.275	37.325	24.4	23.275	44.95	43.875	7.75	20.15	18.95	10.25	11.975	0	40.675	3.725
19.775	42.2	35.025	29.45	42.375	37.7	77.65	29.95	47.05	36.4	38.475	24.875	33.475	18.875	87.725	19.2
76.175	75.8	56.025	58.325	56.675	38.025	86.175	30.5	49.85	14.425	85.75	35.6	31.95	0	35.3	5.125
36.025	64.425	54.95	51.775	57.675	28.075	48.325	16.95	30.85	8.675	26.95	14.2	32.4	59.725	52.8	26.725
34.975	58.775	23.4	32.2	38.025	24.3	36.575	36.35	57.425	18.675	23.9	52.35	23.35	64.1	71.4	80.35
86.65	58.3	63.875	24.55	64.65	58.075	0	47.3	41.05	29.125	0	40.725	16.075	83.95	25.15	9.025
24.925	43.2	33.2	22.7	9.85	48.9	52.5	41.425	63	13.175	13.525	31.05	69.075	0	77.625	77.975
57.125	41.775	18.3	34.25	49.65	28.6	0	34.975	49.3	28.075	49.075	19.275	16.3	25.125	90.9	41.625
61.8	15.85	27.95	15.925	45.825	33.9	27.975	39.95	67.925	44.05	32.575	27.425	54.5	81.225	54.225	56.35
25.3	0	22.1	56.8	28.5	20.625	0	43.75	39.125	39.825	28.45	32.275	38.5	28.9	24.825	50.25
28.375	47.15	24.7	20.3	0	48.95	52.575	35.375	38.675	33.95	35.625	47.775	36.975	30.55	39.425	56.625
52.175	33.475	34.5	25.1	49.325	37.175	31.8	2.125	39.175	17.55	80.125	19.15	46	9.675	42.85	62.55
74.225	27.85	23.55	21.35	80.775	39.55	0	23.475	36.15	23.375	60.2	48.975	44.7	0	52.1	95.175
39.025	68.35	49.575	37.925	54.575	68.625	0	50.325	71.275	22.25	59.325	35.35	43.875	33.95	60.525	91.05
45	57.075	55.225	31.65	42.55	48.6	42.675	56.325	44.85	27.9	44.625	33.075	46.65	10.35	0	39.85
32.7	64.55	42.275	54.5	0	0	0	45.75	37.425	27.275	54	55.225	51.775	52.85	70.075	50.15
79.85	0	41.25	36.325	39.825	69	0	68.625	56.25	57.925	43.55	51.075	62.95	71.5	26.025	61.125
62.175	59.05	55.75	55.125	66.25	43.1	8.275	35.725	51.05	49.975	9.35	30.025	88.025	49.3	26.825	62.425
32.55	68.825	72	22.975	62.375	37.775	0	64.9	29.1	8.925	79.6	21.8	47.55	32.075	71.55	17.15
31.3	71.275	37.85	36.925	52.05	41.75	57.825	23.325	61.075	13.85	43.425	25.925	23.25	64.3	40.075	48.175
10.75	32.25	47.025	27.35	53.9	34.225	43.275	28.325	36.7	32.175	33.725	34.275	30.775	41.225	67.65	13.25
63.875	47.65	70.4	17.725	66.625	40.775	75.025	42.275	18.4	26.75	29.6	49.075	39.925	83.25	15.725	88.95
33.075	66.15	59.8	68.325	80.875	69.825	0	52.875	44.35	15.025	62.025	31.15	64.85	14.7	62.8	42.9
17.35	16.075	34.025	31.65	41.525	35.15	26.1	54.275	20.35	22.15	17.65	58.075	23.95	44.225	34.85	45.05
33.275	68.625	83.6	34.925	65.675	64.35	60.075	51.625	69.3	43.425	67.5	23.475	61.6	34.975	62.3	0
30.275	55.35	58.2	24.675	38.525	38.05	50.25	39.1	25.225	14.05	67.325	32.9	38.525	40.7	29.7	43.4
74.35	86.45	66.85	49.475	57.9	41.125	54.925	64.2	40.875	19.9	0	15.2	0	58.85	0	68.05
57.15	42	48.225	56.275	65.175	63.4	20.425	45.25	66.2	24.125	61.05	41.075	88.175	35.625	88.6	43.7
64.375	65.125	64.775	44	37.95	59.4	88.375	55.225	54.175	24.125	73.2	39.425	65.65	61.45	71.375	41.6
39.25	60.125	60.225	25.3	41.325	46.225	89.725	14.725	0	27.45	51.75	23.175	23.825	75.525	46.425	66.875
64	52.925	48.6	19.425	48.425	28.4	28.45	14.5	38.625	39.8	82.475	17.725	28.825	42.6	44.8	55.1
44.8	74.2	49.6	55.9	72.525	77.575	58.55	82.525	77.7	24.925	63.875	41.775	60.65	72.575	81.025	63.025
52.075	23.65	44.975	25.975	42.275	16.325	70	35.825	52.25	28.75	23.025	47.875	51.6	48.2	32.4	60.5
9.925	14.1	0	36.775	42.55	61.8	0	24.7	30.825	34.325	45.5	26.1	68.35	60.075	61	53.025
0	0	6.775	13.375	0	39.025	0	10.45	0	0	10.55	0	13.425	0	24.525	0
0	0	0	0	0	0	0	0	0	0	0	0	0	0	0	0
17.225	0	15.95	0	13.825	0	26.9	0	0	0	0	0	0	35.9	0	0
16.25	6.725	37.925	0	12.325	3.875	7.75	6.375	0	0	15.725	4.325	7.45	40.875	14.3	11.45
3.1	23.95	41.625	0	16.825	8.525	14.575	5.65	13.275	6.45	18.6	0	7.3	49.8	16.075	11.8
0	6.825	0	0	0	9.775	18.8	1.95	4.1	0	3.575	0	10.25	6.575	6.25	18.125
0.425	10.075	0	0	0	0	0	0	0	0	0	0	0	9.85	0	3
0	2.75	0	0	0	10.2	0	0	0	0	0	0	3.9	26.85	5.475	0
0	0	0	0	0	0	0	1.375	0	0	2.525	0	0	0	0	0
0	8.9	0	0	28.7	5.35	0	3.175	0	0	0	0	0	3.475	0	13.925
0	0	0	0	0	0	0	1.35	0	0	0	0	0	0	0	0
0	9.25	0	0	4.525	1.025	55.45	0	0	0	6	0	6.525	0	1.4	0
4.875	44.175	1.725	4.9	12.325	12.775	0	1.95	5.025	9.05	10.9	3.625	5.025	40.15	4.1	30.375
4.55	18.15	1.525	0	18.55	10.55	38.8	1.925	16.925	14.35	19.85	0	0	52.325	2.075	30.8
0	0	0	0	0	0	0	1.05	0	0	0	0	0	0	2.3	0
0	3.925	0	0	0	3.9	14.7	0.475	0	0	4.35	0	0	0	3.675	0
4.05	0	1.775	0	0	6.1	0	0	0	2.95	0	0	0	0	0	0
0	0	0	0	0	0	0	0	0	0	0	0	0	0	0	7.2
0	0	0	3.275	2.175	5.2	0	1.05	4.1	0	0	0	0	0	3.825	0
0	7.625	0	0	0	0	0	1.5	0	0	0	0	0	0	0	0
0	4.75	0	3.1	0	8.475	0	2.825	0	0	0	0	0	0	11.625	0
0	0	0	0	0	0	0	0	0	0	0	0	0	0	0	0
0	0	0	0	0	0	0	0	0	0	0	0	0	0	0	0
1.15	7.225	0	0	15.075	0	22.35	0	0	12.6	3.05	0	6.8	0	5.125	0
0	0	0	0	0	0	0	0	0	0	0	0	0	0	0	0
0	0	0	0	0	0	0	0	0	0	0	0	0	0	0	0
0	0	0	4.725	33.425	7.675	10.9	26.625	3.075	0	3.35	0	0	0	22.55	5.75
6.5	0	0	0	0	9.575	4.5	11.5	0	0	0	0	3.45	6	4.4	18.55
0	0	0	0	0	0	0	0	0	0	0	0	0	0	0	0
5.425	0	5.675	0	22.95	3.775	0	5.625	0	0	12.5	0	0	3.175	9.175	3.45
3.9	0	0	3.8	6.65	3.825	4.825	0	0	0	0	0	0	0	7.375	0
6.9	29.375	8.075	3.55	6.7	4.925	29.125	6.25	4.65	6.475	3.75	0	14.775	13.175	4.425	5.45
12.25	39.125	8.875	7.275	17.8	16.4	58.225	11.575	0	7.65	24.8	3	14.5	25.5	16.5	11.725
2.05	39.425	5.45	7.275	23.475	23.025	39.925	6.425	0	31.875	9.625	4.8	8.8	7.075	16.3	15.525
6.825	22.025	15.25	0	24.425	18.1	41.825	9.575	0	2.55	7.6	0	17.85	11.525	25.1	7.55
1.75	0	5.7	0	7.25	2.975	20.175	10.775	4.15	7.475	5.175	0	6.85	10.1	12.3	6.15
5.25	31.65	8.125	0	19.575	9.85	62.725	4.625	11.975	5.45	9.625	3.3	0	17.775	13.075	13.8
6.35	32.725	7.575	9.25	8.7	26.7	20.625	10.525	3.075	10.25	14.925	0	0	12.5	21.825	3.425
0.7	29.9	6.525	0	6.975	3.925	33.15	2.925	0	12.625	6.05	0	0	26.975	9.4	7.225
0	0	0	0	0	2.625	27.45	0	0	0	0	0	0	3.85	0	0
7.95	17.925	0	0	23.85	15.525	36.525	5.1	0	0	18.075	0	6.65	5.175	18.075	4.025
0	0	0	0	1.425	0	16.55	0	4.8	3.4	0	0	0	4.7	0	9.475
0	0	0	0	0	0	0	2.55	0	0	0	0	0	0	2.125	0
2.225	11.2	6.325	0	0	5.925	40.65	0.425	0	0	14.7	0	0	4.825	4.275	4.025
9	2.775	8.025	3.625	3.425	10.95	18.275	0	0	3.575	11.1	0	0	13.35	2.4	6.95
6.525	19.125	6.475	0	12.3	7.55	38.85	2.125	0	5.05	39.15	0	4	8.85	5.75	0
3.425	22.3	6.75	0	7.825	7.3	42.375	12.65	4	7.95	15.425	0	0	14.55	7.95	14.775
5.475	24.65	7.775	3.125	13.025	6.85	29.925	4.65	0	2.975	10.825	0	0	12.55	15.075	2.425
2.075	19.175	17.3	5.9	5.25	15.6	11.45	0	5.8	0	23.6	0	0	18.1	17.475	11.725
0	12.475	0	0	0	0	40.4	0	0	0	0	0	0	0	0	0
0	0	0	0	0	0	0	0	0	0	0	0	0	0	0	0
0	0	0	0	0	10.75	0	0	0	0	0	0	0	0	0	0
1.825	9.6	0	0	0	0	20.05	0	0	0	3.075	0	0	0	10.525	5.55
0	0	0	0	0	9.775	5.85	0	3.625	0	1.875	3.6	4.225	0	5.7	0
0	2.8	0	4.325	0	0	0	0	5.6	0	0	0	3.35	0	0	0
0	0	0	0	0	0	0	0	0	0	0	3.025	0	1.7	8.45	0
0	0	0	0	0	0	0	0	0	0	0	0	0	0	0	0
0	0	0	0	0	0	0	0	0	0	0	0	0	0	0	0
0	0	0	0	0	0	0	0	0	0	0	0	0	0	0	6.075
0	4.6	0	0	3.075	3.075	1.05	0	0	0	0	0	0	0	0	0
0	0	0	0	0	0	0	0	0	3.325	0	0	0	0	0	0
0	0	0	0	0	0	0	0	0	0	0	0	0	0	0	0
0	5.675	9	0	0	7.85	11.275	1.7	11.125	0	5.5	0	4.25	22.65	12.925	9.7
3.325	0	0	0	0	0	0	0	0	0	0	0	0	0	0	5.25
0	0	0	0	0	0	0	0	0	0	0	0	0	0	0	0
0	0	0	0	0	0	0	0	0	0	0	0	0	31.075	0	0
0	4.175	10.275	0	1.5	5.25	9.7	2.4	3.25	0	0	0	6.25	3.175	10.35	7.475
0.8	2.3	9.5	0	7.6	3.45	5.35	1.775	0	0	2.325	0	0	7.275	14.525	22.6
0	0	0	0	0	0	0	0	0	0	0	0	0	0	0	0
0	0	0	0	0	0	0	0	0	0	0	0	0	0	0	0
0	0	0	0	0	0	7.325	0	0	0	0	0	0	0	0	0
0	0	0	0	0	2.3	0	0	0	0	6.15	0	4.025	0	5.4	0
0	0	0	0	0	0	0	6.6	0	0	0	0	0	0	0	2.675
0	2.75	0	0	0	2.125	24.425	0	0	0	13.025	0	0	0	1.1	0
0	0	3.55	0	0	0	0	0	0	0	0	0	0	0	0	0
0	0	0	0	0	0	0	0	0	0	0	0	0	0	0	0
3.875	0	0	0	0	0	0	0	0	0	0	0	0	0	0	0
0	0	3.975	6.7	1.75	3.4	15.425	6.225	4.4	0	11.075	0	10.4	0	0	5.875
0	0	0	0	0	0	0	0	0	0	0	0	0	0	0	0
0	0	0	0	0	0	14.025	0	0	0	6.575	0	0	0	0	0
0	0	0	0	0	0	0	0	0	0	0	0	0	0	0	0
0	0	0	0	0	0	0	0	0	0	0	0	0	0	0	0
8.7	2.725	2.2	0	1	2.325	12.725	1.2	10.775	0	7.525	3	0	17.125	7.6	15.5
0	0	0	0	0	0	0	0	0	0	0	0	0	0	0	0
0	0	0	0	0	0	0	0	0	0	0	0	0	0	1.575	0
0	2.7	0	0	1.95	0	3.6	0	0	0	0	0	0	0	0	0
4.025	11.95	0	0	0	4.325	23.925	4.1	3.575	0	2.9	0	4.525	13.85	9.2	0
8.275	4.825	10.2	0	18.05	3.65	26.275	8.375	3.65	0	11.825	0	3.375	12.925	2.35	11.35
0	0	0	0	0	0	0	3.6	0	0	0	0	0	0	0	0
0	0	0	0	0	0	0	0	0	0	0	0	0	0	0	0
0	8.85	10.4	0	10.425	5.2	23.725	1.175	0	0	5.75	0	0	0	0	0
0	0	0	4.125	0	0	0	0	0	0	0	0	7.55	0	0	10.4
2.075	8.1	0	0	0	2.425	0	7	0	2.875	0	0	0	13.075	17.45	0
0	0	0	0	0	2.25	3.5	2.225	0	0	4.375	0	6.2	0	1.9	0
0	0	0	0	0	0	0	0	0	0	0	0	0	0	0	0
0	0	0	0	0	0	14.875	0	0	0	0	0	0	5.225	0	0
0	0	0	0	0	0	0	0	0	0	0	0	0	0	0	0
0	0	0	0	0	6.075	0	1.625	5.925	0	0	0	0	17.325	9.475	12.375
0	3.275	0	0	4.95	0	29.875	0	0	0	0	0	0	20.3	0	0
1.2	3.2	0	0	0	5.75	3.7	2.25	0	0	0	0	0	0	0	0
4.225	2.7	0	0	2.725	20.525	11.425	0	0	0	7.8	0	0	7.2	3.975	6.825
0	0	0	0	0	0	0	0	0	0	0	0	5.425	0	0	0
4.525	0	8.4	0	6.575	0	0	0	4.925	8.075	2.025	0	0	0	0	3.6
0	0	0	0	0	0	0	0	0	0	0	0	0	0	4.2	2.65
5.275	0	7.15	0	0	3.15	12.225	0	0	0	0	0	0	0	0	0
0	0	0	0	0	0	0	0	0	0	0	0	0	0	0	0
0	0	0	0	0	0	0	0	0	0	0	0	0	0	0	0
0	0	0	0	13.025	9.575	2.6	0	0	0	10.225	0	0	4.85	0	6.875
4.325	2.175	0	0	12.575	9.05	29.7	8.425	12.6	2.475	17.575	0	7.125	22.475	4.625	6.3
0.475	5.775	5.15	0	16.35	2.525	9.825	5.05	3.325	0	3.2	0	0	11.8	4.95	8.775
0	0	5.4	0	7.375	0	5.375	0	0	0	13.95	0	0	0	1.7	5.5
0	0	5.15	0	0	4.3	0	0	0	0	0	0	0	0	5.225	0
3.325	6.45	17.675	0	14.15	12.625	7.325	3.55	7.1	0	8.325	3.6	0	12.75	15.2	5.8
5.775	6.625	20.95	0	6.425	9.325	19.525	9	0	5.075	14.1	0	0	27.35	8.575	6.475
3.45	4.425	3.575	0	0	0	0	0.45	3	0	4.875	0	0	1.6	1.95	5.25
5.4	12.425	1.375	0	22.85	8.575	12.425	1.575	0	0	8.3	0	0	5.775	20.675	0
4.35	26.5	13.825	11.625	21.275	28.525	25.6	3.8	0	0	20.7	0	7.425	11.6	11.85	10.725
4.9	3.35	13.675	3.025	11.325	31.7	3.5	5.425	0	0	6.825	0	0	2.9	4.225	0
2.975	29.9	13.85	0	34.55	22.675	13.225	3.175	3.15	5.6	12.55	3.625	0	6	4.325	3.375
0	0	0	0	0	1.525	0	0	0	0	0	0	0	0	5.9	0
8.075	6.5	11	0	13.925	20.85	14.35	4.525	0	2.375	18.8	0	4.475	7.475	6.425	15.275
1.675	23.95	17.7	0	10.925	12.925	49.775	9.85	10.1	4.8	42.675	0	4.15	21.95	37.575	0
0	19.975	0	11.425	0	15.275	0	3.425	0	0	11.375	0	0	2.625	1.3	2.45
9.2	10.525	2.85	11.075	0	5.15	0	2.825	0	0	5.825	4.225	0	0	16.925	0
0.675	0	0	5.65	0	1.25	15.175	2.9	0	0	7.4	0	0	0	2.825	3.95
0	8.1	0	5.525	0	16.725	0	5.25	0	0	0	0	0	0	7.425	0
6.425	16.5	5.175	0	17.725	15.925	8.725	1.325	3.325	0	5.85	0	3.9	8.3	27.025	5.775
0	0	0	3.1	0	0	0	1	0	0	0	0	0	0	2.825	4.525
0	0	0	0	0	0	0	0	0	0	0	0	0	0	0	0
0	0	0	0	0	0	0	1.425	0	0	5.325	0	0	0	0	0
2.7	7.95	4.375	0	14.975	5.425	26.875	6.1	0	4.425	7.375	0	0	13.275	14.125	0
4.425	18.8	19.525	0	12.9	3.65	29.625	7.3	0	0	11.575	0	0	4.55	6.425	5.4
0	5.9	0	0	0	1.925	0	1.1	3.275	7.9	4.45	0	3.5	0	0	0
1.275	4.225	3.15	0	2.15	3.325	4.4	3.575	3.175	7.95	8.225	0	0	20.175	9	0
0	4.2	8.025	0	10.825	4.2	18.45	0	0	0	7.6	0	3.5	0	4.35	0
0	6.825	0	0	17.975	1.8	7.3	1.575	9.375	0	0	0	0	0	0	0
0	0	0	0	0	0	0	0	0	0	14.75	0	8.45	10.775	1.175	0
0	0	0	0	0	0	0	0	0	0	0	0	0	0	0	0
7.85	9.525	8.4	0	4.675	2.575	17.8	4.15	0	4.525	2.65	0	0	2.475	6.125	5.25
7.575	13.575	0	0	16.65	2.725	14.4	4.625	3.45	0	26.1	0	0	15.275	8.525	4.2
2.875	4.05	0	5.075	20.1	7	9.3	8.9	0	0	6.425	0	4.275	3.725	18.15	3.45
10.4	41.575	15.45	7.075	31.475	18.35	43.85	5.15	3.3	0	33.3	4.175	12.925	33.75	12.9	18.65
4.375	20.8	9.25	3.35	33.8	26.975	13.125	7.35	3	0	18.55	0	5.625	3.1	39.1	9.225
0	4	0	0	0	2.95	0	0	0	0	8.275	0	0	0	0	0
0	4.075	0	0	0	0	12.8	0	0	0	0	0	0	0	0	0
0	0	0	0	0	0	0	0	0	0	0	0	0	0	0	0
0	0	0	0	0	0	6.775	0	0	0	0	0	0	0	0	0
0	13.5	2.95	0	0	0	0	0	0	0	0	0	0	0	0	0
1.05	11.625	2.425	0	3.35	1.475	14.775	0	6.35	2.5	5.25	0	0	9.525	1.425	8.8
3.475	0	4.95	0	3.1	6.3	32.35	2.45	4.65	0	12	0	0	13.125	3.875	16.875
0	0	0	0	0	0	0	0	0	0	8.65	0	0	0	4.9	3.675
0	0	1.575	0	0	3.2	12.95	1.65	3.7	0	6.675	3.625	0	11.225	7.8	0
1.25	16.25	1.45	6.325	25.425	3.15	4.05	0	3.125	0	11.35	0	0	6.725	0	16.6
3.775	8.125	3.15	0	8.25	7.225	2.9	3.975	11.075	3.875	14.55	0	0	27.375	5.1	19.35
0	0	0	0	0	0	0	0	0	0	0	0	0	6.5	0	0
2.6	2.75	0	0	4.6	2.775	0	4.625	5.975	6.4	10.4	0	3.425	0	4.525	0
0	2.65	20	3.175	0	14.575	51.825	2.525	6	0	8.1	3.6	0	26.675	3.7	5.975
0.8	18.275	5.075	0	0	6.7	42.275	9.325	4.95	0	48.45	0	3.05	19.45	1.65	16.575
6.425	15.5	0	0	14	13.525	4.4	6.35	0	0	9.5	0	4.35	25.875	11.675	3.25
0.525	11	2.475	0	7.375	1.9	21.25	1.125	4.925	0	9.7	0	0	20.475	6.475	4.475
0	0	0	0	0	4	0	0	0	0	4.25	0	0	0	0	0
0	0	6.05	0	0	0	0	0	0	0	0	0	0	0	0	0
0	0	2.925	0	0	9.7	18.5	3.9	3.275	0	20.625	0	0	16.1	7.825	0
5.1	2.875	7.65	0	7.125	2.8	14.5	6.1	5.575	6.45	8.675	0	7.875	7.75	7.475	17.6
4.8	0	11.175	3.025	2.425	3.65	3.875	1.2	3.425	0	12.2	0	0	6	5.1	10.675
5.6	8.775	10.275	0	11.625	2.1	15.625	3.225	3.6	0	0	0	0	42.075	9.425	5.025
0.425	10.125	0	0	2.45	5.975	28.9	4.425	0	0	9.05	0	0	5.475	10.175	4.575
3.5	2.975	11.4	0	23.15	19.65	14.775	2.775	0	2.8	19.025	0	7.075	1.1	11.9	15.975
3.45	11.225	13.8	0	10.625	5.375	13.575	2.55	0	7.675	11.725	0	6.225	0	14.425	0
0	0	0	0	0	0	0	0	0	0	0	0	0	0	0	0
2.075	2.625	15.475	5.575	6.35	0	3.9	1.075	0	0	0	0	0	23.075	2.425	4.125
7.475	0	5.725	0	9	0	0	0	0	0	0	0	0	0	0	0
11.2	8.4	0	0	10.65	12.725	3.55	1.625	0	0	6.525	0	0	8.8	5.175	6.6
0	0	0	0	0	0	0	0	0	0	0	0	0	0	0	0
7.075	4.425	28.925	0	23.3	22.4	35	5.4	3.55	0	13.425	4.1	3.8	9.575	28.875	7.3
2.525	0	7.2	0	18.9	8.025	14.2	0.95	3	0	5.45	0	0	10.6	7.575	7.8
3.45	6.55	16.625	0	10.65	3.15	5.275	4.025	0	0	2.05	0	0	26.125	7.925	10.775
0	0	30.625	0	0	0	0	0	0	0	4.875	0	0	0	0	8.5
0	0	0	0	0	0	0	2.9	0	0	0	0	0	0	0	4.55
2.175	3.475	6.025	5.55	0	0	7.225	2.45	0	0	9.4	0	3	0	0	5.175
7.4	2.5	8.3	0	12.475	6.7	23.65	5.35	4.675	0	6.3	0	0	16.125	24	0
0	3.85	0	0	0	6.875	8.275	0	4.025	0	3.85	0	4.55	0	5.275	0
19.95	44.225	54.225	0	45.825	28.075	73.975	8.1	8.55	2.55	48.175	6.05	6.825	27.375	40.725	8.9
24.45	22.7	66.15	12.85	25.5	50.525	26.3	16.075	12.15	2.7	45.7	3.55	15.025	28.925	34.5	5.1
3.75	15.375	9.95	4.55	14.175	5.65	17.6	3.9	0	0	12.425	3.725	4.275	20.625	37.95	14.25
1.85	0	0	0	0	0	0	0	0	0	0	0	0	0	0	0
2.1	8.775	3.925	3.425	6.9	2	15.875	0	0	6.075	2.8	3.025	0	4.725	11.175	0
0	0	0	0	0	0	0	0	0	0	0	0	0	0	5.075	0
2.025	2.7	15.325	0	12.275	7.2	29.825	9.275	0	0	11.3	0	0	18.125	10.375	4.05
2.15	15.675	4.175	3.45	1.975	0	11	3.375	0	4.875	30.625	0	0	18.85	3.2	6.325
0	0	0	0	0	0	0	0	0	0	0	0	0	0	5	0
10.925	37.475	33.175	4.45	11.275	16.675	39.625	8.075	0	0	12.9	0	3.575	15.375	13.275	10.725
0	5.85	0	8.675	0	0	9.325	0	0	0	0	0	0	0	17.8	0
6.275	5.825	0	6.3	0	10.925	3.25	3.65	0	7.325	8.625	0	3.625	10.1	27.525	8.225
0	0	0	0	0	8.625	0	3.675	0	0	3.2	0	0	2.95	13.2	3.775
7.6	5.475	3.7	0	0	1.875	8.675	2.025	0	0	2.225	0	0	2.075	2.3	8.675
3.1	12.025	10.45	0	5.975	4.05	11	3.325	0	0	15.25	0	0	2.65	5	3.225
0.95	11.025	3.05	0	2.25	6.5	11.775	3	0	0	10.675	0	0	7.575	4.475	4.75
0.975	3.625	5.15	0	0	10.2	0	5.125	4.975	0	0	0	0	0	0.925	3.6
0	0	0	0	0	0	0	0	0	0	0	0	0	0	0	0
21.95	11.125	23.95	0	33.725	13	24.775	2	0	0	24.375	0	5.65	4	14.975	9.275
7.575	9.4	38.5	3.2	13.3	14.725	17.775	3.55	0	2.925	15.9	0	6.75	16.2	10.45	5.4
0	0	35.625	0	0	0	8.525	2.325	0	0	1.975	0	0	5.5	1.15	0
0	0	0	0	0	0	0	0	0	0	0	0	0	0	0	0
0	3.7	0	5.25	0	0	12.2	0	0	0	0	0	0	0	4.45	0
2.4	6.05	4.35	0	2.8	11.05	31.725	1.075	0	0	7.8	3.8	3.6	33.6	10.375	8.1
4.75	10.3	5.175	3.35	25.1	6.8	22.675	3.2	0	0	6.55	0	0	12.275	9.75	6.225
3.475	29.175	14.375	7.275	16.275	9.25	27.825	3.75	3.075	0	13.2	0	0	6.45	21.2	3.575
2.225	25.025	2.65	7.625	11.9	6.875	31.425	9.425	8.55	0	17.7	0	4.025	2.025	3.075	9.425
12.5	11.3	11.6	3.15	29.8	11.275	24.825	2.85	0	2.525	11.525	7.675	0	14.25	25.975	2.525
1.925	0	2.35	0	17.575	4.7	12.125	1.375	0	6.35	5.45	4.7	0	6.85	3.6	10.2
0	0	0	0	0	0	0	0	0	0	0	0	0	0	0	7.725
1.825	6.025	6.525	3.15	23.725	1.75	2.275	3.675	0	3.85	6.275	0	0	5.25	6.55	0
0	3.025	0	3.6	0	1.9	0	0.525	0	2.6	21.05	0	0	0	2.225	3.7
11.225	18.225	13.275	3.5	18.925	38.275	30.7	7.4	0	4.45	40.75	0	7.275	22.05	8.2	10.85
5.75	23.05	5.95	3.7	27.55	12.825	44.575	5.7	0	0	25.55	7.2	6.1	23.2	10.15	12.3
1.1	23.925	6.075	7.475	11.225	8.925	11.575	3.65	0	0	4.9	6.875	0	7.825	14.15	7.475
4.8	0	2.425	0	4.025	0	5.5	0.575	0	0	0	0	0	0	0	3.15
0	1.975	3.925	0	0	0	0	2.325	0	0	3	0	0	0	7.15	0
0.425	6.85	0	0	0	1.175	0	0.625	0	0	2.8	0	0	1.95	12.025	9.175
1.25	3.425	4.45	6.575	6.725	8.325	8	1.85	0	0	14.175	0	0	12.7	16.675	0
0	0	2.175	0	5.125	1.975	17.75	7.4	0	0	2.6	0	0	11.675	16.65	5.825
0	0	0	0	0	0	0	0	0	0	0	0	0	0	0	0
6.525	16.125	8.325	0	22.15	1.875	43.15	4.75	5.85	9.325	23.475	0	0	25.9	16.125	17.725
0	3.325	4.275	0	1.775	7.625	9.125	1.375	0	0	0	0	0	0	3.775	0
5.25	0	7.225	0	18.6	7.075	28.225	6.4	0	2.8	14.1	0	0	20.325	10.6	13.35
6.025	10.7	11.375	0	11.2	12.775	27.6	7.625	3.3	0	9.325	0	0	7.075	6.15	3.075
5.775	6.175	8.95	4.275	24.65	25.25	41.975	4.95	0	0	36.9	7.35	5.375	10.575	17.4	3.6
0	12.675	3.35	0	27.175	23.35	42.75	5.75	3.3	0	37.825	5.025	11.3	19	23.7	12.225
9.15	7.975	27.95	3.525	2.675	3.325	8.6	3.425	3.125	0	7.65	0	6.6	2.85	12.9	3.95
9	19.65	7.525	14.25	5.85	11.8	23.55	12.925	3.6	3.775	14.175	4	4.125	16.275	35.425	12.225
15.075	6.6	0	9.6	0	30.25	10.4	10.225	10.575	0	19.675	0	3.025	25.45	30.725	5.875
0	6.775	0	0	7.375	20.575	0	7.125	5.8	0	27.9	3.725	4.225	20.275	2.775	4.925
3.45	14.85	0	0	3.825	18.325	0	3.3	0	3.825	10.775	0	6.95	6.8	3.125	4.95
15.325	16.025	10.775	4.05	9.15	13.9	38.25	6.425	6.35	9.375	9.6	0	8.775	30.475	14.425	25.275
2.6	6.725	29.95	4.9	3.1	13.875	16.025	10.2	3.525	6.375	38.1	3.2	0	12.9	30.5	4.65
17.375	0	16.65	0	0	0	0	1.325	3.75	0	5.15	0	7.15	0	4.4	9.85
10.575	9.3	18.45	0	4.3	12.375	19.625	10.225	0	0	16.8	4.725	7.05	11.775	15	10.6
0	0	0	0	0	0	0	0	0	0	0	0	0	0	0	0
5.35	3.125	0	0	10.375	7.85	11.85	6	5.075	0	4.7	0	0	16.1	0.375	4.875
5.35	18.8	25.65	6.575	27.2	28.5	0	12.1	5.575	4.825	26.775	0	14.05	24.625	29.75	10.05
10.525	11.125	0	7.675	20.85	9.975	13.45	6.525	8.575	0	17.5	4.4	11.85	19.7	18.975	3.15
9.075	19.95	0	0	34.95	19.5	23.95	15.825	0	3.175	34.175	0	4.025	17.95	0	3.775
0	8.875	0	0	11.35	8.425	0	0	0	0	0	0	0	0	0	7.075
0.725	14.55	1.5	0	4	2.775	35.5	1.1	0	3.45	6.3	0	0	3.475	3.5	3.55
2.7	36.675	11.875	0	14.15	8.45	15.925	1.325	3.375	0	17.075	3.05	0	23.275	3.65	3.45
7.225	14.875	29.45	0	26.9	20.175	28.225	7.8	0	0	35.7	5.35	16.225	11.275	15.85	2.5
0	13.9	19.55	0	0	0	0	0.75	0	0	0	0	4.8	5.225	0	0
18	24.275	18.225	5.75	22.5	8.575	25.075	9.1	0	8.025	14.975	0	8.525	29.625	23.65	13.1
0	8.575	0	4.375	17.25	4.9	0	2.025	0	0	12.6	0	3.6	0	2.075	0
6.55	16.15	2.125	3.5	10.175	18.25	18.45	3.775	0	4	26.3	0	12.925	19.9	11.2	16.5
6.175	10	20.3	3.8	20.95	24.15	52.25	4.1	5.35	0	11.275	0	13.6	9.8	10	15.8
2.725	2.95	7.3	0	15.625	20.425	20.775	4.05	0	0	21.125	0	0	5.85	9.675	7.675
8.7	13.175	20.5	3.3	11.35	32.925	18.15	7.125	6.5	0	9.75	0	0	26.05	12.725	0
0	0	0	0	0	0	0	0	0	0	0	0	0	0	0	0
0	0	0	0	0	0	0	0	0	0	0	0	0	0	0	0
0	0	0	0	0	0	0	0	0	0	0	0	0	0	0	0
0	8.575	0	0	0	4.4	34.8	4.825	0	0	0	0	3.275	8.625	2.775	7.35
15.625	0	0	0	4.7	0	18.7	7.45	0	0	7.6	0	0	0	6.075	0
6.8	0	2.175	0	3.125	4.55	17.125	1.4	0	0	2	0	0	2.375	8.9	2.925
3.85	13.725	2.925	0	3.7	2.1	31.575	2.975	3	0	8.775	0	0	0	11.6	0
0	2.2	0	0	0	1.225	11	0	0	0	0	0	0	0	1.325	0
0.55	7.6	0	0	4.825	0	0	0	0	0	0	0	0	11	0	0
0	0	0	0	0	0	0	0	0	0	0	0	0	0	0	0
0	19.45	7.575	0	0	0	0	0	0	0	0	0	0	0	0	0
0	0	0	0	0	0	0	0	0	0	0	0	0	0	0	0
1.55	0	0	0	0	0	0	0	0	0	0	0	0	17.1	0	3.225
6	7.425	1.5	4.05	1.9	5.575	8.4	0	0	2.725	0	0	0	6.95	5.725	4.925
2.4	6.65	0	0	0	1.075	7.4	1.125	5.95	0	13.2	0	0	0	2.45	2.825
0	0	0	0	0	0	0	0	0	0	0	0	0	0	0	0
4.575	0	0	3.15	0	1.3	0	0.375	0	4.1	5.425	0	0	0	13.3	5.8
1.75	3.725	8.05	0	5.475	1.525	11.925	0.875	5.75	8.9	2.2	0	0	10.325	3.775	0
0	0	0	0	0	0	0	0	0	0	0	0	0	0	0	0
3.3	18.45	8.15	0	5.875	10.325	15.275	3.4	0	0	0	0	0	17.4	4.825	0
0	0	0	0	3.375	0	0	0	0	0	0	0	0	0	0	0
10.125	7.5	16.925	3	2.9	20.175	17	3.4	0	0	3.825	0	0	6.375	3.4	6.375
0	0	1.375	0	0	11.225	0	0	0	0	0	0	3.85	0	2.25	0
0	0	0	0	0	0	0	0	0	0	0	0	0	0	0	0
7.525	25.225	14.875	3.225	19.175	20.5	28.3	2.925	0	6.45	2	3.2	0	7.325	5.875	8.35
0	0	0	0	0	3.775	0	0	6.1	0	3.375	0	0	0	0	2.875
0	0	0	0	0	0	0	0	0	0	0	0	0	0	0	0
7.425	1.95	2.725	0	0	0	14.4	0	4.075	4.4	6.075	0	0	24.7	7.775	9.125
0	4	7.875	0	1.325	13.05	10.75	0	0	6.075	8.2	0	0	2.3	0	0
1.875	4.875	6.025	0	4.175	0	0	0	4.425	0	0	0	3.075	0	3.35	2.6
2.05	0	2.2	0	0	0	0	0	6.675	0	3.025	0	0	1.125	0.9	8.575
0	0	0	0	0	0	0	0	0	0	0	0	0	0	0	0
5.325	9.025	0	0	7.075	5.925	21.225	3.875	0	0	2.5	0	0	4.825	6.2	0
10.5	19.8	14.1	3.35	9.4	10.4	19.375	1.975	0	7.675	33.475	0	0	26.025	5.925	2.525
0	7.825	0	3.225	0	0	3.225	0	3	3.425	0	0	0	10.625	0	3.15
2.775	22.9	9.4	0	10.8	4.325	8.725	2.6	0	0	4.275	0	0	1.575	2.325	2.75
0	0	0	0	0	0	0	0	0	0	0	0	0	0	0	0
0	0	0	0	0	0	0	0	0	0	17.875	0	0	4.15	6.525	3.05
5.025	0	0	0	9.125	0	17.55	0	0	0	0	0	0	7.725	0	0
0	0	0	0	0	0	0	0	0	0	0	0	0	0	0	0
1.125	1.875	3.05	3.9	2.675	2.625	14.825	5.875	4.95	0	0	0	0	4.325	5.975	10.625
0	2.625	0	0	9.075	1.225	2.075	0	0	0	0	0	0	7.15	2.8	29.775
0	10	0	0	0	10.15	17.1	0.9	5.925	0	6.35	0	0	0	5.225	12.05
0	0	0	0	0	0	0	1.575	0	0	0	0	0	0	6.675	0
0	5.3	0	0	4.075	0	0	0	0	0	5.8	0	0	0	0	5.15
0	10.225	6.475	5.1	0	1.325	0	2.575	0	0	14.05	0	0	0	12.075	7.625
0	0	0	0	0	0	0	0	0	0	0	0	0	0	0	0
0	2	0	0	9	2.325	0	0	0	0	0	0	0	0	0	0
4.45	0	7.625	0	0	0	0	0	0	0	0	0	0	11.7	0	4.275
0	0	0	0	0	0	0	0	0	0	0	0	0	0	0	0
0	6.8	0	0	0	3.625	21.725	0.425	0	0	0	0	0	0	0	0
0.65	13.825	5.2	0	2.925	0.925	14.175	2.8	0	0	21.55	0	0	0	0	22.775
6.7	8.45	5.575	0	20.35	22.3	33.2	2.65	0	0	6.475	4.1	0	11.075	14.475	18.25
11.425	15.575	0	20.275	31.8	15.475	16.75	6.05	0	0	13.675	0	3.7	1.425	6.225	0
12.275	31.25	24.25	4.625	41	14.825	12.575	6.65	3.325	0	17.45	0	0	15.775	25.4	8.125
0	0	0	0	0	0	0	0	0	0	0	0	0	0	0	0
3.45	1.875	16.675	0	11.225	13.575	28.475	0	0	0	20.375	0	0	6.75	6.575	8.175
7.875	0	0	0	2.425	0	12.875	0	0	0	0	0	0	0	0	0
0	0	0	0	0	0	0	0	0	0	0	0	0	0	0	0
0	3.325	13.85	0	2.7	20.125	6.775	6.25	0	0	4.2	0	0	4.95	2.175	8.775
6.675	0	26.475	0	10	7.3	6.8	2.475	0	0	2.575	0	0	3.95	22.225	3.725
0	0	0	0	0	0	0	0	0	0	0	0	0	0	1.75	0
5.25	7.1	0	0	8.325	9.125	45.475	2.45	0	0	4.925	0	0	4.2	0	0
4.4	20.3	18.125	0	12.4	17.875	17.625	6.125	0	0	9.35	0	3.15	3.175	2.475	2.675
0	0	9.575	0	0	0	0	0	0	0	0	0	0	0	0	0
0.425	15.05	7.125	7.05	7.45	4.325	2.9	1.875	0	2.6	7.3	4.5	0	11.9	8.9	4.725
10.325	4.075	6.7	3.25	8.425	14.775	21.725	2.275	0	0	7.575	0	0	0	2.75	7.5
0	0	0	0	0	0	0	0	0	0	0	0	0	0	0	0
0	0	0	3.05	0	1.8	0	0	0	0	0	0	0	0	0	0
0	0	0	0	0	0	0	0	0	0	0	0	0	22.75	0	0
7.025	13.675	26.3	0	13.775	9.15	34.9	4.05	0	0	17.05	0	0	12.525	2.875	17.05
0	0	0	0	0	0	0	0	0	0	0	0	0	0	0	0
0	0	0	0	0	0	0	0	0	0	0	0	0	0	0	0
1.35	4.45	17.05	0	4.475	13.625	5.05	7.9	0	0	0	0	4.025	8.275	5.25	0
0	0	0	0	0	0	0	0	0	0	0	0	0	0	0	11.325
0.85	0	7.95	0	4.1	5.7	3.35	2.975	0	5.475	4.625	0	5.9	9.025	4	9.075
3.325	5.85	7.55	0	11.575	5.125	0	4.35	0	0	7.425	0	0	1.35	8.425	0
10.475	37.05	9.3	8.625	15.45	14.425	46.225	8.85	3.2	0	7.725	0	13.35	6.95	9.825	5.275
4.8	21.6	21.05	0	13.775	17.2	44.75	2.35	3.85	0	11.2	0	0	22.175	17.575	21.25
1.7	23.85	9.725	4.45	10.525	10.075	14.65	2.725	0	2.725	12.525	3.1	0	3.725	11.05	0
9.3	44.425	32.425	14.375	12.4	34.425	49.875	5.55	0	0	18.625	0	9.475	16.925	14.675	3.975
15.2	12.25	29	0	25.05	4.35	21.375	4.525	0	0	18.4	0	6.175	2.175	20.5	4.45
16.25	24.275	15.65	3.125	32.1	17.4	43.3	6.15	4.875	0	7	0	4.925	10.625	2.975	7.15
8.775	10.55	19.275	15.15	19.7	26.775	40.425	2.3	4.725	3.875	19.85	0	4.65	7.75	24.15	10.95
2.4	3.3	5.4	0	7.125	4.75	32.85	2.325	0	0	7.6	0	0	12.775	5.375	3.475
21	7.7	36.475	4.925	50.075	18.15	74.9	11.625	7.5	0	23.9	0	0	22.6	38.9	11.375
5.2	5.9	10.725	0	18.775	5.725	16.5	1.775	0	4.45	4.225	5.075	0	14.05	20.25	9.475
7.375	3.525	0	0	10.275	0	20.025	0	0	0	18.625	0	0	0	0	5.1
12.65	14.6	22.175	14.55	33.95	23.425	31.35	10.25	0	0	16.225	4.75	10.65	16.225	25.1	3.45
24.45	36.9	3.825	9.05	31.525	19.7	7.25	11	0	3.2	22.225	0	0	20.275	15.45	0
9.725	60.2	10.8	15.825	49.15	16.225	13.175	8.5	3.3	18.375	9.175	12.95	10.625	31.9	15.625	10.875
5.375	0	0	0	4.125	6.225	2.8	2.7	0	0	0	0	0	3.575	0	0
2.1	0	6.65	0	2.3	7.275	5.775	16.2	0	0	28.15	0	7.475	32.625	5	9.25
0	0	0	0	0	0	0	0	0	0	0	0	3.275	0	0	0
8.2	17.125	63.9	8.95	34.625	29.4	34.8	8.275	0	3.075	10.425	3	0	19.5	20.275	4.975
14.175	8.125	20.85	0	36.5	8.35	15.875	5.55	0	3.2	16.75	4.475	0	4.575	19.75	3.575
10.775	19.825	14.825	4.1	15.975	14.725	33.425	7.125	4.85	4.8	28.475	0	10	30.875	4.75	4.775
4.5	30.6	8.375	10.525	10.4	5.925	5.175	3.85	0	0	13.575	3.3	0	3.85	8	5.9
9.425	11.7	31.85	3	15.675	10.325	50.05	0.925	0	0	25.975	0	4.05	4.4	6.75	6.2
22.775	22.25	16.675	0	25.125	20.25	48.275	7.275	0	0	22.275	0	0	53.025	18	3.05
10.9	9.075	15.05	0	19.925	5.5	21.2	5.3	7.05	0	12.625	0	4.575	34.7	10.4	33.45
0	11.075	0	0	0	2.425	0	10.575	0	0	0	0	3.15	0	0	0
0	0	0	0	0	0	0	0	0	0	7.3	0	0	0	0	0
0	0	14.1	0	5.525	4.725	0	0	0	0	8	0	3.3	0	0	0
0.95	3.175	4.6	3.1	14.35	1.15	30.1	0.575	0	0	0	0	0	7.1	2.025	0
1.275	7	5.3	0	6.075	2.325	9.175	0	0	0	0	0	0	6.45	0	0
0	0	0	0	0	0	0	0	0	0	0	0	0	0	0	0
0	0	0	0	0	0	0	0	0	0	0	0	0	0	0	0
11.5	0	9.725	0	3.175	0	13.9	0	0	4.7	5.275	0	0	15.25	0	0
3.125	4.475	0	5.65	9.4	0	13.2	2.525	0	0	12.95	0	0	0	1.95	0
19.275	38.9	12.275	5.35	41.6	11.475	59.375	15.325	7.5	8.4	56.1	3.7	11.575	41.875	45.75	3.075
41.25	42.425	46.1	6.475	60.7	39.825	38.2	17.475	30.1	17.1	75.6	6.15	32.9	29.675	63.6	34.3
19.15	34.675	34.25	0	34.3	14.25	42.625	4.025	9.025	19.175	32.675	3.475	16.725	22.425	2.85	13.2
61.175	72.1	40.625	20.4	54.025	70.75	0	27.425	38.275	13.975	37.925	21.1	34.5	35.025	37.575	28.125
28.75	47.375	61.775	3.575	46.15	52.275	3.425	12.575	24.9	7.55	60.85	4.05	24.95	0	40.85	11.5
50.875	49.25	59.25	29.175	74.125	32.725	0	22.475	77.05	19.075	19.675	15.725	29.35	67.1	38.4	56.4
60.05	55.925	13.375	33.425	45.3	78.875	61.05	41.025	44.175	33.2	47.05	48.175	28.075	25.7	15.725	42.475
64.825	83.875	6.725	40.65	81.75	59.8	80.65	38.875	37.75	32	56.925	18.2	30.45	63.1	47.275	47.8
72.175	18.425	26.05	20.125	41.125	65.075	0	8.025	18	29.45	7.7	22.575	24	42.875	55.625	55.275
79.575	42.025	16.45	20.2	28.35	68.6	59.55	37.35	46.125	7.5	26.85	9.725	28.4	69.1	45.75	37.1
57.975	55.75	68.075	27.1	50.5	56.475	0	25.65	35.725	3.6	62.45	25	66.025	52.9	34.45	33.4
60.25	23.95	67.6	30.65	46.85	62.4	12.875	38.35	44.8	21.625	60	34.925	18.5	60.7	24.05	26.8
40.2	31.9	34.3	16.35	44.225	49.4	42.525	29.8	33.725	7.925	38.6	23.85	36.275	48.1	56.35	23.65
43.25	50.175	55.125	30	36.825	38.15	71.75	28.625	32.7	13.875	52.6	35.325	29.375	44.125	29.9	44.75
51.65	25.725	64.225	26.875	29.625	35.3	13.95	35.675	37.175	29.575	65.45	13.35	60.125	88.925	52.45	32.325
66.725	72.4	81.8	29.6	73.025	68.2	31.3	47.925	44.775	27.85	45.95	48.5	17.825	81.45	46.075	39.625
62.35	73.4	60.475	10.5	58	48.775	49.25	14.05	17.55	23.625	67.4	16.825	38.075	16.65	65.95	34.675
39.825	63.675	42.3	26.575	48.4	57.275	63.825	38.825	12.85	31.65	34.05	32.725	28	23.425	26.025	38.775
76.475	50.5	58.375	23.35	58.175	45.775	56.025	44.5	49.675	21.95	43.25	58.825	36.35	27.25	44.875	84.3
28.85	31.375	38.3	26.6	50.125	56.5	53.575	71.625	25.2	19.9	27.825	39.625	6.85	40.625	89.25	34.825
66.85	49.95	69.1	35.025	41.35	40.525	83.825	39.25	70.425	53.575	70.325	27.85	52.2	67.15	47.1	58.025
67.2	45.55	72.225	40.125	59	72.575	74.9	27.3	44.425	36.525	51.75	22.175	33.8	47.8	51.425	56.65
69.975	30.95	58.35	30.4	46.05	43.65	51.675	26.925	33.475	29.875	43.2	29.525	21.725	55.225	52.775	41.175
66.725	57.55	40	49.85	56.45	38.75	60.6	29.275	36.425	29.825	47.275	68.65	66.375	48.35	74.025	60.5
56.05	78.65	84.975	32.425	65.075	63.925	37.025	31.775	72.025	46.875	50.4	60.65	54.325	81.475	50.9	88.075
51.525	56.175	62.925	27.575	29.65	52.775	10.375	52.125	25.775	6.75	38.8	25.825	32.85	41.6	40.05	40.125
81.8	70.675	64.3	39.875	80.625	56.425	0	43.925	46.15	27.5	40.575	29.85	67.2	30.85	48.025	49.4
58.325	58.125	60.675	31.85	59	46.075	48.35	31.6	83.5	17.8	40.175	36.825	29.65	77	48.325	64.55
53.4	24.8	60.6	15.85	25.975	38.225	44.325	52.125	26.425	35.425	15.725	50.35	29.4	15.3	72.425	33.325
58.5	62.35	54.175	10.8	66.825	21.65	76.35	43.35	58.975	22.575	52.3	19.05	20.85	31.3	47.475	30.675
42.75	53.9	87.975	19.3	83.9	60.075	88.175	48.35	29.8	19.325	47.1	22.15	30.325	51.875	53.575	35.2
48.475	76.9	71.4	31.275	67.15	41.95	63.4	39.375	65.4	20.5	79.25	19.075	59.425	45.125	68.725	43.85
62.5	35.775	66.675	26.575	55.675	43.85	71.5	47.175	48.45	44.625	24.875	41.725	30.925	33.725	66.05	54.675
64.35	16.95	47	6.9	40.05	21.35	49.125	48.875	45.425	32.375	35.9	31.475	68.225	66.475	48.725	57.675
34.4	34.5	51.85	35.7	76.075	29.8	52.225	15.025	30.85	30.075	28.15	16.625	41.9	0	62.875	31
56.6	49.125	22.1	13.425	38.85	42.225	0	15.65	45.35	40.2	66.55	62.125	41.225	66.075	46	69.125
71.45	71.325	6.825	31.95	72.125	63.825	79.05	30.4	30.775	27.45	54.075	48.6	34.775	73.7	16.075	53.825
22.8	44.525	50.1	34.475	34.125	28.475	29.95	49.375	29.025	17.15	58	39.55	40.35	80.4	82.8	29.675
60.85	70.9	56.825	47.05	56.35	48.45	51.475	42	81.225	45.175	36.325	30.175	66.425	70.3	53.75	71.3
67.425	57.75	83.275	26.725	57.6	53.25	51.6	77.425	51.325	41	65.85	55.675	51.85	41.325	32.15	61.775
80.7	54.6	66.15	45	58.675	50.975	54.1	55.125	47.45	35.15	61.525	59.95	60.95	59.625	48.5	65.2
63.825	18.025	33.1	24.825	35.55	20.35	42.85	32.75	21.85	48.2	29.625	53.8	23.5	68	49.125	33.7
48.275	63.8	42.55	42.7	62.15	63.8	57.7	49.55	36.25	44.875	65.3	20.125	40.25	74.1	76.45	55.3
80.75	76.475	79.225	54.525	92.15	74.4	92.175	49.375	61.5	44.6	26.675	40.175	65.525	53.7	72.2	77.525
38.425	77.2	83.85	35.275	51.15	40.75	79.5	44.925	64.225	46.15	69.375	39.175	49.9	64.225	43.875	47.875
63.6	24.025	54.05	14.75	54.125	17.475	6.475	29.5	7.675	12.075	63.175	20.775	62.875	53.4	44.75	36.65
43.525	92.75	44.9	29.175	72.75	78.85	45.5	45.975	50.825	32.075	38.8	30.225	26.725	66.075	30.725	39.35
67.55	64.9	60.35	60.075	58.3	48.25	18.7	34.05	34.6	39.275	41.35	53.9	56.25	79.575	61.225	25.675
68.675	39.825	61.05	36	49.5	42.975	40.075	57.825	70.85	31.65	53.55	25.45	61.325	62.4	59.075	42.525
14.3	42.9	18.925	38.4	38.7	20.325	22.05	48.15	26.95	12.425	34.725	11.175	48.75	30.3	57.7	15.475
62.675	68.25	58.6	29.275	44.175	31.875	69.3	43.2	64.95	38.5	41.175	27.7	58.15	78.225	80.6	53.425
70.775	73.825	41.125	54.25	48.8	50.15	80.925	48.625	64.9	31.95	52.4	44.05	49.1	78.925	24.15	45.875
46.95	50.5	31.8	20.025	57.95	31.075	57.3	35.075	4.075	13.525	78.825	20.875	32.075	56.8	59.75	28.8
60.025	49.775	43.575	29.775	60.075	41.375	68.55	11.3	16.325	11.075	37.125	25.975	33.75	18.075	51	12.65
73.525	25.925	64.575	20	35.625	44.875	17.25	36.4	21.425	32.475	16.875	42.9	0	51.925	27.875	50.7
42.625	82.85	72.65	30.275	39.625	62.625	23.975	54.825	60.55	24.25	69.75	19.525	64.2	60.95	35.75	52.775
25.75	53.2	86.2	28.8	43.75	39.725	95.1	13.8	55	19.925	29.15	14.525	36.15	25.125	19.15	54.6
66.175	48.725	23.05	53.95	28.2	59.325	0	43.775	27.825	39.15	13.575	37.65	77.45	78.125	68.05	44.125
21.575	34.875	71.45	33.725	58.425	36.125	0	23.5	39.575	17.1	13.925	45.475	55.5	50.5	28.45	64.6
46.65	48.875	26.75	34.325	68.575	55.75	0	51.05	33.7	36.05	26.35	42.325	48.75	87.7	50.3	62.9
48.925	72.575	53.475	41.75	59.175	74.175	24.425	79.575	25.175	25.125	62.9	44.525	41.675	16.525	36.275	65.9
85.025	41.6	64.55	19.15	45.3	33.4	0	25.2	40.475	46.4	76.15	48.675	20.9	39.75	25.85	72.55
37.1	77.4	66.4	31.25	64.25	51.6	48.125	34.75	10.575	35.475	39.375	28.55	48.625	0	36.25	53.45
54.75	39.175	8.675	8.3	36.5	15.525	60.3	43.675	37.45	42.775	12.475	57.9	33.6	31.8	45.65	47.875
40.325	42.125	50.275	31.875	35.325	27.55	76.4	40.275	13.55	31.05	13.125	40.35	44.725	21.05	48.6	42.6
13.175	76.225	32.925	61.075	44.675	55.8	74.625	32.55	35.45	24.625	56.725	26.8	50.05	61.125	67.65	48.7
25.7	17.925	24.45	19.7	15.875	62.175	16.45	35.825	23.85	27.725	45.65	15.775	33.75	20.7	47.275	40
36.375	58.825	60.475	42.7	40.4	37.65	56.725	61.425	20.375	32.575	60.3	28.25	54	24.9	63.325	46.175
45.9	61.65	52.75	39.675	73.375	32.55	63.35	25.55	51.975	41.325	74.775	25.325	60.9	35.75	68.575	76.3
81.825	78.075	54.6	27.6	43.025	46.375	96.575	34.75	48.8	33.6	67	53.85	37.375	39.2	53.55	68.675
55.05	36.275	54.175	25.85	49.575	46.85	0	48.05	26.475	30.1	58.025	48.975	59.925	62.1	43.725	47.925
29.025	18.025	37.2	62.975	57.975	78.15	88	54.5	54.325	45.65	36.2	41	27.25	58	50.85	44.6
58.95	88.725	43.425	42.65	50.3	58.275	75.375	59.975	26.55	42.675	57.925	46.425	40.6	37.7	62.175	34.5
32.3	63.95	33.675	13.725	51.4	41.075	55.95	9.725	37.85	48.375	51.425	31.425	31.825	66	41.225	34.3
33.725	54.125	42.25	17.025	76.325	48	46.675	36.925	46.85	34.9	47.05	67.025	33.625	58.825	61.575	57.775
60.925	61.975	71.225	35.5	51.3	59.525	19.775	54.125	73.575	43.6	56.05	58.45	57.95	25.4	56.3	61.575
40.375	46.075	20.3	48.15	52.15	39.475	18.175	33.3	20.275	21.95	82.725	25.15	42.1	17.9	35.625	44.05
63.35	62.25	23.6	28.525	79.85	52.15	81.825	32.275	61.6	38.7	65.85	46.825	22.9	66.75	31.675	74.175
29.875	0	45.7	41.55	27.975	70.25	66.175	44.925	64.825	18.55	69.675	19	13.75	57	48	61.975
52.15	53.325	53.6	35.975	55.4	48.975	73.55	38.025	13.125	30.425	54.825	26.75	40.3	18.8	51.25	17.95
46.675	64.5	24.6	45.75	83.55	54.475	78.725	22.95	32.525	36.2	58.55	32.475	37.15	30	71.35	12.1
63.225	62.375	72.325	21.675	36.95	43.675	80.9	26.25	13.425	25.025	38.275	46.875	23.825	40.575	60.2	16.05
24.2	48.75	60.25	29.625	60.3	58.2	50.15	65.875	60.925	27.75	58.275	26.95	52.425	24.15	50.95	47.7
39.7	78.025	57.85	32.1	54.325	60.9	67.1	41.175	62.05	38.375	49.3	51.525	51.3	62.2	57.55	70.3
71.8	76.9	47.175	53.325	50.825	72.35	51.675	54.425	39.875	40.5	46.575	40.675	54.625	63.95	30.85	69.975
83.775	53.75	78.25	39.175	82.55	57.925	75.5	41.95	72.55	51.375	55.4	32.225	62.55	76.025	88.925	51.025
50.4	77.9	58.8	35.175	26.875	51.675	34.8	28.575	50.4	27.8	67.05	29.5	41.525	64.35	0.925	75.275
20.425	75.825	36.625	56.825	47.75	70.225	75.875	57.6	66.7	28.875	48.25	35.8	24.225	40.6	77.025	41.4
26.15	53.65	46.225	45.95	48.6	52.3	31.65	59.025	82.05	25.925	31.6	43.025	57.725	60.9	60.575	56.2
76.575	69.4	79.95	45.15	74.1	72.7	72.8	42.625	68.325	34.675	56.4	47.45	51.9	53.975	47.55	64.25
41.4	47.55	40.05	46.525	55.125	45.475	44.775	76.6	39.55	17.25	40.95	33.6	63.425	64.075	62.425	50.225
60.35	74.7	48.675	31.925	60.2	32.725	61.3	36.15	39.8	33.85	57.6	39.05	73.35	48.225	37.1	44.4
38.8	40.425	22.85	5.75	36.75	25.275	30.575	30.625	57.625	38.1	21.6	51.05	17.275	68.1	53.9	66.625
93.125	34.025	51.825	22.975	42.85	20.85	55.6	46.9	59.3	44.925	79.325	33.775	24.525	78.775	68.475	58.4
71.75	85.275	31.675	56.95	82.3	52.35	57.925	71.3	54.45	45.375	70.45	68.15	41.125	32.75	71.05	54.625
25.675	73.25	59.825	40.8	27.4	30.825	6.875	25.85	54.15	43.175	54.825	33.675	19.175	69.525	76.15	64.875
25.325	72.55	69.525	38.725	68.65	57.8	80.5	50.45	64.75	18.025	89.85	20.725	51.875	70.075	75.725	62.9
44.85	68.125	69.95	42.275	58.375	52	62.025	37.625	50.25	25.675	57.625	42.825	5.775	60.425	37.25	65.775
76.625	74.625	62.075	26.95	73.5	38.225	56.7	40.575	37.575	33.825	62.675	33.5	41.325	23.675	65.425	52.55
37.625	77.825	24.875	12.875	44.175	52.7	10.25	25.9	47.225	20.225	24.425	32.725	26.125	21.8	41.275	38.05
51.875	14.675	70.4	24.775	57.425	24.65	0	31.675	57.85	43.725	71.175	35.35	55.45	48.225	65.3	76.75
91.675	67.475	56.275	81.325	62.775	69.9	87.6	39.3	75.65	42.875	65.575	38.2	23.375	21.3	30.125	78.9
68.6	69.525	68.975	42.75	33.425	67.75	37.125	18.6	46.2	41.475	57.6	61.65	21.85	27.5	57.55	70.375
35.925	57.125	53.05	56.95	84.35	78.55	45.025	52.85	85.7	43.2	44.475	37.35	81.675	16	82.25	84.375
54.65	32.875	60.775	40.65	47.125	63	65.8	41.175	71.1	50.275	52.1	59.675	30.975	81.525	54.65	68.325
67.7	39.7	43	33.975	68.15	35.25	62.25	25	51.375	24.35	79.525	17.025	51.55	47.425	51.525	57
11.95	53.225	50.9	43.375	52.825	29.575	43.525	55.75	70.8	27.95	41.875	40.825	19.45	76.7	55.55	82.4
22.95	43.775	51.625	38	41.2	47	38.225	40.475	34.25	18.575	44.75	18.05	22.25	44.45	0	20.825
53.5	39.75	51.175	36.3	51.975	43.275	34.475	65.025	52.925	33.475	38.525	45.525	51.275	46.45	38	41.65
55.075	60.75	43.25	26.975	24.525	38.25	50.075	42.95	56.4	44.925	34.575	43.1	15.025	74.45	42.8	67.975
57.325	29.75	80.325	29	44.775	43.175	35.325	26.95	45.85	24	78.45	29.975	56.575	66.225	6.775	53.4
47.025	73.375	65.825	37.4	49.3	56.35	0	58.05	74.85	43.925	83.575	35.75	53.85	38.725	69.275	55.15
41.15	52.75	72.55	45.2	47.975	52.575	33.925	42.725	10.725	44.125	36.725	58.25	21.175	74.85	59.65	68.45
41.425	73.025	78.1	31.7	28.15	15.175	71.75	50.4	31.75	26.85	72.775	35.575	39.825	75.85	58.075	36.425
43.525	29.025	67.9	23.1	43.2	62.275	36.925	42.25	27.95	37.275	0	23.65	8.375	54.85	0	42.775
25.075	56.95	24.025	20.2	75.575	33.35	71.75	29	72.65	26.125	21.625	39.175	11.25	56.4	14.375	57.9
58.625	76.125	53.025	40.375	26.95	24.45	62.175	43.6	68.225	23.275	76.025	34.7	57	47.9	49.475	49.825
85.225	75.7	89	44.175	59.3	43.625	84.475	53.975	50.425	33.2	67.125	46.325	44.75	65.675	49.45	55.375
32	38.975	45.75	18.325	25.9	31.55	34.525	16.75	29.05	26	55.625	30.525	36.5	43.275	51.1	36.95
28.675	52.075	58.1	46.2	48.65	61.5	79.625	36.05	23.075	22.625	56.675	26.175	62.825	33.25	41.25	8.425
36.575	44.225	40.975	46.2	56.225	55.9	73.275	38.825	52.15	43.7	92.2	40.575	55.125	68.825	38.8	45.575
9.65	40.875	26.4	22.65	79.125	56.425	34.7	46.45	53.725	21.925	32.675	15.975	37	0	17.9	66.125
19.2	56.825	75.4	36.875	46.725	34.25	89.975	29.55	30.425	34.5	34.3	22.35	23.325	6.8	58.725	48.775
65.275	64.825	40.425	66.3	40.5	69.475	75.15	39.175	58.9	36.275	50.475	54.175	65.725	58.75	83.9	62.475
57.825	92.675	50.6	59.725	83.45	78.95	79.2	42.8	74.2	45.375	47.125	27.25	88.125	44.25	70.95	40.5
48.775	67.575	34.225	48.2	59.225	60	64	58.7	36.925	35.825	48.325	41.225	53.825	44.15	51.325	33.375
48.35	21.35	74.725	50.775	38.375	70	81.15	44.85	28.3	27.9	59.175	41.1	46.475	18.525	57.45	40.675
22.45	61.425	37.9	56.875	60.85	56	0	25.3	40.35	7.775	62.375	30.725	22.725	41.475	47.675	34.3
44.025	63.4	33.2	31.3	63.4	44.575	50.65	23.7	34.4	15.5	19.725	24.175	65	47.5	34.55	28.3
59.175	38.45	71.55	37.025	58	47.225	48.9	56.275	43.675	27.375	51.45	26.375	38.625	37.3	65.65	50.375
68.125	24.875	58	35.425	58.55	55.825	61.35	32.775	32.175	23.175	43.525	38.3	59.225	43.7	59.7	67.4
0	10.7	0	23.5	0	14.525	0	15.125	25.65	9.85	0	25.95	0	51.9	12.975	31.675
40.925	36.6	56.225	32.65	53.075	8.6	63.1	29.65	51.85	42.7	69.4	45.575	45.35	69.375	64.425	64.325
40.05	24.5	21.575	0	50	4.9	16.475	0	8	21.4	47.175	23.525	27.05	67.125	69.325	52.1
17.5	19.875	47.675	0	50.375	5.3	56.5	10.975	44.975	26.125	53.1	16.7	30.775	0	17.175	63.75
19.025	37.5	2.1	0	40.95	10.5	17.475	2.425	37.35	24.95	50.375	31.325	53.1	40.4	83.2	29.025
54.075	0	22.425	15.3	49.15	42.275	0	10.4	37.725	29.525	65.55	33.125	35.025	12.35	30.05	30.075
21.45	28.9	82.3	4.75	12.1	46.9	69.1	25.475	36.2	31.75	42.15	35.475	6.3	43.425	34.4	7.85
32.1	11.325	0	5.35	0	0	0	5.35	16	5.65	0	5.275	12.475	0	45.775	21.6
62.975	16.95	11	7.125	39.65	11.925	0	9.4	65.95	30.45	29.2	44.2	12.625	86.5	42.1	53.025
79.475	0	12.875	16.55	54.65	0	0	21.8	53.225	19.325	9.3	38.2	21.45	34.925	54.725	39.8
15.225	30.6	26.075	15.475	46.575	11.5	34.925	26.225	27.825	29.4	36.75	18.5	3.375	42.7	44.725	28.225
21.95	50.075	46	36.425	65.75	37.175	60.925	43.475	25.575	29.375	33.55	18.25	39.075	14.8	42.35	24.05
72.65	32.15	25.325	31.2	53.825	34.7	75.225	23.8	61.15	36.775	54.175	50.8	43.1	42.15	52.35	39.65
88.175	50.3	61.775	37.475	62.825	47.35	49.525	41.125	48	42.85	42.525	41.25	56.625	68.125	38.075	64.375
51.925	42.525	23.1	18.325	38.8	36.625	0	48.675	58.725	22.475	76.075	32.3	54.05	68.1	87	31.075
45.225	59.225	46.425	42.275	56.175	65.575	29.7	39.8	42.7	30.2	50.5	27.05	52.5	0	39.875	30.4
32.025	75.2	28.625	24.15	57.2	74.775	51.975	36.525	54.675	23.525	39	22.45	42.575	39.25	76.2	30.5
42.85	39.9	37.15	42.925	66.3	32.125	87.725	18.575	30.725	22.35	18.45	35.7	29.2	38.475	27.75	53.675
40.65	37.85	49.875	30.55	75.675	44.675	42.4	45.15	49.8	39.4	58.6	41.4	62.525	5.525	57.85	41.35
52.775	36.075	55.15	14	41.975	22	55.325	35.425	55.825	44.55	42.825	51.95	46.375	64.95	21.65	30.375
31.7	27.95	35.425	49.625	40.75	24.3	32.525	41.325	49.925	36.35	40.95	40.45	42.625	51.425	73.275	55.2
53.525	68.95	37.625	43.15	55.85	48.375	59.7	33.125	50.95	16.425	50.725	22.85	66.125	64.65	59.875	51
4.9	46.675	18	41.825	26.575	25.225	29.175	46.15	47.375	34.025	39.65	46.225	28.25	39.225	42.9	52.075
44.15	82.775	27.7	41.55	55.375	76.125	73.8	44.675	28.675	18.325	48.475	33.725	52.275	29.15	53.625	33.925
42.1	43.075	52.625	31.425	39.35	30.725	15.575	33.775	31.875	42.4	26.375	41.5	46.975	79.575	45.575	68.625
25.425	64.375	52.75	48.625	64.35	58.25	65.325	22.35	39.3	22.35	43.65	21.725	35.675	66.85	35.225	58.275
51.25	72.1	60.95	37.4	59.05	50.475	51.7	4.5	44.35	30.275	40.4	28.85	44.275	48.025	59.05	41.675
26.95	44.1	40.9	49.425	21.725	41.875	57.575	28.625	37.7	39.275	55.85	29.225	62.725	45.925	34.25	46.525
86.85	47.325	42.775	26.125	60.55	50.925	29.775	47.975	47.175	8.95	48.05	15.375	41.075	64.475	69.15	17.375
51.55	77.35	43.725	48.625	77.075	63.725	77.375	34.05	51.825	36.225	51.7	25.4	47.675	69.15	69.15	55.2
55.975	23.7	25.275	41.425	59.175	43.575	73.65	36.525	51.375	50.25	76.125	60.275	63.95	45.375	40.425	74.75
64.025	46.625	83.225	32.8	42.225	26.075	69.175	28.4	83.55	38.825	60.525	51.875	39.325	47	73.9	55.95
25.475	49.6	78.55	50.425	47.875	44.525	35.025	47.875	30.175	42.2	67.225	35.85	56.225	15.575	71.8	53.15
79.075	71.1	68.525	37.3	60.5	77.1	14.725	47.625	71.525	29.7	62.175	47.275	32.275	77.925	75.325	59.025
42.8	47.425	10.875	45.75	58.775	39.625	54.7	35.725	51.65	42.875	47.375	49.575	67.575	34.275	50.875	40.25
29.35	36.225	51.875	43.1	37.625	49.025	54.7	41.7	13.45	30	22.15	23.375	67.225	55.6	52.675	39.225
47.425	80.5	59.1	44.925	68	57.65	81.125	52.75	51.75	39.675	32.925	38.85	80.1	54.65	56.5	48.15
51.175	67.1	56.4	47.3	40.8	29.975	12.825	37.975	20.675	21.95	15.975	12.15	20.025	21.675	53.075	21.175
35.75	38.45	5.075	20.45	5.075	46.425	31.175	36.7	47.85	19.275	62.475	15.95	46.925	51.375	33.1	46.725
63.675	83.875	21.025	46.725	47.05	54.075	68.05	20.775	49.025	39.525	82.9	31.5	47.325	45.925	53.475	26.1
54.175	54.175	14.075	16.15	21.5	49.275	0	17.3	51.675	31.8	22.525	47.95	30.95	68.175	18.775	31.7
56.175	40.1	22.95	17.125	50	80.675	50.225	28.825	43.175	37.975	77.125	37.425	26	72.7	54.75	63.475
53.675	49.15	66.675	37.05	63.325	58.825	43	50.875	20.675	25.725	62.25	25.075	49.4	14.575	42.825	34.225
51.8	36.925	37.95	12.125	39.9	13.95	61.475	17.5	53.875	22.275	58.45	12.575	39.475	46.55	37.8	37.225
40.825	62.725	40.225	49.425	61.25	66.525	69.525	51.2	47.8	16.5	58.825	36.35	57.475	67.525	22.375	55.7
51.625	15.625	43.075	27.175	33.725	47	39.3	49.8	50.2	43.925	52.45	45.075	32	38.9	33.875	34.675
43.275	78.65	60.15	50.45	70.125	39.175	82.95	60.95	29.125	17.175	43.475	19.3	13.25	40	45.7	34.55
52.55	38.3	52.15	19.675	50.775	30.625	54.6	40.375	26.3	24.625	47.1	41.675	36.225	56.55	56.075	22.175
63.7	51.825	70.7	33.2	63.55	42.975	38.025	32.45	49.55	23.225	48.2	22.575	43.1	26.525	50.475	32.025
44.6	78.175	48.3	68.5	74.7	80.225	52.05	63.25	61.525	45.95	43.375	42.575	46.475	74.7	72.35	83.9
49.2	47.075	52.725	32.825	50.75	36.325	0	39.55	65.625	25	57.625	24.825	37.1	38.025	74.5	55.65
79.225	22.75	83.25	68.85	73.9	72.45	72.65	70.5	61.85	49.275	71.575	78.475	88.575	75.475	63.55	73.9
69.925	21.675	64.725	52.025	43.8	67.05	48.25	33.975	73.775	40.7	76.1	37.95	72.875	52.45	74.3	75.625
7.425	7.9	8.525	3.7	0	7.925	4.075	2.25	3.025	0	33.275	0	0	27.65	4.325	36.825
35.425	49.025	0	27	27.8	5.35	0	28.475	23.8	18.225	32.95	11.525	39.7	43.75	59.275	46.175
45.6	18.9	50.65	19.1	38.2	31.925	0	16.575	63.225	18.3	35.7	43.35	33.8	65.3	30.425	55.375
39.575	59.625	50.65	35.025	81.825	41.575	39.7	61.65	30.075	16.725	29.85	34.925	60.875	34.575	16.525	32.6
64.125	78.075	82.05	38.95	67.475	75.275	34.75	72.55	44.7	28.675	50.95	45.5	51.05	56.15	81.45	41.175
44.875	66.15	29.1	21.125	32.575	39.8	48.925	23.075	31.025	34.475	73.95	30.05	57.05	66.775	28.025	54.675
56.6	86.075	80.975	42.725	51.75	52.325	66.675	45.275	33.675	15.6	46.4	26.925	12.375	60.85	53.175	29.75
52.125	40.55	45.6	36.4	62.025	37.425	40.5	44.925	24.5	25.625	0	28.15	36.275	25.95	33.25	42.6
85.375	44.925	87.35	58.625	66.325	59.475	67.2	34.5	71.45	49.175	89.9	52.425	55.975	52.225	64.725	76.625
30.4	37.675	5.65	14.325	24.075	33.75	8.05	40.95	28.9	23.85	42.425	17.7	57.925	22.1	70.7	4.5
19.475	34.25	5.6	30.95	49.025	34.525	0	25.95	17.15	23.825	23.3	6.85	4.45	22.925	42.05	13.475
23.875	63.975	66.875	60.475	94.75	63.3	91.2	38.4	40.55	29.925	43.1	41.7	31.75	22.95	69.8	78.575
52.325	44.5	61.25	38.375	50.325	29.45	37.625	5.65	50.95	19.575	48.675	25.2	16.475	21.5	19.8	43.8
52.1	43.05	75.9	58.225	56.025	83.35	0	55	63.8	36.95	53.6	44.275	57.925	45.65	67.025	53.2
59.575	79.75	65.375	43.325	94.5	76.475	46.325	49.225	41.65	44.125	42.075	31.425	50.575	73.675	49.525	49.55
69.1	65.8	34.1	43.2	51.525	38.775	42.525	49.55	46	28.875	77.525	30.6	74.65	66.525	65.975	65.75
38.775	82.125	37.925	38.575	39.15	21.65	65.75	33.425	54	32.7	74.925	47.85	32.275	76.475	50.7	77.025
25.55	57.1	48.3	62.675	38.85	23.85	36.4	47.1	50.1	16.05	70.525	10.5	69	44.725	46.1	76.275
57.475	56.15	75.1	15.05	64.15	33.2	44.125	29.25	38.7	45.825	33.225	69.275	21	50.475	28.675	61.425
53.025	20.575	32.4	54.35	64.325	73.6	0	39.3	41.425	35.2	77.975	42.4	44.3	52.65	23.975	20.425
66.725	50.975	50.225	33.025	33.9	26.475	39.3	29.725	45	31.975	23.2	31.9	52.125	44.075	43.525	49.025
65.075	61.25	71.025	43.1	41.575	28.9	91.225	42.5	47.075	15.45	59.225	12.45	47.35	48.525	39.425	65.725
83	21.625	44.95	28.3	51.725	27.125	56.575	35.825	42.125	22.675	50.7	26	72.925	30.2	56.3	57.6
44.8	73.975	43.575	54.825	70.925	47.425	60.7	32.575	60.8	28.975	59.025	25.4	70.9	62.475	29.925	57.675
53.9	48.325	39	29.85	55.8	48.75	57.25	18.575	43.6	24.275	32.8	39.35	72.225	45.575	46.75	43.275
62.8	23.25	60.75	46.325	53.525	47.9	47.9	30.475	42.05	29.275	70.775	46.65	47.7	49.7	36.7	36.575
84.425	49.85	71.75	32.375	38.15	66.625	73.35	48.45	60.2	43.3	0	33.7	58.125	43.125	50.7	57.325
65.375	78.95	8.475	54.475	47.5	65.7	37.825	59.65	43.175	52.45	46.5	24.625	62.25	42.275	55.3	75.425
49.6	65.425	82.125	43.9	61.7	57	42.275	28.575	21.475	31.95	47.175	42.35	40.95	54.925	40.025	45
31.625	37.725	31.175	21.1	54.725	34.8	45.075	29.65	40.2	33.8	29.35	52.6	53.475	86.05	54.775	58.325
46.65	29.175	26.85	29.875	46.75	21.3	26.5	28.775	28.35	16.85	0	15.75	8.6	74.625	21.9	22.025
50.55	63.15	65.075	33.1	56.9	8.425	5.925	34.6	24.175	21.65	42.975	38.225	30.225	21.9	43.275	35.65
60.275	46.175	40.1	34.225	67.8	39.4	71.025	22.725	44.475	22	54.85	37.075	63.575	53.225	28.8	27.3
40.375	13.7	22.35	16.55	19.45	22.35	0	29.675	22.15	4.025	18.05	4.7	17.775	36.2	39.7	16.85
2.65	15.425	15.275	4.175	34.45	38.375	45.05	16.7	17.475	10.125	27.25	10.65	30.7	37.225	47.3	13.025
0	40.125	36.375	14.475	18.8	18.95	49.35	34.45	18.575	23.225	0	3.75	48.775	12.675	78.225	18.6
38.825	20.025	27.35	8.95	20.825	23.1	32.525	8.4	20.3	6.25	32.225	0	10.4	19.85	0	10.675
6.225	7.725	0	4.975	7.5	18.9	0	11.675	0	0	17.85	0	4.925	0	29.025	0
0	0	0	0	22.975	0	0	3.1	0	3.95	0	5.65	0	0	0	0
14.875	56.8	23.3	44.225	0	71.575	39.075	42.575	21.3	5.225	87.675	0	29.525	39.3	28.4	68.1
45.275	74.1	25.95	25.075	42.55	44.1	0	29.275	10.575	26.55	18.775	20.85	12.975	13.6	9.55	32.45
36.05	54.275	60.675	17.775	39.825	0	0	17.325	25.325	16.825	12.25	32.775	42.85	28.475	42.925	43.7
39.15	41.525	58.375	22.95	55.2	81.5	0	29.1	23.175	12	25.25	9.975	43.325	46.875	59.85	53.975
21.475	41.325	20.65	35.35	48.075	36.025	37.75	52.275	17.05	38.975	19.35	49.4	65.725	21.75	65.8	49.375
41.85	41.15	49.125	24.25	49.55	28.1	46.45	47.775	17.825	14.475	49.975	24.075	23.575	34.6	35.4	26.6
12.275	34.725	23.825	16.525	15.85	16.6	38.45	25.6	17.75	23.55	34.75	6.6	16.625	63.4	47.55	8.3
31.325	24.225	87.975	38.475	37.7	83.4	87.45	50.1	0	12.1	0	34.45	15.05	9.925	39.775	14.45
71.375	60.125	51.475	30.125	39.6	75.925	27.875	57.05	56.7	37.075	21.825	52.9	38.7	61.25	35.375	34.45
29.65	43.5	56.575	58.8	54.475	59.75	75.05	53.65	24.9	17.875	39.825	27.5	51.85	38.275	57.15	26.4
38.6	54.725	54.3	17.6	54.4	46.175	42.025	47.125	60.7	23.1	32.85	37.475	26.975	60.525	13.725	50.225
18.325	25.7	45.15	12.7	32.175	46.625	45.275	23.925	53.3	14	63.05	28.625	36.75	37.075	0	44.125
59.225	61.075	19.325	4.45	35.125	11.675	57.15	24.475	46.075	27.175	85.925	29.525	33.075	74.5	38.525	27.9
25.275	13.4	37.475	4.7	31.925	9.575	24.525	15.95	23.4	15.45	15.675	12.275	11.85	24.225	30.4	28.375
19.725	75.25	29.925	27.4	65.725	47.825	53.125	39.075	34.025	19.65	30.575	31.025	36.325	13.05	51.05	40
23.15	27.925	15.8	16.925	19.725	28.125	23.7	0.8	25.2	10.775	23.625	32.2	7.1	40.9	5.9	46.15
12.975	14.425	20.8	0	22.05	12.6	29.975	9.975	13.725	14.425	0	14.025	0	22.925	19.275	67.725
26.05	3.975	7.325	0	22.35	6.325	8.85	6.3	0	13.275	0	7.75	7.925	29.075	12.375	22.475
20.25	18.475	0	3.375	28.375	6.325	29.675	5.125	0	3.35	16.95	6.85	7.175	21.675	21.075	19.275
12.325	20	33.325	0	21.3	7.975	99.175	0	19.975	23.3	79.325	38.725	0	45.25	27.7	33.275
10.275	0	0	0	0	0	0	0	16.25	5.9	0	0	0	0	0	0
2.325	0	0	0	0	0	0	0	0	0	0	0	0	0	0	0
0	0	0	0	0	0	0	0.9	0	0	0	0	0	0	0	0
0	0	0	0	0	0	0	0	7.125	2.725	0	9.75	0	14.1	0	9.425
0	0	0	0	0	0	0	0	0	0	0	0	0	0	0	0
0	0	0	0	0	0	0	0	0	0	0	0	0	0	0	0
0	0	0	0	0	0	0	0	0	0	0	0	0	0	0	0
0	0	0	0	0	0	0	0	0	0	0	0	0	0	0	0
0	0	0	0	0	0	0	0	0	0	0	0	0	0	0	0
17.625	0	0	0	0	0	0	0	0	0	0	0	0	0	0	0
0	0	0	0	0	0	0	0	0	0	0	4.575	0	0	0	0
0	0	0	0	0	0	0	0	0	0	0	0	0	0	0	0
0	0	0	0	0	8.4	0	1.05	4.325	3.675	0	0	3.075	6.05	8.75	9.5
0	0	0	0	0	0	0	0	0	0	0	0	0	0	0	0
0	0	0	0	0	0	0	0	0	0	0	0	0	0	0	0
0	0	0	0	0	0	0	0	0	0	0	0	0	0	0	0
0	0	0	0	0	0	0	0	0	0	0	0	0	0	0	0
16.075	0	26.425	0	0	2.9	23.15	4.575	3.15	0	0	0	0	4.275	2.425	11.125
0	0	0	0	0	0	0	0	8.725	0	36.175	5.075	3.4	20.15	9.65	24.875
0	0	0	0	0	0	0	1.95	0	0	0	0	31.65	0	22.625	0
0	0	0	0	0	0	0	0	0	0	0	0	0	0	0	0
0	0	5.675	0	4.45	0	4.225	0	0	0	0	0	0	0	0	0
0	0	0	0	0	0	0	0	0	0	0	0	0	0	0	8.1
3.6	4.4	2.2	0	2.5	2.5	1.175	4.475	0	0	3.975	0	0	1.9	0.775	0
10.875	11.55	15.925	12.35	6.775	5.75	0	6.8	0	0	34.65	5.875	3.65	6.875	6.9	0
0	0	0	0	0	0	0	0	0	0	0	0	0	0	12.55	0
0	0	0	0	0	0	0	0	0	0	0	0	0	0	1.25	0
0	0	0	0	0	0	0	0	0	0	0	0	0	0	0	0
0	0	0	0	0	0	0	0	0	0	0	0	0	0	0	0
0	0	0	0	0	0	0	0	0	0	5.275	5.65	0	0	0	0
0	0	0	0	0	0	0	0	0	0	0	0	0	0	0	0
0.875	27.075	14.5	0	22.525	10.95	0	7.8	0	19.55	4.7	6.725	13	7.375	11.65	7.175
6.475	77.025	70.55	10.55	0	23.275	45.5	3.125	16.7	12.175	31	3.2	17.075	58.125	48.875	19.825
10.3	18.375	0	10.75	16.925	4.55	0	12.575	19.4	4.575	10.45	9.275	15.05	20.4	32.325	2.95
23.85	0	8.775	6.7	0	11.9	0	15.525	22.425	15.05	5.525	25.525	18.8	31.825	9.4	26.075
18.45	63.45	42.725	14.675	28.975	44.45	79.75	20.975	37.925	30.525	21.3	45.975	18.55	52.3	55.9	48.25
38.7	65.25	66.575	18	69.425	52	51	16.2	48.175	40.25	43.5	15.725	42.675	36	63.425	49.55
36.55	12.075	20.875	3.625	11.45	8.325	90.275	12.05	0	11.6	8.25	12.075	0	61.675	4.85	3.525
6.8	43.825	65.95	26.375	42.175	40.6	24.775	29.425	12.8	11.875	39.75	4.875	4.7	0	10.175	46.9
25.85	74.85	38.1	37.425	54	78.55	69.35	32.15	55.775	34.225	41.325	38.475	53.25	62.225	65.75	61
44	72.575	63.375	40.15	75.15	77.275	0	39.125	40.5	11.925	28.85	50.95	57.9	28.1	60.125	33.425
46.1	72.425	45.6	45.175	49.975	66.075	84.575	34.25	28.275	10.4	41.3	38.775	55.05	19.525	80.7	35.225
58.725	28.925	53.65	21.825	17.525	55.65	67.5	14.625	29.7	26.825	24.425	31.025	44.225	48.6	47.4	72.4
35.425	28.275	39.25	32.8	49.125	34.05	35.25	36.325	42.375	27	56.25	32.025	44.25	51.725	38.3	49.65
46.025	62.675	32.15	29.175	30.95	57.675	43.75	57.15	32.8	17.1	32.225	15.925	35.85	32.05	37.475	33.15
75.35	41.65	27.3	45.15	40.05	50.575	0	36.425	49.3	54.95	28.4	39.2	36.275	73	60.75	55.475
0	0	0	0	11.5	0	0	12.975	19.3	26.525	57.35	4.275	22.375	46	16.95	28.55
21.975	42.375	53.525	9.65	10.95	17.425	0	9.425	7.925	16.825	14.45	6.825	10.3	75.85	20.325	19.775
50.375	46.3	72.025	45.75	33.375	59.225	51.725	34	58.625	15.75	9.375	18.475	62.575	33.7	69.35	48.075
25.425	0	16.1	21.4	20.325	37.525	35.95	58.7	45.125	43.375	51.425	35.925	49.275	30.475	50.925	34.875
38.275	31.475	13.6	16.2	24.75	44.85	28.325	24.375	24.825	10.5	53.225	26.15	22.75	13.075	65.225	43.9
72.7	31.7	54.3	19.875	51.525	21.025	70.95	17.05	26.025	9.575	35.5	39.75	45.375	37	14.5	13.55
56.425	44.8	46.675	25.675	62.95	24.8	49.325	27.25	39.35	26.65	59.375	31.3	62.1	37.95	41.325	51.5
58.25	33.35	47.05	21.1	23.7	28.875	55.275	54.05	35.15	22.025	44.65	53.325	26.075	49.1	77.45	38.125
53.6	41.1	0	33.55	40.475	13.75	5.625	33.325	42.25	28.025	38.25	48.975	32.45	93.875	72.525	58.775
71.075	30.85	24.525	37.725	48.75	46.625	0	47.85	19.125	19.85	53.1	31.125	16.975	46.325	16.2	59.475
32.1	35.975	62.725	45.275	49.275	41.3	37.8	32.85	16.65	25.6	36.275	26.775	61.1	48.225	63.75	20.475
48.05	40.95	48.175	29.025	40.45	28.3	3.45	45.2	38.825	24.975	32.575	35.35	35.25	56.525	40	75.8
49.075	90.725	89.825	37.85	35.65	43.65	0	33.75	32.1	23.925	50.275	18.95	6.975	52.75	44.875	30.7
52.15	41.425	79.15	40.975	53.975	25.625	32.675	47	33.975	20.975	63.7	26.4	55.525	89.3	50.25	63.925
42.85	57.55	29	47.575	88.9	56.5	0	56.175	45.225	39.3	93.375	36.175	41.275	24.5	76.625	64.975
37.725	76.05	70.475	65.5	68.525	70.6	63.275	42.3	45.125	16.9	62.5	45.275	44.7	64.725	57.075	54.325
42.25	26.05	72.575	19.15	27.475	29.65	24.175	31.925	42.55	17.225	53.2	39.3	34.425	29.9	30.55	67.375
75.325	57.15	66.575	29.325	61.175	56.925	63.375	37.65	36.225	47.85	42.975	34.925	62.525	0	24.7	49.05
39.9	22.4	43.475	45.35	33.8	43.775	0	56.1	26.5	13.85	68.6	19.475	60.075	11.725	67.35	32.175
85.175	55	50.675	47.375	27.975	45.175	0	27.825	80.075	48.05	68.25	53.725	57.45	29.975	26.325	89.55
62.4	49.025	60.2	40	41.45	41.025	45.75	25.15	47.475	28	60.275	28.85	58.15	37.15	73.85	36.775
29.1	37.125	34.3	42.8	40.725	38.55	30.7	33.925	24.4	41.2	13.15	47.7	75.85	39.75	37.1	62.65
69.275	75.2	17.375	29.025	60.95	58.4	0	40.075	30.05	23.45	80.55	22	62.575	20.425	62.7	50.625
49.275	79.725	24.475	56.6	28.925	48.5	50.15	53.15	34.675	30.025	69.15	27.625	41.2	8.85	70.175	53.5
75.975	75.025	74.1	44.775	78.025	58	82.5	60.125	72.125	37.725	73.1	51.8	33.35	42.55	84.6	58.3
33.225	60.725	54.05	38.075	59.25	48.2	57.125	45.975	42.075	41.65	39.225	45.6	29.25	57	39.925	53.175
52.525	75.75	67.8	62.075	53.65	47.725	74.4	49.925	45.675	16.2	65.7	43.65	57.175	86.75	41.175	51.1
62.25	61.65	53.425	41.3	20.375	40.325	65.775	42.275	57.1	36.35	90.85	51.75	53.875	33.175	90.25	50.6
10.9	26.825	67.9	49.125	74.725	67.6	47.575	32.95	49.35	26.55	43.75	27.475	32.2	44.125	82.3	42.675
76.875	39.275	71.15	9.7	43.85	39.65	38.15	47.075	61.05	39.225	30.975	55.175	41.625	79.95	20.7	68.95
42.725	38.55	44.7	31.875	54.275	57.925	73.825	32.35	21.025	27.825	39.7	33.025	65.35	22.875	68.55	8.625
61.725	44.775	80.4	73.575	88.025	38.7	50.075	45.75	24.85	30.4	87.55	17.425	57.525	50.625	22.875	21.575
52.625	73.65	59.225	50.375	24.375	63.7	24.275	75.3	22.425	17.9	30.8	27.375	37.825	54.675	55.45	21
56.5	81.35	83.8	55.35	86.025	63.125	63.775	57.3	44.125	55.55	52.875	47.475	59.8	29.95	59.075	54
23.25	24.05	68.625	63.75	55.425	69.775	11.475	68.625	57.225	40.075	63.275	42.2	31.925	75.95	6.075	38.225
56.7	77.05	84.55	30.275	80.65	20.5	84.475	38.725	78	49.925	42.075	61.4	50.225	79.85	54.1	79.925
62.175	70.5	65.625	44.425	49.775	58	74.65	47.3	44.05	30.475	83.325	35.725	64.725	47.975	56.75	51.525
44.325	39.725	55.35	49.2	18.9	43.4	34.8	39.25	42.475	26.025	65.1	32.5	41.25	24.775	60.45	68.825
35.925	82.075	32.05	64.375	45.45	39.5	21.75	46.075	45.25	29.875	78.425	16.4	45.425	43.025	60.625	38.6
49.075	49.4	26.125	56.8	76.825	53.25	29.675	60.6	39.325	36.225	50.7	24.825	46.15	36.125	42.85	47.5
30.8	61.45	55.55	40.775	39.275	49.275	61.225	45.575	37.775	42.925	69.725	41.975	71.1	71.975	58	44.45
66.1	85.575	0	49.2	66.475	68.825	0	52.575	66.95	51.85	78.225	62.475	69.025	81.25	0	53.5
62.95	36.375	44.225	55.275	74.25	51.875	82.675	38.125	55.725	55.275	42.325	62.25	58.275	81.25	44.275	55.05
80.475	62.675	70.775	47.975	69.575	28.975	15.975	47.025	52.9	28.2	53.575	53.225	41.6	60.8	73.225	43.875
85.825	36.3	15.125	18.725	52.375	50.575	58.075	31.1	72.225	41.5	64.1	50.175	48.375	89.45	72.475	46.825
21.025	66.825	51.275	74.025	20.85	73.5	29.025	55.75	8.25	18.975	60.9	27.775	53.5	32.3	67.3	22.375
68.925	25.4	32.775	54.525	70.5	50.35	48.45	47.275	38.225	42.025	76.7	37	61.75	63.15	61.2	64.275
51.55	73.525	65.125	17.2	60.675	40.525	0	22.675	42.85	32.975	56.725	31.325	45.075	66.7	17.375	67.2
48.75	67.8	93.55	32.925	72.15	41.45	50.375	28.35	68.525	58.7	71.3	56.575	78.95	28.425	63.75	91.625
55.9	58.275	61.475	37.15	41.9	27.775	28.575	31.1	31.975	42.7	43.2	33.675	50.575	54.725	70.125	50.825
75.475	59.95	69.375	78.35	26.025	30.825	0	47.95	33.025	15.35	52.175	14.725	48.85	65.225	59.075	37.625
56.65	49.7	52.875	58.6	68.6	82.225	59.875	50.45	55.625	29.475	41.5	33.675	20.25	54	36.675	57.05
62.6	63.45	62.525	40.2	54.725	48.375	63.275	46.775	43.475	24.6	24.375	32.925	67.8	46.7	87.55	48.175
42.85	43.125	0	23.675	27.75	17.225	80.95	35.55	32.925	39.65	58.175	67.175	14.775	82.6	17.95	54.675
21.775	55.3	83.725	38.475	52.225	16.575	49.3	45.825	18.7	36.6	42.575	40.1	38.125	51.975	83.725	62.15
71.1	0	51.925	51.45	69.35	41.675	0	40.225	62.5	32.825	59.975	39.8	52.975	68.9	27.6	46.325
46.025	48.275	54.925	38.05	64.325	37.6	0	51.275	25.4	41	47.325	37.55	29.6	68.325	8.125	18.175
51.5	72.825	44.3	31.375	40.6	56.975	0	53.825	54.775	25.475	30.825	42.575	51.625	30.375	39.025	43.4
62.2	36.2	76.325	39.125	66.8	50.625	93.25	19.15	27.525	20.5	48.225	30.15	19.225	60.175	12.65	77.825
50.175	57.725	66.175	22.4	79.875	44.8	91.65	47.025	35.35	28.075	32.975	23.7	44.1	71.4	71.25	59.825
28.575	66.2	57.55	54.375	62.25	33.4	47.925	23.875	50.15	26.15	77.65	38.175	52.65	21.525	48.925	28.125
78.85	47.925	77.5	12.125	73.45	38.675	45.2	56.55	43.775	18.1	71.1	49.225	52.725	62.675	56.1	51.225
45.15	77.5	62.4	38.825	70.425	66.65	81.5	56.325	6.225	19.275	14.675	8.025	52.875	79.75	57.35	29.35
46.225	51.675	25.05	34.375	46.225	40.625	53.4	53.3	58.4	26.575	62.6	26.75	57.4	57.775	77.2	27.325
42.55	29.025	53.125	42.95	39.95	65.35	57.625	18.6	75.2	21.25	38.825	36.575	49.475	54.3	20.825	67.875
40.925	47.325	59.3	47.1	61.175	47.4	34.675	54.5	52.4	42.4	12.525	70	35.15	65.825	47.575	44.675
29.125	39.8	42.05	23.75	24.925	0	7.275	24.85	17	16.125	3.25	11.7	22.7	27.95	0	29.875
69.8	57.525	0	24.325	10	28.8	0	14.025	43.675	8.5	53	26.05	49.45	84.725	44.675	70.725
53.575	49.575	13.75	23.8	46.075	43.125	50.825	19.925	20.25	11.375	39.2	17.525	27.925	34.525	16.7	43.65
29.425	76.275	4.75	38.925	77.3	68.45	51.95	32.7	25.425	31.35	48.8	27.625	56.1	65.775	68.075	71.5
83.975	7.125	39.15	41.875	44.25	46.925	11.15	33.2	59.025	53	51.225	59.575	42.55	85.05	29.4	47.75
37.85	42.325	16.925	35.875	19.9	26.8	36.25	59.125	51.15	27.075	35.975	14.75	56.875	55.575	85.5	57.725
48.2	39.1	19.025	32.3	53.3	30.225	17.975	44.7	15.275	28.05	40.125	49.8	36.075	41.525	43.85	40.025
56.075	81.25	67.25	40.75	73.225	57.9	67.275	28.95	44.2	40.225	66.325	48.225	71.375	43.175	11.525	35.975
75.025	79.875	19.55	26.025	82.2	37.575	7.55	31.85	59.9	12.7	81.5	38.85	49.575	78.1	84.2	55.725
39.65	35.8	69.55	47.625	56.075	40.05	36.825	27.525	13.575	27.8	19.35	18.45	15.825	26.075	54.575	34.95
49.4	83.5	62.025	58.325	58.225	61.525	68.725	46.7	56.2	27.1	18.2	31.8	50.55	58.275	8.375	47.675
43.525	84.7	75.325	50.3	68.275	78.25	43.2	40.525	67.625	30.75	55.2	72.85	83.575	49.45	77.55	72.325
43.025	42.275	35.25	30.7	42.7	51.625	61	54.2	20.5	20.15	56.6	23.425	30.975	29.475	10.15	23.95
65	83.6	24.15	66.475	61.625	55.825	60.2	64.775	50.675	33.825	79.925	37.875	51.225	84.45	78.2	92.3
47.625	41.6	69.5	51.375	36.375	17.775	55.075	29.425	22.5	34.65	59.15	28.875	31.4	42.5	10.9	40.3
38.475	68.325	53.925	37.2	44.875	57.35	48	57.925	42.075	16.95	35.45	26	69.475	46.7	54.075	43.275
12.45	61.575	31.2	27.1	58.5	42.925	9.275	42.05	27.825	23.7	35.05	25.6	37	25.025	61.9	34.75
51.6	22.3	46.2	13.75	15.35	28.4	84.2	16.225	24.175	22.875	35.375	48.275	29.6	43.975	40.075	73.25
84.825	61.375	96.075	55.95	66.375	62.275	74.4	55.375	65.425	49.375	78.325	69.05	64.525	82	73.425	68.075
49.875	75.325	60.15	43.8	61.55	33.975	0	55.775	32.275	40	50.3	55.425	49.225	46.85	6.85	39.8
71.45	46.95	77	30.925	32.975	34.35	34.2	51.35	48.525	34.1	25.35	41.9	67.375	28.125	54.675	28.7
78.975	72.55	74.95	43.925	80.075	63.8	49.35	46.275	57.2	47.6	71.9	40.725	37.75	74.525	38.225	65.725
24.3	59.025	42.575	56.025	67.525	47.125	47.775	37	45.5	24.275	68.075	21.975	62.85	52.55	96.125	45.475
27.725	56.85	35.825	42.75	33.975	43.975	63.55	36.025	27.025	15.675	36.4	15.075	30.225	37.675	46.425	21.4
62.125	74.425	64	69	59.9	66.8	95.275	46.025	23.675	15.775	68.875	49.975	64.15	19.375	26.5	59.725
70.125	17.175	76.65	22.425	38.7	36.875	52.525	12.7	26.1	36.525	24.775	38.2	27.9	10.2	60.275	67.625
56.65	33.475	0	25.2	56.525	69.925	0	24.075	27.325	35.35	21.675	34.95	46.425	69.225	35.5	41.625
[truncated: 41,201 more rows]
