# Supplementary material for: Global sleep homeostasis reflects temporally and spatially integrated local cortical neuronal activity
Source: eLife. 2020 Jul 2;9:e54148. doi: 10.7554/eLife.54148 (PMC7332296; doi:10.7554/eLife.54148)
Supplement: Figure 4—source data 1. [file elife-54148-fig4-data1.zip › Figure 4/Parameters-Off-Period-Detection.csv]

Mouse	LFP channel	LFP amplitude threshold (uV)	ISI duration theshold (ms)
1	1	150.53	65
1	2	154.28	95
1	3	152.1	75
1	4	155.34	105
1	5	156.15	75
1	6	155.02	95
1	7	159.33	85
1	8	147.34	65
1	9	137.95	75
1	10	138.87	95
1	11	155.08	95
1	12	147.93	55
2	1	226.04	105
2	2	220.22	120
2	3	220.5	15
2	4	211.53	120
2	5	209.29	25
2	6	218.77	15
2	7	209.8	55
2	8	223.35	15
2	9	212.41	95
2	10	264.59	85
2	11	203.63	120
2	12	243.6	85
2	13	202.72	45
2	14	229.34	35
2	15	196.75	15
2	16	208.96	105
3	1	91.048	35
3	2	128.39	15
3	3	128.1	55
3	4	130.36	45
3	6	144.29	105
3	7	145.26	75
3	8	134.69	85
3	9	134.3	120
3	10	152	85
3	11	142.04	35
4	2	102.03	95
4	3	99.45	85
4	4	88.053	115
4	5	90.559	75
4	6	81.979	75
4	7	99.734	65
4	8	152.35	55
4	9	80.006	65
4	10	102.22	75
5	1	134.63	85
5	2	111.01	120
5	3	123.91	120
5	4	118.19	120
5	5	120.31	75
5	6	106.84	105
5	7	115.14	55
5	8	162.24	75
5	9	178.63	65
5	10	146.12	65
5	11	193.51	65
5	12	153.38	55
6	1	145.42	15
6	2	129.87	75
6	3	144.88	55
6	4	135.01	120
6	5	142.1	35
6	6	127.38	35
6	7	133.53	15
6	8	134.84	15
6	9	133.93	120
6	10	166.76	95
6	11	127.82	75
6	12	160.04	120
6	13	127.26	120
6	14	146.21	35
6	15	128.16	15
6	16	139.77	95
