# Supplementary material for: Global sleep homeostasis reflects temporally and spatially integrated local cortical neuronal activity
Source: eLife. 2020 Jul 2;9:e54148. doi: 10.7554/eLife.54148 (PMC7332296; doi:10.7554/eLife.54148)
Supplement: Figure 5—source data 1. [file elife-54148-fig5-data1.zip]

Archive with 27 entries (25 files):
- Figure 5/Model Parameters/
- Figure 5/Model Parameters/Parameters-Classic-Model-Off-Mouse-1.csv
- Figure 5/Model Parameters/Parameters-Classic-Model-Off-Mouse-2.csv
- Figure 5/Model Parameters/Parameters-Classic-Model-Off-Mouse-3.csv
- Figure 5/Model Parameters/Parameters-Classic-Model-Off-Mouse-4.csv
- Figure 5/Model Parameters/Parameters-Classic-Model-Off-Mouse-5.csv
- Figure 5/Model Parameters/Parameters-Classic-Model-Off-Mouse-6.csv
- Figure 5/Model Parameters/Parameters-FR-Model-Off-Mouse-1.csv
- Figure 5/Model Parameters/Parameters-FR-Model-Off-Mouse-2.csv
- Figure 5/Model Parameters/Parameters-FR-Model-Off-Mouse-3.csv
- Figure 5/Model Parameters/Parameters-FR-Model-Off-Mouse-4.csv
- Figure 5/Model Parameters/Parameters-FR-Model-Off-Mouse-5.csv
- Figure 5/Model Parameters/Parameters-FR-Model-Off-Mouse-6.csv
- Figure 5/Model Process S/
- Figure 5/Model Process S/Process-S-Classic-Model-Off-Mouse-1.csv
- Figure 5/Model Process S/Process-S-Classic-Model-Off-Mouse-2.csv
- Figure 5/Model Process S/Process-S-Classic-Model-Off-Mouse-3.csv
- Figure 5/Model Process S/Process-S-Classic-Model-Off-Mouse-4.csv
- Figure 5/Model Process S/Process-S-Classic-Model-Off-Mouse-5.csv
- Figure 5/Model Process S/Process-S-Classic-Model-Off-Mouse-6.csv
- Figure 5/Model Process S/Process-S-FR-Model-Off-Mouse-1.csv
- Figure 5/Model Process S/Process-S-FR-Model-Off-Mouse-2.csv
- Figure 5/Model Process S/Process-S-FR-Model-Off-Mouse-3.csv
- Figure 5/Model Process S/Process-S-FR-Model-Off-Mouse-4.csv
- Figure 5/Model Process S/Process-S-FR-Model-Off-Mouse-5.csv
- Figure 5/Model Process S/Process-S-FR-Model-Off-Mouse-6.csv
- Figure 5/Source Data Legend.pdf
