# Supplementary material for: Global sleep homeostasis reflects temporally and spatially integrated local cortical neuronal activity
Source: eLife. 2020 Jul 2;9:e54148. doi: 10.7554/eLife.54148 (PMC7332296; doi:10.7554/eLife.54148)
Supplement: Figure 5—source data 1. [file elife-54148-fig5-data1.zip › Figure 5/Model Parameters/Parameters-Classic-Model-Off-Mouse-1.csv]

	LFP 1	LFP 2	LFP 3	LFP 4	LFP 5	LFP 6	LFP 7	LFP 8	LFP 9	LFP 10	LFP 11	LFP 12
alpha	0.00056077	0.0001956	0.00038577	0.00013226	4.76E-05	0.00017221	0.00016003	0.00037984	0.00014325	0.0002228	0.00025933	0.0001944
beta	0.00048351	0.00026677	0.00027015	0.00029576	0.00054364	0.00041674	0.00030412	0.0003101	0.00035381	0.00031853	0.00034606	0.00046997
S0	17.834	25.344	17.975	29.094	24.507	31.351	39.621	20.696	21.121	21.514	17.45	12.745
Smax	20.96	31.043	23.628	48.388	87.898	42.555	60.5	18.742	28.95	32.59	20.475	18.394
Smin	2.7748	4.9611	0.0090182	13.922	14.584	10	10	1.4	6.3776	1.4809	1.7142	2.0804
