# Supplementary material for: Global sleep homeostasis reflects temporally and spatially integrated local cortical neuronal activity
Source: eLife. 2020 Jul 2;9:e54148. doi: 10.7554/eLife.54148 (PMC7332296; doi:10.7554/eLife.54148)
Supplement: Figure 5—source data 1. [file elife-54148-fig5-data1.zip › Figure 5/Model Parameters/Parameters-Classic-Model-Off-Mouse-2.csv]

	LFP 1	LFP 2	LFP 3	LFP 4	LFP 5	LFP 6	LFP 7	LFP 8	LFP 9	LFP 10	LFP 11	LFP 12	LFP 13	LFP 14	LFP 15	LFP 16
alpha	0.00030624	0.00016008	0.0010811	0.0001832	0.00046702	0.00040112	0.00024136	0.00015425	0.0010277	8.09E-05	0.00047285	0.00034213	0.00068579	0.0003666	0.00053402	0.00042063
beta	0.00068947	0.001	0.00049004	0.00037408	0.00029277	0.00019577	0.00040291	0.00016868	0.00036779	0.00062571	0.00016521	0.00095299	0.0003187	0.00084571	0.00012628	0.00026249
S0	20.68	34.46	27.214	23.286	34.323	42.132	20.217	42.513	22.811	23.882	30.07	21.707	47.918	24.253	41.734	23.203
Smax	46.292	48.583	40.738	38.756	54.602	45.375	50.064	53.348	27.029	74.694	43.784	45.339	48.746	50.441	45.147	42.205
Smin	7.955	23.914	11	12	17.642	25	10	16.926	1	10.781	10	9.2293	19.149	12.945	5.8765	6.561
