# Supplementary material for: Global sleep homeostasis reflects temporally and spatially integrated local cortical neuronal activity
Source: eLife. 2020 Jul 2;9:e54148. doi: 10.7554/eLife.54148 (PMC7332296; doi:10.7554/eLife.54148)
Supplement: Figure 5—source data 1. [file elife-54148-fig5-data1.zip › Figure 5/Model Parameters/Parameters-Classic-Model-Off-Mouse-3.csv]

	LFP 1	LFP 2	LFP 3	LFP 4	LFP 6	LFP 7	LFP 8	LFP 9	LFP 10	LFP 11
alpha	0.00014953	0.00028237	0.0004616	0.00016932	0.00032795	0.00046439	0.00069976	0.0008117	0.0005948	0.00087352
beta	0.00016957	0.00027041	0.00052202	0.00020766	0.00039339	0.0004356	0.00031447	0.00050793	0.00050322	0.00030783
S0	41.175	50.916	61.439	56.843	41.755	44.973	41.753	47.087	32.413	53.931
Smax	61.956	67.676	71.892	70.97	48.057	53.799	45.878	43.474	49.359	60.3
Smin	3.601	18.9	20	25.875	20.799	16.278	14.641	21.562	4.3047	20.25
