# Supplementary material for: Global sleep homeostasis reflects temporally and spatially integrated local cortical neuronal activity
Source: eLife. 2020 Jul 2;9:e54148. doi: 10.7554/eLife.54148 (PMC7332296; doi:10.7554/eLife.54148)
Supplement: Figure 5—source data 1. [file elife-54148-fig5-data1.zip › Figure 5/Model Parameters/Parameters-Classic-Model-Off-Mouse-4.csv]

	LFP 2	LFP 3	LFP 4	LFP 5	LFP 6	LFP 7	LFP 8	LFP 9	LFP 10
alpha	0.00019342	0.00019107	0.00021609	0.00070641	0.00027581	0.00028255	0.00033203	0.00041887	7.64E-05
beta	0.00014048	0.00030437	0.00020231	0.00025019	0.00029495	0.00048501	0.00018432	0.00032341	0.00027273
S0	47.923	36.712	26.377	37.314	25.532	25.82	39.061	30.813	25.506
Smax	56.529	56.659	47.755	52.903	41.684	38.048	50.307	38.033	52.688
Smin	0.45441	0.83557	1.2216	23.958	5.4	12.945	21.78	14	15.938
