# Supplementary material for: Global sleep homeostasis reflects temporally and spatially integrated local cortical neuronal activity
Source: eLife. 2020 Jul 2;9:e54148. doi: 10.7554/eLife.54148 (PMC7332296; doi:10.7554/eLife.54148)
Supplement: Figure 5—source data 1. [file elife-54148-fig5-data1.zip › Figure 5/Model Parameters/Parameters-Classic-Model-Off-Mouse-5.csv]

	LFP 1	LFP 2	LFP 3	LFP 4	LFP 5	LFP 6	LFP 7	LFP 8	LFP 9	LFP 10	LFP 11	LFP 12
alpha	3.98E-05	9.18E-05	9.30E-05	0.00026523	0.00021705	0.00023813	0.00040333	0.00028021	0.00041332	0.00022665	0.00034581	0.00035796
beta	0.00029043	0.00044897	0.00037204	0.00022291	0.00038257	0.0009696	0.00071282	0.00068505	0.00047144	0.00037032	0.00039034	0.00047101
S0	14.213	8.9685	27.276	43.126	25.251	17.3	24.62	32.335	30.823	32.704	33.091	25.58
Smax	54.837	31.292	55.87	46.748	47.676	21.38	34.929	49.187	40.116	43.239	46.57	37.469
Smin	2.9872	1.1	11	14.135	5.2925	14.066	7.6451	15.113	11.467	9.5266	12.736	7.986
