# Supplementary material for: Global sleep homeostasis reflects temporally and spatially integrated local cortical neuronal activity
Source: eLife. 2020 Jul 2;9:e54148. doi: 10.7554/eLife.54148 (PMC7332296; doi:10.7554/eLife.54148)
Supplement: Figure 5—source data 1. [file elife-54148-fig5-data1.zip › Figure 5/Model Parameters/Parameters-Classic-Model-Off-Mouse-6.csv]

	LFP 1	LFP 2	LFP 3	LFP 4	LFP 5	LFP 6	LFP 7	LFP 8	LFP 9	LFP 10	LFP 11	LFP 12	LFP 13	LFP 14	LFP 15	LFP 16
alpha	0.00035895	0.00039337	0.00033606	6.01E-05	9.88E-05	0.0001338	0.00098017	8.86E-05	0.00027993	0.00012954	0.00029863	0.00026779	0.00021038	0.00029494	0.00016963	0.00033015
beta	0.00042968	0.0004824	0.00045534	0.0010848	0.00038105	0.0011392	0.00066318	0.00049379	0.00095947	0.00049694	0.00019862	0.00032707	0.00024462	0.00046035	0.00027527	0.00034025
S0	55.806	57.09	55.149	46.102	57.784	54.262	40.009	43.145	50.56	32.556	51.881	39.801	50.072	49.904	52.955	52.68
Smax	63.05	66.372	66.754	97.624	80.069	78.135	60.726	69.701	62.676	52.409	56.581	47.139	58.236	65.591	65.658	58.027
Smin	21.78	32.126	33.967	28.722	34.397	39.593	30.555	29.831	30.128	13.545	20.493	12.395	19.602	36.3	30	20
