# Supplementary material for: Global sleep homeostasis reflects temporally and spatially integrated local cortical neuronal activity
Source: eLife. 2020 Jul 2;9:e54148. doi: 10.7554/eLife.54148 (PMC7332296; doi:10.7554/eLife.54148)
Supplement: Figure 5—source data 1. [file elife-54148-fig5-data1.zip › Figure 5/Model Parameters/Parameters-FR-Model-Off-Mouse-1.csv]

	LFP 1	LFP 2	LFP 3	LFP 4	LFP 5	LFP 6	LFP 7	LFP 8	LFP 9	LFP 10	LFP 11	LFP 12
alpha	1.61E-06	2.28E-06	1.14E-06	3.49E-06	7.12E-07	4.52E-06	5.56E-06	2.99E-06	7.40E-06	2.47E-06	3.08E-06	1.31E-06
beta	6.65E-05	1.17E-05	5.05E-05	1.06E-05	1.65E-05	1.83E-05	7.35E-06	1.42E-05	1.34E-05	1.47E-05	1.72E-05	4.00E-05
S0	18.017	25.16	17.281	29.111	26.742	27.217	32.109	16.498	20.235	21.783	15.379	12.384
Smax	33	36	40.5	46.159	81.614	36.021	59.895	19.636	22.108	33.67	18.799	15.517
Smin	7.8391	2.3825	9.8807	14.7	12.15	10.5	10	0.6048	3	0.0001351	0.2	2
