# Supplementary material for: Global sleep homeostasis reflects temporally and spatially integrated local cortical neuronal activity
Source: eLife. 2020 Jul 2;9:e54148. doi: 10.7554/eLife.54148 (PMC7332296; doi:10.7554/eLife.54148)
Supplement: Figure 5—source data 1. [file elife-54148-fig5-data1.zip › Figure 5/Model Parameters/Parameters-FR-Model-Off-Mouse-2.csv]

	LFP 1	LFP 2	LFP 3	LFP 4	LFP 5	LFP 6	LFP 7	LFP 8	LFP 9	LFP 10	LFP 11	LFP 12	LFP 13	LFP 14	LFP 15	LFP 16
alpha	2.74E-06	4.31E-06	1.67E-05	5.24E-06	0.00012303	3.84E-05	1.37E-05	2.26E-06	5.99E-06	3.26E-06	1.54E-05	3.73E-06	3.48E-05	6.67E-06	2.47E-05	1.28E-05
beta	2.45E-05	2.69E-05	1.65E-05	4.63E-05	1.86E-05	6.84E-06	1.30E-05	5.88E-06	3.58E-05	1.62E-05	7.97E-06	1.89E-05	6.16E-06	1.49E-05	5.52E-06	8.42E-06
S0	20.636	34.833	32.393	23.337	32.241	42.881	20	43.12	16.43	22.759	27.304	16.793	44.704	20.831	41.532	21.708
Smax	66.904	51.305	44.233	40.447	65	46.312	47.354	80.056	39.458	49.005	46.003	49.005	49.601	59.895	44.569	48.904
Smin	6.05	22.078	8.91	17.027	18.946	22.849	10.673	18.917	2.5625	5.9049	8.2988	2	18.15	2.1605	16.607	10.381
