# Supplementary material for: Global sleep homeostasis reflects temporally and spatially integrated local cortical neuronal activity
Source: eLife. 2020 Jul 2;9:e54148. doi: 10.7554/eLife.54148 (PMC7332296; doi:10.7554/eLife.54148)
Supplement: Figure 5—source data 1. [file elife-54148-fig5-data1.zip › Figure 5/Model Parameters/Parameters-FR-Model-Off-Mouse-3.csv]

	LFP 1	LFP 2	LFP 3	LFP 4	LFP 6	LFP 7	LFP 8	LFP 9	LFP 10	LFP 11
alpha	7.30E-06	4.83E-05	4.54E-05	4.79E-05	2.07E-05	8.88E-06	2.47E-05	4.82E-06	2.02E-05	6.06E-05
beta	3.42E-06	3.53E-06	1.18E-05	4.62E-06	2.29E-05	1.03E-05	5.86E-06	1.12E-05	2.34E-05	8.09E-06
S0	40.419	56.075	64.488	57.902	42.374	45.126	41.69	46.983	27.911	54.971
Smax	74.275	64.772	79.849	75.564	47.372	57.269	50.975	52.635	52.642	62.134
Smin	2	21.045	21.964	23.722	25.321	12	2.8459	26.971	7	26.62
