# Supplementary material for: Global sleep homeostasis reflects temporally and spatially integrated local cortical neuronal activity
Source: eLife. 2020 Jul 2;9:e54148. doi: 10.7554/eLife.54148 (PMC7332296; doi:10.7554/eLife.54148)
Supplement: Figure 5—source data 1. [file elife-54148-fig5-data1.zip › Figure 5/Model Parameters/Parameters-FR-Model-Off-Mouse-4.csv]

	LFP 2	LFP 3	LFP 4	LFP 5	LFP 6	LFP 7	LFP 8	LFP 9	LFP 10
alpha	9.21E-06	7.37E-06	5.97E-06	6.98E-06	3.32E-06	3.60E-06	1.40E-05	2.16E-06	1.12E-06
beta	3.96E-06	1.09E-05	1.10E-05	4.84E-06	1.60E-05	8.15E-06	4.29E-06	9.14E-06	5.28E-06
S0	46.15	37.393	20.959	39.507	25.118	26.708	37.655	30.72	24.155
Smax	55.079	54.591	53.144	57.252	53.144	40.517	52.998	45.962	65.399
Smin	5.1064	0.0054958	13.284	23.848	7.9499	0.0023689	19.793	16.848	8.2675
