# Supplementary material for: Global sleep homeostasis reflects temporally and spatially integrated local cortical neuronal activity
Source: eLife. 2020 Jul 2;9:e54148. doi: 10.7554/eLife.54148 (PMC7332296; doi:10.7554/eLife.54148)
Supplement: Figure 5—source data 1. [file elife-54148-fig5-data1.zip › Figure 5/Model Parameters/Parameters-FR-Model-Off-Mouse-5.csv]

	LFP 1	LFP 2	LFP 3	LFP 4	LFP 5	LFP 6	LFP 7	LFP 8	LFP 9	LFP 10	LFP 11	LFP 12
alpha	7.26E-07	1.15E-06	6.04E-06	7.04E-06	3.13E-06	1.62E-06	4.03E-06	5.00E-06	4.27E-06	5.10E-06	1.18E-06	1.25E-06
beta	1.50E-05	3.28E-05	1.54E-05	8.78E-06	1.90E-05	1.21E-05	2.62E-05	1.92E-05	1.81E-05	1.80E-05	1.54E-05	1.66E-05
S0	13.385	6.9732	27.159	45.03	25.201	16.082	24.484	31.618	32.078	31.411	33.582	26.455
Smax	41.927	24.3	41.212	42.503	54.45	22.401	33.877	51.229	42.972	42.053	95.299	81.274
Smin	1	0.6561	12.783	22.78	7.29	9	4.3047	10.935	10	13.375	15.3	7
