# Supplementary material for: Global sleep homeostasis reflects temporally and spatially integrated local cortical neuronal activity
Source: eLife. 2020 Jul 2;9:e54148. doi: 10.7554/eLife.54148 (PMC7332296; doi:10.7554/eLife.54148)
Supplement: Figure 5—source data 1. [file elife-54148-fig5-data1.zip › Figure 5/Model Parameters/Parameters-FR-Model-Off-Mouse-6.csv]

	LFP 1	LFP 2	LFP 3	LFP 4	LFP 5	LFP 6	LFP 7	LFP 8	LFP 9	LFP 10	LFP 11	LFP 12	LFP 13	LFP 14	LFP 15	LFP 16
alpha	1.09E-05	3.23E-05	2.80E-05	2.44E-06	2.26E-05	2.22E-05	5.29E-05	2.04E-06	2.01E-05	1.37E-06	1.72E-05	5.53E-06	4.56E-06	4.49E-05	8.37E-06	1.34E-05
beta	8.11E-06	1.01E-05	9.03E-06	2.04E-05	1.03E-05	1.42E-05	1.96E-05	7.92E-06	1.40E-05	1.65E-05	5.01E-06	8.94E-06	5.03E-06	8.26E-06	5.12E-06	9.68E-06
S0	56.638	58.876	55.64	44.929	56.81	54.494	50.953	42.398	50.992	33.978	49.686	41.725	50.345	50.267	52.85	55.892
Smax	71.856	71.141	69.896	82.254	88.923	69.9	96.039	82.591	51.881	98.894	64.592	57.345	65.304	71.347	68.274	69.214
Smin	19.02	30.666	31.88	26.759	31.468	31.758	31.649	25.875	23.62	10.687	21.793	5.4462	17.768	30.564	30	20.016
