# Supplementary material for: Global sleep homeostasis reflects temporally and spatially integrated local cortical neuronal activity
Source: eLife. 2020 Jul 2;9:e54148. doi: 10.7554/eLife.54148 (PMC7332296; doi:10.7554/eLife.54148)
Supplement: Figure 5—source data 1. [file elife-54148-fig5-data1.zip › Figure 5/Model Process S/Process-S-Classic-Model-Off-Mouse-1.csv]

LFP 1	LFP 2	LFP 3	LFP 4	LFP 5	LFP 6	LFP 7	LFP 8	LFP 9	LFP 10	LFP 11	LFP 12
17.834	25.344	17.975	29.094	24.507	31.351	39.621	20.696	21.121	21.514	17.45	12.745
17.836	25.345	17.977	29.097	24.51	31.353	39.624	20.695	21.122	21.517	17.45	12.746
17.837	25.346	17.979	29.099	24.513	31.355	39.628	20.694	21.123	21.519	17.451	12.747
17.839	25.347	17.981	29.102	24.516	31.357	39.631	20.694	21.124	21.521	17.452	12.748
17.841	25.348	17.984	29.104	24.519	31.359	39.634	20.693	21.125	21.524	17.453	12.749
17.843	25.35	17.986	29.107	24.522	31.361	39.638	20.692	21.126	21.526	17.453	12.75
17.844	25.351	17.988	29.109	24.525	31.363	39.641	20.691	21.127	21.529	17.454	12.752
17.846	25.352	17.99	29.112	24.528	31.365	39.644	20.691	21.128	21.531	17.455	12.753
17.848	25.353	17.992	29.114	24.531	31.367	39.648	20.69	21.13	21.534	17.456	12.754
17.85	25.354	17.995	29.117	24.534	31.369	39.651	20.689	21.131	21.536	17.457	12.755
17.851	25.355	17.997	29.119	24.537	31.37	39.654	20.688	21.132	21.539	17.457	12.756
17.853	25.356	17.999	29.122	24.54	31.372	39.658	20.688	21.133	21.541	17.458	12.757
17.855	25.357	18.001	29.125	24.543	31.374	39.661	20.687	21.134	21.544	17.459	12.758
17.857	25.358	18.003	29.127	24.546	31.376	39.664	20.686	21.135	21.546	17.46	12.759
17.858	25.36	18.005	29.13	24.549	31.378	39.668	20.686	21.136	21.549	17.46	12.76
17.86	25.361	18.008	29.132	24.552	31.38	39.671	20.685	21.137	21.551	17.461	12.761
17.862	25.362	18.01	29.135	24.555	31.382	39.674	20.684	21.139	21.553	17.462	12.763
17.864	25.363	18.012	29.137	24.558	31.384	39.678	20.683	21.14	21.556	17.463	12.764
17.865	25.364	18.014	29.14	24.561	31.386	39.681	20.683	21.141	21.558	17.464	12.765
17.867	25.365	18.016	29.142	24.564	31.388	39.684	20.682	21.142	21.561	17.464	12.766
17.869	25.366	18.018	29.145	24.567	31.39	39.688	20.681	21.143	21.563	17.465	12.767
17.871	25.367	18.021	29.147	24.57	31.392	39.691	20.68	21.144	21.566	17.466	12.768
17.872	25.368	18.023	29.15	24.573	31.394	39.694	20.68	21.145	21.568	17.467	12.769
17.874	25.37	18.025	29.153	24.576	31.395	39.698	20.679	21.146	21.571	17.467	12.77
17.876	25.371	18.027	29.155	24.579	31.397	39.701	20.678	21.147	21.573	17.468	12.771
17.877	25.372	18.029	29.158	24.582	31.399	39.704	20.677	21.149	21.576	17.469	12.772
17.879	25.373	18.031	29.16	24.585	31.401	39.708	20.677	21.15	21.578	17.47	12.773
17.881	25.374	18.034	29.163	24.588	31.403	39.711	20.676	21.151	21.581	17.471	12.775
17.883	25.375	18.036	29.165	24.591	31.405	39.714	20.675	21.152	21.583	17.471	12.776
17.884	25.376	18.038	29.168	24.594	31.407	39.718	20.674	21.153	21.585	17.472	12.777
17.886	25.377	18.04	29.17	24.597	31.409	39.721	20.674	21.154	21.588	17.473	12.778
17.888	25.378	18.042	29.173	24.6	31.411	39.724	20.673	21.155	21.59	17.474	12.779
17.89	25.38	18.044	29.175	24.603	31.413	39.728	20.672	21.156	21.593	17.475	12.78
17.891	25.381	18.046	29.178	24.606	31.415	39.731	20.672	21.158	21.595	17.475	12.781
17.893	25.382	18.049	29.181	24.609	31.417	39.734	20.671	21.159	21.598	17.476	12.782
17.895	25.383	18.051	29.183	24.612	31.419	39.738	20.67	21.16	21.6	17.477	12.783
17.896	25.384	18.053	29.186	24.615	31.42	39.741	20.669	21.161	21.603	17.478	12.784
17.898	25.385	18.055	29.188	24.618	31.422	39.744	20.669	21.162	21.605	17.478	12.785
17.9	25.386	18.057	29.191	24.621	31.424	39.748	20.668	21.163	21.607	17.479	12.787
17.902	25.387	18.059	29.193	24.624	31.426	39.751	20.667	21.164	21.61	17.48	12.788
17.903	25.388	18.061	29.196	24.627	31.428	39.754	20.666	21.165	21.612	17.481	12.789
17.905	25.39	18.064	29.198	24.63	31.43	39.758	20.666	21.166	21.615	17.482	12.79
17.907	25.391	18.066	29.201	24.633	31.432	39.761	20.665	21.168	21.617	17.482	12.791
17.908	25.392	18.068	29.203	24.636	31.434	39.764	20.664	21.169	21.62	17.483	12.792
17.91	25.393	18.07	29.206	24.639	31.436	39.768	20.663	21.17	21.622	17.484	12.793
17.912	25.394	18.072	29.208	24.642	31.438	39.771	20.663	21.171	21.625	17.485	12.794
17.914	25.395	18.074	29.211	24.645	31.44	39.774	20.662	21.172	21.627	17.485	12.795
17.915	25.396	18.077	29.214	24.648	31.442	39.778	20.661	21.173	21.629	17.486	12.796
17.917	25.397	18.079	29.216	24.651	31.443	39.781	20.661	21.174	21.632	17.487	12.797
17.919	25.398	18.081	29.219	24.654	31.445	39.784	20.66	21.175	21.634	17.488	12.799
17.92	25.399	18.083	29.221	24.657	31.447	39.787	20.659	21.176	21.637	17.488	12.8
17.922	25.401	18.085	29.224	24.66	31.449	39.791	20.658	21.178	21.639	17.489	12.801
17.924	25.402	18.087	29.226	24.663	31.451	39.794	20.658	21.179	21.642	17.49	12.802
17.925	25.403	18.089	29.229	24.666	31.453	39.797	20.657	21.18	21.644	17.491	12.803
17.927	25.404	18.091	29.231	24.669	31.455	39.801	20.656	21.181	21.647	17.492	12.804
17.929	25.405	18.094	29.234	24.672	31.457	39.804	20.655	21.182	21.649	17.492	12.805
17.931	25.406	18.096	29.236	24.675	31.459	39.807	20.655	21.183	21.651	17.493	12.806
17.932	25.407	18.098	29.239	24.678	31.461	39.811	20.654	21.184	21.654	17.494	12.807
17.934	25.408	18.1	29.241	24.681	31.463	39.814	20.653	21.185	21.656	17.495	12.808
17.936	25.409	18.102	29.244	24.684	31.464	39.817	20.653	21.187	21.659	17.495	12.809
17.937	25.41	18.104	29.246	24.687	31.466	39.821	20.652	21.188	21.661	17.496	12.81
17.939	25.412	18.106	29.249	24.69	31.468	39.824	20.651	21.189	21.664	17.497	12.812
17.941	25.413	18.109	29.252	24.693	31.47	39.827	20.65	21.19	21.666	17.498	12.813
17.942	25.414	18.111	29.254	24.696	31.472	39.831	20.65	21.191	21.668	17.499	12.814
17.944	25.415	18.113	29.257	24.699	31.474	39.834	20.649	21.192	21.671	17.499	12.815
17.946	25.416	18.115	29.259	24.702	31.476	39.837	20.648	21.193	21.673	17.5	12.816
17.948	25.417	18.117	29.262	24.705	31.478	39.84	20.648	21.194	21.676	17.501	12.817
17.949	25.418	18.119	29.264	24.708	31.48	39.844	20.647	21.195	21.678	17.502	12.818
17.951	25.419	18.121	29.267	24.711	31.482	39.847	20.646	21.197	21.681	17.502	12.819
17.953	25.42	18.123	29.269	24.714	31.484	39.85	20.645	21.198	21.683	17.503	12.82
17.954	25.421	18.126	29.272	24.717	31.485	39.854	20.645	21.199	21.685	17.504	12.821
17.956	25.423	18.128	29.274	24.72	31.487	39.857	20.644	21.2	21.688	17.505	12.822
17.958	25.424	18.13	29.277	24.723	31.489	39.86	20.643	21.201	21.69	17.505	12.823
17.959	25.425	18.132	29.279	24.726	31.491	39.864	20.642	21.202	21.693	17.506	12.825
17.961	25.426	18.134	29.282	24.729	31.493	39.867	20.642	21.203	21.695	17.507	12.826
17.963	25.427	18.136	29.284	24.732	31.495	39.87	20.641	21.204	21.698	17.508	12.827
17.964	25.428	18.138	29.287	24.735	31.497	39.873	20.64	21.205	21.7	17.509	12.828
17.966	25.429	18.14	29.289	24.738	31.499	39.877	20.64	21.207	21.702	17.509	12.829
17.968	25.43	18.143	29.292	24.741	31.501	39.88	20.639	21.208	21.705	17.51	12.83
17.969	25.431	18.145	29.295	24.744	31.503	39.883	20.638	21.209	21.707	17.511	12.831
17.971	25.432	18.147	29.297	24.747	31.504	39.887	20.637	21.21	21.71	17.512	12.832
17.973	25.434	18.149	29.3	24.75	31.506	39.89	20.637	21.211	21.712	17.512	12.833
17.974	25.435	18.151	29.302	24.753	31.508	39.893	20.636	21.212	21.715	17.513	12.834
17.976	25.436	18.153	29.305	24.756	31.51	39.897	20.635	21.213	21.717	17.514	12.835
17.978	25.437	18.155	29.307	24.759	31.512	39.9	20.635	21.214	21.719	17.515	12.836
17.979	25.438	18.157	29.31	24.762	31.514	39.903	20.634	21.215	21.722	17.515	12.838
17.981	25.439	18.159	29.312	24.765	31.516	39.906	20.633	21.216	21.724	17.516	12.839
17.983	25.44	18.162	29.315	24.768	31.518	39.91	20.632	21.218	21.727	17.517	12.84
17.984	25.441	18.164	29.317	24.771	31.52	39.913	20.632	21.219	21.729	17.518	12.841
17.986	25.442	18.166	29.32	24.774	31.522	39.916	20.631	21.22	21.732	17.519	12.842
17.988	25.443	18.168	29.322	24.777	31.523	39.92	20.63	21.221	21.734	17.519	12.843
17.989	25.445	18.17	29.325	24.78	31.525	39.923	20.629	21.222	21.736	17.52	12.844
17.991	25.446	18.172	29.327	24.783	31.527	39.926	20.629	21.223	21.739	17.521	12.845
17.993	25.447	18.174	29.33	24.786	31.529	39.93	20.628	21.224	21.741	17.522	12.846
17.994	25.448	18.176	29.332	24.789	31.531	39.933	20.627	21.225	21.744	17.522	12.847
17.996	25.449	18.178	29.335	24.792	31.533	39.936	20.627	21.226	21.746	17.523	12.848
17.998	25.45	18.18	29.337	24.795	31.535	39.939	20.626	21.228	21.748	17.524	12.849
17.999	25.451	18.183	29.34	24.798	31.537	39.943	20.625	21.229	21.751	17.525	12.851
18.001	25.452	18.185	29.342	24.801	31.539	39.946	20.624	21.23	21.753	17.525	12.852
18.003	25.453	18.187	29.345	24.804	31.541	39.949	20.624	21.231	21.756	17.526	12.853
18.004	25.454	18.189	29.347	24.807	31.542	39.953	20.623	21.232	21.758	17.527	12.854
18.006	25.455	18.191	29.35	24.81	31.544	39.956	20.622	21.233	21.761	17.528	12.855
18.008	25.457	18.193	29.353	24.813	31.546	39.959	20.622	21.234	21.763	17.528	12.856
18.009	25.458	18.195	29.355	24.816	31.548	39.962	20.621	21.235	21.765	17.529	12.857
18.011	25.459	18.197	29.358	24.819	31.55	39.966	20.62	21.236	21.768	17.53	12.858
18.013	25.46	18.199	29.36	24.822	31.552	39.969	20.619	21.238	21.77	17.531	12.859
18.014	25.461	18.201	29.363	24.825	31.554	39.972	20.619	21.239	21.773	17.532	12.86
18.016	25.462	18.204	29.365	24.828	31.556	39.976	20.618	21.24	21.775	17.532	12.861
18.018	25.463	18.206	29.368	24.831	31.558	39.979	20.617	21.241	21.777	17.533	12.862
18.019	25.464	18.208	29.37	24.834	31.56	39.982	20.617	21.242	21.78	17.534	12.863
18.021	25.465	18.21	29.373	24.837	31.561	39.985	20.616	21.243	21.782	17.535	12.864
18.023	25.466	18.212	29.375	24.84	31.563	39.989	20.615	21.244	21.785	17.535	12.866
18.024	25.467	18.214	29.378	24.843	31.565	39.992	20.614	21.245	21.787	17.536	12.867
18.026	25.469	18.216	29.38	24.846	31.567	39.995	20.614	21.246	21.789	17.537	12.868
18.028	25.47	18.218	29.383	24.849	31.569	39.999	20.613	21.247	21.792	17.538	12.869
18.029	25.471	18.22	29.385	24.852	31.571	40.002	20.612	21.249	21.794	17.538	12.87
18.031	25.472	18.222	29.388	24.855	31.573	40.005	20.612	21.25	21.797	17.539	12.871
18.032	25.473	18.224	29.39	24.858	31.575	40.008	20.611	21.251	21.799	17.54	12.872
18.034	25.474	18.227	29.393	24.861	31.577	40.012	20.61	21.252	21.802	17.541	12.873
18.036	25.475	18.229	29.395	24.864	31.578	40.015	20.61	21.253	21.804	17.541	12.874
18.037	25.476	18.231	29.398	24.867	31.58	40.018	20.609	21.254	21.806	17.542	12.875
18.039	25.477	18.233	29.4	24.87	31.582	40.022	20.608	21.255	21.809	17.543	12.876
18.041	25.478	18.235	29.403	24.873	31.584	40.025	20.607	21.256	21.811	17.544	12.877
18.042	25.479	18.237	29.405	24.876	31.586	40.028	20.607	21.257	21.814	17.545	12.878
18.044	25.481	18.239	29.408	24.879	31.588	40.031	20.606	21.258	21.816	17.545	12.88
18.046	25.482	18.241	29.41	24.882	31.59	40.035	20.605	21.26	21.818	17.546	12.881
18.047	25.483	18.243	29.413	24.885	31.592	40.038	20.605	21.261	21.821	17.547	12.882
18.049	25.484	18.245	29.415	24.888	31.594	40.041	20.604	21.262	21.823	17.548	12.883
18.05	25.485	18.247	29.418	24.891	31.595	40.044	20.603	21.263	21.826	17.548	12.884
18.052	25.486	18.249	29.42	24.894	31.597	40.048	20.602	21.264	21.828	17.549	12.885
18.054	25.487	18.251	29.423	24.897	31.599	40.051	20.602	21.265	21.83	17.55	12.886
18.055	25.488	18.254	29.425	24.9	31.601	40.054	20.601	21.266	21.833	17.551	12.887
18.057	25.489	18.256	29.428	24.903	31.603	40.058	20.6	21.267	21.835	17.551	12.888
18.059	25.49	18.258	29.43	24.906	31.605	40.061	20.6	21.268	21.838	17.552	12.889
18.06	25.491	18.26	29.433	24.909	31.607	40.064	20.599	21.269	21.84	17.553	12.89
18.062	25.493	18.262	29.435	24.912	31.609	40.067	20.598	21.271	21.842	17.554	12.891
18.063	25.494	18.264	29.438	24.915	31.611	40.071	20.597	21.272	21.845	17.554	12.892
18.065	25.495	18.266	29.44	24.918	31.612	40.074	20.597	21.273	21.847	17.555	12.893
18.067	25.496	18.268	29.443	24.921	31.614	40.077	20.596	21.274	21.849	17.556	12.895
18.068	25.497	18.27	29.445	24.924	31.616	40.08	20.595	21.275	21.852	17.557	12.896
18.07	25.498	18.272	29.448	24.927	31.618	40.084	20.595	21.276	21.854	17.557	12.897
18.072	25.499	18.274	29.45	24.93	31.62	40.087	20.594	21.277	21.857	17.558	12.898
18.073	25.5	18.276	29.453	24.933	31.622	40.09	20.593	21.278	21.859	17.559	12.899
18.075	25.501	18.278	29.455	24.936	31.624	40.093	20.593	21.279	21.861	17.56	12.9
18.076	25.502	18.28	29.458	24.939	31.626	40.097	20.592	21.28	21.864	17.56	12.901
18.078	25.503	18.283	29.46	24.942	31.627	40.1	20.591	21.282	21.866	17.561	12.902
18.08	25.504	18.285	29.463	24.945	31.629	40.103	20.59	21.283	21.869	17.562	12.903
18.081	25.506	18.287	29.465	24.948	31.631	40.107	20.59	21.284	21.871	17.563	12.904
18.083	25.507	18.289	29.468	24.951	31.633	40.11	20.589	21.285	21.873	17.563	12.905
18.085	25.508	18.291	29.471	24.954	31.635	40.113	20.588	21.286	21.876	17.564	12.906
18.086	25.509	18.293	29.473	24.957	31.637	40.116	20.588	21.287	21.878	17.565	12.907
18.088	25.51	18.295	29.476	24.96	31.639	40.12	20.587	21.288	21.881	17.566	12.908
18.089	25.511	18.297	29.478	24.963	31.641	40.123	20.586	21.289	21.883	17.566	12.909
18.091	25.512	18.299	29.481	24.966	31.643	40.126	20.586	21.29	21.885	17.567	12.911
18.093	25.513	18.301	29.483	24.969	31.644	40.129	20.585	21.291	21.888	17.568	12.912
18.094	25.514	18.303	29.486	24.972	31.646	40.133	20.584	21.293	21.89	17.569	12.913
18.096	25.515	18.305	29.488	24.975	31.648	40.136	20.583	21.294	21.892	17.569	12.914
18.097	25.516	18.307	29.491	24.978	31.65	40.139	20.583	21.295	21.895	17.57	12.915
18.099	25.517	18.309	29.493	24.981	31.652	40.142	20.582	21.296	21.897	17.571	12.916
18.101	25.519	18.311	29.496	24.984	31.654	40.146	20.581	21.297	21.9	17.572	12.917
18.102	25.52	18.313	29.498	24.987	31.656	40.149	20.581	21.298	21.902	17.572	12.918
18.104	25.521	18.315	29.501	24.99	31.658	40.152	20.58	21.299	21.904	17.573	12.919
18.105	25.522	18.317	29.503	24.993	31.659	40.155	20.579	21.3	21.907	17.574	12.92
18.107	25.523	18.32	29.505	24.996	31.661	40.159	20.579	21.301	21.909	17.575	12.921
18.109	25.524	18.322	29.508	24.999	31.663	40.162	20.578	21.302	21.912	17.575	12.922
18.11	25.525	18.324	29.51	25.002	31.665	40.165	20.577	21.304	21.914	17.576	12.923
18.112	25.526	18.326	29.513	25.005	31.667	40.168	20.576	21.305	21.916	17.577	12.924
18.113	25.527	18.328	29.515	25.008	31.669	40.172	20.576	21.306	21.919	17.578	12.925
18.115	25.528	18.33	29.518	25.011	31.671	40.175	20.575	21.307	21.921	17.579	12.926
18.117	25.529	18.332	29.52	25.014	31.673	40.178	20.574	21.308	21.923	17.579	12.928
18.118	25.53	18.334	29.523	25.017	31.674	40.181	20.574	21.309	21.926	17.58	12.929
18.12	25.531	18.336	29.525	25.02	31.676	40.185	20.573	21.31	21.928	17.581	12.93
18.121	25.533	18.338	29.528	25.023	31.678	40.188	20.572	21.311	21.931	17.582	12.931
18.123	25.534	18.34	29.53	25.026	31.68	40.191	20.572	21.312	21.933	17.582	12.932
18.125	25.535	18.342	29.533	25.029	31.682	40.194	20.571	21.313	21.935	17.583	12.933
18.126	25.536	18.344	29.535	25.032	31.684	40.198	20.57	21.314	21.938	17.584	12.934
18.128	25.537	18.346	29.538	25.035	31.686	40.201	20.57	21.316	21.94	17.585	12.935
18.129	25.538	18.348	29.54	25.038	31.688	40.204	20.569	21.317	21.942	17.585	12.936
18.131	25.539	18.35	29.543	25.041	31.689	40.207	20.568	21.318	21.945	17.586	12.937
18.133	25.54	18.352	29.545	25.044	31.691	40.211	20.567	21.319	21.947	17.587	12.938
18.134	25.541	18.354	29.548	25.047	31.693	40.214	20.567	21.32	21.95	17.588	12.939
18.136	25.542	18.356	29.55	25.05	31.695	40.217	20.566	21.321	21.952	17.588	12.94
18.137	25.543	18.358	29.553	25.053	31.697	40.22	20.565	21.322	21.954	17.589	12.941
18.139	25.544	18.36	29.555	25.056	31.699	40.224	20.565	21.323	21.957	17.59	12.942
18.14	25.545	18.362	29.558	25.059	31.701	40.227	20.564	21.324	21.959	17.59	12.943
18.142	25.547	18.364	29.56	25.062	31.703	40.23	20.563	21.325	21.961	17.591	12.945
18.144	25.548	18.366	29.563	25.065	31.704	40.233	20.563	21.326	21.964	17.592	12.946
18.145	25.549	18.368	29.565	25.068	31.706	40.237	20.562	21.328	21.966	17.593	12.947
18.147	25.55	18.37	29.568	25.071	31.708	40.24	20.561	21.329	21.968	17.593	12.948
18.148	25.551	18.372	29.57	25.074	31.71	40.243	20.561	21.33	21.971	17.594	12.949
18.15	25.552	18.375	29.573	25.077	31.712	40.246	20.56	21.331	21.973	17.595	12.95
18.151	25.553	18.377	29.575	25.08	31.714	40.25	20.559	21.332	21.976	17.596	12.951
18.153	25.554	18.379	29.578	25.083	31.716	40.253	20.558	21.333	21.978	17.596	12.952
18.155	25.555	18.381	29.58	25.086	31.717	40.256	20.558	21.334	21.98	17.597	12.953
18.156	25.556	18.383	29.583	25.089	31.719	40.259	20.557	21.335	21.983	17.598	12.954
18.158	25.557	18.385	29.585	25.092	31.721	40.263	20.556	21.336	21.985	17.599	12.955
18.159	25.558	18.387	29.588	25.095	31.723	40.266	20.556	21.337	21.987	17.599	12.956
18.161	25.559	18.389	29.59	25.098	31.725	40.269	20.555	21.338	21.99	17.6	12.957
18.162	25.561	18.391	29.593	25.101	31.727	40.272	20.554	21.34	21.992	17.601	12.958
18.164	25.562	18.393	29.595	25.104	31.729	40.276	20.554	21.341	21.994	17.602	12.959
18.166	25.563	18.395	29.598	25.107	31.731	40.279	20.553	21.342	21.997	17.602	12.96
18.167	25.564	18.397	29.6	25.11	31.732	40.282	20.552	21.343	21.999	17.603	12.961
18.169	25.565	18.399	29.603	25.113	31.734	40.285	20.552	21.344	22.002	17.604	12.963
18.17	25.566	18.401	29.605	25.116	31.736	40.288	20.551	21.345	22.004	17.605	12.964
18.172	25.567	18.403	29.608	25.119	31.738	40.292	20.55	21.346	22.006	17.605	12.965
18.173	25.568	18.405	29.61	25.122	31.74	40.295	20.549	21.347	22.009	17.606	12.966
18.175	25.569	18.407	29.613	25.125	31.742	40.298	20.549	21.348	22.011	17.607	12.967
18.177	25.57	18.409	29.615	25.128	31.744	40.301	20.548	21.349	22.013	17.608	12.968
18.178	25.571	18.411	29.618	25.131	31.745	40.305	20.547	21.35	22.016	17.608	12.969
18.18	25.572	18.413	29.62	25.134	31.747	40.308	20.547	21.352	22.018	17.609	12.97
18.181	25.573	18.415	29.623	25.137	31.749	40.311	20.546	21.353	22.02	17.61	12.971
18.183	25.574	18.417	29.625	25.14	31.751	40.314	20.545	21.354	22.023	17.611	12.972
18.184	25.576	18.419	29.627	25.143	31.753	40.318	20.545	21.355	22.025	17.611	12.973
18.186	25.577	18.421	29.63	25.146	31.755	40.321	20.544	21.356	22.027	17.612	12.974
18.187	25.578	18.423	29.632	25.149	31.757	40.324	20.543	21.357	22.03	17.613	12.975
18.189	25.579	18.425	29.635	25.152	31.758	40.327	20.543	21.358	22.032	17.614	12.976
18.191	25.58	18.427	29.637	25.155	31.76	40.331	20.542	21.359	22.035	17.614	12.977
18.192	25.581	18.429	29.64	25.158	31.762	40.334	20.541	21.36	22.037	17.615	12.978
18.194	25.582	18.431	29.642	25.161	31.764	40.337	20.541	21.361	22.039	17.616	12.979
18.195	25.583	18.433	29.645	25.164	31.766	40.34	20.54	21.362	22.042	17.617	12.98
18.197	25.584	18.435	29.647	25.167	31.768	40.343	20.539	21.364	22.044	17.617	12.981
18.198	25.585	18.437	29.65	25.169	31.77	40.347	20.539	21.365	22.046	17.618	12.983
18.2	25.586	18.439	29.652	25.172	31.771	40.35	20.538	21.366	22.049	17.619	12.984
18.201	25.587	18.441	29.655	25.175	31.773	40.353	20.537	21.367	22.051	17.62	12.985
18.203	25.588	18.443	29.657	25.178	31.775	40.356	20.536	21.368	22.053	17.62	12.986
18.205	25.589	18.445	29.66	25.181	31.777	40.36	20.536	21.369	22.056	17.621	12.987
18.206	25.59	18.447	29.662	25.184	31.779	40.363	20.535	21.37	22.058	17.622	12.988
18.208	25.592	18.449	29.665	25.187	31.781	40.366	20.534	21.371	22.06	17.622	12.989
18.209	25.593	18.451	29.667	25.19	31.783	40.369	20.534	21.372	22.063	17.623	12.99
18.211	25.594	18.453	29.67	25.193	31.784	40.372	20.533	21.373	22.065	17.624	12.991
18.212	25.595	18.455	29.672	25.196	31.786	40.376	20.532	21.374	22.067	17.625	12.992
18.214	25.596	18.457	29.675	25.199	31.788	40.379	20.532	21.375	22.07	17.625	12.993
18.215	25.597	18.459	29.677	25.202	31.79	40.382	20.531	21.377	22.072	17.626	12.994
18.217	25.598	18.461	29.68	25.205	31.792	40.385	20.53	21.378	22.074	17.627	12.995
18.218	25.599	18.463	29.682	25.208	31.794	40.389	20.53	21.379	22.077	17.628	12.996
18.22	25.6	18.465	29.684	25.211	31.796	40.392	20.529	21.38	22.079	17.628	12.997
18.221	25.601	18.467	29.687	25.214	31.797	40.395	20.528	21.381	22.081	17.629	12.998
18.223	25.602	18.469	29.689	25.217	31.799	40.398	20.528	21.382	22.084	17.63	12.999
18.225	25.603	18.471	29.692	25.22	31.801	40.401	20.527	21.383	22.086	17.631	13
18.226	25.604	18.473	29.694	25.223	31.803	40.405	20.526	21.384	22.089	17.631	13.001
18.228	25.605	18.475	29.697	25.226	31.805	40.408	20.526	21.385	22.091	17.632	13.002
18.229	25.606	18.477	29.699	25.229	31.807	40.411	20.525	21.386	22.093	17.633	13.004
18.231	25.608	18.479	29.702	25.232	31.809	40.414	20.524	21.387	22.096	17.634	13.005
18.232	25.609	18.481	29.704	25.235	31.81	40.417	20.524	21.388	22.098	17.634	13.006
18.234	25.61	18.483	29.707	25.238	31.812	40.421	20.523	21.39	22.1	17.635	13.007
18.235	25.611	18.485	29.709	25.241	31.814	40.424	20.522	21.391	22.103	17.636	13.008
18.237	25.612	18.487	29.712	25.244	31.816	40.427	20.522	21.392	22.105	17.637	13.009
18.238	25.613	18.489	29.714	25.247	31.818	40.43	20.521	21.393	22.107	17.637	13.01
18.24	25.614	18.491	29.717	25.25	31.82	40.434	20.52	21.394	22.11	17.638	13.011
18.241	25.615	18.493	29.719	25.253	31.821	40.437	20.52	21.395	22.112	17.639	13.012
18.243	25.616	18.495	29.722	25.256	31.823	40.44	20.519	21.396	22.114	17.639	13.013
18.244	25.617	18.497	29.724	25.259	31.825	40.443	20.518	21.397	22.117	17.64	13.014
18.246	25.618	18.499	29.726	25.262	31.827	40.446	20.517	21.398	22.119	17.641	13.015
18.247	25.619	18.501	29.729	25.265	31.829	40.45	20.517	21.399	22.121	17.642	13.016
18.249	25.62	18.503	29.731	25.268	31.831	40.453	20.516	21.4	22.124	17.642	13.017
18.251	25.621	18.505	29.734	25.271	31.833	40.456	20.515	21.401	22.126	17.643	13.018
18.252	25.622	18.507	29.736	25.274	31.834	40.459	20.515	21.403	22.128	17.644	13.019
18.254	25.623	18.509	29.739	25.277	31.836	40.462	20.514	21.404	22.131	17.645	13.02
18.255	25.624	18.511	29.741	25.28	31.838	40.466	20.513	21.405	22.133	17.645	13.021
18.257	25.626	18.513	29.744	25.283	31.84	40.469	20.513	21.406	22.135	17.646	13.022
18.258	25.627	18.515	29.746	25.286	31.842	40.472	20.512	21.407	22.138	17.647	13.023
18.26	25.628	18.516	29.749	25.289	31.844	40.475	20.511	21.408	22.14	17.648	13.024
18.261	25.629	18.518	29.751	25.292	31.845	40.478	20.511	21.409	22.142	17.648	13.026
18.263	25.63	18.52	29.754	25.295	31.847	40.482	20.51	21.41	22.145	17.649	13.027
18.264	25.631	18.522	29.756	25.298	31.849	40.485	20.509	21.411	22.147	17.65	13.028
18.266	25.632	18.524	29.759	25.301	31.851	40.488	20.509	21.412	22.149	17.65	13.029
18.267	25.633	18.526	29.761	25.304	31.853	40.491	20.508	21.413	22.152	17.651	13.03
18.269	25.634	18.528	29.763	25.307	31.855	40.494	20.507	21.414	22.154	17.652	13.031
18.27	25.635	18.53	29.766	25.31	31.857	40.498	20.507	21.416	22.156	17.653	13.032
18.272	25.636	18.532	29.768	25.313	31.858	40.501	20.506	21.417	22.158	17.653	13.033
18.273	25.637	18.534	29.771	25.315	31.86	40.504	20.505	21.418	22.161	17.654	13.034
18.275	25.638	18.536	29.773	25.318	31.862	40.507	20.505	21.419	22.163	17.655	13.035
18.276	25.639	18.538	29.776	25.321	31.864	40.51	20.504	21.42	22.165	17.656	13.036
18.278	25.64	18.54	29.778	25.324	31.866	40.514	20.503	21.421	22.168	17.656	13.037
18.279	25.641	18.542	29.781	25.327	31.868	40.517	20.503	21.422	22.17	17.657	13.038
18.281	25.642	18.544	29.783	25.33	31.869	40.52	20.502	21.423	22.172	17.658	13.039
18.282	25.644	18.546	29.786	25.333	31.871	40.523	20.501	21.424	22.175	17.659	13.04
18.284	25.645	18.548	29.788	25.336	31.873	40.526	20.501	21.425	22.177	17.659	13.041
18.285	25.646	18.55	29.791	25.339	31.875	40.53	20.5	21.426	22.179	17.66	13.042
18.287	25.647	18.552	29.793	25.342	31.877	40.533	20.499	21.427	22.182	17.661	13.043
18.288	25.648	18.554	29.795	25.345	31.879	40.536	20.499	21.428	22.184	17.661	13.044
18.29	25.649	18.556	29.798	25.348	31.88	40.539	20.498	21.43	22.186	17.662	13.045
18.291	25.65	18.558	29.8	25.351	31.882	40.542	20.497	21.431	22.189	17.663	13.046
18.293	25.651	18.56	29.803	25.354	31.884	40.546	20.497	21.432	22.191	17.664	13.047
18.294	25.652	18.562	29.805	25.357	31.886	40.549	20.496	21.433	22.193	17.664	13.048
18.296	25.653	18.564	29.808	25.36	31.888	40.552	20.495	21.434	22.196	17.665	13.049
18.297	25.654	18.566	29.81	25.363	31.89	40.555	20.495	21.435	22.198	17.666	13.05
18.299	25.655	18.568	29.813	25.366	31.891	40.558	20.494	21.436	22.2	17.667	13.052
18.3	25.656	18.569	29.815	25.369	31.893	40.562	20.493	21.437	22.203	17.667	13.053
18.302	25.657	18.571	29.818	25.372	31.895	40.565	20.493	21.438	22.205	17.668	13.054
18.303	25.658	18.573	29.82	25.375	31.897	40.568	20.492	21.439	22.207	17.669	13.055
18.305	25.659	18.575	29.822	25.378	31.899	40.571	20.491	21.44	22.21	17.669	13.056
18.306	25.66	18.577	29.825	25.381	31.901	40.574	20.491	21.441	22.212	17.67	13.057
18.308	25.661	18.579	29.827	25.384	31.903	40.578	20.49	21.442	22.214	17.671	13.058
18.309	25.663	18.581	29.83	25.387	31.904	40.581	20.489	21.444	22.216	17.672	13.059
18.311	25.664	18.583	29.832	25.39	31.906	40.584	20.489	21.445	22.219	17.672	13.06
18.312	25.665	18.585	29.835	25.393	31.908	40.587	20.488	21.446	22.221	17.673	13.061
18.314	25.666	18.587	29.837	25.396	31.91	40.59	20.487	21.447	22.223	17.674	13.062
18.315	25.667	18.589	29.84	25.399	31.912	40.593	20.487	21.448	22.226	17.675	13.063
18.317	25.668	18.591	29.842	25.402	31.914	40.597	20.486	21.449	22.228	17.675	13.064
18.318	25.669	18.593	29.845	25.405	31.915	40.6	20.485	21.45	22.23	17.676	13.065
18.32	25.67	18.595	29.847	25.408	31.917	40.603	20.485	21.451	22.233	17.677	13.066
18.321	25.671	18.597	29.849	25.411	31.919	40.606	20.484	21.452	22.235	17.677	13.067
18.323	25.672	18.599	29.852	25.414	31.921	40.609	20.483	21.453	22.237	17.678	13.068
18.324	25.673	18.601	29.854	25.417	31.923	40.613	20.483	21.454	22.24	17.679	13.069
18.325	25.674	18.603	29.857	25.42	31.924	40.616	20.482	21.455	22.242	17.68	13.07
18.327	25.675	18.604	29.859	25.423	31.926	40.619	20.481	21.456	22.244	17.68	13.071
18.328	25.676	18.606	29.862	25.426	31.928	40.622	20.481	21.458	22.246	17.681	13.072
18.33	25.677	18.608	29.864	25.428	31.93	40.625	20.48	21.459	22.249	17.682	13.073
18.331	25.678	18.61	29.867	25.431	31.932	40.628	20.479	21.46	22.251	17.683	13.074
18.333	25.679	18.612	29.869	25.434	31.934	40.632	20.479	21.461	22.253	17.683	13.075
18.334	25.68	18.614	29.872	25.437	31.935	40.635	20.478	21.462	22.256	17.684	13.076
18.336	25.681	18.616	29.874	25.44	31.937	40.638	20.477	21.463	22.258	17.685	13.077
18.337	25.682	18.618	29.876	25.443	31.939	40.641	20.477	21.464	22.26	17.685	13.078
18.339	25.684	18.62	29.879	25.446	31.941	40.644	20.476	21.465	22.263	17.686	13.08
18.34	25.685	18.622	29.881	25.449	31.943	40.648	20.476	21.466	22.265	17.687	13.081
18.342	25.686	18.624	29.884	25.452	31.945	40.651	20.475	21.467	22.267	17.688	13.082
18.343	25.687	18.626	29.886	25.455	31.946	40.654	20.474	21.468	22.269	17.688	13.083
18.345	25.688	18.628	29.889	25.458	31.948	40.657	20.474	21.469	22.272	17.689	13.084
18.346	25.689	18.63	29.891	25.461	31.95	40.66	20.473	21.47	22.274	17.69	13.085
18.348	25.69	18.632	29.894	25.464	31.952	40.663	20.472	21.471	22.276	17.69	13.086
18.349	25.691	18.633	29.896	25.467	31.954	40.667	20.472	21.473	22.279	17.691	13.087
18.35	25.692	18.635	29.898	25.47	31.956	40.67	20.471	21.474	22.281	17.692	13.088
18.352	25.693	18.637	29.901	25.473	31.957	40.673	20.47	21.475	22.283	17.693	13.089
18.353	25.694	18.639	29.903	25.476	31.959	40.676	20.47	21.476	22.286	17.693	13.09
18.355	25.695	18.641	29.906	25.479	31.961	40.679	20.469	21.477	22.288	17.694	13.091
18.356	25.696	18.643	29.908	25.482	31.963	40.682	20.468	21.478	22.29	17.695	13.092
18.358	25.697	18.645	29.911	25.485	31.965	40.686	20.468	21.479	22.292	17.696	13.093
18.359	25.698	18.647	29.913	25.488	31.967	40.689	20.467	21.48	22.295	17.696	13.094
18.361	25.699	18.649	29.916	25.491	31.968	40.692	20.466	21.481	22.297	17.697	13.095
18.362	25.7	18.651	29.918	25.494	31.97	40.695	20.466	21.482	22.299	17.698	13.096
18.364	25.701	18.653	29.92	25.497	31.972	40.698	20.465	21.483	22.302	17.698	13.097
18.365	25.702	18.655	29.923	25.5	31.974	40.701	20.464	21.484	22.304	17.699	13.098
18.367	25.703	18.657	29.925	25.503	31.976	40.705	20.464	21.485	22.306	17.7	13.099
18.368	25.704	18.658	29.928	25.506	31.977	40.708	20.463	21.486	22.308	17.701	13.1
18.369	25.706	18.66	29.93	25.509	31.979	40.711	20.462	21.488	22.311	17.701	13.101
18.371	25.707	18.662	29.933	25.512	31.981	40.714	20.462	21.489	22.313	17.702	13.102
18.372	25.708	18.664	29.935	25.515	31.983	40.717	20.461	21.49	22.315	17.703	13.103
18.374	25.709	18.666	29.938	25.518	31.985	40.72	20.46	21.491	22.318	17.703	13.104
18.375	25.71	18.668	29.94	25.521	31.987	40.724	20.46	21.492	22.32	17.704	13.105
18.377	25.711	18.67	29.942	25.523	31.988	40.727	20.459	21.493	22.322	17.705	13.106
18.378	25.712	18.672	29.945	25.526	31.99	40.73	20.458	21.494	22.325	17.706	13.107
18.38	25.713	18.674	29.947	25.529	31.992	40.733	20.458	21.495	22.327	17.706	13.108
18.381	25.714	18.676	29.95	25.532	31.994	40.736	20.457	21.496	22.329	17.707	13.109
18.382	25.715	18.678	29.952	25.535	31.996	40.739	20.457	21.497	22.331	17.708	13.11
18.384	25.716	18.68	29.955	25.538	31.997	40.743	20.456	21.498	22.334	17.708	13.111
18.385	25.717	18.681	29.957	25.541	31.999	40.746	20.455	21.499	22.336	17.709	13.112
18.387	25.718	18.683	29.959	25.544	32.001	40.749	20.455	21.5	22.338	17.71	13.113
18.388	25.719	18.685	29.962	25.547	32.003	40.752	20.454	21.501	22.341	17.711	13.115
18.39	25.72	18.687	29.964	25.55	32.005	40.755	20.453	21.502	22.343	17.711	13.116
18.391	25.721	18.689	29.967	25.553	32.007	40.758	20.453	21.504	22.345	17.712	13.117
18.393	25.722	18.691	29.969	25.556	32.008	40.762	20.452	21.505	22.347	17.713	13.118
18.394	25.723	18.693	29.972	25.559	32.01	40.765	20.451	21.506	22.35	17.713	13.119
18.395	25.724	18.695	29.974	25.562	32.012	40.768	20.451	21.507	22.352	17.714	13.12
18.397	25.725	18.697	29.977	25.565	32.014	40.771	20.45	21.508	22.354	17.715	13.121
18.398	25.726	18.699	29.979	25.568	32.016	40.774	20.449	21.509	22.356	17.716	13.122
18.4	25.727	18.7	29.981	25.571	32.017	40.777	20.449	21.51	22.359	17.716	13.123
18.401	25.728	18.702	29.984	25.574	32.019	40.781	20.448	21.511	22.361	17.717	13.124
18.403	25.729	18.704	29.986	25.577	32.021	40.784	20.447	21.512	22.363	17.718	13.125
18.404	25.731	18.706	29.989	25.58	32.023	40.787	20.447	21.513	22.366	17.718	13.126
18.405	25.732	18.708	29.991	25.583	32.025	40.79	20.446	21.514	22.368	17.719	13.127
18.407	25.733	18.71	29.994	25.586	32.027	40.793	20.445	21.515	22.37	17.72	13.128
18.408	25.734	18.712	29.996	25.589	32.028	40.796	20.445	21.516	22.372	17.721	13.129
18.41	25.735	18.714	29.998	25.592	32.03	40.799	20.444	21.517	22.375	17.721	13.13
18.411	25.736	18.716	30.001	25.595	32.032	40.803	20.444	21.518	22.377	17.722	13.131
18.413	25.737	18.718	30.003	25.598	32.034	40.806	20.443	21.52	22.379	17.723	13.132
18.414	25.738	18.719	30.006	25.601	32.036	40.809	20.442	21.521	22.382	17.723	13.133
18.416	25.739	18.721	30.008	25.604	32.037	40.812	20.442	21.522	22.384	17.724	13.134
18.417	25.74	18.723	30.011	25.606	32.039	40.815	20.441	21.523	22.386	17.725	13.135
18.418	25.741	18.725	30.013	25.609	32.041	40.818	20.44	21.524	22.388	17.726	13.136
18.42	25.742	18.727	30.015	25.612	32.043	40.822	20.44	21.525	22.391	17.726	13.137
18.421	25.743	18.729	30.018	25.615	32.045	40.825	20.439	21.526	22.393	17.727	13.138
18.423	25.744	18.731	30.02	25.618	32.046	40.828	20.438	21.527	22.395	17.728	13.139
18.424	25.745	18.733	30.023	25.621	32.048	40.831	20.438	21.528	22.397	17.728	13.14
18.425	25.746	18.735	30.025	25.624	32.05	40.834	20.437	21.529	22.4	17.729	13.141
18.427	25.747	18.736	30.028	25.627	32.052	40.837	20.436	21.53	22.402	17.73	13.142
18.428	25.748	18.738	30.03	25.63	32.054	40.84	20.436	21.531	22.404	17.731	13.143
18.43	25.749	18.74	30.032	25.633	32.055	40.844	20.435	21.532	22.407	17.731	13.144
18.431	25.75	18.742	30.035	25.636	32.057	40.847	20.435	21.533	22.409	17.732	13.145
18.433	25.751	18.744	30.037	25.639	32.059	40.85	20.434	21.534	22.411	17.733	13.146
18.434	25.752	18.746	30.04	25.642	32.061	40.853	20.433	21.535	22.413	17.733	13.147
18.435	25.753	18.748	30.042	25.645	32.063	40.856	20.433	21.537	22.416	17.734	13.148
18.437	25.754	18.75	30.045	25.648	32.065	40.859	20.432	21.538	22.418	17.735	13.149
18.438	25.755	18.752	30.047	25.651	32.066	40.862	20.431	21.539	22.42	17.736	13.15
18.44	25.756	18.753	30.049	25.654	32.068	40.866	20.431	21.54	22.422	17.736	13.151
18.441	25.757	18.755	30.052	25.657	32.07	40.869	20.43	21.541	22.425	17.737	13.152
18.433	25.752	18.75	30.047	25.651	32.061	40.859	20.424	21.535	22.418	17.731	13.147
18.426	25.746	18.745	30.042	25.645	32.052	40.85	20.418	21.53	22.411	17.726	13.142
18.418	25.741	18.74	30.038	25.639	32.042	40.841	20.412	21.525	22.405	17.72	13.137
18.411	25.735	18.735	30.033	25.633	32.033	40.831	20.406	21.519	22.398	17.715	13.132
18.403	25.73	18.73	30.028	25.627	32.024	40.822	20.401	21.514	22.391	17.709	13.126
18.396	25.724	18.725	30.023	25.621	32.015	40.812	20.395	21.509	22.385	17.704	13.121
18.388	25.719	18.72	30.019	25.615	32.006	40.803	20.389	21.503	22.378	17.698	13.116
18.381	25.713	18.715	30.014	25.609	31.996	40.794	20.383	21.498	22.371	17.693	13.111
18.373	25.708	18.71	30.009	25.603	31.987	40.784	20.377	21.493	22.365	17.687	13.106
18.365	25.702	18.705	30.004	25.597	31.978	40.775	20.371	21.487	22.358	17.682	13.1
18.358	25.697	18.7	29.999	25.591	31.969	40.766	20.365	21.482	22.351	17.676	13.095
18.35	25.691	18.695	29.995	25.585	31.96	40.756	20.359	21.477	22.345	17.671	13.09
18.343	25.685	18.69	29.99	25.579	31.951	40.747	20.353	21.471	22.338	17.665	13.085
18.335	25.68	18.685	29.985	25.573	31.942	40.738	20.348	21.466	22.331	17.66	13.08
18.328	25.674	18.679	29.98	25.567	31.932	40.728	20.342	21.461	22.325	17.654	13.075
18.32	25.669	18.674	29.976	25.561	31.923	40.719	20.336	21.455	22.318	17.649	13.069
18.313	25.663	18.669	29.971	25.555	31.914	40.71	20.33	21.45	22.312	17.643	13.064
18.305	25.658	18.664	29.966	25.549	31.905	40.7	20.324	21.444	22.305	17.638	13.059
18.298	25.652	18.659	29.961	25.543	31.896	40.691	20.318	21.439	22.298	17.632	13.054
18.29	25.647	18.654	29.957	25.537	31.887	40.681	20.312	21.434	22.292	17.626	13.049
18.283	25.641	18.649	29.952	25.531	31.878	40.672	20.306	21.429	22.285	17.621	13.044
18.275	25.636	18.644	29.947	25.525	31.868	40.663	20.301	21.423	22.278	17.615	13.038
18.277	25.637	18.646	29.95	25.528	31.87	40.666	20.3	21.424	22.281	17.616	13.039
18.278	25.638	18.648	29.952	25.531	31.872	40.669	20.299	21.425	22.283	17.617	13.041
18.28	25.639	18.65	29.955	25.534	31.874	40.672	20.299	21.426	22.285	17.618	13.042
18.281	25.64	18.652	29.957	25.537	31.876	40.676	20.298	21.427	22.288	17.618	13.043
18.283	25.641	18.654	29.959	25.54	31.878	40.679	20.298	21.429	22.29	17.619	13.044
18.284	25.642	18.656	29.962	25.543	31.88	40.682	20.297	21.43	22.292	17.62	13.045
18.286	25.643	18.658	29.964	25.546	31.881	40.685	20.296	21.431	22.294	17.621	13.046
18.287	25.644	18.66	29.967	25.549	31.883	40.688	20.296	21.432	22.297	17.621	13.047
18.289	25.645	18.661	29.969	25.552	31.885	40.691	20.295	21.433	22.299	17.622	13.048
18.29	25.646	18.663	29.972	25.555	31.887	40.695	20.295	21.434	22.301	17.623	13.049
18.292	25.647	18.665	29.974	25.558	31.889	40.698	20.294	21.435	22.304	17.624	13.05
18.293	25.648	18.667	29.977	25.561	31.891	40.701	20.294	21.436	22.306	17.624	13.051
18.295	25.649	18.669	29.979	25.564	31.892	40.704	20.293	21.437	22.308	17.625	13.052
18.296	25.651	18.671	29.981	25.567	31.894	40.707	20.292	21.438	22.311	17.626	13.053
18.298	25.652	18.673	29.984	25.57	31.896	40.71	20.292	21.439	22.313	17.627	13.054
18.299	25.653	18.675	29.986	25.573	31.898	40.714	20.291	21.44	22.315	17.627	13.055
18.301	25.654	18.677	29.989	25.576	31.9	40.717	20.291	21.441	22.317	17.628	13.056
18.302	25.655	18.679	29.991	25.579	31.902	40.72	20.29	21.443	22.32	17.629	13.057
18.304	25.656	18.681	29.994	25.581	31.903	40.723	20.289	21.444	22.322	17.63	13.058
18.305	25.657	18.683	29.996	25.584	31.905	40.726	20.289	21.445	22.324	17.63	13.059
18.307	25.658	18.684	29.998	25.587	31.907	40.729	20.288	21.446	22.327	17.631	13.06
18.308	25.659	18.686	30.001	25.59	31.909	40.733	20.288	21.447	22.329	17.632	13.061
18.31	25.66	18.688	30.003	25.593	31.911	40.736	20.287	21.448	22.331	17.632	13.062
18.311	25.661	18.69	30.006	25.596	31.913	40.739	20.286	21.449	22.333	17.633	13.063
18.313	25.662	18.692	30.008	25.599	31.914	40.742	20.286	21.45	22.336	17.634	13.064
18.314	25.663	18.694	30.011	25.602	31.916	40.745	20.285	21.451	22.338	17.635	13.065
18.316	25.664	18.696	30.013	25.605	31.918	40.748	20.285	21.452	22.34	17.635	13.066
18.317	25.665	18.698	30.015	25.608	31.92	40.752	20.284	21.453	22.343	17.636	13.068
18.319	25.666	18.7	30.018	25.611	31.922	40.755	20.284	21.454	22.345	17.637	13.069
18.32	25.667	18.702	30.02	25.614	31.924	40.758	20.283	21.455	22.347	17.638	13.07
18.322	25.668	18.703	30.023	25.617	31.925	40.761	20.282	21.457	22.349	17.638	13.071
18.323	25.669	18.705	30.025	25.62	31.927	40.764	20.282	21.458	22.352	17.639	13.072
18.325	25.671	18.707	30.028	25.623	31.929	40.767	20.281	21.459	22.354	17.64	13.073
18.326	25.672	18.709	30.03	25.626	31.931	40.77	20.281	21.46	22.356	17.641	13.074
18.327	25.673	18.711	30.032	25.629	31.933	40.774	20.28	21.461	22.359	17.641	13.075
18.329	25.674	18.713	30.035	25.632	31.935	40.777	20.279	21.462	22.361	17.642	13.076
18.33	25.675	18.715	30.037	25.635	31.936	40.78	20.279	21.463	22.363	17.643	13.077
18.332	25.676	18.717	30.04	25.638	31.938	40.783	20.278	21.464	22.365	17.644	13.078
18.333	25.677	18.719	30.042	25.641	31.94	40.786	20.278	21.465	22.368	17.644	13.079
18.335	25.678	18.721	30.045	25.644	31.942	40.789	20.277	21.466	22.37	17.645	13.08
18.336	25.679	18.722	30.047	25.647	31.944	40.793	20.277	21.467	22.372	17.646	13.081
18.338	25.68	18.724	30.049	25.65	31.946	40.796	20.276	21.468	22.374	17.646	13.082
18.339	25.681	18.726	30.052	25.653	31.947	40.799	20.275	21.469	22.377	17.647	13.083
18.341	25.682	18.728	30.054	25.656	31.949	40.802	20.275	21.47	22.379	17.648	13.084
18.342	25.683	18.73	30.057	25.658	31.951	40.805	20.274	21.472	22.381	17.649	13.085
18.344	25.684	18.732	30.059	25.661	31.953	40.808	20.274	21.473	22.384	17.649	13.086
18.345	25.685	18.734	30.062	25.664	31.955	40.811	20.273	21.474	22.386	17.65	13.087
18.347	25.686	18.736	30.064	25.667	31.956	40.815	20.272	21.475	22.388	17.651	13.088
18.348	25.687	18.738	30.066	25.67	31.958	40.818	20.272	21.476	22.39	17.652	13.089
18.35	25.688	18.739	30.069	25.673	31.96	40.821	20.271	21.477	22.393	17.652	13.09
18.351	25.689	18.741	30.071	25.676	31.962	40.824	20.271	21.478	22.395	17.653	13.091
18.352	25.69	18.743	30.074	25.679	31.964	40.827	20.27	21.479	22.397	17.654	13.092
18.354	25.692	18.745	30.076	25.682	31.966	40.83	20.27	21.48	22.399	17.655	13.093
18.355	25.693	18.747	30.079	25.685	31.967	40.834	20.269	21.481	22.402	17.655	13.094
18.357	25.694	18.749	30.081	25.688	31.969	40.837	20.268	21.482	22.404	17.656	13.095
18.358	25.695	18.751	30.083	25.691	31.971	40.84	20.268	21.483	22.406	17.657	13.096
18.36	25.696	18.753	30.086	25.694	31.973	40.843	20.267	21.484	22.409	17.657	13.097
18.361	25.697	18.754	30.088	25.697	31.975	40.846	20.267	21.485	22.411	17.658	13.098
18.363	25.698	18.756	30.091	25.7	31.977	40.849	20.266	21.487	22.413	17.659	13.1
18.364	25.699	18.758	30.093	25.703	31.978	40.852	20.265	21.488	22.415	17.66	13.101
18.366	25.7	18.76	30.095	25.706	31.98	40.856	20.265	21.489	22.418	17.66	13.102
18.367	25.701	18.762	30.098	25.709	31.982	40.859	20.264	21.49	22.42	17.661	13.103
18.368	25.702	18.764	30.1	25.712	31.984	40.862	20.264	21.491	22.422	17.662	13.104
18.37	25.703	18.766	30.103	25.715	31.986	40.865	20.263	21.492	22.424	17.663	13.105
18.371	25.704	18.768	30.105	25.718	31.987	40.868	20.263	21.493	22.427	17.663	13.106
18.373	25.705	18.77	30.108	25.721	31.989	40.871	20.262	21.494	22.429	17.664	13.107
18.374	25.706	18.771	30.11	25.724	31.991	40.874	20.261	21.495	22.431	17.665	13.108
18.376	25.707	18.773	30.112	25.727	31.993	40.878	20.261	21.496	22.433	17.665	13.109
18.377	25.708	18.775	30.115	25.729	31.995	40.881	20.26	21.497	22.436	17.666	13.11
18.379	25.709	18.777	30.117	25.732	31.997	40.884	20.26	21.498	22.438	17.667	13.111
18.38	25.71	18.779	30.12	25.735	31.998	40.887	20.259	21.499	22.44	17.668	13.112
18.382	25.711	18.781	30.122	25.738	32	40.89	20.259	21.5	22.443	17.668	13.113
18.383	25.712	18.783	30.124	25.741	32.002	40.893	20.258	21.501	22.445	17.669	13.114
18.384	25.713	18.784	30.127	25.744	32.004	40.896	20.257	21.503	22.447	17.67	13.115
18.386	25.714	18.786	30.129	25.747	32.006	40.9	20.257	21.504	22.449	17.671	13.116
18.387	25.716	18.788	30.132	25.75	32.007	40.903	20.256	21.505	22.452	17.671	13.117
18.389	25.717	18.79	30.134	25.753	32.009	40.906	20.256	21.506	22.454	17.672	13.118
18.39	25.718	18.792	30.137	25.756	32.011	40.909	20.255	21.507	22.456	17.673	13.119
18.392	25.719	18.794	30.139	25.759	32.013	40.912	20.255	21.508	22.458	17.673	13.12
18.393	25.72	18.796	30.141	25.762	32.015	40.915	20.254	21.509	22.461	17.674	13.121
18.395	25.721	18.798	30.144	25.765	32.017	40.918	20.253	21.51	22.463	17.675	13.122
18.396	25.722	18.799	30.146	25.768	32.018	40.921	20.253	21.511	22.465	17.676	13.123
18.397	25.723	18.801	30.149	25.771	32.02	40.925	20.252	21.512	22.467	17.676	13.124
18.399	25.724	18.803	30.151	25.774	32.022	40.928	20.252	21.513	22.47	17.677	13.125
18.4	25.725	18.805	30.153	25.777	32.024	40.931	20.251	21.514	22.472	17.678	13.126
18.402	25.726	18.807	30.156	25.78	32.026	40.934	20.25	21.515	22.474	17.679	13.127
18.403	25.727	18.809	30.158	25.783	32.027	40.937	20.25	21.516	22.476	17.679	13.128
18.405	25.728	18.811	30.161	25.786	32.029	40.94	20.249	21.517	22.479	17.68	13.129
18.406	25.729	18.812	30.163	25.789	32.031	40.943	20.249	21.519	22.481	17.681	13.13
18.407	25.73	18.814	30.165	25.792	32.033	40.947	20.248	21.52	22.483	17.681	13.131
18.409	25.731	18.816	30.168	25.795	32.035	40.95	20.248	21.521	22.485	17.682	13.132
18.41	25.732	18.818	30.17	25.797	32.036	40.953	20.247	21.522	22.488	17.683	13.133
18.412	25.733	18.82	30.173	25.8	32.038	40.956	20.246	21.523	22.49	17.684	13.134
18.413	25.734	18.822	30.175	25.803	32.04	40.959	20.246	21.524	22.492	17.684	13.135
18.415	25.735	18.824	30.178	25.806	32.042	40.962	20.245	21.525	22.494	17.685	13.136
18.416	25.736	18.825	30.18	25.809	32.044	40.965	20.245	21.526	22.497	17.686	13.137
18.417	25.737	18.827	30.182	25.812	32.046	40.968	20.244	21.527	22.499	17.687	13.138
18.419	25.738	18.829	30.185	25.815	32.047	40.972	20.244	21.528	22.501	17.687	13.14
18.42	25.739	18.831	30.187	25.818	32.049	40.975	20.243	21.529	22.503	17.688	13.141
18.422	25.74	18.833	30.19	25.821	32.051	40.978	20.242	21.53	22.506	17.689	13.142
18.423	25.742	18.835	30.192	25.824	32.053	40.981	20.242	21.531	22.508	17.689	13.143
18.425	25.743	18.837	30.194	25.827	32.055	40.984	20.241	21.532	22.51	17.69	13.144
18.426	25.744	18.838	30.197	25.83	32.056	40.987	20.241	21.533	22.512	17.691	13.145
18.427	25.745	18.84	30.199	25.833	32.058	40.99	20.24	21.535	22.515	17.692	13.146
18.429	25.746	18.842	30.202	25.836	32.06	40.993	20.24	21.536	22.517	17.692	13.147
18.43	25.747	18.844	30.204	25.839	32.062	40.997	20.239	21.537	22.519	17.693	13.148
18.432	25.748	18.846	30.206	25.842	32.064	41	20.239	21.538	22.521	17.694	13.149
18.424	25.742	18.841	30.202	25.836	32.054	40.99	20.233	21.532	22.515	17.688	13.143
18.417	25.737	18.836	30.197	25.83	32.045	40.981	20.227	21.527	22.508	17.683	13.138
18.409	25.731	18.831	30.192	25.823	32.036	40.971	20.221	21.522	22.501	17.677	13.133
18.401	25.726	18.825	30.187	25.817	32.027	40.962	20.215	21.516	22.495	17.672	13.128
18.394	25.72	18.82	30.182	25.811	32.018	40.953	20.209	21.511	22.488	17.666	13.123
18.386	25.715	18.815	30.178	25.805	32.009	40.943	20.203	21.506	22.481	17.661	13.118
18.379	25.709	18.81	30.173	25.799	31.999	40.934	20.198	21.5	22.474	17.655	13.112
18.371	25.703	18.805	30.168	25.793	31.99	40.924	20.192	21.495	22.468	17.65	13.107
18.364	25.698	18.8	30.163	25.787	31.981	40.915	20.186	21.489	22.461	17.644	13.102
18.356	25.692	18.795	30.158	25.781	31.972	40.905	20.18	21.484	22.454	17.639	13.097
18.349	25.687	18.79	30.154	25.775	31.963	40.896	20.174	21.479	22.448	17.633	13.092
18.35	25.688	18.792	30.156	25.778	31.965	40.899	20.174	21.48	22.45	17.634	13.093
18.352	25.689	18.794	30.158	25.781	31.966	40.902	20.173	21.481	22.452	17.634	13.094
18.353	25.69	18.795	30.161	25.783	31.968	40.906	20.173	21.482	22.455	17.635	13.095
18.354	25.691	18.797	30.163	25.786	31.97	40.909	20.172	21.483	22.457	17.636	13.096
18.356	25.692	18.799	30.166	25.789	31.972	40.912	20.172	21.484	22.459	17.637	13.097
18.357	25.693	18.801	30.168	25.792	31.974	40.915	20.171	21.485	22.461	17.637	13.098
18.359	25.694	18.803	30.17	25.795	31.975	40.918	20.171	21.486	22.464	17.638	13.099
18.36	25.695	18.805	30.173	25.798	31.977	40.921	20.17	21.487	22.466	17.639	13.1
18.362	25.696	18.807	30.175	25.801	31.979	40.924	20.169	21.488	22.468	17.64	13.101
18.363	25.697	18.808	30.178	25.804	31.981	40.927	20.169	21.489	22.47	17.64	13.102
18.365	25.698	18.81	30.18	25.807	31.983	40.931	20.168	21.491	22.473	17.641	13.103
18.366	25.699	18.812	30.182	25.81	31.985	40.934	20.168	21.492	22.475	17.642	13.104
18.368	25.7	18.814	30.185	25.813	31.986	40.937	20.167	21.493	22.477	17.643	13.105
18.369	25.701	18.816	30.187	25.816	31.988	40.94	20.167	21.494	22.479	17.643	13.106
18.37	25.703	18.818	30.19	25.819	31.99	40.943	20.166	21.495	22.482	17.644	13.107
18.372	25.704	18.82	30.192	25.822	31.992	40.946	20.166	21.496	22.484	17.645	13.108
18.373	25.705	18.821	30.194	25.825	31.994	40.949	20.165	21.497	22.486	17.646	13.109
18.375	25.706	18.823	30.197	25.828	31.995	40.952	20.165	21.498	22.488	17.646	13.11
18.376	25.707	18.825	30.199	25.831	31.997	40.956	20.164	21.499	22.491	17.647	13.111
18.378	25.708	18.827	30.202	25.834	31.999	40.959	20.164	21.5	22.493	17.648	13.112
18.379	25.709	18.829	30.204	25.837	32.001	40.962	20.163	21.501	22.495	17.648	13.113
18.381	25.71	18.831	30.206	25.84	32.003	40.965	20.162	21.502	22.497	17.649	13.114
18.382	25.711	18.833	30.209	25.843	32.005	40.968	20.162	21.503	22.5	17.65	13.115
18.384	25.712	18.834	30.211	25.845	32.006	40.971	20.161	21.504	22.502	17.651	13.116
18.385	25.713	18.836	30.214	25.848	32.008	40.974	20.161	21.506	22.504	17.651	13.117
18.386	25.714	18.838	30.216	25.851	32.01	40.978	20.16	21.507	22.506	17.652	13.118
18.388	25.715	18.84	30.219	25.854	32.012	40.981	20.16	21.508	22.509	17.653	13.119
18.389	25.716	18.842	30.221	25.857	32.014	40.984	20.159	21.509	22.511	17.654	13.12
18.391	25.717	18.844	30.223	25.86	32.015	40.987	20.159	21.51	22.513	17.654	13.121
18.392	25.718	18.846	30.226	25.863	32.017	40.99	20.158	21.511	22.515	17.655	13.122
18.394	25.719	18.847	30.228	25.866	32.019	40.993	20.158	21.512	22.518	17.656	13.123
18.395	25.72	18.849	30.231	25.869	32.021	40.996	20.157	21.513	22.52	17.657	13.124
18.396	25.721	18.851	30.233	25.872	32.023	40.999	20.157	21.514	22.522	17.657	13.126
18.398	25.722	18.853	30.235	25.875	32.025	41.002	20.156	21.515	22.524	17.658	13.127
18.399	25.723	18.855	30.238	25.878	32.026	41.006	20.155	21.516	22.527	17.659	13.128
18.401	25.724	18.857	30.24	25.881	32.028	41.009	20.155	21.517	22.529	17.659	13.129
18.402	25.725	18.858	30.243	25.884	32.03	41.012	20.154	21.518	22.531	17.66	13.13
18.404	25.727	18.86	30.245	25.887	32.032	41.015	20.154	21.519	22.533	17.661	13.131
18.405	25.728	18.862	30.247	25.89	32.034	41.018	20.153	21.52	22.536	17.662	13.132
18.407	25.729	18.864	30.25	25.893	32.035	41.021	20.153	21.521	22.538	17.662	13.133
18.408	25.73	18.866	30.252	25.896	32.037	41.024	20.152	21.523	22.54	17.663	13.134
18.409	25.731	18.868	30.255	25.899	32.039	41.027	20.152	21.524	22.542	17.664	13.135
18.411	25.732	18.869	30.257	25.902	32.041	41.031	20.151	21.525	22.544	17.665	13.136
18.412	25.733	18.871	30.259	25.904	32.043	41.034	20.151	21.526	22.547	17.665	13.137
18.414	25.734	18.873	30.262	25.907	32.044	41.037	20.15	21.527	22.549	17.666	13.138
18.415	25.735	18.875	30.264	25.91	32.046	41.04	20.15	21.528	22.551	17.667	13.139
18.417	25.736	18.877	30.267	25.913	32.048	41.043	20.149	21.529	22.553	17.667	13.14
18.418	25.737	18.879	30.269	25.916	32.05	41.046	20.148	21.53	22.556	17.668	13.141
18.419	25.738	18.88	30.271	25.919	32.052	41.049	20.148	21.531	22.558	17.669	13.142
18.421	25.739	18.882	30.274	25.922	32.054	41.052	20.147	21.532	22.56	17.67	13.143
18.422	25.74	18.884	30.276	25.925	32.055	41.055	20.147	21.533	22.562	17.67	13.144
18.424	25.741	18.886	30.278	25.928	32.057	41.059	20.146	21.534	22.565	17.671	13.145
18.425	25.742	18.888	30.281	25.931	32.059	41.062	20.146	21.535	22.567	17.672	13.146
18.426	25.743	18.89	30.283	25.934	32.061	41.065	20.145	21.536	22.569	17.673	13.147
18.428	25.744	18.891	30.286	25.937	32.063	41.068	20.145	21.537	22.571	17.673	13.148
18.429	25.745	18.893	30.288	25.94	32.064	41.071	20.144	21.538	22.574	17.674	13.149
18.431	25.746	18.895	30.29	25.943	32.066	41.074	20.144	21.54	22.576	17.675	13.15
18.432	25.747	18.897	30.293	25.946	32.068	41.077	20.143	21.541	22.578	17.675	13.151
18.434	25.748	18.899	30.295	25.949	32.07	41.08	20.143	21.542	22.58	17.676	13.152
18.435	25.749	18.901	30.298	25.952	32.072	41.083	20.142	21.543	22.582	17.677	13.153
18.436	25.75	18.902	30.3	25.955	32.073	41.087	20.142	21.544	22.585	17.678	13.154
18.429	25.745	18.897	30.295	25.948	32.064	41.077	20.136	21.538	22.578	17.672	13.149
18.421	25.739	18.892	30.29	25.942	32.055	41.068	20.13	21.533	22.571	17.667	13.144
18.414	25.734	18.887	30.286	25.936	32.046	41.058	20.124	21.528	22.565	17.661	13.139
18.406	25.728	18.882	30.281	25.93	32.037	41.049	20.118	21.522	22.558	17.656	13.133
18.399	25.723	18.877	30.276	25.924	32.027	41.039	20.112	21.517	22.551	17.65	13.128
18.391	25.717	18.872	30.271	25.918	32.018	41.03	20.107	21.512	22.544	17.645	13.123
18.383	25.712	18.867	30.266	25.911	32.009	41.02	20.101	21.506	22.538	17.639	13.118
18.376	25.706	18.862	30.261	25.905	32	41.011	20.095	21.501	22.531	17.633	13.113
18.368	25.701	18.857	30.256	25.899	31.991	41.002	20.089	21.496	22.524	17.628	13.107
18.361	25.695	18.851	30.252	25.893	31.982	40.992	20.083	21.49	22.518	17.622	13.102
18.353	25.689	18.846	30.247	25.887	31.972	40.983	20.078	21.485	22.511	17.617	13.097
18.346	25.684	18.841	30.242	25.881	31.963	40.973	20.072	21.48	22.504	17.611	13.092
18.338	25.678	18.836	30.237	25.874	31.954	40.964	20.066	21.474	22.497	17.606	13.087
18.331	25.673	18.831	30.232	25.868	31.945	40.954	20.06	21.469	22.491	17.6	13.081
18.323	25.667	18.826	30.228	25.862	31.936	40.945	20.055	21.464	22.484	17.595	13.076
18.316	25.662	18.821	30.223	25.856	31.927	40.936	20.049	21.458	22.477	17.589	13.071
18.308	25.656	18.816	30.218	25.85	31.918	40.926	20.043	21.453	22.471	17.584	13.066
18.301	25.651	18.811	30.213	25.844	31.908	40.917	20.037	21.448	22.464	17.578	13.061
18.293	25.645	18.806	30.208	25.838	31.899	40.907	20.031	21.442	22.457	17.573	13.056
18.286	25.64	18.801	30.203	25.832	31.89	40.898	20.026	21.437	22.451	17.568	13.05
18.278	25.634	18.796	30.199	25.825	31.881	40.889	20.02	21.432	22.444	17.562	13.045
18.271	25.629	18.79	30.194	25.819	31.872	40.879	20.014	21.426	22.437	17.557	13.04
18.263	25.623	18.785	30.189	25.813	31.863	40.87	20.008	21.421	22.431	17.551	13.035
18.256	25.618	18.78	30.184	25.807	31.854	40.86	20.003	21.416	22.424	17.546	13.03
18.248	25.612	18.775	30.179	25.801	31.845	40.851	19.997	21.41	22.417	17.54	13.025
18.241	25.607	18.77	30.175	25.795	31.835	40.842	19.991	21.405	22.411	17.535	13.02
18.233	25.601	18.765	30.17	25.789	31.826	40.832	19.985	21.4	22.404	17.529	13.014
18.226	25.596	18.76	30.165	25.783	31.817	40.823	19.979	21.394	22.397	17.524	13.009
18.218	25.59	18.755	30.16	25.777	31.808	40.814	19.974	21.389	22.391	17.518	13.004
18.211	25.585	18.75	30.155	25.771	31.799	40.804	19.968	21.384	22.384	17.513	12.999
18.203	25.579	18.745	30.151	25.764	31.79	40.795	19.962	21.378	22.377	17.507	12.994
18.196	25.574	18.74	30.146	25.758	31.781	40.785	19.956	21.373	22.371	17.502	12.989
18.188	25.568	18.735	30.141	25.752	31.772	40.776	19.951	21.368	22.364	17.496	12.984
18.181	25.563	18.73	30.136	25.746	31.763	40.767	19.945	21.362	22.357	17.491	12.979
18.174	25.557	18.725	30.131	25.74	31.754	40.757	19.939	21.357	22.351	17.485	12.973
18.166	25.552	18.72	30.127	25.734	31.745	40.748	19.933	21.352	22.344	17.48	12.968
18.159	25.546	18.714	30.122	25.728	31.736	40.739	19.928	21.347	22.337	17.474	12.963
18.151	25.541	18.709	30.117	25.722	31.727	40.729	19.922	21.341	22.331	17.469	12.958
18.144	25.535	18.704	30.112	25.716	31.717	40.72	19.916	21.336	22.324	17.464	12.953
18.136	25.53	18.699	30.107	25.71	31.708	40.711	19.91	21.331	22.317	17.458	12.948
18.129	25.524	18.694	30.103	25.704	31.699	40.701	19.905	21.325	22.311	17.453	12.943
18.122	25.519	18.689	30.098	25.698	31.69	40.692	19.899	21.32	22.304	17.447	12.938
18.114	25.513	18.684	30.093	25.692	31.681	40.683	19.893	21.315	22.298	17.442	12.933
18.107	25.508	18.679	30.088	25.686	31.672	40.673	19.888	21.309	22.291	17.436	12.927
18.099	25.502	18.674	30.083	25.68	31.663	40.664	19.882	21.304	22.284	17.431	12.922
18.092	25.497	18.669	30.079	25.674	31.654	40.655	19.876	21.299	22.278	17.425	12.917
18.084	25.491	18.664	30.074	25.668	31.645	40.645	19.87	21.294	22.271	17.42	12.912
18.077	25.486	18.659	30.069	25.662	31.636	40.636	19.865	21.288	22.264	17.415	12.907
18.07	25.48	18.654	30.064	25.656	31.627	40.627	19.859	21.283	22.258	17.409	12.902
18.062	25.475	18.649	30.06	25.65	31.618	40.617	19.853	21.278	22.251	17.404	12.897
18.055	25.469	18.644	30.055	25.644	31.609	40.608	19.847	21.273	22.245	17.398	12.892
18.047	25.464	18.639	30.05	25.638	31.6	40.599	19.842	21.267	22.238	17.393	12.887
18.04	25.458	18.634	30.045	25.632	31.591	40.589	19.836	21.262	22.231	17.387	12.882
18.033	25.453	18.629	30.041	25.626	31.582	40.58	19.83	21.257	22.225	17.382	12.877
18.025	25.448	18.624	30.036	25.62	31.573	40.571	19.825	21.251	22.218	17.377	12.871
18.018	25.442	18.619	30.031	25.614	31.564	40.562	19.819	21.246	22.212	17.371	12.866
18.011	25.437	18.614	30.026	25.608	31.555	40.552	19.813	21.241	22.205	17.366	12.861
18.003	25.431	18.609	30.021	25.602	31.546	40.543	19.807	21.236	22.198	17.36	12.856
17.996	25.426	18.604	30.017	25.596	31.537	40.534	19.802	21.23	22.192	17.355	12.851
17.988	25.42	18.599	30.012	25.59	31.528	40.524	19.796	21.225	22.185	17.35	12.846
17.981	25.415	18.594	30.007	25.584	31.519	40.515	19.79	21.22	22.179	17.344	12.841
17.983	25.416	18.596	30.01	25.587	31.521	40.518	19.79	21.221	22.181	17.345	12.842
17.984	25.417	18.597	30.012	25.59	31.523	40.521	19.79	21.222	22.183	17.346	12.843
17.986	25.418	18.599	30.014	25.592	31.525	40.525	19.789	21.223	22.185	17.347	12.844
17.988	25.419	18.601	30.017	25.595	31.527	40.528	19.789	21.224	22.188	17.347	12.845
17.989	25.42	18.603	30.019	25.598	31.529	40.531	19.788	21.225	22.19	17.348	12.846
17.991	25.421	18.605	30.022	25.601	31.531	40.534	19.788	21.227	22.192	17.349	12.848
17.993	25.422	18.607	30.024	25.604	31.533	40.537	19.788	21.228	22.195	17.35	12.849
17.994	25.424	18.609	30.027	25.607	31.534	40.541	19.787	21.229	22.197	17.351	12.85
17.987	25.418	18.604	30.022	25.601	31.525	40.531	19.781	21.224	22.19	17.345	12.845
17.98	25.413	18.599	30.017	25.595	31.516	40.522	19.776	21.218	22.184	17.34	12.84
17.972	25.407	18.594	30.012	25.589	31.508	40.513	19.77	21.213	22.177	17.334	12.835
17.965	25.402	18.589	30.008	25.583	31.499	40.504	19.764	21.208	22.171	17.329	12.829
17.958	25.396	18.584	30.003	25.577	31.49	40.494	19.759	21.203	22.164	17.324	12.824
17.95	25.391	18.579	29.998	25.571	31.481	40.485	19.753	21.197	22.158	17.318	12.819
17.943	25.385	18.574	29.993	25.565	31.472	40.476	19.747	21.192	22.151	17.313	12.814
17.936	25.38	18.569	29.989	25.559	31.463	40.466	19.742	21.187	22.144	17.307	12.809
17.928	25.374	18.564	29.984	25.553	31.454	40.457	19.736	21.182	22.138	17.302	12.804
17.921	25.369	18.559	29.979	25.548	31.445	40.448	19.73	21.176	22.131	17.297	12.799
17.914	25.364	18.554	29.974	25.542	31.436	40.439	19.724	21.171	22.125	17.291	12.794
17.906	25.358	18.549	29.97	25.536	31.427	40.429	19.719	21.166	22.118	17.286	12.789
17.899	25.353	18.544	29.965	25.53	31.418	40.42	19.713	21.161	22.111	17.28	12.784
17.892	25.347	18.539	29.96	25.524	31.409	40.411	19.707	21.155	22.105	17.275	12.779
17.884	25.342	18.534	29.955	25.518	31.4	40.402	19.702	21.15	22.098	17.27	12.774
17.877	25.336	18.529	29.951	25.512	31.391	40.392	19.696	21.145	22.092	17.264	12.769
17.87	25.331	18.524	29.946	25.506	31.382	40.383	19.69	21.14	22.085	17.259	12.764
17.863	25.326	18.519	29.941	25.5	31.373	40.374	19.685	21.134	22.079	17.253	12.759
17.855	25.32	18.514	29.936	25.494	31.365	40.365	19.679	21.129	22.072	17.248	12.754
17.848	25.315	18.509	29.932	25.488	31.356	40.355	19.673	21.124	22.065	17.243	12.749
17.841	25.309	18.504	29.927	25.482	31.347	40.346	19.668	21.119	22.059	17.237	12.744
17.833	25.304	18.499	29.922	25.476	31.338	40.337	19.662	21.114	22.052	17.232	12.739
17.826	25.298	18.494	29.917	25.47	31.329	40.328	19.656	21.108	22.046	17.227	12.734
17.819	25.293	18.489	29.913	25.464	31.32	40.319	19.651	21.103	22.039	17.221	12.729
17.812	25.288	18.484	29.908	25.458	31.311	40.309	19.645	21.098	22.033	17.216	12.724
17.804	25.282	18.479	29.903	25.453	31.302	40.3	19.639	21.093	22.026	17.211	12.719
17.797	25.277	18.474	29.898	25.447	31.293	40.291	19.634	21.088	22.02	17.205	12.714
17.79	25.271	18.469	29.894	25.441	31.285	40.282	19.628	21.082	22.013	17.2	12.709
17.783	25.266	18.464	29.889	25.435	31.276	40.272	19.622	21.077	22.007	17.194	12.704
17.775	25.26	18.459	29.884	25.429	31.267	40.263	19.617	21.072	22	17.189	12.699
17.768	25.255	18.454	29.88	25.423	31.258	40.254	19.611	21.067	21.993	17.184	12.694
17.761	25.25	18.449	29.875	25.417	31.249	40.245	19.606	21.062	21.987	17.178	12.689
17.754	25.244	18.444	29.87	25.411	31.24	40.236	19.6	21.056	21.98	17.173	12.684
17.746	25.239	18.439	29.865	25.405	31.231	40.226	19.594	21.051	21.974	17.168	12.679
17.739	25.233	18.434	29.861	25.399	31.223	40.217	19.589	21.046	21.967	17.162	12.674
17.732	25.228	18.429	29.856	25.394	31.214	40.208	19.583	21.041	21.961	17.157	12.669
17.725	25.223	18.424	29.851	25.388	31.205	40.199	19.577	21.036	21.954	17.152	12.664
17.717	25.217	18.419	29.847	25.382	31.196	40.19	19.572	21.03	21.948	17.146	12.659
17.71	25.212	18.414	29.842	25.376	31.187	40.18	19.566	21.025	21.941	17.141	12.654
17.703	25.206	18.409	29.837	25.37	31.178	40.171	19.56	21.02	21.935	17.136	12.649
17.696	25.201	18.404	29.832	25.364	31.17	40.162	19.555	21.015	21.928	17.13	12.644
17.688	25.196	18.399	29.828	25.358	31.161	40.153	19.549	21.01	21.922	17.125	12.639
17.681	25.19	18.394	29.823	25.353	31.152	40.144	19.544	21.005	21.915	17.12	12.634
17.674	25.185	18.389	29.818	25.347	31.143	40.135	19.538	20.999	21.909	17.114	12.629
17.667	25.179	18.384	29.814	25.341	31.134	40.125	19.532	20.994	21.902	17.109	12.624
17.66	25.174	18.379	29.809	25.335	31.125	40.116	19.527	20.989	21.896	17.104	12.619
17.652	25.169	18.374	29.804	25.329	31.117	40.107	19.521	20.984	21.889	17.098	12.614
17.645	25.163	18.369	29.8	25.323	31.108	40.098	19.515	20.979	21.883	17.093	12.609
17.638	25.158	18.364	29.795	25.317	31.099	40.089	19.51	20.973	21.876	17.088	12.605
17.631	25.152	18.359	29.79	25.312	31.09	40.08	19.504	20.968	21.87	17.082	12.6
17.624	25.147	18.355	29.785	25.306	31.081	40.071	19.499	20.963	21.863	17.077	12.595
17.616	25.142	18.35	29.781	25.3	31.073	40.061	19.493	20.958	21.857	17.072	12.59
17.609	25.136	18.345	29.776	25.294	31.064	40.052	19.487	20.953	21.85	17.066	12.585
17.602	25.131	18.34	29.771	25.288	31.055	40.043	19.482	20.948	21.844	17.061	12.58
17.595	25.125	18.335	29.767	25.282	31.046	40.034	19.476	20.943	21.837	17.056	12.575
17.588	25.12	18.33	29.762	25.277	31.038	40.025	19.471	20.937	21.831	17.05	12.57
17.581	25.115	18.325	29.757	25.271	31.029	40.016	19.465	20.932	21.824	17.045	12.565
17.573	25.109	18.32	29.753	25.265	31.02	40.007	19.459	20.927	21.818	17.04	12.56
17.566	25.104	18.315	29.748	25.259	31.011	39.997	19.454	20.922	21.811	17.035	12.555
17.559	25.099	18.31	29.743	25.253	31.003	39.988	19.448	20.917	21.805	17.029	12.55
17.552	25.093	18.305	29.739	25.248	30.994	39.979	19.443	20.912	21.798	17.024	12.545
17.545	25.088	18.3	29.734	25.242	30.985	39.97	19.437	20.907	21.792	17.019	12.54
17.538	25.082	18.295	29.729	25.236	30.976	39.961	19.431	20.901	21.785	17.013	12.535
17.531	25.077	18.29	29.725	25.23	30.968	39.952	19.426	20.896	21.779	17.008	12.531
17.523	25.072	18.285	29.72	25.224	30.959	39.943	19.42	20.891	21.772	17.003	12.526
17.516	25.066	18.28	29.715	25.219	30.95	39.934	19.415	20.886	21.766	16.997	12.521
17.509	25.061	18.275	29.711	25.213	30.941	39.925	19.409	20.881	21.76	16.992	12.516
17.502	25.056	18.27	29.706	25.207	30.933	39.915	19.403	20.876	21.753	16.987	12.511
17.495	25.05	18.266	29.701	25.201	30.924	39.906	19.398	20.871	21.747	16.982	12.506
17.488	25.045	18.261	29.697	25.196	30.915	39.897	19.392	20.865	21.74	16.976	12.501
17.481	25.04	18.256	29.692	25.19	30.906	39.888	19.387	20.86	21.734	16.971	12.496
17.474	25.034	18.251	29.687	25.184	30.898	39.879	19.381	20.855	21.727	16.966	12.491
17.467	25.029	18.246	29.683	25.178	30.889	39.87	19.375	20.85	21.721	16.96	12.486
17.459	25.024	18.241	29.678	25.173	30.88	39.861	19.37	20.845	21.714	16.955	12.482
17.452	25.018	18.236	29.673	25.167	30.872	39.852	19.364	20.84	21.708	16.95	12.477
17.445	25.013	18.231	29.669	25.161	30.863	39.843	19.359	20.835	21.702	16.945	12.472
17.438	25.007	18.226	29.664	25.155	30.854	39.834	19.353	20.83	21.695	16.939	12.467
17.431	25.002	18.221	29.659	25.15	30.846	39.825	19.348	20.824	21.689	16.934	12.462
17.424	24.997	18.216	29.655	25.144	30.837	39.816	19.342	20.819	21.682	16.929	12.457
17.417	24.991	18.211	29.65	25.138	30.828	39.806	19.337	20.814	21.676	16.924	12.452
17.41	24.986	18.206	29.645	25.132	30.819	39.797	19.331	20.809	21.669	16.918	12.447
17.403	24.981	18.202	29.641	25.127	30.811	39.788	19.325	20.804	21.663	16.913	12.443
17.396	24.975	18.197	29.636	25.121	30.802	39.779	19.32	20.799	21.656	16.908	12.438
17.389	24.97	18.192	29.631	25.115	30.793	39.77	19.314	20.794	21.65	16.903	12.433
17.382	24.965	18.187	29.627	25.109	30.785	39.761	19.309	20.789	21.644	16.897	12.428
17.374	24.959	18.182	29.622	25.104	30.776	39.752	19.303	20.784	21.637	16.892	12.423
17.367	24.954	18.177	29.617	25.098	30.767	39.743	19.298	20.779	21.631	16.887	12.418
17.36	24.949	18.172	29.613	25.092	30.759	39.734	19.292	20.773	21.624	16.882	12.413
17.353	24.943	18.167	29.608	25.087	30.75	39.725	19.287	20.768	21.618	16.876	12.408
17.346	24.938	18.162	29.604	25.081	30.742	39.716	19.281	20.763	21.612	16.871	12.404
17.339	24.933	18.157	29.599	25.075	30.733	39.707	19.275	20.758	21.605	16.866	12.399
17.332	24.927	18.152	29.594	25.069	30.724	39.698	19.27	20.753	21.599	16.861	12.394
17.325	24.922	18.148	29.59	25.064	30.716	39.689	19.264	20.748	21.592	16.855	12.389
17.318	24.917	18.143	29.585	25.058	30.707	39.68	19.259	20.743	21.586	16.85	12.384
17.311	24.911	18.138	29.58	25.052	30.698	39.671	19.253	20.738	21.579	16.845	12.379
17.304	24.906	18.133	29.576	25.047	30.69	39.662	19.248	20.733	21.573	16.84	12.375
17.297	24.901	18.128	29.571	25.041	30.681	39.653	19.242	20.728	21.567	16.834	12.37
17.29	24.895	18.123	29.566	25.035	30.672	39.644	19.237	20.723	21.56	16.829	12.365
17.283	24.89	18.118	29.562	25.03	30.664	39.635	19.231	20.718	21.554	16.824	12.36
17.285	24.891	18.12	29.564	25.033	30.666	39.638	19.231	20.719	21.556	16.825	12.361
17.287	24.893	18.122	29.567	25.036	30.668	39.641	19.231	20.72	21.559	16.826	12.362
17.289	24.894	18.125	29.569	25.039	30.67	39.645	19.231	20.721	21.561	16.827	12.364
17.291	24.895	18.127	29.572	25.042	30.672	39.648	19.23	20.722	21.564	16.828	12.365
17.293	24.896	18.129	29.574	25.044	30.674	39.651	19.23	20.723	21.566	16.829	12.366
17.295	24.897	18.131	29.577	25.047	30.676	39.655	19.23	20.725	21.569	16.83	12.367
17.297	24.899	18.133	29.579	25.05	30.678	39.658	19.23	20.726	21.571	16.831	12.368
17.299	24.9	18.135	29.582	25.053	30.68	39.661	19.23	20.727	21.574	16.831	12.369
17.301	24.901	18.137	29.584	25.056	30.682	39.665	19.229	20.728	21.576	16.832	12.371
17.304	24.902	18.139	29.587	25.059	30.684	39.668	19.229	20.729	21.578	16.833	12.372
17.306	24.903	18.141	29.589	25.062	30.686	39.671	19.229	20.73	21.581	16.834	12.373
17.308	24.905	18.144	29.592	25.065	30.688	39.675	19.229	20.732	21.583	16.835	12.374
17.31	24.906	18.146	29.594	25.068	30.69	39.678	19.229	20.733	21.586	16.836	12.375
17.312	24.907	18.148	29.597	25.071	30.693	39.681	19.229	20.734	21.588	16.837	12.376
17.314	24.908	18.15	29.599	25.074	30.695	39.685	19.228	20.735	21.591	16.838	12.378
17.316	24.909	18.152	29.602	25.077	30.697	39.688	19.228	20.736	21.593	16.839	12.379
17.318	24.911	18.154	29.604	25.08	30.699	39.691	19.228	20.738	21.596	16.84	12.38
17.32	24.912	18.156	29.607	25.083	30.701	39.695	19.228	20.739	21.598	16.841	12.381
17.322	24.913	18.158	29.609	25.086	30.703	39.698	19.228	20.74	21.601	16.842	12.382
17.324	24.914	18.161	29.612	25.089	30.705	39.701	19.227	20.741	21.603	16.843	12.383
17.317	24.909	18.156	29.607	25.084	30.696	39.692	19.222	20.736	21.597	16.838	12.379
17.31	24.904	18.151	29.602	25.078	30.688	39.683	19.216	20.731	21.59	16.832	12.374
17.303	24.898	18.146	29.598	25.072	30.679	39.674	19.211	20.726	21.584	16.827	12.369
17.296	24.893	18.141	29.593	25.066	30.67	39.665	19.205	20.721	21.577	16.822	12.364
17.289	24.888	18.136	29.588	25.061	30.662	39.656	19.2	20.716	21.571	16.817	12.359
17.282	24.882	18.131	29.584	25.055	30.653	39.647	19.194	20.711	21.565	16.811	12.354
17.275	24.877	18.126	29.579	25.049	30.644	39.638	19.189	20.706	21.558	16.806	12.35
17.268	24.872	18.121	29.574	25.044	30.636	39.629	19.183	20.7	21.552	16.801	12.345
17.261	24.866	18.116	29.57	25.038	30.627	39.62	19.178	20.695	21.545	16.796	12.34
17.254	24.861	18.112	29.565	25.032	30.619	39.611	19.172	20.69	21.539	16.791	12.335
17.247	24.856	18.107	29.561	25.027	30.61	39.602	19.167	20.685	21.533	16.785	12.33
17.24	24.85	18.102	29.556	25.021	30.601	39.593	19.161	20.68	21.526	16.78	12.325
17.233	24.845	18.097	29.551	25.015	30.593	39.584	19.156	20.675	21.52	16.775	12.321
17.226	24.84	18.092	29.547	25.01	30.584	39.575	19.15	20.67	21.513	16.77	12.316
17.219	24.834	18.087	29.542	25.004	30.576	39.566	19.145	20.665	21.507	16.764	12.311
17.212	24.829	18.082	29.537	24.998	30.567	39.557	19.139	20.66	21.501	16.759	12.306
17.205	24.824	18.077	29.533	24.993	30.559	39.548	19.134	20.655	21.494	16.754	12.301
17.198	24.819	18.072	29.528	24.987	30.55	39.539	19.128	20.65	21.488	16.749	12.297
17.191	24.813	18.068	29.524	24.981	30.541	39.53	19.123	20.645	21.482	16.744	12.292
17.184	24.808	18.063	29.519	24.976	30.533	39.521	19.117	20.64	21.475	16.738	12.287
17.177	24.803	18.058	29.514	24.97	30.524	39.512	19.112	20.635	21.469	16.733	12.282
17.17	24.797	18.053	29.51	24.964	30.516	39.503	19.106	20.63	21.462	16.728	12.277
17.163	24.792	18.048	29.505	24.959	30.507	39.494	19.101	20.625	21.456	16.723	12.273
17.156	24.787	18.043	29.501	24.953	30.499	39.485	19.095	20.62	21.45	16.718	12.268
17.149	24.782	18.038	29.496	24.947	30.49	39.476	19.09	20.615	21.443	16.712	12.263
17.142	24.776	18.033	29.491	24.942	30.482	39.467	19.084	20.61	21.437	16.707	12.258
17.135	24.771	18.029	29.487	24.936	30.473	39.458	19.079	20.604	21.431	16.702	12.254
17.128	24.766	18.024	29.482	24.931	30.465	39.449	19.073	20.599	21.424	16.697	12.249
17.121	24.76	18.019	29.478	24.925	30.456	39.441	19.068	20.594	21.418	16.692	12.244
17.114	24.755	18.014	29.473	24.919	30.447	39.432	19.062	20.589	21.412	16.687	12.239
17.107	24.75	18.009	29.468	24.914	30.439	39.423	19.057	20.584	21.405	16.681	12.234
17.101	24.745	18.004	29.464	24.908	30.43	39.414	19.051	20.579	21.399	16.676	12.23
17.094	24.739	17.999	29.459	24.902	30.422	39.405	19.046	20.574	21.393	16.671	12.225
17.087	24.734	17.995	29.455	24.897	30.413	39.396	19.04	20.569	21.386	16.666	12.22
17.08	24.729	17.99	29.45	24.891	30.405	39.387	19.035	20.564	21.38	16.661	12.215
17.073	24.723	17.985	29.445	24.886	30.396	39.378	19.029	20.559	21.374	16.655	12.211
17.066	24.718	17.98	29.441	24.88	30.388	39.369	19.024	20.554	21.367	16.65	12.206
17.059	24.713	17.975	29.436	24.874	30.379	39.36	19.019	20.549	21.361	16.645	12.201
17.052	24.708	17.97	29.432	24.869	30.371	39.351	19.013	20.544	21.355	16.64	12.196
17.045	24.702	17.965	29.427	24.863	30.362	39.342	19.008	20.539	21.348	16.635	12.192
17.038	24.697	17.961	29.422	24.858	30.354	39.333	19.002	20.534	21.342	16.63	12.187
17.031	24.692	17.956	29.418	24.852	30.345	39.324	18.997	20.529	21.336	16.624	12.182
17.025	24.687	17.951	29.413	24.847	30.337	39.315	18.991	20.524	21.329	16.619	12.177
17.018	24.681	17.946	29.409	24.841	30.328	39.307	18.986	20.519	21.323	16.614	12.173
17.011	24.676	17.941	29.404	24.835	30.32	39.298	18.98	20.514	21.317	16.609	12.168
17.004	24.671	17.936	29.4	24.83	30.312	39.289	18.975	20.509	21.31	16.604	12.163
16.997	24.666	17.931	29.395	24.824	30.303	39.28	18.969	20.504	21.304	16.599	12.158
16.99	24.66	17.927	29.39	24.819	30.295	39.271	18.964	20.499	21.298	16.594	12.154
16.983	24.655	17.922	29.386	24.813	30.286	39.262	18.959	20.494	21.291	16.588	12.149
16.976	24.65	17.917	29.381	24.808	30.278	39.253	18.953	20.489	21.285	16.583	12.144
16.97	24.644	17.912	29.377	24.802	30.269	39.244	18.948	20.484	21.279	16.578	12.139
16.963	24.639	17.907	29.372	24.796	30.261	39.235	18.942	20.479	21.272	16.573	12.135
16.956	24.634	17.902	29.368	24.791	30.252	39.226	18.937	20.474	21.266	16.568	12.13
16.949	24.629	17.898	29.363	24.785	30.244	39.218	18.931	20.469	21.26	16.563	12.125
16.942	24.623	17.893	29.358	24.78	30.235	39.209	18.926	20.464	21.253	16.558	12.12
16.935	24.618	17.888	29.354	24.774	30.227	39.2	18.92	20.459	21.247	16.552	12.116
16.928	24.613	17.883	29.349	24.769	30.219	39.191	18.915	20.454	21.241	16.547	12.111
16.922	24.608	17.878	29.345	24.763	30.21	39.182	18.91	20.449	21.235	16.542	12.106
16.915	24.603	17.873	29.34	24.758	30.202	39.173	18.904	20.444	21.228	16.537	12.102
16.908	24.597	17.869	29.336	24.752	30.193	39.164	18.899	20.439	21.222	16.532	12.097
16.901	24.592	17.864	29.331	24.747	30.185	39.155	18.893	20.434	21.216	16.527	12.092
16.894	24.587	17.859	29.326	24.741	30.177	39.146	18.888	20.429	21.209	16.522	12.087
16.887	24.582	17.854	29.322	24.736	30.168	39.138	18.882	20.424	21.203	16.516	12.083
16.881	24.576	17.849	29.317	24.73	30.16	39.129	18.877	20.419	21.197	16.511	12.078
16.874	24.571	17.845	29.313	24.724	30.151	39.12	18.872	20.414	21.191	16.506	12.073
16.867	24.566	17.84	29.308	24.719	30.143	39.111	18.866	20.409	21.184	16.501	12.069
16.86	24.561	17.835	29.304	24.713	30.135	39.102	18.861	20.405	21.178	16.496	12.064
16.853	24.555	17.83	29.299	24.708	30.126	39.093	18.855	20.4	21.172	16.491	12.059
16.846	24.55	17.825	29.295	24.702	30.118	39.085	18.85	20.395	21.165	16.486	12.055
16.84	24.545	17.82	29.29	24.697	30.109	39.076	18.845	20.39	21.159	16.481	12.05
16.833	24.54	17.816	29.285	24.691	30.101	39.067	18.839	20.385	21.153	16.476	12.045
16.826	24.535	17.811	29.281	24.686	30.093	39.058	18.834	20.38	21.147	16.47	12.041
16.819	24.529	17.806	29.276	24.68	30.084	39.049	18.828	20.375	21.14	16.465	12.036
16.812	24.524	17.801	29.272	24.675	30.076	39.04	18.823	20.37	21.134	16.46	12.031
16.806	24.519	17.796	29.267	24.669	30.068	39.031	18.818	20.365	21.128	16.455	12.027
16.799	24.514	17.792	29.263	24.664	30.059	39.023	18.812	20.36	21.122	16.45	12.022
16.792	24.508	17.787	29.258	24.659	30.051	39.014	18.807	20.355	21.115	16.445	12.017
16.785	24.503	17.782	29.254	24.653	30.042	39.005	18.801	20.35	21.109	16.44	12.013
16.779	24.498	17.777	29.249	24.648	30.034	38.996	18.796	20.345	21.103	16.435	12.008
16.772	24.493	17.772	29.245	24.642	30.026	38.987	18.791	20.34	21.097	16.43	12.003
16.765	24.488	17.768	29.24	24.637	30.017	38.979	18.785	20.335	21.09	16.425	11.999
16.758	24.482	17.763	29.236	24.631	30.009	38.97	18.78	20.33	21.084	16.419	11.994
16.752	24.477	17.758	29.231	24.626	30.001	38.961	18.774	20.325	21.078	16.414	11.989
16.745	24.472	17.753	29.227	24.62	29.992	38.952	18.769	20.32	21.072	16.409	11.985
16.738	24.467	17.748	29.222	24.615	29.984	38.943	18.764	20.315	21.065	16.404	11.98
16.731	24.462	17.744	29.217	24.609	29.976	38.935	18.758	20.311	21.059	16.399	11.975
16.725	24.456	17.739	29.213	24.604	29.967	38.926	18.753	20.306	21.053	16.394	11.971
16.718	24.451	17.734	29.208	24.598	29.959	38.917	18.747	20.301	21.047	16.389	11.966
16.711	24.446	17.729	29.204	24.593	29.951	38.908	18.742	20.296	21.04	16.384	11.961
16.704	24.441	17.724	29.199	24.588	29.942	38.899	18.737	20.291	21.034	16.379	11.957
16.698	24.436	17.72	29.195	24.582	29.934	38.891	18.731	20.286	21.028	16.374	11.952
16.691	24.43	17.715	29.19	24.577	29.926	38.882	18.726	20.281	21.022	16.369	11.947
16.684	24.425	17.71	29.186	24.571	29.918	38.873	18.721	20.276	21.016	16.364	11.943
16.677	24.42	17.705	29.181	24.566	29.909	38.864	18.715	20.271	21.009	16.358	11.938
16.671	24.415	17.701	29.177	24.56	29.901	38.855	18.71	20.266	21.003	16.353	11.933
16.664	24.41	17.696	29.172	24.555	29.893	38.847	18.704	20.261	20.997	16.348	11.929
16.657	24.404	17.691	29.168	24.55	29.884	38.838	18.699	20.256	20.991	16.343	11.924
16.65	24.399	17.686	29.163	24.544	29.876	38.829	18.694	20.252	20.984	16.338	11.92
16.644	24.394	17.681	29.159	24.539	29.868	38.82	18.688	20.247	20.978	16.333	11.915
16.637	24.389	17.677	29.154	24.533	29.859	38.812	18.683	20.242	20.972	16.328	11.91
16.63	24.384	17.672	29.15	24.528	29.851	38.803	18.678	20.237	20.966	16.323	11.906
16.624	24.378	17.667	29.145	24.522	29.843	38.794	18.672	20.232	20.96	16.318	11.901
16.617	24.373	17.662	29.141	24.517	29.835	38.785	18.667	20.227	20.953	16.313	11.896
16.61	24.368	17.658	29.136	24.512	29.826	38.777	18.662	20.222	20.947	16.308	11.892
16.604	24.363	17.653	29.132	24.506	29.818	38.768	18.656	20.217	20.941	16.303	11.887
16.597	24.358	17.648	29.127	24.501	29.81	38.759	18.651	20.212	20.935	16.298	11.883
16.59	24.353	17.643	29.123	24.496	29.802	38.75	18.646	20.207	20.929	16.293	11.878
16.584	24.347	17.638	29.118	24.49	29.793	38.742	18.64	20.202	20.922	16.288	11.873
16.577	24.342	17.634	29.114	24.485	29.785	38.733	18.635	20.198	20.916	16.283	11.869
16.57	24.337	17.629	29.109	24.479	29.777	38.724	18.629	20.193	20.91	16.278	11.864
16.564	24.332	17.624	29.105	24.474	29.769	38.715	18.624	20.188	20.904	16.273	11.86
16.557	24.327	17.619	29.1	24.469	29.76	38.707	18.619	20.183	20.898	16.268	11.855
16.55	24.322	17.615	29.096	24.463	29.752	38.698	18.613	20.178	20.891	16.263	11.85
16.544	24.316	17.61	29.091	24.458	29.744	38.689	18.608	20.173	20.885	16.257	11.846
16.537	24.311	17.605	29.087	24.452	29.736	38.68	18.603	20.168	20.879	16.252	11.841
16.53	24.306	17.6	29.082	24.447	29.727	38.672	18.597	20.163	20.873	16.247	11.837
16.524	24.301	17.596	29.078	24.442	29.719	38.663	18.592	20.159	20.867	16.242	11.832
16.517	24.296	17.591	29.073	24.436	29.711	38.654	18.587	20.154	20.861	16.237	11.828
16.51	24.291	17.586	29.069	24.431	29.703	38.646	18.581	20.149	20.854	16.232	11.823
16.504	24.285	17.581	29.064	24.426	29.695	38.637	18.576	20.144	20.848	16.227	11.818
16.497	24.28	17.577	29.06	24.42	29.686	38.628	18.571	20.139	20.842	16.222	11.814
16.49	24.275	17.572	29.055	24.415	29.678	38.619	18.565	20.134	20.836	16.217	11.809
16.493	24.276	17.574	29.058	24.418	29.68	38.623	18.566	20.135	20.839	16.218	11.81
16.495	24.278	17.577	29.061	24.421	29.683	38.626	18.566	20.137	20.841	16.219	11.812
16.498	24.279	17.579	29.063	24.424	29.685	38.63	18.566	20.138	20.844	16.221	11.813
16.5	24.28	17.581	29.066	24.427	29.687	38.633	18.566	20.139	20.846	16.222	11.814
16.503	24.282	17.584	29.068	24.43	29.689	38.637	18.566	20.14	20.849	16.223	11.816
16.496	24.277	17.579	29.064	24.425	29.681	38.628	18.56	20.136	20.843	16.218	11.811
16.49	24.271	17.574	29.059	24.419	29.673	38.619	18.555	20.131	20.837	16.213	11.806
16.483	24.266	17.569	29.055	24.414	29.665	38.611	18.55	20.126	20.83	16.208	11.802
16.476	24.261	17.565	29.05	24.409	29.656	38.602	18.545	20.121	20.824	16.203	11.797
16.47	24.256	17.56	29.046	24.403	29.648	38.593	18.539	20.116	20.818	16.198	11.793
16.463	24.251	17.555	29.041	24.398	29.64	38.585	18.534	20.111	20.812	16.193	11.788
16.456	24.246	17.55	29.037	24.393	29.632	38.576	18.529	20.106	20.806	16.188	11.784
16.45	24.241	17.546	29.032	24.387	29.624	38.567	18.523	20.102	20.8	16.183	11.779
16.443	24.235	17.541	29.028	24.382	29.616	38.559	18.518	20.097	20.794	16.178	11.774
16.437	24.23	17.536	29.024	24.377	29.607	38.55	18.513	20.092	20.787	16.173	11.77
16.43	24.225	17.531	29.019	24.371	29.599	38.541	18.507	20.087	20.781	16.168	11.765
16.423	24.22	17.527	29.015	24.366	29.591	38.533	18.502	20.082	20.775	16.163	11.761
16.417	24.215	17.522	29.01	24.361	29.583	38.524	18.497	20.077	20.769	16.158	11.756
16.41	24.21	17.517	29.006	24.355	29.575	38.515	18.491	20.072	20.763	16.153	11.752
16.404	24.205	17.513	29.001	24.35	29.567	38.507	18.486	20.068	20.757	16.148	11.747
16.397	24.199	17.508	28.997	24.345	29.558	38.498	18.481	20.063	20.751	16.143	11.743
16.39	24.194	17.503	28.992	24.339	29.55	38.489	18.476	20.058	20.744	16.138	11.738
16.384	24.189	17.498	28.988	24.334	29.542	38.481	18.47	20.053	20.738	16.133	11.734
16.386	24.191	17.501	28.99	24.337	29.544	38.484	18.47	20.054	20.741	16.134	11.735
16.389	24.192	17.503	28.993	24.34	29.547	38.488	18.47	20.056	20.744	16.135	11.736
16.392	24.193	17.505	28.996	24.343	29.549	38.491	18.471	20.057	20.746	16.136	11.737
16.394	24.195	17.508	28.998	24.346	29.551	38.495	18.471	20.058	20.749	16.137	11.739
16.397	24.196	17.51	29.001	24.349	29.553	38.498	18.471	20.059	20.751	16.138	11.74
16.399	24.197	17.513	29.003	24.352	29.556	38.502	18.471	20.061	20.754	16.139	11.741
16.402	24.199	17.515	29.006	24.355	29.558	38.505	18.471	20.062	20.757	16.141	11.743
16.404	24.2	17.517	29.008	24.358	29.56	38.509	18.471	20.063	20.759	16.142	11.744
16.398	24.195	17.512	29.004	24.353	29.552	38.5	18.466	20.058	20.753	16.137	11.739
16.391	24.19	17.508	28.999	24.348	29.544	38.491	18.46	20.054	20.747	16.132	11.735
16.385	24.185	17.503	28.995	24.342	29.536	38.483	18.455	20.049	20.741	16.127	11.73
16.378	24.179	17.498	28.99	24.337	29.527	38.474	18.45	20.044	20.735	16.122	11.726
16.371	24.174	17.494	28.986	24.332	29.519	38.465	18.445	20.039	20.729	16.117	11.721
16.365	24.169	17.489	28.982	24.327	29.511	38.457	18.439	20.034	20.723	16.112	11.717
16.358	24.164	17.484	28.977	24.321	29.503	38.448	18.434	20.029	20.716	16.107	11.712
16.352	24.159	17.479	28.973	24.316	29.495	38.439	18.429	20.025	20.71	16.102	11.708
16.345	24.154	17.475	28.968	24.311	29.487	38.431	18.423	20.02	20.704	16.097	11.703
16.339	24.149	17.47	28.964	24.305	29.479	38.422	18.418	20.015	20.698	16.092	11.699
16.332	24.144	17.465	28.959	24.3	29.471	38.413	18.413	20.01	20.692	16.087	11.694
16.326	24.138	17.461	28.955	24.295	29.462	38.405	18.408	20.005	20.686	16.082	11.69
16.319	24.133	17.456	28.95	24.29	29.454	38.396	18.402	20	20.68	16.077	11.685
16.312	24.128	17.451	28.946	24.284	29.446	38.388	18.397	19.996	20.674	16.072	11.681
16.306	24.123	17.446	28.942	24.279	29.438	38.379	18.392	19.991	20.667	16.067	11.676
16.299	24.118	17.442	28.937	24.274	29.43	38.37	18.387	19.986	20.661	16.062	11.672
16.293	24.113	17.437	28.933	24.268	29.422	38.362	18.381	19.981	20.655	16.057	11.667
16.286	24.108	17.432	28.928	24.263	29.414	38.353	18.376	19.976	20.649	16.052	11.662
16.28	24.103	17.428	28.924	24.258	29.406	38.344	18.371	19.972	20.643	16.047	11.658
16.273	24.098	17.423	28.919	24.253	29.398	38.336	18.366	19.967	20.637	16.042	11.653
16.267	24.092	17.418	28.915	24.247	29.39	38.327	18.36	19.962	20.631	16.037	11.649
16.26	24.087	17.413	28.91	24.242	29.381	38.319	18.355	19.957	20.625	16.032	11.644
16.254	24.082	17.409	28.906	24.237	29.373	38.31	18.35	19.952	20.619	16.027	11.64
16.247	24.077	17.404	28.902	24.232	29.365	38.301	18.344	19.948	20.613	16.022	11.636
16.241	24.072	17.399	28.897	24.226	29.357	38.293	18.339	19.943	20.606	16.017	11.631
16.234	24.067	17.395	28.893	24.221	29.349	38.284	18.334	19.938	20.6	16.012	11.627
16.228	24.062	17.39	28.888	24.216	29.341	38.276	18.329	19.933	20.594	16.007	11.622
16.221	24.057	17.385	28.884	24.211	29.333	38.267	18.323	19.928	20.588	16.003	11.618
16.215	24.052	17.381	28.879	24.205	29.325	38.258	18.318	19.924	20.582	15.998	11.613
16.208	24.047	17.376	28.875	24.2	29.317	38.25	18.313	19.919	20.576	15.993	11.609
16.202	24.041	17.371	28.871	24.195	29.309	38.241	18.308	19.914	20.57	15.988	11.604
16.195	24.036	17.367	28.866	24.19	29.301	38.233	18.302	19.909	20.564	15.983	11.6
16.189	24.031	17.362	28.862	24.185	29.293	38.224	18.297	19.904	20.558	15.978	11.595
16.182	24.026	17.357	28.857	24.179	29.285	38.215	18.292	19.9	20.552	15.973	11.591
16.176	24.021	17.352	28.853	24.174	29.277	38.207	18.287	19.895	20.546	15.968	11.586
16.169	24.016	17.348	28.849	24.169	29.269	38.198	18.282	19.89	20.54	15.963	11.582
16.163	24.011	17.343	28.844	24.164	29.261	38.19	18.276	19.885	20.533	15.958	11.577
16.156	24.006	17.338	28.84	24.158	29.253	38.181	18.271	19.88	20.527	15.953	11.573
16.15	24.001	17.334	28.835	24.153	29.245	38.173	18.266	19.876	20.521	15.948	11.568
16.143	23.996	17.329	28.831	24.148	29.237	38.164	18.261	19.871	20.515	15.943	11.564
16.146	23.997	17.331	28.833	24.151	29.239	38.168	18.261	19.872	20.518	15.944	11.565
16.149	23.998	17.334	28.836	24.154	29.241	38.171	18.261	19.874	20.521	15.946	11.567
16.151	24	17.336	28.839	24.157	29.243	38.175	18.261	19.875	20.523	15.947	11.568
16.154	24.001	17.339	28.841	24.16	29.246	38.178	18.261	19.876	20.526	15.948	11.569
16.157	24.003	17.341	28.844	24.163	29.248	38.182	18.262	19.877	20.529	15.949	11.571
16.159	24.004	17.344	28.846	24.166	29.25	38.185	18.262	19.879	20.531	15.95	11.572
16.162	24.005	17.346	28.849	24.169	29.253	38.189	18.262	19.88	20.534	15.952	11.573
16.165	24.007	17.348	28.852	24.172	29.255	38.193	18.262	19.881	20.537	15.953	11.575
16.168	24.008	17.351	28.854	24.175	29.257	38.196	18.262	19.883	20.539	15.954	11.576
16.17	24.009	17.353	28.857	24.178	29.26	38.2	18.262	19.884	20.542	15.955	11.577
16.173	24.011	17.356	28.859	24.181	29.262	38.203	18.263	19.885	20.545	15.956	11.578
16.176	24.012	17.358	28.862	24.184	29.264	38.207	18.263	19.887	20.547	15.957	11.58
16.169	24.007	17.353	28.857	24.179	29.256	38.198	18.258	19.882	20.541	15.952	11.575
16.163	24.002	17.349	28.853	24.174	29.248	38.19	18.252	19.877	20.535	15.948	11.571
16.156	23.997	17.344	28.849	24.169	29.24	38.181	18.247	19.872	20.529	15.943	11.566
16.15	23.992	17.339	28.844	24.164	29.232	38.173	18.242	19.867	20.523	15.938	11.562
16.143	23.987	17.335	28.84	24.158	29.224	38.164	18.237	19.863	20.517	15.933	11.558
16.137	23.982	17.33	28.835	24.153	29.216	38.155	18.231	19.858	20.511	15.928	11.553
16.13	23.977	17.325	28.831	24.148	29.208	38.147	18.226	19.853	20.505	15.923	11.549
16.124	23.972	17.321	28.827	24.143	29.2	38.138	18.221	19.848	20.499	15.918	11.544
16.117	23.967	17.316	28.822	24.138	29.192	38.13	18.216	19.844	20.493	15.913	11.54
16.111	23.961	17.311	28.818	24.132	29.184	38.121	18.211	19.839	20.487	15.908	11.535
16.104	23.956	17.307	28.813	24.127	29.176	38.113	18.205	19.834	20.481	15.903	11.531
16.098	23.951	17.302	28.809	24.122	29.168	38.104	18.2	19.829	20.475	15.898	11.526
16.092	23.946	17.297	28.805	24.117	29.16	38.095	18.195	19.825	20.469	15.893	11.522
16.085	23.941	17.293	28.8	24.112	29.152	38.087	18.19	19.82	20.463	15.889	11.518
16.079	23.936	17.288	28.796	24.106	29.144	38.078	18.185	19.815	20.457	15.884	11.513
16.072	23.931	17.283	28.791	24.101	29.136	38.07	18.179	19.81	20.451	15.879	11.509
16.066	23.926	17.279	28.787	24.096	29.128	38.061	18.174	19.806	20.444	15.874	11.504
16.059	23.921	17.274	28.783	24.091	29.12	38.053	18.169	19.801	20.438	15.869	11.5
16.053	23.916	17.269	28.778	24.086	29.112	38.044	18.164	19.796	20.432	15.864	11.495
16.047	23.911	17.265	28.774	24.081	29.104	38.036	18.159	19.791	20.426	15.859	11.491
16.04	23.906	17.26	28.769	24.075	29.096	38.027	18.153	19.787	20.42	15.854	11.487
16.034	23.901	17.255	28.765	24.07	29.088	38.019	18.148	19.782	20.414	15.849	11.482
16.027	23.896	17.251	28.761	24.065	29.08	38.01	18.143	19.777	20.408	15.844	11.478
16.021	23.891	17.246	28.756	24.06	29.072	38.002	18.138	19.772	20.402	15.84	11.473
16.015	23.886	17.241	28.752	24.055	29.064	37.993	18.133	19.768	20.396	15.835	11.469
16.008	23.88	17.237	28.747	24.05	29.056	37.985	18.127	19.763	20.39	15.83	11.464
16.002	23.875	17.232	28.743	24.044	29.049	37.976	18.122	19.758	20.384	15.825	11.46
15.995	23.87	17.227	28.739	24.039	29.041	37.968	18.117	19.753	20.378	15.82	11.456
15.989	23.865	17.223	28.734	24.034	29.033	37.959	18.112	19.749	20.372	15.815	11.451
15.983	23.86	17.218	28.73	24.029	29.025	37.951	18.107	19.744	20.366	15.81	11.447
15.976	23.855	17.213	28.726	24.024	29.017	37.942	18.101	19.739	20.36	15.805	11.442
15.97	23.85	17.209	28.721	24.019	29.009	37.934	18.096	19.734	20.354	15.8	11.438
15.963	23.845	17.204	28.717	24.014	29.001	37.925	18.091	19.73	20.348	15.796	11.434
15.957	23.84	17.199	28.712	24.009	28.993	37.917	18.086	19.725	20.342	15.791	11.429
15.951	23.835	17.195	28.708	24.003	28.985	37.908	18.081	19.72	20.336	15.786	11.425
15.944	23.83	17.19	28.704	23.998	28.977	37.9	18.076	19.716	20.33	15.781	11.42
15.938	23.825	17.186	28.699	23.993	28.969	37.891	18.07	19.711	20.324	15.776	11.416
15.932	23.82	17.181	28.695	23.988	28.961	37.883	18.065	19.706	20.318	15.771	11.412
15.925	23.815	17.176	28.691	23.983	28.953	37.874	18.06	19.701	20.312	15.766	11.407
15.919	23.81	17.172	28.686	23.978	28.946	37.866	18.055	19.697	20.306	15.762	11.403
15.912	23.805	17.167	28.682	23.973	28.938	37.857	18.05	19.692	20.3	15.757	11.398
15.906	23.8	17.162	28.677	23.968	28.93	37.849	18.045	19.687	20.294	15.752	11.394
15.9	23.795	17.158	28.673	23.963	28.922	37.84	18.039	19.683	20.288	15.747	11.39
15.893	23.79	17.153	28.669	23.957	28.914	37.832	18.034	19.678	20.282	15.742	11.385
15.887	23.785	17.148	28.664	23.952	28.906	37.823	18.029	19.673	20.276	15.737	11.381
15.881	23.78	17.144	28.66	23.947	28.898	37.815	18.024	19.668	20.27	15.732	11.377
15.874	23.775	17.139	28.656	23.942	28.89	37.806	18.019	19.664	20.264	15.728	11.372
15.868	23.77	17.135	28.651	23.937	28.883	37.798	18.014	19.659	20.258	15.723	11.368
15.862	23.765	17.13	28.647	23.932	28.875	37.79	18.008	19.654	20.252	15.718	11.364
15.855	23.76	17.125	28.643	23.927	28.867	37.781	18.003	19.65	20.246	15.713	11.359
15.849	23.755	17.121	28.638	23.922	28.859	37.773	17.998	19.645	20.24	15.708	11.355
15.843	23.75	17.116	28.634	23.917	28.851	37.764	17.993	19.64	20.234	15.703	11.35
15.836	23.745	17.111	28.629	23.912	28.843	37.756	17.988	19.636	20.228	15.698	11.346
15.83	23.74	17.107	28.625	23.907	28.835	37.747	17.983	19.631	20.222	15.694	11.342
15.824	23.735	17.102	28.621	23.902	28.827	37.739	17.978	19.626	20.216	15.689	11.337
15.818	23.73	17.098	28.616	23.896	28.82	37.73	17.972	19.621	20.21	15.684	11.333
15.811	23.725	17.093	28.612	23.891	28.812	37.722	17.967	19.617	20.204	15.679	11.329
15.805	23.72	17.088	28.608	23.886	28.804	37.714	17.962	19.612	20.198	15.674	11.324
15.799	23.715	17.084	28.603	23.881	28.796	37.705	17.957	19.607	20.192	15.669	11.32
15.792	23.71	17.079	28.599	23.876	28.788	37.697	17.952	19.603	20.186	15.665	11.316
15.786	23.705	17.075	28.595	23.871	28.78	37.688	17.947	19.598	20.181	15.66	11.311
15.78	23.7	17.07	28.59	23.866	28.773	37.68	17.942	19.593	20.175	15.655	11.307
15.773	23.695	17.065	28.586	23.861	28.765	37.671	17.936	19.589	20.169	15.65	11.303
15.767	23.69	17.061	28.582	23.856	28.757	37.663	17.931	19.584	20.163	15.645	11.298
15.761	23.685	17.056	28.577	23.851	28.749	37.655	17.926	19.579	20.157	15.641	11.294
15.755	23.68	17.051	28.573	23.846	28.741	37.646	17.921	19.575	20.151	15.636	11.29
15.748	23.675	17.047	28.569	23.841	28.734	37.638	17.916	19.57	20.145	15.631	11.285
15.742	23.67	17.042	28.564	23.836	28.726	37.629	17.911	19.565	20.139	15.626	11.281
15.736	23.665	17.038	28.56	23.831	28.718	37.621	17.906	19.561	20.133	15.621	11.277
15.729	23.66	17.033	28.556	23.826	28.71	37.613	17.901	19.556	20.127	15.616	11.272
15.723	23.655	17.028	28.551	23.821	28.702	37.604	17.896	19.551	20.121	15.612	11.268
15.717	23.65	17.024	28.547	23.816	28.695	37.596	17.89	19.547	20.115	15.607	11.264
15.711	23.645	17.019	28.543	23.811	28.687	37.587	17.885	19.542	20.109	15.602	11.259
15.704	23.64	17.015	28.538	23.806	28.679	37.579	17.88	19.537	20.103	15.597	11.255
15.698	23.635	17.01	28.534	23.801	28.671	37.571	17.875	19.533	20.097	15.592	11.251
15.692	23.63	17.006	28.53	23.796	28.663	37.562	17.87	19.528	20.091	15.588	11.246
15.686	23.625	17.001	28.525	23.791	28.656	37.554	17.865	19.523	20.085	15.583	11.242
15.679	23.62	16.996	28.521	23.786	28.648	37.545	17.86	19.519	20.08	15.578	11.238
15.673	23.615	16.992	28.517	23.781	28.64	37.537	17.855	19.514	20.074	15.573	11.234
15.667	23.61	16.987	28.512	23.776	28.632	37.529	17.85	19.509	20.068	15.568	11.229
15.661	23.605	16.983	28.508	23.771	28.625	37.52	17.844	19.505	20.062	15.564	11.225
15.655	23.6	16.978	28.504	23.766	28.617	37.512	17.839	19.5	20.056	15.559	11.221
15.648	23.595	16.973	28.5	23.761	28.609	37.504	17.834	19.496	20.05	15.554	11.216
15.651	23.596	16.976	28.502	23.764	28.611	37.507	17.835	19.497	20.053	15.555	11.218
15.654	23.598	16.979	28.505	23.767	28.614	37.511	17.835	19.498	20.056	15.557	11.219
15.657	23.599	16.981	28.507	23.77	28.616	37.515	17.835	19.5	20.058	15.558	11.221
15.66	23.601	16.984	28.51	23.773	28.619	37.518	17.836	19.501	20.061	15.559	11.222
15.663	23.602	16.986	28.513	23.776	28.621	37.522	17.836	19.502	20.064	15.56	11.223
15.666	23.604	16.989	28.515	23.779	28.623	37.526	17.836	19.504	20.067	15.562	11.225
15.669	23.605	16.991	28.518	23.782	28.626	37.529	17.837	19.505	20.069	15.563	11.226
15.672	23.607	16.994	28.521	23.785	28.628	37.533	17.837	19.506	20.072	15.564	11.227
15.675	23.608	16.996	28.523	23.788	28.631	37.537	17.837	19.508	20.075	15.565	11.229
15.678	23.609	16.999	28.526	23.791	28.633	37.54	17.838	19.509	20.078	15.567	11.23
15.672	23.605	16.994	28.522	23.786	28.625	37.532	17.833	19.504	20.072	15.562	11.226
15.666	23.6	16.99	28.517	23.781	28.618	37.524	17.827	19.5	20.066	15.557	11.222
15.659	23.595	16.985	28.513	23.776	28.61	37.515	17.822	19.495	20.06	15.552	11.217
15.653	23.59	16.981	28.509	23.771	28.602	37.507	17.817	19.49	20.054	15.548	11.213
15.647	23.585	16.976	28.504	23.766	28.594	37.499	17.812	19.486	20.048	15.543	11.209
15.641	23.58	16.971	28.5	23.761	28.586	37.49	17.807	19.481	20.042	15.538	11.204
15.634	23.575	16.967	28.496	23.756	28.579	37.482	17.802	19.477	20.036	15.533	11.2
15.628	23.57	16.962	28.491	23.751	28.571	37.473	17.797	19.472	20.031	15.528	11.196
15.622	23.565	16.958	28.487	23.746	28.563	37.465	17.792	19.467	20.025	15.524	11.192
15.616	23.56	16.953	28.483	23.741	28.556	37.457	17.787	19.463	20.019	15.519	11.187
15.61	23.555	16.949	28.478	23.736	28.548	37.448	17.782	19.458	20.013	15.514	11.183
15.603	23.55	16.944	28.474	23.731	28.54	37.44	17.777	19.453	20.007	15.509	11.179
15.597	23.545	16.939	28.47	23.726	28.532	37.432	17.772	19.449	20.001	15.505	11.175
15.591	23.54	16.935	28.465	23.721	28.525	37.423	17.766	19.444	19.995	15.5	11.17
15.585	23.535	16.93	28.461	23.716	28.517	37.415	17.761	19.44	19.989	15.495	11.166
15.579	23.53	16.926	28.457	23.711	28.509	37.407	17.756	19.435	19.983	15.49	11.162
15.572	23.525	16.921	28.453	23.707	28.501	37.398	17.751	19.43	19.977	15.486	11.157
15.566	23.52	16.917	28.448	23.702	28.494	37.39	17.746	19.426	19.972	15.481	11.153
15.56	23.515	16.912	28.444	23.697	28.486	37.382	17.741	19.421	19.966	15.476	11.149
15.554	23.51	16.907	28.44	23.692	28.478	37.373	17.736	19.416	19.96	15.471	11.145
15.548	23.505	16.903	28.435	23.687	28.471	37.365	17.731	19.412	19.954	15.466	11.14
15.541	23.5	16.898	28.431	23.682	28.463	37.357	17.726	19.407	19.948	15.462	11.136
15.535	23.495	16.894	28.427	23.677	28.455	37.348	17.721	19.403	19.942	15.457	11.132
15.529	23.49	16.889	28.423	23.672	28.448	37.34	17.716	19.398	19.936	15.452	11.128
15.523	23.486	16.885	28.418	23.667	28.44	37.332	17.711	19.393	19.93	15.447	11.123
15.517	23.481	16.88	28.414	23.662	28.432	37.323	17.706	19.389	19.924	15.443	11.119
15.511	23.476	16.876	28.41	23.657	28.425	37.315	17.701	19.384	19.919	15.438	11.115
15.504	23.471	16.871	28.405	23.652	28.417	37.307	17.696	19.38	19.913	15.433	11.111
15.498	23.466	16.866	28.401	23.647	28.409	37.299	17.69	19.375	19.907	15.428	11.106
15.492	23.461	16.862	28.397	23.642	28.401	37.29	17.685	19.37	19.901	15.424	11.102
15.486	23.456	16.857	28.393	23.637	28.394	37.282	17.68	19.366	19.895	15.419	11.098
15.48	23.451	16.853	28.388	23.632	28.386	37.274	17.675	19.361	19.889	15.414	11.094
15.474	23.446	16.848	28.384	23.627	28.378	37.265	17.67	19.357	19.883	15.409	11.089
15.468	23.441	16.844	28.38	23.623	28.371	37.257	17.665	19.352	19.877	15.405	11.085
15.461	23.436	16.839	28.375	23.618	28.363	37.249	17.66	19.347	19.872	15.4	11.081
15.455	23.431	16.835	28.371	23.613	28.356	37.24	17.655	19.343	19.866	15.395	11.077
15.449	23.426	16.83	28.367	23.608	28.348	37.232	17.65	19.338	19.86	15.39	11.073
15.443	23.421	16.825	28.363	23.603	28.34	37.224	17.645	19.334	19.854	15.386	11.068
15.437	23.416	16.821	28.358	23.598	28.333	37.216	17.64	19.329	19.848	15.381	11.064
15.431	23.412	16.816	28.354	23.593	28.325	37.207	17.635	19.325	19.842	15.376	11.06
15.425	23.407	16.812	28.35	23.588	28.317	37.199	17.63	19.32	19.837	15.372	11.056
15.419	23.402	16.807	28.346	23.583	28.31	37.191	17.625	19.315	19.831	15.367	11.051
15.412	23.397	16.803	28.341	23.578	28.302	37.183	17.62	19.311	19.825	15.362	11.047
15.406	23.392	16.798	28.337	23.574	28.294	37.174	17.615	19.306	19.819	15.357	11.043
15.4	23.387	16.794	28.333	23.569	28.287	37.166	17.61	19.302	19.813	15.353	11.039
15.394	23.382	16.789	28.328	23.564	28.279	37.158	17.605	19.297	19.807	15.348	11.035
15.388	23.377	16.785	28.324	23.559	28.272	37.149	17.6	19.292	19.801	15.343	11.03
15.382	23.372	16.78	28.32	23.554	28.264	37.141	17.595	19.288	19.796	15.339	11.026
15.376	23.367	16.776	28.316	23.549	28.256	37.133	17.59	19.283	19.79	15.334	11.022
15.37	23.362	16.771	28.311	23.544	28.249	37.125	17.585	19.279	19.784	15.329	11.018
15.364	23.357	16.767	28.307	23.539	28.241	37.116	17.58	19.274	19.778	15.324	11.014
15.358	23.353	16.762	28.303	23.535	28.234	37.108	17.575	19.27	19.772	15.32	11.009
15.361	23.354	16.765	28.306	23.538	28.236	37.112	17.575	19.271	19.775	15.321	11.011
15.364	23.356	16.767	28.308	23.541	28.238	37.116	17.576	19.272	19.778	15.322	11.012
15.367	23.357	16.77	28.311	23.544	28.241	37.119	17.576	19.274	19.781	15.324	11.014
15.37	23.359	16.773	28.314	23.547	28.243	37.123	17.576	19.275	19.784	15.325	11.015
15.373	23.36	16.775	28.316	23.55	28.246	37.127	17.577	19.277	19.787	15.326	11.016
15.376	23.362	16.778	28.319	23.553	28.248	37.131	17.577	19.278	19.789	15.328	11.018
15.38	23.363	16.78	28.322	23.556	28.251	37.134	17.578	19.279	19.792	15.329	11.019
15.383	23.365	16.783	28.324	23.559	28.253	37.138	17.578	19.281	19.795	15.33	11.021
15.386	23.366	16.786	28.327	23.562	28.256	37.142	17.579	19.282	19.798	15.332	11.022
15.38	23.361	16.781	28.323	23.557	28.248	37.134	17.574	19.278	19.792	15.327	11.018
15.374	23.356	16.777	28.318	23.552	28.24	37.125	17.569	19.273	19.786	15.322	11.014
15.367	23.351	16.772	28.314	23.547	28.233	37.117	17.564	19.268	19.78	15.318	11.01
15.361	23.346	16.768	28.31	23.543	28.225	37.109	17.559	19.264	19.775	15.313	11.005
15.355	23.342	16.763	28.306	23.538	28.218	37.101	17.554	19.259	19.769	15.308	11.001
15.349	23.337	16.759	28.301	23.533	28.21	37.092	17.549	19.255	19.763	15.303	10.997
15.343	23.332	16.754	28.297	23.528	28.203	37.084	17.544	19.25	19.757	15.299	10.993
15.337	23.327	16.75	28.293	23.523	28.195	37.076	17.539	19.246	19.751	15.294	10.989
15.331	23.322	16.745	28.289	23.518	28.187	37.068	17.534	19.241	19.746	15.289	10.984
15.325	23.317	16.741	28.284	23.513	28.18	37.059	17.529	19.237	19.74	15.285	10.98
15.319	23.312	16.736	28.28	23.509	28.172	37.051	17.524	19.232	19.734	15.28	10.976
15.313	23.307	16.731	28.276	23.504	28.165	37.043	17.519	19.227	19.728	15.275	10.972
15.307	23.302	16.727	28.272	23.499	28.157	37.035	17.514	19.223	19.722	15.271	10.968
15.301	23.297	16.722	28.267	23.494	28.149	37.027	17.509	19.218	19.716	15.266	10.964
15.295	23.293	16.718	28.263	23.489	28.142	37.018	17.504	19.214	19.711	15.261	10.959
15.289	23.288	16.713	28.259	23.484	28.134	37.01	17.499	19.209	19.705	15.256	10.955
15.283	23.283	16.709	28.255	23.479	28.127	37.002	17.494	19.205	19.699	15.252	10.951
15.276	23.278	16.704	28.25	23.475	28.119	36.994	17.489	19.2	19.693	15.247	10.947
15.27	23.273	16.7	28.246	23.47	28.112	36.985	17.484	19.196	19.687	15.242	10.943
15.264	23.268	16.695	28.242	23.465	28.104	36.977	17.479	19.191	19.682	15.238	10.939
15.258	23.263	16.691	28.238	23.46	28.097	36.969	17.474	19.187	19.676	15.233	10.934
15.252	23.258	16.686	28.233	23.455	28.089	36.961	17.469	19.182	19.67	15.228	10.93
15.246	23.253	16.682	28.229	23.45	28.082	36.953	17.464	19.178	19.664	15.224	10.926
15.24	23.249	16.677	28.225	23.446	28.074	36.944	17.459	19.173	19.658	15.219	10.922
15.234	23.244	16.673	28.221	23.441	28.066	36.936	17.454	19.168	19.653	15.214	10.918
15.228	23.239	16.668	28.216	23.436	28.059	36.928	17.449	19.164	19.647	15.21	10.914
15.222	23.234	16.664	28.212	23.431	28.051	36.92	17.444	19.159	19.641	15.205	10.909
15.216	23.229	16.659	28.208	23.426	28.044	36.912	17.439	19.155	19.635	15.2	10.905
15.21	23.224	16.655	28.204	23.422	28.036	36.904	17.434	19.15	19.63	15.196	10.901
15.204	23.219	16.65	28.2	23.417	28.029	36.895	17.429	19.146	19.624	15.191	10.897
15.198	23.214	16.646	28.195	23.412	28.021	36.887	17.424	19.141	19.618	15.186	10.893
15.201	23.216	16.649	28.198	23.415	28.024	36.891	17.424	19.143	19.621	15.188	10.894
15.205	23.218	16.651	28.201	23.418	28.026	36.895	17.425	19.144	19.624	15.189	10.896
15.208	23.219	16.654	28.203	23.421	28.029	36.898	17.425	19.146	19.627	15.19	10.897
15.211	23.221	16.657	28.206	23.424	28.031	36.902	17.426	19.147	19.63	15.192	10.899
15.214	23.222	16.659	28.209	23.427	28.034	36.906	17.426	19.148	19.632	15.193	10.9
15.217	23.224	16.662	28.211	23.43	28.036	36.91	17.427	19.15	19.635	15.195	10.902
15.221	23.225	16.665	28.214	23.433	28.039	36.914	17.427	19.151	19.638	15.196	10.903
15.224	23.227	16.667	28.217	23.437	28.041	36.917	17.428	19.153	19.641	15.197	10.905
15.227	23.228	16.67	28.219	23.44	28.044	36.921	17.428	19.154	19.644	15.199	10.906
15.23	23.23	16.673	28.222	23.443	28.046	36.925	17.429	19.155	19.647	15.2	10.907
15.234	23.231	16.675	28.225	23.446	28.049	36.929	17.429	19.157	19.65	15.201	10.909
15.237	23.233	16.678	28.227	23.449	28.051	36.932	17.43	19.158	19.653	15.203	10.91
15.24	23.234	16.681	28.23	23.452	28.054	36.936	17.43	19.16	19.655	15.204	10.912
15.243	23.236	16.683	28.233	23.455	28.056	36.94	17.431	19.161	19.658	15.206	10.913
15.246	23.237	16.686	28.235	23.458	28.059	36.944	17.431	19.162	19.661	15.207	10.915
15.25	23.239	16.689	28.238	23.461	28.061	36.948	17.432	19.164	19.664	15.208	10.916
15.253	23.24	16.691	28.241	23.464	28.064	36.951	17.432	19.165	19.667	15.21	10.918
15.256	23.242	16.694	28.243	23.467	28.066	36.955	17.433	19.167	19.67	15.211	10.919
15.259	23.244	16.697	28.246	23.47	28.069	36.959	17.433	19.168	19.673	15.212	10.921
15.262	23.245	16.7	28.249	23.473	28.071	36.963	17.434	19.169	19.676	15.214	10.922
15.256	23.24	16.695	28.244	23.468	28.064	36.954	17.429	19.165	19.67	15.209	10.918
15.25	23.235	16.691	28.24	23.464	28.056	36.946	17.424	19.16	19.664	15.204	10.914
15.244	23.23	16.686	28.236	23.459	28.049	36.938	17.419	19.156	19.658	15.2	10.91
15.238	23.226	16.681	28.232	23.454	28.041	36.93	17.414	19.151	19.652	15.195	10.905
15.232	23.221	16.677	28.228	23.449	28.034	36.922	17.409	19.147	19.647	15.19	10.901
15.226	23.216	16.672	28.223	23.444	28.026	36.913	17.404	19.142	19.641	15.186	10.897
15.22	23.211	16.668	28.219	23.44	28.019	36.905	17.399	19.138	19.635	15.181	10.893
15.214	23.206	16.663	28.215	23.435	28.011	36.897	17.394	19.133	19.629	15.176	10.889
15.208	23.201	16.659	28.211	23.43	28.004	36.889	17.389	19.129	19.624	15.172	10.885
15.202	23.196	16.654	28.206	23.425	27.996	36.881	17.384	19.124	19.618	15.167	10.881
15.196	23.191	16.65	28.202	23.42	27.989	36.873	17.379	19.12	19.612	15.162	10.876
15.19	23.187	16.645	28.198	23.415	27.981	36.864	17.374	19.115	19.606	15.158	10.872
15.184	23.182	16.641	28.194	23.411	27.974	36.856	17.369	19.111	19.6	15.153	10.868
15.178	23.177	16.637	28.189	23.406	27.966	36.848	17.364	19.106	19.595	15.148	10.864
15.172	23.172	16.632	28.185	23.401	27.959	36.84	17.359	19.102	19.589	15.144	10.86
15.166	23.167	16.628	28.181	23.396	27.951	36.832	17.354	19.097	19.583	15.139	10.856
15.16	23.162	16.623	28.177	23.392	27.944	36.824	17.35	19.093	19.577	15.135	10.852
15.154	23.157	16.619	28.173	23.387	27.936	36.815	17.345	19.088	19.572	15.13	10.847
15.148	23.153	16.614	28.168	23.382	27.929	36.807	17.34	19.084	19.566	15.125	10.843
15.142	23.148	16.61	28.164	23.377	27.921	36.799	17.335	19.079	19.56	15.121	10.839
15.136	23.143	16.605	28.16	23.372	27.914	36.791	17.33	19.075	19.554	15.116	10.835
15.13	23.138	16.601	28.156	23.368	27.906	36.783	17.325	19.07	19.549	15.111	10.831
15.124	23.133	16.596	28.152	23.363	27.899	36.775	17.32	19.066	19.543	15.107	10.827
15.118	23.128	16.592	28.147	23.358	27.891	36.766	17.315	19.061	19.537	15.102	10.823
15.112	23.123	16.587	28.143	23.353	27.884	36.758	17.31	19.057	19.531	15.097	10.819
15.106	23.119	16.583	28.139	23.349	27.877	36.75	17.305	19.052	19.526	15.093	10.815
15.1	23.114	16.578	28.135	23.344	27.869	36.742	17.3	19.048	19.52	15.088	10.81
15.094	23.109	16.574	28.131	23.339	27.862	36.734	17.295	19.043	19.514	15.084	10.806
15.088	23.104	16.569	28.126	23.334	27.854	36.726	17.29	19.039	19.508	15.079	10.802
15.083	23.099	16.565	28.122	23.329	27.847	36.718	17.285	19.034	19.503	15.074	10.798
15.077	23.094	16.56	28.118	23.325	27.839	36.71	17.28	19.03	19.497	15.07	10.794
15.071	23.09	16.556	28.114	23.32	27.832	36.701	17.276	19.025	19.491	15.065	10.79
15.065	23.085	16.551	28.11	23.315	27.824	36.693	17.271	19.021	19.485	15.06	10.786
15.059	23.08	16.547	28.105	23.31	27.817	36.685	17.266	19.016	19.48	15.056	10.782
15.053	23.075	16.542	28.101	23.306	27.81	36.677	17.261	19.012	19.474	15.051	10.778
15.047	23.07	16.538	28.097	23.301	27.802	36.669	17.256	19.007	19.468	15.047	10.774
15.041	23.065	16.533	28.093	23.296	27.795	36.661	17.251	19.003	19.462	15.042	10.77
15.035	23.061	16.529	28.089	23.292	27.787	36.653	17.246	18.999	19.457	15.037	10.765
15.029	23.056	16.525	28.084	23.287	27.78	36.645	17.241	18.994	19.451	15.033	10.761
15.023	23.051	16.52	28.08	23.282	27.772	36.637	17.236	18.99	19.445	15.028	10.757
15.017	23.046	16.516	28.076	23.277	27.765	36.628	17.231	18.985	19.44	15.024	10.753
15.011	23.041	16.511	28.072	23.273	27.758	36.62	17.226	18.981	19.434	15.019	10.749
15.005	23.036	16.507	28.068	23.268	27.75	36.612	17.221	18.976	19.428	15.014	10.745
14.999	23.032	16.502	28.063	23.263	27.743	36.604	17.217	18.972	19.422	15.01	10.741
14.994	23.027	16.498	28.059	23.258	27.735	36.596	17.212	18.967	19.417	15.005	10.737
14.988	23.022	16.493	28.055	23.254	27.728	36.588	17.207	18.963	19.411	15	10.733
14.982	23.017	16.489	28.051	23.249	27.721	36.58	17.202	18.958	19.405	14.996	10.729
14.976	23.012	16.484	28.047	23.244	27.713	36.572	17.197	18.954	19.4	14.991	10.725
14.97	23.008	16.48	28.043	23.24	27.706	36.564	17.192	18.95	19.394	14.987	10.721
14.964	23.003	16.476	28.038	23.235	27.699	36.556	17.187	18.945	19.388	14.982	10.717
14.958	22.998	16.471	28.034	23.23	27.691	36.548	17.182	18.941	19.382	14.978	10.713
14.952	22.993	16.467	28.03	23.225	27.684	36.54	17.177	18.936	19.377	14.973	10.708
14.946	22.988	16.462	28.026	23.221	27.676	36.531	17.172	18.932	19.371	14.968	10.704
14.94	22.984	16.458	28.022	23.216	27.669	36.523	17.168	18.927	19.365	14.964	10.7
14.935	22.979	16.453	28.017	23.211	27.662	36.515	17.163	18.923	19.36	14.959	10.696
14.929	22.974	16.449	28.013	23.207	27.654	36.507	17.158	18.918	19.354	14.955	10.692
14.923	22.969	16.444	28.009	23.202	27.647	36.499	17.153	18.914	19.348	14.95	10.688
14.917	22.964	16.44	28.005	23.197	27.64	36.491	17.148	18.91	19.343	14.945	10.684
14.911	22.959	16.436	28.001	23.193	27.632	36.483	17.143	18.905	19.337	14.941	10.68
14.905	22.955	16.431	27.997	23.188	27.625	36.475	17.138	18.901	19.331	14.936	10.676
14.899	22.95	16.427	27.992	23.183	27.618	36.467	17.133	18.896	19.325	14.932	10.672
14.894	22.945	16.422	27.988	23.179	27.61	36.459	17.128	18.892	19.32	14.927	10.668
14.888	22.94	16.418	27.984	23.174	27.603	36.451	17.124	18.887	19.314	14.923	10.664
14.882	22.935	16.413	27.98	23.169	27.596	36.443	17.119	18.883	19.308	14.918	10.66
14.876	22.931	16.409	27.976	23.165	27.588	36.435	17.114	18.879	19.303	14.913	10.656
14.87	22.926	16.405	27.972	23.16	27.581	36.427	17.109	18.874	19.297	14.909	10.652
14.864	22.921	16.4	27.968	23.155	27.574	36.419	17.104	18.87	19.291	14.904	10.648
14.858	22.916	16.396	27.963	23.151	27.566	36.411	17.099	18.865	19.286	14.9	10.644
14.853	22.912	16.391	27.959	23.146	27.559	36.403	17.094	18.861	19.28	14.895	10.64
14.847	22.907	16.387	27.955	23.141	27.552	36.395	17.09	18.856	19.274	14.891	10.636
14.841	22.902	16.382	27.951	23.137	27.544	36.387	17.085	18.852	19.269	14.886	10.632
14.835	22.897	16.378	27.947	23.132	27.537	36.379	17.08	18.848	19.263	14.881	10.628
14.829	22.892	16.374	27.943	23.127	27.53	36.371	17.075	18.843	19.257	14.877	10.624
14.823	22.888	16.369	27.938	23.123	27.522	36.363	17.07	18.839	19.252	14.872	10.62
14.818	22.883	16.365	27.934	23.118	27.515	36.354	17.065	18.834	19.246	14.868	10.616
14.812	22.878	16.36	27.93	23.113	27.508	36.346	17.06	18.83	19.24	14.863	10.612
14.806	22.873	16.356	27.926	23.109	27.5	36.338	17.055	18.826	19.235	14.859	10.608
14.8	22.868	16.351	27.922	23.104	27.493	36.33	17.051	18.821	19.229	14.854	10.604
14.794	22.864	16.347	27.918	23.1	27.486	36.322	17.046	18.817	19.223	14.85	10.6
14.788	22.859	16.343	27.914	23.095	27.479	36.314	17.041	18.812	19.218	14.845	10.596
14.783	22.854	16.338	27.91	23.09	27.471	36.306	17.036	18.808	19.212	14.841	10.592
14.777	22.849	16.334	27.905	23.086	27.464	36.298	17.031	18.804	19.206	14.836	10.588
14.771	22.845	16.329	27.901	23.081	27.457	36.29	17.026	18.799	19.201	14.831	10.584
14.765	22.84	16.325	27.897	23.076	27.45	36.282	17.022	18.795	19.195	14.827	10.58
14.759	22.835	16.321	27.893	23.072	27.442	36.274	17.017	18.79	19.19	14.822	10.576
14.754	22.83	16.316	27.889	23.067	27.435	36.266	17.012	18.786	19.184	14.818	10.572
14.748	22.826	16.312	27.885	23.063	27.428	36.258	17.007	18.782	19.178	14.813	10.568
14.742	22.821	16.307	27.881	23.058	27.42	36.25	17.002	18.777	19.173	14.809	10.564
14.736	22.816	16.303	27.876	23.053	27.413	36.242	16.997	18.773	19.167	14.804	10.56
14.731	22.811	16.299	27.872	23.049	27.406	36.235	16.992	18.768	19.161	14.8	10.556
14.725	22.806	16.294	27.868	23.044	27.399	36.227	16.988	18.764	19.156	14.795	10.552
14.719	22.802	16.29	27.864	23.04	27.391	36.219	16.983	18.76	19.15	14.791	10.548
14.713	22.797	16.285	27.86	23.035	27.384	36.211	16.978	18.755	19.144	14.786	10.544
14.707	22.792	16.281	27.856	23.03	27.377	36.203	16.973	18.751	19.139	14.782	10.54
14.702	22.787	16.277	27.852	23.026	27.37	36.195	16.968	18.747	19.133	14.777	10.536
14.696	22.783	16.272	27.848	23.021	27.362	36.187	16.964	18.742	19.128	14.773	10.532
14.69	22.778	16.268	27.843	23.017	27.355	36.179	16.959	18.738	19.122	14.768	10.528
14.684	22.773	16.263	27.839	23.012	27.348	36.171	16.954	18.733	19.116	14.764	10.524
14.679	22.768	16.259	27.835	23.007	27.341	36.163	16.949	18.729	19.111	14.759	10.52
14.673	22.764	16.255	27.831	23.003	27.334	36.155	16.944	18.725	19.105	14.754	10.516
14.667	22.759	16.25	27.827	22.998	27.326	36.147	16.939	18.72	19.1	14.75	10.512
14.661	22.754	16.246	27.823	22.994	27.319	36.139	16.935	18.716	19.094	14.745	10.508
14.656	22.749	16.241	27.819	22.989	27.312	36.131	16.93	18.712	19.088	14.741	10.504
14.65	22.745	16.237	27.815	22.985	27.305	36.123	16.925	18.707	19.083	14.736	10.5
14.644	22.74	16.233	27.811	22.98	27.297	36.115	16.92	18.703	19.077	14.732	10.496
14.638	22.735	16.228	27.806	22.975	27.29	36.107	16.915	18.698	19.071	14.727	10.492
14.633	22.73	16.224	27.802	22.971	27.283	36.099	16.91	18.694	19.066	14.723	10.488
14.627	22.726	16.22	27.798	22.966	27.276	36.091	16.906	18.69	19.06	14.718	10.484
14.621	22.721	16.215	27.794	22.962	27.269	36.083	16.901	18.685	19.055	14.714	10.48
14.615	22.716	16.211	27.79	22.957	27.261	36.075	16.896	18.681	19.049	14.709	10.476
14.61	22.711	16.206	27.786	22.953	27.254	36.067	16.891	18.677	19.043	14.705	10.472
14.604	22.707	16.202	27.782	22.948	27.247	36.06	16.886	18.672	19.038	14.7	10.469
14.598	22.702	16.198	27.778	22.944	27.24	36.052	16.882	18.668	19.032	14.696	10.465
14.593	22.697	16.193	27.774	22.939	27.233	36.044	16.877	18.664	19.027	14.691	10.461
14.587	22.693	16.189	27.77	22.934	27.225	36.036	16.872	18.659	19.021	14.687	10.457
14.581	22.688	16.185	27.765	22.93	27.218	36.028	16.867	18.655	19.016	14.682	10.453
14.575	22.683	16.18	27.761	22.925	27.211	36.02	16.862	18.651	19.01	14.678	10.449
14.57	22.678	16.176	27.757	22.921	27.204	36.012	16.858	18.646	19.004	14.673	10.445
14.564	22.674	16.171	27.753	22.916	27.197	36.004	16.853	18.642	18.999	14.669	10.441
14.558	22.669	16.167	27.749	22.912	27.19	35.996	16.848	18.638	18.993	14.665	10.437
14.553	22.664	16.163	27.745	22.907	27.182	35.988	16.843	18.633	18.988	14.66	10.433
14.547	22.659	16.158	27.741	22.903	27.175	35.98	16.839	18.629	18.982	14.656	10.429
14.551	22.661	16.161	27.744	22.906	27.178	35.984	16.839	18.63	18.985	14.657	10.431
14.554	22.663	16.164	27.746	22.909	27.181	35.988	16.84	18.632	18.988	14.659	10.432
14.558	22.664	16.167	27.749	22.912	27.183	35.992	16.841	18.633	18.991	14.66	10.434
14.561	22.666	16.17	27.752	22.915	27.186	35.996	16.841	18.635	18.994	14.662	10.435
14.565	22.668	16.173	27.755	22.918	27.189	36	16.842	18.636	18.997	14.663	10.437
14.568	22.669	16.176	27.757	22.921	27.191	36.004	16.843	18.638	19	14.665	10.438
14.572	22.671	16.178	27.76	22.924	27.194	36.008	16.844	18.639	19.003	14.666	10.44
14.576	22.673	16.181	27.763	22.927	27.196	36.012	16.844	18.641	19.006	14.668	10.442
14.579	22.674	16.184	27.765	22.931	27.199	36.016	16.845	18.642	19.009	14.669	10.443
14.583	22.676	16.187	27.768	22.934	27.202	36.02	16.846	18.644	19.012	14.671	10.445
14.586	22.677	16.19	27.771	22.937	27.204	36.024	16.846	18.645	19.015	14.672	10.446
14.581	22.673	16.186	27.767	22.932	27.197	36.016	16.842	18.641	19.01	14.668	10.442
14.575	22.668	16.181	27.763	22.928	27.19	36.008	16.837	18.636	19.004	14.663	10.438
14.569	22.663	16.177	27.759	22.923	27.183	36	16.832	18.632	18.999	14.659	10.434
14.564	22.659	16.172	27.755	22.919	27.176	35.992	16.827	18.628	18.993	14.654	10.43
14.558	22.654	16.168	27.75	22.914	27.169	35.984	16.823	18.623	18.987	14.65	10.427
14.552	22.649	16.164	27.746	22.91	27.161	35.976	16.818	18.619	18.982	14.645	10.423
14.546	22.644	16.159	27.742	22.905	27.154	35.968	16.813	18.615	18.976	14.641	10.419
14.541	22.64	16.155	27.738	22.9	27.147	35.96	16.808	18.61	18.971	14.636	10.415
14.535	22.635	16.151	27.734	22.896	27.14	35.952	16.803	18.606	18.965	14.632	10.411
14.529	22.63	16.146	27.73	22.891	27.133	35.944	16.799	18.602	18.96	14.627	10.407
14.524	22.626	16.142	27.726	22.887	27.126	35.937	16.794	18.597	18.954	14.623	10.403
14.518	22.621	16.138	27.722	22.882	27.119	35.929	16.789	18.593	18.948	14.618	10.399
14.512	22.616	16.133	27.718	22.878	27.111	35.921	16.784	18.589	18.943	14.614	10.395
14.507	22.611	16.129	27.714	22.873	27.104	35.913	16.78	18.585	18.937	14.61	10.391
14.501	22.607	16.125	27.71	22.869	27.097	35.905	16.775	18.58	18.932	14.605	10.387
14.495	22.602	16.12	27.706	22.864	27.09	35.897	16.77	18.576	18.926	14.601	10.384
14.49	22.597	16.116	27.701	22.86	27.083	35.889	16.765	18.572	18.921	14.596	10.38
14.484	22.593	16.111	27.697	22.855	27.076	35.881	16.76	18.567	18.915	14.592	10.376
14.478	22.588	16.107	27.693	22.851	27.069	35.874	16.756	18.563	18.91	14.587	10.372
14.473	22.583	16.103	27.689	22.846	27.062	35.866	16.751	18.559	18.904	14.583	10.368
14.467	22.579	16.098	27.685	22.842	27.054	35.858	16.746	18.554	18.898	14.578	10.364
14.461	22.574	16.094	27.681	22.837	27.047	35.85	16.741	18.55	18.893	14.574	10.36
14.456	22.569	16.09	27.677	22.833	27.04	35.842	16.737	18.546	18.887	14.569	10.356
14.45	22.564	16.085	27.673	22.828	27.033	35.834	16.732	18.541	18.882	14.565	10.352
14.444	22.56	16.081	27.669	22.824	27.026	35.826	16.727	18.537	18.876	14.56	10.348
14.439	22.555	16.077	27.665	22.819	27.019	35.819	16.722	18.533	18.871	14.556	10.345
14.433	22.55	16.072	27.661	22.815	27.012	35.811	16.718	18.529	18.865	14.552	10.341
14.427	22.546	16.068	27.657	22.811	27.005	35.803	16.713	18.524	18.86	14.547	10.337
14.422	22.541	16.064	27.653	22.806	26.998	35.795	16.708	18.52	18.854	14.543	10.333
14.416	22.536	16.059	27.649	22.802	26.991	35.787	16.703	18.516	18.849	14.538	10.329
14.411	22.532	16.055	27.644	22.797	26.984	35.779	16.699	18.511	18.843	14.534	10.325
14.405	22.527	16.051	27.64	22.793	26.976	35.771	16.694	18.507	18.838	14.529	10.321
14.399	22.522	16.046	27.636	22.788	26.969	35.764	16.689	18.503	18.832	14.525	10.317
14.394	22.518	16.042	27.632	22.784	26.962	35.756	16.684	18.498	18.826	14.521	10.314
14.388	22.513	16.038	27.628	22.779	26.955	35.748	16.68	18.494	18.821	14.516	10.31
14.382	22.508	16.033	27.624	22.775	26.948	35.74	16.675	18.49	18.815	14.512	10.306
14.377	22.503	16.029	27.62	22.77	26.941	35.732	16.67	18.486	18.81	14.507	10.302
14.371	22.499	16.025	27.616	22.766	26.934	35.724	16.665	18.481	18.804	14.503	10.298
14.366	22.494	16.02	27.612	22.761	26.927	35.717	16.661	18.477	18.799	14.498	10.294
14.36	22.489	16.016	27.608	22.757	26.92	35.709	16.656	18.473	18.793	14.494	10.29
14.354	22.485	16.012	27.604	22.753	26.913	35.701	16.651	18.468	18.788	14.49	10.287
14.349	22.48	16.007	27.6	22.748	26.906	35.693	16.647	18.464	18.782	14.485	10.283
14.343	22.475	16.003	27.596	22.744	26.899	35.685	16.642	18.46	18.777	14.481	10.279
14.338	22.471	15.999	27.592	22.739	26.892	35.678	16.637	18.456	18.771	14.476	10.275
14.332	22.466	15.994	27.588	22.735	26.885	35.67	16.632	18.451	18.766	14.472	10.271
14.326	22.461	15.99	27.584	22.73	26.878	35.662	16.628	18.447	18.76	14.467	10.267
14.321	22.457	15.986	27.58	22.726	26.871	35.654	16.623	18.443	18.755	14.463	10.263
14.315	22.452	15.981	27.576	22.722	26.864	35.646	16.618	18.439	18.749	14.459	10.26
14.31	22.447	15.977	27.572	22.717	26.857	35.639	16.613	18.434	18.744	14.454	10.256
14.304	22.443	15.973	27.568	22.713	26.85	35.631	16.609	18.43	18.738	14.45	10.252
14.299	22.438	15.969	27.564	22.708	26.843	35.623	16.604	18.426	18.733	14.445	10.248
14.293	22.433	15.964	27.56	22.704	26.836	35.615	16.599	18.421	18.727	14.441	10.244
14.287	22.429	15.96	27.555	22.699	26.829	35.607	16.595	18.417	18.722	14.437	10.24
14.282	22.424	15.956	27.551	22.695	26.821	35.6	16.59	18.413	18.716	14.432	10.237
14.276	22.419	15.951	27.547	22.691	26.814	35.592	16.585	18.409	18.711	14.428	10.233
14.271	22.415	15.947	27.543	22.686	26.807	35.584	16.58	18.404	18.705	14.423	10.229
14.265	22.41	15.943	27.539	22.682	26.8	35.576	16.576	18.4	18.7	14.419	10.225
14.26	22.405	15.938	27.535	22.677	26.793	35.568	16.571	18.396	18.694	14.415	10.221
14.254	22.401	15.934	27.531	22.673	26.786	35.561	16.566	18.392	18.689	14.41	10.217
14.249	22.396	15.93	27.527	22.669	26.779	35.553	16.562	18.387	18.683	14.406	10.214
14.243	22.391	15.925	27.523	22.664	26.772	35.545	16.557	18.383	18.678	14.401	10.21
14.237	22.387	15.921	27.519	22.66	26.765	35.537	16.552	18.379	18.672	14.397	10.206
14.232	22.382	15.917	27.515	22.655	26.759	35.53	16.548	18.375	18.667	14.393	10.202
14.226	22.378	15.913	27.511	22.651	26.752	35.522	16.543	18.37	18.661	14.388	10.198
14.221	22.373	15.908	27.507	22.647	26.745	35.514	16.538	18.366	18.656	14.384	10.194
14.215	22.368	15.904	27.503	22.642	26.738	35.506	16.533	18.362	18.651	14.379	10.191
14.21	22.364	15.9	27.499	22.638	26.731	35.499	16.529	18.358	18.645	14.375	10.187
14.204	22.359	15.895	27.495	22.633	26.724	35.491	16.524	18.353	18.64	14.371	10.183
14.199	22.354	15.891	27.491	22.629	26.717	35.483	16.519	18.349	18.634	14.366	10.179
14.193	22.35	15.887	27.487	22.625	26.71	35.475	16.515	18.345	18.629	14.362	10.175
14.188	22.345	15.883	27.483	22.62	26.703	35.468	16.51	18.341	18.623	14.358	10.172
14.182	22.34	15.878	27.479	22.616	26.696	35.46	16.505	18.337	18.618	14.353	10.168
14.177	22.336	15.874	27.475	22.612	26.689	35.452	16.501	18.332	18.612	14.349	10.164
14.171	22.331	15.87	27.471	22.607	26.682	35.444	16.496	18.328	18.607	14.344	10.16
14.166	22.327	15.865	27.467	22.603	26.675	35.437	16.491	18.324	18.601	14.34	10.156
14.16	22.322	15.861	27.463	22.599	26.668	35.429	16.487	18.32	18.596	14.336	10.153
14.155	22.317	15.857	27.459	22.594	26.661	35.421	16.482	18.315	18.59	14.331	10.149
14.149	22.313	15.853	27.455	22.59	26.654	35.413	16.477	18.311	18.585	14.327	10.145
14.144	22.308	15.848	27.451	22.585	26.647	35.406	16.473	18.307	18.58	14.323	10.141
14.138	22.303	15.844	27.447	22.581	26.64	35.398	16.468	18.303	18.574	14.318	10.137
14.133	22.299	15.84	27.443	22.577	26.633	35.39	16.463	18.299	18.569	14.314	10.134
14.127	22.294	15.835	27.439	22.572	26.626	35.382	16.459	18.294	18.563	14.31	10.13
14.122	22.289	15.831	27.435	22.568	26.619	35.375	16.454	18.29	18.558	14.305	10.126
14.116	22.285	15.827	27.431	22.564	26.612	35.367	16.449	18.286	18.552	14.301	10.122
14.111	22.28	15.823	27.427	22.559	26.606	35.359	16.445	18.282	18.547	14.296	10.119
14.105	22.276	15.818	27.423	22.555	26.599	35.352	16.44	18.277	18.541	14.292	10.115
14.1	22.271	15.814	27.419	22.551	26.592	35.344	16.435	18.273	18.536	14.288	10.111
14.094	22.266	15.81	27.415	22.546	26.585	35.336	16.431	18.269	18.531	14.283	10.107
14.089	22.262	15.805	27.411	22.542	26.578	35.328	16.426	18.265	18.525	14.279	10.103
14.083	22.257	15.801	27.407	22.538	26.571	35.321	16.421	18.261	18.52	14.275	10.1
14.078	22.253	15.797	27.403	22.533	26.564	35.313	16.417	18.256	18.514	14.27	10.096
14.072	22.248	15.793	27.399	22.529	26.557	35.305	16.412	18.252	18.509	14.266	10.092
14.067	22.243	15.788	27.395	22.525	26.55	35.298	16.407	18.248	18.503	14.262	10.088
14.061	22.239	15.784	27.391	22.52	26.543	35.29	16.403	18.244	18.498	14.257	10.085
14.056	22.234	15.78	27.387	22.516	26.536	35.282	16.398	18.24	18.493	14.253	10.081
14.051	22.229	15.776	27.383	22.512	26.53	35.275	16.393	18.235	18.487	14.249	10.077
14.045	22.225	15.771	27.379	22.508	26.523	35.267	16.389	18.231	18.482	14.244	10.073
14.04	22.22	15.767	27.375	22.503	26.516	35.259	16.384	18.227	18.476	14.24	10.07
14.034	22.216	15.763	27.371	22.499	26.509	35.252	16.379	18.223	18.471	14.236	10.066
14.029	22.211	15.759	27.367	22.495	26.502	35.244	16.375	18.219	18.466	14.231	10.062
14.023	22.206	15.754	27.363	22.49	26.495	35.236	16.37	18.214	18.46	14.227	10.058
14.018	22.202	15.75	27.359	22.486	26.488	35.229	16.365	18.21	18.455	14.223	10.055
14.012	22.197	15.746	27.355	22.482	26.481	35.221	16.361	18.206	18.449	14.218	10.051
14.007	22.193	15.742	27.351	22.477	26.475	35.213	16.356	18.202	18.444	14.214	10.047
14.002	22.188	15.737	27.347	22.473	26.468	35.206	16.352	18.198	18.439	14.21	10.043
13.996	22.183	15.733	27.343	22.469	26.461	35.198	16.347	18.194	18.433	14.205	10.04
13.991	22.179	15.729	27.339	22.465	26.454	35.19	16.342	18.189	18.428	14.201	10.036
13.985	22.174	15.725	27.335	22.46	26.447	35.183	16.338	18.185	18.422	14.197	10.032
13.98	22.17	15.72	27.332	22.456	26.44	35.175	16.333	18.181	18.417	14.192	10.028
13.974	22.165	15.716	27.328	22.452	26.433	35.167	16.328	18.177	18.412	14.188	10.025
13.969	22.161	15.712	27.324	22.447	26.427	35.16	16.324	18.173	18.406	14.184	10.021
13.964	22.156	15.708	27.32	22.443	26.42	35.152	16.319	18.168	18.401	14.179	10.017
13.958	22.151	15.703	27.316	22.439	26.413	35.144	16.314	18.164	18.395	14.175	10.013
13.953	22.147	15.699	27.312	22.435	26.406	35.137	16.31	18.16	18.39	14.171	10.01
13.947	22.142	15.695	27.308	22.43	26.399	35.129	16.305	18.156	18.385	14.166	10.006
13.942	22.138	15.691	27.304	22.426	26.392	35.121	16.301	18.152	18.379	14.162	10.002
13.937	22.133	15.686	27.3	22.422	26.386	35.114	16.296	18.148	18.374	14.158	9.9985
13.931	22.128	15.682	27.296	22.418	26.379	35.106	16.291	18.143	18.368	14.154	9.9948
13.926	22.124	15.678	27.292	22.413	26.372	35.098	16.287	18.139	18.363	14.149	9.9911
13.92	22.119	15.674	27.288	22.409	26.365	35.091	16.282	18.135	18.358	14.145	9.9874
13.915	22.115	15.67	27.284	22.405	26.358	35.083	16.278	18.131	18.352	14.141	9.9836
13.91	22.11	15.665	27.28	22.401	26.351	35.076	16.273	18.127	18.347	14.136	9.9799
13.904	22.106	15.661	27.276	22.396	26.345	35.068	16.268	18.123	18.342	14.132	9.9762
13.899	22.101	15.657	27.272	22.392	26.338	35.06	16.264	18.118	18.336	14.128	9.9725
13.893	22.096	15.653	27.268	22.388	26.331	35.053	16.259	18.114	18.331	14.123	9.9688
13.888	22.092	15.648	27.264	22.384	26.324	35.045	16.254	18.11	18.325	14.119	9.9651
13.883	22.087	15.644	27.26	22.379	26.317	35.037	16.25	18.106	18.32	14.115	9.9614
13.877	22.083	15.64	27.256	22.375	26.311	35.03	16.245	18.102	18.315	14.111	9.9577
13.872	22.078	15.636	27.252	22.371	26.304	35.022	16.241	18.098	18.309	14.106	9.954
13.867	22.074	15.631	27.248	22.367	26.297	35.015	16.236	18.094	18.304	14.102	9.9503
13.861	22.069	15.627	27.245	22.362	26.29	35.007	16.231	18.089	18.299	14.098	9.9466
13.856	22.064	15.623	27.241	22.358	26.283	34.999	16.227	18.085	18.293	14.093	9.9429
13.851	22.06	15.619	27.237	22.354	26.277	34.992	16.222	18.081	18.288	14.089	9.9392
13.845	22.055	15.615	27.233	22.35	26.27	34.984	16.218	18.077	18.283	14.085	9.9355
13.84	22.051	15.61	27.229	22.346	26.263	34.977	16.213	18.073	18.277	14.081	9.9318
13.834	22.046	15.606	27.225	22.341	26.256	34.969	16.208	18.069	18.272	14.076	9.9281
13.829	22.042	15.602	27.221	22.337	26.249	34.961	16.204	18.065	18.267	14.072	9.9244
13.824	22.037	15.598	27.217	22.333	26.243	34.954	16.199	18.06	18.261	14.068	9.9207
13.818	22.032	15.594	27.213	22.329	26.236	34.946	16.195	18.056	18.256	14.063	9.917
13.813	22.028	15.589	27.209	22.324	26.229	34.939	16.19	18.052	18.25	14.059	9.9134
13.808	22.023	15.585	27.205	22.32	26.222	34.931	16.186	18.048	18.245	14.055	9.9097
13.802	22.019	15.581	27.201	22.316	26.216	34.923	16.181	18.044	18.24	14.051	9.906
13.797	22.014	15.577	27.197	22.312	26.209	34.916	16.176	18.04	18.234	14.046	9.9023
13.792	22.01	15.572	27.193	22.308	26.202	34.908	16.172	18.036	18.229	14.042	9.8986
13.786	22.005	15.568	27.189	22.303	26.195	34.901	16.167	18.032	18.224	14.038	9.895
13.781	22.001	15.564	27.186	22.299	26.189	34.893	16.163	18.027	18.218	14.034	9.8913
13.776	21.996	15.56	27.182	22.295	26.182	34.886	16.158	18.023	18.213	14.029	9.8876
13.77	21.992	15.556	27.178	22.291	26.175	34.878	16.153	18.019	18.208	14.025	9.884
13.765	21.987	15.551	27.174	22.287	26.168	34.87	16.149	18.015	18.202	14.021	9.8803
13.76	21.982	15.547	27.17	22.282	26.162	34.863	16.144	18.011	18.197	14.017	9.8766
13.755	21.978	15.543	27.166	22.278	26.155	34.855	16.14	18.007	18.192	14.012	9.873
13.749	21.973	15.539	27.162	22.274	26.148	34.848	16.135	18.003	18.187	14.008	9.8693
13.744	21.969	15.535	27.158	22.27	26.141	34.84	16.131	17.999	18.181	14.004	9.8656
13.739	21.964	15.53	27.154	22.266	26.135	34.833	16.126	17.995	18.176	14	9.862
13.733	21.96	15.526	27.15	22.262	26.128	34.825	16.121	17.99	18.171	13.995	9.8583
13.728	21.955	15.522	27.146	22.257	26.121	34.818	16.117	17.986	18.165	13.991	9.8547
13.723	21.951	15.518	27.142	22.253	26.115	34.81	16.112	17.982	18.16	13.987	9.851
13.717	21.946	15.514	27.139	22.249	26.108	34.802	16.108	17.978	18.155	13.983	9.8474
13.712	21.942	15.51	27.135	22.245	26.101	34.795	16.103	17.974	18.149	13.978	9.8437
13.707	21.937	15.505	27.131	22.241	26.094	34.787	16.099	17.97	18.144	13.974	9.8401
13.702	21.933	15.501	27.127	22.237	26.088	34.78	16.094	17.966	18.139	13.97	9.8364
13.696	21.928	15.497	27.123	22.232	26.081	34.772	16.09	17.962	18.133	13.966	9.8328
13.691	21.924	15.493	27.119	22.228	26.074	34.765	16.085	17.958	18.128	13.961	9.8291
13.686	21.919	15.489	27.115	22.224	26.068	34.757	16.08	17.953	18.123	13.957	9.8255
13.68	21.914	15.484	27.111	22.22	26.061	34.75	16.076	17.949	18.117	13.953	9.8218
13.675	21.91	15.48	27.107	22.216	26.054	34.742	16.071	17.945	18.112	13.949	9.8182
13.67	21.905	15.476	27.103	22.212	26.048	34.735	16.067	17.941	18.107	13.944	9.8146
13.665	21.901	15.472	27.1	22.207	26.041	34.727	16.062	17.937	18.102	13.94	9.8109
13.659	21.896	15.468	27.096	22.203	26.034	34.72	16.058	17.933	18.096	13.936	9.8073
13.663	21.898	15.471	27.098	22.206	26.037	34.724	16.059	17.935	18.1	13.938	9.809
13.668	21.9	15.474	27.101	22.21	26.04	34.728	16.06	17.936	18.103	13.939	9.8106
13.672	21.902	15.477	27.104	22.213	26.043	34.732	16.061	17.938	18.106	13.941	9.8123
13.676	21.904	15.48	27.107	22.216	26.046	34.736	16.062	17.939	18.109	13.943	9.814
13.68	21.905	15.483	27.11	22.219	26.048	34.74	16.063	17.941	18.112	13.944	9.8156
13.684	21.907	15.487	27.113	22.222	26.051	34.744	16.064	17.942	18.116	13.946	9.8173
13.688	21.909	15.49	27.115	22.225	26.054	34.748	16.065	17.944	18.119	13.948	9.819
13.692	21.911	15.493	27.118	22.228	26.057	34.753	16.066	17.946	18.122	13.949	9.8207
13.696	21.912	15.496	27.121	22.231	26.06	34.757	16.067	17.947	18.125	13.951	9.8223
13.7	21.914	15.499	27.124	22.235	26.063	34.761	16.068	17.949	18.129	13.953	9.824
13.704	21.916	15.502	27.127	22.238	26.065	34.765	16.069	17.95	18.132	13.955	9.8256
13.708	21.918	15.505	27.129	22.241	26.068	34.769	16.07	17.952	18.135	13.956	9.8273
13.712	21.92	15.509	27.132	22.244	26.071	34.773	16.071	17.954	18.138	13.958	9.829
13.716	21.921	15.512	27.135	22.247	26.074	34.777	16.072	17.955	18.141	13.96	9.8306
13.721	21.923	15.515	27.138	22.25	26.077	34.781	16.073	17.957	18.145	13.961	9.8323
13.725	21.925	15.518	27.141	22.253	26.08	34.786	16.074	17.958	18.148	13.963	9.834
13.729	21.927	15.521	27.143	22.256	26.082	34.79	16.075	17.96	18.151	13.965	9.8356
13.733	21.929	15.524	27.146	22.26	26.085	34.794	16.076	17.961	18.154	13.966	9.8373
13.737	21.93	15.527	27.149	22.263	26.088	34.798	16.077	17.963	18.158	13.968	9.839
13.741	21.932	15.53	27.152	22.266	26.091	34.802	16.078	17.965	18.161	13.97	9.8406
13.745	21.934	15.534	27.155	22.269	26.094	34.806	16.079	17.966	18.164	13.971	9.8423
13.749	21.936	15.537	27.157	22.272	26.097	34.81	16.08	17.968	18.167	13.973	9.844
13.744	21.931	15.532	27.154	22.268	26.09	34.803	16.075	17.964	18.162	13.969	9.8403
13.738	21.927	15.528	27.15	22.264	26.083	34.795	16.071	17.959	18.157	13.965	9.8367
13.733	21.922	15.524	27.146	22.259	26.077	34.788	16.066	17.955	18.151	13.96	9.833
13.728	21.918	15.52	27.142	22.255	26.07	34.78	16.062	17.951	18.146	13.956	9.8294
13.722	21.913	15.516	27.138	22.251	26.063	34.773	16.057	17.947	18.141	13.952	9.8257
13.717	21.909	15.512	27.134	22.247	26.056	34.765	16.053	17.943	18.135	13.948	9.8221
13.712	21.904	15.507	27.13	22.243	26.05	34.757	16.048	17.939	18.13	13.943	9.8184
13.716	21.906	15.51	27.133	22.246	26.053	34.762	16.049	17.941	18.133	13.945	9.8201
13.72	21.908	15.514	27.136	22.249	26.055	34.766	16.05	17.942	18.136	13.947	9.8218
13.724	21.909	15.517	27.139	22.252	26.058	34.77	16.051	17.944	18.14	13.949	9.8234
13.728	21.911	15.52	27.141	22.255	26.061	34.774	16.052	17.945	18.143	13.95	9.8251
13.732	21.913	15.523	27.144	22.258	26.064	34.778	16.053	17.947	18.146	13.952	9.8268
13.736	21.915	15.526	27.147	22.262	26.067	34.782	16.054	17.948	18.149	13.954	9.8284
13.74	21.917	15.529	27.15	22.265	26.07	34.786	16.055	17.95	18.153	13.955	9.8301
13.744	21.918	15.532	27.153	22.268	26.072	34.79	16.056	17.952	18.156	13.957	9.8318
13.748	21.92	15.535	27.155	22.271	26.075	34.794	16.057	17.953	18.159	13.959	9.8334
13.752	21.922	15.539	27.158	22.274	26.078	34.799	16.058	17.955	18.162	13.96	9.8351
13.756	21.924	15.542	27.161	22.277	26.081	34.803	16.059	17.956	18.165	13.962	9.8368
13.76	21.925	15.545	27.164	22.28	26.084	34.807	16.06	17.958	18.169	13.964	9.8384
13.755	21.921	15.541	27.16	22.276	26.077	34.799	16.056	17.954	18.163	13.96	9.8348
13.75	21.916	15.536	27.156	22.272	26.07	34.792	16.051	17.95	18.158	13.955	9.8311
13.745	21.912	15.532	27.152	22.268	26.064	34.784	16.047	17.946	18.153	13.951	9.8275
13.739	21.907	15.528	27.148	22.264	26.057	34.777	16.042	17.942	18.147	13.947	9.8239
13.734	21.903	15.524	27.144	22.259	26.05	34.769	16.038	17.937	18.142	13.943	9.8202
13.729	21.898	15.52	27.14	22.255	26.044	34.762	16.033	17.933	18.137	13.938	9.8166
13.723	21.894	15.516	27.136	22.251	26.037	34.754	16.029	17.929	18.131	13.934	9.8129
13.718	21.889	15.511	27.133	22.247	26.03	34.747	16.024	17.925	18.126	13.93	9.8093
13.713	21.885	15.507	27.129	22.243	26.024	34.739	16.02	17.921	18.121	13.926	9.8057
13.707	21.88	15.503	27.125	22.239	26.017	34.731	16.015	17.917	18.116	13.921	9.802
13.702	21.876	15.499	27.121	22.234	26.01	34.724	16.01	17.913	18.11	13.917	9.7984
13.697	21.871	15.495	27.117	22.23	26.004	34.716	16.006	17.909	18.105	13.913	9.7948
13.692	21.867	15.49	27.113	22.226	25.997	34.709	16.001	17.905	18.1	13.909	9.7912
13.686	21.862	15.486	27.109	22.222	25.99	34.701	15.997	17.901	18.094	13.905	9.7875
13.681	21.858	15.482	27.105	22.218	25.984	34.694	15.992	17.897	18.089	13.9	9.7839
13.676	21.853	15.478	27.101	22.214	25.977	34.686	15.988	17.893	18.084	13.896	9.7803
13.67	21.849	15.474	27.097	22.209	25.97	34.679	15.983	17.888	18.078	13.892	9.7767
13.665	21.844	15.469	27.093	22.205	25.964	34.671	15.979	17.884	18.073	13.888	9.7731
13.66	21.84	15.465	27.09	22.201	25.957	34.664	15.974	17.88	18.068	13.883	9.7694
13.655	21.835	15.461	27.086	22.197	25.95	34.656	15.97	17.876	18.063	13.879	9.7658
13.649	21.831	15.457	27.082	22.193	25.944	34.649	15.965	17.872	18.057	13.875	9.7622
13.644	21.826	15.453	27.078	22.189	25.937	34.641	15.961	17.868	18.052	13.871	9.7586
13.639	21.822	15.449	27.074	22.185	25.93	34.634	15.956	17.864	18.047	13.867	9.755
13.634	21.817	15.444	27.07	22.18	25.924	34.626	15.952	17.86	18.041	13.862	9.7514
13.628	21.813	15.44	27.066	22.176	25.917	34.619	15.947	17.856	18.036	13.858	9.7478
13.623	21.808	15.436	27.062	22.172	25.91	34.611	15.943	17.852	18.031	13.854	9.7442
13.618	21.804	15.432	27.058	22.168	25.904	34.604	15.938	17.848	18.026	13.85	9.7406
13.613	21.799	15.428	27.055	22.164	25.897	34.596	15.934	17.844	18.02	13.846	9.737
13.607	21.795	15.424	27.051	22.16	25.891	34.589	15.929	17.84	18.015	13.841	9.7334
13.602	21.79	15.419	27.047	22.156	25.884	34.581	15.925	17.836	18.01	13.837	9.7298
13.597	21.786	15.415	27.043	22.152	25.877	34.574	15.92	17.832	18.005	13.833	9.7262
13.592	21.781	15.411	27.039	22.148	25.871	34.567	15.916	17.828	17.999	13.829	9.7226
13.587	21.777	15.407	27.035	22.143	25.864	34.559	15.911	17.823	17.994	13.825	9.719
13.581	21.772	15.403	27.031	22.139	25.858	34.552	15.907	17.819	17.989	13.82	9.7154
13.576	21.768	15.399	27.027	22.135	25.851	34.544	15.902	17.815	17.984	13.816	9.7118
13.571	21.763	15.394	27.024	22.131	25.844	34.537	15.898	17.811	17.978	13.812	9.7082
13.566	21.759	15.39	27.02	22.127	25.838	34.529	15.893	17.807	17.973	13.808	9.7047
13.56	21.754	15.386	27.016	22.123	25.831	34.522	15.889	17.803	17.968	13.804	9.7011
13.555	21.75	15.382	27.012	22.119	25.824	34.514	15.884	17.799	17.963	13.8	9.6975
13.55	21.745	15.378	27.008	22.115	25.818	34.507	15.88	17.795	17.957	13.795	9.6939
13.545	21.741	15.374	27.004	22.111	25.811	34.499	15.875	17.791	17.952	13.791	9.6903
13.54	21.736	15.37	27	22.106	25.805	34.492	15.871	17.787	17.947	13.787	9.6868
13.534	21.732	15.365	26.996	22.102	25.798	34.484	15.866	17.783	17.942	13.783	9.6832
13.529	21.727	15.361	26.993	22.098	25.792	34.477	15.862	17.779	17.936	13.779	9.6796
13.524	21.723	15.357	26.989	22.094	25.785	34.47	15.857	17.775	17.931	13.774	9.676
13.519	21.718	15.353	26.985	22.09	25.778	34.462	15.853	17.771	17.926	13.77	9.6725
13.514	21.714	15.349	26.981	22.086	25.772	34.455	15.848	17.767	17.921	13.766	9.6689
13.508	21.71	15.345	26.977	22.082	25.765	34.447	15.844	17.763	17.915	13.762	9.6653
13.503	21.705	15.341	26.973	22.078	25.759	34.44	15.839	17.759	17.91	13.758	9.6618
13.498	21.701	15.336	26.969	22.074	25.752	34.432	15.835	17.755	17.905	13.754	9.6582
13.493	21.696	15.332	26.966	22.07	25.746	34.425	15.83	17.751	17.9	13.749	9.6547
13.488	21.692	15.328	26.962	22.066	25.739	34.418	15.826	17.747	17.894	13.745	9.6511
13.482	21.687	15.324	26.958	22.062	25.732	34.41	15.821	17.743	17.889	13.741	9.6475
13.477	21.683	15.32	26.954	22.058	25.726	34.403	15.817	17.739	17.884	13.737	9.644
13.472	21.678	15.316	26.95	22.054	25.719	34.395	15.812	17.735	17.879	13.733	9.6404
13.467	21.674	15.312	26.946	22.049	25.713	34.388	15.808	17.731	17.874	13.729	9.6369
13.462	21.669	15.307	26.942	22.045	25.706	34.38	15.804	17.727	17.868	13.724	9.6333
13.457	21.665	15.303	26.939	22.041	25.7	34.373	15.799	17.723	17.863	13.72	9.6298
13.451	21.66	15.299	26.935	22.037	25.693	34.366	15.795	17.719	17.858	13.716	9.6262
13.446	21.656	15.295	26.931	22.033	25.687	34.358	15.79	17.715	17.853	13.712	9.6227
13.441	21.652	15.291	26.927	22.029	25.68	34.351	15.786	17.711	17.847	13.708	9.6191
13.436	21.647	15.287	26.923	22.025	25.674	34.343	15.781	17.707	17.842	13.704	9.6156
13.431	21.643	15.283	26.919	22.021	25.667	34.336	15.777	17.703	17.837	13.7	9.612
13.426	21.638	15.279	26.915	22.017	25.66	34.329	15.772	17.699	17.832	13.695	9.6085
13.42	21.634	15.274	26.912	22.013	25.654	34.321	15.768	17.695	17.827	13.691	9.605
13.415	21.629	15.27	26.908	22.009	25.647	34.314	15.763	17.691	17.821	13.687	9.6014
13.41	21.625	15.266	26.904	22.005	25.641	34.306	15.759	17.687	17.816	13.683	9.5979
13.405	21.62	15.262	26.9	22.001	25.634	34.299	15.754	17.683	17.811	13.679	9.5944
13.4	21.616	15.258	26.896	21.997	25.628	34.292	15.75	17.679	17.806	13.675	9.5908
13.395	21.612	15.254	26.892	21.993	25.621	34.284	15.746	17.675	17.801	13.671	9.5873
13.39	21.607	15.25	26.889	21.989	25.615	34.277	15.741	17.671	17.795	13.666	9.5838
13.385	21.603	15.246	26.885	21.985	25.608	34.269	15.737	17.667	17.79	13.662	9.5802
13.379	21.598	15.241	26.881	21.981	25.602	34.262	15.732	17.663	17.785	13.658	9.5767
13.374	21.594	15.237	26.877	21.977	25.595	34.255	15.728	17.659	17.78	13.654	9.5732
13.369	21.589	15.233	26.873	21.973	25.589	34.247	15.723	17.655	17.775	13.65	9.5697
13.364	21.585	15.229	26.869	21.969	25.582	34.24	15.719	17.651	17.769	13.646	9.5662
13.359	21.58	15.225	26.866	21.965	25.576	34.233	15.714	17.647	17.764	13.642	9.5626
13.354	21.576	15.221	26.862	21.961	25.569	34.225	15.71	17.643	17.759	13.637	9.5591
13.349	21.572	15.217	26.858	21.957	25.563	34.218	15.706	17.639	17.754	13.633	9.5556
13.344	21.567	15.213	26.854	21.953	25.556	34.21	15.701	17.635	17.749	13.629	9.5521
13.348	21.569	15.216	26.857	21.956	25.559	34.215	15.702	17.636	17.752	13.631	9.5538
13.352	21.571	15.219	26.86	21.959	25.562	34.219	15.703	17.638	17.755	13.633	9.5555
13.356	21.573	15.222	26.863	21.962	25.565	34.223	15.705	17.64	17.759	13.635	9.5573
13.361	21.575	15.226	26.866	21.965	25.568	34.227	15.706	17.641	17.762	13.636	9.559
13.365	21.576	15.229	26.868	21.968	25.571	34.232	15.707	17.643	17.765	13.638	9.5607
13.369	21.578	15.232	26.871	21.971	25.574	34.236	15.708	17.644	17.768	13.64	9.5624
13.373	21.58	15.235	26.874	21.975	25.577	34.24	15.709	17.646	17.772	13.642	9.5641
13.378	21.582	15.239	26.877	21.978	25.58	34.244	15.71	17.648	17.775	13.643	9.5658
13.382	21.584	15.242	26.88	21.981	25.583	34.248	15.712	17.649	17.778	13.645	9.5676
13.386	21.586	15.245	26.883	21.984	25.586	34.253	15.713	17.651	17.782	13.647	9.5693
13.39	21.588	15.248	26.885	21.987	25.589	34.257	15.714	17.653	17.785	13.649	9.571
13.395	21.589	15.252	26.888	21.99	25.591	34.261	15.715	17.654	17.788	13.65	9.5727
13.399	21.591	15.255	26.891	21.993	25.594	34.265	15.716	17.656	17.792	13.652	9.5744
13.403	21.593	15.258	26.894	21.997	25.597	34.269	15.717	17.657	17.795	13.654	9.5761
13.407	21.595	15.261	26.897	22	25.6	34.274	15.718	17.659	17.798	13.656	9.5778
13.412	21.597	15.264	26.9	22.003	25.603	34.278	15.72	17.661	17.801	13.658	9.5796
13.416	21.599	15.268	26.903	22.006	25.606	34.282	15.721	17.662	17.805	13.659	9.5813
13.42	21.6	15.271	26.905	22.009	25.609	34.286	15.722	17.664	17.808	13.661	9.583
13.415	21.596	15.267	26.902	22.005	25.602	34.279	15.717	17.66	17.803	13.657	9.5795
13.41	21.592	15.263	26.898	22.001	25.596	34.271	15.713	17.656	17.798	13.653	9.5759
13.405	21.587	15.259	26.894	21.997	25.589	34.264	15.709	17.652	17.792	13.649	9.5724
13.399	21.583	15.254	26.89	21.993	25.583	34.257	15.704	17.648	17.787	13.645	9.5689
13.394	21.578	15.25	26.886	21.989	25.576	34.249	15.7	17.644	17.782	13.64	9.5654
13.389	21.574	15.246	26.882	21.985	25.57	34.242	15.695	17.64	17.777	13.636	9.5619
13.384	21.569	15.242	26.878	21.981	25.563	34.234	15.691	17.636	17.772	13.632	9.5583
13.379	21.565	15.238	26.875	21.977	25.557	34.227	15.686	17.632	17.767	13.628	9.5548
13.374	21.561	15.234	26.871	21.973	25.551	34.22	15.682	17.628	17.761	13.624	9.5513
13.369	21.556	15.23	26.867	21.969	25.544	34.212	15.678	17.624	17.756	13.62	9.5478
13.364	21.552	15.226	26.863	21.965	25.538	34.205	15.673	17.62	17.751	13.616	9.5443
13.358	21.547	15.221	26.859	21.961	25.531	34.198	15.669	17.616	17.746	13.612	9.5408
13.353	21.543	15.217	26.856	21.957	25.525	34.19	15.664	17.612	17.741	13.607	9.5373
13.348	21.538	15.213	26.852	21.953	25.518	34.183	15.66	17.608	17.735	13.603	9.5338
13.343	21.534	15.209	26.848	21.949	25.512	34.176	15.655	17.604	17.73	13.599	9.5303
13.338	21.53	15.205	26.844	21.945	25.505	34.168	15.651	17.6	17.725	13.595	9.5268
13.333	21.525	15.201	26.84	21.941	25.499	34.161	15.647	17.596	17.72	13.591	9.5233
13.328	21.521	15.197	26.836	21.937	25.492	34.153	15.642	17.592	17.715	13.587	9.5198
13.323	21.516	15.193	26.833	21.933	25.486	34.146	15.638	17.588	17.71	13.583	9.5163
13.318	21.512	15.189	26.829	21.929	25.479	34.139	15.633	17.584	17.704	13.579	9.5128
13.312	21.508	15.185	26.825	21.925	25.473	34.131	15.629	17.58	17.699	13.575	9.5093
13.307	21.503	15.18	26.821	21.921	25.466	34.124	15.624	17.576	17.694	13.57	9.5058
13.302	21.499	15.176	26.817	21.917	25.46	34.117	15.62	17.572	17.689	13.566	9.5023
13.297	21.494	15.172	26.814	21.913	25.454	34.109	15.616	17.568	17.684	13.562	9.4988
13.292	21.49	15.168	26.81	21.909	25.447	34.102	15.611	17.564	17.679	13.558	9.4953
13.287	21.485	15.164	26.806	21.905	25.441	34.095	15.607	17.56	17.673	13.554	9.4918
13.282	21.481	15.16	26.802	21.901	25.434	34.087	15.602	17.557	17.668	13.55	9.4884
13.277	21.477	15.156	26.798	21.897	25.428	34.08	15.598	17.553	17.663	13.546	9.4849
13.272	21.472	15.152	26.794	21.893	25.421	34.073	15.594	17.549	17.658	13.542	9.4814
13.267	21.468	15.148	26.791	21.889	25.415	34.065	15.589	17.545	17.653	13.538	9.4779
13.271	21.47	15.151	26.793	21.892	25.418	34.07	15.59	17.546	17.656	13.539	9.4797
13.275	21.472	15.154	26.796	21.895	25.421	34.074	15.592	17.548	17.659	13.541	9.4814
13.28	21.473	15.158	26.799	21.898	25.424	34.078	15.593	17.55	17.663	13.543	9.4831
13.284	21.475	15.161	26.802	21.901	25.427	34.082	15.594	17.551	17.666	13.545	9.4849
13.288	21.477	15.164	26.805	21.905	25.43	34.087	15.595	17.553	17.669	13.547	9.4866
13.293	21.479	15.167	26.808	21.908	25.433	34.091	15.596	17.554	17.673	13.548	9.4883
13.297	21.481	15.171	26.811	21.911	25.436	34.095	15.598	17.556	17.676	13.55	9.4901
13.301	21.483	15.174	26.813	21.914	25.439	34.099	15.599	17.558	17.679	13.552	9.4918
13.305	21.485	15.177	26.816	21.917	25.442	34.104	15.6	17.559	17.683	13.554	9.4935
13.31	21.487	15.18	26.819	21.92	25.444	34.108	15.601	17.561	17.686	13.556	9.4952
13.314	21.488	15.184	26.822	21.923	25.447	34.112	15.602	17.563	17.689	13.557	9.497
13.318	21.49	15.187	26.825	21.927	25.45	34.116	15.604	17.564	17.693	13.559	9.4987
13.323	21.492	15.19	26.828	21.93	25.453	34.12	15.605	17.566	17.696	13.561	9.5004
13.327	21.494	15.193	26.831	21.933	25.456	34.125	15.606	17.568	17.699	13.563	9.5022
13.331	21.496	15.197	26.833	21.936	25.459	34.129	15.607	17.569	17.703	13.565	9.5039
13.335	21.498	15.2	26.836	21.939	25.462	34.133	15.608	17.571	17.706	13.566	9.5056
13.34	21.5	15.203	26.839	21.942	25.465	34.137	15.61	17.572	17.709	13.568	9.5073
13.344	21.501	15.206	26.842	21.945	25.468	34.142	15.611	17.574	17.713	13.57	9.5091
13.348	21.503	15.21	26.845	21.949	25.471	34.146	15.612	17.576	17.716	13.572	9.5108
13.353	21.505	15.213	26.848	21.952	25.474	34.15	15.613	17.577	17.719	13.574	9.5125
13.357	21.507	15.216	26.851	21.955	25.477	34.154	15.614	17.579	17.723	13.575	9.5143
13.361	21.509	15.219	26.853	21.958	25.48	34.158	15.615	17.581	17.726	13.577	9.516
13.365	21.511	15.223	26.856	21.961	25.483	34.163	15.617	17.582	17.729	13.579	9.5177
13.37	21.513	15.226	26.859	21.964	25.486	34.167	15.618	17.584	17.732	13.581	9.5194
13.364	21.508	15.222	26.855	21.96	25.479	34.159	15.613	17.58	17.727	13.577	9.5159
13.359	21.504	15.218	26.851	21.956	25.473	34.152	15.609	17.576	17.722	13.573	9.5124
13.354	21.499	15.214	26.848	21.952	25.466	34.145	15.605	17.572	17.717	13.568	9.5089
13.349	21.495	15.209	26.844	21.948	25.46	34.137	15.6	17.568	17.712	13.564	9.5055
13.344	21.491	15.205	26.84	21.944	25.453	34.13	15.596	17.564	17.707	13.56	9.502
13.339	21.486	15.201	26.836	21.94	25.447	34.123	15.591	17.56	17.701	13.556	9.4985
13.334	21.482	15.197	26.832	21.936	25.441	34.115	15.587	17.556	17.696	13.552	9.495
13.329	21.477	15.193	26.829	21.932	25.434	34.108	15.583	17.552	17.691	13.548	9.4915
13.324	21.473	15.189	26.825	21.928	25.428	34.101	15.578	17.548	17.686	13.544	9.488
13.318	21.469	15.185	26.821	21.924	25.421	34.093	15.574	17.544	17.681	13.54	9.4845
13.313	21.464	15.181	26.817	21.92	25.415	34.086	15.569	17.54	17.676	13.536	9.4811
13.308	21.46	15.177	26.813	21.916	25.408	34.079	15.565	17.536	17.67	13.532	9.4776
13.303	21.455	15.173	26.809	21.912	25.402	34.071	15.561	17.532	17.665	13.527	9.4741
13.298	21.451	15.168	26.806	21.908	25.396	34.064	15.556	17.528	17.66	13.523	9.4706
13.293	21.447	15.164	26.802	21.904	25.389	34.057	15.552	17.524	17.655	13.519	9.4672
13.288	21.442	15.16	26.798	21.9	25.383	34.05	15.547	17.521	17.65	13.515	9.4637
13.283	21.438	15.156	26.794	21.896	25.376	34.042	15.543	17.517	17.645	13.511	9.4602
13.278	21.433	15.152	26.79	21.892	25.37	34.035	15.539	17.513	17.64	13.507	9.4567
13.273	21.429	15.148	26.787	21.888	25.364	34.028	15.534	17.509	17.634	13.503	9.4533
13.268	21.425	15.144	26.783	21.884	25.357	34.02	15.53	17.505	17.629	13.499	9.4498
13.263	21.42	15.14	26.779	21.88	25.351	34.013	15.526	17.501	17.624	13.495	9.4464
13.257	21.416	15.136	26.775	21.876	25.344	34.006	15.521	17.497	17.619	13.491	9.4429
13.252	21.411	15.132	26.771	21.872	25.338	33.998	15.517	17.493	17.614	13.487	9.4394
13.247	21.407	15.128	26.768	21.869	25.332	33.991	15.512	17.489	17.609	13.483	9.436
13.242	21.403	15.123	26.764	21.865	25.325	33.984	15.508	17.485	17.604	13.479	9.4325
13.237	21.398	15.119	26.76	21.861	25.319	33.976	15.504	17.481	17.598	13.474	9.4291
13.232	21.394	15.115	26.756	21.857	25.312	33.969	15.499	17.477	17.593	13.47	9.4256
13.227	21.389	15.111	26.752	21.853	25.306	33.962	15.495	17.473	17.588	13.466	9.4222
13.222	21.385	15.107	26.749	21.849	25.3	33.955	15.491	17.469	17.583	13.462	9.4187
13.217	21.381	15.103	26.745	21.845	25.293	33.947	15.486	17.465	17.578	13.458	9.4153
13.212	21.376	15.099	26.741	21.841	25.287	33.94	15.482	17.462	17.573	13.454	9.4118
13.207	21.372	15.095	26.737	21.837	25.281	33.933	15.477	17.458	17.568	13.45	9.4084
13.202	21.368	15.091	26.733	21.833	25.274	33.925	15.473	17.454	17.562	13.446	9.4049
13.197	21.363	15.087	26.73	21.829	25.268	33.918	15.469	17.45	17.557	13.442	9.4015
13.192	21.359	15.083	26.726	21.825	25.261	33.911	15.464	17.446	17.552	13.438	9.398
13.187	21.354	15.079	26.722	21.821	25.255	33.904	15.46	17.442	17.547	13.434	9.3946
13.182	21.35	15.074	26.718	21.817	25.249	33.896	15.456	17.438	17.542	13.43	9.3912
13.177	21.346	15.07	26.714	21.813	25.242	33.889	15.451	17.434	17.537	13.426	9.3877
13.172	21.341	15.066	26.711	21.809	25.236	33.882	15.447	17.43	17.532	13.422	9.3843
13.167	21.337	15.062	26.707	21.805	25.23	33.875	15.443	17.426	17.527	13.418	9.3809
13.162	21.333	15.058	26.703	21.802	25.223	33.867	15.438	17.422	17.522	13.414	9.3774
13.157	21.328	15.054	26.699	21.798	25.217	33.86	15.434	17.418	17.516	13.409	9.374
13.152	21.324	15.05	26.696	21.794	25.211	33.853	15.429	17.415	17.511	13.405	9.3706
13.147	21.319	15.046	26.692	21.79	25.204	33.846	15.425	17.411	17.506	13.401	9.3671
13.142	21.315	15.042	26.688	21.786	25.198	33.838	15.421	17.407	17.501	13.397	9.3637
13.136	21.311	15.038	26.684	21.782	25.192	33.831	15.416	17.403	17.496	13.393	9.3603
13.131	21.306	15.034	26.68	21.778	25.185	33.824	15.412	17.399	17.491	13.389	9.3569
13.126	21.302	15.03	26.677	21.774	25.179	33.817	15.408	17.395	17.486	13.385	9.3535
13.121	21.298	15.026	26.673	21.77	25.173	33.809	15.403	17.391	17.481	13.381	9.35
13.116	21.293	15.022	26.669	21.766	25.166	33.802	15.399	17.387	17.476	13.377	9.3466
13.121	21.295	15.025	26.672	21.769	25.169	33.806	15.4	17.389	17.479	13.379	9.3484
13.125	21.297	15.028	26.675	21.773	25.172	33.811	15.402	17.391	17.482	13.381	9.3501
13.13	21.299	15.032	26.678	21.776	25.175	33.815	15.403	17.392	17.486	13.383	9.3519
13.134	21.301	15.035	26.681	21.779	25.178	33.819	15.404	17.394	17.489	13.385	9.3537
13.138	21.303	15.038	26.684	21.782	25.181	33.823	15.405	17.396	17.492	13.386	9.3554
13.143	21.305	15.042	26.686	21.785	25.184	33.828	15.407	17.397	17.496	13.388	9.3572
13.147	21.307	15.045	26.689	21.788	25.187	33.832	15.408	17.399	17.499	13.39	9.3589
13.152	21.309	15.048	26.692	21.791	25.19	33.836	15.409	17.401	17.503	13.392	9.3607
13.156	21.31	15.052	26.695	21.795	25.193	33.841	15.41	17.402	17.506	13.394	9.3624
13.16	21.312	15.055	26.698	21.798	25.196	33.845	15.412	17.404	17.509	13.396	9.3642
13.165	21.314	15.058	26.701	21.801	25.199	33.849	15.413	17.405	17.513	13.397	9.3659
13.169	21.316	15.061	26.704	21.804	25.202	33.853	15.414	17.407	17.516	13.399	9.3677
13.173	21.318	15.065	26.706	21.807	25.205	33.858	15.416	17.409	17.519	13.401	9.3695
13.178	21.32	15.068	26.709	21.81	25.208	33.862	15.417	17.41	17.523	13.403	9.3712
13.182	21.322	15.071	26.712	21.813	25.211	33.866	15.418	17.412	17.526	13.405	9.373
13.187	21.324	15.075	26.715	21.817	25.214	33.87	15.419	17.414	17.529	13.407	9.3747
13.182	21.319	15.071	26.711	21.813	25.208	33.863	15.415	17.41	17.524	13.402	9.3713
13.176	21.315	15.066	26.708	21.809	25.201	33.856	15.411	17.406	17.519	13.398	9.3679
13.171	21.311	15.062	26.704	21.805	25.195	33.849	15.406	17.402	17.514	13.394	9.3644
13.166	21.306	15.058	26.7	21.801	25.189	33.841	15.402	17.398	17.509	13.39	9.361
13.161	21.302	15.054	26.696	21.797	25.182	33.834	15.398	17.394	17.504	13.386	9.3576
13.156	21.298	15.05	26.692	21.793	25.176	33.827	15.393	17.39	17.499	13.382	9.3542
13.151	21.293	15.046	26.689	21.789	25.17	33.82	15.389	17.386	17.494	13.378	9.3508
13.146	21.289	15.042	26.685	21.785	25.163	33.812	15.385	17.383	17.489	13.374	9.3473
13.141	21.285	15.038	26.681	21.781	25.157	33.805	15.38	17.379	17.483	13.37	9.3439
13.136	21.28	15.034	26.677	21.777	25.151	33.798	15.376	17.375	17.478	13.366	9.3405
13.131	21.276	15.03	26.674	21.773	25.145	33.791	15.372	17.371	17.473	13.362	9.3371
13.126	21.271	15.026	26.67	21.77	25.138	33.783	15.367	17.367	17.468	13.358	9.3337
13.121	21.267	15.022	26.666	21.766	25.132	33.776	15.363	17.363	17.463	13.354	9.3303
13.116	21.263	15.018	26.662	21.762	25.126	33.769	15.359	17.359	17.458	13.35	9.3269
13.111	21.258	15.014	26.658	21.758	25.119	33.762	15.354	17.355	17.453	13.346	9.3235
13.106	21.254	15.01	26.655	21.754	25.113	33.754	15.35	17.351	17.448	13.342	9.3201
13.101	21.25	15.006	26.651	21.75	25.107	33.747	15.346	17.348	17.443	13.338	9.3167
13.096	21.245	15.002	26.647	21.746	25.1	33.74	15.341	17.344	17.438	13.334	9.3133
13.091	21.241	14.997	26.643	21.742	25.094	33.733	15.337	17.34	17.433	13.33	9.3099
13.086	21.237	14.993	26.64	21.738	25.088	33.726	15.333	17.336	17.427	13.326	9.3065
13.081	21.232	14.989	26.636	21.734	25.082	33.718	15.328	17.332	17.422	13.322	9.3031
13.076	21.228	14.985	26.632	21.731	25.075	33.711	15.324	17.328	17.417	13.318	9.2997
13.071	21.224	14.981	26.628	21.727	25.069	33.704	15.32	17.324	17.412	13.314	9.2963
13.066	21.219	14.977	26.625	21.723	25.063	33.697	15.315	17.32	17.407	13.31	9.2929
13.061	21.215	14.973	26.621	21.719	25.056	33.69	15.311	17.317	17.402	13.306	9.2895
13.056	21.211	14.969	26.617	21.715	25.05	33.682	15.307	17.313	17.397	13.302	9.2861
13.051	21.206	14.965	26.613	21.711	25.044	33.675	15.302	17.309	17.392	13.298	9.2827
13.047	21.202	14.961	26.61	21.707	25.038	33.668	15.298	17.305	17.387	13.294	9.2793
13.042	21.198	14.957	26.606	21.703	25.031	33.661	15.294	17.301	17.382	13.29	9.276
13.037	21.193	14.953	26.602	21.7	25.025	33.654	15.289	17.297	17.377	13.286	9.2726
13.032	21.189	14.949	26.598	21.696	25.019	33.646	15.285	17.293	17.372	13.282	9.2692
13.027	21.185	14.945	26.595	21.692	25.013	33.639	15.281	17.289	17.367	13.278	9.2658
13.022	21.18	14.941	26.591	21.688	25.006	33.632	15.277	17.286	17.362	13.274	9.2624
13.017	21.176	14.937	26.587	21.684	25	33.625	15.272	17.282	17.357	13.27	9.2591
13.012	21.172	14.933	26.583	21.68	24.994	33.618	15.268	17.278	17.351	13.266	9.2557
13.007	21.167	14.929	26.58	21.676	24.988	33.61	15.264	17.274	17.346	13.262	9.2523
13.002	21.163	14.925	26.576	21.673	24.981	33.603	15.259	17.27	17.341	13.258	9.2489
12.997	21.159	14.921	26.572	21.669	24.975	33.596	15.255	17.266	17.336	13.254	9.2456
12.992	21.154	14.917	26.568	21.665	24.969	33.589	15.251	17.262	17.331	13.25	9.2422
12.987	21.15	14.913	26.565	21.661	24.963	33.582	15.246	17.259	17.326	13.246	9.2388
12.982	21.146	14.909	26.561	21.657	24.956	33.575	15.242	17.255	17.321	13.242	9.2355
12.977	21.141	14.905	26.557	21.653	24.95	33.567	15.238	17.251	17.316	13.238	9.2321
12.972	21.137	14.901	26.553	21.649	24.944	33.56	15.234	17.247	17.311	13.234	9.2288
12.967	21.133	14.897	26.55	21.646	24.938	33.553	15.229	17.243	17.306	13.23	9.2254
12.962	21.129	14.893	26.546	21.642	24.931	33.546	15.225	17.239	17.301	13.226	9.222
12.957	21.124	14.889	26.542	21.638	24.925	33.539	15.221	17.236	17.296	13.222	9.2187
12.953	21.12	14.885	26.538	21.634	24.919	33.532	15.216	17.232	17.291	13.218	9.2153
12.948	21.116	14.881	26.535	21.63	24.913	33.524	15.212	17.228	17.286	13.214	9.212
12.943	21.111	14.876	26.531	21.626	24.907	33.517	15.208	17.224	17.281	13.21	9.2086
12.938	21.107	14.872	26.527	21.623	24.9	33.51	15.204	17.22	17.276	13.206	9.2053
12.933	21.103	14.868	26.524	21.619	24.894	33.503	15.199	17.216	17.271	13.202	9.2019
12.928	21.098	14.864	26.52	21.615	24.888	33.496	15.195	17.213	17.266	13.198	9.1986
12.923	21.094	14.86	26.516	21.611	24.882	33.489	15.191	17.209	17.261	13.194	9.1952
12.918	21.09	14.856	26.512	21.607	24.876	33.481	15.186	17.205	17.256	13.19	9.1919
12.913	21.085	14.852	26.509	21.603	24.869	33.474	15.182	17.201	17.251	13.186	9.1885
12.908	21.081	14.848	26.505	21.6	24.863	33.467	15.178	17.197	17.246	13.182	9.1852
12.903	21.077	14.844	26.501	21.596	24.857	33.46	15.174	17.193	17.241	13.178	9.1819
12.899	21.073	14.84	26.497	21.592	24.851	33.453	15.169	17.19	17.236	13.174	9.1785
12.894	21.068	14.836	26.494	21.588	24.845	33.446	15.165	17.186	17.231	13.17	9.1752
12.889	21.064	14.832	26.49	21.584	24.838	33.439	15.161	17.182	17.226	13.166	9.1719
12.884	21.06	14.828	26.486	21.581	24.832	33.432	15.157	17.178	17.221	13.162	9.1685
12.879	21.055	14.824	26.483	21.577	24.826	33.424	15.152	17.174	17.216	13.158	9.1652
12.874	21.051	14.82	26.479	21.573	24.82	33.417	15.148	17.17	17.211	13.154	9.1619
12.869	21.047	14.816	26.475	21.569	24.814	33.41	15.144	17.167	17.206	13.15	9.1585
12.864	21.042	14.812	26.471	21.565	24.807	33.403	15.14	17.163	17.201	13.146	9.1552
12.859	21.038	14.808	26.468	21.562	24.801	33.396	15.135	17.159	17.196	13.142	9.1519
12.855	21.034	14.804	26.464	21.558	24.795	33.389	15.131	17.155	17.19	13.139	9.1486
12.85	21.03	14.8	26.46	21.554	24.789	33.382	15.127	17.151	17.185	13.135	9.1452
12.845	21.025	14.796	26.457	21.55	24.783	33.375	15.123	17.148	17.18	13.131	9.1419
12.849	21.027	14.8	26.46	21.553	24.786	33.379	15.124	17.149	17.184	13.133	9.1437
12.854	21.029	14.803	26.462	21.557	24.789	33.383	15.125	17.151	17.187	13.134	9.1455
12.858	21.031	14.807	26.465	21.56	24.792	33.388	15.127	17.153	17.191	13.136	9.1473
12.863	21.033	14.81	26.468	21.563	24.795	33.392	15.128	17.154	17.194	13.138	9.1491
12.868	21.035	14.813	26.471	21.566	24.798	33.396	15.129	17.156	17.198	13.14	9.1509
12.872	21.037	14.817	26.474	21.569	24.801	33.401	15.131	17.158	17.201	13.142	9.1527
12.877	21.039	14.82	26.477	21.572	24.804	33.405	15.132	17.159	17.205	13.144	9.1545
12.881	21.041	14.824	26.48	21.575	24.807	33.409	15.133	17.161	17.208	13.146	9.1563
12.886	21.043	14.827	26.483	21.579	24.81	33.414	15.135	17.163	17.211	13.148	9.1581
12.89	21.045	14.83	26.486	21.582	24.813	33.418	15.136	17.164	17.215	13.15	9.1599
12.895	21.047	14.834	26.488	21.585	24.816	33.422	15.138	17.166	17.218	13.152	9.1617
12.899	21.049	14.837	26.491	21.588	24.819	33.427	15.139	17.168	17.222	13.153	9.1635
12.904	21.051	14.841	26.494	21.591	24.823	33.431	15.14	17.17	17.225	13.155	9.1653
12.908	21.053	14.844	26.497	21.594	24.826	33.435	15.142	17.171	17.228	13.157	9.1671
12.913	21.055	14.847	26.5	21.598	24.829	33.44	15.143	17.173	17.232	13.159	9.1689
12.917	21.057	14.851	26.503	21.601	24.832	33.444	15.144	17.175	17.235	13.161	9.1707
12.922	21.059	14.854	26.506	21.604	24.835	33.448	15.146	17.176	17.239	13.163	9.1724
12.926	21.061	14.857	26.509	21.607	24.838	33.453	15.147	17.178	17.242	13.165	9.1742
12.931	21.062	14.861	26.512	21.61	24.841	33.457	15.149	17.18	17.246	13.167	9.176
12.935	21.064	14.864	26.515	21.613	24.844	33.461	15.15	17.181	17.249	13.169	9.1778
12.94	21.066	14.868	26.517	21.616	24.847	33.466	15.151	17.183	17.252	13.171	9.1796
12.944	21.068	14.871	26.52	21.62	24.85	33.47	15.153	17.185	17.256	13.172	9.1814
12.949	21.07	14.874	26.523	21.623	24.853	33.474	15.154	17.186	17.259	13.174	9.1832
12.953	21.072	14.878	26.526	21.626	24.856	33.479	15.155	17.188	17.263	13.176	9.185
12.958	21.074	14.881	26.529	21.629	24.859	33.483	15.157	17.19	17.266	13.178	9.1868
12.962	21.076	14.885	26.532	21.632	24.862	33.487	15.158	17.191	17.27	13.18	9.1886
12.967	21.078	14.888	26.535	21.635	24.865	33.492	15.159	17.193	17.273	13.182	9.1904
12.971	21.08	14.891	26.538	21.639	24.868	33.496	15.161	17.195	17.276	13.184	9.1921
12.976	21.082	14.895	26.541	21.642	24.871	33.5	15.162	17.196	17.28	13.186	9.1939
12.98	21.084	14.898	26.543	21.645	24.874	33.505	15.164	17.198	17.283	13.188	9.1957
12.985	21.086	14.901	26.546	21.648	24.877	33.509	15.165	17.2	17.287	13.189	9.1975
12.989	21.088	14.905	26.549	21.651	24.88	33.513	15.166	17.202	17.29	13.191	9.1993
12.994	21.09	14.908	26.552	21.654	24.884	33.517	15.168	17.203	17.293	13.193	9.2011
12.998	21.092	14.911	26.555	21.657	24.887	33.522	15.169	17.205	17.297	13.195	9.2029
13.003	21.094	14.915	26.558	21.661	24.89	33.526	15.17	17.207	17.3	13.197	9.2047
13.007	21.096	14.918	26.561	21.664	24.893	33.53	15.172	17.208	17.304	13.199	9.2064
13.012	21.098	14.922	26.564	21.667	24.896	33.535	15.173	17.21	17.307	13.201	9.2082
13.016	21.1	14.925	26.567	21.67	24.899	33.539	15.174	17.212	17.31	13.203	9.21
13.02	21.101	14.928	26.569	21.673	24.902	33.543	15.176	17.213	17.314	13.205	9.2118
13.025	21.103	14.932	26.572	21.676	24.905	33.548	15.177	17.215	17.317	13.206	9.2136
13.029	21.105	14.935	26.575	21.679	24.908	33.552	15.178	17.217	17.321	13.208	9.2154
13.034	21.107	14.938	26.578	21.683	24.911	33.556	15.18	17.218	17.324	13.21	9.2172
13.038	21.109	14.942	26.581	21.686	24.914	33.561	15.181	17.22	17.327	13.212	9.2189
13.043	21.111	14.945	26.584	21.689	24.917	33.565	15.183	17.222	17.331	13.214	9.2207
13.047	21.113	14.948	26.587	21.692	24.92	33.569	15.184	17.223	17.334	13.216	9.2225
13.052	21.115	14.952	26.59	21.695	24.923	33.574	15.185	17.225	17.338	13.218	9.2243
13.056	21.117	14.955	26.593	21.698	24.926	33.578	15.187	17.227	17.341	13.22	9.2261
13.06	21.119	14.958	26.595	21.702	24.929	33.582	15.188	17.228	17.344	13.221	9.2279
13.065	21.121	14.962	26.598	21.705	24.932	33.586	15.189	17.23	17.348	13.223	9.2296
13.069	21.123	14.965	26.601	21.708	24.935	33.591	15.191	17.232	17.351	13.225	9.2314
13.074	21.125	14.968	26.604	21.711	24.938	33.595	15.192	17.233	17.355	13.227	9.2332
13.078	21.127	14.972	26.607	21.714	24.941	33.599	15.193	17.235	17.358	13.229	9.235
13.083	21.129	14.975	26.61	21.717	24.944	33.604	15.195	17.237	17.361	13.231	9.2368
13.087	21.131	14.978	26.613	21.72	24.947	33.608	15.196	17.238	17.365	13.233	9.2385
13.091	21.133	14.982	26.616	21.724	24.95	33.612	15.197	17.24	17.368	13.235	9.2403
13.096	21.134	14.985	26.618	21.727	24.953	33.617	15.199	17.242	17.372	13.237	9.2421
13.1	21.136	14.988	26.621	21.73	24.956	33.621	15.2	17.244	17.375	13.238	9.2439
13.105	21.138	14.992	26.624	21.733	24.959	33.625	15.201	17.245	17.378	13.24	9.2457
13.109	21.14	14.995	26.627	21.736	24.962	33.63	15.203	17.247	17.382	13.242	9.2474
13.113	21.142	14.998	26.63	21.739	24.966	33.634	15.204	17.249	17.385	13.244	9.2492
13.118	21.144	15.002	26.633	21.742	24.969	33.638	15.205	17.25	17.389	13.246	9.251
13.122	21.146	15.005	26.636	21.746	24.972	33.642	15.207	17.252	17.392	13.248	9.2528
13.127	21.148	15.008	26.639	21.749	24.975	33.647	15.208	17.254	17.395	13.25	9.2545
13.131	21.15	15.012	26.641	21.752	24.978	33.651	15.209	17.255	17.399	13.252	9.2563
13.135	21.152	15.015	26.644	21.755	24.981	33.655	15.211	17.257	17.402	13.253	9.2581
13.14	21.154	15.018	26.647	21.758	24.984	33.66	15.212	17.259	17.405	13.255	9.2599
13.144	21.156	15.022	26.65	21.761	24.987	33.664	15.213	17.26	17.409	13.257	9.2617
13.149	21.158	15.025	26.653	21.764	24.99	33.668	15.215	17.262	17.412	13.259	9.2634
13.153	21.16	15.028	26.656	21.768	24.993	33.672	15.216	17.264	17.416	13.261	9.2652
13.157	21.162	15.032	26.659	21.771	24.996	33.677	15.217	17.265	17.419	13.263	9.267
13.162	21.163	15.035	26.662	21.774	24.999	33.681	15.219	17.267	17.422	13.265	9.2688
13.166	21.165	15.038	26.664	21.777	25.002	33.685	15.22	17.269	17.426	13.266	9.2705
13.17	21.167	15.042	26.667	21.78	25.005	33.69	15.222	17.27	17.429	13.268	9.2723
13.175	21.169	15.045	26.67	21.783	25.008	33.694	15.223	17.272	17.433	13.27	9.2741
13.179	21.171	15.048	26.673	21.786	25.011	33.698	15.224	17.274	17.436	13.272	9.2758
13.184	21.173	15.052	26.676	21.79	25.014	33.703	15.226	17.275	17.439	13.274	9.2776
13.178	21.169	15.048	26.672	21.786	25.008	33.695	15.221	17.271	17.434	13.27	9.2742
13.173	21.165	15.043	26.668	21.782	25.001	33.688	15.217	17.268	17.429	13.266	9.2709
13.168	21.16	15.039	26.665	21.778	24.995	33.681	15.213	17.264	17.424	13.262	9.2675
13.163	21.156	15.035	26.661	21.774	24.989	33.674	15.208	17.26	17.419	13.258	9.2641
13.158	21.152	15.031	26.657	21.77	24.983	33.666	15.204	17.256	17.414	13.254	9.2607
13.153	21.147	15.027	26.653	21.766	24.976	33.659	15.2	17.252	17.409	13.25	9.2573
13.148	21.143	15.023	26.65	21.762	24.97	33.652	15.196	17.248	17.404	13.246	9.254
13.143	21.139	15.019	26.646	21.758	24.964	33.645	15.191	17.245	17.399	13.242	9.2506
13.138	21.134	15.015	26.642	21.754	24.958	33.638	15.187	17.241	17.394	13.238	9.2472
13.133	21.13	15.011	26.638	21.751	24.951	33.631	15.183	17.237	17.388	13.234	9.2439
13.128	21.126	15.007	26.635	21.747	24.945	33.623	15.178	17.233	17.383	13.23	9.2405
13.123	21.121	15.003	26.631	21.743	24.939	33.616	15.174	17.229	17.378	13.226	9.2371
13.118	21.117	14.999	26.627	21.739	24.933	33.609	15.17	17.225	17.373	13.222	9.2338
13.113	21.113	14.995	26.623	21.735	24.927	33.602	15.166	17.221	17.368	13.218	9.2304
13.108	21.108	14.991	26.62	21.731	24.92	33.595	15.161	17.218	17.363	13.214	9.227
13.103	21.104	14.987	26.616	21.727	24.914	33.587	15.157	17.214	17.358	13.21	9.2237
13.098	21.1	14.983	26.612	21.723	24.908	33.58	15.153	17.21	17.353	13.206	9.2203
13.093	21.095	14.979	26.608	21.719	24.902	33.573	15.149	17.206	17.348	13.202	9.217
13.088	21.091	14.975	26.604	21.716	24.895	33.566	15.144	17.202	17.343	13.198	9.2136
13.083	21.087	14.971	26.601	21.712	24.889	33.559	15.14	17.198	17.338	13.194	9.2103
13.078	21.083	14.966	26.597	21.708	24.883	33.552	15.136	17.195	17.333	13.19	9.2069
13.073	21.078	14.962	26.593	21.704	24.877	33.544	15.131	17.191	17.328	13.186	9.2036
13.068	21.074	14.958	26.589	21.7	24.871	33.537	15.127	17.187	17.323	13.182	9.2002
13.063	21.07	14.954	26.586	21.696	24.864	33.53	15.123	17.183	17.318	13.178	9.1969
13.058	21.065	14.95	26.582	21.692	24.858	33.523	15.119	17.179	17.313	13.174	9.1935
13.053	21.061	14.946	26.578	21.688	24.852	33.516	15.114	17.176	17.308	13.17	9.1902
13.048	21.057	14.942	26.575	21.685	24.846	33.509	15.11	17.172	17.303	13.166	9.1868
13.044	21.052	14.938	26.571	21.681	24.84	33.502	15.106	17.168	17.298	13.162	9.1835
13.039	21.048	14.934	26.567	21.677	24.834	33.494	15.102	17.164	17.293	13.159	9.1802
13.034	21.044	14.93	26.563	21.673	24.827	33.487	15.097	17.16	17.287	13.155	9.1768
13.029	21.04	14.926	26.56	21.669	24.821	33.48	15.093	17.156	17.282	13.151	9.1735
13.024	21.035	14.922	26.556	21.665	24.815	33.473	15.089	17.153	17.277	13.147	9.1702
13.019	21.031	14.918	26.552	21.661	24.809	33.466	15.085	17.149	17.272	13.143	9.1668
13.014	21.027	14.914	26.548	21.658	24.803	33.459	15.08	17.145	17.267	13.139	9.1635
13.009	21.022	14.91	26.545	21.654	24.796	33.452	15.076	17.141	17.262	13.135	9.1602
13.004	21.018	14.906	26.541	21.65	24.79	33.444	15.072	17.137	17.257	13.131	9.1568
12.999	21.014	14.902	26.537	21.646	24.784	33.437	15.068	17.134	17.252	13.127	9.1535
12.994	21.01	14.898	26.533	21.642	24.778	33.43	15.064	17.13	17.247	13.123	9.1502
12.989	21.005	14.894	26.53	21.638	24.772	33.423	15.059	17.126	17.242	13.119	9.1469
12.984	21.001	14.89	26.526	21.635	24.766	33.416	15.055	17.122	17.237	13.115	9.1436
12.979	20.997	14.886	26.522	21.631	24.76	33.409	15.051	17.118	17.232	13.111	9.1402
12.974	20.992	14.882	26.518	21.627	24.753	33.402	15.047	17.115	17.227	13.107	9.1369
12.969	20.988	14.878	26.515	21.623	24.747	33.395	15.042	17.111	17.222	13.103	9.1336
12.964	20.984	14.874	26.511	21.619	24.741	33.387	15.038	17.107	17.217	13.099	9.1303
12.959	20.98	14.87	26.507	21.615	24.735	33.38	15.034	17.103	17.212	13.095	9.127
12.955	20.975	14.866	26.504	21.612	24.729	33.373	15.03	17.099	17.207	13.091	9.1237
12.95	20.971	14.862	26.5	21.608	24.723	33.366	15.025	17.096	17.202	13.087	9.1203
12.945	20.967	14.858	26.496	21.604	24.717	33.359	15.021	17.092	17.197	13.084	9.117
12.94	20.963	14.854	26.492	21.6	24.71	33.352	15.017	17.088	17.192	13.08	9.1137
12.935	20.958	14.85	26.489	21.596	24.704	33.345	15.013	17.084	17.187	13.076	9.1104
12.93	20.954	14.846	26.485	21.593	24.698	33.338	15.009	17.08	17.182	13.072	9.1071
12.925	20.95	14.842	26.481	21.589	24.692	33.331	15.004	17.077	17.177	13.068	9.1038
12.92	20.946	14.838	26.478	21.585	24.686	33.323	15	17.073	17.172	13.064	9.1005
12.915	20.941	14.834	26.474	21.581	24.68	33.316	14.996	17.069	17.167	13.06	9.0972
12.91	20.937	14.83	26.47	21.577	24.674	33.309	14.992	17.065	17.162	13.056	9.0939
12.905	20.933	14.826	26.466	21.573	24.668	33.302	14.987	17.062	17.157	13.052	9.0906
12.901	20.928	14.822	26.463	21.57	24.661	33.295	14.983	17.058	17.152	13.048	9.0873
12.896	20.924	14.818	26.459	21.566	24.655	33.288	14.979	17.054	17.147	13.044	9.084
12.891	20.92	14.814	26.455	21.562	24.649	33.281	14.975	17.05	17.142	13.04	9.0807
12.886	20.916	14.81	26.452	21.558	24.643	33.274	14.971	17.046	17.137	13.036	9.0775
12.881	20.911	14.806	26.448	21.555	24.637	33.267	14.966	17.043	17.132	13.032	9.0742
12.876	20.907	14.802	26.444	21.551	24.631	33.26	14.962	17.039	17.127	13.029	9.0709
12.871	20.903	14.798	26.44	21.547	24.625	33.253	14.958	17.035	17.122	13.025	9.0676
12.866	20.899	14.794	26.437	21.543	24.619	33.246	14.954	17.031	17.117	13.021	9.0643
12.861	20.894	14.79	26.433	21.539	24.613	33.238	14.95	17.028	17.112	13.017	9.061
12.857	20.89	14.786	26.429	21.536	24.607	33.231	14.945	17.024	17.107	13.013	9.0578
12.852	20.886	14.782	26.426	21.532	24.6	33.224	14.941	17.02	17.102	13.009	9.0545
12.847	20.882	14.778	26.422	21.528	24.594	33.217	14.937	17.016	17.097	13.005	9.0512
12.842	20.877	14.774	26.418	21.524	24.588	33.21	14.933	17.012	17.092	13.001	9.0479
12.837	20.873	14.77	26.415	21.52	24.582	33.203	14.929	17.009	17.087	12.997	9.0446
12.832	20.869	14.766	26.411	21.517	24.576	33.196	14.924	17.005	17.082	12.993	9.0414
12.827	20.865	14.762	26.407	21.513	24.57	33.189	14.92	17.001	17.077	12.989	9.0381
12.822	20.86	14.758	26.404	21.509	24.564	33.182	14.916	16.997	17.072	12.986	9.0348
12.818	20.856	14.754	26.4	21.505	24.558	33.175	14.912	16.994	17.067	12.982	9.0316
12.813	20.852	14.75	26.396	21.502	24.552	33.168	14.908	16.99	17.062	12.978	9.0283
12.808	20.848	14.746	26.392	21.498	24.546	33.161	14.903	16.986	17.058	12.974	9.025
12.803	20.843	14.742	26.389	21.494	24.54	33.154	14.899	16.982	17.053	12.97	9.0218
12.798	20.839	14.738	26.385	21.49	24.534	33.147	14.895	16.979	17.048	12.966	9.0185
12.793	20.835	14.734	26.381	21.487	24.528	33.14	14.891	16.975	17.043	12.962	9.0152
12.788	20.831	14.73	26.378	21.483	24.522	33.133	14.887	16.971	17.038	12.958	9.012
12.784	20.827	14.726	26.374	21.479	24.515	33.126	14.883	16.967	17.033	12.954	9.0087
12.779	20.822	14.722	26.37	21.475	24.509	33.119	14.878	16.964	17.028	12.95	9.0055
12.774	20.818	14.718	26.367	21.472	24.503	33.112	14.874	16.96	17.023	12.947	9.0022
12.769	20.814	14.714	26.363	21.468	24.497	33.105	14.87	16.956	17.018	12.943	8.999
12.764	20.81	14.71	26.359	21.464	24.491	33.098	14.866	16.952	17.013	12.939	8.9957
12.759	20.805	14.706	26.356	21.46	24.485	33.091	14.862	16.949	17.008	12.935	8.9925
12.755	20.801	14.702	26.352	21.457	24.479	33.084	14.857	16.945	17.003	12.931	8.9892
12.75	20.797	14.698	26.348	21.453	24.473	33.076	14.853	16.941	16.998	12.927	8.986
12.745	20.793	14.694	26.345	21.449	24.467	33.069	14.849	16.937	16.993	12.923	8.9827
12.74	20.788	14.69	26.341	21.445	24.461	33.062	14.845	16.934	16.988	12.919	8.9795
12.735	20.784	14.686	26.337	21.442	24.455	33.055	14.841	16.93	16.983	12.916	8.9762
12.731	20.78	14.682	26.334	21.438	24.449	33.048	14.837	16.926	16.978	12.912	8.973
12.726	20.776	14.678	26.33	21.434	24.443	33.041	14.832	16.923	16.973	12.908	8.9698
12.721	20.772	14.674	26.326	21.431	24.437	33.034	14.828	16.919	16.968	12.904	8.9665
12.716	20.767	14.67	26.323	21.427	24.431	33.027	14.824	16.915	16.964	12.9	8.9633
12.711	20.763	14.666	26.319	21.423	24.425	33.02	14.82	16.911	16.959	12.896	8.96
12.707	20.759	14.662	26.315	21.419	24.419	33.013	14.816	16.908	16.954	12.892	8.9568
12.702	20.755	14.659	26.312	21.416	24.413	33.006	14.812	16.904	16.949	12.888	8.9536
12.697	20.751	14.655	26.308	21.412	24.407	32.999	14.807	16.9	16.944	12.885	8.9504
12.692	20.746	14.651	26.304	21.408	24.401	32.992	14.803	16.896	16.939	12.881	8.9471
12.687	20.742	14.647	26.301	21.405	24.395	32.985	14.799	16.893	16.934	12.877	8.9439
12.683	20.738	14.643	26.297	21.401	24.389	32.978	14.795	16.889	16.929	12.873	8.9407
12.678	20.734	14.639	26.293	21.397	24.383	32.971	14.791	16.885	16.924	12.869	8.9374
12.673	20.729	14.635	26.29	21.393	24.377	32.964	14.787	16.882	16.919	12.865	8.9342
12.668	20.725	14.631	26.286	21.39	24.371	32.957	14.783	16.878	16.914	12.861	8.931
12.663	20.721	14.627	26.282	21.386	24.365	32.95	14.778	16.874	16.909	12.858	8.9278
12.659	20.717	14.623	26.279	21.382	24.359	32.944	14.774	16.87	16.904	12.854	8.9246
12.654	20.713	14.619	26.275	21.379	24.353	32.937	14.77	16.867	16.9	12.85	8.9213
[truncated: 41,201 more rows]
