# Supplementary material for: Global sleep homeostasis reflects temporally and spatially integrated local cortical neuronal activity
Source: eLife. 2020 Jul 2;9:e54148. doi: 10.7554/eLife.54148 (PMC7332296; doi:10.7554/eLife.54148)
Supplement: Figure 5—source data 1. [file elife-54148-fig5-data1.zip › Figure 5/Model Process S/Process-S-Classic-Model-Off-Mouse-2.csv]

LFP 1	LFP 2	LFP 3	LFP 4	LFP 5	LFP 6	LFP 7	LFP 8	LFP 9	LFP 10	LFP 11	LFP 12	LFP 13	LFP 14	LFP 15	LFP 16
20.68	34.46	27.214	23.286	34.323	42.132	20.217	42.513	22.811	23.882	30.07	21.707	47.918	24.253	41.734	23.203
20.688	34.462	27.229	23.288	34.332	42.134	20.224	42.514	22.815	23.887	30.077	21.715	47.918	24.263	41.736	23.211
20.696	34.464	27.244	23.291	34.342	42.135	20.231	42.516	22.819	23.891	30.083	21.723	47.919	24.273	41.737	23.219
20.703	34.467	27.258	23.294	34.351	42.136	20.238	42.518	22.824	23.895	30.09	21.731	47.919	24.282	41.739	23.227
20.711	34.469	27.273	23.297	34.361	42.138	20.245	42.519	22.828	23.899	30.096	21.739	47.92	24.292	41.741	23.235
20.719	34.471	27.287	23.3	34.37	42.139	20.253	42.521	22.832	23.903	30.103	21.747	47.92	24.301	41.743	23.243
20.727	34.473	27.302	23.303	34.38	42.14	20.26	42.523	22.837	23.907	30.109	21.756	47.921	24.311	41.745	23.251
20.735	34.476	27.316	23.305	34.389	42.142	20.267	42.524	22.841	23.911	30.116	21.764	47.922	24.321	41.747	23.259
20.743	34.478	27.331	23.308	34.398	42.143	20.274	42.526	22.845	23.915	30.122	21.772	47.922	24.33	41.748	23.267
20.75	34.48	27.345	23.311	34.408	42.144	20.281	42.528	22.85	23.919	30.128	21.78	47.923	24.34	41.75	23.275
20.758	34.482	27.36	23.314	34.417	42.145	20.288	42.529	22.854	23.924	30.135	21.788	47.923	24.349	41.752	23.283
20.766	34.485	27.374	23.317	34.427	42.147	20.296	42.531	22.858	23.928	30.141	21.796	47.924	24.359	41.754	23.291
20.774	34.487	27.389	23.32	34.436	42.148	20.303	42.533	22.862	23.932	30.148	21.804	47.924	24.368	41.756	23.299
20.782	34.489	27.403	23.322	34.446	42.149	20.31	42.534	22.867	23.936	30.154	21.812	47.925	24.378	41.757	23.307
20.79	34.491	27.418	23.325	34.455	42.151	20.317	42.536	22.871	23.94	30.161	21.82	47.926	24.388	41.759	23.315
20.797	34.494	27.432	23.328	34.464	42.152	20.324	42.538	22.875	23.944	30.167	21.828	47.926	24.397	41.761	23.323
20.805	34.496	27.446	23.331	34.474	42.153	20.332	42.539	22.879	23.948	30.174	21.836	47.927	24.407	41.763	23.331
20.813	34.498	27.461	23.334	34.483	42.155	20.339	42.541	22.884	23.952	30.18	21.844	47.927	24.416	41.765	23.339
20.821	34.5	27.475	23.336	34.493	42.156	20.346	42.543	22.888	23.956	30.186	21.852	47.928	24.426	41.766	23.347
20.829	34.503	27.49	23.339	34.502	42.157	20.353	42.544	22.892	23.961	30.193	21.86	47.928	24.435	41.768	23.355
20.836	34.505	27.504	23.342	34.511	42.158	20.36	42.546	22.897	23.965	30.199	21.868	47.929	24.445	41.77	23.362
20.844	34.507	27.518	23.345	34.521	42.16	20.367	42.548	22.901	23.969	30.206	21.876	47.929	24.454	41.772	23.37
20.852	34.509	27.532	23.348	34.53	42.161	20.375	42.549	22.905	23.973	30.212	21.884	47.93	24.464	41.774	23.378
20.86	34.512	27.547	23.351	34.54	42.162	20.382	42.551	22.909	23.977	30.219	21.892	47.931	24.473	41.776	23.386
20.867	34.514	27.561	23.353	34.549	42.164	20.389	42.553	22.913	23.981	30.225	21.9	47.931	24.483	41.777	23.394
20.875	34.516	27.575	23.356	34.558	42.165	20.396	42.554	22.918	23.985	30.231	21.908	47.932	24.492	41.779	23.402
20.883	34.518	27.589	23.359	34.568	42.166	20.403	42.556	22.922	23.989	30.238	21.916	47.932	24.502	41.781	23.41
20.891	34.521	27.604	23.362	34.577	42.167	20.41	42.558	22.926	23.993	30.244	21.924	47.933	24.511	41.783	23.418
20.899	34.523	27.618	23.365	34.586	42.169	20.418	42.559	22.93	23.997	30.251	21.932	47.933	24.521	41.784	23.426
20.906	34.525	27.632	23.368	34.596	42.17	20.425	42.561	22.935	24.002	30.257	21.94	47.934	24.53	41.786	23.434
20.914	34.527	27.646	23.37	34.605	42.171	20.432	42.563	22.939	24.006	30.263	21.948	47.934	24.54	41.788	23.442
20.922	34.53	27.66	23.373	34.614	42.173	20.439	42.564	22.943	24.01	30.27	21.956	47.935	24.549	41.79	23.449
20.93	34.532	27.675	23.376	34.624	42.174	20.446	42.566	22.947	24.014	30.276	21.964	47.936	24.559	41.792	23.457
20.937	34.534	27.689	23.379	34.633	42.175	20.453	42.568	22.951	24.018	30.283	21.972	47.936	24.568	41.793	23.465
20.945	34.536	27.703	23.382	34.642	42.176	20.46	42.569	22.956	24.022	30.289	21.98	47.937	24.578	41.795	23.473
20.953	34.539	27.717	23.384	34.652	42.178	20.468	42.571	22.96	24.026	30.295	21.988	47.937	24.587	41.797	23.481
20.961	34.541	27.731	23.387	34.661	42.179	20.475	42.573	22.964	24.03	30.302	21.996	47.938	24.597	41.799	23.489
20.969	34.543	27.745	23.39	34.67	42.18	20.482	42.574	22.968	24.034	30.308	22.004	47.938	24.606	41.801	23.497
20.976	34.545	27.759	23.393	34.68	42.182	20.489	42.576	22.972	24.038	30.314	22.012	47.939	24.616	41.802	23.505
20.984	34.548	27.773	23.396	34.689	42.183	20.496	42.578	22.976	24.043	30.321	22.02	47.939	24.625	41.804	23.512
20.992	34.55	27.787	23.399	34.698	42.184	20.503	42.579	22.981	24.047	30.327	22.028	47.94	24.635	41.806	23.52
21	34.552	27.801	23.401	34.708	42.185	20.51	42.581	22.985	24.051	30.334	22.036	47.941	24.644	41.808	23.528
21.007	34.554	27.815	23.404	34.717	42.187	20.518	42.583	22.989	24.055	30.34	22.044	47.941	24.654	41.81	23.536
21.015	34.557	27.829	23.407	34.726	42.188	20.525	42.584	22.993	24.059	30.346	22.052	47.942	24.663	41.811	23.544
21.023	34.559	27.843	23.41	34.735	42.189	20.532	42.586	22.997	24.063	30.353	22.06	47.942	24.673	41.813	23.552
21.03	34.561	27.857	23.413	34.745	42.19	20.539	42.588	23.001	24.067	30.359	22.068	47.943	24.682	41.815	23.56
21.038	34.563	27.871	23.415	34.754	42.192	20.546	42.589	23.006	24.071	30.365	22.076	47.943	24.691	41.817	23.567
21.046	34.566	27.885	23.418	34.763	42.193	20.553	42.591	23.01	24.075	30.372	22.084	47.944	24.701	41.818	23.575
21.054	34.568	27.899	23.421	34.772	42.194	20.56	42.593	23.014	24.079	30.378	22.092	47.944	24.71	41.82	23.583
21.061	34.57	27.913	23.424	34.782	42.196	20.567	42.594	23.018	24.083	30.384	22.1	47.945	24.72	41.822	23.591
21.069	34.572	27.926	23.427	34.791	42.197	20.575	42.596	23.022	24.088	30.391	22.108	47.946	24.729	41.824	23.599
21.077	34.575	27.94	23.429	34.8	42.198	20.582	42.598	23.026	24.092	30.397	22.116	47.946	24.739	41.826	23.607
21.085	34.577	27.954	23.432	34.809	42.199	20.589	42.599	23.03	24.096	30.403	22.124	47.947	24.748	41.827	23.614
21.092	34.579	27.968	23.435	34.819	42.201	20.596	42.601	23.034	24.1	30.41	22.132	47.947	24.757	41.829	23.622
21.1	34.581	27.982	23.438	34.828	42.202	20.603	42.603	23.039	24.104	30.416	22.14	47.948	24.767	41.831	23.63
21.108	34.584	27.996	23.441	34.837	42.203	20.61	42.604	23.043	24.108	30.422	22.148	47.948	24.776	41.833	23.638
21.115	34.586	28.009	23.443	34.846	42.205	20.617	42.606	23.047	24.112	30.429	22.156	47.949	24.786	41.834	23.646
21.123	34.588	28.023	23.446	34.856	42.206	20.624	42.608	23.051	24.116	30.435	22.164	47.949	24.795	41.836	23.653
21.131	34.59	28.037	23.449	34.865	42.207	20.631	42.609	23.055	24.12	30.441	22.171	47.95	24.805	41.838	23.661
21.139	34.593	28.051	23.452	34.874	42.208	20.639	42.611	23.059	24.124	30.448	22.179	47.95	24.814	41.84	23.669
21.146	34.595	28.064	23.455	34.883	42.21	20.646	42.612	23.063	24.129	30.454	22.187	47.951	24.823	41.841	23.677
21.154	34.597	28.078	23.457	34.893	42.211	20.653	42.614	23.067	24.133	30.46	22.195	47.952	24.833	41.843	23.685
21.162	34.599	28.092	23.46	34.902	42.212	20.66	42.616	23.071	24.137	30.466	22.203	47.952	24.842	41.845	23.692
21.169	34.602	28.105	23.463	34.911	42.213	20.667	42.617	23.075	24.141	30.473	22.211	47.953	24.851	41.847	23.7
21.177	34.604	28.119	23.466	34.92	42.215	20.674	42.619	23.079	24.145	30.479	22.219	47.953	24.861	41.849	23.708
21.185	34.606	28.133	23.469	34.929	42.216	20.681	42.621	23.083	24.149	30.485	22.227	47.954	24.87	41.85	23.716
21.192	34.608	28.146	23.472	34.938	42.217	20.688	42.622	23.087	24.153	30.492	22.235	47.954	24.88	41.852	23.724
21.2	34.611	28.16	23.474	34.948	42.218	20.695	42.624	23.092	24.157	30.498	22.243	47.955	24.889	41.854	23.731
21.208	34.613	28.173	23.477	34.957	42.22	20.702	42.626	23.096	24.161	30.504	22.251	47.955	24.898	41.856	23.739
21.216	34.615	28.187	23.48	34.966	42.221	20.71	42.627	23.1	24.165	30.51	22.258	47.956	24.908	41.857	23.747
21.223	34.617	28.201	23.483	34.975	42.222	20.717	42.629	23.104	24.169	30.517	22.266	47.956	24.917	41.859	23.755
21.231	34.619	28.214	23.486	34.984	42.224	20.724	42.631	23.108	24.173	30.523	22.274	47.957	24.926	41.861	23.762
21.239	34.622	28.228	23.488	34.994	42.225	20.731	42.632	23.112	24.178	30.529	22.282	47.958	24.936	41.863	23.77
21.246	34.624	28.241	23.491	35.003	42.226	20.738	42.634	23.116	24.182	30.536	22.29	47.958	24.945	41.864	23.778
21.254	34.626	28.255	23.494	35.012	42.227	20.745	42.636	23.12	24.186	30.542	22.298	47.959	24.954	41.866	23.786
21.262	34.628	28.268	23.497	35.021	42.229	20.752	42.637	23.124	24.19	30.548	22.306	47.959	24.964	41.868	23.793
21.269	34.631	28.282	23.499	35.03	42.23	20.759	42.639	23.128	24.194	30.554	22.314	47.96	24.973	41.87	23.801
21.277	34.633	28.295	23.502	35.039	42.231	20.766	42.641	23.132	24.198	30.561	22.322	47.96	24.982	41.871	23.809
21.285	34.635	28.309	23.505	35.048	42.232	20.773	42.642	23.136	24.202	30.567	22.329	47.961	24.992	41.873	23.817
21.292	34.637	28.322	23.508	35.058	42.234	20.78	42.644	23.14	24.206	30.573	22.337	47.961	25.001	41.875	23.824
21.3	34.64	28.336	23.511	35.067	42.235	20.787	42.646	23.144	24.21	30.579	22.345	47.962	25.01	41.877	23.832
21.308	34.642	28.349	23.513	35.076	42.236	20.794	42.647	23.148	24.214	30.586	22.353	47.962	25.02	41.878	23.84
21.315	34.644	28.362	23.516	35.085	42.237	20.802	42.649	23.152	24.218	30.592	22.361	47.963	25.029	41.88	23.848
21.323	34.646	28.376	23.519	35.094	42.239	20.809	42.651	23.156	24.222	30.598	22.369	47.963	25.038	41.882	23.855
21.33	34.648	28.389	23.522	35.103	42.24	20.816	42.652	23.16	24.227	30.604	22.377	47.964	25.048	41.884	23.863
21.338	34.651	28.402	23.525	35.112	42.241	20.823	42.654	23.164	24.231	30.611	22.384	47.965	25.057	41.885	23.871
21.346	34.653	28.416	23.527	35.121	42.242	20.83	42.655	23.168	24.235	30.617	22.392	47.965	25.066	41.887	23.878
21.353	34.655	28.429	23.53	35.13	42.244	20.837	42.657	23.172	24.239	30.623	22.4	47.966	25.076	41.889	23.886
21.361	34.657	28.442	23.533	35.14	42.245	20.844	42.659	23.176	24.243	30.629	22.408	47.966	25.085	41.891	23.894
21.369	34.66	28.456	23.536	35.149	42.246	20.851	42.66	23.18	24.247	30.635	22.416	47.967	25.094	41.892	23.902
21.376	34.662	28.469	23.539	35.158	42.247	20.858	42.662	23.184	24.251	30.642	22.424	47.967	25.104	41.894	23.909
21.384	34.664	28.482	23.541	35.167	42.249	20.865	42.664	23.187	24.255	30.648	22.432	47.968	25.113	41.896	23.917
21.392	34.666	28.495	23.544	35.176	42.25	20.872	42.665	23.191	24.259	30.654	22.439	47.968	25.122	41.898	23.925
21.399	34.669	28.509	23.547	35.185	42.251	20.879	42.667	23.195	24.263	30.66	22.447	47.969	25.131	41.899	23.932
21.407	34.671	28.522	23.55	35.194	42.252	20.886	42.669	23.199	24.267	30.667	22.455	47.969	25.141	41.901	23.94
21.414	34.673	28.535	23.553	35.203	42.254	20.893	42.67	23.203	24.271	30.673	22.463	47.97	25.15	41.903	23.948
21.422	34.675	28.548	23.555	35.212	42.255	20.9	42.672	23.207	24.276	30.679	22.471	47.97	25.159	41.904	23.955
21.43	34.677	28.561	23.558	35.221	42.256	20.907	42.674	23.211	24.28	30.685	22.479	47.971	25.168	41.906	23.963
21.437	34.68	28.575	23.561	35.23	42.257	20.914	42.675	23.215	24.284	30.691	22.486	47.971	25.178	41.908	23.971
21.445	34.682	28.588	23.564	35.239	42.259	20.921	42.677	23.219	24.288	30.697	22.494	47.972	25.187	41.91	23.978
21.452	34.684	28.601	23.566	35.248	42.26	20.928	42.679	23.223	24.292	30.704	22.502	47.973	25.196	41.911	23.986
21.46	34.686	28.614	23.569	35.257	42.261	20.935	42.68	23.227	24.296	30.71	22.51	47.973	25.206	41.913	23.994
21.468	34.689	28.627	23.572	35.266	42.262	20.942	42.682	23.231	24.3	30.716	22.518	47.974	25.215	41.915	24.001
21.475	34.691	28.64	23.575	35.275	42.264	20.949	42.683	23.235	24.304	30.722	22.525	47.974	25.224	41.917	24.009
21.483	34.693	28.653	23.578	35.284	42.265	20.957	42.685	23.239	24.308	30.728	22.533	47.975	25.233	41.918	24.017
21.49	34.695	28.666	23.58	35.293	42.266	20.964	42.687	23.242	24.312	30.735	22.541	47.975	25.243	41.92	24.024
21.498	34.697	28.679	23.583	35.302	42.267	20.971	42.688	23.246	24.316	30.741	22.549	47.976	25.252	41.922	24.032
21.506	34.7	28.692	23.586	35.312	42.269	20.978	42.69	23.25	24.32	30.747	22.557	47.976	25.261	41.923	24.04
21.513	34.702	28.706	23.589	35.321	42.27	20.985	42.692	23.254	24.324	30.753	22.564	47.977	25.27	41.925	24.047
21.521	34.704	28.719	23.591	35.33	42.271	20.992	42.693	23.258	24.329	30.759	22.572	47.977	25.279	41.927	24.055
21.528	34.706	28.732	23.594	35.339	42.272	20.999	42.695	23.262	24.333	30.765	22.58	47.978	25.289	41.929	24.063
21.536	34.709	28.744	23.597	35.348	42.274	21.006	42.697	23.266	24.337	30.772	22.588	47.978	25.298	41.93	24.07
21.544	34.711	28.757	23.6	35.357	42.275	21.013	42.698	23.27	24.341	30.778	22.596	47.979	25.307	41.932	24.078
21.551	34.713	28.77	23.603	35.366	42.276	21.02	42.7	23.273	24.345	30.784	22.603	47.979	25.316	41.934	24.085
21.559	34.715	28.783	23.605	35.374	42.277	21.027	42.702	23.277	24.349	30.79	22.611	47.98	25.326	41.935	24.093
21.566	34.717	28.796	23.608	35.383	42.279	21.034	42.703	23.281	24.353	30.796	22.619	47.98	25.335	41.937	24.101
21.574	34.72	28.809	23.611	35.392	42.28	21.041	42.705	23.285	24.357	30.802	22.627	47.981	25.344	41.939	24.108
21.581	34.722	28.822	23.614	35.401	42.281	21.048	42.706	23.289	24.361	30.808	22.634	47.981	25.353	41.941	24.116
21.589	34.724	28.835	23.616	35.41	42.282	21.055	42.708	23.293	24.365	30.815	22.642	47.982	25.362	41.942	24.124
21.597	34.726	28.848	23.619	35.419	42.284	21.062	42.71	23.297	24.369	30.821	22.65	47.983	25.372	41.944	24.131
21.604	34.729	28.861	23.622	35.428	42.285	21.069	42.711	23.3	24.373	30.827	22.658	47.983	25.381	41.946	24.139
21.612	34.731	28.874	23.625	35.437	42.286	21.076	42.713	23.304	24.377	30.833	22.666	47.984	25.39	41.947	24.146
21.619	34.733	28.886	23.628	35.446	42.287	21.083	42.715	23.308	24.381	30.839	22.673	47.984	25.399	41.949	24.154
21.627	34.735	28.899	23.63	35.455	42.289	21.09	42.716	23.312	24.386	30.845	22.681	47.985	25.408	41.951	24.162
21.634	34.737	28.912	23.633	35.464	42.29	21.097	42.718	23.316	24.39	30.851	22.689	47.985	25.417	41.953	24.169
21.642	34.74	28.925	23.636	35.473	42.291	21.104	42.72	23.319	24.394	30.857	22.697	47.986	25.427	41.954	24.177
21.649	34.742	28.938	23.639	35.482	42.292	21.111	42.721	23.323	24.398	30.864	22.704	47.986	25.436	41.956	24.184
21.657	34.744	28.95	23.641	35.491	42.294	21.118	42.723	23.327	24.402	30.87	22.712	47.987	25.445	41.958	24.192
21.665	34.746	28.963	23.644	35.5	42.295	21.125	42.725	23.331	24.406	30.876	22.72	47.987	25.454	41.959	24.199
21.672	34.749	28.976	23.647	35.509	42.296	21.132	42.726	23.335	24.41	30.882	22.728	47.988	25.463	41.961	24.207
21.68	34.751	28.988	23.65	35.518	42.297	21.139	42.728	23.339	24.414	30.888	22.735	47.988	25.472	41.963	24.215
21.687	34.753	29.001	23.652	35.527	42.298	21.146	42.729	23.342	24.418	30.894	22.743	47.989	25.482	41.965	24.222
21.695	34.755	29.014	23.655	35.535	42.3	21.153	42.731	23.346	24.422	30.9	22.751	47.989	25.491	41.966	24.23
21.702	34.757	29.027	23.658	35.544	42.301	21.16	42.733	23.35	24.426	30.906	22.758	47.99	25.5	41.968	24.237
21.71	34.76	29.039	23.661	35.553	42.302	21.167	42.734	23.354	24.43	30.912	22.766	47.99	25.509	41.97	24.245
21.717	34.762	29.052	23.664	35.562	42.303	21.174	42.736	23.357	24.434	30.918	22.774	47.991	25.518	41.971	24.252
21.725	34.764	29.064	23.666	35.571	42.305	21.18	42.738	23.361	24.438	30.925	22.782	47.991	25.527	41.973	24.26
21.732	34.766	29.077	23.669	35.58	42.306	21.187	42.739	23.365	24.442	30.931	22.789	47.992	25.536	41.975	24.268
21.74	34.768	29.09	23.672	35.589	42.307	21.194	42.741	23.369	24.447	30.937	22.797	47.992	25.546	41.976	24.275
21.747	34.771	29.102	23.675	35.598	42.308	21.201	42.743	23.373	24.451	30.943	22.805	47.993	25.555	41.978	24.283
21.755	34.773	29.115	23.677	35.607	42.31	21.208	42.744	23.376	24.455	30.949	22.812	47.993	25.564	41.98	24.29
21.762	34.775	29.127	23.68	35.615	42.311	21.215	42.746	23.38	24.459	30.955	22.82	47.994	25.573	41.981	24.298
21.77	34.777	29.14	23.683	35.624	42.312	21.222	42.747	23.384	24.463	30.961	22.828	47.994	25.582	41.983	24.305
21.777	34.779	29.153	23.686	35.633	42.313	21.229	42.749	23.388	24.467	30.967	22.836	47.995	25.591	41.985	24.313
21.785	34.782	29.165	23.688	35.642	42.314	21.236	42.751	23.391	24.471	30.973	22.843	47.996	25.6	41.987	24.32
21.792	34.784	29.178	23.691	35.651	42.316	21.243	42.752	23.395	24.475	30.979	22.851	47.996	25.609	41.988	24.328
21.8	34.786	29.19	23.694	35.66	42.317	21.25	42.754	23.399	24.479	30.985	22.859	47.997	25.619	41.99	24.335
21.807	34.788	29.203	23.697	35.669	42.318	21.257	42.756	23.402	24.483	30.991	22.866	47.997	25.628	41.992	24.343
21.815	34.791	29.215	23.699	35.677	42.319	21.264	42.757	23.406	24.487	30.997	22.874	47.998	25.637	41.993	24.35
21.822	34.793	29.227	23.702	35.686	42.321	21.271	42.759	23.41	24.491	31.003	22.882	47.998	25.646	41.995	24.358
21.83	34.795	29.24	23.705	35.695	42.322	21.278	42.761	23.414	24.495	31.009	22.889	47.999	25.655	41.997	24.365
21.837	34.797	29.252	23.708	35.704	42.323	21.285	42.762	23.417	24.499	31.015	22.897	47.999	25.664	41.998	24.373
21.845	34.799	29.265	23.71	35.713	42.324	21.292	42.764	23.421	24.503	31.021	22.905	48	25.673	42	24.38
21.852	34.802	29.277	23.713	35.722	42.326	21.299	42.765	23.425	24.507	31.027	22.912	48	25.682	42.002	24.388
21.86	34.804	29.29	23.716	35.73	42.327	21.306	42.767	23.428	24.512	31.034	22.92	48.001	25.691	42.003	24.395
21.867	34.806	29.302	23.719	35.739	42.328	21.313	42.769	23.432	24.516	31.04	22.928	48.001	25.7	42.005	24.403
21.875	34.808	29.314	23.721	35.748	42.329	21.32	42.77	23.436	24.52	31.046	22.935	48.002	25.709	42.007	24.41
21.882	34.81	29.327	23.724	35.757	42.33	21.327	42.772	23.44	24.524	31.052	22.943	48.002	25.718	42.008	24.418
21.89	34.813	29.339	23.727	35.766	42.332	21.333	42.774	23.443	24.528	31.058	22.951	48.003	25.727	42.01	24.425
21.897	34.815	29.351	23.73	35.774	42.333	21.34	42.775	23.447	24.532	31.064	22.958	48.003	25.737	42.012	24.433
21.905	34.817	29.364	23.732	35.783	42.334	21.347	42.777	23.451	24.536	31.07	22.966	48.004	25.746	42.013	24.44
21.912	34.819	29.376	23.735	35.792	42.335	21.354	42.778	23.454	24.54	31.076	22.974	48.004	25.755	42.015	24.448
21.92	34.821	29.388	23.738	35.801	42.337	21.361	42.78	23.458	24.544	31.082	22.981	48.005	25.764	42.017	24.455
21.927	34.824	29.4	23.741	35.81	42.338	21.368	42.782	23.462	24.548	31.088	22.989	48.005	25.773	42.018	24.463
21.935	34.826	29.413	23.743	35.818	42.339	21.375	42.783	23.465	24.552	31.094	22.997	48.006	25.782	42.02	24.47
21.942	34.828	29.425	23.746	35.827	42.34	21.382	42.785	23.469	24.556	31.1	23.004	48.006	25.791	42.022	24.478
21.95	34.83	29.437	23.749	35.836	42.341	21.389	42.787	23.473	24.56	31.106	23.012	48.007	25.8	42.023	24.485
21.957	34.832	29.449	23.752	35.845	42.343	21.396	42.788	23.476	24.564	31.112	23.02	48.007	25.809	42.025	24.492
21.964	34.835	29.462	23.754	35.853	42.344	21.403	42.79	23.48	24.568	31.118	23.027	48.008	25.818	42.027	24.5
21.972	34.837	29.474	23.757	35.862	42.345	21.41	42.791	23.484	24.572	31.124	23.035	48.008	25.827	42.028	24.507
21.979	34.839	29.486	23.76	35.871	42.346	21.417	42.793	23.487	24.576	31.13	23.043	48.009	25.836	42.03	24.515
21.987	34.841	29.498	23.763	35.88	42.347	21.423	42.795	23.491	24.581	31.136	23.05	48.009	25.845	42.032	24.522
21.994	34.843	29.51	23.765	35.888	42.349	21.43	42.796	23.495	24.585	31.142	23.058	48.01	25.854	42.033	24.53
22.002	34.846	29.522	23.768	35.897	42.35	21.437	42.798	23.498	24.589	31.148	23.065	48.01	25.863	42.035	24.537
22.009	34.848	29.535	23.771	35.906	42.351	21.444	42.8	23.502	24.593	31.154	23.073	48.011	25.872	42.037	24.545
22.017	34.85	29.547	23.774	35.915	42.352	21.451	42.801	23.505	24.597	31.16	23.081	48.011	25.881	42.038	24.552
22.024	34.852	29.559	23.776	35.923	42.354	21.458	42.803	23.509	24.601	31.165	23.088	48.012	25.89	42.04	24.559
22.031	34.854	29.571	23.779	35.932	42.355	21.465	42.805	23.513	24.605	31.171	23.096	48.012	25.899	42.042	24.567
22.039	34.857	29.583	23.782	35.941	42.356	21.472	42.806	23.516	24.609	31.177	23.103	48.013	25.908	42.043	24.574
22.046	34.859	29.595	23.785	35.95	42.357	21.479	42.808	23.52	24.613	31.183	23.111	48.013	25.917	42.045	24.582
22.054	34.861	29.607	23.787	35.958	42.358	21.486	42.809	23.523	24.617	31.189	23.119	48.014	25.926	42.047	24.589
22.061	34.863	29.619	23.79	35.967	42.36	21.493	42.811	23.527	24.621	31.195	23.126	48.014	25.935	42.048	24.597
22.069	34.865	29.631	23.793	35.976	42.361	21.499	42.813	23.531	24.625	31.201	23.134	48.015	25.944	42.05	24.604
22.076	34.868	29.643	23.796	35.984	42.362	21.506	42.814	23.534	24.629	31.207	23.142	48.015	25.953	42.052	24.611
22.083	34.87	29.655	23.798	35.993	42.363	21.513	42.816	23.538	24.633	31.213	23.149	48.016	25.962	42.053	24.619
22.091	34.872	29.667	23.801	36.002	42.364	21.52	42.818	23.541	24.637	31.219	23.157	48.016	25.971	42.055	24.626
22.098	34.874	29.679	23.804	36.01	42.366	21.527	42.819	23.545	24.641	31.225	23.164	48.017	25.98	42.057	24.634
22.106	34.876	29.691	23.807	36.019	42.367	21.534	42.821	23.549	24.645	31.231	23.172	48.017	25.989	42.058	24.641
22.113	34.879	29.703	23.809	36.028	42.368	21.541	42.822	23.552	24.649	31.237	23.179	48.018	25.998	42.06	24.648
22.12	34.881	29.715	23.812	36.036	42.369	21.548	42.824	23.556	24.653	31.243	23.187	48.018	26.007	42.062	24.656
22.128	34.883	29.727	23.815	36.045	42.37	21.555	42.826	23.559	24.657	31.249	23.195	48.019	26.016	42.063	24.663
22.135	34.885	29.739	23.818	36.054	42.372	21.561	42.827	23.563	24.662	31.255	23.202	48.019	26.025	42.065	24.67
22.143	34.887	29.751	23.82	36.062	42.373	21.568	42.829	23.566	24.666	31.261	23.21	48.02	26.034	42.067	24.678
22.15	34.89	29.763	23.823	36.071	42.374	21.575	42.831	23.57	24.67	31.267	23.217	48.02	26.043	42.068	24.685
22.157	34.892	29.774	23.826	36.08	42.375	21.582	42.832	23.574	24.674	31.272	23.225	48.021	26.052	42.07	24.693
22.165	34.894	29.786	23.829	36.088	42.376	21.589	42.834	23.577	24.678	31.278	23.232	48.021	26.06	42.071	24.7
22.172	34.896	29.798	23.831	36.097	42.378	21.596	42.835	23.581	24.682	31.284	23.24	48.022	26.069	42.073	24.707
22.18	34.898	29.81	23.834	36.106	42.379	21.603	42.837	23.584	24.686	31.29	23.248	48.022	26.078	42.075	24.715
22.187	34.9	29.822	23.837	36.114	42.38	21.61	42.839	23.588	24.69	31.296	23.255	48.023	26.087	42.076	24.722
22.194	34.903	29.834	23.839	36.123	42.381	21.616	42.84	23.591	24.694	31.302	23.263	48.023	26.096	42.078	24.729
22.202	34.905	29.845	23.842	36.132	42.382	21.623	42.842	23.595	24.698	31.308	23.27	48.024	26.105	42.08	24.737
22.209	34.907	29.857	23.845	36.14	42.384	21.63	42.843	23.598	24.702	31.314	23.278	48.024	26.114	42.081	24.744
22.216	34.909	29.869	23.848	36.149	42.385	21.637	42.845	23.602	24.706	31.32	23.285	48.025	26.123	42.083	24.751
22.224	34.911	29.881	23.85	36.157	42.386	21.644	42.847	23.605	24.71	31.326	23.293	48.025	26.132	42.085	24.759
22.231	34.914	29.892	23.853	36.166	42.387	21.651	42.848	23.609	24.714	31.331	23.3	48.026	26.141	42.086	24.766
22.239	34.916	29.904	23.856	36.175	42.388	21.658	42.85	23.612	24.718	31.337	23.308	48.026	26.15	42.088	24.773
22.246	34.918	29.916	23.859	36.183	42.39	21.664	42.852	23.616	24.722	31.343	23.316	48.027	26.159	42.089	24.781
22.253	34.92	29.927	23.861	36.192	42.391	21.671	42.853	23.619	24.726	31.349	23.323	48.027	26.168	42.091	24.788
22.261	34.922	29.939	23.864	36.2	42.392	21.678	42.855	23.623	24.73	31.355	23.331	48.028	26.176	42.093	24.795
22.268	34.925	29.951	23.867	36.209	42.393	21.685	42.856	23.626	24.734	31.361	23.338	48.028	26.185	42.094	24.803
22.275	34.927	29.962	23.869	36.218	42.394	21.692	42.858	23.63	24.738	31.367	23.346	48.029	26.194	42.096	24.81
22.283	34.929	29.974	23.872	36.226	42.396	21.699	42.86	23.633	24.742	31.373	23.353	48.029	26.203	42.098	24.817
22.29	34.931	29.986	23.875	36.235	42.397	21.706	42.861	23.637	24.746	31.379	23.361	48.03	26.212	42.099	24.825
22.297	34.933	29.997	23.878	36.243	42.398	21.712	42.863	23.64	24.75	31.384	23.368	48.03	26.221	42.101	24.832
22.305	34.935	30.009	23.88	36.252	42.399	21.719	42.865	23.644	24.755	31.39	23.376	48.031	26.23	42.103	24.839
22.312	34.938	30.021	23.883	36.261	42.4	21.726	42.866	23.647	24.759	31.396	23.383	48.031	26.239	42.104	24.847
22.32	34.94	30.032	23.886	36.269	42.402	21.733	42.868	23.651	24.763	31.402	23.391	48.032	26.248	42.106	24.854
22.327	34.942	30.044	23.889	36.278	42.403	21.74	42.869	23.654	24.767	31.408	23.398	48.032	26.256	42.107	24.861
22.334	34.944	30.055	23.891	36.286	42.404	21.747	42.871	23.658	24.771	31.414	23.406	48.033	26.265	42.109	24.869
22.342	34.946	30.067	23.894	36.295	42.405	21.753	42.873	23.661	24.775	31.42	23.413	48.033	26.274	42.111	24.876
22.349	34.949	30.078	23.897	36.303	42.406	21.76	42.874	23.665	24.779	31.425	23.421	48.034	26.283	42.112	24.883
22.356	34.951	30.09	23.899	36.312	42.408	21.767	42.876	23.668	24.783	31.431	23.428	48.034	26.292	42.114	24.89
22.364	34.953	30.101	23.902	36.32	42.409	21.774	42.877	23.672	24.787	31.437	23.436	48.035	26.301	42.116	24.898
22.371	34.955	30.113	23.905	36.329	42.41	21.781	42.879	23.675	24.791	31.443	23.443	48.035	26.31	42.117	24.905
22.378	34.957	30.124	23.908	36.338	42.411	21.788	42.881	23.679	24.795	31.449	23.451	48.036	26.318	42.119	24.912
22.385	34.96	30.136	23.91	36.346	42.412	21.794	42.882	23.682	24.799	31.455	23.458	48.036	26.327	42.12	24.919
22.393	34.962	30.147	23.913	36.355	42.414	21.801	42.884	23.685	24.803	31.46	23.466	48.037	26.336	42.122	24.927
22.4	34.964	30.159	23.916	36.363	42.415	21.808	42.886	23.689	24.807	31.466	23.473	48.037	26.345	42.124	24.934
22.407	34.966	30.17	23.919	36.372	42.416	21.815	42.887	23.692	24.811	31.472	23.481	48.038	26.354	42.125	24.941
22.415	34.968	30.182	23.921	36.38	42.417	21.822	42.889	23.696	24.815	31.478	23.488	48.038	26.363	42.127	24.949
22.422	34.97	30.193	23.924	36.389	42.418	21.828	42.89	23.699	24.819	31.484	23.496	48.038	26.371	42.128	24.956
22.429	34.973	30.205	23.927	36.397	42.419	21.835	42.892	23.703	24.823	31.49	23.503	48.039	26.38	42.13	24.963
22.437	34.975	30.216	23.929	36.406	42.421	21.842	42.894	23.706	24.827	31.495	23.511	48.039	26.389	42.132	24.97
22.444	34.977	30.227	23.932	36.414	42.422	21.849	42.895	23.709	24.831	31.501	23.518	48.04	26.398	42.133	24.978
22.451	34.979	30.239	23.935	36.423	42.423	21.856	42.897	23.713	24.835	31.507	23.526	48.04	26.407	42.135	24.985
22.459	34.981	30.25	23.938	36.431	42.424	21.863	42.898	23.716	24.839	31.513	23.533	48.041	26.415	42.136	24.992
22.466	34.983	30.261	23.94	36.44	42.425	21.869	42.9	23.72	24.843	31.519	23.54	48.041	26.424	42.138	24.999
22.473	34.986	30.273	23.943	36.448	42.427	21.876	42.902	23.723	24.847	31.524	23.548	48.042	26.433	42.14	25.007
22.48	34.988	30.284	23.946	36.457	42.428	21.883	42.903	23.726	24.851	31.53	23.555	48.042	26.442	42.141	25.014
22.488	34.99	30.295	23.948	36.465	42.429	21.89	42.905	23.73	24.855	31.536	23.563	48.043	26.451	42.143	25.021
22.495	34.992	30.307	23.951	36.474	42.43	21.897	42.906	23.733	24.859	31.542	23.57	48.043	26.459	42.145	25.028
22.502	34.994	30.318	23.954	36.482	42.431	21.903	42.908	23.737	24.863	31.548	23.578	48.044	26.468	42.146	25.035
22.51	34.997	30.329	23.957	36.49	42.432	21.91	42.91	23.74	24.868	31.553	23.585	48.044	26.477	42.148	25.043
22.517	34.999	30.34	23.959	36.499	42.434	21.917	42.911	23.743	24.872	31.559	23.593	48.045	26.486	42.149	25.05
22.524	35.001	30.352	23.962	36.507	42.435	21.924	42.913	23.747	24.876	31.565	23.6	48.045	26.495	42.151	25.057
22.531	35.003	30.363	23.965	36.516	42.436	21.931	42.915	23.75	24.88	31.571	23.607	48.046	26.503	42.153	25.064
22.539	35.005	30.374	23.967	36.524	42.437	21.937	42.916	23.753	24.884	31.576	23.615	48.046	26.512	42.154	25.072
22.546	35.007	30.385	23.97	36.533	42.438	21.944	42.918	23.757	24.888	31.582	23.622	48.047	26.521	42.156	25.079
22.553	35.01	30.396	23.973	36.541	42.44	21.951	42.919	23.76	24.892	31.588	23.63	48.047	26.53	42.157	25.086
22.561	35.012	30.408	23.975	36.55	42.441	21.958	42.921	23.764	24.896	31.594	23.637	48.048	26.538	42.159	25.093
22.568	35.014	30.419	23.978	36.558	42.442	21.964	42.923	23.767	24.9	31.599	23.645	48.048	26.547	42.161	25.1
22.575	35.016	30.43	23.981	36.566	42.443	21.971	42.924	23.77	24.904	31.605	23.652	48.049	26.556	42.162	25.108
22.582	35.018	30.441	23.984	36.575	42.444	21.978	42.926	23.774	24.908	31.611	23.659	48.049	26.565	42.164	25.115
22.59	35.02	30.452	23.986	36.583	42.445	21.985	42.927	23.777	24.912	31.617	23.667	48.05	26.574	42.165	25.122
22.597	35.023	30.463	23.989	36.592	42.447	21.992	42.929	23.78	24.916	31.623	23.674	48.05	26.582	42.167	25.129
22.604	35.025	30.474	23.992	36.6	42.448	21.998	42.931	23.784	24.92	31.628	23.682	48.051	26.591	42.168	25.136
22.611	35.027	30.486	23.994	36.608	42.449	22.005	42.932	23.787	24.924	31.634	23.689	48.051	26.6	42.17	25.143
22.619	35.029	30.497	23.997	36.617	42.45	22.012	42.934	23.79	24.928	31.64	23.697	48.051	26.608	42.172	25.151
22.626	35.031	30.508	24	36.625	42.451	22.019	42.935	23.794	24.932	31.646	23.704	48.052	26.617	42.173	25.158
22.633	35.033	30.519	24.003	36.634	42.452	22.025	42.937	23.797	24.936	31.651	23.711	48.052	26.626	42.175	25.165
22.64	35.036	30.53	24.005	36.642	42.454	22.032	42.939	23.8	24.94	31.657	23.719	48.053	26.635	42.176	25.172
22.648	35.038	30.541	24.008	36.65	42.455	22.039	42.94	23.804	24.944	31.663	23.726	48.053	26.643	42.178	25.179
22.655	35.04	30.552	24.011	36.659	42.456	22.046	42.942	23.807	24.948	31.668	23.734	48.054	26.652	42.18	25.186
22.662	35.042	30.563	24.013	36.667	42.457	22.053	42.943	23.81	24.952	31.674	23.741	48.054	26.661	42.181	25.194
22.669	35.044	30.574	24.016	36.676	42.458	22.059	42.945	23.814	24.956	31.68	23.748	48.055	26.67	42.183	25.201
22.677	35.046	30.585	24.019	36.684	42.46	22.066	42.947	23.817	24.96	31.686	23.756	48.055	26.678	42.184	25.208
22.684	35.049	30.596	24.021	36.692	42.461	22.073	42.948	23.82	24.964	31.691	23.763	48.056	26.687	42.186	25.215
22.691	35.051	30.607	24.024	36.701	42.462	22.08	42.95	23.823	24.968	31.697	23.77	48.056	26.696	42.188	25.222
22.698	35.053	30.618	24.027	36.709	42.463	22.086	42.951	23.827	24.972	31.703	23.778	48.057	26.704	42.189	25.229
22.706	35.055	30.629	24.03	36.717	42.464	22.093	42.953	23.83	24.976	31.708	23.785	48.057	26.713	42.191	25.237
22.713	35.057	30.64	24.032	36.726	42.465	22.1	42.955	23.833	24.98	31.714	23.793	48.058	26.722	42.192	25.244
22.72	35.059	30.651	24.035	36.734	42.467	22.107	42.956	23.837	24.984	31.72	23.8	48.058	26.731	42.194	25.251
22.727	35.062	30.661	24.038	36.742	42.468	22.113	42.958	23.84	24.988	31.726	23.807	48.059	26.739	42.195	25.258
22.734	35.064	30.672	24.04	36.751	42.469	22.12	42.959	23.843	24.992	31.731	23.815	48.059	26.748	42.197	25.265
22.742	35.066	30.683	24.043	36.759	42.47	22.127	42.961	23.846	24.996	31.737	23.822	48.06	26.757	42.199	25.272
22.749	35.068	30.694	24.046	36.767	42.471	22.134	42.963	23.85	25	31.743	23.829	48.06	26.765	42.2	25.279
22.756	35.07	30.705	24.048	36.776	42.472	22.14	42.964	23.853	25.004	31.748	23.837	48.06	26.774	42.202	25.286
22.763	35.072	30.716	24.051	36.784	42.474	22.147	42.966	23.856	25.008	31.754	23.844	48.061	26.783	42.203	25.294
22.77	35.075	30.727	24.054	36.792	42.475	22.154	42.968	23.86	25.012	31.76	23.851	48.061	26.791	42.205	25.301
22.778	35.077	30.737	24.057	36.801	42.476	22.16	42.969	23.863	25.016	31.765	23.859	48.062	26.8	42.206	25.308
22.785	35.079	30.748	24.059	36.809	42.477	22.167	42.971	23.866	25.02	31.771	23.866	48.062	26.809	42.208	25.315
22.792	35.081	30.759	24.062	36.817	42.478	22.174	42.972	23.869	25.024	31.777	23.874	48.063	26.817	42.21	25.322
22.799	35.083	30.77	24.065	36.826	42.479	22.181	42.974	23.873	25.028	31.783	23.881	48.063	26.826	42.211	25.329
22.806	35.085	30.781	24.067	36.834	42.48	22.187	42.976	23.876	25.032	31.788	23.888	48.064	26.835	42.213	25.336
22.814	35.088	30.791	24.07	36.842	42.482	22.194	42.977	23.879	25.037	31.794	23.896	48.064	26.843	42.214	25.343
22.821	35.09	30.802	24.073	36.851	42.483	22.201	42.979	23.882	25.041	31.8	23.903	48.065	26.852	42.216	25.35
22.828	35.092	30.813	24.075	36.859	42.484	22.208	42.98	23.885	25.045	31.805	23.91	48.065	26.861	42.217	25.357
22.835	35.094	30.824	24.078	36.867	42.485	22.214	42.982	23.889	25.049	31.811	23.918	48.066	26.869	42.219	25.365
22.842	35.096	30.834	24.081	36.875	42.486	22.221	42.984	23.892	25.053	31.817	23.925	48.066	26.878	42.221	25.372
22.85	35.098	30.845	24.083	36.884	42.487	22.228	42.985	23.895	25.057	31.822	23.932	48.067	26.886	42.222	25.379
22.857	35.101	30.856	24.086	36.892	42.489	22.234	42.987	23.898	25.061	31.828	23.94	48.067	26.895	42.224	25.386
22.864	35.103	30.866	24.089	36.9	42.49	22.241	42.988	23.902	25.065	31.833	23.947	48.067	26.904	42.225	25.393
22.871	35.105	30.877	24.091	36.909	42.491	22.248	42.99	23.905	25.069	31.839	23.954	48.068	26.912	42.227	25.4
22.878	35.107	30.888	24.094	36.917	42.492	22.255	42.991	23.908	25.073	31.845	23.962	48.068	26.921	42.228	25.407
22.885	35.109	30.898	24.097	36.925	42.493	22.261	42.993	23.911	25.077	31.85	23.969	48.069	26.93	42.23	25.414
22.893	35.111	30.909	24.1	36.933	42.494	22.268	42.995	23.914	25.081	31.856	23.976	48.069	26.938	42.231	25.421
22.9	35.113	30.92	24.102	36.942	42.496	22.275	42.996	23.918	25.085	31.862	23.983	48.07	26.947	42.233	25.428
22.907	35.116	30.93	24.105	36.95	42.497	22.281	42.998	23.921	25.089	31.867	23.991	48.07	26.955	42.235	25.435
22.914	35.118	30.941	24.108	36.958	42.498	22.288	42.999	23.924	25.093	31.873	23.998	48.071	26.964	42.236	25.442
22.921	35.12	30.951	24.11	36.966	42.499	22.295	43.001	23.927	25.097	31.879	24.005	48.071	26.973	42.238	25.449
22.928	35.122	30.962	24.113	36.975	42.5	22.302	43.003	23.93	25.101	31.884	24.013	48.072	26.981	42.239	25.456
22.936	35.124	30.973	24.116	36.983	42.501	22.308	43.004	23.934	25.105	31.89	24.02	48.072	26.99	42.241	25.463
22.943	35.126	30.983	24.118	36.991	42.502	22.315	43.006	23.937	25.109	31.895	24.027	48.073	26.999	42.242	25.471
22.95	35.129	30.994	24.121	36.999	42.504	22.322	43.007	23.94	25.113	31.901	24.035	48.073	27.007	42.244	25.478
22.957	35.131	31.004	24.124	37.007	42.505	22.328	43.009	23.943	25.117	31.907	24.042	48.074	27.016	42.245	25.485
22.964	35.133	31.015	24.126	37.016	42.506	22.335	43.011	23.946	25.121	31.912	24.049	48.074	27.024	42.247	25.492
22.971	35.135	31.025	24.129	37.024	42.507	22.342	43.012	23.949	25.125	31.918	24.056	48.074	27.033	42.249	25.499
22.978	35.137	31.036	24.132	37.032	42.508	22.348	43.014	23.953	25.129	31.924	24.064	48.075	27.041	42.25	25.506
22.986	35.139	31.046	24.134	37.04	42.509	22.355	43.015	23.956	25.133	31.929	24.071	48.075	27.05	42.252	25.513
22.993	35.141	31.057	24.137	37.048	42.511	22.362	43.017	23.959	25.137	31.935	24.078	48.076	27.059	42.253	25.52
23	35.144	31.067	24.14	37.057	42.512	22.369	43.019	23.962	25.141	31.94	24.086	48.076	27.067	42.255	25.527
23.007	35.146	31.078	24.142	37.065	42.513	22.375	43.02	23.965	25.145	31.946	24.093	48.077	27.076	42.256	25.534
23.014	35.148	31.088	24.145	37.073	42.514	22.382	43.022	23.968	25.149	31.952	24.1	48.077	27.084	42.258	25.541
23.021	35.15	31.099	24.148	37.081	42.515	22.389	43.023	23.972	25.153	31.957	24.107	48.078	27.093	42.259	25.548
23.028	35.152	31.109	24.15	37.089	42.516	22.395	43.025	23.975	25.157	31.963	24.115	48.078	27.101	42.261	25.555
23.035	35.154	31.119	24.153	37.098	42.517	22.402	43.027	23.978	25.161	31.968	24.122	48.079	27.11	42.262	25.562
23.043	35.157	31.13	24.156	37.106	42.519	22.409	43.028	23.981	25.165	31.974	24.129	48.079	27.119	42.264	25.569
23.05	35.159	31.14	24.158	37.114	42.52	22.415	43.03	23.984	25.169	31.98	24.136	48.079	27.127	42.266	25.576
23.057	35.161	31.151	24.161	37.122	42.521	22.422	43.031	23.987	25.173	31.985	24.144	48.08	27.136	42.267	25.583
23.064	35.163	31.161	24.164	37.13	42.522	22.429	43.033	23.99	25.177	31.991	24.151	48.08	27.144	42.269	25.59
23.071	35.165	31.171	24.167	37.138	42.523	22.435	43.035	23.994	25.181	31.996	24.158	48.081	27.153	42.27	25.597
23.078	35.167	31.182	24.169	37.147	42.524	22.442	43.036	23.997	25.185	32.002	24.165	48.081	27.161	42.272	25.604
23.085	35.169	31.192	24.172	37.155	42.525	22.449	43.038	24	25.189	32.007	24.173	48.082	27.17	42.273	25.611
23.092	35.172	31.202	24.175	37.163	42.527	22.455	43.039	24.003	25.193	32.013	24.18	48.082	27.178	42.275	25.618
23.1	35.174	31.213	24.177	37.171	42.528	22.462	43.041	24.006	25.197	32.019	24.187	48.083	27.187	42.276	25.625
23.107	35.176	31.223	24.18	37.179	42.529	22.469	43.042	24.009	25.201	32.024	24.194	48.083	27.195	42.278	25.632
23.114	35.178	31.233	24.183	37.187	42.53	22.475	43.044	24.012	25.205	32.03	24.202	48.084	27.204	42.279	25.639
23.121	35.18	31.243	24.185	37.195	42.531	22.482	43.046	24.015	25.209	32.035	24.209	48.084	27.212	42.281	25.646
23.128	35.182	31.254	24.188	37.204	42.532	22.489	43.047	24.018	25.213	32.041	24.216	48.084	27.221	42.282	25.653
23.135	35.184	31.264	24.191	37.212	42.533	22.495	43.049	24.021	25.217	32.046	24.223	48.085	27.229	42.284	25.66
23.142	35.187	31.274	24.193	37.22	42.535	22.502	43.05	24.025	25.221	32.052	24.23	48.085	27.238	42.285	25.666
23.149	35.189	31.284	24.196	37.228	42.536	22.509	43.052	24.028	25.225	32.057	24.238	48.086	27.246	42.287	25.673
23.156	35.191	31.295	24.199	37.236	42.537	22.515	43.054	24.031	25.229	32.063	24.245	48.086	27.255	42.289	25.68
23.163	35.193	31.305	24.201	37.244	42.538	22.522	43.055	24.034	25.233	32.069	24.252	48.087	27.263	42.29	25.687
23.17	35.195	31.315	24.204	37.252	42.539	22.529	43.057	24.037	25.237	32.074	24.259	48.087	27.272	42.292	25.694
23.178	35.197	31.325	24.207	37.26	42.54	22.535	43.058	24.04	25.241	32.08	24.267	48.088	27.28	42.293	25.701
23.185	35.199	31.335	24.209	37.268	42.541	22.542	43.06	24.043	25.245	32.085	24.274	48.088	27.289	42.295	25.708
23.192	35.202	31.346	24.212	37.277	42.543	22.548	43.062	24.046	25.249	32.091	24.281	48.089	27.297	42.296	25.715
23.199	35.204	31.356	24.215	37.285	42.544	22.555	43.063	24.049	25.253	32.096	24.288	48.089	27.306	42.298	25.722
23.206	35.206	31.366	24.217	37.293	42.545	22.562	43.065	24.052	25.257	32.102	24.295	48.089	27.314	42.299	25.729
23.213	35.208	31.376	24.22	37.301	42.546	22.568	43.066	24.055	25.261	32.107	24.303	48.09	27.323	42.301	25.736
23.22	35.21	31.386	24.223	37.309	42.547	22.575	43.068	24.058	25.265	32.113	24.31	48.09	27.331	42.302	25.743
23.227	35.212	31.396	24.225	37.317	42.548	22.582	43.069	24.061	25.269	32.118	24.317	48.091	27.34	42.304	25.75
23.234	35.214	31.406	24.228	37.325	42.549	22.588	43.071	24.064	25.273	32.124	24.324	48.091	27.348	42.305	25.757
23.241	35.217	31.416	24.231	37.333	42.55	22.595	43.073	24.068	25.277	32.129	24.331	48.092	27.357	42.307	25.764
23.248	35.219	31.427	24.233	37.341	42.552	22.602	43.074	24.071	25.281	32.135	24.339	48.092	27.365	42.308	25.771
23.255	35.221	31.437	24.236	37.349	42.553	22.608	43.076	24.074	25.285	32.14	24.346	48.093	27.374	42.31	25.777
23.262	35.223	31.447	24.239	37.357	42.554	22.615	43.077	24.077	25.289	32.146	24.353	48.093	27.382	42.311	25.784
23.269	35.225	31.457	24.241	37.365	42.555	22.621	43.079	24.08	25.293	32.151	24.36	48.093	27.391	42.313	25.791
23.276	35.227	31.467	24.244	37.373	42.556	22.628	43.081	24.083	25.297	32.157	24.367	48.094	27.399	42.314	25.798
23.283	35.229	31.477	24.246	37.381	42.557	22.635	43.082	24.086	25.301	32.162	24.374	48.094	27.407	42.316	25.805
23.291	35.232	31.487	24.249	37.39	42.558	22.641	43.084	24.089	25.305	32.168	24.382	48.095	27.416	42.317	25.812
23.298	35.234	31.497	24.252	37.398	42.56	22.648	43.085	24.092	25.309	32.173	24.389	48.095	27.424	42.319	25.819
23.305	35.236	31.507	24.254	37.406	42.561	22.655	43.087	24.095	25.313	32.179	24.396	48.096	27.433	42.32	25.826
23.312	35.238	31.517	24.257	37.414	42.562	22.661	43.088	24.098	25.317	32.184	24.403	48.096	27.441	42.322	25.833
23.319	35.24	31.527	24.26	37.422	42.563	22.668	43.09	24.101	25.321	32.19	24.41	48.097	27.45	42.323	25.84
23.326	35.242	31.537	24.262	37.43	42.564	22.674	43.092	24.104	25.325	32.195	24.417	48.097	27.458	42.325	25.846
23.333	35.244	31.547	24.265	37.438	42.565	22.681	43.093	24.107	25.329	32.201	24.425	48.098	27.467	42.326	25.853
23.34	35.247	31.557	24.268	37.446	42.566	22.688	43.095	24.11	25.333	32.206	24.432	48.098	27.475	42.328	25.86
23.347	35.249	31.566	24.27	37.454	42.567	22.694	43.096	24.113	25.337	32.212	24.439	48.098	27.483	42.329	25.867
23.354	35.251	31.576	24.273	37.462	42.569	22.701	43.098	24.116	25.341	32.217	24.446	48.099	27.492	42.331	25.874
23.361	35.253	31.586	24.276	37.47	42.57	22.707	43.1	24.119	25.345	32.223	24.453	48.099	27.5	42.332	25.881
23.368	35.255	31.596	24.278	37.478	42.571	22.714	43.101	24.122	25.349	32.228	24.46	48.1	27.509	42.334	25.888
23.375	35.257	31.606	24.281	37.486	42.572	22.721	43.103	24.125	25.353	32.234	24.467	48.1	27.517	42.335	25.895
23.382	35.259	31.616	24.284	37.494	42.573	22.727	43.104	24.128	25.357	32.239	24.475	48.101	27.525	42.337	25.901
23.389	35.261	31.626	24.286	37.502	42.574	22.734	43.106	24.131	25.361	32.244	24.482	48.101	27.534	42.338	25.908
23.396	35.264	31.636	24.289	37.51	42.575	22.74	43.107	24.134	25.365	32.25	24.489	48.102	27.542	42.34	25.915
23.403	35.266	31.646	24.292	37.518	42.576	22.747	43.109	24.137	25.369	32.255	24.496	48.102	27.551	42.341	25.922
23.41	35.268	31.655	24.294	37.526	42.578	22.754	43.111	24.14	25.373	32.261	24.503	48.102	27.559	42.343	25.929
23.417	35.27	31.665	24.297	37.534	42.579	22.76	43.112	24.143	25.377	32.266	24.51	48.103	27.567	42.344	25.936
23.424	35.272	31.675	24.3	37.542	42.58	22.767	43.114	24.146	25.381	32.272	24.517	48.103	27.576	42.346	25.942
23.431	35.274	31.685	24.302	37.55	42.581	22.773	43.115	24.149	25.385	32.277	24.525	48.104	27.584	42.347	25.949
23.438	35.276	31.695	24.305	37.558	42.582	22.78	43.117	24.152	25.389	32.283	24.532	48.104	27.593	42.349	25.956
23.445	35.279	31.704	24.307	37.566	42.583	22.787	43.119	24.155	25.393	32.288	24.539	48.105	27.601	42.35	25.963
23.452	35.281	31.714	24.31	37.573	42.584	22.793	43.12	24.157	25.397	32.294	24.546	48.105	27.609	42.352	25.97
23.459	35.283	31.724	24.313	37.581	42.585	22.8	43.122	24.16	25.401	32.299	24.553	48.105	27.618	42.353	25.977
23.466	35.285	31.734	24.315	37.589	42.586	22.806	43.123	24.163	25.405	32.304	24.56	48.106	27.626	42.355	25.983
23.473	35.287	31.743	24.318	37.597	42.588	22.813	43.125	24.166	25.409	32.31	24.567	48.106	27.634	42.356	25.99
23.48	35.289	31.753	24.321	37.605	42.589	22.819	43.126	24.169	25.413	32.315	24.574	48.107	27.643	42.358	25.997
23.487	35.291	31.763	24.323	37.613	42.59	22.826	43.128	24.172	25.417	32.321	24.581	48.107	27.651	42.359	26.004
23.494	35.293	31.772	24.326	37.621	42.591	22.833	43.13	24.175	25.421	32.326	24.589	48.108	27.659	42.361	26.011
23.501	35.296	31.782	24.329	37.629	42.592	22.839	43.131	24.178	25.425	32.331	24.596	48.108	27.668	42.362	26.018
23.508	35.298	31.792	24.331	37.637	42.593	22.846	43.133	24.181	25.429	32.337	24.603	48.109	27.676	42.364	26.024
23.515	35.3	31.802	24.334	37.645	42.594	22.852	43.134	24.184	25.433	32.342	24.61	48.109	27.685	42.365	26.031
23.522	35.302	31.811	24.337	37.653	42.595	22.859	43.136	24.187	25.437	32.348	24.617	48.109	27.693	42.367	26.038
23.529	35.304	31.821	24.339	37.661	42.597	22.865	43.137	24.19	25.441	32.353	24.624	48.11	27.701	42.368	26.045
23.536	35.306	31.83	24.342	37.669	42.598	22.872	43.139	24.193	25.445	32.359	24.631	48.11	27.71	42.37	26.052
23.543	35.308	31.84	24.345	37.677	42.599	22.879	43.141	24.196	25.449	32.364	24.638	48.111	27.718	42.371	26.058
23.55	35.31	31.85	24.347	37.684	42.6	22.885	43.142	24.199	25.453	32.369	24.645	48.111	27.726	42.373	26.065
23.557	35.313	31.859	24.35	37.692	42.601	22.892	43.144	24.201	25.456	32.375	24.652	48.112	27.735	42.374	26.072
23.564	35.315	31.869	24.352	37.7	42.602	22.898	43.145	24.204	25.46	32.38	24.659	48.112	27.743	42.376	26.079
23.571	35.317	31.879	24.355	37.708	42.603	22.905	43.147	24.207	25.464	32.386	24.667	48.112	27.751	42.377	26.086
23.578	35.319	31.888	24.358	37.716	42.604	22.911	43.148	24.21	25.468	32.391	24.674	48.113	27.759	42.379	26.092
23.585	35.321	31.898	24.36	37.724	42.605	22.918	43.15	24.213	25.472	32.396	24.681	48.113	27.768	42.38	26.099
23.591	35.323	31.907	24.363	37.732	42.607	22.924	43.152	24.216	25.476	32.402	24.688	48.114	27.776	42.382	26.106
23.598	35.325	31.917	24.366	37.74	42.608	22.931	43.153	24.219	25.48	32.407	24.695	48.114	27.784	42.383	26.113
23.605	35.327	31.926	24.368	37.748	42.609	22.938	43.155	24.222	25.484	32.412	24.702	48.115	27.793	42.385	26.119
23.612	35.33	31.936	24.371	37.755	42.61	22.944	43.156	24.225	25.488	32.418	24.709	48.115	27.801	42.386	26.126
23.619	35.332	31.945	24.374	37.763	42.611	22.951	43.158	24.227	25.492	32.423	24.716	48.115	27.809	42.388	26.133
23.626	35.334	31.955	24.376	37.771	42.612	22.957	43.159	24.23	25.496	32.429	24.723	48.116	27.818	42.389	26.14
23.633	35.336	31.964	24.379	37.779	42.613	22.964	43.161	24.233	25.5	32.434	24.73	48.116	27.826	42.39	26.146
23.64	35.338	31.974	24.381	37.787	42.614	22.97	43.163	24.236	25.504	32.439	24.737	48.117	27.834	42.392	26.153
23.647	35.34	31.983	24.384	37.795	42.615	22.977	43.164	24.239	25.508	32.445	24.744	48.117	27.842	42.393	26.16
23.654	35.342	31.993	24.387	37.803	42.617	22.983	43.166	24.242	25.512	32.45	24.751	48.118	27.851	42.395	26.167
23.661	35.344	32.002	24.389	37.81	42.618	22.99	43.167	24.245	25.516	32.455	24.758	48.118	27.859	42.396	26.173
23.668	35.346	32.012	24.392	37.818	42.619	22.996	43.169	24.248	25.52	32.461	24.765	48.119	27.867	42.398	26.18
23.675	35.349	32.021	24.395	37.826	42.62	23.003	43.17	24.25	25.524	32.466	24.772	48.119	27.876	42.399	26.187
23.682	35.351	32.031	24.397	37.834	42.621	23.009	43.172	24.253	25.528	32.471	24.779	48.119	27.884	42.401	26.194
23.689	35.353	32.04	24.4	37.842	42.622	23.016	43.174	24.256	25.532	32.477	24.786	48.12	27.892	42.402	26.2
23.696	35.355	32.049	24.402	37.85	42.623	23.023	43.175	24.259	25.536	32.482	24.793	48.12	27.9	42.404	26.207
23.702	35.357	32.059	24.405	37.857	42.624	23.029	43.177	24.262	25.54	32.487	24.8	48.121	27.909	42.405	26.214
23.709	35.359	32.068	24.408	37.865	42.625	23.036	43.178	24.265	25.544	32.493	24.807	48.121	27.917	42.407	26.221
23.716	35.361	32.078	24.41	37.873	42.626	23.042	43.18	24.268	25.548	32.498	24.815	48.122	27.925	42.408	26.227
23.723	35.363	32.087	24.413	37.881	42.628	23.049	43.181	24.27	25.552	32.504	24.822	48.122	27.933	42.41	26.234
23.73	35.366	32.096	24.416	37.889	42.629	23.055	43.183	24.273	25.556	32.509	24.829	48.122	27.942	42.411	26.241
23.737	35.368	32.106	24.418	37.896	42.63	23.062	43.185	24.276	25.56	32.514	24.836	48.123	27.95	42.412	26.247
23.744	35.37	32.115	24.421	37.904	42.631	23.068	43.186	24.279	25.564	32.52	24.843	48.123	27.958	42.414	26.254
23.751	35.372	32.124	24.424	37.912	42.632	23.075	43.188	24.282	25.568	32.525	24.85	48.124	27.966	42.415	26.261
23.758	35.374	32.134	24.426	37.92	42.633	23.081	43.189	24.285	25.572	32.53	24.857	48.124	27.975	42.417	26.268
23.765	35.376	32.143	24.429	37.928	42.634	23.088	43.191	24.287	25.576	32.535	24.864	48.125	27.983	42.418	26.274
23.772	35.378	32.152	24.431	37.935	42.635	23.094	43.192	24.29	25.58	32.541	24.871	48.125	27.991	42.42	26.281
23.778	35.38	32.161	24.434	37.943	42.636	23.101	43.194	24.293	25.584	32.546	24.878	48.125	27.999	42.421	26.288
23.785	35.382	32.171	24.437	37.951	42.637	23.107	43.196	24.296	25.588	32.551	24.885	48.126	28.008	42.423	26.294
23.792	35.385	32.18	24.439	37.959	42.639	23.114	43.197	24.299	25.592	32.557	24.892	48.126	28.016	42.424	26.301
23.799	35.387	32.189	24.442	37.967	42.64	23.12	43.199	24.301	25.596	32.562	24.899	48.127	28.024	42.426	26.308
23.806	35.389	32.198	24.444	37.974	42.641	23.127	43.2	24.304	25.6	32.567	24.906	48.127	28.032	42.427	26.314
23.813	35.391	32.208	24.447	37.982	42.642	23.133	43.202	24.307	25.604	32.573	24.913	48.127	28.04	42.428	26.321
23.82	35.393	32.217	24.45	37.99	42.643	23.14	43.203	24.31	25.608	32.578	24.92	48.128	28.049	42.43	26.328
23.827	35.395	32.226	24.452	37.998	42.644	23.146	43.205	24.313	25.612	32.583	24.927	48.128	28.057	42.431	26.335
23.834	35.397	32.235	24.455	38.005	42.645	23.153	43.207	24.315	25.616	32.589	24.934	48.129	28.065	42.433	26.341
23.84	35.399	32.245	24.458	38.013	42.646	23.159	43.208	24.318	25.62	32.594	24.941	48.129	28.073	42.434	26.348
23.847	35.401	32.254	24.46	38.021	42.647	23.166	43.21	24.321	25.623	32.599	24.948	48.13	28.082	42.436	26.355
23.854	35.404	32.263	24.463	38.029	42.648	23.172	43.211	24.324	25.627	32.604	24.955	48.13	28.09	42.437	26.361
23.861	35.406	32.272	24.465	38.036	42.65	23.179	43.213	24.327	25.631	32.61	24.961	48.13	28.098	42.439	26.368
23.868	35.408	32.281	24.468	38.044	42.651	23.185	43.214	24.329	25.635	32.615	24.968	48.131	28.106	42.44	26.375
23.875	35.41	32.29	24.471	38.052	42.652	23.192	43.216	24.332	25.639	32.62	24.975	48.131	28.114	42.442	26.381
23.882	35.412	32.299	24.473	38.06	42.653	23.198	43.217	24.335	25.643	32.626	24.982	48.132	28.122	42.443	26.388
23.888	35.414	32.309	24.476	38.067	42.654	23.205	43.219	24.338	25.647	32.631	24.989	48.132	28.131	42.444	26.395
23.895	35.416	32.318	24.479	38.075	42.655	23.211	43.221	24.34	25.651	32.636	24.996	48.133	28.139	42.446	26.401
23.902	35.418	32.327	24.481	38.083	42.656	23.218	43.222	24.343	25.655	32.641	25.003	48.133	28.147	42.447	26.408
23.909	35.42	32.336	24.484	38.09	42.657	23.224	43.224	24.346	25.659	32.647	25.01	48.133	28.155	42.449	26.414
23.916	35.423	32.345	24.486	38.098	42.658	23.231	43.225	24.349	25.663	32.652	25.017	48.134	28.163	42.45	26.421
23.923	35.425	32.354	24.489	38.106	42.659	23.237	43.227	24.351	25.667	32.657	25.024	48.134	28.172	42.452	26.428
23.93	35.427	32.363	24.492	38.114	42.66	23.244	43.228	24.354	25.671	32.662	25.031	48.135	28.18	42.453	26.434
23.936	35.429	32.372	24.494	38.121	42.662	23.25	43.23	24.357	25.675	32.668	25.038	48.135	28.188	42.455	26.441
23.943	35.431	32.381	24.497	38.129	42.663	23.257	43.232	24.36	25.679	32.673	25.045	48.135	28.196	42.456	26.448
23.95	35.433	32.39	24.499	38.137	42.664	23.263	43.233	24.362	25.683	32.678	25.052	48.136	28.204	42.457	26.454
23.957	35.435	32.399	24.502	38.144	42.665	23.269	43.235	24.365	25.687	32.683	25.059	48.136	28.212	42.459	26.461
23.964	35.437	32.408	24.505	38.152	42.666	23.276	43.236	24.368	25.691	32.689	25.066	48.137	28.22	42.46	26.468
23.971	35.439	32.417	24.507	38.16	42.667	23.282	43.238	24.371	25.695	32.694	25.073	48.137	28.229	42.462	26.474
23.977	35.442	32.426	24.51	38.167	42.668	23.289	43.239	24.373	25.699	32.699	25.08	48.138	28.237	42.463	26.481
23.984	35.444	32.435	24.513	38.175	42.669	23.295	43.241	24.376	25.703	32.704	25.087	48.138	28.245	42.465	26.487
23.991	35.446	32.444	24.515	38.183	42.67	23.302	43.242	24.379	25.707	32.71	25.094	48.138	28.253	42.466	26.494
23.998	35.448	32.453	24.518	38.19	42.671	23.308	43.244	24.382	25.711	32.715	25.1	48.139	28.261	42.467	26.501
24.005	35.45	32.462	24.52	38.198	42.672	23.315	43.246	24.384	25.715	32.72	25.107	48.139	28.269	42.469	26.507
24.012	35.452	32.471	24.523	38.206	42.673	23.321	43.247	24.387	25.719	32.725	25.114	48.14	28.277	42.47	26.514
24.018	35.454	32.48	24.526	38.213	42.675	23.328	43.249	24.39	25.723	32.731	25.121	48.14	28.286	42.472	26.52
24.025	35.456	32.489	24.528	38.221	42.676	23.334	43.25	24.392	25.727	32.736	25.128	48.14	28.294	42.473	26.527
24.032	35.458	32.498	24.531	38.229	42.677	23.34	43.252	24.395	25.731	32.741	25.135	48.141	28.302	42.475	26.534
24.039	35.46	32.507	24.533	38.236	42.678	23.347	43.253	24.398	25.735	32.746	25.142	48.141	28.31	42.476	26.54
24.046	35.463	32.516	24.536	38.244	42.679	23.353	43.255	24.401	25.738	32.751	25.149	48.142	28.318	42.477	26.547
24.053	35.465	32.525	24.539	38.252	42.68	23.36	43.256	24.403	25.742	32.757	25.156	48.142	28.326	42.479	26.553
24.059	35.467	32.533	24.541	38.259	42.681	23.366	43.258	24.406	25.746	32.762	25.163	48.143	28.334	42.48	26.56
24.066	35.469	32.542	24.544	38.267	42.682	23.373	43.26	24.409	25.75	32.767	25.17	48.143	28.342	42.482	26.567
24.073	35.471	32.551	24.546	38.275	42.683	23.379	43.261	24.411	25.754	32.772	25.177	48.143	28.35	42.483	26.573
24.08	35.473	32.56	24.549	38.282	42.684	23.386	43.263	24.414	25.758	32.778	25.183	48.144	28.359	42.485	26.58
24.087	35.475	32.569	24.552	38.29	42.685	23.392	43.264	24.417	25.762	32.783	25.19	48.144	28.367	42.486	26.586
24.093	35.477	32.578	24.554	38.297	42.686	23.398	43.266	24.419	25.766	32.788	25.197	48.145	28.375	42.487	26.593
24.1	35.479	32.587	24.557	38.305	42.688	23.405	43.267	24.422	25.77	32.793	25.204	48.145	28.383	42.489	26.599
24.107	35.481	32.595	24.559	38.313	42.689	23.411	43.269	24.425	25.774	32.798	25.211	48.145	28.391	42.49	26.606
24.114	35.484	32.604	24.562	38.32	42.69	23.418	43.27	24.427	25.778	32.804	25.218	48.146	28.399	42.492	26.613
24.121	35.486	32.613	24.565	38.328	42.691	23.424	43.272	24.43	25.782	32.809	25.225	48.146	28.407	42.493	26.619
24.127	35.488	32.622	24.567	38.335	42.692	23.431	43.274	24.433	25.786	32.814	25.232	48.147	28.415	42.494	26.626
24.134	35.49	32.631	24.57	38.343	42.693	23.437	43.275	24.435	25.79	32.819	25.239	48.147	28.423	42.496	26.632
24.141	35.492	32.639	24.572	38.351	42.694	23.444	43.277	24.438	25.794	32.824	25.245	48.148	28.431	42.497	26.639
24.148	35.494	32.648	24.575	38.358	42.695	23.45	43.278	24.441	25.798	32.829	25.252	48.148	28.439	42.499	26.645
24.154	35.496	32.657	24.578	38.366	42.696	23.456	43.28	24.443	25.802	32.835	25.259	48.148	28.447	42.5	26.652
24.161	35.498	32.666	24.58	38.373	42.697	23.463	43.281	24.446	25.806	32.84	25.266	48.149	28.455	42.502	26.658
24.168	35.5	32.674	24.583	38.381	42.698	23.469	43.283	24.449	25.81	32.845	25.273	48.149	28.464	42.503	26.665
24.175	35.502	32.683	24.585	38.389	42.699	23.476	43.284	24.451	25.814	32.85	25.28	48.15	28.472	42.504	26.671
24.182	35.504	32.692	24.588	38.396	42.7	23.482	43.286	24.454	25.818	32.855	25.287	48.15	28.48	42.506	26.678
24.188	35.507	32.7	24.591	38.404	42.702	23.488	43.288	24.457	25.822	32.861	25.293	48.15	28.488	42.507	26.685
24.195	35.509	32.709	24.593	38.411	42.703	23.495	43.289	24.459	25.826	32.866	25.3	48.151	28.496	42.509	26.691
24.202	35.511	32.718	24.596	38.419	42.704	23.501	43.291	24.462	25.829	32.871	25.307	48.151	28.504	42.51	26.698
24.209	35.513	32.726	24.598	38.426	42.705	23.508	43.292	24.465	25.833	32.876	25.314	48.152	28.512	42.511	26.704
24.215	35.515	32.735	24.601	38.434	42.706	23.514	43.294	24.467	25.837	32.881	25.321	48.152	28.52	42.513	26.711
24.222	35.517	32.744	24.604	38.441	42.707	23.521	43.295	24.47	25.841	32.886	25.328	48.152	28.528	42.514	26.717
24.229	35.519	32.752	24.606	38.449	42.708	23.527	43.297	24.473	25.845	32.891	25.335	48.153	28.536	42.516	26.724
24.236	35.521	32.761	24.609	38.457	42.709	23.533	43.298	24.475	25.849	32.897	25.341	48.153	28.544	42.517	26.73
24.242	35.523	32.77	24.611	38.464	42.71	23.54	43.3	24.478	25.853	32.902	25.348	48.154	28.552	42.518	26.737
24.249	35.525	32.778	24.614	38.472	42.711	23.546	43.301	24.48	25.857	32.907	25.355	48.154	28.56	42.52	26.743
24.256	35.527	32.787	24.617	38.479	42.712	23.553	43.303	24.483	25.861	32.912	25.362	48.154	28.568	42.521	26.75
24.263	35.53	32.795	24.619	38.487	42.713	23.559	43.305	24.486	25.865	32.917	25.369	48.155	28.576	42.523	26.756
24.269	35.532	32.804	24.622	38.494	42.714	23.565	43.306	24.488	25.869	32.922	25.376	48.155	28.584	42.524	26.763
24.276	35.534	32.813	24.624	38.502	42.715	23.572	43.308	24.491	25.873	32.927	25.382	48.156	28.592	42.525	26.769
24.283	35.536	32.821	24.627	38.509	42.716	23.578	43.309	24.493	25.877	32.933	25.389	48.156	28.6	42.527	26.776
24.29	35.538	32.83	24.629	38.517	42.718	23.585	43.311	24.496	25.881	32.938	25.396	48.156	28.608	42.528	26.782
24.296	35.54	32.838	24.632	38.524	42.719	23.591	43.312	24.499	25.885	32.943	25.403	48.157	28.616	42.53	26.789
24.303	35.542	32.847	24.635	38.532	42.72	23.597	43.314	24.501	25.889	32.948	25.41	48.157	28.624	42.531	26.795
24.31	35.544	32.855	24.637	38.539	42.721	23.604	43.315	24.504	25.893	32.953	25.417	48.158	28.632	42.532	26.802
24.317	35.546	32.864	24.64	38.547	42.722	23.61	43.317	24.506	25.897	32.958	25.423	48.158	28.64	42.534	26.808
24.323	35.548	32.872	24.642	38.554	42.723	23.616	43.319	24.509	25.901	32.963	25.43	48.158	28.648	42.535	26.815
24.33	35.55	32.881	24.645	38.562	42.724	23.623	43.32	24.512	25.905	32.968	25.437	48.159	28.656	42.537	26.821
24.337	35.553	32.889	24.648	38.569	42.725	23.629	43.322	24.514	25.908	32.974	25.444	48.159	28.664	42.538	26.828
24.344	35.555	32.898	24.65	38.577	42.726	23.636	43.323	24.517	25.912	32.979	25.451	48.16	28.672	42.539	26.834
24.35	35.557	32.906	24.653	38.584	42.727	23.642	43.325	24.519	25.916	32.984	25.457	48.16	28.68	42.541	26.84
24.357	35.559	32.915	24.655	38.592	42.728	23.648	43.326	24.522	25.92	32.989	25.464	48.161	28.688	42.542	26.847
24.364	35.561	32.923	24.658	38.599	42.729	23.655	43.328	24.525	25.924	32.994	25.471	48.161	28.696	42.544	26.853
24.37	35.563	32.932	24.66	38.607	42.73	23.661	43.329	24.527	25.928	32.999	25.478	48.161	28.704	42.545	26.86
24.377	35.565	32.94	24.663	38.614	42.731	23.667	43.331	24.53	25.932	33.004	25.485	48.162	28.712	42.546	26.866
24.384	35.567	32.949	24.666	38.622	42.732	23.674	43.332	24.532	25.936	33.009	25.491	48.162	28.72	42.548	26.873
24.391	35.569	32.957	24.668	38.629	42.733	23.68	43.334	24.535	25.94	33.014	25.498	48.163	28.728	42.549	26.879
24.397	35.571	32.965	24.671	38.637	42.735	23.687	43.336	24.537	25.944	33.02	25.505	48.163	28.736	42.551	26.886
24.404	35.573	32.974	24.673	38.644	42.736	23.693	43.337	24.54	25.948	33.025	25.512	48.163	28.744	42.552	26.892
24.411	35.575	32.982	24.676	38.651	42.737	23.699	43.339	24.543	25.952	33.03	25.519	48.164	28.752	42.553	26.899
24.417	35.578	32.991	24.679	38.659	42.738	23.706	43.34	24.545	25.956	33.035	25.525	48.164	28.76	42.555	26.905
24.424	35.58	32.999	24.681	38.666	42.739	23.712	43.342	24.548	25.96	33.04	25.532	48.165	28.768	42.556	26.911
24.431	35.582	33.007	24.684	38.674	42.74	23.718	43.343	24.55	25.964	33.045	25.539	48.165	28.776	42.557	26.918
24.437	35.584	33.016	24.686	38.681	42.741	23.725	43.345	24.553	25.968	33.05	25.546	48.165	28.784	42.559	26.924
24.444	35.586	33.024	24.689	38.689	42.742	23.731	43.346	24.555	25.972	33.055	25.552	48.166	28.791	42.56	26.931
24.451	35.588	33.032	24.691	38.696	42.743	23.737	43.348	24.558	25.976	33.06	25.559	48.166	28.799	42.562	26.937
24.458	35.59	33.041	24.694	38.704	42.744	23.744	43.349	24.56	25.979	33.065	25.566	48.166	28.807	42.563	26.944
24.464	35.592	33.049	24.697	38.711	42.745	23.75	43.351	24.563	25.983	33.07	25.573	48.167	28.815	42.564	26.95
24.471	35.594	33.057	24.699	38.718	42.746	23.757	43.352	24.565	25.987	33.075	25.579	48.167	28.823	42.566	26.956
24.478	35.596	33.066	24.702	38.726	42.747	23.763	43.354	24.568	25.991	33.08	25.586	48.168	28.831	42.567	26.963
24.484	35.598	33.074	24.704	38.733	42.748	23.769	43.356	24.57	25.995	33.085	25.593	48.168	28.839	42.569	26.969
24.491	35.6	33.082	24.707	38.741	42.749	23.776	43.357	24.573	25.999	33.091	25.6	48.168	28.847	42.57	26.976
24.498	35.603	33.091	24.709	38.748	42.75	23.782	43.359	24.576	26.003	33.096	25.607	48.169	28.855	42.571	26.982
24.504	35.605	33.099	24.712	38.755	42.751	23.788	43.36	24.578	26.007	33.101	25.613	48.169	28.863	42.573	26.988
24.511	35.607	33.107	24.715	38.763	42.753	23.795	43.362	24.581	26.011	33.106	25.62	48.17	28.871	42.574	26.995
24.518	35.609	33.115	24.717	38.77	42.754	23.801	43.363	24.583	26.015	33.111	25.627	48.17	28.879	42.575	27.001
24.524	35.611	33.124	24.72	38.778	42.755	23.807	43.365	24.586	26.019	33.116	25.634	48.17	28.887	42.577	27.008
24.531	35.613	33.132	24.722	38.785	42.756	23.814	43.366	24.588	26.023	33.121	25.64	48.171	28.894	42.578	27.014
24.538	35.615	33.14	24.725	38.792	42.757	23.82	43.368	24.591	26.027	33.126	25.647	48.171	28.902	42.58	27.02
24.544	35.617	33.148	24.727	38.8	42.758	23.826	43.369	24.593	26.031	33.131	25.654	48.172	28.91	42.581	27.027
24.551	35.619	33.156	24.73	38.807	42.759	23.833	43.371	24.596	26.035	33.136	25.66	48.172	28.918	42.582	27.033
24.558	35.621	33.165	24.733	38.815	42.76	23.839	43.373	24.598	26.039	33.141	25.667	48.172	28.926	42.584	27.04
24.564	35.623	33.173	24.735	38.822	42.761	23.845	43.374	24.601	26.042	33.146	25.674	48.173	28.934	42.585	27.046
24.571	35.625	33.181	24.738	38.829	42.762	23.852	43.376	24.603	26.046	33.151	25.681	48.173	28.942	42.586	27.052
24.578	35.627	33.189	24.74	38.837	42.763	23.858	43.377	24.606	26.05	33.156	25.687	48.174	28.95	42.588	27.059
24.584	35.63	33.197	24.743	38.844	42.764	23.864	43.379	24.608	26.054	33.161	25.694	48.174	28.958	42.589	27.065
24.591	35.632	33.205	24.745	38.851	42.765	23.871	43.38	24.611	26.058	33.166	25.701	48.174	28.965	42.59	27.071
24.597	35.634	33.214	24.748	38.859	42.766	23.877	43.382	24.613	26.062	33.171	25.708	48.175	28.973	42.592	27.078
24.604	35.636	33.222	24.751	38.866	42.767	23.883	43.383	24.616	26.066	33.176	25.714	48.175	28.981	42.593	27.084
24.611	35.638	33.23	24.753	38.873	42.768	23.89	43.385	24.618	26.07	33.181	25.721	48.176	28.989	42.595	27.09
24.617	35.64	33.238	24.756	38.881	42.769	23.896	43.386	24.621	26.074	33.186	25.728	48.176	28.997	42.596	27.097
24.624	35.642	33.246	24.758	38.888	42.77	23.902	43.388	24.623	26.078	33.191	25.734	48.176	29.005	42.597	27.103
24.631	35.644	33.254	24.761	38.895	42.771	23.908	43.389	24.625	26.082	33.196	25.741	48.177	29.013	42.599	27.11
24.637	35.646	33.262	24.763	38.903	42.772	23.915	43.391	24.628	26.086	33.201	25.748	48.177	29.02	42.6	27.116
24.644	35.648	33.27	24.766	38.91	42.773	23.921	43.393	24.63	26.09	33.206	25.755	48.178	29.028	42.601	27.122
24.651	35.65	33.278	24.769	38.917	42.775	23.927	43.394	24.633	26.094	33.211	25.761	48.178	29.036	42.603	27.129
24.657	35.652	33.287	24.771	38.925	42.776	23.934	43.396	24.635	26.098	33.216	25.768	48.178	29.044	42.604	27.135
24.664	35.654	33.295	24.774	38.932	42.777	23.94	43.397	24.638	26.101	33.221	25.775	48.179	29.052	42.605	27.141
24.67	35.656	33.303	24.776	38.939	42.778	23.946	43.399	24.64	26.105	33.226	25.781	48.179	29.06	42.607	27.148
24.677	35.659	33.311	24.779	38.947	42.779	23.953	43.4	24.643	26.109	33.231	25.788	48.179	29.068	42.608	27.154
24.684	35.661	33.319	24.781	38.954	42.78	23.959	43.402	24.645	26.113	33.236	25.795	48.18	29.075	42.61	27.16
24.69	35.663	33.327	24.784	38.961	42.781	23.965	43.403	24.648	26.117	33.241	25.801	48.18	29.083	42.611	27.167
24.697	35.665	33.335	24.786	38.969	42.782	23.972	43.405	24.65	26.121	33.246	25.808	48.181	29.091	42.612	27.173
24.704	35.667	33.343	24.789	38.976	42.783	23.978	43.406	24.653	26.125	33.251	25.815	48.181	29.099	42.614	27.179
24.71	35.669	33.351	24.792	38.983	42.784	23.984	43.408	24.655	26.129	33.256	25.821	48.181	29.107	42.615	27.186
24.717	35.671	33.359	24.794	38.991	42.785	23.99	43.409	24.657	26.133	33.261	25.828	48.182	29.115	42.616	27.192
24.723	35.673	33.367	24.797	38.998	42.786	23.997	43.411	24.66	26.137	33.266	25.835	48.182	29.122	42.618	27.198
24.73	35.675	33.375	24.799	39.005	42.787	24.003	43.412	24.662	26.141	33.271	25.841	48.183	29.13	42.619	27.205
24.737	35.677	33.383	24.802	39.012	42.788	24.009	43.414	24.665	26.145	33.276	25.848	48.183	29.138	42.62	27.211
24.743	35.679	33.391	24.804	39.02	42.789	24.016	43.416	24.667	26.149	33.281	25.855	48.183	29.146	42.622	27.217
24.75	35.681	33.399	24.807	39.027	42.79	24.022	43.417	24.67	26.153	33.286	25.861	48.184	29.154	42.623	27.223
24.756	35.683	33.406	24.809	39.034	42.791	24.028	43.419	24.672	26.156	33.291	25.868	48.184	29.161	42.624	27.23
24.763	35.685	33.414	24.812	39.041	42.792	24.034	43.42	24.674	26.16	33.296	25.875	48.184	29.169	42.626	27.236
24.77	35.687	33.422	24.815	39.049	42.793	24.041	43.422	24.677	26.164	33.301	25.881	48.185	29.177	42.627	27.242
24.776	35.69	33.43	24.817	39.056	42.794	24.047	43.423	24.679	26.168	33.306	25.888	48.185	29.185	42.628	27.249
24.783	35.692	33.438	24.82	39.063	42.795	24.053	43.425	24.682	26.172	33.311	25.895	48.186	29.193	42.63	27.255
24.789	35.694	33.446	24.822	39.071	42.796	24.06	43.426	24.684	26.176	33.316	25.901	48.186	29.2	42.631	27.261
24.796	35.696	33.454	24.825	39.078	42.797	24.066	43.428	24.686	26.18	33.321	25.908	48.186	29.208	42.632	27.268
24.803	35.698	33.462	24.827	39.085	42.798	24.072	43.429	24.689	26.184	33.326	25.915	48.187	29.216	42.634	27.274
24.809	35.7	33.47	24.83	39.092	42.799	24.078	43.431	24.691	26.188	33.331	25.921	48.187	29.224	42.635	27.28
24.816	35.702	33.477	24.832	39.1	42.8	24.085	43.432	24.694	26.192	33.336	25.928	48.188	29.231	42.636	27.286
24.822	35.704	33.485	24.835	39.107	42.801	24.091	43.434	24.696	26.196	33.34	25.935	48.188	29.239	42.638	27.293
24.829	35.706	33.493	24.838	39.114	42.803	24.097	43.435	24.699	26.2	33.345	25.941	48.188	29.247	42.639	27.299
24.835	35.708	33.501	24.84	39.121	42.804	24.103	43.437	24.701	26.204	33.35	25.948	48.189	29.255	42.641	27.305
24.842	35.71	33.509	24.843	39.128	42.805	24.11	43.438	24.703	26.207	33.355	25.955	48.189	29.263	42.642	27.311
24.849	35.712	33.517	24.845	39.136	42.806	24.116	43.44	24.706	26.211	33.36	25.961	48.189	29.27	42.643	27.318
24.855	35.714	33.524	24.848	39.143	42.807	24.122	43.442	24.708	26.215	33.365	25.968	48.19	29.278	42.645	27.324
24.862	35.716	33.532	24.85	39.15	42.808	24.129	43.443	24.71	26.219	33.37	25.974	48.19	29.286	42.646	27.33
24.868	35.718	33.54	24.853	39.157	42.809	24.135	43.445	24.713	26.223	33.375	25.981	48.191	29.294	42.647	27.336
24.875	35.72	33.548	24.855	39.165	42.81	24.141	43.446	24.715	26.227	33.38	25.988	48.191	29.301	42.649	27.343
24.881	35.722	33.556	24.858	39.172	42.811	24.147	43.448	24.718	26.231	33.385	25.994	48.191	29.309	42.65	27.349
24.888	35.725	33.563	24.86	39.179	42.812	24.154	43.449	24.72	26.235	33.39	26.001	48.192	29.317	42.651	27.355
24.894	35.727	33.571	24.863	39.186	42.813	24.16	43.451	24.722	26.239	33.395	26.008	48.192	29.325	42.653	27.361
24.901	35.729	33.579	24.866	39.193	42.814	24.166	43.452	24.725	26.243	33.4	26.014	48.193	29.332	42.654	27.368
24.908	35.731	33.587	24.868	39.201	42.815	24.172	43.454	24.727	26.247	33.404	26.021	48.193	29.34	42.655	27.374
24.914	35.733	33.594	24.871	39.208	42.816	24.179	43.455	24.729	26.251	33.409	26.027	48.193	29.348	42.657	27.38
24.921	35.735	33.602	24.873	39.215	42.817	24.185	43.457	24.732	26.255	33.414	26.034	48.194	29.356	42.658	27.386
24.927	35.737	33.61	24.876	39.222	42.818	24.191	43.458	24.734	26.258	33.419	26.041	48.194	29.363	42.659	27.393
24.934	35.739	33.617	24.878	39.229	42.819	24.197	43.46	24.737	26.262	33.424	26.047	48.194	29.371	42.661	27.399
24.94	35.741	33.625	24.881	39.237	42.82	24.204	43.461	24.739	26.266	33.429	26.054	48.195	29.379	42.662	27.405
24.947	35.743	33.633	24.883	39.244	42.821	24.21	43.463	24.741	26.27	33.434	26.06	48.195	29.386	42.663	27.411
24.953	35.745	33.641	24.886	39.251	42.822	24.216	43.464	24.744	26.274	33.439	26.067	48.196	29.394	42.664	27.418
24.96	35.747	33.648	24.888	39.258	42.823	24.222	43.466	24.746	26.278	33.444	26.074	48.196	29.402	42.666	27.424
24.966	35.749	33.656	24.891	39.265	42.824	24.229	43.467	24.748	26.282	33.449	26.08	48.196	29.41	42.667	27.43
24.973	35.751	33.664	24.894	39.272	42.825	24.235	43.469	24.751	26.286	33.453	26.087	48.197	29.417	42.668	27.436
24.979	35.753	33.671	24.896	39.28	42.826	24.241	43.471	24.753	26.29	33.458	26.093	48.197	29.425	42.67	27.442
24.986	35.755	33.679	24.899	39.287	42.827	24.247	43.472	24.755	26.294	33.463	26.1	48.197	29.433	42.671	27.449
24.993	35.757	33.686	24.901	39.294	42.828	24.253	43.474	24.758	26.298	33.468	26.106	48.198	29.44	42.672	27.455
24.999	35.759	33.694	24.904	39.301	42.829	24.26	43.475	24.76	26.302	33.473	26.113	48.198	29.448	42.674	27.461
25.006	35.762	33.702	24.906	39.308	42.83	24.266	43.477	24.762	26.305	33.478	26.12	48.199	29.456	42.675	27.467
25.012	35.764	33.709	24.909	39.315	42.831	24.272	43.478	24.765	26.309	33.483	26.126	48.199	29.463	42.676	27.473
25.019	35.766	33.717	24.911	39.322	42.832	24.278	43.48	24.767	26.313	33.488	26.133	48.199	29.471	42.678	27.48
25.025	35.768	33.725	24.914	39.33	42.833	24.285	43.481	24.769	26.317	33.492	26.139	48.2	29.479	42.679	27.486
25.032	35.77	33.732	24.916	39.337	42.834	24.291	43.483	24.772	26.321	33.497	26.146	48.2	29.487	42.68	27.492
25.038	35.772	33.74	24.919	39.344	42.835	24.297	43.484	24.774	26.325	33.502	26.152	48.2	29.494	42.682	27.498
25.045	35.774	33.747	24.921	39.351	42.836	24.303	43.486	24.776	26.329	33.507	26.159	48.201	29.502	42.683	27.504
25.051	35.776	33.755	24.924	39.358	42.837	24.309	43.487	24.779	26.333	33.512	26.166	48.201	29.51	42.684	27.511
25.058	35.778	33.762	24.927	39.365	42.838	24.316	43.489	24.781	26.337	33.517	26.172	48.202	29.517	42.686	27.517
25.064	35.78	33.77	24.929	39.372	42.839	24.322	43.49	24.783	26.341	33.522	26.179	48.202	29.525	42.687	27.523
25.071	35.782	33.777	24.932	39.379	42.84	24.328	43.492	24.786	26.345	33.526	26.185	48.202	29.533	42.688	27.529
25.077	35.784	33.785	24.934	39.387	42.841	24.334	43.493	24.788	26.348	33.531	26.192	48.203	29.54	42.69	27.535
25.084	35.786	33.792	24.937	39.394	42.842	24.341	43.495	24.79	26.352	33.536	26.198	48.203	29.548	42.691	27.541
25.09	35.788	33.8	24.939	39.401	42.843	24.347	43.496	24.792	26.356	33.541	26.205	48.203	29.556	42.692	27.548
25.097	35.79	33.807	24.942	39.408	42.844	24.353	43.498	24.795	26.36	33.546	26.211	48.204	29.563	42.693	27.554
25.103	35.792	33.815	24.944	39.415	42.846	24.359	43.499	24.797	26.364	33.551	26.218	48.204	29.571	42.695	27.56
25.11	35.794	33.822	24.947	39.422	42.847	24.365	43.501	24.799	26.368	33.556	26.225	48.205	29.579	42.696	27.566
25.116	35.796	33.83	24.949	39.429	42.848	24.372	43.502	24.802	26.372	33.56	26.231	48.205	29.586	42.697	27.572
25.123	35.798	33.837	24.952	39.436	42.849	24.378	43.504	24.804	26.376	33.565	26.238	48.205	29.594	42.699	27.578
25.129	35.8	33.845	24.954	39.443	42.85	24.384	43.506	24.806	26.38	33.57	26.244	48.206	29.601	42.7	27.585
25.136	35.803	33.852	24.957	39.45	42.851	24.39	43.507	24.808	26.384	33.575	26.251	48.206	29.609	42.701	27.591
25.142	35.805	33.86	24.959	39.457	42.852	24.396	43.509	24.811	26.388	33.58	26.257	48.206	29.617	42.703	27.597
25.149	35.807	33.867	24.962	39.464	42.853	24.403	43.51	24.813	26.391	33.585	26.264	48.207	29.624	42.704	27.603
25.155	35.809	33.875	24.964	39.472	42.854	24.409	43.512	24.815	26.395	33.589	26.27	48.207	29.632	42.705	27.609
25.161	35.811	33.882	24.967	39.479	42.855	24.415	43.513	24.818	26.399	33.594	26.277	48.207	29.64	42.707	27.615
25.168	35.813	33.889	24.97	39.486	42.856	24.421	43.515	24.82	26.403	33.599	26.283	48.208	29.647	42.708	27.621
25.174	35.815	33.897	24.972	39.493	42.857	24.427	43.516	24.822	26.407	33.604	26.29	48.208	29.655	42.709	27.628
25.181	35.817	33.904	24.975	39.5	42.858	24.434	43.518	24.824	26.411	33.609	26.296	48.209	29.663	42.71	27.634
25.187	35.819	33.912	24.977	39.507	42.859	24.44	43.519	24.827	26.415	33.613	26.303	48.209	29.67	42.712	27.64
25.194	35.821	33.919	24.98	39.514	42.86	24.446	43.521	24.829	26.419	33.618	26.309	48.209	29.678	42.713	27.646
25.2	35.823	33.926	24.982	39.521	42.861	24.452	43.522	24.831	26.423	33.623	26.316	48.21	29.685	42.714	27.652
25.207	35.825	33.934	24.985	39.528	42.862	24.458	43.524	24.833	26.427	33.628	26.322	48.21	29.693	42.716	27.658
25.213	35.827	33.941	24.987	39.535	42.863	24.464	43.525	24.836	26.431	33.633	26.329	48.21	29.701	42.717	27.664
25.22	35.829	33.948	24.99	39.542	42.864	24.471	43.527	24.838	26.434	33.637	26.335	48.211	29.708	42.718	27.67
25.226	35.831	33.956	24.992	39.549	42.865	24.477	43.528	24.84	26.438	33.642	26.342	48.211	29.716	42.72	27.677
25.233	35.833	33.963	24.995	39.556	42.866	24.483	43.53	24.842	26.442	33.647	26.348	48.212	29.723	42.721	27.683
25.239	35.835	33.97	24.997	39.563	42.867	24.489	43.531	24.845	26.446	33.652	26.355	48.212	29.731	42.722	27.689
25.245	35.837	33.978	25	39.57	42.868	24.495	43.533	24.847	26.45	33.657	26.361	48.212	29.739	42.723	27.695
25.252	35.839	33.985	25.002	39.577	42.869	24.501	43.534	24.849	26.454	33.661	26.368	48.213	29.746	42.725	27.701
25.258	35.841	33.992	25.005	39.584	42.87	24.508	43.536	24.851	26.458	33.666	26.374	48.213	29.754	42.726	27.707
25.265	35.843	34	25.007	39.591	42.871	24.514	43.537	24.854	26.462	33.671	26.381	48.213	29.761	42.727	27.713
25.271	35.845	34.007	25.01	39.598	42.872	24.52	43.539	24.856	26.466	33.676	26.387	48.214	29.769	42.729	27.719
25.278	35.847	34.014	25.012	39.605	42.873	24.526	43.54	24.858	26.47	33.681	26.394	48.214	29.777	42.73	27.725
25.284	35.85	34.021	25.015	39.612	42.874	24.532	43.542	24.86	26.473	33.685	26.4	48.214	29.784	42.731	27.731
25.291	35.852	34.029	25.017	39.619	42.875	24.538	43.543	24.863	26.477	33.69	26.407	48.215	29.792	42.732	27.738
25.297	35.854	34.036	25.02	39.626	42.876	24.545	43.545	24.865	26.481	33.695	26.413	48.215	29.799	42.734	27.744
25.303	35.856	34.043	25.022	39.633	42.877	24.551	43.546	24.867	26.485	33.7	26.42	48.216	29.807	42.735	27.75
25.31	35.858	34.05	25.025	39.64	42.878	24.557	43.548	24.869	26.489	33.704	26.426	48.216	29.814	42.736	27.756
25.316	35.86	34.058	25.028	39.647	42.879	24.563	43.549	24.871	26.493	33.709	26.433	48.216	29.822	42.738	27.762
25.323	35.862	34.065	25.03	39.654	42.88	24.569	43.551	24.874	26.497	33.714	26.439	48.217	29.829	42.739	27.768
25.329	35.864	34.072	25.033	39.661	42.881	24.575	43.552	24.876	26.501	33.719	26.446	48.217	29.837	42.74	27.774
25.335	35.866	34.079	25.035	39.668	42.882	24.582	43.554	24.878	26.505	33.723	26.452	48.217	29.845	42.742	27.78
25.342	35.868	34.087	25.038	39.675	42.883	24.588	43.555	24.88	26.509	33.728	26.459	48.218	29.852	42.743	27.786
25.348	35.87	34.094	25.04	39.682	42.884	24.594	43.557	24.883	26.512	33.733	26.465	48.218	29.86	42.744	27.792
25.355	35.872	34.101	25.043	39.689	42.885	24.6	43.559	24.885	26.516	33.738	26.472	48.218	29.867	42.745	27.798
25.361	35.874	34.108	25.045	39.696	42.886	24.606	43.56	24.887	26.52	33.742	26.478	48.219	29.875	42.747	27.804
25.368	35.876	34.115	25.048	39.703	42.887	24.612	43.562	24.889	26.524	33.747	26.484	48.219	29.882	42.748	27.81
25.374	35.878	34.122	25.05	39.71	42.888	24.618	43.563	24.891	26.528	33.752	26.491	48.22	29.89	42.749	27.816
25.38	35.88	34.13	25.053	39.717	42.889	24.625	43.565	24.894	26.532	33.757	26.497	48.22	29.897	42.75	27.823
25.387	35.882	34.137	25.055	39.724	42.89	24.631	43.566	24.896	26.536	33.761	26.504	48.22	29.905	42.752	27.829
25.393	35.884	34.144	25.058	39.731	42.891	24.637	43.568	24.898	26.54	33.766	26.51	48.221	29.912	42.753	27.835
25.4	35.886	34.151	25.06	39.738	42.892	24.643	43.569	24.9	26.544	33.771	26.517	48.221	29.92	42.754	27.841
25.406	35.888	34.158	25.063	39.745	42.893	24.649	43.571	24.902	26.547	33.776	26.523	48.221	29.927	42.756	27.847
25.412	35.89	34.165	25.065	39.752	42.894	24.655	43.572	24.905	26.551	33.78	26.53	48.222	29.935	42.757	27.853
25.419	35.892	34.172	25.068	39.759	42.895	24.661	43.574	24.907	26.555	33.785	26.536	48.222	29.943	42.758	27.859
25.425	35.894	34.179	25.07	39.766	42.896	24.668	43.575	24.909	26.559	33.79	26.542	48.222	29.95	42.759	27.865
25.432	35.896	34.187	25.073	39.772	42.897	24.674	43.577	24.911	26.563	33.795	26.549	48.223	29.958	42.761	27.871
25.438	35.898	34.194	25.075	39.779	42.898	24.68	43.578	24.913	26.567	33.799	26.555	48.223	29.965	42.762	27.877
25.444	35.9	34.201	25.078	39.786	42.899	24.686	43.58	24.915	26.571	33.804	26.562	48.224	29.973	42.763	27.883
25.451	35.902	34.208	25.08	39.793	42.9	24.692	43.581	24.918	26.575	33.809	26.568	48.224	29.98	42.765	27.889
25.457	35.904	34.215	25.083	39.8	42.901	24.698	43.583	24.92	26.579	33.813	26.575	48.224	29.988	42.766	27.895
25.463	35.906	34.222	25.085	39.807	42.902	24.704	43.584	24.922	26.583	33.818	26.581	48.225	29.995	42.767	27.901
25.47	35.908	34.229	25.088	39.814	42.903	24.71	43.586	24.924	26.586	33.823	26.587	48.225	30.003	42.768	27.907
25.476	35.911	34.236	25.09	39.821	42.904	24.717	43.587	24.926	26.59	33.828	26.594	48.225	30.01	42.77	27.913
25.483	35.913	34.243	25.093	39.828	42.905	24.723	43.589	24.928	26.594	33.832	26.6	48.226	30.018	42.771	27.919
25.489	35.915	34.25	25.095	39.835	42.906	24.729	43.59	24.931	26.598	33.837	26.607	48.226	30.025	42.772	27.925
25.495	35.917	34.257	25.098	39.842	42.907	24.735	43.592	24.933	26.602	33.842	26.613	48.226	30.033	42.773	27.931
25.502	35.919	34.264	25.1	39.848	42.908	24.741	43.593	24.935	26.606	33.846	26.619	48.227	30.04	42.775	27.937
25.508	35.921	34.271	25.103	39.855	42.909	24.747	43.595	24.937	26.61	33.851	26.626	48.227	30.047	42.776	27.943
25.514	35.923	34.278	25.105	39.862	42.91	24.753	43.596	24.939	26.614	33.856	26.632	48.227	30.055	42.777	27.949
25.521	35.925	34.285	25.108	39.869	42.911	24.759	43.598	24.941	26.618	33.861	26.639	48.228	30.062	42.778	27.955
25.527	35.927	34.292	25.11	39.876	42.912	24.765	43.599	24.943	26.621	33.865	26.645	48.228	30.07	42.78	27.961
25.534	35.929	34.299	25.113	39.883	42.913	24.772	43.601	24.946	26.625	33.87	26.651	48.228	30.077	42.781	27.967
25.54	35.931	34.306	25.115	39.89	42.914	24.778	43.602	24.948	26.629	33.875	26.658	48.229	30.085	42.782	27.973
25.546	35.933	34.313	25.118	39.897	42.915	24.784	43.604	24.95	26.633	33.879	26.664	48.229	30.092	42.784	27.979
25.553	35.935	34.32	25.12	39.903	42.916	24.79	43.605	24.952	26.637	33.884	26.671	48.23	30.1	42.785	27.985
25.559	35.937	34.327	25.123	39.91	42.917	24.796	43.607	24.954	26.641	33.889	26.677	48.23	30.107	42.786	27.991
25.565	35.939	34.334	25.125	39.917	42.918	24.802	43.608	24.956	26.645	33.893	26.683	48.23	30.115	42.787	27.997
25.572	35.941	34.341	25.128	39.924	42.919	24.808	43.61	24.958	26.649	33.898	26.69	48.231	30.122	42.789	28.003
25.578	35.943	34.348	25.13	39.931	42.919	24.814	43.611	24.961	26.653	33.903	26.696	48.231	30.13	42.79	28.009
25.584	35.945	34.354	25.133	39.938	42.92	24.82	43.613	24.963	26.656	33.907	26.703	48.231	30.137	42.791	28.015
25.591	35.947	34.361	25.135	39.945	42.921	24.826	43.614	24.965	26.66	33.912	26.709	48.232	30.144	42.792	28.021
25.597	35.949	34.368	25.138	39.951	42.922	24.833	43.616	24.967	26.664	33.917	26.715	48.232	30.152	42.794	28.027
25.603	35.951	34.375	25.14	39.958	42.923	24.839	43.617	24.969	26.668	33.921	26.722	48.232	30.159	42.795	28.033
25.61	35.953	34.382	25.143	39.965	42.924	24.845	43.619	24.971	26.672	33.926	26.728	48.233	30.167	42.796	28.039
25.616	35.955	34.389	25.145	39.972	42.925	24.851	43.62	24.973	26.676	33.931	26.734	48.233	30.174	42.797	28.045
25.622	35.957	34.396	25.148	39.979	42.926	24.857	43.622	24.975	26.68	33.935	26.741	48.233	30.182	42.799	28.051
25.629	35.959	34.403	25.15	39.986	42.927	24.863	43.623	24.978	26.684	33.94	26.747	48.234	30.189	42.8	28.057
25.635	35.961	34.409	25.153	39.992	42.928	24.869	43.625	24.98	26.688	33.945	26.753	48.234	30.196	42.801	28.063
25.641	35.963	34.416	25.155	39.999	42.929	24.875	43.626	24.982	26.691	33.949	26.76	48.234	30.204	42.802	28.069
25.648	35.965	34.423	25.158	40.006	42.93	24.881	43.628	24.984	26.695	33.954	26.766	48.235	30.211	42.804	28.074
25.654	35.967	34.43	25.16	40.013	42.931	24.887	43.629	24.986	26.699	33.959	26.773	48.235	30.219	42.805	28.08
25.66	35.969	34.437	25.163	40.02	42.932	24.893	43.631	24.988	26.703	33.963	26.779	48.236	30.226	42.806	28.086
25.667	35.971	34.444	25.165	40.027	42.933	24.899	43.632	24.99	26.707	33.968	26.785	48.236	30.234	42.807	28.092
25.673	35.973	34.45	25.168	40.033	42.934	24.906	43.634	24.992	26.711	33.973	26.792	48.236	30.241	42.809	28.098
25.679	35.975	34.457	25.17	40.04	42.935	24.912	43.635	24.994	26.715	33.977	26.798	48.237	30.248	42.81	28.104
25.686	35.977	34.464	25.173	40.047	42.936	24.918	43.637	24.996	26.719	33.982	26.804	48.237	30.256	42.811	28.11
25.692	35.979	34.471	25.175	40.054	42.937	24.924	43.638	24.999	26.722	33.986	26.811	48.237	30.263	42.812	28.116
25.698	35.981	34.478	25.178	40.061	42.938	24.93	43.64	25.001	26.726	33.991	26.817	48.238	30.271	42.814	28.122
25.704	35.983	34.484	25.18	40.067	42.939	24.936	43.641	25.003	26.73	33.996	26.823	48.238	30.278	42.815	28.128
25.711	35.985	34.491	25.183	40.074	42.94	24.942	43.643	25.005	26.734	34	26.83	48.238	30.285	42.816	28.134
25.717	35.987	34.498	25.185	40.081	42.941	24.948	43.644	25.007	26.738	34.005	26.836	48.239	30.293	42.817	28.14
25.723	35.989	34.505	25.188	40.088	42.942	24.954	43.646	25.009	26.742	34.01	26.842	48.239	30.3	42.819	28.146
25.73	35.991	34.511	25.19	40.094	42.943	24.96	43.647	25.011	26.746	34.014	26.849	48.239	30.308	42.82	28.152
25.736	35.993	34.518	25.193	40.101	42.944	24.966	43.649	25.013	26.75	34.019	26.855	48.24	30.315	42.821	28.157
25.742	35.995	34.525	25.195	40.108	42.945	24.972	43.65	25.015	26.753	34.023	26.861	48.24	30.322	42.822	28.163
25.749	35.997	34.531	25.197	40.115	42.946	24.978	43.652	25.017	26.757	34.028	26.868	48.24	30.33	42.824	28.169
25.755	35.999	34.538	25.2	40.122	42.947	24.984	43.653	25.019	26.761	34.033	26.874	48.241	30.337	42.825	28.175
25.761	36.001	34.545	25.202	40.128	42.948	24.99	43.655	25.021	26.765	34.037	26.88	48.241	30.344	42.826	28.181
25.767	36.003	34.552	25.205	40.135	42.949	24.996	43.656	25.023	26.769	34.042	26.887	48.241	30.352	42.827	28.187
25.774	36.006	34.558	25.207	40.142	42.95	25.002	43.658	25.025	26.773	34.046	26.893	48.242	30.359	42.829	28.193
25.78	36.008	34.565	25.21	40.149	42.951	25.009	43.659	25.028	26.777	34.051	26.899	48.242	30.366	42.83	28.199
25.786	36.01	34.572	25.212	40.155	42.952	25.015	43.661	25.03	26.781	34.056	26.905	48.242	30.374	42.831	28.205
25.793	36.012	34.578	25.215	40.162	42.953	25.021	43.662	25.032	26.784	34.06	26.912	48.243	30.381	42.832	28.211
25.799	36.014	34.585	25.217	40.169	42.954	25.027	43.664	25.034	26.788	34.065	26.918	48.243	30.389	42.834	28.216
25.805	36.016	34.592	25.22	40.176	42.955	25.033	43.665	25.036	26.792	34.069	26.924	48.244	30.396	42.835	28.222
25.811	36.018	34.598	25.222	40.182	42.956	25.039	43.667	25.038	26.796	34.074	26.931	48.244	30.403	42.836	28.228
25.818	36.02	34.605	25.225	40.189	42.957	25.045	43.668	25.04	26.8	34.079	26.937	48.244	30.411	42.837	28.234
25.824	36.022	34.612	25.227	40.196	42.958	25.051	43.67	25.042	26.804	34.083	26.943	48.245	30.418	42.838	28.24
25.83	36.024	34.618	25.23	40.202	42.959	25.057	43.671	25.044	26.808	34.088	26.95	48.245	30.425	42.84	28.246
25.836	36.026	34.625	25.232	40.209	42.96	25.063	43.673	25.046	26.812	34.092	26.956	48.245	30.433	42.841	28.252
25.843	36.028	34.631	25.235	40.216	42.961	25.069	43.674	25.048	26.815	34.097	26.962	48.246	30.44	42.842	28.258
25.849	36.03	34.638	25.237	40.223	42.961	25.075	43.676	25.05	26.819	34.102	26.968	48.246	30.447	42.843	28.263
25.855	36.032	34.645	25.24	40.229	42.962	25.081	43.677	25.052	26.823	34.106	26.975	48.246	30.455	42.845	28.269
25.862	36.034	34.651	25.242	40.236	42.963	25.087	43.679	25.054	26.827	34.111	26.981	48.247	30.462	42.846	28.275
25.868	36.036	34.658	25.245	40.243	42.964	25.093	43.68	25.056	26.831	34.115	26.987	48.247	30.469	42.847	28.281
25.874	36.038	34.664	25.247	40.25	42.965	25.099	43.682	25.058	26.835	34.12	26.994	48.247	30.477	42.848	28.287
25.88	36.04	34.671	25.25	40.256	42.966	25.105	43.683	25.06	26.839	34.124	27	48.248	30.484	42.85	28.293
25.887	36.042	34.677	25.252	40.263	42.967	25.111	43.685	25.062	26.843	34.129	27.006	48.248	30.491	42.851	28.299
25.893	36.044	34.684	25.255	40.27	42.968	25.117	43.686	25.064	26.846	34.134	27.012	48.248	30.499	42.852	28.304
25.88	36.032	34.672	25.25	40.263	42.965	25.111	43.682	25.055	26.836	34.13	26.995	48.239	30.484	42.847	28.299
25.868	36.019	34.661	25.245	40.256	42.961	25.105	43.677	25.047	26.826	34.126	26.979	48.23	30.469	42.843	28.293
25.856	36.007	34.649	25.24	40.25	42.958	25.099	43.672	25.038	26.816	34.122	26.962	48.221	30.454	42.838	28.287
25.843	35.995	34.638	25.235	40.243	42.954	25.093	43.668	25.029	26.806	34.118	26.945	48.211	30.439	42.833	28.282
25.831	35.983	34.626	25.23	40.236	42.951	25.087	43.663	25.02	26.796	34.114	26.928	48.202	30.424	42.829	28.276
25.819	35.971	34.614	25.225	40.23	42.947	25.081	43.659	25.011	26.786	34.11	26.911	48.193	30.41	42.824	28.27
25.806	35.959	34.603	25.22	40.223	42.944	25.075	43.654	25.002	26.776	34.106	26.894	48.183	30.395	42.819	28.265
25.794	35.947	34.591	25.215	40.217	42.94	25.069	43.65	24.994	26.766	34.102	26.877	48.174	30.38	42.815	28.259
25.782	35.935	34.58	25.21	40.21	42.937	25.062	43.645	24.985	26.756	34.098	26.86	48.165	30.365	42.81	28.253
25.769	35.923	34.568	25.205	40.203	42.933	25.056	43.641	24.976	26.746	34.094	26.844	48.156	30.351	42.805	28.247
25.757	35.911	34.557	25.2	40.197	42.93	25.05	43.636	24.967	26.736	34.09	26.827	48.146	30.336	42.801	28.242
25.745	35.899	34.545	25.195	40.19	42.926	25.044	43.632	24.958	26.726	34.086	26.81	48.137	30.321	42.796	28.236
25.733	35.887	34.534	25.19	40.184	42.923	25.038	43.627	24.949	26.716	34.082	26.793	48.128	30.307	42.791	28.23
25.72	35.875	34.522	25.185	40.177	42.919	25.032	43.623	24.941	26.706	34.078	26.777	48.119	30.292	42.787	28.225
25.708	35.863	34.51	25.18	40.17	42.916	25.026	43.618	24.932	26.696	34.074	26.76	48.11	30.277	42.782	28.219
25.696	35.851	34.499	25.175	40.164	42.912	25.02	43.614	24.923	26.686	34.07	26.743	48.1	30.263	42.777	28.213
25.684	35.839	34.487	25.17	40.157	42.909	25.014	43.609	24.914	26.676	34.066	26.726	48.091	30.248	42.773	28.208
25.671	35.827	34.476	25.166	40.151	42.905	25.008	43.605	24.905	26.666	34.062	26.71	48.082	30.233	42.768	28.202
25.659	35.815	34.464	25.161	40.144	42.902	25.002	43.6	24.897	26.657	34.058	26.693	48.073	30.219	42.763	28.196
25.647	35.803	34.453	25.156	40.137	42.898	24.996	43.596	24.888	26.647	34.054	26.677	48.063	30.204	42.759	28.191
25.635	35.792	34.441	25.151	40.131	42.895	24.99	43.591	24.879	26.637	34.05	26.66	48.054	30.189	42.754	28.185
25.623	35.78	34.43	25.146	40.124	42.891	24.984	43.587	24.87	26.627	34.046	26.643	48.045	30.175	42.749	28.179
25.61	35.768	34.418	25.141	40.118	42.888	24.978	43.582	24.862	26.617	34.042	26.627	48.036	30.16	42.745	28.174
25.598	35.756	34.407	25.136	40.111	42.884	24.972	43.578	24.853	26.607	34.038	26.61	48.027	30.146	42.74	28.168
25.605	35.758	34.414	25.139	40.118	42.885	24.978	43.579	24.855	26.611	34.043	26.617	48.027	30.153	42.741	28.174
25.611	35.76	34.421	25.141	40.125	42.886	24.984	43.581	24.857	26.615	34.047	26.623	48.028	30.161	42.743	28.18
25.617	35.762	34.428	25.144	40.131	42.887	24.99	43.582	24.859	26.619	34.052	26.629	48.028	30.168	42.744	28.186
25.624	35.764	34.434	25.146	40.138	42.888	24.996	43.584	24.862	26.622	34.056	26.636	48.029	30.175	42.745	28.191
25.63	35.766	34.441	25.148	40.145	42.889	25.002	43.585	24.864	26.626	34.061	26.642	48.029	30.183	42.746	28.197
25.636	35.768	34.448	25.151	40.152	42.89	25.008	43.587	24.866	26.63	34.066	26.649	48.03	30.19	42.748	28.203
25.643	35.77	34.455	25.153	40.158	42.891	25.014	43.588	24.868	26.634	34.07	26.655	48.03	30.198	42.749	28.209
25.649	35.772	34.462	25.156	40.165	42.892	25.02	43.59	24.871	26.638	34.075	26.661	48.031	30.205	42.75	28.215
25.655	35.774	34.468	25.158	40.172	42.893	25.026	43.591	24.873	26.642	34.079	26.668	48.031	30.213	42.752	28.221
25.662	35.776	34.475	25.161	40.179	42.894	25.032	43.593	24.875	26.646	34.084	26.674	48.031	30.22	42.753	28.227
25.668	35.778	34.482	25.163	40.185	42.895	25.038	43.594	24.877	26.65	34.089	26.68	48.032	30.227	42.754	28.233
25.656	35.767	34.47	25.159	40.179	42.891	25.032	43.59	24.868	26.64	34.085	26.664	48.023	30.213	42.75	28.227
25.643	35.755	34.459	25.154	40.172	42.888	25.026	43.585	24.86	26.63	34.081	26.647	48.014	30.198	42.745	28.221
25.631	35.743	34.447	25.149	40.166	42.884	25.02	43.581	24.851	26.62	34.077	26.631	48.004	30.184	42.74	28.216
25.619	35.731	34.436	25.144	40.159	42.881	25.014	43.576	24.842	26.61	34.073	26.614	47.995	30.169	42.736	28.21
25.607	35.719	34.424	25.139	40.152	42.877	25.008	43.572	24.833	26.6	34.069	26.597	47.986	30.154	42.731	28.204
25.595	35.707	34.413	25.134	40.146	42.874	25.002	43.567	24.825	26.59	34.065	26.581	47.977	30.14	42.726	28.199
25.583	35.696	34.401	25.129	40.139	42.87	24.996	43.563	24.816	26.58	34.061	26.564	47.968	30.125	42.722	28.193
25.589	35.698	34.408	25.132	40.146	42.871	25.002	43.564	24.818	26.584	34.065	26.571	47.968	30.133	42.723	28.199
25.595	35.7	34.415	25.134	40.153	42.872	25.008	43.566	24.82	26.588	34.07	26.577	47.969	30.14	42.724	28.205
25.602	35.702	34.422	25.137	40.16	42.873	25.014	43.568	24.823	26.592	34.075	26.584	47.969	30.148	42.725	28.211
25.608	35.704	34.429	25.139	40.166	42.874	25.02	43.569	24.825	26.596	34.079	26.59	47.97	30.155	42.727	28.216
25.614	35.706	34.436	25.141	40.173	42.876	25.026	43.571	24.827	26.6	34.084	26.596	47.97	30.163	42.728	28.222
25.621	35.708	34.442	25.144	40.18	42.877	25.032	43.572	24.829	26.604	34.088	26.603	47.971	30.17	42.729	28.228
25.627	35.71	34.449	25.146	40.186	42.878	25.038	43.574	24.832	26.608	34.093	26.609	47.971	30.177	42.731	28.234
25.633	35.712	34.456	25.149	40.193	42.879	25.044	43.575	24.834	26.611	34.098	26.616	47.972	30.185	42.732	28.24
25.64	35.714	34.463	25.151	40.2	42.88	25.05	43.577	24.836	26.615	34.102	26.622	47.972	30.192	42.733	28.246
25.646	35.716	34.47	25.154	40.207	42.881	25.056	43.578	24.838	26.619	34.107	26.629	47.973	30.2	42.735	28.252
25.652	35.718	34.476	25.156	40.213	42.882	25.062	43.58	24.841	26.623	34.111	26.635	47.973	30.207	42.736	28.258
25.659	35.72	34.483	25.159	40.22	42.883	25.068	43.581	24.843	26.627	34.116	26.641	47.974	30.215	42.737	28.263
25.665	35.722	34.49	25.161	40.227	42.884	25.074	43.583	24.845	26.631	34.12	26.648	47.975	30.222	42.738	28.269
25.671	35.725	34.497	25.164	40.234	42.885	25.08	43.584	24.847	26.635	34.125	26.654	47.975	30.229	42.74	28.275
25.678	35.727	34.503	25.166	40.24	42.886	25.086	43.586	24.85	26.639	34.13	26.66	47.976	30.237	42.741	28.281
25.684	35.729	34.51	25.169	40.247	42.887	25.092	43.587	24.852	26.643	34.134	26.667	47.976	30.244	42.742	28.287
25.69	35.731	34.517	25.171	40.254	42.888	25.098	43.589	24.854	26.646	34.139	26.673	47.977	30.252	42.744	28.293
25.696	35.733	34.524	25.174	40.26	42.889	25.105	43.59	24.856	26.65	34.143	26.68	47.977	30.259	42.745	28.299
25.703	35.735	34.53	25.176	40.267	42.89	25.111	43.592	24.859	26.654	34.148	26.686	47.978	30.266	42.746	28.304
25.709	35.737	34.537	25.179	40.274	42.89	25.117	43.593	24.861	26.658	34.152	26.692	47.978	30.274	42.747	28.31
25.715	35.739	34.544	25.181	40.28	42.891	25.123	43.595	24.863	26.662	34.157	26.699	47.979	30.281	42.749	28.316
25.722	35.741	34.55	25.184	40.287	42.892	25.129	43.596	24.865	26.666	34.161	26.705	47.979	30.289	42.75	28.322
25.728	35.743	34.557	25.186	40.294	42.893	25.135	43.598	24.868	26.67	34.166	26.712	47.98	30.296	42.751	28.328
25.734	35.745	34.564	25.189	40.3	42.894	25.141	43.599	24.87	26.674	34.171	26.718	47.98	30.303	42.752	28.334
25.741	35.747	34.571	25.191	40.307	42.895	25.147	43.601	24.872	26.678	34.175	26.724	47.981	30.311	42.754	28.34
25.747	35.749	34.577	25.194	40.314	42.896	25.153	43.602	24.874	26.681	34.18	26.731	47.981	30.318	42.755	28.345
25.753	35.751	34.584	25.196	40.321	42.897	25.159	43.604	24.876	26.685	34.184	26.737	47.982	30.325	42.756	28.351
25.759	35.753	34.59	25.199	40.327	42.898	25.165	43.605	24.879	26.689	34.189	26.743	47.982	30.333	42.758	28.357
25.766	35.755	34.597	25.201	40.334	42.899	25.171	43.607	24.881	26.693	34.193	26.75	47.983	30.34	42.759	28.363
25.772	35.757	34.604	25.204	40.341	42.9	25.177	43.608	24.883	26.697	34.198	26.756	47.983	30.348	42.76	28.369
25.778	35.759	34.61	25.206	40.347	42.901	25.183	43.61	24.885	26.701	34.202	26.762	47.984	30.355	42.761	28.374
25.785	35.762	34.617	25.209	40.354	42.902	25.189	43.611	24.887	26.705	34.207	26.769	47.984	30.362	42.763	28.38
25.791	35.764	34.624	25.211	40.36	42.903	25.195	43.613	24.89	26.709	34.211	26.775	47.985	30.37	42.764	28.386
25.797	35.766	34.63	25.214	40.367	42.904	25.201	43.614	24.892	26.712	34.216	26.782	47.986	30.377	42.765	28.392
25.803	35.768	34.637	25.216	40.374	42.905	25.207	43.616	24.894	26.716	34.22	26.788	47.986	30.384	42.767	28.398
25.81	35.77	34.643	25.219	40.38	42.906	25.213	43.617	24.896	26.72	34.225	26.794	47.987	30.392	42.768	28.404
25.816	35.772	34.65	25.221	40.387	42.907	25.219	43.619	24.898	26.724	34.229	26.801	47.987	30.399	42.769	28.409
25.822	35.774	34.657	25.224	40.394	42.908	25.225	43.62	24.901	26.728	34.234	26.807	47.988	30.406	42.77	28.415
25.828	35.776	34.663	25.226	40.4	42.909	25.231	43.622	24.903	26.732	34.239	26.813	47.988	30.414	42.772	28.421
25.835	35.778	34.67	25.229	40.407	42.91	25.237	43.623	24.905	26.736	34.243	26.82	47.989	30.421	42.773	28.427
25.822	35.766	34.658	25.224	40.4	42.907	25.231	43.619	24.896	26.726	34.239	26.803	47.979	30.406	42.768	28.421
25.81	35.754	34.647	25.219	40.394	42.903	25.224	43.614	24.887	26.716	34.235	26.786	47.97	30.392	42.764	28.415
25.798	35.742	34.635	25.214	40.387	42.9	25.218	43.61	24.879	26.706	34.231	26.769	47.961	30.377	42.759	28.41
25.786	35.731	34.623	25.209	40.38	42.896	25.212	43.605	24.87	26.696	34.227	26.753	47.952	30.362	42.754	28.404
25.773	35.719	34.612	25.204	40.374	42.893	25.206	43.601	24.861	26.686	34.223	26.736	47.943	30.347	42.75	28.398
25.761	35.707	34.6	25.199	40.367	42.889	25.2	43.596	24.852	26.676	34.219	26.719	47.934	30.333	42.745	28.392
25.749	35.695	34.589	25.194	40.36	42.886	25.194	43.592	24.844	26.666	34.215	26.703	47.924	30.318	42.74	28.387
25.736	35.683	34.577	25.189	40.354	42.882	25.188	43.587	24.835	26.656	34.211	26.686	47.915	30.303	42.736	28.381
25.724	35.672	34.566	25.184	40.347	42.879	25.182	43.583	24.826	26.646	34.207	26.669	47.906	30.289	42.731	28.375
25.712	35.66	34.554	25.179	40.34	42.875	25.175	43.578	24.817	26.636	34.203	26.653	47.897	30.274	42.726	28.369
25.7	35.648	34.543	25.174	40.334	42.872	25.169	43.574	24.808	26.626	34.199	26.636	47.888	30.259	42.722	28.364
25.687	35.636	34.531	25.169	40.327	42.868	25.163	43.569	24.8	26.616	34.195	26.619	47.879	30.245	42.717	28.358
25.675	35.625	34.519	25.164	40.32	42.865	25.157	43.565	24.791	26.606	34.191	26.603	47.869	30.23	42.712	28.352
25.663	35.613	34.508	25.159	40.314	42.861	25.151	43.56	24.782	26.597	34.187	26.586	47.86	30.215	42.708	28.347
25.651	35.601	34.496	25.154	40.307	42.858	25.145	43.556	24.773	26.587	34.183	26.57	47.851	30.201	42.703	28.341
25.639	35.59	34.485	25.15	40.301	42.854	25.139	43.551	24.765	26.577	34.179	26.553	47.842	30.186	42.698	28.335
25.626	35.578	34.473	25.145	40.294	42.851	25.133	43.547	24.756	26.567	34.175	26.537	47.833	30.172	42.694	28.329
25.614	35.566	34.462	25.14	40.287	42.847	25.127	43.542	24.747	26.557	34.171	26.52	47.824	30.157	42.689	28.324
25.602	35.555	34.45	25.135	40.281	42.844	25.121	43.538	24.739	26.547	34.167	26.504	47.815	30.142	42.684	28.318
25.59	35.543	34.439	25.13	40.274	42.84	25.114	43.533	24.73	26.537	34.163	26.487	47.805	30.128	42.68	28.312
25.578	35.531	34.427	25.125	40.267	42.837	25.108	43.529	24.721	26.527	34.159	26.471	47.796	30.113	42.675	28.307
25.566	35.52	34.416	25.12	40.261	42.833	25.102	43.524	24.712	26.518	34.155	26.454	47.787	30.099	42.67	28.301
25.553	35.508	34.404	25.115	40.254	42.83	25.096	43.52	24.704	26.508	34.151	26.438	47.778	30.084	42.666	28.295
25.541	35.496	34.393	25.11	40.248	42.826	25.09	43.515	24.695	26.498	34.147	26.422	47.769	30.07	42.661	28.289
25.529	35.485	34.382	25.105	40.241	42.823	25.084	43.511	24.686	26.488	34.143	26.405	47.76	30.055	42.657	28.284
25.517	35.473	34.37	25.1	40.234	42.819	25.078	43.506	24.677	26.478	34.139	26.389	47.751	30.041	42.652	28.278
25.505	35.462	34.359	25.096	40.228	42.816	25.072	43.502	24.669	26.468	34.135	26.373	47.742	30.026	42.647	28.272
25.493	35.45	34.347	25.091	40.221	42.812	25.066	43.497	24.66	26.459	34.131	26.356	47.732	30.012	42.643	28.267
25.481	35.439	34.336	25.086	40.214	42.809	25.06	43.493	24.651	26.449	34.127	26.34	47.723	29.998	42.638	28.261
25.469	35.427	34.324	25.081	40.208	42.805	25.054	43.488	24.643	26.439	34.123	26.324	47.714	29.983	42.633	28.255
25.457	35.416	34.313	25.076	40.201	42.802	25.048	43.484	24.634	26.429	34.119	26.307	47.705	29.969	42.629	28.25
25.444	35.404	34.301	25.071	40.195	42.798	25.041	43.479	24.625	26.419	34.115	26.291	47.696	29.954	42.624	28.244
25.432	35.393	34.29	25.066	40.188	42.795	25.035	43.475	24.617	26.41	34.111	26.275	47.687	29.94	42.619	28.238
25.42	35.381	34.279	25.061	40.181	42.792	25.029	43.47	24.608	26.4	34.107	26.259	47.678	29.926	42.615	28.232
25.408	35.37	34.267	25.056	40.175	42.788	25.023	43.466	24.599	26.39	34.103	26.242	47.669	29.911	42.61	28.227
25.396	35.358	34.256	25.052	40.168	42.785	25.017	43.462	24.591	26.38	34.099	26.226	47.66	29.897	42.606	28.221
25.384	35.347	34.244	25.047	40.162	42.781	25.011	43.457	24.582	26.37	34.095	26.21	47.651	29.883	42.601	28.215
25.372	35.335	34.233	25.042	40.155	42.778	25.005	43.453	24.573	26.361	34.091	26.194	47.641	29.868	42.596	28.21
25.36	35.324	34.222	25.037	40.148	42.774	24.999	43.448	24.564	26.351	34.087	26.178	47.632	29.854	42.592	28.204
25.348	35.313	34.21	25.032	40.142	42.771	24.993	43.444	24.556	26.341	34.083	26.161	47.623	29.84	42.587	28.198
25.336	35.301	34.199	25.027	40.135	42.767	24.987	43.439	24.547	26.332	34.079	26.145	47.614	29.825	42.582	28.193
25.324	35.29	34.187	25.022	40.129	42.764	24.981	43.435	24.539	26.322	34.075	26.129	47.605	29.811	42.578	28.187
25.312	35.278	34.176	25.017	40.122	42.76	24.975	43.43	24.53	26.312	34.071	26.113	47.596	29.797	42.573	28.181
25.3	35.267	34.165	25.013	40.116	42.757	24.969	43.426	24.521	26.302	34.067	26.097	47.587	29.783	42.568	28.176
25.288	35.256	34.153	25.008	40.109	42.753	24.963	43.421	24.513	26.293	34.063	26.081	47.578	29.768	42.564	28.17
25.276	35.244	34.142	25.003	40.102	42.75	24.957	43.417	24.504	26.283	34.059	26.065	47.569	29.754	42.559	28.164
25.264	35.233	34.131	24.998	40.096	42.746	24.951	43.412	24.495	26.273	34.055	26.049	47.56	29.74	42.555	28.159
25.253	35.222	34.119	24.993	40.089	42.743	24.945	43.408	24.487	26.264	34.052	26.033	47.551	29.726	42.55	28.153
25.241	35.21	34.108	24.988	40.083	42.739	24.939	43.403	24.478	26.254	34.048	26.017	47.542	29.711	42.545	28.147
25.229	35.199	34.097	24.983	40.076	42.736	24.933	43.399	24.469	26.244	34.044	26.001	47.533	29.697	42.541	28.142
25.217	35.188	34.085	24.978	40.07	42.732	24.927	43.394	24.461	26.234	34.04	25.985	47.524	29.683	42.536	28.136
25.205	35.177	34.074	24.974	40.063	42.729	24.921	43.39	24.452	26.225	34.036	25.969	47.515	29.669	42.531	28.13
25.193	35.165	34.063	24.969	40.056	42.725	24.915	43.386	24.443	26.215	34.032	25.953	47.506	29.655	42.527	28.125
25.181	35.154	34.051	24.964	40.05	42.722	24.909	43.381	24.435	26.205	34.028	25.937	47.496	29.641	42.522	28.119
25.169	35.143	34.04	24.959	40.043	42.719	24.903	43.377	24.426	26.196	34.024	25.921	47.487	29.627	42.517	28.113
25.157	35.132	34.029	24.954	40.037	42.715	24.897	43.372	24.418	26.186	34.02	25.905	47.478	29.612	42.513	28.108
25.145	35.12	34.018	24.949	40.03	42.712	24.891	43.368	24.409	26.177	34.016	25.889	47.469	29.598	42.508	28.102
25.134	35.109	34.006	24.945	40.024	42.708	24.885	43.363	24.4	26.167	34.012	25.873	47.46	29.584	42.504	28.096
25.122	35.098	33.995	24.94	40.017	42.705	24.879	43.359	24.392	26.157	34.008	25.857	47.451	29.57	42.499	28.091
25.11	35.087	33.984	24.935	40.011	42.701	24.873	43.354	24.383	26.148	34.004	25.842	47.442	29.556	42.494	28.085
25.098	35.076	33.973	24.93	40.004	42.698	24.867	43.35	24.375	26.138	34	25.826	47.433	29.542	42.49	28.079
25.086	35.064	33.961	24.925	39.997	42.694	24.861	43.345	24.366	26.128	33.996	25.81	47.424	29.528	42.485	28.074
25.074	35.053	33.95	24.92	39.991	42.691	24.855	43.341	24.357	26.119	33.992	25.794	47.415	29.514	42.48	28.068
25.063	35.042	33.939	24.916	39.984	42.687	24.849	43.336	24.349	26.109	33.988	25.778	47.406	29.5	42.476	28.062
25.051	35.031	33.928	24.911	39.978	42.684	24.843	43.332	24.34	26.1	33.984	25.763	47.397	29.486	42.471	28.057
25.039	35.02	33.916	24.906	39.971	42.68	24.837	43.328	24.332	26.09	33.98	25.747	47.388	29.472	42.467	28.051
25.027	35.009	33.905	24.901	39.965	42.677	24.831	43.323	24.323	26.08	33.976	25.731	47.379	29.458	42.462	28.045
25.016	34.998	33.894	24.896	39.958	42.673	24.825	43.319	24.314	26.071	33.972	25.715	47.37	29.444	42.457	28.04
25.004	34.987	33.883	24.891	39.952	42.67	24.819	43.314	24.306	26.061	33.968	25.7	47.361	29.43	42.453	28.034
24.992	34.976	33.871	24.887	39.945	42.667	24.813	43.31	24.297	26.052	33.964	25.684	47.352	29.416	42.448	28.029
24.98	34.964	33.86	24.882	39.939	42.663	24.807	43.305	24.289	26.042	33.96	25.668	47.343	29.402	42.444	28.023
24.969	34.953	33.849	24.877	39.932	42.66	24.801	43.301	24.28	26.033	33.956	25.653	47.334	29.388	42.439	28.017
24.957	34.942	33.838	24.872	39.926	42.656	24.795	43.296	24.272	26.023	33.952	25.637	47.325	29.374	42.434	28.012
24.945	34.931	33.827	24.867	39.919	42.653	24.789	43.292	24.263	26.014	33.948	25.621	47.316	29.361	42.43	28.006
24.933	34.92	33.815	24.862	39.912	42.649	24.783	43.288	24.254	26.004	33.944	25.606	47.307	29.347	42.425	28
24.922	34.909	33.804	24.858	39.906	42.646	24.777	43.283	24.246	25.995	33.941	25.59	47.298	29.333	42.42	27.995
24.91	34.898	33.793	24.853	39.899	42.642	24.771	43.279	24.237	25.985	33.937	25.574	47.289	29.319	42.416	27.989
24.898	34.887	33.782	24.848	39.893	42.639	24.765	43.274	24.229	25.976	33.933	25.559	47.28	29.305	42.411	27.984
24.887	34.876	33.771	24.843	39.886	42.635	24.759	43.27	24.22	25.966	33.929	25.543	47.271	29.291	42.407	27.978
24.875	34.865	33.76	24.838	39.88	42.632	24.753	43.265	24.212	25.956	33.925	25.528	47.263	29.277	42.402	27.972
24.882	34.868	33.767	24.841	39.887	42.633	24.759	43.267	24.215	25.96	33.929	25.535	47.264	29.285	42.403	27.978
24.888	34.87	33.775	24.844	39.894	42.634	24.766	43.268	24.218	25.964	33.934	25.541	47.265	29.293	42.405	27.984
24.895	34.872	33.782	24.846	39.901	42.635	24.772	43.27	24.22	25.968	33.939	25.548	47.266	29.301	42.406	27.99
24.901	34.874	33.79	24.849	39.907	42.636	24.778	43.272	24.223	25.972	33.943	25.555	47.267	29.308	42.408	27.996
24.908	34.876	33.797	24.851	39.914	42.638	24.784	43.273	24.226	25.976	33.948	25.562	47.268	29.316	42.409	28.002
24.896	34.865	33.786	24.846	39.908	42.634	24.778	43.269	24.218	25.967	33.944	25.546	47.259	29.302	42.405	27.997
24.884	34.854	33.775	24.842	39.901	42.631	24.772	43.264	24.209	25.957	33.94	25.531	47.25	29.288	42.4	27.991
24.873	34.844	33.764	24.837	39.895	42.627	24.766	43.26	24.201	25.948	33.936	25.515	47.241	29.275	42.395	27.985
24.861	34.833	33.753	24.832	39.888	42.624	24.76	43.255	24.192	25.938	33.932	25.499	47.232	29.261	42.391	27.98
24.849	34.822	33.741	24.827	39.882	42.62	24.754	43.251	24.184	25.929	33.928	25.484	47.223	29.247	42.386	27.974
24.838	34.811	33.73	24.822	39.875	42.617	24.748	43.246	24.175	25.919	33.924	25.468	47.214	29.233	42.382	27.968
24.826	34.8	33.719	24.818	39.869	42.613	24.742	43.242	24.166	25.91	33.92	25.453	47.205	29.219	42.377	27.963
24.814	34.789	33.708	24.813	39.862	42.61	24.736	43.238	24.158	25.9	33.916	25.438	47.196	29.206	42.372	27.957
24.803	34.778	33.697	24.808	39.856	42.606	24.73	43.233	24.149	25.891	33.912	25.422	47.187	29.192	42.368	27.952
24.791	34.767	33.686	24.803	39.849	42.603	24.724	43.229	24.141	25.881	33.908	25.407	47.178	29.178	42.363	27.946
24.78	34.756	33.675	24.798	39.843	42.6	24.718	43.224	24.132	25.872	33.904	25.391	47.169	29.164	42.359	27.94
24.768	34.746	33.664	24.794	39.836	42.596	24.713	43.22	24.124	25.862	33.901	25.376	47.16	29.151	42.354	27.935
24.756	34.735	33.652	24.789	39.83	42.593	24.707	43.215	24.115	25.853	33.897	25.36	47.151	29.137	42.349	27.929
24.745	34.724	33.641	24.784	39.823	42.589	24.701	43.211	24.107	25.844	33.893	25.345	47.142	29.123	42.345	27.924
24.733	34.713	33.63	24.779	39.817	42.586	24.695	43.206	24.098	25.834	33.889	25.33	47.133	29.11	42.34	27.918
24.722	34.702	33.619	24.774	39.81	42.582	24.689	43.202	24.09	25.825	33.885	25.314	47.125	29.096	42.336	27.912
24.71	34.692	33.608	24.77	39.804	42.579	24.683	43.198	24.081	25.815	33.881	25.299	47.116	29.082	42.331	27.907
24.699	34.681	33.597	24.765	39.797	42.575	24.677	43.193	24.073	25.806	33.877	25.284	47.107	29.069	42.326	27.901
24.687	34.67	33.586	24.76	39.791	42.572	24.671	43.189	24.064	25.797	33.873	25.268	47.098	29.055	42.322	27.896
24.675	34.659	33.575	24.755	39.784	42.569	24.665	43.184	24.056	25.787	33.869	25.253	47.089	29.041	42.317	27.89
24.664	34.648	33.564	24.751	39.778	42.565	24.659	43.18	24.047	25.778	33.865	25.238	47.08	29.028	42.313	27.884
24.652	34.638	33.553	24.746	39.771	42.562	24.653	43.175	24.039	25.768	33.861	25.223	47.071	29.014	42.308	27.879
24.641	34.627	33.542	24.741	39.765	42.558	24.647	43.171	24.031	25.759	33.857	25.207	47.062	29.001	42.303	27.873
24.629	34.616	33.531	24.736	39.758	42.555	24.642	43.167	24.022	25.75	33.853	25.192	47.053	28.987	42.299	27.868
24.618	34.606	33.52	24.732	39.752	42.551	24.636	43.162	24.014	25.74	33.849	25.177	47.044	28.974	42.294	27.862
24.606	34.595	33.509	24.727	39.745	42.548	24.63	43.158	24.005	25.731	33.845	25.162	47.036	28.96	42.29	27.856
24.595	34.584	33.498	24.722	39.739	42.545	24.624	43.153	23.997	25.722	33.841	25.147	47.027	28.946	42.285	27.851
24.583	34.574	33.486	24.717	39.732	42.541	24.618	43.149	23.988	25.712	33.837	25.131	47.018	28.933	42.28	27.845
24.572	34.563	33.475	24.712	39.726	42.538	24.612	43.144	23.98	25.703	33.834	25.116	47.009	28.919	42.276	27.84
24.561	34.552	33.464	24.708	39.719	42.534	24.606	43.14	23.971	25.694	33.83	25.101	47	28.906	42.271	27.834
24.549	34.542	33.453	24.703	39.713	42.531	24.6	43.136	23.963	25.684	33.826	25.086	46.991	28.892	42.267	27.828
24.538	34.531	33.442	24.698	39.707	42.527	24.594	43.131	23.954	25.675	33.822	25.071	46.982	28.879	42.262	27.823
24.526	34.52	33.431	24.693	39.7	42.524	24.589	43.127	23.946	25.666	33.818	25.056	46.973	28.865	42.257	27.817
24.515	34.51	33.42	24.689	39.694	42.52	24.583	43.122	23.938	25.656	33.814	25.041	46.965	28.852	42.253	27.812
24.503	34.499	33.409	24.684	39.687	42.517	24.577	43.118	23.929	25.647	33.81	25.026	46.956	28.838	42.248	27.806
24.492	34.489	33.398	24.679	39.681	42.514	24.571	43.114	23.921	25.638	33.806	25.011	46.947	28.825	42.244	27.801
24.481	34.478	33.388	24.674	39.674	42.51	24.565	43.109	23.912	25.628	33.802	24.996	46.938	28.812	42.239	27.795
24.469	34.467	33.377	24.67	39.668	42.507	24.559	43.105	23.904	25.619	33.798	24.981	46.929	28.798	42.234	27.789
24.458	34.457	33.366	24.665	39.661	42.503	24.553	43.1	23.895	25.61	33.794	24.965	46.92	28.785	42.23	27.784
24.446	34.446	33.355	24.66	39.655	42.5	24.547	43.096	23.887	25.6	33.79	24.95	46.911	28.771	42.225	27.778
24.435	34.436	33.344	24.656	39.648	42.496	24.542	43.091	23.879	25.591	33.786	24.936	46.903	28.758	42.221	27.773
24.424	34.425	33.333	24.651	39.642	42.493	24.536	43.087	23.87	25.582	33.782	24.921	46.894	28.745	42.216	27.767
24.412	34.415	33.322	24.646	39.636	42.49	24.53	43.083	23.862	25.573	33.778	24.906	46.885	28.731	42.211	27.762
24.401	34.404	33.311	24.641	39.629	42.486	24.524	43.078	23.853	25.563	33.775	24.891	46.876	28.718	42.207	27.756
24.39	34.394	33.3	24.637	39.623	42.483	24.518	43.074	23.845	25.554	33.771	24.876	46.867	28.705	42.202	27.75
24.378	34.383	33.289	24.632	39.616	42.479	24.512	43.069	23.836	25.545	33.767	24.861	46.858	28.691	42.198	27.745
24.367	34.373	33.278	24.627	39.61	42.476	24.506	43.065	23.828	25.536	33.763	24.846	46.849	28.678	42.193	27.739
24.356	34.362	33.267	24.622	39.603	42.473	24.501	43.061	23.82	25.526	33.759	24.831	46.841	28.665	42.189	27.734
24.344	34.352	33.256	24.618	39.597	42.469	24.495	43.056	23.811	25.517	33.755	24.816	46.832	28.651	42.184	27.728
24.333	34.341	33.245	24.613	39.591	42.466	24.489	43.052	23.803	25.508	33.751	24.801	46.823	28.638	42.179	27.723
24.322	34.331	33.234	24.608	39.584	42.462	24.483	43.047	23.795	25.499	33.747	24.786	46.814	28.625	42.175	27.717
24.31	34.321	33.224	24.604	39.578	42.459	24.477	43.043	23.786	25.49	33.743	24.772	46.805	28.611	42.17	27.711
24.299	34.31	33.213	24.599	39.571	42.455	24.471	43.039	23.778	25.48	33.739	24.757	46.797	28.598	42.166	27.706
24.288	34.3	33.202	24.594	39.565	42.452	24.466	43.034	23.769	25.471	33.735	24.742	46.788	28.585	42.161	27.7
24.277	34.289	33.191	24.589	39.558	42.449	24.46	43.03	23.761	25.462	33.731	24.727	46.779	28.572	42.156	27.695
24.265	34.279	33.18	24.585	39.552	42.445	24.454	43.025	23.753	25.453	33.727	24.712	46.77	28.559	42.152	27.689
24.254	34.269	33.169	24.58	39.546	42.442	24.448	43.021	23.744	25.444	33.723	24.698	46.761	28.545	42.147	27.684
24.243	34.258	33.158	24.575	39.539	42.438	24.442	43.017	23.736	25.434	33.72	24.683	46.753	28.532	42.143	27.678
24.232	34.248	33.147	24.571	39.533	42.435	24.437	43.012	23.728	25.425	33.716	24.668	46.744	28.519	42.138	27.673
24.22	34.238	33.137	24.566	39.526	42.432	24.431	43.008	23.719	25.416	33.712	24.654	46.735	28.506	42.134	27.667
24.209	34.227	33.126	24.561	39.52	42.428	24.425	43.003	23.711	25.407	33.708	24.639	46.726	28.493	42.129	27.662
24.198	34.217	33.115	24.556	39.514	42.425	24.419	42.999	23.702	25.398	33.704	24.624	46.717	28.48	42.124	27.656
24.187	34.207	33.104	24.552	39.507	42.421	24.413	42.995	23.694	25.389	33.7	24.609	46.709	28.466	42.12	27.65
24.176	34.196	33.093	24.547	39.501	42.418	24.407	42.99	23.686	25.38	33.696	24.595	46.7	28.453	42.115	27.645
24.164	34.186	33.082	24.542	39.494	42.414	24.402	42.986	23.677	25.37	33.692	24.58	46.691	28.44	42.111	27.639
24.153	34.176	33.072	24.538	39.488	42.411	24.396	42.981	23.669	25.361	33.688	24.566	46.682	28.427	42.106	27.634
24.142	34.166	33.061	24.533	39.482	42.408	24.39	42.977	23.661	25.352	33.684	24.551	46.673	28.414	42.101	27.628
24.131	34.155	33.05	24.528	39.475	42.404	24.384	42.973	23.652	25.343	33.68	24.536	46.665	28.401	42.097	27.623
24.12	34.145	33.039	24.524	39.469	42.401	24.378	42.968	23.644	25.334	33.677	24.522	46.656	28.388	42.092	27.617
24.109	34.135	33.028	24.519	39.462	42.397	24.373	42.964	23.636	25.325	33.673	24.507	46.647	28.375	42.088	27.612
24.098	34.125	33.018	24.514	39.456	42.394	24.367	42.959	23.627	25.316	33.669	24.493	46.638	28.362	42.083	27.606
24.086	34.114	33.007	24.51	39.45	42.391	24.361	42.955	23.619	25.307	33.665	24.478	46.63	28.349	42.079	27.601
24.075	34.104	32.996	24.505	39.443	42.387	24.355	42.951	23.611	25.298	33.661	24.464	46.621	28.336	42.074	27.595
24.064	34.094	32.985	24.5	39.437	42.384	24.349	42.946	23.602	25.288	33.657	24.449	46.612	28.323	42.069	27.59
24.053	34.084	32.974	24.496	39.43	42.38	24.344	42.942	23.594	25.279	33.653	24.435	46.603	28.31	42.065	27.584
24.042	34.074	32.964	24.491	39.424	42.377	24.338	42.937	23.586	25.27	33.649	24.42	46.595	28.297	42.06	27.579
24.031	34.064	32.953	24.486	39.418	42.374	24.332	42.933	23.578	25.261	33.645	24.406	46.586	28.284	42.056	27.573
24.02	34.053	32.942	24.482	39.411	42.37	24.326	42.929	23.569	25.252	33.641	24.391	46.577	28.271	42.051	27.568
24.009	34.043	32.931	24.477	39.405	42.367	24.321	42.924	23.561	25.243	33.637	24.377	46.568	28.258	42.047	27.562
23.998	34.033	32.921	24.472	39.399	42.363	24.315	42.92	23.553	25.234	33.634	24.362	46.56	28.245	42.042	27.557
23.987	34.023	32.91	24.468	39.392	42.36	24.309	42.916	23.544	25.225	33.63	24.348	46.551	28.232	42.038	27.551
23.976	34.013	32.899	24.463	39.386	42.357	24.303	42.911	23.536	25.216	33.626	24.333	46.542	28.219	42.033	27.546
23.965	34.003	32.888	24.458	39.379	42.353	24.298	42.907	23.528	25.207	33.622	24.319	46.533	28.206	42.028	27.54
23.953	33.993	32.878	24.454	39.373	42.35	24.292	42.902	23.519	25.198	33.618	24.305	46.525	28.193	42.024	27.535
23.942	33.983	32.867	24.449	39.367	42.346	24.286	42.898	23.511	25.189	33.614	24.29	46.516	28.18	42.019	27.529
23.931	33.973	32.856	24.444	39.36	42.343	24.28	42.894	23.503	25.18	33.61	24.276	46.507	28.167	42.015	27.524
23.92	33.963	32.846	24.44	39.354	42.34	24.275	42.889	23.495	25.171	33.606	24.262	46.499	28.154	42.01	27.518
23.909	33.952	32.835	24.435	39.348	42.336	24.269	42.885	23.486	25.162	33.602	24.247	46.49	28.142	42.006	27.513
23.898	33.942	32.824	24.43	39.341	42.333	24.263	42.88	23.478	25.153	33.598	24.233	46.481	28.129	42.001	27.507
23.887	33.932	32.813	24.426	39.335	42.329	24.257	42.876	23.47	25.144	33.594	24.219	46.472	28.116	41.996	27.502
23.876	33.922	32.803	24.421	39.329	42.326	24.252	42.872	23.462	25.135	33.591	24.204	46.464	28.103	41.992	27.496
23.865	33.912	32.792	24.416	39.322	42.323	24.246	42.867	23.453	25.126	33.587	24.19	46.455	28.09	41.987	27.491
23.854	33.902	32.781	24.412	39.316	42.319	24.24	42.863	23.445	25.117	33.583	24.176	46.446	28.077	41.983	27.485
23.844	33.892	32.771	24.407	39.31	42.316	24.234	42.859	23.437	25.108	33.579	24.162	46.438	28.065	41.978	27.48
23.833	33.882	32.76	24.402	39.303	42.312	24.229	42.854	23.429	25.099	33.575	24.147	46.429	28.052	41.974	27.474
23.822	33.872	32.749	24.398	39.297	42.309	24.223	42.85	23.42	25.09	33.571	24.133	46.42	28.039	41.969	27.469
23.811	33.863	32.739	24.393	39.291	42.306	24.217	42.845	23.412	25.081	33.567	24.119	46.411	28.026	41.965	27.463
23.8	33.853	32.728	24.389	39.284	42.302	24.211	42.841	23.404	25.072	33.563	24.105	46.403	28.013	41.96	27.458
23.789	33.843	32.717	24.384	39.278	42.299	24.206	42.837	23.396	25.063	33.559	24.091	46.394	28.001	41.955	27.452
23.778	33.833	32.707	24.379	39.272	42.296	24.2	42.832	23.387	25.054	33.556	24.076	46.385	27.988	41.951	27.447
23.767	33.823	32.696	24.375	39.265	42.292	24.194	42.828	23.379	25.045	33.552	24.062	46.377	27.975	41.946	27.441
23.756	33.813	32.685	24.37	39.259	42.289	24.188	42.824	23.371	25.036	33.548	24.048	46.368	27.963	41.942	27.436
23.745	33.803	32.675	24.365	39.253	42.285	24.183	42.819	23.363	25.027	33.544	24.034	46.359	27.95	41.937	27.43
23.734	33.793	32.664	24.361	39.246	42.282	24.177	42.815	23.354	25.019	33.54	24.02	46.351	27.937	41.933	27.425
23.723	33.783	32.654	24.356	39.24	42.279	24.171	42.81	23.346	25.01	33.536	24.006	46.342	27.924	41.928	27.419
23.713	33.773	32.643	24.351	39.234	42.275	24.166	42.806	23.338	25.001	33.532	23.992	46.333	27.912	41.924	27.414
23.702	33.763	32.632	24.347	39.227	42.272	24.16	42.802	23.33	24.992	33.528	23.978	46.325	27.899	41.919	27.408
23.691	33.754	32.622	24.342	39.221	42.268	24.154	42.797	23.322	24.983	33.524	23.964	46.316	27.887	41.914	27.403
23.68	33.744	32.611	24.338	39.215	42.265	24.149	42.793	23.313	24.974	33.521	23.95	46.307	27.874	41.91	27.397
23.669	33.734	32.601	24.333	39.208	42.262	24.143	42.789	23.305	24.965	33.517	23.935	46.299	27.861	41.905	27.392
23.658	33.724	32.59	24.328	39.202	42.258	24.137	42.784	23.297	24.956	33.513	23.921	46.29	27.849	41.901	27.386
23.647	33.714	32.579	24.324	39.196	42.255	24.131	42.78	23.289	24.947	33.509	23.907	46.281	27.836	41.896	27.381
23.637	33.705	32.569	24.319	39.189	42.252	24.126	42.776	23.281	24.939	33.505	23.893	46.273	27.823	41.892	27.375
23.626	33.695	32.558	24.315	39.183	42.248	24.12	42.771	23.272	24.93	33.501	23.88	46.264	27.811	41.887	27.37
23.615	33.685	32.548	24.31	39.177	42.245	24.114	42.767	23.264	24.921	33.497	23.866	46.256	27.798	41.883	27.365
23.604	33.675	32.537	24.305	39.17	42.241	24.109	42.763	23.256	24.912	33.493	23.852	46.247	27.786	41.878	27.359
23.593	33.665	32.527	24.301	39.164	42.238	24.103	42.758	23.248	24.903	33.489	23.838	46.238	27.773	41.873	27.354
23.583	33.656	32.516	24.296	39.158	42.235	24.097	42.754	23.24	24.894	33.486	23.824	46.23	27.761	41.869	27.348
23.572	33.646	32.506	24.292	39.152	42.231	24.092	42.749	23.231	24.885	33.482	23.81	46.221	27.748	41.864	27.343
23.561	33.636	32.495	24.287	39.145	42.228	24.086	42.745	23.223	24.877	33.478	23.796	46.212	27.736	41.86	27.337
23.55	33.626	32.484	24.282	39.139	42.225	24.08	42.741	23.215	24.868	33.474	23.782	46.204	27.723	41.855	27.332
23.54	33.617	32.474	24.278	39.133	42.221	24.075	42.736	23.207	24.859	33.47	23.768	46.195	27.711	41.851	27.326
23.529	33.607	32.463	24.273	39.126	42.218	24.069	42.732	23.199	24.85	33.466	23.754	46.186	27.698	41.846	27.321
23.518	33.597	32.453	24.269	39.12	42.214	24.063	42.728	23.191	24.841	33.462	23.74	46.178	27.686	41.842	27.315
23.507	33.588	32.442	24.264	39.114	42.211	24.058	42.723	23.182	24.833	33.458	23.727	46.169	27.673	41.837	27.31
23.497	33.578	32.432	24.259	39.107	42.208	24.052	42.719	23.174	24.824	33.455	23.713	46.161	27.661	41.833	27.305
23.504	33.58	32.441	24.262	39.115	42.209	24.058	42.721	23.178	24.828	33.459	23.72	46.162	27.669	41.834	27.311
23.511	33.583	32.45	24.265	39.122	42.21	24.064	42.722	23.182	24.832	33.464	23.728	46.164	27.677	41.836	27.317
23.518	33.585	32.459	24.267	39.129	42.212	24.071	42.724	23.186	24.836	33.469	23.735	46.166	27.686	41.838	27.323
23.525	33.588	32.468	24.27	39.136	42.213	24.077	42.726	23.19	24.84	33.474	23.742	46.168	27.694	41.84	27.33
23.532	33.59	32.477	24.273	39.144	42.214	24.083	42.727	23.194	24.844	33.479	23.75	46.169	27.702	41.841	27.336
23.539	33.592	32.486	24.275	39.151	42.215	24.09	42.729	23.198	24.848	33.484	23.757	46.171	27.711	41.843	27.342
23.545	33.595	32.495	24.278	39.158	42.217	24.096	42.73	23.202	24.852	33.489	23.765	46.173	27.719	41.845	27.348
23.552	33.597	32.503	24.281	39.165	42.218	24.102	42.732	23.206	24.856	33.494	23.772	46.175	27.727	41.847	27.355
23.559	33.6	32.512	24.283	39.172	42.219	24.108	42.734	23.21	24.86	33.498	23.779	46.177	27.736	41.848	27.361
23.566	33.602	32.521	24.286	39.18	42.22	24.115	42.735	23.214	24.864	33.503	23.787	46.178	27.744	41.85	27.367
23.573	33.604	32.53	24.289	39.187	42.222	24.121	42.737	23.218	24.868	33.508	23.794	46.18	27.752	41.852	27.373
23.58	33.607	32.539	24.291	39.194	42.223	24.127	42.739	23.222	24.872	33.513	23.801	46.182	27.761	41.854	27.38
23.587	33.609	32.548	24.294	39.201	42.224	24.133	42.74	23.225	24.876	33.518	23.809	46.184	27.769	41.856	27.386
23.594	33.612	32.557	24.297	39.208	42.225	24.14	42.742	23.229	24.88	33.523	23.816	46.185	27.777	41.857	27.392
23.601	33.614	32.566	24.299	39.216	42.227	24.146	42.744	23.233	24.884	33.528	23.824	46.187	27.786	41.859	27.398
23.608	33.616	32.574	24.302	39.223	42.228	24.152	42.745	23.237	24.888	33.532	23.831	46.189	27.794	41.861	27.405
23.615	33.619	32.583	24.304	39.23	42.229	24.158	42.747	23.241	24.892	33.537	23.838	46.191	27.802	41.863	27.411
23.622	33.621	32.592	24.307	39.237	42.231	24.165	42.748	23.245	24.896	33.542	23.846	46.192	27.811	41.864	27.417
23.629	33.624	32.601	24.31	39.244	42.232	24.171	42.75	23.249	24.9	33.547	23.853	46.194	27.819	41.866	27.423
23.636	33.626	32.61	24.312	39.252	42.233	24.177	42.752	23.253	24.904	33.552	23.86	46.196	27.827	41.868	27.429
23.643	33.628	32.618	24.315	39.259	42.234	24.183	42.753	23.257	24.908	33.557	23.868	46.198	27.835	41.87	27.436
23.65	33.631	32.627	24.318	39.266	42.236	24.19	42.755	23.26	24.913	33.561	23.875	46.199	27.844	41.871	27.442
23.657	33.633	32.636	24.32	39.273	42.237	24.196	42.757	23.264	24.917	33.566	23.882	46.201	27.852	41.873	27.448
23.664	33.636	32.645	24.323	39.28	42.238	24.202	42.758	23.268	24.921	33.571	23.89	46.203	27.86	41.875	27.454
23.671	33.638	32.653	24.326	39.287	42.239	24.208	42.76	23.272	24.925	33.576	23.897	46.205	27.869	41.877	27.46
23.677	33.64	32.662	24.328	39.295	42.241	24.215	42.762	23.276	24.929	33.581	23.904	46.206	27.877	41.878	27.467
23.684	33.643	32.671	24.331	39.302	42.242	24.221	42.763	23.28	24.933	33.586	23.912	46.208	27.885	41.88	27.473
23.691	33.645	32.68	24.334	39.309	42.243	24.227	42.765	23.284	24.937	33.59	23.919	46.21	27.893	41.882	27.479
23.698	33.648	32.688	24.336	39.316	42.244	24.233	42.766	23.287	24.941	33.595	23.926	46.212	27.902	41.884	27.485
23.705	33.65	32.697	24.339	39.323	42.246	24.24	42.768	23.291	24.945	33.6	23.934	46.213	27.91	41.885	27.491
23.712	33.652	32.706	24.342	39.33	42.247	24.246	42.77	23.295	24.949	33.605	23.941	46.215	27.918	41.887	27.498
23.719	33.655	32.714	24.344	39.337	42.248	24.252	42.771	23.299	24.953	33.61	23.948	46.217	27.926	41.889	27.504
23.726	33.657	32.723	24.347	39.344	42.249	24.258	42.773	23.303	24.957	33.615	23.956	46.219	27.935	41.891	27.51
23.733	33.659	32.732	24.349	39.352	42.251	24.265	42.775	23.307	24.961	33.619	23.963	46.22	27.943	41.892	27.516
23.74	33.662	32.74	24.352	39.359	42.252	24.271	42.776	23.311	24.965	33.624	23.97	46.222	27.951	41.894	27.522
23.747	33.664	32.749	24.355	39.366	42.253	24.277	42.778	23.314	24.969	33.629	23.978	46.224	27.959	41.896	27.529
23.754	33.667	32.758	24.357	39.373	42.254	24.283	42.779	23.318	24.973	33.634	23.985	46.225	27.968	41.897	27.535
23.76	33.669	32.766	24.36	39.38	42.256	24.289	42.781	23.322	24.977	33.639	23.992	46.227	27.976	41.899	27.541
23.767	33.671	32.775	24.363	39.387	42.257	24.296	42.783	23.326	24.981	33.643	24	46.229	27.984	41.901	27.547
23.774	33.674	32.784	24.365	39.394	42.258	24.302	42.784	23.33	24.985	33.648	24.007	46.231	27.992	41.903	27.553
23.781	33.676	32.792	24.368	39.401	42.259	24.308	42.786	23.333	24.989	33.653	24.014	46.232	28.001	41.904	27.559
23.77	33.666	32.782	24.363	39.395	42.256	24.302	42.782	23.325	24.98	33.649	24	46.224	27.988	41.9	27.554
23.759	33.657	32.771	24.359	39.389	42.253	24.297	42.777	23.317	24.971	33.645	23.986	46.215	27.975	41.895	27.548
23.748	33.647	32.76	24.354	39.382	42.249	24.291	42.773	23.309	24.962	33.641	23.972	46.206	27.962	41.891	27.543
23.738	33.637	32.75	24.349	39.376	42.246	24.285	42.769	23.301	24.953	33.637	23.958	46.198	27.95	41.886	27.537
23.727	33.627	32.739	24.345	39.37	42.243	24.279	42.764	23.292	24.945	33.633	23.944	46.189	27.937	41.882	27.532
23.716	33.618	32.728	24.34	39.363	42.239	24.274	42.76	23.284	24.936	33.63	23.93	46.181	27.924	41.877	27.526
23.705	33.608	32.718	24.336	39.357	42.236	24.268	42.755	23.276	24.927	33.626	23.916	46.172	27.912	41.873	27.521
23.694	33.598	32.707	24.331	39.35	42.232	24.262	42.751	23.268	24.918	33.622	23.902	46.163	27.899	41.868	27.515
23.683	33.589	32.696	24.326	39.344	42.229	24.256	42.747	23.26	24.909	33.618	23.888	46.155	27.886	41.863	27.51
23.672	33.579	32.686	24.322	39.338	42.226	24.251	42.742	23.251	24.9	33.614	23.874	46.146	27.874	41.859	27.504
23.662	33.569	32.675	24.317	39.331	42.222	24.245	42.738	23.243	24.891	33.61	23.86	46.138	27.861	41.854	27.499
23.651	33.56	32.664	24.312	39.325	42.219	24.239	42.734	23.235	24.883	33.606	23.846	46.129	27.849	41.85	27.493
23.64	33.55	32.654	24.308	39.319	42.216	24.233	42.729	23.227	24.874	33.602	23.832	46.12	27.836	41.845	27.488
23.629	33.54	32.643	24.303	39.312	42.212	24.228	42.725	23.219	24.865	33.598	23.818	46.112	27.823	41.841	27.482
23.618	33.531	32.633	24.299	39.306	42.209	24.222	42.721	23.21	24.856	33.594	23.804	46.103	27.811	41.836	27.477
23.607	33.521	32.622	24.294	39.3	42.205	24.216	42.716	23.202	24.847	33.59	23.79	46.095	27.798	41.832	27.471
23.597	33.512	32.611	24.289	39.293	42.202	24.21	42.712	23.194	24.839	33.587	23.776	46.086	27.786	41.827	27.466
23.586	33.502	32.601	24.285	39.287	42.199	24.205	42.708	23.186	24.83	33.583	23.763	46.077	27.773	41.823	27.46
23.575	33.492	32.59	24.28	39.281	42.195	24.199	42.703	23.178	24.821	33.579	23.749	46.069	27.761	41.818	27.455
23.564	33.483	32.58	24.276	39.274	42.192	24.193	42.699	23.17	24.812	33.575	23.735	46.06	27.748	41.814	27.449
23.554	33.473	32.569	24.271	39.268	42.189	24.188	42.695	23.162	24.803	33.571	23.721	46.052	27.735	41.809	27.444
23.543	33.464	32.558	24.267	39.262	42.185	24.182	42.69	23.153	24.795	33.567	23.707	46.043	27.723	41.804	27.438
23.532	33.454	32.548	24.262	39.255	42.182	24.176	42.686	23.145	24.786	33.563	23.693	46.035	27.71	41.8	27.433
23.521	33.445	32.537	24.257	39.249	42.178	24.17	42.681	23.137	24.777	33.559	23.68	46.026	27.698	41.795	27.428
23.511	33.435	32.527	24.253	39.243	42.175	24.165	42.677	23.129	24.768	33.555	23.666	46.017	27.685	41.791	27.422
23.5	33.426	32.516	24.248	39.236	42.172	24.159	42.673	23.121	24.76	33.552	23.652	46.009	27.673	41.786	27.417
23.489	33.416	32.506	24.244	39.23	42.168	24.153	42.668	23.113	24.751	33.548	23.638	46	27.661	41.782	27.411
23.478	33.407	32.495	24.239	39.224	42.165	24.148	42.664	23.105	24.742	33.544	23.625	45.992	27.648	41.777	27.406
23.468	33.397	32.485	24.234	39.217	42.162	24.142	42.66	23.096	24.733	33.54	23.611	45.983	27.636	41.773	27.4
23.457	33.388	32.474	24.23	39.211	42.158	24.136	42.655	23.088	24.725	33.536	23.597	45.975	27.623	41.768	27.395
23.446	33.378	32.464	24.225	39.205	42.155	24.13	42.651	23.08	24.716	33.532	23.584	45.966	27.611	41.764	27.389
23.436	33.369	32.453	24.221	39.198	42.152	24.125	42.647	23.072	24.707	33.528	23.57	45.957	27.598	41.759	27.384
23.425	33.359	32.443	24.216	39.192	42.148	24.119	42.642	23.064	24.698	33.524	23.556	45.949	27.586	41.755	27.378
23.414	33.35	32.432	24.212	39.186	42.145	24.113	42.638	23.056	24.69	33.52	23.543	45.94	27.574	41.75	27.373
23.404	33.34	32.422	24.207	39.18	42.142	24.108	42.634	23.048	24.681	33.517	23.529	45.932	27.561	41.745	27.367
23.393	33.331	32.411	24.202	39.173	42.138	24.102	42.629	23.04	24.672	33.513	23.515	45.923	27.549	41.741	27.362
23.382	33.321	32.401	24.198	39.167	42.135	24.096	42.625	23.031	24.664	33.509	23.502	45.915	27.537	41.736	27.356
23.372	33.312	32.39	24.193	39.161	42.131	24.091	42.621	23.023	24.655	33.505	23.488	45.906	27.524	41.732	27.351
23.361	33.303	32.38	24.189	39.154	42.128	24.085	42.616	23.015	24.646	33.501	23.474	45.898	27.512	41.727	27.345
23.35	33.293	32.369	24.184	39.148	42.125	24.079	42.612	23.007	24.638	33.497	23.461	45.889	27.5	41.723	27.34
23.34	33.284	32.359	24.18	39.142	42.121	24.074	42.608	22.999	24.629	33.493	23.447	45.881	27.487	41.718	27.335
23.329	33.274	32.348	24.175	39.135	42.118	24.068	42.603	22.991	24.62	33.489	23.434	45.872	27.475	41.714	27.329
23.319	33.265	32.338	24.171	39.129	42.115	24.062	42.599	22.983	24.612	33.485	23.42	45.864	27.463	41.709	27.324
23.308	33.256	32.327	24.166	39.123	42.111	24.057	42.595	22.975	24.603	33.482	23.407	45.855	27.45	41.705	27.318
23.297	33.246	32.317	24.161	39.117	42.108	24.051	42.59	22.967	24.594	33.478	23.393	45.847	27.438	41.7	27.313
23.287	33.237	32.306	24.157	39.11	42.105	24.045	42.586	22.959	24.586	33.474	23.38	45.838	27.426	41.696	27.307
23.276	33.228	32.296	24.152	39.104	42.101	24.04	42.582	22.951	24.577	33.47	23.366	45.83	27.414	41.691	27.302
23.266	33.218	32.285	24.148	39.098	42.098	24.034	42.577	22.942	24.568	33.466	23.353	45.821	27.401	41.687	27.296
23.255	33.209	32.275	24.143	39.091	42.095	24.028	42.573	22.934	24.56	33.462	23.339	45.813	27.389	41.682	27.291
23.245	33.2	32.265	24.139	39.085	42.091	24.023	42.569	22.926	24.551	33.458	23.326	45.804	27.377	41.678	27.286
23.234	33.191	32.254	24.134	39.079	42.088	24.017	42.564	22.918	24.543	33.454	23.312	45.796	27.365	41.673	27.28
23.224	33.181	32.244	24.13	39.073	42.085	24.011	42.56	22.91	24.534	33.451	23.299	45.787	27.353	41.669	27.275
23.213	33.172	32.233	24.125	39.066	42.081	24.006	42.556	22.902	24.525	33.447	23.286	45.779	27.34	41.664	27.269
23.203	33.163	32.223	24.121	39.06	42.078	24	42.551	22.894	24.517	33.443	23.272	45.77	27.328	41.66	27.264
23.192	33.154	32.213	24.116	39.054	42.075	23.994	42.547	22.886	24.508	33.439	23.259	45.762	27.316	41.655	27.258
23.182	33.144	32.202	24.111	39.048	42.071	23.989	42.543	22.878	24.5	33.435	23.245	45.753	27.304	41.65	27.253
23.171	33.135	32.192	24.107	39.041	42.068	23.983	42.539	22.87	24.491	33.431	23.232	45.745	27.292	41.646	27.248
23.161	33.126	32.181	24.102	39.035	42.065	23.978	42.534	22.862	24.482	33.427	23.219	45.736	27.28	41.641	27.242
23.15	33.117	32.171	24.098	39.029	42.061	23.972	42.53	22.854	24.474	33.423	23.205	45.728	27.267	41.637	27.237
23.14	33.107	32.161	24.093	39.022	42.058	23.966	42.526	22.846	24.465	33.42	23.192	45.719	27.255	41.632	27.231
23.129	33.098	32.15	24.089	39.016	42.054	23.961	42.521	22.838	24.457	33.416	23.179	45.711	27.243	41.628	27.226
23.119	33.089	32.14	24.084	39.01	42.051	23.955	42.517	22.83	24.448	33.412	23.165	45.702	27.231	41.623	27.22
23.108	33.08	32.13	24.08	39.004	42.048	23.949	42.513	22.822	24.44	33.408	23.152	45.694	27.219	41.619	27.215
23.098	33.071	32.119	24.075	38.997	42.044	23.944	42.508	22.814	24.431	33.404	23.139	45.685	27.207	41.614	27.21
23.087	33.062	32.109	24.071	38.991	42.041	23.938	42.504	22.806	24.423	33.4	23.126	45.677	27.195	41.61	27.204
23.077	33.052	32.098	24.066	38.985	42.038	23.933	42.5	22.798	24.414	33.396	23.112	45.669	27.183	41.605	27.199
23.066	33.043	32.088	24.062	38.979	42.034	23.927	42.495	22.79	24.405	33.393	23.099	45.66	27.171	41.601	27.193
23.056	33.034	32.078	24.057	38.972	42.031	23.921	42.491	22.782	24.397	33.389	23.086	45.652	27.159	41.596	27.188
23.046	33.025	32.067	24.053	38.966	42.028	23.916	42.487	22.774	24.388	33.385	23.073	45.643	27.147	41.592	27.182
23.035	33.016	32.057	24.048	38.96	42.024	23.91	42.482	22.766	24.38	33.381	23.06	45.635	27.135	41.587	27.177
23.025	33.007	32.047	24.044	38.954	42.021	23.905	42.478	22.758	24.371	33.377	23.046	45.626	27.123	41.583	27.172
23.014	32.998	32.037	24.039	38.947	42.018	23.899	42.474	22.75	24.363	33.373	23.033	45.618	27.111	41.578	27.166
23.004	32.989	32.026	24.035	38.941	42.014	23.893	42.469	22.742	24.354	33.369	23.02	45.609	27.099	41.574	27.161
22.994	32.98	32.016	24.03	38.935	42.011	23.888	42.465	22.734	24.346	33.366	23.007	45.601	27.087	41.569	27.155
22.983	32.97	32.006	24.026	38.929	42.008	23.882	42.461	22.726	24.337	33.362	22.994	45.593	27.075	41.565	27.15
22.973	32.961	31.995	24.021	38.923	42.004	23.877	42.457	22.718	24.329	33.358	22.981	45.584	27.063	41.56	27.145
22.963	32.952	31.985	24.017	38.916	42.001	23.871	42.452	22.71	24.32	33.354	22.968	45.576	27.051	41.556	27.139
22.952	32.943	31.975	24.012	38.91	41.998	23.865	42.448	22.702	24.312	33.35	22.954	45.567	27.039	41.551	27.134
22.942	32.934	31.964	24.008	38.904	41.994	23.86	42.444	22.694	24.303	33.346	22.941	45.559	27.027	41.547	27.128
22.932	32.925	31.954	24.003	38.898	41.991	23.854	42.439	22.686	24.295	33.342	22.928	45.55	27.015	41.542	27.123
22.921	32.916	31.944	23.999	38.891	41.988	23.849	42.435	22.678	24.287	33.339	22.915	45.542	27.003	41.538	27.118
22.911	32.907	31.934	23.994	38.885	41.985	23.843	42.431	22.67	24.278	33.335	22.902	45.534	26.991	41.533	27.112
22.901	32.898	31.923	23.99	38.879	41.981	23.837	42.426	22.662	24.27	33.331	22.889	45.525	26.98	41.529	27.107
22.89	32.889	31.913	23.985	38.873	41.978	23.832	42.422	22.654	24.261	33.327	22.876	45.517	26.968	41.524	27.101
22.88	32.88	31.903	23.981	38.867	41.975	23.826	42.418	22.646	24.253	33.323	22.863	45.508	26.956	41.52	27.096
22.87	32.871	31.893	23.976	38.86	41.971	23.821	42.414	22.638	24.244	33.319	22.85	45.5	26.944	41.515	27.091
22.859	32.862	31.882	23.972	38.854	41.968	23.815	42.409	22.63	24.236	33.315	22.837	45.492	26.932	41.511	27.085
22.849	32.853	31.872	23.967	38.848	41.965	23.81	42.405	22.622	24.228	33.312	22.824	45.483	26.92	41.506	27.08
22.839	32.845	31.862	23.963	38.842	41.961	23.804	42.401	22.614	24.219	33.308	22.811	45.475	26.909	41.502	27.074
22.829	32.836	31.852	23.958	38.835	41.958	23.798	42.396	22.606	24.211	33.304	22.798	45.466	26.897	41.497	27.069
22.818	32.827	31.842	23.954	38.829	41.955	23.793	42.392	22.598	24.202	33.3	22.785	45.458	26.885	41.493	27.064
22.808	32.818	31.831	23.949	38.823	41.951	23.787	42.388	22.59	24.194	33.296	22.773	45.45	26.873	41.488	27.058
22.798	32.809	31.821	23.945	38.817	41.948	23.782	42.383	22.582	24.186	33.292	22.76	45.441	26.861	41.484	27.053
22.788	32.8	31.811	23.94	38.811	41.945	23.776	42.379	22.574	24.177	33.288	22.747	45.433	26.85	41.479	27.048
22.777	32.791	31.801	23.936	38.804	41.941	23.771	42.375	22.566	24.169	33.285	22.734	45.424	26.838	41.475	27.042
22.767	32.782	31.791	23.932	38.798	41.938	23.765	42.371	22.558	24.16	33.281	22.721	45.416	26.826	41.47	27.037
22.757	32.773	31.78	23.927	38.792	41.935	23.76	42.366	22.551	24.152	33.277	22.708	45.408	26.814	41.466	27.031
22.747	32.764	31.77	23.923	38.786	41.931	23.754	42.362	22.543	24.144	33.273	22.695	45.399	26.803	41.461	27.026
22.737	32.756	31.76	23.918	38.78	41.928	23.748	42.358	22.535	24.135	33.269	22.682	45.391	26.791	41.457	27.021
22.726	32.747	31.75	23.914	38.773	41.925	23.743	42.353	22.527	24.127	33.265	22.67	45.383	26.779	41.452	27.015
22.716	32.738	31.74	23.909	38.767	41.921	23.737	42.349	22.519	24.119	33.262	22.657	45.374	26.767	41.448	27.01
22.706	32.729	31.729	23.905	38.761	41.918	23.732	42.345	22.511	24.11	33.258	22.644	45.366	26.756	41.443	27.005
22.696	32.72	31.719	23.9	38.755	41.915	23.726	42.341	22.503	24.102	33.254	22.631	45.358	26.744	41.439	26.999
22.686	32.711	31.709	23.896	38.749	41.912	23.721	42.336	22.495	24.094	33.25	22.618	45.349	26.732	41.434	26.994
22.676	32.703	31.699	23.891	38.743	41.908	23.715	42.332	22.487	24.085	33.246	22.606	45.341	26.721	41.43	26.988
22.665	32.694	31.689	23.887	38.736	41.905	23.71	42.328	22.479	24.077	33.242	22.593	45.333	26.709	41.425	26.983
22.655	32.685	31.679	23.883	38.73	41.902	23.704	42.323	22.471	24.069	33.238	22.58	45.324	26.697	41.421	26.978
22.645	32.676	31.669	23.878	38.724	41.898	23.699	42.319	22.463	24.06	33.235	22.567	45.316	26.686	41.416	26.972
22.635	32.668	31.658	23.874	38.718	41.895	23.693	42.315	22.456	24.052	33.231	22.555	45.307	26.674	41.412	26.967
22.625	32.659	31.648	23.869	38.712	41.892	23.688	42.311	22.448	24.044	33.227	22.542	45.299	26.663	41.407	26.962
22.615	32.65	31.638	23.865	38.706	41.888	23.682	42.306	22.44	24.035	33.223	22.529	45.291	26.651	41.403	26.956
22.605	32.641	31.628	23.86	38.699	41.885	23.677	42.302	22.432	24.027	33.219	22.517	45.282	26.639	41.398	26.951
22.595	32.633	31.618	23.856	38.693	41.882	23.671	42.298	22.424	24.019	33.215	22.504	45.274	26.628	41.394	26.946
22.584	32.624	31.608	23.851	38.687	41.878	23.666	42.293	22.416	24.01	33.212	22.491	45.266	26.616	41.389	26.94
22.574	32.615	31.598	23.847	38.681	41.875	23.66	42.289	22.408	24.002	33.208	22.479	45.258	26.605	41.385	26.935
22.564	32.607	31.588	23.843	38.675	41.872	23.655	42.285	22.4	23.994	33.204	22.466	45.249	26.593	41.38	26.93
22.554	32.598	31.578	23.838	38.669	41.869	23.649	42.281	22.393	23.986	33.2	22.453	45.241	26.582	41.376	26.924
22.544	32.589	31.568	23.834	38.662	41.865	23.644	42.276	22.385	23.977	33.196	22.441	45.233	26.57	41.371	26.919
22.534	32.58	31.557	23.829	38.656	41.862	23.638	42.272	22.377	23.969	33.192	22.428	45.224	26.559	41.367	26.914
22.524	32.572	31.547	23.825	38.65	41.859	23.633	42.268	22.369	23.961	33.189	22.416	45.216	26.547	41.363	26.908
22.514	32.563	31.537	23.82	38.644	41.855	23.627	42.263	22.361	23.953	33.185	22.403	45.208	26.536	41.358	26.903
22.504	32.554	31.527	23.816	38.638	41.852	23.622	42.259	22.353	23.944	33.181	22.391	45.199	26.524	41.354	26.898
22.494	32.546	31.517	23.812	38.632	41.849	23.616	42.255	22.345	23.936	33.177	22.378	45.191	26.513	41.349	26.892
22.484	32.537	31.507	23.807	38.626	41.845	23.611	42.251	22.338	23.928	33.173	22.366	45.183	26.501	41.345	26.887
22.474	32.529	31.497	23.803	38.619	41.842	23.605	42.246	22.33	23.92	33.169	22.353	45.174	26.49	41.34	26.881
22.464	32.52	31.487	23.798	38.613	41.839	23.6	42.242	22.322	23.911	33.166	22.341	45.166	26.478	41.336	26.876
22.454	32.511	31.477	23.794	38.607	41.836	23.594	42.238	22.314	23.903	33.162	22.328	45.158	26.467	41.331	26.871
22.444	32.503	31.467	23.79	38.601	41.832	23.589	42.234	22.306	23.895	33.158	22.316	45.15	26.455	41.327	26.865
22.434	32.494	31.457	23.785	38.595	41.829	23.583	42.229	22.298	23.887	33.154	22.303	45.141	26.444	41.322	26.86
22.424	32.486	31.447	23.781	38.589	41.826	23.578	42.225	22.29	23.879	33.15	22.291	45.133	26.432	41.318	26.855
22.414	32.477	31.437	23.776	38.583	41.822	23.572	42.221	22.283	23.87	33.146	22.278	45.125	26.421	41.313	26.85
22.404	32.468	31.427	23.772	38.576	41.819	23.567	42.216	22.275	23.862	33.143	22.266	45.116	26.41	41.309	26.844
22.394	32.46	31.417	23.768	38.57	41.816	23.561	42.212	22.267	23.854	33.139	22.253	45.108	26.398	41.304	26.839
22.384	32.451	31.407	23.763	38.564	41.812	23.556	42.208	22.259	23.846	33.135	22.241	45.1	26.387	41.3	26.834
22.374	32.443	31.397	23.759	38.558	41.809	23.55	42.204	22.251	23.838	33.131	22.228	45.092	26.376	41.295	26.828
22.364	32.434	31.387	23.754	38.552	41.806	23.545	42.199	22.244	23.83	33.127	22.216	45.083	26.364	41.291	26.823
22.354	32.426	31.377	23.75	38.546	41.803	23.54	42.195	22.236	23.821	33.124	22.204	45.075	26.353	41.286	26.818
22.344	32.417	31.367	23.746	38.54	41.799	23.534	42.191	22.228	23.813	33.12	22.191	45.067	26.341	41.282	26.812
22.334	32.409	31.357	23.741	38.534	41.796	23.529	42.187	22.22	23.805	33.116	22.179	45.059	26.33	41.277	26.807
22.324	32.4	31.347	23.737	38.527	41.793	23.523	42.182	22.212	23.797	33.112	22.167	45.05	26.319	41.273	26.802
22.315	32.392	31.337	23.732	38.521	41.789	23.518	42.178	22.205	23.789	33.108	22.154	45.042	26.308	41.269	26.796
22.305	32.383	31.327	23.728	38.515	41.786	23.512	42.174	22.197	23.781	33.104	22.142	45.034	26.296	41.264	26.791
22.295	32.375	31.317	23.724	38.509	41.783	23.507	42.17	22.189	23.772	33.101	22.13	45.026	26.285	41.26	26.786
22.285	32.366	31.307	23.719	38.503	41.78	23.501	42.165	22.181	23.764	33.097	22.117	45.017	26.274	41.255	26.78
22.275	32.358	31.297	23.715	38.497	41.776	23.496	42.161	22.173	23.756	33.093	22.105	45.009	26.262	41.251	26.775
22.265	32.349	31.287	23.71	38.491	41.773	23.491	42.157	22.166	23.748	33.089	22.093	45.001	26.251	41.246	26.77
22.255	32.341	31.277	23.706	38.485	41.77	23.485	42.153	22.158	23.74	33.085	22.081	44.993	26.24	41.242	26.764
22.245	32.333	31.267	23.702	38.479	41.766	23.48	42.148	22.15	23.732	33.082	22.068	44.984	26.229	41.237	26.759
22.236	32.324	31.257	23.697	38.472	41.763	23.474	42.144	22.142	23.724	33.078	22.056	44.976	26.217	41.233	26.754
22.226	32.316	31.247	23.693	38.466	41.76	23.469	42.14	22.134	23.716	33.074	22.044	44.968	26.206	41.228	26.749
22.216	32.307	31.238	23.689	38.46	41.757	23.463	42.136	22.127	23.708	33.07	22.032	44.96	26.195	41.224	26.743
22.206	32.299	31.228	23.684	38.454	41.753	23.458	42.131	22.119	23.7	33.066	22.019	44.951	26.184	41.219	26.738
22.196	32.291	31.218	23.68	38.448	41.75	23.453	42.127	22.111	23.691	33.063	22.007	44.943	26.173	41.215	26.733
22.186	32.282	31.208	23.675	38.442	41.747	23.447	42.123	22.103	23.683	33.059	21.995	44.935	26.161	41.21	26.727
22.177	32.274	31.198	23.671	38.436	41.743	23.442	42.119	22.096	23.675	33.055	21.983	44.927	26.15	41.206	26.722
22.167	32.266	31.188	23.667	38.43	41.74	23.436	42.114	22.088	23.667	33.051	21.971	44.919	26.139	41.202	26.717
22.157	32.257	31.178	23.662	38.424	41.737	23.431	42.11	22.08	23.659	33.047	21.959	44.91	26.128	41.197	26.711
22.147	32.249	31.168	23.658	38.418	41.734	23.425	42.106	22.072	23.651	33.043	21.947	44.902	26.117	41.193	26.706
22.137	32.24	31.158	23.654	38.412	41.73	23.42	42.102	22.065	23.643	33.04	21.934	44.894	26.106	41.188	26.701
22.128	32.232	31.148	23.649	38.405	41.727	23.415	42.097	22.057	23.635	33.036	21.922	44.886	26.094	41.184	26.696
22.118	32.224	31.139	23.645	38.399	41.724	23.409	42.093	22.049	23.627	33.032	21.91	44.877	26.083	41.179	26.69
22.108	32.216	31.129	23.641	38.393	41.721	23.404	42.089	22.041	23.619	33.028	21.898	44.869	26.072	41.175	26.685
22.098	32.207	31.119	23.636	38.387	41.717	23.398	42.085	22.034	23.611	33.024	21.886	44.861	26.061	41.17	26.68
22.089	32.199	31.109	23.632	38.381	41.714	23.393	42.08	22.026	23.603	33.021	21.874	44.853	26.05	41.166	26.674
22.079	32.191	31.099	23.627	38.375	41.711	23.388	42.076	22.018	23.595	33.017	21.862	44.845	26.039	41.161	26.669
22.069	32.182	31.089	23.623	38.369	41.707	23.382	42.072	22.01	23.587	33.013	21.85	44.837	26.028	41.157	26.664
22.059	32.174	31.079	23.619	38.363	41.704	23.377	42.068	22.003	23.579	33.009	21.838	44.828	26.017	41.153	26.659
22.05	32.166	31.07	23.614	38.357	41.701	23.371	42.063	21.995	23.571	33.005	21.826	44.82	26.006	41.148	26.653
22.04	32.158	31.06	23.61	38.351	41.698	23.366	42.059	21.987	23.563	33.002	21.814	44.812	25.995	41.144	26.648
22.03	32.149	31.05	23.606	38.345	41.694	23.361	42.055	21.98	23.555	32.998	21.802	44.804	25.984	41.139	26.643
22.02	32.141	31.04	23.601	38.339	41.691	23.355	42.051	21.972	23.547	32.994	21.79	44.796	25.973	41.135	26.638
22.011	32.133	31.03	23.597	38.333	41.688	23.35	42.046	21.964	23.539	32.99	21.778	44.787	25.962	41.13	26.632
22.001	32.125	31.02	23.593	38.327	41.685	23.345	42.042	21.956	23.531	32.986	21.766	44.779	25.951	41.126	26.627
21.991	32.116	31.011	23.588	38.321	41.681	23.339	42.038	21.949	23.523	32.983	21.754	44.771	25.94	41.121	26.622
21.982	32.108	31.001	23.584	38.314	41.678	23.334	42.034	21.941	23.515	32.979	21.742	44.763	25.929	41.117	26.616
21.972	32.1	30.991	23.58	38.308	41.675	23.328	42.029	21.933	23.507	32.975	21.73	44.755	25.918	41.112	26.611
21.962	32.092	30.981	23.575	38.302	41.672	23.323	42.025	21.926	23.499	32.971	21.718	44.747	25.907	41.108	26.606
21.953	32.084	30.971	23.571	38.296	41.668	23.318	42.021	21.918	23.491	32.967	21.706	44.738	25.896	41.104	26.601
21.943	32.076	30.962	23.567	38.29	41.665	23.312	42.017	21.91	23.483	32.964	21.694	44.73	25.885	41.099	26.595
21.933	32.067	30.952	23.562	38.284	41.662	23.307	42.013	21.902	23.475	32.96	21.683	44.722	25.874	41.095	26.59
21.924	32.059	30.942	23.558	38.278	41.658	23.302	42.008	21.895	23.467	32.956	21.671	44.714	25.863	41.09	26.585
21.914	32.051	30.932	23.554	38.272	41.655	23.296	42.004	21.887	23.459	32.952	21.659	44.706	25.852	41.086	26.58
21.905	32.043	30.923	23.549	38.266	41.652	23.291	42	21.879	23.451	32.948	21.647	44.698	25.841	41.081	26.574
21.895	32.035	30.913	23.545	38.26	41.649	23.286	41.996	21.872	23.443	32.945	21.635	44.69	25.83	41.077	26.569
21.885	32.027	30.903	23.541	38.254	41.645	23.28	41.991	21.864	23.435	32.941	21.623	44.681	25.819	41.072	26.564
21.876	32.019	30.893	23.536	38.248	41.642	23.275	41.987	21.856	23.427	32.937	21.612	44.673	25.808	41.068	26.559
21.866	32.01	30.884	23.532	38.242	41.639	23.269	41.983	21.849	23.42	32.933	21.6	44.665	25.797	41.064	26.553
21.857	32.002	30.874	23.528	38.236	41.636	23.264	41.979	21.841	23.412	32.93	21.588	44.657	25.787	41.059	26.548
21.847	31.994	30.864	23.524	38.23	41.632	23.259	41.974	21.833	23.404	32.926	21.576	44.649	25.776	41.055	26.543
21.837	31.986	30.854	23.519	38.224	41.629	23.253	41.97	21.826	23.396	32.922	21.564	44.641	25.765	41.05	26.538
21.828	31.978	30.845	23.515	38.218	41.626	23.248	41.966	21.818	23.388	32.918	21.553	44.633	25.754	41.046	26.532
21.818	31.97	30.835	23.511	38.212	41.623	23.243	41.962	21.81	23.38	32.914	21.541	44.624	25.743	41.041	26.527
21.809	31.962	30.825	23.506	38.206	41.619	23.237	41.958	21.803	23.372	32.911	21.529	44.616	25.732	41.037	26.522
21.799	31.954	30.815	23.502	38.2	41.616	23.232	41.953	21.795	23.364	32.907	21.517	44.608	25.722	41.032	26.517
21.79	31.946	30.806	23.498	38.194	41.613	23.227	41.949	21.787	23.356	32.903	21.506	44.6	25.711	41.028	26.511
21.78	31.938	30.796	23.493	38.188	41.61	23.221	41.945	21.78	23.349	32.899	21.494	44.592	25.7	41.024	26.506
21.77	31.93	30.786	23.489	38.182	41.606	23.216	41.941	21.772	23.341	32.895	21.482	44.584	25.689	41.019	26.501
21.761	31.922	30.777	23.485	38.176	41.603	23.211	41.936	21.765	23.333	32.892	21.471	44.576	25.678	41.015	26.496
21.751	31.914	30.767	23.48	38.17	41.6	23.205	41.932	21.757	23.325	32.888	21.459	44.568	25.668	41.01	26.491
21.742	31.906	30.757	23.476	38.164	41.597	23.2	41.928	21.749	23.317	32.884	21.447	44.56	25.657	41.006	26.485
21.732	31.898	30.748	23.472	38.158	41.593	23.195	41.924	21.742	23.309	32.88	21.436	44.552	25.646	41.001	26.48
21.723	31.89	30.738	23.468	38.152	41.59	23.19	41.92	21.734	23.301	32.877	21.424	44.543	25.635	40.997	26.475
21.713	31.882	30.728	23.463	38.146	41.587	23.184	41.915	21.726	23.294	32.873	21.412	44.535	25.625	40.993	26.47
21.704	31.874	30.719	23.459	38.14	41.584	23.179	41.911	21.719	23.286	32.869	21.401	44.527	25.614	40.988	26.464
21.694	31.866	30.709	23.455	38.134	41.58	23.174	41.907	21.711	23.278	32.865	21.389	44.519	25.603	40.984	26.459
21.685	31.858	30.699	23.45	38.128	41.577	23.168	41.903	21.704	23.27	32.861	21.378	44.511	25.592	40.979	26.454
21.676	31.85	30.69	23.446	38.122	41.574	23.163	41.899	21.696	23.262	32.858	21.366	44.503	25.582	40.975	26.449
21.666	31.842	30.68	23.442	38.116	41.571	23.158	41.894	21.688	23.255	32.854	21.354	44.495	25.571	40.97	26.443
21.657	31.834	30.67	23.438	38.11	41.567	23.152	41.89	21.681	23.247	32.85	21.343	44.487	25.56	40.966	26.438
21.647	31.826	30.661	23.433	38.104	41.564	23.147	41.886	21.673	23.239	32.846	21.331	44.479	25.55	40.961	26.433
21.638	31.818	30.651	23.429	38.098	41.561	23.142	41.882	21.665	23.231	32.843	21.32	44.471	25.539	40.957	26.428
21.628	31.81	30.641	23.425	38.092	41.558	23.136	41.877	21.658	23.223	32.839	21.308	44.463	25.528	40.953	26.423
21.619	31.803	30.632	23.421	38.086	41.554	23.131	41.873	21.65	23.216	32.835	21.297	44.455	25.518	40.948	26.417
21.609	31.795	30.622	23.416	38.08	41.551	23.126	41.869	21.643	23.208	32.831	21.285	44.446	25.507	40.944	26.412
21.6	31.787	30.613	23.412	38.074	41.548	23.121	41.865	21.635	23.2	32.827	21.274	44.438	25.497	40.939	26.407
21.591	31.779	30.603	23.408	38.068	41.545	23.115	41.861	21.627	23.192	32.824	21.262	44.43	25.486	40.935	26.402
21.581	31.771	30.593	23.403	38.062	41.541	23.11	41.856	21.62	23.184	32.82	21.251	44.422	25.475	40.93	26.397
21.572	31.763	30.584	23.399	38.056	41.538	23.105	41.852	21.612	23.177	32.816	21.239	44.414	25.465	40.926	26.391
21.562	31.755	30.574	23.395	38.05	41.535	23.099	41.848	21.605	23.169	32.812	21.228	44.406	25.454	40.922	26.386
21.553	31.748	30.564	23.391	38.044	41.532	23.094	41.844	21.597	23.161	32.809	21.217	44.398	25.444	40.917	26.381
21.544	31.74	30.555	23.386	38.038	41.529	23.089	41.84	21.59	23.153	32.805	21.205	44.39	25.433	40.913	26.376
21.534	31.732	30.545	23.382	38.032	41.525	23.084	41.835	21.582	23.146	32.801	21.194	44.382	25.422	40.908	26.371
21.525	31.724	30.536	23.378	38.026	41.522	23.078	41.831	21.574	23.138	32.797	21.182	44.374	25.412	40.904	26.365
21.516	31.716	30.526	23.374	38.02	41.519	23.073	41.827	21.567	23.13	32.794	21.171	44.366	25.401	40.9	26.36
21.506	31.708	30.517	23.369	38.014	41.516	23.068	41.823	21.559	23.122	32.79	21.16	44.358	25.391	40.895	26.355
21.497	31.701	30.507	23.365	38.008	41.512	23.063	41.819	21.552	23.115	32.786	21.148	44.35	25.38	40.891	26.35
21.488	31.693	30.497	23.361	38.002	41.509	23.057	41.814	21.544	23.107	32.782	21.137	44.342	25.37	40.886	26.345
21.478	31.685	30.488	23.357	37.996	41.506	23.052	41.81	21.537	23.099	32.778	21.125	44.334	25.359	40.882	26.339
21.469	31.677	30.478	23.352	37.99	41.503	23.047	41.806	21.529	23.092	32.775	21.114	44.326	25.349	40.877	26.334
21.46	31.67	30.469	23.348	37.984	41.499	23.042	41.802	21.522	23.084	32.771	21.103	44.318	25.338	40.873	26.329
21.45	31.662	30.459	23.344	37.978	41.496	23.036	41.798	21.514	23.076	32.767	21.091	44.31	25.328	40.869	26.324
21.441	31.654	30.45	23.34	37.972	41.493	23.031	41.793	21.506	23.069	32.763	21.08	44.302	25.317	40.864	26.319
21.432	31.646	30.44	23.335	37.966	41.49	23.026	41.789	21.499	23.061	32.76	21.069	44.294	25.307	40.86	26.313
21.422	31.639	30.431	23.331	37.96	41.486	23.021	41.785	21.491	23.053	32.756	21.058	44.286	25.296	40.855	26.308
21.413	31.631	30.421	23.327	37.954	41.483	23.015	41.781	21.484	23.045	32.752	21.046	44.278	25.286	40.851	26.303
21.404	31.623	30.412	23.323	37.949	41.48	23.01	41.777	21.476	23.038	32.748	21.035	44.27	25.275	40.846	26.298
21.395	31.615	30.402	23.318	37.943	41.477	23.005	41.772	21.469	23.03	32.745	21.024	44.262	25.265	40.842	26.293
21.385	31.608	30.393	23.314	37.937	41.474	23	41.768	21.461	23.022	32.741	21.013	44.254	25.255	40.838	26.288
21.376	31.6	30.383	23.31	37.931	41.47	22.994	41.764	21.454	23.015	32.737	21.001	44.246	25.244	40.833	26.282
21.367	31.592	30.374	23.306	37.925	41.467	22.989	41.76	21.446	23.007	32.733	20.99	44.238	25.234	40.829	26.277
21.358	31.585	30.364	23.301	37.919	41.464	22.984	41.756	21.439	23	32.73	20.979	44.23	25.223	40.824	26.272
21.348	31.577	30.355	23.297	37.913	41.461	22.979	41.752	21.431	22.992	32.726	20.968	44.222	25.213	40.82	26.267
21.339	31.569	30.345	23.293	37.907	41.457	22.973	41.747	21.424	22.984	32.722	20.957	44.214	25.203	40.816	26.262
21.33	31.562	30.336	23.289	37.901	41.454	22.968	41.743	21.416	22.977	32.718	20.945	44.206	25.192	40.811	26.256
21.321	31.554	30.326	23.285	37.895	41.451	22.963	41.739	21.409	22.969	32.715	20.934	44.198	25.182	40.807	26.251
21.311	31.546	30.317	23.28	37.889	41.448	22.958	41.735	21.401	22.961	32.711	20.923	44.19	25.172	40.802	26.246
21.302	31.539	30.307	23.276	37.883	41.445	22.952	41.731	21.394	22.954	32.707	20.912	44.182	25.161	40.798	26.241
21.293	31.531	30.298	23.272	37.877	41.441	22.947	41.726	21.386	22.946	32.703	20.901	44.174	25.151	40.794	26.236
21.284	31.524	30.288	23.268	37.871	41.438	22.942	41.722	21.379	22.938	32.7	20.89	44.166	25.141	40.789	26.231
21.275	31.516	30.279	23.263	37.865	41.435	22.937	41.718	21.371	22.931	32.696	20.879	44.158	25.13	40.785	26.225
21.265	31.508	30.269	23.259	37.86	41.432	22.932	41.714	21.364	22.923	32.692	20.867	44.15	25.12	40.78	26.22
21.256	31.501	30.26	23.255	37.854	41.428	22.926	41.71	21.356	22.916	32.688	20.856	44.142	25.11	40.776	26.215
21.247	31.493	30.251	23.251	37.848	41.425	22.921	41.705	21.349	22.908	32.685	20.845	44.134	25.099	40.771	26.21
21.255	31.496	30.262	23.254	37.856	41.427	22.928	41.707	21.354	22.912	32.69	20.854	44.137	25.109	40.774	26.217
21.262	31.499	30.273	23.257	37.863	41.428	22.934	41.709	21.36	22.916	32.695	20.862	44.14	25.118	40.776	26.223
21.27	31.501	30.285	23.259	37.871	41.43	22.941	41.711	21.366	22.921	32.7	20.87	44.143	25.127	40.778	26.23
21.278	31.504	30.296	23.262	37.879	41.432	22.947	41.713	21.372	22.925	32.706	20.879	44.147	25.137	40.781	26.237
21.285	31.507	30.307	23.265	37.887	41.433	22.954	41.714	21.378	22.929	32.711	20.887	44.15	25.146	40.783	26.244
21.293	31.51	30.318	23.268	37.895	41.435	22.96	41.716	21.384	22.933	32.716	20.895	44.153	25.155	40.785	26.25
21.301	31.512	30.33	23.271	37.902	41.436	22.967	41.718	21.389	22.937	32.721	20.904	44.156	25.164	40.788	26.257
21.308	31.515	30.341	23.274	37.91	41.438	22.974	41.72	21.395	22.942	32.727	20.912	44.159	25.174	40.79	26.264
21.299	31.507	30.331	23.269	37.904	41.435	22.968	41.716	21.388	22.934	32.723	20.901	44.151	25.163	40.786	26.259
21.29	31.5	30.322	23.265	37.898	41.432	22.963	41.711	21.38	22.926	32.719	20.89	44.143	25.153	40.781	26.253
21.281	31.492	30.313	23.261	37.892	41.428	22.958	41.707	21.373	22.919	32.715	20.879	44.135	25.143	40.777	26.248
21.272	31.485	30.303	23.257	37.886	41.425	22.953	41.703	21.365	22.911	32.711	20.868	44.127	25.132	40.773	26.243
21.262	31.477	30.294	23.252	37.881	41.422	22.947	41.699	21.358	22.904	32.708	20.857	44.119	25.122	40.768	26.238
21.253	31.47	30.284	23.248	37.875	41.419	22.942	41.695	21.35	22.896	32.704	20.846	44.111	25.112	40.764	26.233
21.244	31.462	30.275	23.244	37.869	41.415	22.937	41.691	21.343	22.888	32.7	20.834	44.103	25.101	40.759	26.228
21.235	31.454	30.265	23.24	37.863	41.412	22.932	41.686	21.335	22.881	32.696	20.823	44.095	25.091	40.755	26.222
21.226	31.447	30.256	23.236	37.857	41.409	22.927	41.682	21.328	22.873	32.693	20.812	44.088	25.081	40.75	26.217
21.217	31.439	30.246	23.231	37.851	41.406	22.921	41.678	21.32	22.866	32.689	20.801	44.08	25.071	40.746	26.212
21.207	31.432	30.237	23.227	37.845	41.403	22.916	41.674	21.313	22.858	32.685	20.79	44.072	25.06	40.742	26.207
21.198	31.424	30.228	23.223	37.839	41.399	22.911	41.67	21.305	22.851	32.681	20.779	44.064	25.05	40.737	26.202
21.189	31.417	30.218	23.219	37.833	41.396	22.906	41.666	21.298	22.843	32.678	20.768	44.056	25.04	40.733	26.197
21.18	31.409	30.209	23.215	37.827	41.393	22.901	41.661	21.29	22.835	32.674	20.757	44.048	25.03	40.728	26.191
21.171	31.402	30.199	23.21	37.821	41.39	22.895	41.657	21.283	22.828	32.67	20.746	44.04	25.019	40.724	26.186
21.162	31.394	30.19	23.206	37.815	41.387	22.89	41.653	21.275	22.82	32.667	20.735	44.032	25.009	40.72	26.181
21.153	31.387	30.18	23.202	37.81	41.383	22.885	41.649	21.268	22.813	32.663	20.724	44.024	24.999	40.715	26.176
21.144	31.379	30.171	23.198	37.804	41.38	22.88	41.645	21.261	22.805	32.659	20.713	44.016	24.989	40.711	26.171
21.135	31.372	30.162	23.194	37.798	41.377	22.875	41.641	21.253	22.798	32.655	20.702	44.008	24.979	40.706	26.166
21.125	31.364	30.152	23.19	37.792	41.374	22.869	41.636	21.246	22.79	32.652	20.692	44	24.968	40.702	26.161
21.116	31.357	30.143	23.185	37.786	41.37	22.864	41.632	21.238	22.783	32.648	20.681	43.992	24.958	40.698	26.155
21.107	31.35	30.134	23.181	37.78	41.367	22.859	41.628	21.231	22.775	32.644	20.67	43.984	24.948	40.693	26.15
21.098	31.342	30.124	23.177	37.774	41.364	22.854	41.624	21.223	22.768	32.64	20.659	43.976	24.938	40.689	26.145
21.089	31.335	30.115	23.173	37.768	41.361	22.849	41.62	21.216	22.76	32.637	20.648	43.969	24.928	40.684	26.14
21.08	31.327	30.105	23.169	37.762	41.358	22.844	41.616	21.208	22.753	32.633	20.637	43.961	24.918	40.68	26.135
21.071	31.32	30.096	23.164	37.756	41.354	22.838	41.611	21.201	22.745	32.629	20.626	43.953	24.908	40.676	26.13
21.062	31.312	30.087	23.16	37.751	41.351	22.833	41.607	21.194	22.738	32.625	20.615	43.945	24.897	40.671	26.125
21.053	31.305	30.077	23.156	37.745	41.348	22.828	41.603	21.186	22.73	32.622	20.604	43.937	24.887	40.667	26.119
21.044	31.298	30.068	23.152	37.739	41.345	22.823	41.599	21.179	22.723	32.618	20.594	43.929	24.877	40.663	26.114
21.035	31.29	30.059	23.148	37.733	41.342	22.818	41.595	21.171	22.715	32.614	20.583	43.921	24.867	40.658	26.109
21.026	31.283	30.049	23.144	37.727	41.338	22.812	41.591	21.164	22.708	32.61	20.572	43.913	24.857	40.654	26.104
21.017	31.276	30.04	23.139	37.721	41.335	22.807	41.586	21.157	22.7	32.607	20.561	43.905	24.847	40.649	26.099
21.008	31.268	30.031	23.135	37.715	41.332	22.802	41.582	21.149	22.693	32.603	20.55	43.897	24.837	40.645	26.094
20.999	31.261	30.021	23.131	37.709	41.329	22.797	41.578	21.142	22.686	32.599	20.54	43.89	24.827	40.641	26.089
20.99	31.253	30.012	23.127	37.704	41.326	22.792	41.574	21.134	22.678	32.595	20.529	43.882	24.817	40.636	26.084
20.981	31.246	30.003	23.123	37.698	41.322	22.787	41.57	21.127	22.671	32.592	20.518	43.874	24.807	40.632	26.078
20.972	31.239	29.993	23.119	37.692	41.319	22.782	41.566	21.119	22.663	32.588	20.507	43.866	24.797	40.627	26.073
20.963	31.231	29.984	23.114	37.686	41.316	22.776	41.561	21.112	22.656	32.584	20.497	43.858	24.787	40.623	26.068
20.954	31.224	29.975	23.11	37.68	41.313	22.771	41.557	21.105	22.648	32.581	20.486	43.85	24.777	40.619	26.063
20.945	31.217	29.965	23.106	37.674	41.31	22.766	41.553	21.097	22.641	32.577	20.475	43.842	24.767	40.614	26.058
20.936	31.21	29.956	23.102	37.668	41.307	22.761	41.549	21.09	22.633	32.573	20.464	43.834	24.757	40.61	26.053
20.927	31.202	29.947	23.098	37.662	41.303	22.756	41.545	21.082	22.626	32.569	20.454	43.827	24.747	40.605	26.048
20.918	31.195	29.938	23.094	37.657	41.3	22.751	41.541	21.075	22.619	32.566	20.443	43.819	24.737	40.601	26.043
20.909	31.188	29.928	23.089	37.651	41.297	22.746	41.536	21.068	22.611	32.562	20.432	43.811	24.727	40.597	26.037
20.9	31.18	29.919	23.085	37.645	41.294	22.74	41.532	21.06	22.604	32.558	20.422	43.803	24.717	40.592	26.032
20.891	31.173	29.91	23.081	37.639	41.291	22.735	41.528	21.053	22.596	32.554	20.411	43.795	24.707	40.588	26.027
20.882	31.166	29.9	23.077	37.633	41.287	22.73	41.524	21.046	22.589	32.551	20.4	43.787	24.697	40.584	26.022
20.874	31.159	29.891	23.073	37.627	41.284	22.725	41.52	21.038	22.582	32.547	20.39	43.779	24.687	40.579	26.017
20.865	31.151	29.882	23.069	37.621	41.281	22.72	41.516	21.031	22.574	32.543	20.379	43.772	24.677	40.575	26.012
20.856	31.144	29.873	23.065	37.616	41.278	22.715	41.512	21.023	22.567	32.54	20.368	43.764	24.667	40.57	26.007
20.847	31.137	29.863	23.06	37.61	41.275	22.71	41.507	21.016	22.56	32.536	20.358	43.756	24.657	40.566	26.002
20.838	31.13	29.854	23.056	37.604	41.271	22.705	41.503	21.009	22.552	32.532	20.347	43.748	24.647	40.562	25.997
20.829	31.122	29.845	23.052	37.598	41.268	22.699	41.499	21.001	22.545	32.528	20.337	43.74	24.637	40.557	25.991
20.82	31.115	29.836	23.048	37.592	41.265	22.694	41.495	20.994	22.537	32.525	20.326	43.732	24.627	40.553	25.986
20.811	31.108	29.827	23.044	37.586	41.262	22.689	41.491	20.987	22.53	32.521	20.315	43.725	24.618	40.548	25.981
20.802	31.101	29.817	23.04	37.581	41.259	22.684	41.487	20.979	22.523	32.517	20.305	43.717	24.608	40.544	25.976
20.794	31.094	29.808	23.036	37.575	41.256	22.679	41.483	20.972	22.515	32.513	20.294	43.709	24.598	40.54	25.971
20.785	31.086	29.799	23.032	37.569	41.252	22.674	41.478	20.965	22.508	32.51	20.284	43.701	24.588	40.535	25.966
20.776	31.079	29.79	23.027	37.563	41.249	22.669	41.474	20.957	22.501	32.506	20.273	43.693	24.578	40.531	25.961
20.767	31.072	29.78	23.023	37.557	41.246	22.664	41.47	20.95	22.493	32.502	20.263	43.685	24.568	40.527	25.956
20.758	31.065	29.771	23.019	37.551	41.243	22.659	41.466	20.943	22.486	32.499	20.252	43.678	24.559	40.522	25.951
20.749	31.058	29.762	23.015	37.546	41.24	22.653	41.462	20.935	22.479	32.495	20.242	43.67	24.549	40.518	25.946
20.741	31.051	29.753	23.011	37.54	41.236	22.648	41.458	20.928	22.471	32.491	20.231	43.662	24.539	40.513	25.941
20.732	31.044	29.744	23.007	37.534	41.233	22.643	41.454	20.921	22.464	32.487	20.221	43.654	24.529	40.509	25.935
20.723	31.036	29.734	23.003	37.528	41.23	22.638	41.449	20.913	22.457	32.484	20.21	43.646	24.519	40.505	25.93
20.714	31.029	29.725	22.999	37.522	41.227	22.633	41.445	20.906	22.449	32.48	20.2	43.639	24.509	40.5	25.925
20.705	31.022	29.716	22.994	37.516	41.224	22.628	41.441	20.899	22.442	32.476	20.189	43.631	24.5	40.496	25.92
20.697	31.015	29.707	22.99	37.511	41.221	22.623	41.437	20.891	22.435	32.473	20.179	43.623	24.49	40.492	25.915
20.688	31.008	29.698	22.986	37.505	41.217	22.618	41.433	20.884	22.428	32.469	20.168	43.615	24.48	40.487	25.91
20.679	31.001	29.689	22.982	37.499	41.214	22.613	41.429	20.877	22.42	32.465	20.158	43.607	24.47	40.483	25.905
20.67	30.994	29.679	22.978	37.493	41.211	22.608	41.425	20.869	22.413	32.461	20.148	43.6	24.461	40.478	25.9
20.661	30.987	29.67	22.974	37.487	41.208	22.603	41.421	20.862	22.406	32.458	20.137	43.592	24.451	40.474	25.895
20.653	30.98	29.661	22.97	37.482	41.205	22.597	41.416	20.855	22.398	32.454	20.127	43.584	24.441	40.47	25.89
20.644	30.973	29.652	22.966	37.476	41.201	22.592	41.412	20.847	22.391	32.45	20.116	43.576	24.431	40.465	25.885
20.652	30.975	29.664	22.969	37.484	41.203	22.599	41.414	20.854	22.395	32.456	20.125	43.58	24.441	40.468	25.892
20.66	30.978	29.676	22.972	37.492	41.205	22.606	41.416	20.86	22.4	32.461	20.134	43.583	24.451	40.47	25.898
20.667	30.981	29.688	22.974	37.5	41.207	22.612	41.418	20.867	22.404	32.466	20.142	43.587	24.46	40.473	25.905
20.675	30.984	29.7	22.977	37.508	41.208	22.619	41.42	20.873	22.408	32.472	20.151	43.59	24.47	40.475	25.912
20.683	30.987	29.712	22.98	37.516	41.21	22.626	41.421	20.879	22.412	32.477	20.159	43.594	24.479	40.478	25.919
20.691	30.989	29.724	22.983	37.524	41.212	22.632	41.423	20.885	22.417	32.482	20.168	43.597	24.489	40.48	25.926
20.699	30.992	29.736	22.986	37.532	41.213	22.639	41.425	20.892	22.421	32.488	20.177	43.601	24.498	40.483	25.933
20.707	30.995	29.748	22.989	37.54	41.215	22.645	41.427	20.898	22.425	32.493	20.185	43.604	24.508	40.485	25.94
20.715	30.998	29.759	22.992	37.548	41.217	22.652	41.429	20.904	22.429	32.498	20.194	43.608	24.517	40.488	25.946
20.706	30.991	29.75	22.988	37.542	41.213	22.647	41.425	20.897	22.422	32.495	20.183	43.6	24.507	40.483	25.941
20.697	30.984	29.741	22.984	37.536	41.21	22.642	41.421	20.89	22.415	32.491	20.173	43.592	24.498	40.479	25.936
20.688	30.977	29.732	22.979	37.53	41.207	22.637	41.416	20.882	22.407	32.487	20.163	43.585	24.488	40.475	25.931
20.679	30.97	29.723	22.975	37.524	41.204	22.632	41.412	20.875	22.4	32.484	20.152	43.577	24.478	40.47	25.926
20.671	30.963	29.713	22.971	37.518	41.201	22.627	41.408	20.868	22.393	32.48	20.142	43.569	24.468	40.466	25.921
20.662	30.956	29.704	22.967	37.513	41.197	22.621	41.404	20.861	22.386	32.476	20.131	43.561	24.459	40.462	25.916
20.653	30.949	29.695	22.963	37.507	41.194	22.616	41.4	20.853	22.378	32.472	20.121	43.553	24.449	40.457	25.911
20.644	30.941	29.686	22.959	37.501	41.191	22.611	41.396	20.846	22.371	32.469	20.111	43.546	24.439	40.453	25.906
20.636	30.934	29.677	22.955	37.495	41.188	22.606	41.392	20.839	22.364	32.465	20.1	43.538	24.429	40.449	25.901
20.627	30.927	29.668	22.951	37.489	41.185	22.601	41.388	20.831	22.357	32.461	20.09	43.53	24.42	40.444	25.896
20.618	30.92	29.659	22.947	37.484	41.182	22.596	41.383	20.824	22.349	32.458	20.079	43.522	24.41	40.44	25.89
20.609	30.913	29.649	22.942	37.478	41.178	22.591	41.379	20.817	22.342	32.454	20.069	43.515	24.4	40.435	25.885
20.601	30.906	29.64	22.938	37.472	41.175	22.586	41.375	20.809	22.335	32.45	20.059	43.507	24.391	40.431	25.88
20.592	30.899	29.631	22.934	37.466	41.172	22.581	41.371	20.802	22.328	32.446	20.049	43.499	24.381	40.427	25.875
20.583	30.892	29.622	22.93	37.46	41.169	22.576	41.367	20.795	22.32	32.443	20.038	43.491	24.371	40.422	25.87
20.574	30.885	29.613	22.926	37.455	41.166	22.571	41.363	20.788	22.313	32.439	20.028	43.484	24.362	40.418	25.865
20.566	30.878	29.604	22.922	37.449	41.163	22.566	41.359	20.78	22.306	32.435	20.018	43.476	24.352	40.414	25.86
20.557	30.872	29.595	22.918	37.443	41.159	22.561	41.355	20.773	22.299	32.432	20.007	43.468	24.342	40.409	25.855
20.548	30.865	29.585	22.914	37.437	41.156	22.555	41.35	20.766	22.292	32.428	19.997	43.46	24.333	40.405	25.85
20.54	30.858	29.576	22.91	37.431	41.153	22.55	41.346	20.759	22.284	32.424	19.987	43.453	24.323	40.401	25.845
20.531	30.851	29.567	22.906	37.426	41.15	22.545	41.342	20.751	22.277	32.421	19.977	43.445	24.313	40.396	25.84
20.522	30.844	29.558	22.902	37.42	41.147	22.54	41.338	20.744	22.27	32.417	19.966	43.437	24.304	40.392	25.835
20.514	30.837	29.549	22.898	37.414	41.144	22.535	41.334	20.737	22.263	32.413	19.956	43.429	24.294	40.387	25.83
20.505	30.83	29.54	22.893	37.408	41.141	22.53	41.33	20.729	22.256	32.409	19.946	43.422	24.285	40.383	25.825
20.496	30.823	29.531	22.889	37.402	41.137	22.525	41.326	20.722	22.248	32.406	19.936	43.414	24.275	40.379	25.82
20.488	30.816	29.522	22.885	37.397	41.134	22.52	41.322	20.715	22.241	32.402	19.925	43.406	24.265	40.374	25.814
20.479	30.809	29.513	22.881	37.391	41.131	22.515	41.317	20.708	22.234	32.398	19.915	43.398	24.256	40.37	25.809
20.47	30.802	29.504	22.877	37.385	41.128	22.51	41.313	20.7	22.227	32.395	19.905	43.391	24.246	40.366	25.804
20.462	30.795	29.495	22.873	37.379	41.125	22.505	41.309	20.693	22.22	32.391	19.895	43.383	24.237	40.361	25.799
20.453	30.788	29.486	22.869	37.373	41.122	22.5	41.305	20.686	22.213	32.387	19.885	43.375	24.227	40.357	25.794
20.445	30.782	29.476	22.865	37.368	41.118	22.495	41.301	20.679	22.205	32.384	19.875	43.367	24.218	40.353	25.789
20.436	30.775	29.467	22.861	37.362	41.115	22.49	41.297	20.671	22.198	32.38	19.864	43.36	24.208	40.348	25.784
20.427	30.768	29.458	22.857	37.356	41.112	22.485	41.293	20.664	22.191	32.376	19.854	43.352	24.199	40.344	25.779
20.419	30.761	29.449	22.853	37.35	41.109	22.48	41.289	20.657	22.184	32.372	19.844	43.344	24.189	40.34	25.774
20.41	30.754	29.44	22.849	37.345	41.106	22.475	41.285	20.65	22.177	32.369	19.834	43.337	24.179	40.335	25.769
20.402	30.747	29.431	22.845	37.339	41.103	22.47	41.28	20.643	22.17	32.365	19.824	43.329	24.17	40.331	25.764
20.393	30.741	29.422	22.841	37.333	41.099	22.465	41.276	20.635	22.163	32.361	19.814	43.321	24.16	40.326	25.759
20.384	30.734	29.413	22.837	37.327	41.096	22.46	41.272	20.628	22.155	32.358	19.804	43.313	24.151	40.322	25.754
20.376	30.727	29.404	22.833	37.322	41.093	22.455	41.268	20.621	22.148	32.354	19.794	43.306	24.142	40.318	25.749
20.367	30.72	29.395	22.828	37.316	41.09	22.45	41.264	20.614	22.141	32.35	19.784	43.298	24.132	40.313	25.744
20.359	30.713	29.386	22.824	37.31	41.087	22.445	41.26	20.606	22.134	32.347	19.774	43.29	24.123	40.309	25.739
20.35	30.706	29.377	22.82	37.304	41.084	22.44	41.256	20.599	22.127	32.343	19.763	43.283	24.113	40.305	25.734
20.342	30.7	29.368	22.816	37.299	41.081	22.435	41.252	20.592	22.12	32.339	19.753	43.275	24.104	40.3	25.729
20.333	30.693	29.359	22.812	37.293	41.077	22.43	41.248	20.585	22.113	32.336	19.743	43.267	24.094	40.296	25.724
20.325	30.686	29.35	22.808	37.287	41.074	22.425	41.244	20.578	22.106	32.332	19.733	43.26	24.085	40.292	25.719
20.316	30.679	29.341	22.804	37.281	41.071	22.42	41.239	20.57	22.099	32.328	19.723	43.252	24.075	40.287	25.714
20.308	30.673	29.332	22.8	37.275	41.068	22.415	41.235	20.563	22.092	32.324	19.713	43.244	24.066	40.283	25.709
20.299	30.666	29.323	22.796	37.27	41.065	22.41	41.231	20.556	22.084	32.321	19.703	43.237	24.057	40.279	25.704
20.291	30.659	29.314	22.792	37.264	41.062	22.405	41.227	20.549	22.077	32.317	19.693	43.229	24.047	40.274	25.699
20.282	30.652	29.305	22.788	37.258	41.059	22.4	41.223	20.542	22.07	32.313	19.683	43.221	24.038	40.27	25.694
20.274	30.646	29.296	22.784	37.253	41.055	22.395	41.219	20.534	22.063	32.31	19.673	43.214	24.028	40.266	25.689
20.281	30.648	29.309	22.787	37.261	41.057	22.401	41.221	20.541	22.068	32.315	19.682	43.217	24.038	40.268	25.695
20.289	30.651	29.321	22.79	37.269	41.059	22.408	41.223	20.548	22.072	32.321	19.691	43.221	24.048	40.271	25.702
20.297	30.654	29.333	22.793	37.277	41.061	22.415	41.225	20.554	22.076	32.326	19.7	43.225	24.057	40.273	25.709
20.305	30.657	29.346	22.796	37.285	41.062	22.421	41.226	20.561	22.08	32.331	19.709	43.229	24.067	40.276	25.716
20.313	30.66	29.358	22.799	37.293	41.064	22.428	41.228	20.568	22.085	32.337	19.717	43.232	24.077	40.279	25.723
20.321	30.663	29.37	22.802	37.301	41.066	22.435	41.23	20.574	22.089	32.342	19.726	43.236	24.086	40.281	25.73
20.329	30.666	29.383	22.804	37.309	41.068	22.441	41.232	20.581	22.093	32.348	19.735	43.24	24.096	40.284	25.737
20.337	30.669	29.395	22.807	37.317	41.069	22.448	41.234	20.588	22.097	32.353	19.744	43.244	24.106	40.286	25.744
20.345	30.671	29.407	22.81	37.325	41.071	22.455	41.236	20.594	22.102	32.358	19.752	43.248	24.115	40.289	25.751
20.353	30.674	29.419	22.813	37.333	41.073	22.461	41.238	20.601	22.106	32.364	19.761	43.251	24.125	40.292	25.758
20.361	30.677	29.432	22.816	37.341	41.074	22.468	41.239	20.608	22.11	32.369	19.77	43.255	24.135	40.294	25.765
20.369	30.68	29.444	22.819	37.349	41.076	22.475	41.241	20.614	22.114	32.375	19.779	43.259	24.144	40.297	25.772
20.377	30.683	29.456	22.822	37.358	41.078	22.481	41.243	20.621	22.119	32.38	19.787	43.263	24.154	40.299	25.779
20.385	30.686	29.468	22.825	37.366	41.08	22.488	41.245	20.627	22.123	32.385	19.796	43.266	24.164	40.302	25.786
20.393	30.689	29.48	22.828	37.374	41.081	22.495	41.247	20.634	22.127	32.391	19.805	43.27	24.173	40.305	25.792
20.401	30.691	29.493	22.831	37.382	41.083	22.501	41.249	20.64	22.131	32.396	19.814	43.274	24.183	40.307	25.799
20.409	30.694	29.505	22.834	37.39	41.085	22.508	41.251	20.647	22.136	32.402	19.822	43.278	24.193	40.31	25.806
20.417	30.697	29.517	22.837	37.398	41.086	22.515	41.253	20.654	22.14	32.407	19.831	43.281	24.202	40.312	25.813
20.424	30.7	29.529	22.839	37.406	41.088	22.521	41.254	20.66	22.144	32.412	19.84	43.285	24.212	40.315	25.82
20.432	30.703	29.541	22.842	37.414	41.09	22.528	41.256	20.667	22.148	32.418	19.849	43.289	24.221	40.318	25.827
20.44	30.706	29.553	22.845	37.422	41.092	22.535	41.258	20.673	22.153	32.423	19.857	43.293	24.231	40.32	25.834
20.448	30.709	29.565	22.848	37.43	41.093	22.541	41.26	20.68	22.157	32.428	19.866	43.296	24.241	40.323	25.841
20.456	30.711	29.577	22.851	37.438	41.095	22.548	41.262	20.686	22.161	32.434	19.875	43.3	24.25	40.325	25.848
20.464	30.714	29.589	22.854	37.446	41.097	22.554	41.264	20.693	22.165	32.439	19.883	43.304	24.26	40.328	25.854
20.472	30.717	29.602	22.857	37.454	41.099	22.561	41.266	20.699	22.17	32.445	19.892	43.308	24.269	40.33	25.861
20.463	30.71	29.592	22.853	37.448	41.095	22.556	41.261	20.692	22.162	32.441	19.882	43.3	24.26	40.326	25.856
20.455	30.704	29.583	22.849	37.442	41.092	22.551	41.257	20.685	22.155	32.437	19.872	43.292	24.25	40.322	25.851
20.446	30.697	29.574	22.845	37.437	41.089	22.546	41.253	20.678	22.148	32.433	19.862	43.285	24.241	40.317	25.846
20.437	30.69	29.565	22.841	37.431	41.086	22.541	41.249	20.67	22.141	32.43	19.852	43.277	24.231	40.313	25.841
20.429	30.683	29.556	22.837	37.425	41.083	22.536	41.245	20.663	22.134	32.426	19.841	43.269	24.222	40.309	25.836
20.42	30.676	29.547	22.833	37.419	41.08	22.531	41.241	20.656	22.127	32.422	19.831	43.261	24.212	40.304	25.831
20.412	30.67	29.538	22.829	37.413	41.076	22.526	41.237	20.649	22.12	32.419	19.821	43.254	24.203	40.3	25.826
20.403	30.663	29.529	22.825	37.408	41.073	22.521	41.233	20.641	22.113	32.415	19.811	43.246	24.193	40.296	25.821
20.395	30.656	29.52	22.82	37.402	41.07	22.516	41.229	20.634	22.106	32.411	19.801	43.238	24.184	40.291	25.816
20.386	30.649	29.511	22.816	37.396	41.067	22.511	41.225	20.627	22.099	32.408	19.791	43.231	24.174	40.287	25.811
20.377	30.643	29.501	22.812	37.39	41.064	22.506	41.22	20.62	22.091	32.404	19.781	43.223	24.165	40.283	25.806
20.369	30.636	29.492	22.808	37.384	41.061	22.5	41.216	20.613	22.084	32.4	19.771	43.215	24.155	40.278	25.801
20.36	30.629	29.483	22.804	37.379	41.058	22.495	41.212	20.605	22.077	32.396	19.761	43.208	24.146	40.274	25.796
20.352	30.623	29.474	22.8	37.373	41.054	22.49	41.208	20.598	22.07	32.393	19.751	43.2	24.136	40.27	25.791
20.343	30.616	29.465	22.796	37.367	41.051	22.485	41.204	20.591	22.063	32.389	19.741	43.192	24.127	40.265	25.785
20.335	30.609	29.456	22.792	37.361	41.048	22.48	41.2	20.584	22.056	32.385	19.731	43.185	24.117	40.261	25.78
20.326	30.602	29.447	22.788	37.356	41.045	22.475	41.196	20.577	22.049	32.382	19.721	43.177	24.108	40.256	25.775
20.318	30.596	29.438	22.784	37.35	41.042	22.47	41.192	20.569	22.042	32.378	19.711	43.169	24.098	40.252	25.77
20.309	30.589	29.429	22.78	37.344	41.039	22.465	41.188	20.562	22.035	32.374	19.701	43.162	24.089	40.248	25.765
20.3	30.582	29.42	22.776	37.338	41.036	22.46	41.184	20.555	22.028	32.371	19.691	43.154	24.079	40.243	25.76
20.292	30.576	29.411	22.772	37.332	41.032	22.455	41.18	20.548	22.021	32.367	19.681	43.146	24.07	40.239	25.755
20.283	30.569	29.402	22.768	37.327	41.029	22.45	41.175	20.541	22.014	32.363	19.671	43.139	24.061	40.235	25.75
20.275	30.562	29.393	22.764	37.321	41.026	22.445	41.171	20.533	22.007	32.359	19.661	43.131	24.051	40.23	25.745
20.266	30.556	29.384	22.76	37.315	41.023	22.44	41.167	20.526	22	32.356	19.651	43.124	24.042	40.226	25.74
20.258	30.549	29.375	22.756	37.309	41.02	22.435	41.163	20.519	21.993	32.352	19.641	43.116	24.032	40.222	25.735
20.25	30.543	29.366	22.752	37.304	41.017	22.43	41.159	20.512	21.986	32.348	19.631	43.108	24.023	40.217	25.73
20.241	30.536	29.357	22.748	37.298	41.014	22.425	41.155	20.505	21.979	32.345	19.621	43.101	24.014	40.213	25.725
20.233	30.529	29.348	22.744	37.292	41.011	22.42	41.151	20.497	21.972	32.341	19.611	43.093	24.004	40.209	25.72
20.224	30.523	29.339	22.74	37.286	41.007	22.415	41.147	20.49	21.965	32.337	19.601	43.085	23.995	40.204	25.715
20.216	30.516	29.33	22.736	37.281	41.004	22.41	41.143	20.483	21.958	32.334	19.591	43.078	23.986	40.2	25.71
20.207	30.509	29.321	22.732	37.275	41.001	22.405	41.139	20.476	21.951	32.33	19.582	43.07	23.976	40.196	25.705
20.199	30.503	29.312	22.728	37.269	40.998	22.4	41.135	20.469	21.944	32.326	19.572	43.062	23.967	40.191	25.7
20.19	30.496	29.303	22.724	37.263	40.995	22.395	41.13	20.462	21.937	32.323	19.562	43.055	23.958	40.187	25.695
20.182	30.49	29.294	22.72	37.258	40.992	22.39	41.126	20.454	21.93	32.319	19.552	43.047	23.948	40.183	25.69
20.173	30.483	29.285	22.716	37.252	40.989	22.385	41.122	20.447	21.923	32.315	19.542	43.04	23.939	40.178	25.685
20.165	30.477	29.276	22.712	37.246	40.985	22.38	41.118	20.44	21.916	32.311	19.532	43.032	23.93	40.174	25.68
20.157	30.47	29.267	22.708	37.24	40.982	22.375	41.114	20.433	21.909	32.308	19.523	43.024	23.92	40.17	25.675
20.148	30.463	29.258	22.704	37.235	40.979	22.37	41.11	20.426	21.902	32.304	19.513	43.017	23.911	40.165	25.67
20.14	30.457	29.249	22.7	37.229	40.976	22.365	41.106	20.419	21.895	32.3	19.503	43.009	23.902	40.161	25.665
20.131	30.45	29.24	22.696	37.223	40.973	22.36	41.102	20.412	21.888	32.297	19.493	43.002	23.893	40.157	25.66
20.123	30.444	29.231	22.692	37.218	40.97	22.355	41.098	20.404	21.881	32.293	19.483	42.994	23.883	40.152	25.655
20.115	30.437	29.222	22.688	37.212	40.967	22.35	41.094	20.397	21.874	32.289	19.474	42.986	23.874	40.148	25.65
20.106	30.431	29.214	22.684	37.206	40.964	22.345	41.09	20.39	21.867	32.286	19.464	42.979	23.865	40.144	25.645
20.098	30.424	29.205	22.68	37.2	40.96	22.34	41.086	20.383	21.86	32.282	19.454	42.971	23.856	40.139	25.64
20.089	30.418	29.196	22.676	37.195	40.957	22.335	41.082	20.376	21.853	32.278	19.444	42.964	23.846	40.135	25.635
20.081	30.411	29.187	22.672	37.189	40.954	22.33	41.077	20.369	21.846	32.275	19.435	42.956	23.837	40.131	25.63
20.073	30.405	29.178	22.668	37.183	40.951	22.325	41.073	20.362	21.839	32.271	19.425	42.948	23.828	40.126	25.625
20.064	30.398	29.169	22.664	37.177	40.948	22.32	41.069	20.355	21.833	32.267	19.415	42.941	23.819	40.122	25.62
20.056	30.392	29.16	22.66	37.172	40.945	22.315	41.065	20.347	21.826	32.264	19.405	42.933	23.81	40.118	25.615
20.048	30.385	29.151	22.656	37.166	40.942	22.311	41.061	20.34	21.819	32.26	19.396	42.926	23.8	40.114	25.61
20.039	30.379	29.142	22.652	37.16	40.939	22.306	41.057	20.333	21.812	32.256	19.386	42.918	23.791	40.109	25.605
20.031	30.372	29.133	22.648	37.155	40.935	22.301	41.053	20.326	21.805	32.253	19.376	42.91	23.782	40.105	25.6
20.023	30.366	29.125	22.644	37.149	40.932	22.296	41.049	20.319	21.798	32.249	19.367	42.903	23.773	40.101	25.595
20.014	30.359	29.116	22.64	37.143	40.929	22.291	41.045	20.312	21.791	32.245	19.357	42.895	23.764	40.096	25.59
20.006	30.353	29.107	22.636	37.137	40.926	22.286	41.041	20.305	21.784	32.242	19.347	42.888	23.755	40.092	25.585
19.998	30.347	29.098	22.632	37.132	40.923	22.281	41.037	20.298	21.777	32.238	19.338	42.88	23.745	40.088	25.58
19.989	30.34	29.089	22.628	37.126	40.92	22.276	41.033	20.291	21.77	32.234	19.328	42.873	23.736	40.083	25.575
19.981	30.334	29.08	22.624	37.12	40.917	22.271	41.029	20.283	21.764	32.231	19.318	42.865	23.727	40.079	25.57
19.973	30.327	29.071	22.62	37.115	40.914	22.266	41.025	20.276	21.757	32.227	19.309	42.858	23.718	40.075	25.565
19.965	30.321	29.062	22.616	37.109	40.911	22.261	41.02	20.269	21.75	32.223	19.299	42.85	23.709	40.07	25.56
19.956	30.314	29.054	22.612	37.103	40.907	22.256	41.016	20.262	21.743	32.219	19.29	42.842	23.7	40.066	25.555
19.948	30.308	29.045	22.608	37.098	40.904	22.251	41.012	20.255	21.736	32.216	19.28	42.835	23.691	40.062	25.55
19.94	30.302	29.036	22.604	37.092	40.901	22.246	41.008	20.248	21.729	32.212	19.27	42.827	23.682	40.057	25.545
19.931	30.295	29.027	22.6	37.086	40.898	22.241	41.004	20.241	21.722	32.208	19.261	42.82	23.673	40.053	25.54
19.923	30.289	29.018	22.596	37.08	40.895	22.236	41	20.234	21.716	32.205	19.251	42.812	23.663	40.049	25.535
19.915	30.282	29.009	22.592	37.075	40.892	22.231	40.996	20.227	21.709	32.201	19.242	42.805	23.654	40.044	25.53
19.907	30.276	29.001	22.588	37.069	40.889	22.226	40.992	20.22	21.702	32.197	19.232	42.797	23.645	40.04	25.525
19.898	30.27	28.992	22.584	37.063	40.886	22.222	40.988	20.213	21.695	32.194	19.223	42.79	23.636	40.036	25.52
19.89	30.263	28.983	22.58	37.058	40.883	22.217	40.984	20.206	21.688	32.19	19.213	42.782	23.627	40.031	25.515
19.882	30.257	28.974	22.576	37.052	40.879	22.212	40.98	20.199	21.681	32.186	19.204	42.775	23.618	40.027	25.51
19.89	30.26	28.987	22.579	37.06	40.881	22.218	40.982	20.206	21.686	32.192	19.213	42.779	23.628	40.03	25.517
19.898	30.263	29	22.582	37.068	40.883	22.225	40.984	20.213	21.69	32.197	19.222	42.783	23.638	40.033	25.524
19.906	30.266	29.012	22.585	37.077	40.885	22.232	40.986	20.22	21.694	32.203	19.23	42.787	23.648	40.035	25.531
19.914	30.269	29.025	22.588	37.085	40.887	22.239	40.988	20.227	21.699	32.208	19.239	42.791	23.658	40.038	25.538
19.922	30.272	29.038	22.591	37.093	40.888	22.245	40.989	20.234	21.703	32.214	19.248	42.795	23.667	40.041	25.545
19.931	30.275	29.05	22.594	37.101	40.89	22.252	40.991	20.241	21.707	32.219	19.257	42.799	23.677	40.044	25.552
19.939	30.278	29.063	22.597	37.109	40.892	22.259	40.993	20.248	21.711	32.225	19.266	42.803	23.687	40.046	25.559
19.947	30.281	29.075	22.6	37.117	40.894	22.265	40.995	20.254	21.716	32.23	19.275	42.807	23.697	40.049	25.566
19.955	30.283	29.088	22.603	37.126	40.896	22.272	40.997	20.261	21.72	32.236	19.284	42.811	23.707	40.052	25.573
19.963	30.286	29.101	22.606	37.134	40.897	22.279	40.999	20.268	21.724	32.241	19.293	42.815	23.716	40.054	25.58
19.971	30.289	29.113	22.609	37.142	40.899	22.286	41.001	20.275	21.729	32.247	19.302	42.819	23.726	40.057	25.587
19.979	30.292	29.126	22.612	37.15	40.901	22.292	41.003	20.282	21.733	32.252	19.311	42.823	23.736	40.06	25.594
19.987	30.295	29.138	22.615	37.158	40.903	22.299	41.005	20.289	21.737	32.258	19.32	42.828	23.746	40.063	25.601
19.995	30.298	29.151	22.618	37.166	40.905	22.306	41.007	20.296	21.741	32.263	19.329	42.832	23.756	40.065	25.608
19.987	30.292	29.142	22.614	37.161	40.901	22.301	41.002	20.289	21.735	32.259	19.319	42.824	23.746	40.061	25.603
19.978	30.285	29.133	22.61	37.155	40.898	22.296	40.998	20.282	21.728	32.256	19.309	42.817	23.737	40.057	25.598
19.97	30.279	29.124	22.606	37.149	40.895	22.291	40.994	20.275	21.721	32.252	19.3	42.809	23.728	40.052	25.593
19.962	30.273	29.115	22.602	37.144	40.892	22.286	40.99	20.268	21.714	32.248	19.29	42.801	23.719	40.048	25.588
19.954	30.266	29.106	22.598	37.138	40.889	22.281	40.986	20.261	21.707	32.245	19.281	42.794	23.71	40.044	25.583
19.945	30.26	29.098	22.594	37.132	40.886	22.276	40.982	20.254	21.7	32.241	19.271	42.786	23.701	40.039	25.578
19.937	30.254	29.089	22.59	37.126	40.883	22.271	40.978	20.247	21.693	32.237	19.261	42.779	23.692	40.035	25.573
19.929	30.247	29.08	22.586	37.121	40.88	22.266	40.974	20.239	21.687	32.234	19.252	42.771	23.683	40.031	25.568
19.921	30.241	29.071	22.582	37.115	40.877	22.261	40.97	20.232	21.68	32.23	19.242	42.764	23.674	40.026	25.563
19.912	30.235	29.062	22.578	37.109	40.873	22.256	40.966	20.225	21.673	32.226	19.233	42.756	23.664	40.022	25.558
19.904	30.228	29.053	22.574	37.104	40.87	22.251	40.962	20.218	21.666	32.223	19.223	42.749	23.655	40.018	25.553
19.896	30.222	29.044	22.57	37.098	40.867	22.246	40.958	20.211	21.659	32.219	19.214	42.741	23.646	40.014	25.548
19.888	30.216	29.036	22.566	37.092	40.864	22.241	40.954	20.204	21.653	32.215	19.204	42.734	23.637	40.009	25.543
19.896	30.219	29.048	22.569	37.1	40.866	22.248	40.956	20.211	21.657	32.221	19.213	42.738	23.647	40.012	25.55
19.904	30.221	29.061	22.572	37.109	40.868	22.255	40.958	20.218	21.661	32.226	19.222	42.742	23.657	40.015	25.557
19.912	30.224	29.074	22.575	37.117	40.87	22.262	40.96	20.225	21.665	32.232	19.231	42.746	23.667	40.017	25.564
19.92	30.227	29.086	22.578	37.125	40.871	22.268	40.961	20.232	21.67	32.237	19.24	42.75	23.677	40.02	25.571
19.928	30.23	29.099	22.581	37.133	40.873	22.275	40.963	20.239	21.674	32.243	19.249	42.754	23.686	40.023	25.578
19.936	30.233	29.111	22.584	37.141	40.875	22.282	40.965	20.246	21.678	32.248	19.258	42.758	23.696	40.026	25.585
19.944	30.236	29.124	22.587	37.149	40.877	22.288	40.967	20.253	21.683	32.253	19.267	42.762	23.706	40.028	25.592
19.952	30.239	29.136	22.59	37.158	40.879	22.295	40.969	20.26	21.687	32.259	19.276	42.767	23.716	40.031	25.599
19.96	30.242	29.149	22.593	37.166	40.88	22.302	40.971	20.267	21.691	32.264	19.285	42.771	23.726	40.034	25.606
19.968	30.245	29.162	22.596	37.174	40.882	22.308	40.973	20.274	21.695	32.27	19.293	42.775	23.735	40.037	25.613
19.96	30.239	29.153	22.592	37.168	40.879	22.303	40.969	20.267	21.689	32.266	19.284	42.767	23.726	40.032	25.608
19.952	30.232	29.144	22.588	37.162	40.876	22.299	40.965	20.26	21.682	32.262	19.274	42.76	23.717	40.028	25.603
19.943	30.226	29.135	22.584	37.157	40.873	22.294	40.961	20.253	21.675	32.259	19.265	42.752	23.708	40.024	25.598
19.935	30.22	29.126	22.58	37.151	40.87	22.289	40.957	20.246	21.668	32.255	19.255	42.745	23.699	40.019	25.593
19.927	30.213	29.117	22.576	37.145	40.867	22.284	40.953	20.238	21.661	32.251	19.246	42.737	23.69	40.015	25.588
19.919	30.207	29.108	22.572	37.14	40.864	22.279	40.949	20.231	21.655	32.248	19.236	42.73	23.681	40.011	25.583
19.91	30.201	29.099	22.568	37.134	40.86	22.274	40.945	20.224	21.648	32.244	19.227	42.722	23.672	40.006	25.578
19.902	30.195	29.09	22.564	37.128	40.857	22.269	40.94	20.217	21.641	32.24	19.217	42.715	23.663	40.002	25.573
19.894	30.188	29.082	22.56	37.122	40.854	22.264	40.936	20.21	21.634	32.237	19.207	42.707	23.654	39.998	25.568
19.886	30.182	29.073	22.556	37.117	40.851	22.259	40.932	20.203	21.627	32.233	19.198	42.7	23.644	39.993	25.563
19.877	30.176	29.064	22.552	37.111	40.848	22.254	40.928	20.196	21.621	32.229	19.188	42.692	23.635	39.989	25.558
19.869	30.169	29.055	22.548	37.105	40.845	22.249	40.924	20.189	21.614	32.226	19.179	42.685	23.626	39.985	25.553
19.861	30.163	29.046	22.544	37.1	40.842	22.244	40.92	20.182	21.607	32.222	19.169	42.677	23.617	39.981	25.548
19.853	30.157	29.037	22.541	37.094	40.839	22.239	40.916	20.175	21.6	32.218	19.16	42.67	23.608	39.976	25.543
19.845	30.151	29.028	22.537	37.088	40.836	22.234	40.912	20.168	21.593	32.215	19.151	42.662	23.599	39.972	25.538
19.836	30.144	29.02	22.533	37.083	40.833	22.229	40.908	20.161	21.587	32.211	19.141	42.655	23.59	39.968	25.533
19.828	30.138	29.011	22.529	37.077	40.829	22.224	40.904	20.154	21.58	32.207	19.132	42.647	23.581	39.963	25.528
19.82	30.132	29.002	22.525	37.071	40.826	22.219	40.9	20.147	21.573	32.204	19.122	42.64	23.572	39.959	25.523
19.812	30.126	28.993	22.521	37.065	40.823	22.215	40.896	20.14	21.566	32.2	19.113	42.632	23.563	39.955	25.518
19.804	30.12	28.984	22.517	37.06	40.82	22.21	40.892	20.133	21.56	32.196	19.103	42.625	23.554	39.95	25.513
19.796	30.113	28.976	22.513	37.054	40.817	22.205	40.888	20.126	21.553	32.193	19.094	42.617	23.545	39.946	25.508
19.787	30.107	28.967	22.509	37.048	40.814	22.2	40.884	20.119	21.546	32.189	19.085	42.61	23.536	39.942	25.503
19.779	30.101	28.958	22.505	37.043	40.811	22.195	40.88	20.112	21.539	32.185	19.075	42.602	23.527	39.938	25.498
19.771	30.095	28.949	22.501	37.037	40.808	22.19	40.876	20.105	21.533	32.182	19.066	42.595	23.518	39.933	25.493
19.763	30.089	28.94	22.497	37.031	40.805	22.185	40.872	20.097	21.526	32.178	19.056	42.587	23.51	39.929	25.488
19.755	30.082	28.932	22.493	37.026	40.802	22.18	40.868	20.09	21.519	32.174	19.047	42.58	23.501	39.925	25.483
19.747	30.076	28.923	22.489	37.02	40.798	22.175	40.864	20.083	21.513	32.171	19.038	42.572	23.492	39.92	25.478
19.739	30.07	28.914	22.485	37.014	40.795	22.17	40.86	20.076	21.506	32.167	19.028	42.565	23.483	39.916	25.473
19.73	30.064	28.905	22.482	37.009	40.792	22.165	40.856	20.069	21.499	32.163	19.019	42.557	23.474	39.912	25.469
19.722	30.058	28.896	22.478	37.003	40.789	22.161	40.852	20.062	21.492	32.16	19.01	42.55	23.465	39.907	25.464
19.714	30.052	28.888	22.474	36.997	40.786	22.156	40.847	20.055	21.486	32.156	19	42.542	23.456	39.903	25.459
19.706	30.046	28.879	22.47	36.992	40.783	22.151	40.843	20.048	21.479	32.152	18.991	42.535	23.447	39.899	25.454
19.698	30.039	28.87	22.466	36.986	40.78	22.146	40.839	20.041	21.472	32.149	18.982	42.528	23.438	39.895	25.449
19.69	30.033	28.861	22.462	36.98	40.777	22.141	40.835	20.034	21.466	32.145	18.972	42.52	23.429	39.89	25.444
19.682	30.027	28.853	22.458	36.975	40.774	22.136	40.831	20.027	21.459	32.141	18.963	42.513	23.421	39.886	25.439
19.674	30.021	28.844	22.454	36.969	40.771	22.131	40.827	20.02	21.452	32.138	18.954	42.505	23.412	39.882	25.434
19.666	30.015	28.835	22.45	36.963	40.768	22.126	40.823	20.013	21.446	32.134	18.945	42.498	23.403	39.877	25.429
19.658	30.009	28.826	22.446	36.958	40.764	22.121	40.819	20.006	21.439	32.13	18.935	42.49	23.394	39.873	25.424
19.649	30.003	28.818	22.442	36.952	40.761	22.117	40.815	19.999	21.432	32.127	18.926	42.483	23.385	39.869	25.419
19.641	29.997	28.809	22.438	36.946	40.758	22.112	40.811	19.992	21.426	32.123	18.917	42.475	23.376	39.864	25.414
19.633	29.991	28.8	22.435	36.941	40.755	22.107	40.807	19.985	21.419	32.119	18.908	42.468	23.368	39.86	25.409
19.625	29.984	28.791	22.431	36.935	40.752	22.102	40.803	19.978	21.412	32.116	18.898	42.461	23.359	39.856	25.404
19.617	29.978	28.783	22.427	36.929	40.749	22.097	40.799	19.971	21.406	32.112	18.889	42.453	23.35	39.852	25.399
19.609	29.972	28.774	22.423	36.924	40.746	22.092	40.795	19.964	21.399	32.109	18.88	42.446	23.341	39.847	25.394
19.601	29.966	28.765	22.419	36.918	40.743	22.087	40.791	19.957	21.392	32.105	18.871	42.438	23.332	39.843	25.389
19.593	29.96	28.757	22.415	36.912	40.74	22.082	40.787	19.951	21.386	32.101	18.862	42.431	23.324	39.839	25.384
19.585	29.954	28.748	22.411	36.907	40.737	22.078	40.783	19.944	21.379	32.098	18.852	42.423	23.315	39.834	25.379
19.577	29.948	28.739	22.407	36.901	40.734	22.073	40.779	19.937	21.372	32.094	18.843	42.416	23.306	39.83	25.374
19.569	29.942	28.731	22.403	36.896	40.731	22.068	40.775	19.93	21.366	32.09	18.834	42.409	23.297	39.826	25.369
19.561	29.936	28.722	22.4	36.89	40.727	22.063	40.771	19.923	21.359	32.087	18.825	42.401	23.288	39.822	25.365
19.553	29.93	28.713	22.396	36.884	40.724	22.058	40.767	19.916	21.353	32.083	18.816	42.394	23.28	39.817	25.36
19.545	29.924	28.704	22.392	36.879	40.721	22.053	40.763	19.909	21.346	32.079	18.807	42.386	23.271	39.813	25.355
19.537	29.918	28.696	22.388	36.873	40.718	22.048	40.759	19.902	21.339	32.076	18.798	42.379	23.262	39.809	25.35
19.529	29.912	28.687	22.384	36.867	40.715	22.043	40.755	19.895	21.333	32.072	18.788	42.372	23.253	39.804	25.345
19.521	29.906	28.678	22.38	36.862	40.712	22.039	40.751	19.888	21.326	32.068	18.779	42.364	23.245	39.8	25.34
19.513	29.9	28.67	22.376	36.856	40.709	22.034	40.747	19.881	21.319	32.065	18.77	42.357	23.236	39.796	25.335
19.505	29.894	28.661	22.372	36.851	40.706	22.029	40.743	19.874	21.313	32.061	18.761	42.349	23.227	39.792	25.33
19.497	29.888	28.652	22.368	36.845	40.703	22.024	40.739	19.867	21.306	32.057	18.752	42.342	23.219	39.787	25.325
19.489	29.882	28.644	22.365	36.839	40.7	22.019	40.735	19.86	21.3	32.054	18.743	42.335	23.21	39.783	25.32
19.481	29.876	28.635	22.361	36.834	40.697	22.014	40.731	19.853	21.293	32.05	18.734	42.327	23.201	39.779	25.315
19.473	29.87	28.627	22.357	36.828	40.694	22.01	40.727	19.846	21.287	32.047	18.725	42.32	23.193	39.774	25.31
19.465	29.864	28.618	22.353	36.822	40.691	22.005	40.723	19.839	21.28	32.043	18.716	42.312	23.184	39.77	25.305
19.457	29.858	28.609	22.349	36.817	40.688	22	40.719	19.832	21.273	32.039	18.707	42.305	23.175	39.766	25.3
19.45	29.852	28.601	22.345	36.811	40.684	21.995	40.715	19.825	21.267	32.036	18.698	42.298	23.167	39.762	25.296
19.442	29.846	28.592	22.341	36.806	40.681	21.99	40.711	19.819	21.26	32.032	18.689	42.29	23.158	39.757	25.291
19.434	29.84	28.583	22.337	36.8	40.678	21.985	40.707	19.812	21.254	32.028	18.68	42.283	23.149	39.753	25.286
19.426	29.835	28.575	22.334	36.794	40.675	21.981	40.703	19.805	21.247	32.025	18.671	42.276	23.141	39.749	25.281
19.418	29.829	28.566	22.33	36.789	40.672	21.976	40.699	19.798	21.241	32.021	18.662	42.268	23.132	39.744	25.276
19.41	29.823	28.558	22.326	36.783	40.669	21.971	40.695	19.791	21.234	32.017	18.653	42.261	23.123	39.74	25.271
19.402	29.817	28.549	22.322	36.778	40.666	21.966	40.691	19.784	21.228	32.014	18.644	42.253	23.115	39.736	25.266
19.394	29.811	28.54	22.318	36.772	40.663	21.961	40.687	19.777	21.221	32.01	18.635	42.246	23.106	39.732	25.261
19.386	29.805	28.532	22.314	36.766	40.66	21.956	40.683	19.77	21.214	32.006	18.626	42.239	23.098	39.727	25.256
19.378	29.799	28.523	22.31	36.761	40.657	21.952	40.679	19.763	21.208	32.003	18.617	42.231	23.089	39.723	25.251
19.371	29.793	28.515	22.307	36.755	40.654	21.947	40.675	19.756	21.201	31.999	18.608	42.224	23.081	39.719	25.246
19.363	29.787	28.506	22.303	36.75	40.651	21.942	40.671	19.749	21.195	31.996	18.599	42.217	23.072	39.715	25.242
19.355	29.781	28.497	22.299	36.744	40.648	21.937	40.667	19.743	21.188	31.992	18.59	42.209	23.063	39.71	25.237
19.347	29.776	28.489	22.295	36.738	40.645	21.932	40.663	19.736	21.182	31.988	18.581	42.202	23.055	39.706	25.232
19.339	29.77	28.48	22.291	36.733	40.642	21.928	40.659	19.729	21.175	31.985	18.572	42.195	23.046	39.702	25.227
19.331	29.764	28.472	22.287	36.727	40.638	21.923	40.655	19.722	21.169	31.981	18.563	42.187	23.038	39.697	25.222
19.323	29.758	28.463	22.283	36.722	40.635	21.918	40.651	19.715	21.162	31.977	18.554	42.18	23.029	39.693	25.217
19.316	29.752	28.455	22.28	36.716	40.632	21.913	40.647	19.708	21.156	31.974	18.545	42.173	23.021	39.689	25.212
19.308	29.746	28.446	22.276	36.71	40.629	21.908	40.643	19.701	21.149	31.97	18.537	42.165	23.012	39.685	25.207
19.3	29.741	28.437	22.272	36.705	40.626	21.904	40.639	19.694	21.143	31.967	18.528	42.158	23.004	39.68	25.202
19.292	29.735	28.429	22.268	36.699	40.623	21.899	40.635	19.687	21.136	31.963	18.519	42.151	22.995	39.676	25.197
19.284	29.729	28.42	22.264	36.694	40.62	21.894	40.631	19.681	21.13	31.959	18.51	42.143	22.987	39.672	25.193
19.276	29.723	28.412	22.26	36.688	40.617	21.889	40.627	19.674	21.123	31.956	18.501	42.136	22.978	39.668	25.188
19.269	29.717	28.403	22.257	36.683	40.614	21.884	40.623	19.667	21.117	31.952	18.492	42.129	22.97	39.663	25.183
19.261	29.711	28.395	22.253	36.677	40.611	21.88	40.619	19.66	21.11	31.948	18.483	42.121	22.961	39.659	25.178
19.253	29.706	28.386	22.249	36.671	40.608	21.875	40.615	19.653	21.104	31.945	18.475	42.114	22.953	39.655	25.173
19.245	29.7	28.378	22.245	36.666	40.605	21.87	40.611	19.646	21.098	31.941	18.466	42.107	22.944	39.651	25.168
19.237	29.694	28.369	22.241	36.66	40.602	21.865	40.607	19.639	21.091	31.937	18.457	42.099	22.936	39.646	25.163
19.23	29.688	28.361	22.237	36.655	40.599	21.86	40.603	19.633	21.085	31.934	18.448	42.092	22.927	39.642	25.158
19.222	29.683	28.352	22.234	36.649	40.596	21.856	40.599	19.626	21.078	31.93	18.439	42.085	22.919	39.638	25.153
19.214	29.677	28.344	22.23	36.644	40.593	21.851	40.595	19.619	21.072	31.927	18.431	42.077	22.91	39.633	25.149
19.206	29.671	28.335	22.226	36.638	40.59	21.846	40.591	19.612	21.065	31.923	18.422	42.07	22.902	39.629	25.144
19.199	29.665	28.327	22.222	36.632	40.586	21.841	40.587	19.605	21.059	31.919	18.413	42.063	22.894	39.625	25.139
19.191	29.659	28.318	22.218	36.627	40.583	21.837	40.583	19.598	21.052	31.916	18.404	42.055	22.885	39.621	25.134
19.183	29.654	28.31	22.214	36.621	40.58	21.832	40.579	19.591	21.046	31.912	18.396	42.048	22.877	39.616	25.129
19.175	29.648	28.301	22.211	36.616	40.577	21.827	40.575	19.585	21.04	31.909	18.387	42.041	22.868	39.612	25.124
19.168	29.642	28.293	22.207	36.61	40.574	21.822	40.571	19.578	21.033	31.905	18.378	42.034	22.86	39.608	25.119
19.16	29.637	28.284	22.203	36.605	40.571	21.818	40.567	19.571	21.027	31.901	18.369	42.026	22.852	39.604	25.114
19.152	29.631	28.276	22.199	36.599	40.568	21.813	40.563	19.564	21.02	31.898	18.361	42.019	22.843	39.599	25.11
19.144	29.625	28.267	22.195	36.594	40.565	21.808	40.559	19.557	21.014	31.894	18.352	42.012	22.835	39.595	25.105
19.137	29.619	28.259	22.192	36.588	40.562	21.803	40.555	19.55	21.008	31.89	18.343	42.004	22.826	39.591	25.1
19.129	29.614	28.25	22.188	36.582	40.559	21.798	40.551	19.544	21.001	31.887	18.335	41.997	22.818	39.587	25.095
19.121	29.608	28.242	22.184	36.577	40.556	21.794	40.547	19.537	20.995	31.883	18.326	41.99	22.81	39.582	25.09
19.114	29.602	28.234	22.18	36.571	40.553	21.789	40.543	19.53	20.988	31.88	18.317	41.983	22.801	39.578	25.085
19.106	29.597	28.225	22.176	36.566	40.55	21.784	40.539	19.523	20.982	31.876	18.309	41.975	22.793	39.574	25.08
19.098	29.591	28.217	22.172	36.56	40.547	21.779	40.535	19.516	20.976	31.872	18.3	41.968	22.785	39.57	25.076
19.091	29.585	28.208	22.169	36.555	40.544	21.775	40.531	19.51	20.969	31.869	18.291	41.961	22.776	39.565	25.071
19.083	29.58	28.2	22.165	36.549	40.541	21.77	40.527	19.503	20.963	31.865	18.283	41.953	22.768	39.561	25.066
19.075	29.574	28.191	22.161	36.544	40.538	21.765	40.523	19.496	20.956	31.862	18.274	41.946	22.76	39.557	25.061
19.068	29.568	28.183	22.157	36.538	40.535	21.761	40.519	19.489	20.95	31.858	18.266	41.939	22.752	39.553	25.056
19.06	29.563	28.175	22.153	36.533	40.532	21.756	40.515	19.482	20.944	31.854	18.257	41.932	22.743	39.548	25.051
19.052	29.557	28.166	22.15	36.527	40.529	21.751	40.511	19.476	20.937	31.851	18.248	41.924	22.735	39.544	25.046
19.045	29.551	28.158	22.146	36.522	40.526	21.746	40.507	19.469	20.931	31.847	18.24	41.917	22.727	39.54	25.042
19.037	29.546	28.149	22.142	36.516	40.523	21.742	40.503	19.462	20.925	31.843	18.231	41.91	22.718	39.536	25.037
19.029	29.54	28.141	22.138	36.51	40.519	21.737	40.499	19.455	20.918	31.84	18.223	41.903	22.71	39.531	25.032
19.022	29.534	28.132	22.134	36.505	40.516	21.732	40.495	19.448	20.912	31.836	18.214	41.895	22.702	39.527	25.027
19.014	29.529	28.124	22.131	36.499	40.513	21.727	40.491	19.442	20.906	31.833	18.205	41.888	22.694	39.523	25.022
19.006	29.523	28.116	22.127	36.494	40.51	21.723	40.487	19.435	20.899	31.829	18.197	41.881	22.685	39.519	25.017
19.015	29.526	28.129	22.13	36.502	40.512	21.73	40.489	19.443	20.904	31.835	18.206	41.886	22.696	39.522	25.025
19.023	29.529	28.143	22.133	36.511	40.514	21.736	40.491	19.45	20.908	31.84	18.215	41.89	22.706	39.525	25.032
19.031	29.532	28.157	22.136	36.519	40.516	21.743	40.493	19.458	20.912	31.846	18.225	41.895	22.716	39.528	25.039
19.04	29.535	28.17	22.139	36.528	40.518	21.75	40.495	19.466	20.917	31.852	18.234	41.9	22.726	39.531	25.046
19.048	29.538	28.184	22.142	36.536	40.52	21.757	40.497	19.474	20.921	31.857	18.243	41.904	22.736	39.534	25.053
19.057	29.541	28.197	22.145	36.545	40.522	21.764	40.499	19.482	20.925	31.863	18.253	41.909	22.746	39.537	25.061
19.065	29.545	28.211	22.148	36.553	40.524	21.771	40.501	19.489	20.93	31.869	18.262	41.914	22.757	39.54	25.068
19.073	29.548	28.224	22.151	36.561	40.526	21.777	40.503	19.497	20.934	31.874	18.271	41.918	22.767	39.543	25.075
19.082	29.551	28.238	22.154	36.57	40.528	21.784	40.505	19.505	20.938	31.88	18.28	41.923	22.777	39.546	25.082
19.09	29.554	28.251	22.157	36.578	40.53	21.791	40.507	19.513	20.943	31.885	18.29	41.928	22.787	39.549	25.089
19.098	29.557	28.265	22.16	36.587	40.532	21.798	40.509	19.52	20.947	31.891	18.299	41.932	22.797	39.552	25.097
19.107	29.56	28.278	22.163	36.595	40.534	21.805	40.511	19.528	20.952	31.897	18.308	41.937	22.807	39.555	25.104
19.115	29.563	28.292	22.166	36.604	40.536	21.811	40.513	19.536	20.956	31.902	18.317	41.942	22.817	39.558	25.111
19.123	29.566	28.305	22.169	36.612	40.538	21.818	40.515	19.543	20.96	31.908	18.327	41.947	22.827	39.56	25.118
19.131	29.569	28.319	22.173	36.62	40.54	21.825	40.517	19.551	20.965	31.914	18.336	41.951	22.838	39.563	25.125
19.14	29.572	28.332	22.176	36.629	40.541	21.832	40.519	19.559	20.969	31.919	18.345	41.956	22.848	39.566	25.133
19.132	29.566	28.324	22.172	36.623	40.538	21.827	40.515	19.552	20.963	31.916	18.336	41.949	22.839	39.562	25.128
19.124	29.561	28.315	22.168	36.618	40.535	21.822	40.511	19.545	20.956	31.912	18.328	41.941	22.831	39.558	25.123
19.117	29.555	28.307	22.164	36.612	40.532	21.818	40.507	19.538	20.95	31.908	18.319	41.934	22.823	39.554	25.118
19.109	29.549	28.298	22.16	36.607	40.529	21.813	40.503	19.531	20.943	31.905	18.31	41.927	22.814	39.549	25.113
19.101	29.544	28.29	22.157	36.601	40.526	21.808	40.499	19.525	20.937	31.901	18.302	41.92	22.806	39.545	25.108
19.094	29.538	28.281	22.153	36.595	40.523	21.803	40.495	19.518	20.931	31.897	18.293	41.912	22.798	39.541	25.103
19.086	29.532	28.273	22.149	36.59	40.52	21.799	40.491	19.511	20.924	31.894	18.284	41.905	22.789	39.537	25.099
19.078	29.527	28.264	22.145	36.584	40.517	21.794	40.487	19.504	20.918	31.89	18.276	41.898	22.781	39.532	25.094
19.071	29.521	28.256	22.141	36.579	40.514	21.789	40.483	19.497	20.912	31.887	18.267	41.89	22.773	39.528	25.089
19.063	29.516	28.248	22.138	36.573	40.511	21.784	40.479	19.491	20.905	31.883	18.259	41.883	22.764	39.524	25.084
19.055	29.51	28.239	22.134	36.568	40.508	21.78	40.475	19.484	20.899	31.879	18.25	41.876	22.756	39.52	25.079
19.048	29.504	28.231	22.13	36.562	40.505	21.775	40.471	19.477	20.893	31.876	18.241	41.869	22.748	39.515	25.074
19.04	29.499	28.222	22.126	36.557	40.502	21.77	40.467	19.47	20.886	31.872	18.233	41.862	22.739	39.511	25.069
19.032	29.493	28.214	22.122	36.551	40.499	21.765	40.463	19.463	20.88	31.869	18.224	41.854	22.731	39.507	25.064
19.041	29.496	28.227	22.125	36.559	40.501	21.772	40.465	19.471	20.884	31.874	18.233	41.859	22.741	39.51	25.072
19.049	29.499	28.241	22.128	36.568	40.503	21.779	40.467	19.479	20.889	31.88	18.243	41.864	22.751	39.513	25.079
19.057	29.502	28.254	22.132	36.576	40.505	21.786	40.469	19.487	20.893	31.885	18.252	41.868	22.762	39.516	25.086
19.066	29.505	28.268	22.135	36.585	40.507	21.793	40.471	19.494	20.897	31.891	18.261	41.873	22.772	39.519	25.093
19.074	29.508	28.281	22.138	36.593	40.509	21.799	40.473	19.502	20.902	31.897	18.271	41.878	22.782	39.522	25.101
19.082	29.512	28.295	22.141	36.602	40.511	21.806	40.475	19.51	20.906	31.902	18.28	41.883	22.792	39.525	25.108
19.091	29.515	28.308	22.144	36.61	40.513	21.813	40.477	19.518	20.91	31.908	18.289	41.887	22.802	39.528	25.115
19.099	29.518	28.322	22.147	36.618	40.515	21.82	40.479	19.525	20.915	31.914	18.298	41.892	22.812	39.531	25.122
19.091	29.512	28.313	22.143	36.613	40.512	21.815	40.475	19.519	20.908	31.91	18.29	41.885	22.804	39.527	25.117
19.084	29.506	28.305	22.139	36.607	40.509	21.81	40.471	19.512	20.902	31.906	18.281	41.877	22.796	39.523	25.112
19.076	29.501	28.296	22.135	36.602	40.505	21.806	40.467	19.505	20.896	31.903	18.272	41.87	22.787	39.518	25.107
19.068	29.495	28.288	22.132	36.596	40.502	21.801	40.463	19.498	20.889	31.899	18.264	41.863	22.779	39.514	25.103
19.061	29.49	28.279	22.128	36.591	40.499	21.796	40.459	19.491	20.883	31.895	18.255	41.856	22.771	39.51	25.098
19.053	29.484	28.271	22.124	36.585	40.496	21.791	40.455	19.485	20.877	31.892	18.247	41.849	22.762	39.506	25.093
19.045	29.479	28.262	22.12	36.58	40.493	21.787	40.451	19.478	20.871	31.888	18.238	41.841	22.754	39.501	25.088
19.038	29.473	28.254	22.116	36.574	40.49	21.782	40.447	19.471	20.864	31.885	18.229	41.834	22.746	39.497	25.083
19.03	29.467	28.245	22.113	36.568	40.487	21.777	40.443	19.464	20.858	31.881	18.221	41.827	22.737	39.493	25.078
19.022	29.462	28.237	22.109	36.563	40.484	21.772	40.439	19.457	20.852	31.877	18.212	41.82	22.729	39.489	25.073
19.015	29.456	28.229	22.105	36.557	40.481	21.768	40.435	19.451	20.845	31.874	18.204	41.812	22.721	39.484	25.069
19.007	29.451	28.22	22.101	36.552	40.478	21.763	40.431	19.444	20.839	31.87	18.195	41.805	22.713	39.48	25.064
19	29.445	28.212	22.098	36.546	40.475	21.758	40.427	19.437	20.833	31.866	18.187	41.798	22.704	39.476	25.059
18.992	29.44	28.203	22.094	36.541	40.472	21.753	40.423	19.43	20.826	31.863	18.178	41.791	22.696	39.472	25.054
18.984	29.434	28.195	22.09	36.535	40.469	21.749	40.419	19.423	20.82	31.859	18.17	41.784	22.688	39.467	25.049
18.977	29.429	28.186	22.086	36.53	40.466	21.744	40.415	19.417	20.814	31.856	18.161	41.776	22.68	39.463	25.044
18.969	29.423	28.178	22.082	36.524	40.463	21.739	40.412	19.41	20.808	31.852	18.152	41.769	22.671	39.459	25.039
18.962	29.418	28.17	22.079	36.519	40.46	21.735	40.408	19.403	20.801	31.848	18.144	41.762	22.663	39.455	25.035
18.954	29.412	28.161	22.075	36.513	40.457	21.73	40.404	19.396	20.795	31.845	18.135	41.755	22.655	39.45	25.03
18.946	29.407	28.153	22.071	36.508	40.454	21.725	40.4	19.39	20.789	31.841	18.127	41.747	22.647	39.446	25.025
18.939	29.401	28.144	22.067	36.502	40.451	21.72	40.396	19.383	20.782	31.838	18.119	41.74	22.639	39.442	25.02
18.931	29.396	28.136	22.064	36.497	40.448	21.716	40.392	19.376	20.776	31.834	18.11	41.733	22.63	39.438	25.015
18.924	29.39	28.127	22.06	36.491	40.445	21.711	40.388	19.369	20.77	31.83	18.102	41.726	22.622	39.433	25.01
18.916	29.385	28.119	22.056	36.485	40.442	21.706	40.384	19.363	20.764	31.827	18.093	41.719	22.614	39.429	25.006
18.909	29.379	28.111	22.052	36.48	40.439	21.701	40.38	19.356	20.757	31.823	18.085	41.711	22.606	39.425	25.001
18.901	29.374	28.102	22.049	36.474	40.436	21.697	40.376	19.349	20.751	31.82	18.076	41.704	22.598	39.421	24.996
18.893	29.368	28.094	22.045	36.469	40.433	21.692	40.372	19.342	20.745	31.816	18.068	41.697	22.589	39.416	24.991
18.886	29.363	28.086	22.041	36.463	40.43	21.687	40.368	19.336	20.739	31.812	18.059	41.69	22.581	39.412	24.986
18.878	29.357	28.077	22.037	36.458	40.427	21.683	40.364	19.329	20.733	31.809	18.051	41.683	22.573	39.408	24.981
18.871	29.352	28.069	22.034	36.452	40.424	21.678	40.36	19.322	20.726	31.805	18.043	41.676	22.565	39.404	24.976
18.863	29.347	28.06	22.03	36.447	40.421	21.673	40.356	19.315	20.72	31.802	18.034	41.668	22.557	39.4	24.972
18.856	29.341	28.052	22.026	36.441	40.418	21.668	40.352	19.309	20.714	31.798	18.026	41.661	22.549	39.395	24.967
18.848	29.336	28.044	22.022	36.436	40.415	21.664	40.348	19.302	20.708	31.794	18.017	41.654	22.541	39.391	24.962
18.841	29.33	28.035	22.019	36.43	40.412	21.659	40.344	19.295	20.701	31.791	18.009	41.647	22.532	39.387	24.957
18.833	29.325	28.027	22.015	36.425	40.409	21.654	40.34	19.288	20.695	31.787	18.001	41.64	22.524	39.383	24.952
18.826	29.319	28.019	22.011	36.419	40.406	21.65	40.336	19.282	20.689	31.784	17.992	41.633	22.516	39.378	24.947
18.818	29.314	28.01	22.007	36.414	40.403	21.645	40.332	19.275	20.683	31.78	17.984	41.625	22.508	39.374	24.943
18.811	29.309	28.002	22.004	36.408	40.4	21.64	40.328	19.268	20.677	31.776	17.976	41.618	22.5	39.37	24.938
18.803	29.303	27.994	22	36.403	40.397	21.636	40.325	19.262	20.67	31.773	17.967	41.611	22.492	39.366	24.933
18.796	29.298	27.985	21.996	36.397	40.394	21.631	40.321	19.255	20.664	31.769	17.959	41.604	22.484	39.361	24.928
18.788	29.292	27.977	21.992	36.392	40.391	21.626	40.317	19.248	20.658	31.766	17.951	41.597	22.476	39.357	24.923
18.781	29.287	27.969	21.989	36.386	40.388	21.622	40.313	19.241	20.652	31.762	17.942	41.59	22.468	39.353	24.919
18.773	29.282	27.96	21.985	36.381	40.385	21.617	40.309	19.235	20.646	31.758	17.934	41.582	22.46	39.349	24.914
18.766	29.276	27.952	21.981	36.375	40.381	21.612	40.305	19.228	20.64	31.755	17.926	41.575	22.452	39.345	24.909
18.758	29.271	27.944	21.977	36.37	40.378	21.608	40.301	19.221	20.633	31.751	17.917	41.568	22.444	39.34	24.904
18.751	29.266	27.935	21.974	36.364	40.375	21.603	40.297	19.215	20.627	31.748	17.909	41.561	22.436	39.336	24.899
18.744	29.26	27.927	21.97	36.359	40.372	21.598	40.293	19.208	20.621	31.744	17.901	41.554	22.428	39.332	24.894
18.736	29.255	27.919	21.966	36.354	40.369	21.594	40.289	19.201	20.615	31.74	17.893	41.547	22.42	39.328	24.89
18.729	29.25	27.911	21.962	36.348	40.366	21.589	40.285	19.194	20.609	31.737	17.884	41.54	22.412	39.323	24.885
18.721	29.244	27.902	21.959	36.343	40.363	21.584	40.281	19.188	20.603	31.733	17.876	41.532	22.404	39.319	24.88
18.714	29.239	27.894	21.955	36.337	40.36	21.579	40.277	19.181	20.596	31.73	17.868	41.525	22.396	39.315	24.875
18.706	29.234	27.886	21.951	36.332	40.357	21.575	40.273	19.174	20.59	31.726	17.86	41.518	22.388	39.311	24.87
18.699	29.228	27.877	21.948	36.326	40.354	21.57	40.269	19.168	20.584	31.722	17.851	41.511	22.38	39.306	24.866
18.692	29.223	27.869	21.944	36.321	40.351	21.566	40.265	19.161	20.578	31.719	17.843	41.504	22.372	39.302	24.861
18.684	29.218	27.861	21.94	36.315	40.348	21.561	40.261	19.154	20.572	31.715	17.835	41.497	22.364	39.298	24.856
18.677	29.212	27.853	21.936	36.31	40.345	21.556	40.258	19.148	20.566	31.712	17.827	41.49	22.356	39.294	24.851
18.669	29.207	27.844	21.933	36.304	40.342	21.552	40.254	19.141	20.56	31.708	17.819	41.483	22.348	39.29	24.846
18.662	29.202	27.836	21.929	36.299	40.339	21.547	40.25	19.134	20.554	31.705	17.81	41.475	22.34	39.285	24.842
18.655	29.196	27.828	21.925	36.293	40.336	21.542	40.246	19.128	20.547	31.701	17.802	41.468	22.332	39.281	24.837
18.647	29.191	27.82	21.922	36.288	40.333	21.538	40.242	19.121	20.541	31.697	17.794	41.461	22.324	39.277	24.832
18.64	29.186	27.811	21.918	36.282	40.33	21.533	40.238	19.114	20.535	31.694	17.786	41.454	22.316	39.273	24.827
18.633	29.181	27.803	21.914	36.277	40.327	21.528	40.234	19.108	20.529	31.69	17.778	41.447	22.308	39.269	24.822
18.641	29.184	27.817	21.917	36.286	40.329	21.535	40.236	19.116	20.533	31.696	17.787	41.452	22.318	39.272	24.83
18.649	29.187	27.831	21.92	36.294	40.331	21.542	40.238	19.124	20.538	31.702	17.797	41.457	22.329	39.275	24.837
18.658	29.19	27.845	21.923	36.303	40.333	21.549	40.24	19.132	20.542	31.707	17.806	41.462	22.339	39.278	24.844
18.666	29.193	27.859	21.926	36.311	40.335	21.556	40.242	19.14	20.547	31.713	17.815	41.467	22.349	39.281	24.852
18.675	29.196	27.873	21.93	36.32	40.338	21.563	40.244	19.148	20.551	31.719	17.825	41.472	22.36	39.284	24.859
18.683	29.199	27.887	21.933	36.328	40.34	21.57	40.246	19.156	20.555	31.724	17.834	41.477	22.37	39.287	24.866
18.692	29.202	27.901	21.936	36.337	40.342	21.576	40.248	19.164	20.56	31.73	17.844	41.482	22.38	39.29	24.874
18.7	29.205	27.915	21.939	36.345	40.344	21.583	40.25	19.173	20.564	31.736	17.853	41.487	22.39	39.294	24.881
18.709	29.209	27.928	21.942	36.354	40.346	21.59	40.252	19.181	20.568	31.742	17.862	41.492	22.401	39.297	24.888
18.717	29.212	27.942	21.945	36.362	40.348	21.597	40.254	19.189	20.573	31.747	17.872	41.497	22.411	39.3	24.895
18.726	29.215	27.956	21.948	36.371	40.35	21.604	40.256	19.197	20.577	31.753	17.881	41.502	22.421	39.303	24.903
18.734	29.218	27.97	21.951	36.379	40.352	21.611	40.258	19.205	20.582	31.759	17.891	41.507	22.432	39.306	24.91
18.742	29.221	27.984	21.954	36.388	40.354	21.618	40.26	19.213	20.586	31.764	17.9	41.512	22.442	39.309	24.917
18.751	29.224	27.998	21.957	36.396	40.356	21.625	40.262	19.221	20.59	31.77	17.909	41.517	22.452	39.312	24.925
18.759	29.227	28.011	21.96	36.405	40.358	21.631	40.264	19.229	20.595	31.776	17.919	41.522	22.462	39.315	24.932
18.768	29.23	28.025	21.963	36.413	40.36	21.638	40.266	19.237	20.599	31.781	17.928	41.527	22.473	39.319	24.939
18.776	29.233	28.039	21.966	36.422	40.362	21.645	40.268	19.245	20.604	31.787	17.938	41.532	22.483	39.322	24.946
18.769	29.228	28.031	21.963	36.416	40.359	21.64	40.264	19.238	20.597	31.783	17.929	41.524	22.475	39.317	24.941
18.761	29.223	28.022	21.959	36.411	40.356	21.636	40.26	19.232	20.591	31.78	17.921	41.517	22.467	39.313	24.937
18.754	29.217	28.014	21.955	36.405	40.353	21.631	40.256	19.225	20.585	31.776	17.913	41.51	22.459	39.309	24.932
18.746	29.212	28.005	21.952	36.4	40.35	21.626	40.253	19.218	20.579	31.773	17.904	41.503	22.451	39.305	24.927
18.739	29.207	27.997	21.948	36.394	40.347	21.622	40.249	19.211	20.573	31.769	17.896	41.496	22.443	39.301	24.922
18.732	29.202	27.989	21.944	36.389	40.344	21.617	40.245	19.205	20.567	31.765	17.888	41.489	22.435	39.296	24.917
18.724	29.196	27.98	21.94	36.383	40.341	21.612	40.241	19.198	20.561	31.762	17.88	41.482	22.427	39.292	24.913
18.717	29.191	27.972	21.937	36.378	40.338	21.608	40.237	19.191	20.554	31.758	17.871	41.475	22.418	39.288	24.908
18.709	29.186	27.964	21.933	36.372	40.335	21.603	40.233	19.185	20.548	31.755	17.863	41.467	22.41	39.284	24.903
18.702	29.18	27.956	21.929	36.367	40.332	21.598	40.229	19.178	20.542	31.751	17.855	41.46	22.402	39.279	24.898
18.694	29.175	27.947	21.926	36.362	40.329	21.594	40.225	19.171	20.536	31.747	17.847	41.453	22.394	39.275	24.893
18.687	29.17	27.939	21.922	36.356	40.326	21.589	40.221	19.165	20.53	31.744	17.839	41.446	22.386	39.271	24.888
18.68	29.165	27.931	21.918	36.351	40.323	21.584	40.217	19.158	20.524	31.74	17.83	41.439	22.379	39.267	24.884
18.672	29.159	27.922	21.914	36.345	40.32	21.58	40.213	19.151	20.518	31.737	17.822	41.432	22.371	39.263	24.879
18.665	29.154	27.914	21.911	36.34	40.317	21.575	40.209	19.145	20.512	31.733	17.814	41.425	22.363	39.258	24.874
18.657	29.149	27.906	21.907	36.334	40.314	21.57	40.205	19.138	20.506	31.729	17.806	41.418	22.355	39.254	24.869
18.65	29.144	27.897	21.903	36.329	40.311	21.566	40.201	19.131	20.5	31.726	17.798	41.411	22.347	39.25	24.864
18.643	29.138	27.889	21.9	36.323	40.308	21.561	40.197	19.125	20.493	31.722	17.789	41.404	22.339	39.246	24.86
18.635	29.133	27.881	21.896	36.318	40.305	21.556	40.194	19.118	20.487	31.719	17.781	41.396	22.331	39.242	24.855
18.628	29.128	27.873	21.892	36.312	40.302	21.552	40.19	19.111	20.481	31.715	17.773	41.389	22.323	39.237	24.85
18.621	29.123	27.864	21.888	36.307	40.299	21.547	40.186	19.105	20.475	31.712	17.765	41.382	22.315	39.233	24.845
18.613	29.118	27.856	21.885	36.301	40.296	21.542	40.182	19.098	20.469	31.708	17.757	41.375	22.307	39.229	24.84
18.606	29.112	27.848	21.881	36.296	40.293	21.538	40.178	19.091	20.463	31.704	17.749	41.368	22.299	39.225	24.836
18.599	29.107	27.84	21.877	36.29	40.29	21.533	40.174	19.085	20.457	31.701	17.741	41.361	22.291	39.22	24.831
18.591	29.102	27.831	21.874	36.285	40.287	21.528	40.17	19.078	20.451	31.697	17.732	41.354	22.283	39.216	24.826
18.584	29.097	27.823	21.87	36.279	40.284	21.524	40.166	19.071	20.445	31.694	17.724	41.347	22.275	39.212	24.821
18.577	29.092	27.815	21.866	36.274	40.281	21.519	40.162	19.065	20.439	31.69	17.716	41.34	22.267	39.208	24.816
18.569	29.086	27.807	21.863	36.269	40.278	21.514	40.158	19.058	20.433	31.686	17.708	41.333	22.26	39.204	24.812
18.562	29.081	27.798	21.859	36.263	40.275	21.51	40.154	19.051	20.427	31.683	17.7	41.326	22.252	39.199	24.807
18.555	29.076	27.79	21.855	36.258	40.272	21.505	40.15	19.045	20.421	31.679	17.692	41.319	22.244	39.195	24.802
18.547	29.071	27.782	21.852	36.252	40.269	21.501	40.147	19.038	20.415	31.676	17.684	41.311	22.236	39.191	24.797
18.54	29.066	27.774	21.848	36.247	40.266	21.496	40.143	19.031	20.409	31.672	17.676	41.304	22.228	39.187	24.793
18.533	29.061	27.765	21.844	36.241	40.263	21.491	40.139	19.025	20.403	31.669	17.668	41.297	22.22	39.183	24.788
18.525	29.055	27.757	21.84	36.236	40.26	21.487	40.135	19.018	20.397	31.665	17.66	41.29	22.212	39.178	24.783
18.518	29.05	27.749	21.837	36.23	40.257	21.482	40.131	19.012	20.391	31.661	17.652	41.283	22.205	39.174	24.778
18.511	29.045	27.741	21.833	36.225	40.254	21.477	40.127	19.005	20.385	31.658	17.644	41.276	22.197	39.17	24.773
18.504	29.04	27.733	21.829	36.22	40.251	21.473	40.123	18.998	20.379	31.654	17.636	41.269	22.189	39.166	24.769
18.496	29.035	27.724	21.826	36.214	40.248	21.468	40.119	18.992	20.373	31.651	17.628	41.262	22.181	39.162	24.764
18.489	29.03	27.716	21.822	36.209	40.245	21.464	40.115	18.985	20.367	31.647	17.62	41.255	22.173	39.157	24.759
18.482	29.025	27.708	21.818	36.203	40.242	21.459	40.111	18.978	20.361	31.644	17.612	41.248	22.165	39.153	24.754
18.474	29.02	27.7	21.815	36.198	40.239	21.454	40.107	18.972	20.355	31.64	17.604	41.241	22.158	39.149	24.749
18.467	29.014	27.692	21.811	36.192	40.236	21.45	40.103	18.965	20.349	31.636	17.596	41.234	22.15	39.145	24.745
18.46	29.009	27.683	21.807	36.187	40.233	21.445	40.1	18.959	20.343	31.633	17.588	41.227	22.142	39.141	24.74
18.453	29.004	27.675	21.804	36.182	40.23	21.44	40.096	18.952	20.337	31.629	17.58	41.22	22.134	39.136	24.735
18.445	28.999	27.667	21.8	36.176	40.227	21.436	40.092	18.945	20.331	31.626	17.572	41.213	22.127	39.132	24.73
18.438	28.994	27.659	21.796	36.171	40.224	21.431	40.088	18.939	20.325	31.622	17.564	41.206	22.119	39.128	24.726
18.431	28.989	27.651	21.793	36.165	40.221	21.427	40.084	18.932	20.319	31.618	17.556	41.199	22.111	39.124	24.721
18.424	28.984	27.643	21.789	36.16	40.218	21.422	40.08	18.926	20.313	31.615	17.548	41.192	22.103	39.12	24.716
18.417	28.979	27.634	21.785	36.154	40.215	21.417	40.076	18.919	20.307	31.611	17.54	41.185	22.095	39.115	24.711
18.409	28.974	27.626	21.782	36.149	40.212	21.413	40.072	18.912	20.301	31.608	17.532	41.178	22.088	39.111	24.707
18.402	28.969	27.618	21.778	36.144	40.209	21.408	40.068	18.906	20.295	31.604	17.524	41.171	22.08	39.107	24.702
18.395	28.964	27.61	21.774	36.138	40.206	21.404	40.064	18.899	20.289	31.601	17.516	41.164	22.072	39.103	24.697
18.388	28.959	27.602	21.771	36.133	40.203	21.399	40.06	18.893	20.283	31.597	17.508	41.157	22.065	39.099	24.692
18.381	28.954	27.594	21.767	36.127	40.2	21.394	40.057	18.886	20.277	31.593	17.501	41.15	22.057	39.094	24.688
18.373	28.949	27.586	21.763	36.122	40.197	21.39	40.053	18.88	20.271	31.59	17.493	41.143	22.049	39.09	24.683
18.366	28.944	27.578	21.76	36.116	40.194	21.385	40.049	18.873	20.265	31.586	17.485	41.136	22.041	39.086	24.678
18.359	28.939	27.569	21.756	36.111	40.191	21.381	40.045	18.866	20.259	31.583	17.477	41.129	22.034	39.082	24.673
18.352	28.933	27.561	21.753	36.106	40.188	21.376	40.041	18.86	20.253	31.579	17.469	41.122	22.026	39.078	24.668
18.345	28.928	27.553	21.749	36.1	40.185	21.372	40.037	18.853	20.247	31.576	17.461	41.115	22.018	39.073	24.664
18.338	28.923	27.545	21.745	36.095	40.182	21.367	40.033	18.847	20.241	31.572	17.453	41.108	22.011	39.069	24.659
18.33	28.918	27.537	21.742	36.089	40.179	21.362	40.029	18.84	20.236	31.569	17.446	41.101	22.003	39.065	24.654
18.323	28.913	27.529	21.738	36.084	40.176	21.358	40.025	18.834	20.23	31.565	17.438	41.094	21.995	39.061	24.649
18.316	28.908	27.521	21.734	36.079	40.173	21.353	40.021	18.827	20.224	31.561	17.43	41.087	21.988	39.057	24.645
18.309	28.903	27.513	21.731	36.073	40.17	21.349	40.018	18.82	20.218	31.558	17.422	41.08	21.98	39.052	24.64
18.302	28.898	27.505	21.727	36.068	40.167	21.344	40.014	18.814	20.212	31.554	17.414	41.073	21.972	39.048	24.635
18.295	28.893	27.496	21.723	36.062	40.164	21.339	40.01	18.807	20.206	31.551	17.406	41.066	21.965	39.044	24.63
18.288	28.888	27.488	21.72	36.057	40.161	21.335	40.006	18.801	20.2	31.547	17.399	41.059	21.957	39.04	24.626
18.28	28.884	27.48	21.716	36.052	40.159	21.33	40.002	18.794	20.194	31.544	17.391	41.052	21.95	39.036	24.621
18.273	28.879	27.472	21.712	36.046	40.156	21.326	39.998	18.788	20.188	31.54	17.383	41.045	21.942	39.031	24.616
18.266	28.874	27.464	21.709	36.041	40.153	21.321	39.994	18.781	20.182	31.536	17.375	41.038	21.934	39.027	24.612
18.259	28.869	27.456	21.705	36.036	40.15	21.317	39.99	18.775	20.177	31.533	17.368	41.031	21.927	39.023	24.607
18.252	28.864	27.448	21.702	36.03	40.147	21.312	39.986	18.768	20.171	31.529	17.36	41.024	21.919	39.019	24.602
18.245	28.859	27.44	21.698	36.025	40.144	21.308	39.983	18.762	20.165	31.526	17.352	41.017	21.912	39.015	24.597
18.238	28.854	27.432	21.694	36.019	40.141	21.303	39.979	18.755	20.159	31.522	17.344	41.01	21.904	39.011	24.593
18.231	28.849	27.424	21.691	36.014	40.138	21.298	39.975	18.748	20.153	31.519	17.337	41.003	21.896	39.006	24.588
18.224	28.844	27.416	21.687	36.009	40.135	21.294	39.971	18.742	20.147	31.515	17.329	40.996	21.889	39.002	24.583
18.216	28.839	27.408	21.683	36.003	40.132	21.289	39.967	18.735	20.141	31.512	17.321	40.989	21.881	38.998	24.578
18.209	28.834	27.4	21.68	35.998	40.129	21.285	39.963	18.729	20.135	31.508	17.313	40.982	21.874	38.994	24.574
18.202	28.829	27.392	21.676	35.992	40.126	21.28	39.959	18.722	20.13	31.504	17.306	40.975	21.866	38.99	24.569
18.195	28.824	27.384	21.673	35.987	40.123	21.276	39.955	18.716	20.124	31.501	17.298	40.968	21.859	38.985	24.564
18.188	28.819	27.376	21.669	35.982	40.12	21.271	39.951	18.709	20.118	31.497	17.29	40.961	21.851	38.981	24.559
18.181	28.814	27.368	21.665	35.976	40.117	21.267	39.948	18.703	20.112	31.494	17.283	40.954	21.844	38.977	24.555
18.174	28.809	27.36	21.662	35.971	40.114	21.262	39.944	18.696	20.106	31.49	17.275	40.947	21.836	38.973	24.55
18.167	28.805	27.352	21.658	35.966	40.111	21.258	39.94	18.69	20.1	31.487	17.267	40.94	21.828	38.969	24.545
18.16	28.8	27.344	21.655	35.96	40.108	21.253	39.936	18.683	20.095	31.483	17.26	40.933	21.821	38.965	24.541
18.153	28.795	27.336	21.651	35.955	40.105	21.248	39.932	18.677	20.089	31.48	17.252	40.926	21.813	38.96	24.536
18.146	28.79	27.328	21.647	35.95	40.102	21.244	39.928	18.67	20.083	31.476	17.244	40.919	21.806	38.956	24.531
18.155	28.793	27.342	21.65	35.958	40.104	21.251	39.93	18.679	20.087	31.482	17.254	40.925	21.816	38.96	24.539
18.163	28.796	27.357	21.654	35.967	40.106	21.258	39.932	18.687	20.092	31.488	17.264	40.93	21.827	38.963	24.546
18.172	28.799	27.371	21.657	35.976	40.109	21.265	39.934	18.696	20.096	31.494	17.273	40.935	21.837	38.966	24.553
18.18	28.803	27.385	21.66	35.984	40.111	21.272	39.936	18.705	20.101	31.499	17.283	40.941	21.848	38.969	24.561
18.189	28.806	27.4	21.663	35.993	40.113	21.279	39.939	18.713	20.105	31.505	17.292	40.946	21.858	38.973	24.568
18.198	28.809	27.414	21.666	36.002	40.115	21.286	39.941	18.722	20.109	31.511	17.302	40.952	21.869	38.976	24.576
18.206	28.812	27.429	21.669	36.01	40.117	21.293	39.943	18.73	20.114	31.517	17.312	40.957	21.879	38.979	24.583
18.215	28.815	27.443	21.672	36.019	40.119	21.3	39.945	18.739	20.118	31.523	17.321	40.962	21.89	38.983	24.591
18.223	28.818	27.457	21.675	36.028	40.121	21.306	39.947	18.747	20.123	31.528	17.331	40.968	21.9	38.986	24.598
18.216	28.814	27.449	21.672	36.022	40.118	21.302	39.943	18.741	20.117	31.525	17.323	40.961	21.893	38.982	24.593
18.209	28.809	27.441	21.668	36.017	40.115	21.297	39.939	18.734	20.111	31.521	17.315	40.954	21.885	38.978	24.588
18.202	28.804	27.433	21.665	36.012	40.112	21.293	39.935	18.728	20.105	31.518	17.308	40.947	21.878	38.973	24.584
18.195	28.799	27.425	21.661	36.006	40.109	21.288	39.931	18.721	20.099	31.514	17.3	40.94	21.87	38.969	24.579
18.188	28.794	27.417	21.657	36.001	40.106	21.284	39.927	18.715	20.093	31.511	17.292	40.933	21.863	38.965	24.574
18.181	28.789	27.409	21.654	35.996	40.103	21.279	39.924	18.708	20.088	31.507	17.285	40.926	21.855	38.961	24.57
18.174	28.784	27.401	21.65	35.99	40.101	21.275	39.92	18.702	20.082	31.503	17.277	40.919	21.847	38.957	24.565
18.167	28.779	27.393	21.647	35.985	40.098	21.27	39.916	18.695	20.076	31.5	17.269	40.912	21.84	38.952	24.56
18.16	28.774	27.385	21.643	35.979	40.095	21.266	39.912	18.689	20.07	31.496	17.262	40.905	21.832	38.948	24.555
18.153	28.77	27.377	21.639	35.974	40.092	21.261	39.908	18.682	20.064	31.493	17.254	40.898	21.825	38.944	24.551
18.146	28.765	27.369	21.636	35.969	40.089	21.256	39.904	18.676	20.059	31.489	17.246	40.891	21.817	38.94	24.546
18.139	28.76	27.361	21.632	35.963	40.086	21.252	39.9	18.669	20.053	31.486	17.239	40.884	21.81	38.936	24.541
18.132	28.755	27.353	21.629	35.958	40.083	21.247	39.896	18.663	20.047	31.482	17.231	40.877	21.802	38.932	24.536
18.125	28.75	27.345	21.625	35.953	40.08	21.243	39.892	18.656	20.041	31.479	17.223	40.87	21.795	38.927	24.532
18.118	28.745	27.337	21.621	35.947	40.077	21.238	39.889	18.65	20.035	31.475	17.216	40.863	21.787	38.923	24.527
18.111	28.741	27.329	21.618	35.942	40.074	21.234	39.885	18.643	20.03	31.472	17.208	40.857	21.78	38.919	24.522
18.104	28.736	27.321	21.614	35.937	40.071	21.229	39.881	18.637	20.024	31.468	17.201	40.85	21.772	38.915	24.518
18.097	28.731	27.313	21.611	35.931	40.068	21.225	39.877	18.63	20.018	31.464	17.193	40.843	21.765	38.911	24.513
18.09	28.726	27.305	21.607	35.926	40.065	21.22	39.873	18.624	20.012	31.461	17.185	40.836	21.758	38.907	24.508
18.083	28.721	27.297	21.603	35.92	40.062	21.216	39.869	18.617	20.006	31.457	17.178	40.829	21.75	38.902	24.503
18.076	28.716	27.289	21.6	35.915	40.059	21.211	39.865	18.611	20.001	31.454	17.17	40.822	21.743	38.898	24.499
18.069	28.712	27.281	21.596	35.91	40.056	21.207	39.862	18.604	19.995	31.45	17.163	40.815	21.735	38.894	24.494
18.062	28.707	27.273	21.593	35.904	40.053	21.202	39.858	18.598	19.989	31.447	17.155	40.808	21.728	38.89	24.489
18.055	28.702	27.265	21.589	35.899	40.05	21.198	39.854	18.591	19.983	31.443	17.148	40.801	21.72	38.886	24.485
18.048	28.697	27.257	21.585	35.894	40.047	21.193	39.85	18.585	19.978	31.44	17.14	40.794	21.713	38.882	24.48
18.041	28.693	27.249	21.582	35.888	40.044	21.189	39.846	18.578	19.972	31.436	17.132	40.787	21.705	38.877	24.475
18.034	28.688	27.241	21.578	35.883	40.042	21.184	39.842	18.572	19.966	31.433	17.125	40.781	21.698	38.873	24.471
18.027	28.683	27.233	21.575	35.878	40.039	21.18	39.838	18.565	19.96	31.429	17.117	40.774	21.691	38.869	24.466
18.02	28.678	27.225	21.571	35.872	40.036	21.175	39.834	18.559	19.955	31.425	17.11	40.767	21.683	38.865	24.461
18.013	28.673	27.217	21.567	35.867	40.033	21.171	39.831	18.552	19.949	31.422	17.102	40.76	21.676	38.861	24.456
18.006	28.669	27.209	21.564	35.862	40.03	21.166	39.827	18.546	19.943	31.418	17.095	40.753	21.668	38.857	24.452
17.999	28.664	27.201	21.56	35.856	40.027	21.162	39.823	18.54	19.937	31.415	17.087	40.746	21.661	38.852	24.447
17.992	28.659	27.193	21.557	35.851	40.024	21.157	39.819	18.533	19.932	31.411	17.08	40.739	21.654	38.848	24.442
17.985	28.654	27.185	21.553	35.846	40.021	21.153	39.815	18.527	19.926	31.408	17.072	40.732	21.646	38.844	24.438
17.979	28.65	27.178	21.55	35.84	40.018	21.148	39.811	18.52	19.92	31.404	17.065	40.725	21.639	38.84	24.433
17.972	28.645	27.17	21.546	35.835	40.015	21.144	39.807	18.514	19.915	31.401	17.057	40.719	21.632	38.836	24.428
17.965	28.64	27.162	21.542	35.83	40.012	21.139	39.804	18.507	19.909	31.397	17.05	40.712	21.624	38.832	24.424
17.958	28.635	27.154	21.539	35.824	40.009	21.135	39.8	18.501	19.903	31.394	17.043	40.705	21.617	38.827	24.419
17.951	28.631	27.146	21.535	35.819	40.006	21.13	39.796	18.494	19.897	31.39	17.035	40.698	21.61	38.823	24.414
17.944	28.626	27.138	21.532	35.814	40.003	21.126	39.792	18.488	19.892	31.387	17.028	40.691	21.602	38.819	24.41
17.937	28.621	27.13	21.528	35.808	40	21.121	39.788	18.482	19.886	31.383	17.02	40.684	21.595	38.815	24.405
17.93	28.617	27.122	21.525	35.803	39.997	21.117	39.784	18.475	19.88	31.379	17.013	40.677	21.588	38.811	24.4
17.923	28.612	27.114	21.521	35.798	39.994	21.112	39.78	18.469	19.875	31.376	17.005	40.671	21.58	38.807	24.395
17.917	28.607	27.106	21.517	35.792	39.992	21.108	39.777	18.462	19.869	31.372	16.998	40.664	21.573	38.802	24.391
17.91	28.603	27.098	21.514	35.787	39.989	21.103	39.773	18.456	19.863	31.369	16.991	40.657	21.566	38.798	24.386
17.903	28.598	27.091	21.51	35.782	39.986	21.099	39.769	18.449	19.858	31.365	16.983	40.65	21.558	38.794	24.381
17.896	28.593	27.083	21.507	35.777	39.983	21.094	39.765	18.443	19.852	31.362	16.976	40.643	21.551	38.79	24.377
17.889	28.588	27.075	21.503	35.771	39.98	21.09	39.761	18.437	19.846	31.358	16.968	40.636	21.544	38.786	24.372
17.882	28.584	27.067	21.5	35.766	39.977	21.085	39.757	18.43	19.84	31.355	16.961	40.629	21.537	38.782	24.367
17.875	28.579	27.059	21.496	35.761	39.974	21.081	39.753	18.424	19.835	31.351	16.954	40.623	21.529	38.778	24.363
17.869	28.574	27.051	21.493	35.755	39.971	21.076	39.75	18.417	19.829	31.348	16.946	40.616	21.522	38.773	24.358
17.862	28.57	27.043	21.489	35.75	39.968	21.072	39.746	18.411	19.823	31.344	16.939	40.609	21.515	38.769	24.353
17.855	28.565	27.035	21.485	35.745	39.965	21.068	39.742	18.405	19.818	31.341	16.932	40.602	21.508	38.765	24.349
17.848	28.561	27.028	21.482	35.739	39.962	21.063	39.738	18.398	19.812	31.337	16.924	40.595	21.5	38.761	24.344
17.841	28.556	27.02	21.478	35.734	39.959	21.059	39.734	18.392	19.807	31.334	16.917	40.588	21.493	38.757	24.339
17.834	28.551	27.012	21.475	35.729	39.956	21.054	39.73	18.385	19.801	31.33	16.91	40.582	21.486	38.753	24.335
17.828	28.547	27.004	21.471	35.723	39.953	21.05	39.726	18.379	19.795	31.327	16.902	40.575	21.479	38.748	24.33
17.821	28.542	26.996	21.468	35.718	39.951	21.045	39.723	18.373	19.79	31.323	16.895	40.568	21.471	38.744	24.325
17.814	28.537	26.988	21.464	35.713	39.948	21.041	39.719	18.366	19.784	31.32	16.888	40.561	21.464	38.74	24.321
17.807	28.533	26.98	21.461	35.708	39.945	21.036	39.715	18.36	19.778	31.316	16.88	40.554	21.457	38.736	24.316
[truncated: 41,201 more rows]
