# Supplementary material for: Global sleep homeostasis reflects temporally and spatially integrated local cortical neuronal activity
Source: eLife. 2020 Jul 2;9:e54148. doi: 10.7554/eLife.54148 (PMC7332296; doi:10.7554/eLife.54148)
Supplement: Figure 5—source data 1. [file elife-54148-fig5-data1.zip › Figure 5/Model Process S/Process-S-Classic-Model-Off-Mouse-3.csv]

LFP 1	LFP 2	LFP 3	LFP 4	LFP 6	LFP 7	LFP 8	LFP 9	LFP 10	LFP 11
41.175	50.916	61.439	56.843	41.755	44.973	41.753	47.087	32.413	53.931
41.178	50.921	61.444	56.846	41.757	44.977	41.756	47.084	32.423	53.937
41.181	50.926	61.449	56.848	41.759	44.981	41.759	47.082	32.433	53.942
41.184	50.93	61.453	56.851	41.762	44.985	41.762	47.079	32.443	53.948
41.187	50.935	61.458	56.853	41.764	44.989	41.765	47.076	32.453	53.953
41.19	50.94	61.463	56.855	41.766	44.993	41.767	47.073	32.463	53.959
41.193	50.945	61.468	56.858	41.768	44.998	41.77	47.07	32.473	53.964
41.196	50.949	61.473	56.86	41.77	45.002	41.773	47.067	32.483	53.97
41.199	50.954	61.478	56.862	41.772	45.006	41.776	47.064	32.493	53.975
41.203	50.959	61.482	56.865	41.774	45.01	41.779	47.061	32.503	53.981
41.206	50.963	61.487	56.867	41.776	45.014	41.782	47.058	32.513	53.987
41.209	50.968	61.492	56.87	41.778	45.018	41.785	47.055	32.523	53.992
41.212	50.973	61.497	56.872	41.78	45.022	41.787	47.052	32.533	53.998
41.215	50.978	61.502	56.874	41.782	45.026	41.79	47.049	32.543	54.003
41.218	50.982	61.506	56.877	41.784	45.03	41.793	47.047	32.553	54.009
41.221	50.987	61.511	56.879	41.786	45.034	41.796	47.044	32.563	54.014
41.224	50.992	61.516	56.882	41.788	45.038	41.799	47.041	32.573	54.02
41.227	50.996	61.521	56.884	41.79	45.042	41.802	47.038	32.583	54.025
41.23	51.001	61.526	56.886	41.792	45.046	41.805	47.035	32.593	54.031
41.234	51.006	61.53	56.889	41.794	45.051	41.807	47.032	32.603	54.036
41.237	51.011	61.535	56.891	41.797	45.055	41.81	47.029	32.613	54.041
41.24	51.015	61.54	56.893	41.799	45.059	41.813	47.026	32.623	54.047
41.243	51.02	61.545	56.896	41.801	45.063	41.816	47.023	32.633	54.052
41.246	51.025	61.549	56.898	41.803	45.067	41.819	47.021	32.643	54.058
41.249	51.029	61.554	56.901	41.805	45.071	41.822	47.018	32.653	54.063
41.252	51.034	61.559	56.903	41.807	45.075	41.825	47.015	32.663	54.069
41.255	51.039	61.564	56.905	41.809	45.079	41.827	47.012	32.673	54.074
41.258	51.044	61.569	56.908	41.811	45.083	41.83	47.009	32.683	54.08
41.261	51.048	61.573	56.91	41.813	45.087	41.833	47.006	32.693	54.085
41.264	51.053	61.578	56.913	41.815	45.091	41.836	47.003	32.703	54.09
41.268	51.058	61.583	56.915	41.817	45.095	41.839	47	32.713	54.096
41.271	51.062	61.588	56.917	41.819	45.099	41.842	46.998	32.723	54.101
41.274	51.067	61.592	56.92	41.821	45.103	41.844	46.995	32.732	54.107
41.277	51.072	61.597	56.922	41.823	45.107	41.847	46.992	32.742	54.112
41.28	51.076	61.602	56.924	41.825	45.111	41.85	46.989	32.752	54.118
41.283	51.081	61.607	56.927	41.827	45.115	41.853	46.986	32.762	54.123
41.286	51.086	61.611	56.929	41.829	45.119	41.856	46.983	32.772	54.128
41.289	51.09	61.616	56.932	41.831	45.123	41.858	46.98	32.782	54.134
41.292	51.095	61.621	56.934	41.833	45.127	41.861	46.978	32.792	54.139
41.295	51.1	61.626	56.936	41.835	45.131	41.864	46.975	32.802	54.145
41.299	51.104	61.63	56.939	41.837	45.135	41.867	46.972	32.811	54.15
41.302	51.109	61.635	56.941	41.84	45.139	41.87	46.969	32.821	54.155
41.305	51.114	61.64	56.943	41.842	45.143	41.872	46.966	32.831	54.161
41.308	51.119	61.644	56.946	41.844	45.148	41.875	46.963	32.841	54.166
41.311	51.123	61.649	56.948	41.846	45.152	41.878	46.961	32.851	54.171
41.304	51.114	61.627	56.942	41.837	45.139	41.87	46.948	32.836	54.161
41.298	51.106	61.606	56.935	41.829	45.126	41.861	46.935	32.822	54.15
41.292	51.097	61.584	56.929	41.821	45.114	41.852	46.922	32.808	54.14
41.285	51.088	61.562	56.922	41.813	45.101	41.844	46.909	32.793	54.13
41.279	51.08	61.541	56.916	41.804	45.089	41.835	46.896	32.779	54.119
41.273	51.071	61.519	56.91	41.796	45.076	41.827	46.883	32.765	54.109
41.266	51.062	61.497	56.903	41.788	45.064	41.818	46.87	32.75	54.098
41.26	51.054	61.476	56.897	41.779	45.051	41.81	46.858	32.736	54.088
41.253	51.045	61.454	56.89	41.771	45.039	41.801	46.845	32.722	54.077
41.247	51.036	61.432	56.884	41.763	45.026	41.793	46.832	32.707	54.067
41.241	51.027	61.411	56.877	41.755	45.013	41.784	46.819	32.693	54.057
41.234	51.019	61.389	56.871	41.746	45.001	41.775	46.806	32.679	54.046
41.228	51.01	61.367	56.864	41.738	44.988	41.767	46.793	32.665	54.036
41.221	51.001	61.346	56.858	41.73	44.976	41.758	46.781	32.65	54.025
41.215	50.993	61.324	56.852	41.722	44.963	41.75	46.768	32.636	54.015
41.209	50.984	61.303	56.845	41.714	44.951	41.741	46.755	32.622	54.005
41.202	50.975	61.281	56.839	41.705	44.938	41.733	46.742	32.608	53.994
41.196	50.967	61.26	56.832	41.697	44.926	41.724	46.729	32.593	53.984
41.19	50.958	61.238	56.826	41.689	44.913	41.716	46.717	32.579	53.974
41.183	50.949	61.217	56.819	41.681	44.901	41.707	46.704	32.565	53.963
41.177	50.941	61.195	56.813	41.672	44.889	41.699	46.691	32.551	53.953
41.17	50.932	61.174	56.807	41.664	44.876	41.69	46.678	32.536	53.942
41.164	50.923	61.152	56.8	41.656	44.864	41.682	46.666	32.522	53.932
41.158	50.915	61.131	56.794	41.648	44.851	41.673	46.653	32.508	53.922
41.151	50.906	61.109	56.787	41.64	44.839	41.665	46.64	32.494	53.911
41.145	50.897	61.088	56.781	41.631	44.826	41.656	46.627	32.48	53.901
41.139	50.889	61.066	56.774	41.623	44.814	41.648	46.615	32.465	53.891
41.132	50.88	61.045	56.768	41.615	44.801	41.639	46.602	32.451	53.88
41.126	50.871	61.023	56.762	41.607	44.789	41.631	46.589	32.437	53.87
41.119	50.863	61.002	56.755	41.599	44.777	41.622	46.576	32.423	53.859
41.113	50.854	60.98	56.749	41.59	44.764	41.614	46.564	32.409	53.849
41.107	50.846	60.959	56.742	41.582	44.752	41.605	46.551	32.395	53.839
41.1	50.837	60.938	56.736	41.574	44.739	41.597	46.538	32.381	53.828
41.094	50.828	60.916	56.73	41.566	44.727	41.588	46.526	32.366	53.818
41.088	50.82	60.895	56.723	41.558	44.715	41.58	46.513	32.352	53.808
41.081	50.811	60.874	56.717	41.55	44.702	41.571	46.5	32.338	53.797
41.075	50.802	60.852	56.71	41.541	44.69	41.563	46.488	32.324	53.787
41.069	50.794	60.831	56.704	41.533	44.677	41.555	46.475	32.31	53.777
41.062	50.785	60.81	56.698	41.525	44.665	41.546	46.462	32.296	53.766
41.056	50.776	60.788	56.691	41.517	44.653	41.538	46.45	32.282	53.756
41.05	50.768	60.767	56.685	41.509	44.64	41.529	46.437	32.268	53.746
41.043	50.759	60.746	56.678	41.501	44.628	41.521	46.424	32.254	53.736
41.037	50.751	60.725	56.672	41.493	44.616	41.512	46.412	32.24	53.725
41.031	50.742	60.703	56.666	41.484	44.603	41.504	46.399	32.226	53.715
41.024	50.733	60.682	56.659	41.476	44.591	41.495	46.387	32.211	53.705
41.018	50.725	60.661	56.653	41.468	44.579	41.487	46.374	32.197	53.694
41.011	50.716	60.64	56.646	41.46	44.566	41.478	46.361	32.183	53.684
41.005	50.708	60.618	56.64	41.452	44.554	41.47	46.349	32.169	53.674
40.999	50.699	60.597	56.634	41.444	44.542	41.462	46.336	32.155	53.663
40.992	50.69	60.576	56.627	41.436	44.529	41.453	46.324	32.141	53.653
40.986	50.682	60.555	56.621	41.427	44.517	41.445	46.311	32.127	53.643
40.98	50.673	60.534	56.614	41.419	44.505	41.436	46.298	32.113	53.633
40.973	50.665	60.512	56.608	41.411	44.492	41.428	46.286	32.099	53.622
40.967	50.656	60.491	56.602	41.403	44.48	41.419	46.273	32.085	53.612
40.961	50.647	60.47	56.595	41.395	44.468	41.411	46.261	32.071	53.602
40.954	50.639	60.449	56.589	41.387	44.456	41.403	46.248	32.057	53.592
40.948	50.63	60.428	56.583	41.379	44.443	41.394	46.236	32.043	53.581
40.942	50.622	60.407	56.576	41.371	44.431	41.386	46.223	32.029	53.571
40.935	50.613	60.386	56.57	41.363	44.419	41.377	46.211	32.015	53.561
40.929	50.605	60.365	56.563	41.355	44.407	41.369	46.198	32.002	53.55
40.923	50.596	60.344	56.557	41.346	44.394	41.361	46.186	31.988	53.54
40.916	50.587	60.322	56.551	41.338	44.382	41.352	46.173	31.974	53.53
40.91	50.579	60.301	56.544	41.33	44.37	41.344	46.161	31.96	53.52
40.904	50.57	60.28	56.538	41.322	44.358	41.335	46.148	31.946	53.51
40.897	50.562	60.259	56.532	41.314	44.345	41.327	46.136	31.932	53.499
40.891	50.553	60.238	56.525	41.306	44.333	41.319	46.123	31.918	53.489
40.885	50.545	60.217	56.519	41.298	44.321	41.31	46.111	31.904	53.479
40.878	50.536	60.196	56.512	41.29	44.309	41.302	46.098	31.89	53.469
40.872	50.527	60.175	56.506	41.282	44.296	41.293	46.086	31.876	53.458
40.866	50.519	60.154	56.5	41.274	44.284	41.285	46.073	31.862	53.448
40.86	50.51	60.133	56.493	41.266	44.272	41.277	46.061	31.849	53.438
40.853	50.502	60.112	56.487	41.258	44.26	41.268	46.048	31.835	53.428
40.847	50.493	60.092	56.481	41.25	44.248	41.26	46.036	31.821	53.417
40.841	50.485	60.071	56.474	41.242	44.235	41.251	46.023	31.807	53.407
40.834	50.476	60.05	56.468	41.234	44.223	41.243	46.011	31.793	53.397
40.828	50.468	60.029	56.462	41.226	44.211	41.235	45.999	31.779	53.387
40.822	50.459	60.008	56.455	41.218	44.199	41.226	45.986	31.766	53.377
40.815	50.451	59.987	56.449	41.21	44.187	41.218	45.974	31.752	53.366
40.809	50.442	59.966	56.443	41.201	44.175	41.21	45.961	31.738	53.356
40.803	50.434	59.945	56.436	41.193	44.162	41.201	45.949	31.724	53.346
40.796	50.425	59.924	56.43	41.185	44.15	41.193	45.937	31.71	53.336
40.79	50.416	59.904	56.423	41.177	44.138	41.185	45.924	31.697	53.326
40.784	50.408	59.883	56.417	41.169	44.126	41.176	45.912	31.683	53.316
40.777	50.399	59.862	56.411	41.161	44.114	41.168	45.899	31.669	53.305
40.771	50.391	59.841	56.404	41.153	44.102	41.16	45.887	31.655	53.295
40.765	50.382	59.82	56.398	41.145	44.09	41.151	45.875	31.641	53.285
40.759	50.374	59.8	56.392	41.137	44.078	41.143	45.862	31.628	53.275
40.762	50.379	59.805	56.394	41.14	44.082	41.146	45.86	31.638	53.281
40.765	50.384	59.811	56.397	41.142	44.087	41.15	45.859	31.649	53.287
40.768	50.389	59.816	56.399	41.144	44.091	41.153	45.857	31.659	53.293
40.771	50.393	59.822	56.402	41.146	44.096	41.156	45.855	31.67	53.299
40.774	50.398	59.827	56.404	41.149	44.1	41.159	45.853	31.68	53.305
40.778	50.403	59.833	56.407	41.151	44.105	41.163	45.851	31.691	53.312
40.781	50.408	59.839	56.409	41.153	44.109	41.166	45.849	31.701	53.318
40.784	50.413	59.844	56.412	41.155	44.114	41.169	45.847	31.712	53.324
40.787	50.418	59.85	56.414	41.158	44.118	41.173	45.845	31.722	53.33
40.781	50.409	59.829	56.408	41.15	44.106	41.164	45.833	31.709	53.32
40.774	50.401	59.808	56.401	41.142	44.094	41.156	45.82	31.695	53.309
40.768	50.392	59.787	56.395	41.134	44.082	41.148	45.808	31.681	53.299
40.762	50.384	59.767	56.389	41.126	44.07	41.139	45.796	31.667	53.289
40.756	50.375	59.746	56.382	41.118	44.058	41.131	45.783	31.653	53.279
40.749	50.367	59.725	56.376	41.11	44.045	41.123	45.771	31.64	53.269
40.743	50.358	59.704	56.37	41.102	44.033	41.114	45.759	31.626	53.259
40.737	50.35	59.684	56.363	41.094	44.021	41.106	45.747	31.612	53.248
40.73	50.341	59.663	56.357	41.086	44.009	41.098	45.734	31.598	53.238
40.724	50.333	59.642	56.351	41.078	43.997	41.089	45.722	31.585	53.228
40.718	50.324	59.621	56.344	41.07	43.985	41.081	45.71	31.571	53.218
40.711	50.316	59.601	56.338	41.062	43.973	41.073	45.697	31.557	53.208
40.705	50.307	59.58	56.332	41.054	43.961	41.064	45.685	31.544	53.198
40.699	50.299	59.559	56.325	41.046	43.949	41.056	45.673	31.53	53.188
40.693	50.29	59.539	56.319	41.038	43.937	41.048	45.661	31.516	53.177
40.686	50.282	59.518	56.313	41.03	43.925	41.039	45.648	31.502	53.167
40.68	50.273	59.498	56.306	41.022	43.913	41.031	45.636	31.489	53.157
40.674	50.265	59.477	56.3	41.014	43.901	41.023	45.624	31.475	53.147
40.667	50.256	59.456	56.294	41.006	43.889	41.015	45.612	31.461	53.137
40.661	50.248	59.436	56.287	40.998	43.877	41.006	45.6	31.448	53.127
40.655	50.239	59.415	56.281	40.99	43.865	40.998	45.587	31.434	53.117
40.649	50.231	59.395	56.275	40.982	43.853	40.99	45.575	31.42	53.107
40.642	50.222	59.374	56.268	40.974	43.841	40.981	45.563	31.407	53.096
40.636	50.214	59.353	56.262	40.966	43.829	40.973	45.551	31.393	53.086
40.63	50.205	59.333	56.256	40.958	43.817	40.965	45.539	31.38	53.076
40.623	50.197	59.312	56.25	40.951	43.805	40.957	45.526	31.366	53.066
40.617	50.188	59.292	56.243	40.943	43.793	40.948	45.514	31.352	53.056
40.611	50.18	59.271	56.237	40.935	43.781	40.94	45.502	31.339	53.046
40.605	50.172	59.251	56.231	40.927	43.769	40.932	45.49	31.325	53.036
40.598	50.163	59.23	56.224	40.919	43.757	40.923	45.478	31.311	53.026
40.592	50.155	59.21	56.218	40.911	43.745	40.915	45.466	31.298	53.016
40.586	50.146	59.189	56.212	40.903	43.733	40.907	45.453	31.284	53.006
40.58	50.138	59.169	56.205	40.895	43.721	40.899	45.441	31.271	52.995
40.573	50.129	59.148	56.199	40.887	43.709	40.89	45.429	31.257	52.985
40.567	50.121	59.128	56.193	40.879	43.697	40.882	45.417	31.244	52.975
40.561	50.112	59.108	56.187	40.871	43.685	40.874	45.405	31.23	52.965
40.554	50.104	59.087	56.18	40.864	43.673	40.866	45.393	31.216	52.955
40.548	50.096	59.067	56.174	40.856	43.661	40.857	45.381	31.203	52.945
40.542	50.087	59.046	56.168	40.848	43.649	40.849	45.369	31.189	52.935
40.536	50.079	59.026	56.161	40.84	43.637	40.841	45.357	31.176	52.925
40.529	50.07	59.006	56.155	40.832	43.625	40.833	45.344	31.162	52.915
40.523	50.062	58.985	56.149	40.824	43.613	40.824	45.332	31.149	52.905
40.517	50.053	58.965	56.142	40.816	43.601	40.816	45.32	31.135	52.895
40.511	50.045	58.945	56.136	40.808	43.589	40.808	45.308	31.122	52.885
40.504	50.037	58.924	56.13	40.8	43.578	40.8	45.296	31.108	52.875
40.498	50.028	58.904	56.124	40.793	43.566	40.792	45.284	31.095	52.865
40.492	50.02	58.884	56.117	40.785	43.554	40.783	45.272	31.081	52.855
40.486	50.011	58.863	56.111	40.777	43.542	40.775	45.26	31.068	52.845
40.479	50.003	58.843	56.105	40.769	43.53	40.767	45.248	31.054	52.835
40.473	49.994	58.823	56.099	40.761	43.518	40.759	45.236	31.041	52.825
40.467	49.986	58.802	56.092	40.753	43.506	40.75	45.224	31.028	52.815
40.461	49.978	58.782	56.086	40.745	43.494	40.742	45.212	31.014	52.804
40.454	49.969	58.762	56.08	40.738	43.483	40.734	45.2	31.001	52.794
40.448	49.961	58.742	56.073	40.73	43.471	40.726	45.188	30.987	52.784
40.442	49.952	58.722	56.067	40.722	43.459	40.718	45.176	30.974	52.774
40.436	49.944	58.701	56.061	40.714	43.447	40.709	45.164	30.96	52.764
40.429	49.936	58.681	56.055	40.706	43.435	40.701	45.152	30.947	52.754
40.423	49.927	58.661	56.048	40.698	43.423	40.693	45.14	30.934	52.744
40.417	49.919	58.641	56.042	40.691	43.412	40.685	45.128	30.92	52.734
40.411	49.91	58.621	56.036	40.683	43.4	40.677	45.116	30.907	52.724
40.404	49.902	58.6	56.03	40.675	43.388	40.668	45.104	30.893	52.714
40.398	49.894	58.58	56.023	40.667	43.376	40.66	45.092	30.88	52.704
40.392	49.885	58.56	56.017	40.659	43.364	40.652	45.08	30.867	52.694
40.386	49.877	58.54	56.011	40.651	43.353	40.644	45.068	30.853	52.684
40.379	49.869	58.52	56.004	40.644	43.341	40.636	45.056	30.84	52.674
40.373	49.86	58.5	55.998	40.636	43.329	40.628	45.044	30.827	52.664
40.367	49.852	58.48	55.992	40.628	43.317	40.619	45.032	30.813	52.654
40.361	49.843	58.46	55.986	40.62	43.305	40.611	45.02	30.8	52.645
40.355	49.835	58.44	55.979	40.612	43.294	40.603	45.009	30.786	52.635
40.348	49.827	58.419	55.973	40.605	43.282	40.595	44.997	30.773	52.625
40.342	49.818	58.399	55.967	40.597	43.27	40.587	44.985	30.76	52.615
40.336	49.81	58.379	55.961	40.589	43.258	40.579	44.973	30.747	52.605
40.33	49.802	58.359	55.954	40.581	43.247	40.57	44.961	30.733	52.595
40.323	49.793	58.339	55.948	40.574	43.235	40.562	44.949	30.72	52.585
40.317	49.785	58.319	55.942	40.566	43.223	40.554	44.937	30.707	52.575
40.32	49.79	58.326	55.945	40.568	43.228	40.558	44.936	30.718	52.582
40.324	49.795	58.332	55.947	40.571	43.233	40.562	44.935	30.729	52.588
40.327	49.8	58.338	55.95	40.573	43.238	40.565	44.934	30.74	52.595
40.33	49.805	58.344	55.952	40.576	43.243	40.569	44.932	30.751	52.602
40.333	49.81	58.351	55.955	40.578	43.248	40.573	44.931	30.762	52.608
40.337	49.815	58.357	55.957	40.58	43.253	40.576	44.93	30.773	52.615
40.34	49.82	58.363	55.96	40.583	43.257	40.58	44.929	30.784	52.622
40.343	49.825	58.369	55.962	40.585	43.262	40.584	44.928	30.795	52.629
40.346	49.83	58.376	55.965	40.588	43.267	40.588	44.926	30.806	52.635
40.349	49.835	58.382	55.967	40.59	43.272	40.591	44.925	30.817	52.642
40.353	49.84	58.388	55.97	40.593	43.277	40.595	44.924	30.828	52.649
40.356	49.845	58.394	55.972	40.595	43.282	40.599	44.923	30.839	52.655
40.359	49.85	58.4	55.975	40.598	43.287	40.602	44.922	30.85	52.662
40.362	49.856	58.407	55.978	40.6	43.292	40.606	44.921	30.861	52.669
40.366	49.861	58.413	55.98	40.603	43.296	40.61	44.919	30.872	52.675
40.369	49.866	58.419	55.983	40.605	43.301	40.613	44.918	30.883	52.682
40.372	49.871	58.425	55.985	40.607	43.306	40.617	44.917	30.894	52.689
40.375	49.876	58.432	55.988	40.61	43.311	40.621	44.916	30.905	52.695
40.379	49.881	58.438	55.99	40.612	43.316	40.624	44.915	30.916	52.702
40.382	49.886	58.444	55.993	40.615	43.321	40.628	44.914	30.927	52.709
40.385	49.891	58.45	55.995	40.617	43.326	40.632	44.912	30.938	52.715
40.388	49.896	58.456	55.998	40.62	43.331	40.635	44.911	30.949	52.722
40.382	49.887	58.436	55.992	40.612	43.319	40.627	44.899	30.936	52.712
40.376	49.879	58.416	55.985	40.604	43.307	40.619	44.888	30.922	52.702
40.369	49.871	58.396	55.979	40.596	43.295	40.611	44.876	30.909	52.692
40.363	49.862	58.376	55.973	40.588	43.283	40.603	44.864	30.896	52.682
40.357	49.854	58.356	55.967	40.581	43.272	40.595	44.852	30.882	52.672
40.351	49.845	58.336	55.96	40.573	43.26	40.586	44.84	30.869	52.662
40.345	49.837	58.316	55.954	40.565	43.248	40.578	44.828	30.855	52.652
40.338	49.829	58.296	55.948	40.557	43.236	40.57	44.817	30.842	52.642
40.332	49.82	58.276	55.942	40.55	43.225	40.562	44.805	30.829	52.632
40.326	49.812	58.256	55.935	40.542	43.213	40.554	44.793	30.815	52.622
40.32	49.804	58.236	55.929	40.534	43.201	40.546	44.781	30.802	52.612
40.313	49.795	58.216	55.923	40.526	43.19	40.538	44.769	30.789	52.602
40.307	49.787	58.196	55.917	40.518	43.178	40.529	44.758	30.775	52.592
40.301	49.779	58.176	55.91	40.511	43.166	40.521	44.746	30.762	52.582
40.295	49.77	58.156	55.904	40.503	43.154	40.513	44.734	30.749	52.572
40.289	49.762	58.136	55.898	40.495	43.143	40.505	44.722	30.735	52.562
40.282	49.754	58.117	55.892	40.487	43.131	40.497	44.71	30.722	52.552
40.276	49.745	58.097	55.885	40.48	43.119	40.489	44.699	30.709	52.542
40.27	49.737	58.077	55.879	40.472	43.108	40.481	44.687	30.696	52.532
40.264	49.729	58.057	55.873	40.464	43.096	40.472	44.675	30.682	52.523
40.257	49.72	58.037	55.867	40.457	43.084	40.464	44.663	30.669	52.513
40.251	49.712	58.017	55.861	40.449	43.073	40.456	44.652	30.656	52.503
40.245	49.704	57.997	55.854	40.441	43.061	40.448	44.64	30.643	52.493
40.239	49.695	57.978	55.848	40.433	43.049	40.44	44.628	30.629	52.483
40.233	49.687	57.958	55.842	40.426	43.038	40.432	44.617	30.616	52.473
40.226	49.679	57.938	55.836	40.418	43.026	40.424	44.605	30.603	52.463
40.22	49.67	57.918	55.829	40.41	43.014	40.416	44.593	30.59	52.453
40.214	49.662	57.898	55.823	40.402	43.003	40.408	44.581	30.576	52.443
40.208	49.654	57.878	55.817	40.395	42.991	40.399	44.57	30.563	52.433
40.202	49.645	57.859	55.811	40.387	42.979	40.391	44.558	30.55	52.423
40.195	49.637	57.839	55.805	40.379	42.968	40.383	44.546	30.537	52.413
40.189	49.629	57.819	55.798	40.372	42.956	40.375	44.535	30.523	52.404
40.183	49.62	57.799	55.792	40.364	42.944	40.367	44.523	30.51	52.394
40.177	49.612	57.78	55.786	40.356	42.933	40.359	44.511	30.497	52.384
40.17	49.604	57.76	55.78	40.349	42.921	40.351	44.5	30.484	52.374
40.164	49.595	57.74	55.773	40.341	42.91	40.343	44.488	30.471	52.364
40.158	49.587	57.721	55.767	40.333	42.898	40.335	44.476	30.458	52.354
40.152	49.579	57.701	55.761	40.325	42.886	40.327	44.465	30.444	52.344
40.146	49.571	57.681	55.755	40.318	42.875	40.319	44.453	30.431	52.334
40.14	49.562	57.662	55.749	40.31	42.863	40.311	44.442	30.418	52.324
40.133	49.554	57.642	55.742	40.302	42.852	40.302	44.43	30.405	52.315
40.127	49.546	57.622	55.736	40.295	42.84	40.294	44.418	30.392	52.305
40.121	49.537	57.603	55.73	40.287	42.828	40.286	44.407	30.379	52.295
40.115	49.529	57.583	55.724	40.279	42.817	40.278	44.395	30.366	52.285
40.109	49.521	57.563	55.718	40.272	42.805	40.27	44.383	30.352	52.275
40.102	49.513	57.544	55.711	40.264	42.794	40.262	44.372	30.339	52.265
40.096	49.504	57.524	55.705	40.256	42.782	40.254	44.36	30.326	52.255
40.09	49.496	57.505	55.699	40.249	42.771	40.246	44.349	30.313	52.246
40.084	49.488	57.485	55.693	40.241	42.759	40.238	44.337	30.3	52.236
40.078	49.479	57.465	55.687	40.233	42.748	40.23	44.326	30.287	52.226
40.071	49.471	57.446	55.68	40.226	42.736	40.222	44.314	30.274	52.216
40.065	49.463	57.426	55.674	40.218	42.725	40.214	44.302	30.261	52.206
40.059	49.455	57.407	55.668	40.211	42.713	40.206	44.291	30.248	52.196
40.062	49.46	57.413	55.671	40.213	42.718	40.21	44.29	30.259	52.203
40.066	49.465	57.42	55.673	40.216	42.723	40.214	44.29	30.271	52.21
40.069	49.47	57.427	55.676	40.218	42.728	40.218	44.289	30.282	52.218
40.072	49.475	57.434	55.678	40.221	42.734	40.222	44.288	30.293	52.225
40.075	49.48	57.44	55.681	40.223	42.739	40.226	44.288	30.305	52.232
40.079	49.485	57.447	55.684	40.226	42.744	40.23	44.287	30.316	52.239
40.082	49.491	57.454	55.686	40.229	42.749	40.233	44.286	30.327	52.246
40.085	49.496	57.46	55.689	40.231	42.754	40.237	44.286	30.339	52.253
40.088	49.501	57.467	55.691	40.234	42.759	40.241	44.285	30.35	52.26
40.092	49.506	57.473	55.694	40.236	42.764	40.245	44.284	30.361	52.267
40.095	49.511	57.48	55.697	40.239	42.77	40.249	44.284	30.372	52.274
40.098	49.516	57.487	55.699	40.241	42.775	40.253	44.283	30.384	52.281
40.102	49.521	57.493	55.702	40.244	42.78	40.257	44.282	30.395	52.288
40.105	49.527	57.5	55.704	40.247	42.785	40.261	44.282	30.406	52.295
40.108	49.532	57.507	55.707	40.249	42.79	40.265	44.281	30.418	52.302
40.111	49.537	57.513	55.71	40.252	42.795	40.269	44.28	30.429	52.309
40.115	49.542	57.52	55.712	40.254	42.8	40.273	44.28	30.44	52.316
40.118	49.547	57.527	55.715	40.257	42.805	40.277	44.279	30.451	52.323
40.121	49.552	57.533	55.717	40.259	42.81	40.281	44.278	30.463	52.33
40.115	49.544	57.514	55.711	40.252	42.799	40.273	44.267	30.449	52.32
40.109	49.536	57.494	55.705	40.244	42.787	40.265	44.255	30.436	52.31
40.103	49.527	57.475	55.699	40.236	42.776	40.257	44.244	30.423	52.3
40.096	49.519	57.455	55.692	40.229	42.764	40.248	44.232	30.41	52.29
40.09	49.511	57.435	55.686	40.221	42.753	40.24	44.221	30.397	52.28
40.084	49.502	57.416	55.68	40.213	42.741	40.232	44.209	30.384	52.271
40.078	49.494	57.396	55.674	40.206	42.73	40.224	44.198	30.371	52.261
40.072	49.486	57.377	55.668	40.198	42.718	40.216	44.186	30.357	52.251
40.065	49.478	57.357	55.662	40.191	42.707	40.208	44.175	30.344	52.241
40.059	49.469	57.338	55.655	40.183	42.695	40.2	44.163	30.331	52.231
40.053	49.461	57.318	55.649	40.175	42.684	40.192	44.152	30.318	52.221
40.047	49.453	57.299	55.643	40.168	42.672	40.184	44.14	30.305	52.211
40.041	49.445	57.279	55.637	40.16	42.661	40.176	44.129	30.292	52.202
40.035	49.436	57.26	55.631	40.152	42.649	40.168	44.117	30.279	52.192
40.028	49.428	57.24	55.624	40.145	42.638	40.16	44.106	30.266	52.182
40.022	49.42	57.221	55.618	40.137	42.626	40.152	44.094	30.253	52.172
40.016	49.412	57.202	55.612	40.13	42.615	40.144	44.083	30.24	52.162
40.01	49.403	57.182	55.606	40.122	42.603	40.136	44.072	30.227	52.152
40.004	49.395	57.163	55.6	40.114	42.592	40.128	44.06	30.214	52.143
39.998	49.387	57.143	55.594	40.107	42.58	40.12	44.049	30.201	52.133
39.991	49.379	57.124	55.587	40.099	42.569	40.112	44.037	30.188	52.123
39.985	49.37	57.105	55.581	40.092	42.557	40.104	44.026	30.175	52.113
39.979	49.362	57.085	55.575	40.084	42.546	40.096	44.014	30.162	52.103
39.973	49.354	57.066	55.569	40.076	42.534	40.088	44.003	30.149	52.094
39.967	49.346	57.047	55.563	40.069	42.523	40.08	43.992	30.136	52.084
39.961	49.337	57.027	55.557	40.061	42.512	40.072	43.98	30.123	52.074
39.954	49.329	57.008	55.55	40.054	42.5	40.064	43.969	30.11	52.064
39.948	49.321	56.989	55.544	40.046	42.489	40.056	43.958	30.097	52.054
39.942	49.313	56.969	55.538	40.039	42.477	40.048	43.946	30.084	52.045
39.936	49.304	56.95	55.532	40.031	42.466	40.04	43.935	30.071	52.035
39.93	49.296	56.931	55.526	40.023	42.455	40.032	43.923	30.058	52.025
39.924	49.288	56.911	55.52	40.016	42.443	40.024	43.912	30.045	52.015
39.917	49.28	56.892	55.513	40.008	42.432	40.016	43.901	30.032	52.005
39.911	49.272	56.873	55.507	40.001	42.42	40.008	43.889	30.019	51.996
39.905	49.263	56.854	55.501	39.993	42.409	40	43.878	30.006	51.986
39.899	49.255	56.834	55.495	39.986	42.398	39.992	43.867	29.993	51.976
39.893	49.247	56.815	55.489	39.978	42.386	39.984	43.855	29.98	51.966
39.887	49.239	56.796	55.483	39.97	42.375	39.976	43.844	29.967	51.957
39.88	49.231	56.777	55.477	39.963	42.363	39.968	43.833	29.954	51.947
39.874	49.222	56.757	55.47	39.955	42.352	39.96	43.821	29.941	51.937
39.868	49.214	56.738	55.464	39.948	42.341	39.952	43.81	29.928	51.927
39.862	49.206	56.719	55.458	39.94	42.329	39.944	43.799	29.915	51.918
39.856	49.198	56.7	55.452	39.933	42.318	39.936	43.788	29.903	51.908
39.85	49.19	56.681	55.446	39.925	42.307	39.928	43.776	29.89	51.898
39.844	49.181	56.662	55.44	39.918	42.295	39.92	43.765	29.877	51.888
39.837	49.173	56.643	55.434	39.91	42.284	39.912	43.754	29.864	51.879
39.831	49.165	56.623	55.427	39.903	42.273	39.904	43.742	29.851	51.869
39.825	49.157	56.604	55.421	39.895	42.261	39.897	43.731	29.838	51.859
39.819	49.149	56.585	55.415	39.888	42.25	39.889	43.72	29.825	51.849
39.813	49.14	56.566	55.409	39.88	42.239	39.881	43.709	29.812	51.84
39.807	49.132	56.547	55.403	39.873	42.227	39.873	43.697	29.8	51.83
39.801	49.124	56.528	55.397	39.865	42.216	39.865	43.686	29.787	51.82
39.794	49.116	56.509	55.391	39.858	42.205	39.857	43.675	29.774	51.811
39.788	49.108	56.49	55.384	39.85	42.194	39.849	43.664	29.761	51.801
39.782	49.1	56.471	55.378	39.843	42.182	39.841	43.652	29.748	51.791
39.776	49.091	56.452	55.372	39.835	42.171	39.833	43.641	29.736	51.781
39.77	49.083	56.433	55.366	39.828	42.16	39.825	43.63	29.723	51.772
39.764	49.075	56.414	55.36	39.82	42.148	39.817	43.619	29.71	51.762
39.758	49.067	56.395	55.354	39.813	42.137	39.809	43.608	29.697	51.752
39.751	49.059	56.376	55.348	39.805	42.126	39.801	43.596	29.684	51.743
39.745	49.051	56.357	55.342	39.798	42.115	39.793	43.585	29.672	51.733
39.739	49.042	56.338	55.335	39.79	42.103	39.786	43.574	29.659	51.723
39.733	49.034	56.319	55.329	39.783	42.092	39.778	43.563	29.646	51.714
39.727	49.026	56.3	55.323	39.775	42.081	39.77	43.552	29.633	51.704
39.721	49.018	56.281	55.317	39.768	42.07	39.762	43.54	29.621	51.694
39.715	49.01	56.262	55.311	39.76	42.058	39.754	43.529	29.608	51.684
39.709	49.002	56.243	55.305	39.753	42.047	39.746	43.518	29.595	51.675
39.702	48.994	56.224	55.299	39.746	42.036	39.738	43.507	29.582	51.665
39.696	48.985	56.205	55.293	39.738	42.025	39.73	43.496	29.57	51.655
39.69	48.977	56.186	55.287	39.731	42.013	39.722	43.485	29.557	51.646
39.684	48.969	56.167	55.28	39.723	42.002	39.715	43.474	29.544	51.636
39.678	48.961	56.148	55.274	39.716	41.991	39.707	43.462	29.532	51.626
39.672	48.953	56.13	55.268	39.708	41.98	39.699	43.451	29.519	51.617
39.666	48.945	56.111	55.262	39.701	41.969	39.691	43.44	29.506	51.607
39.66	48.937	56.092	55.256	39.693	41.957	39.683	43.429	29.494	51.597
39.654	48.929	56.073	55.25	39.686	41.946	39.675	43.418	29.481	51.588
39.647	48.92	56.054	55.244	39.679	41.935	39.667	43.407	29.468	51.578
39.641	48.912	56.035	55.238	39.671	41.924	39.659	43.396	29.456	51.569
39.635	48.904	56.017	55.232	39.664	41.913	39.651	43.385	29.443	51.559
39.629	48.896	55.998	55.226	39.656	41.902	39.644	43.374	29.43	51.549
39.623	48.888	55.979	55.219	39.649	41.89	39.636	43.363	29.418	51.54
39.617	48.88	55.96	55.213	39.641	41.879	39.628	43.351	29.405	51.53
39.611	48.872	55.941	55.207	39.634	41.868	39.62	43.34	29.392	51.52
39.605	48.864	55.923	55.201	39.627	41.857	39.612	43.329	29.38	51.511
39.599	48.856	55.904	55.195	39.619	41.846	39.604	43.318	29.367	51.501
39.592	48.847	55.885	55.189	39.612	41.835	39.596	43.307	29.354	51.492
39.586	48.839	55.866	55.183	39.604	41.824	39.589	43.296	29.342	51.482
39.58	48.831	55.848	55.177	39.597	41.812	39.581	43.285	29.329	51.472
39.574	48.823	55.829	55.171	39.59	41.801	39.573	43.274	29.317	51.463
39.568	48.815	55.81	55.165	39.582	41.79	39.565	43.263	29.304	51.453
39.562	48.807	55.792	55.159	39.575	41.779	39.557	43.252	29.291	51.443
39.556	48.799	55.773	55.152	39.567	41.768	39.549	43.241	29.279	51.434
39.55	48.791	55.754	55.146	39.56	41.757	39.542	43.23	29.266	51.424
39.544	48.783	55.736	55.14	39.553	41.746	39.534	43.219	29.254	51.415
39.538	48.775	55.717	55.134	39.545	41.735	39.526	43.208	29.241	51.405
39.531	48.767	55.698	55.128	39.538	41.724	39.518	43.197	29.229	51.395
39.525	48.758	55.68	55.122	39.531	41.712	39.51	43.186	29.216	51.386
39.519	48.75	55.661	55.116	39.523	41.701	39.502	43.175	29.204	51.376
39.513	48.742	55.642	55.11	39.516	41.69	39.495	43.164	29.191	51.367
39.507	48.734	55.624	55.104	39.508	41.679	39.487	43.153	29.179	51.357
39.501	48.726	55.605	55.098	39.501	41.668	39.479	43.142	29.166	51.348
39.495	48.718	55.587	55.092	39.494	41.657	39.471	43.131	29.154	51.338
39.489	48.71	55.568	55.086	39.486	41.646	39.463	43.12	29.141	51.328
39.483	48.702	55.549	55.08	39.479	41.635	39.456	43.109	29.129	51.319
39.477	48.694	55.531	55.074	39.472	41.624	39.448	43.098	29.116	51.309
39.471	48.686	55.512	55.067	39.464	41.613	39.44	43.087	29.104	51.3
39.464	48.678	55.494	55.061	39.457	41.602	39.432	43.076	29.091	51.29
39.458	48.67	55.475	55.055	39.45	41.591	39.424	43.066	29.079	51.281
39.452	48.662	55.457	55.049	39.442	41.58	39.417	43.055	29.066	51.271
39.446	48.654	55.438	55.043	39.435	41.569	39.409	43.044	29.054	51.262
39.44	48.646	55.42	55.037	39.428	41.558	39.401	43.033	29.041	51.252
39.444	48.651	55.427	55.04	39.431	41.564	39.406	43.033	29.053	51.26
39.447	48.656	55.435	55.043	39.433	41.569	39.41	43.033	29.065	51.268
39.45	48.662	55.443	55.045	39.436	41.575	39.415	43.034	29.077	51.276
39.454	48.667	55.45	55.048	39.439	41.581	39.419	43.034	29.089	51.284
39.457	48.672	55.458	55.051	39.442	41.586	39.424	43.035	29.102	51.291
39.46	48.678	55.465	55.053	39.445	41.592	39.428	43.035	29.114	51.299
39.464	48.683	55.473	55.056	39.447	41.598	39.433	43.035	29.126	51.307
39.467	48.689	55.48	55.059	39.45	41.603	39.437	43.036	29.138	51.315
39.47	48.694	55.488	55.061	39.453	41.609	39.442	43.036	29.15	51.323
39.464	48.686	55.47	55.055	39.446	41.598	39.434	43.025	29.137	51.313
39.458	48.678	55.451	55.049	39.438	41.587	39.426	43.014	29.125	51.304
39.452	48.67	55.432	55.043	39.431	41.576	39.418	43.003	29.112	51.294
39.446	48.662	55.414	55.037	39.424	41.565	39.411	42.992	29.1	51.285
39.44	48.654	55.396	55.031	39.416	41.554	39.403	42.982	29.087	51.275
39.434	48.646	55.377	55.025	39.409	41.543	39.395	42.971	29.075	51.265
39.428	48.638	55.359	55.019	39.402	41.532	39.387	42.96	29.062	51.256
39.422	48.63	55.34	55.013	39.394	41.521	39.379	42.949	29.05	51.246
39.416	48.622	55.322	55.007	39.387	41.51	39.372	42.938	29.037	51.237
39.41	48.613	55.303	55.001	39.38	41.499	39.364	42.927	29.025	51.227
39.404	48.605	55.285	54.995	39.373	41.488	39.356	42.916	29.013	51.218
39.398	48.597	55.266	54.989	39.365	41.477	39.348	42.905	29	51.208
39.391	48.589	55.248	54.983	39.358	41.466	39.341	42.895	28.988	51.199
39.385	48.581	55.23	54.977	39.351	41.455	39.333	42.884	28.975	51.189
39.379	48.573	55.211	54.971	39.343	41.444	39.325	42.873	28.963	51.18
39.373	48.565	55.193	54.965	39.336	41.433	39.317	42.862	28.95	51.17
39.367	48.557	55.174	54.959	39.329	41.422	39.309	42.851	28.938	51.161
39.371	48.563	55.182	54.961	39.332	41.428	39.314	42.852	28.95	51.169
39.374	48.568	55.19	54.964	39.334	41.433	39.319	42.852	28.962	51.177
39.377	48.573	55.198	54.967	39.337	41.439	39.323	42.853	28.974	51.185
39.381	48.579	55.205	54.969	39.34	41.445	39.328	42.853	28.987	51.193
39.384	48.584	55.213	54.972	39.343	41.451	39.332	42.854	28.999	51.2
39.387	48.59	55.221	54.975	39.346	41.456	39.337	42.854	29.011	51.208
39.391	48.595	55.228	54.978	39.349	41.462	39.342	42.855	29.023	51.216
39.394	48.6	55.236	54.98	39.352	41.468	39.346	42.855	29.035	51.224
39.388	48.592	55.218	54.974	39.344	41.457	39.338	42.845	29.023	51.215
39.382	48.584	55.199	54.968	39.337	41.446	39.331	42.834	29.01	51.205
39.376	48.576	55.181	54.962	39.33	41.435	39.323	42.823	28.998	51.196
39.37	48.568	55.163	54.956	39.322	41.424	39.315	42.812	28.985	51.186
39.364	48.56	55.144	54.95	39.315	41.413	39.307	42.801	28.973	51.177
39.358	48.552	55.126	54.944	39.308	41.402	39.3	42.791	28.96	51.167
39.352	48.544	55.108	54.938	39.301	41.391	39.292	42.78	28.948	51.158
39.346	48.536	55.089	54.932	39.293	41.38	39.284	42.769	28.936	51.148
39.34	48.528	55.071	54.926	39.286	41.369	39.276	42.758	28.923	51.139
39.334	48.52	55.053	54.92	39.279	41.358	39.269	42.747	28.911	51.129
39.327	48.512	55.034	54.914	39.271	41.347	39.261	42.737	28.898	51.12
39.321	48.504	55.016	54.908	39.264	41.337	39.253	42.726	28.886	51.11
39.315	48.496	54.998	54.902	39.257	41.326	39.245	42.715	28.874	51.101
39.309	48.488	54.979	54.896	39.25	41.315	39.238	42.704	28.861	51.091
39.303	48.48	54.961	54.89	39.242	41.304	39.23	42.694	28.849	51.082
39.297	48.472	54.943	54.884	39.235	41.293	39.222	42.683	28.837	51.072
39.291	48.464	54.925	54.878	39.228	41.282	39.214	42.672	28.824	51.063
39.285	48.456	54.906	54.872	39.221	41.271	39.207	42.662	28.812	51.053
39.279	48.448	54.888	54.866	39.213	41.26	39.199	42.651	28.8	51.044
39.273	48.44	54.87	54.86	39.206	41.249	39.191	42.64	28.787	51.034
39.267	48.432	54.852	54.854	39.199	41.238	39.184	42.629	28.775	51.025
39.261	48.424	54.834	54.848	39.192	41.228	39.176	42.619	28.763	51.015
39.255	48.416	54.815	54.842	39.184	41.217	39.168	42.608	28.75	51.006
39.249	48.408	54.797	54.836	39.177	41.206	39.16	42.597	28.738	50.996
39.243	48.4	54.779	54.829	39.17	41.195	39.153	42.587	28.726	50.987
39.237	48.392	54.761	54.823	39.163	41.184	39.145	42.576	28.713	50.977
39.231	48.384	54.743	54.817	39.156	41.173	39.137	42.565	28.701	50.968
39.225	48.376	54.725	54.811	39.148	41.162	39.13	42.555	28.689	50.958
39.219	48.368	54.707	54.805	39.141	41.152	39.122	42.544	28.677	50.949
39.213	48.36	54.688	54.799	39.134	41.141	39.114	42.533	28.664	50.94
39.207	48.352	54.67	54.793	39.127	41.13	39.106	42.523	28.652	50.93
39.2	48.344	54.652	54.787	39.119	41.119	39.099	42.512	28.64	50.921
39.194	48.337	54.634	54.781	39.112	41.108	39.091	42.501	28.628	50.911
39.188	48.329	54.616	54.775	39.105	41.097	39.083	42.491	28.615	50.902
39.182	48.321	54.598	54.769	39.098	41.087	39.076	42.48	28.603	50.892
39.176	48.313	54.58	54.763	39.091	41.076	39.068	42.469	28.591	50.883
39.17	48.305	54.562	54.757	39.083	41.065	39.06	42.459	28.579	50.873
39.164	48.297	54.544	54.751	39.076	41.054	39.053	42.448	28.566	50.864
39.158	48.289	54.526	54.745	39.069	41.043	39.045	42.438	28.554	50.855
39.152	48.281	54.508	54.739	39.062	41.033	39.037	42.427	28.542	50.845
39.146	48.273	54.49	54.733	39.055	41.022	39.03	42.416	28.53	50.836
39.14	48.265	54.472	54.727	39.048	41.011	39.022	42.406	28.518	50.826
39.134	48.257	54.454	54.721	39.04	41	39.014	42.395	28.505	50.817
39.128	48.249	54.436	54.715	39.033	40.99	39.007	42.385	28.493	50.808
39.122	48.241	54.418	54.709	39.026	40.979	38.999	42.374	28.481	50.798
39.116	48.233	54.4	54.703	39.019	40.968	38.991	42.363	28.469	50.789
39.11	48.225	54.382	54.697	39.012	40.957	38.984	42.353	28.457	50.779
39.104	48.217	54.364	54.692	39.005	40.947	38.976	42.342	28.445	50.77
39.098	48.209	54.346	54.686	38.997	40.936	38.968	42.332	28.432	50.761
39.092	48.202	54.328	54.68	38.99	40.925	38.961	42.321	28.42	50.751
39.086	48.194	54.31	54.674	38.983	40.914	38.953	42.311	28.408	50.742
39.08	48.186	54.292	54.668	38.976	40.904	38.945	42.3	28.396	50.732
39.074	48.178	54.274	54.662	38.969	40.893	38.938	42.29	28.384	50.723
39.068	48.17	54.256	54.656	38.962	40.882	38.93	42.279	28.372	50.714
39.062	48.162	54.239	54.65	38.954	40.871	38.922	42.269	28.36	50.704
39.056	48.154	54.221	54.644	38.947	40.861	38.915	42.258	28.348	50.695
39.05	48.146	54.203	54.638	38.94	40.85	38.907	42.248	28.336	50.685
39.044	48.138	54.185	54.632	38.933	40.839	38.9	42.237	28.323	50.676
39.038	48.13	54.167	54.626	38.926	40.829	38.892	42.227	28.311	50.667
39.032	48.122	54.149	54.62	38.919	40.818	38.884	42.216	28.299	50.657
39.026	48.114	54.131	54.614	38.912	40.807	38.877	42.206	28.287	50.648
39.02	48.107	54.114	54.608	38.905	40.797	38.869	42.195	28.275	50.639
39.014	48.099	54.096	54.602	38.897	40.786	38.861	42.185	28.263	50.629
39.008	48.091	54.078	54.596	38.89	40.775	38.854	42.174	28.251	50.62
39.002	48.083	54.06	54.59	38.883	40.764	38.846	42.164	28.239	50.611
38.996	48.075	54.042	54.584	38.876	40.754	38.839	42.153	28.227	50.601
38.99	48.067	54.025	54.578	38.869	40.743	38.831	42.143	28.215	50.592
38.984	48.059	54.007	54.572	38.862	40.733	38.823	42.132	28.203	50.583
38.978	48.051	53.989	54.566	38.855	40.722	38.816	42.122	28.191	50.573
38.972	48.043	53.971	54.56	38.848	40.711	38.808	42.111	28.179	50.564
38.966	48.036	53.954	54.554	38.841	40.701	38.801	42.101	28.167	50.555
38.96	48.028	53.936	54.548	38.833	40.69	38.793	42.091	28.155	50.545
38.954	48.02	53.918	54.542	38.826	40.679	38.785	42.08	28.143	50.536
38.948	48.012	53.901	54.536	38.819	40.669	38.778	42.07	28.131	50.527
38.951	48.017	53.909	54.539	38.822	40.675	38.783	42.071	28.143	50.535
38.955	48.023	53.917	54.542	38.825	40.681	38.788	42.072	28.156	50.544
38.958	48.029	53.925	54.545	38.828	40.687	38.793	42.073	28.169	50.552
38.962	48.034	53.934	54.547	38.831	40.693	38.798	42.074	28.181	50.561
38.965	48.04	53.942	54.55	38.834	40.699	38.803	42.075	28.194	50.569
38.968	48.045	53.95	54.553	38.837	40.705	38.808	42.076	28.206	50.578
38.972	48.051	53.959	54.556	38.84	40.711	38.813	42.078	28.219	50.586
38.975	48.056	53.967	54.559	38.843	40.717	38.817	42.079	28.232	50.595
38.979	48.062	53.975	54.561	38.846	40.723	38.822	42.08	28.244	50.603
38.982	48.067	53.983	54.564	38.849	40.73	38.827	42.081	28.257	50.612
38.986	48.073	53.992	54.567	38.852	40.736	38.832	42.082	28.269	50.62
38.989	48.078	54	54.57	38.856	40.742	38.837	42.083	28.282	50.629
38.993	48.084	54.008	54.572	38.859	40.748	38.842	42.084	28.294	50.637
38.987	48.076	53.99	54.567	38.851	40.737	38.835	42.074	28.282	50.628
38.981	48.068	53.973	54.561	38.844	40.726	38.827	42.064	28.27	50.618
38.975	48.06	53.955	54.555	38.837	40.716	38.819	42.053	28.258	50.609
38.969	48.052	53.937	54.549	38.83	40.705	38.812	42.043	28.246	50.6
38.963	48.045	53.92	54.543	38.823	40.694	38.804	42.032	28.234	50.59
38.957	48.037	53.902	54.537	38.816	40.684	38.796	42.022	28.222	50.581
38.951	48.029	53.884	54.531	38.809	40.673	38.789	42.012	28.21	50.572
38.945	48.021	53.866	54.525	38.802	40.663	38.781	42.001	28.198	50.562
38.939	48.013	53.849	54.519	38.795	40.652	38.774	41.991	28.186	50.553
38.933	48.005	53.831	54.513	38.788	40.641	38.766	41.98	28.174	50.544
38.927	47.997	53.813	54.507	38.781	40.631	38.759	41.97	28.162	50.534
38.921	47.989	53.796	54.501	38.773	40.62	38.751	41.96	28.15	50.525
38.915	47.982	53.778	54.495	38.766	40.609	38.743	41.949	28.138	50.516
38.909	47.974	53.76	54.489	38.759	40.599	38.736	41.939	28.126	50.506
38.903	47.966	53.743	54.483	38.752	40.588	38.728	41.929	28.114	50.497
38.897	47.958	53.725	54.477	38.745	40.578	38.721	41.918	28.102	50.488
38.891	47.95	53.708	54.471	38.738	40.567	38.713	41.908	28.09	50.478
38.885	47.942	53.69	54.465	38.731	40.557	38.705	41.898	28.078	50.469
38.879	47.934	53.672	54.459	38.724	40.546	38.698	41.887	28.066	50.46
38.873	47.927	53.655	54.454	38.717	40.535	38.69	41.877	28.054	50.45
38.867	47.919	53.637	54.448	38.71	40.525	38.683	41.867	28.042	50.441
38.861	47.911	53.62	54.442	38.703	40.514	38.675	41.856	28.03	50.432
38.855	47.903	53.602	54.436	38.696	40.504	38.668	41.846	28.018	50.423
38.849	47.895	53.585	54.43	38.689	40.493	38.66	41.836	28.006	50.413
38.843	47.887	53.567	54.424	38.682	40.483	38.653	41.825	27.994	50.404
38.837	47.879	53.55	54.418	38.675	40.472	38.645	41.815	27.982	50.395
38.831	47.872	53.532	54.412	38.668	40.462	38.637	41.805	27.971	50.385
38.825	47.864	53.515	54.406	38.661	40.451	38.63	41.795	27.959	50.376
38.819	47.856	53.497	54.4	38.654	40.44	38.622	41.784	27.947	50.367
38.813	47.848	53.48	54.394	38.647	40.43	38.615	41.774	27.935	50.358
38.807	47.84	53.462	54.388	38.64	40.419	38.607	41.764	27.923	50.348
38.801	47.833	53.445	54.382	38.633	40.409	38.6	41.753	27.911	50.339
38.804	47.838	53.453	54.385	38.636	40.415	38.605	41.755	27.924	50.348
38.808	47.844	53.462	54.388	38.639	40.421	38.61	41.756	27.937	50.356
38.811	47.849	53.47	54.391	38.642	40.428	38.615	41.758	27.949	50.365
38.815	47.855	53.479	54.394	38.645	40.434	38.62	41.759	27.962	50.374
38.818	47.861	53.487	54.396	38.648	40.44	38.625	41.76	27.975	50.383
38.822	47.866	53.496	54.399	38.651	40.446	38.63	41.762	27.987	50.391
38.825	47.872	53.504	54.402	38.654	40.452	38.635	41.763	28	50.4
38.829	47.877	53.513	54.405	38.657	40.459	38.64	41.765	28.013	50.408
38.832	47.883	53.521	54.408	38.66	40.465	38.645	41.766	28.026	50.417
38.836	47.888	53.53	54.41	38.663	40.471	38.651	41.767	28.038	50.426
38.839	47.894	53.538	54.413	38.667	40.477	38.656	41.769	28.051	50.434
38.842	47.9	53.547	54.416	38.67	40.483	38.661	41.77	28.064	50.443
38.846	47.905	53.555	54.419	38.673	40.49	38.666	41.772	28.076	50.452
38.849	47.911	53.564	54.422	38.676	40.496	38.671	41.773	28.089	50.46
38.853	47.916	53.572	54.424	38.679	40.502	38.676	41.774	28.102	50.469
38.856	47.922	53.58	54.427	38.682	40.508	38.681	41.776	28.114	50.477
38.86	47.928	53.589	54.43	38.685	40.514	38.686	41.777	28.127	50.486
38.863	47.933	53.597	54.433	38.688	40.52	38.691	41.778	28.14	50.495
38.867	47.939	53.606	54.436	38.691	40.527	38.696	41.78	28.152	50.503
38.87	47.944	53.614	54.438	38.694	40.533	38.701	41.781	28.165	50.512
38.874	47.95	53.623	54.441	38.697	40.539	38.706	41.783	28.177	50.52
38.877	47.955	53.631	54.444	38.7	40.545	38.711	41.784	28.19	50.529
38.88	47.961	53.64	54.447	38.703	40.551	38.716	41.785	28.203	50.537
38.884	47.967	53.648	54.45	38.706	40.557	38.721	41.787	28.215	50.546
38.887	47.972	53.656	54.452	38.71	40.563	38.726	41.788	28.228	50.554
38.891	47.978	53.665	54.455	38.713	40.57	38.731	41.789	28.24	50.563
38.894	47.983	53.673	54.458	38.716	40.576	38.736	41.791	28.253	50.571
38.898	47.989	53.682	54.461	38.719	40.582	38.741	41.792	28.265	50.58
38.901	47.994	53.69	54.464	38.722	40.588	38.746	41.794	28.278	50.588
38.905	48	53.698	54.466	38.725	40.594	38.751	41.795	28.29	50.597
38.908	48.005	53.707	54.469	38.728	40.6	38.756	41.796	28.303	50.605
38.912	48.011	53.715	54.472	38.731	40.606	38.761	41.798	28.316	50.614
38.915	48.017	53.724	54.475	38.734	40.613	38.766	41.799	28.328	50.622
38.918	48.022	53.732	54.478	38.737	40.619	38.771	41.8	28.341	50.631
38.922	48.028	53.74	54.48	38.74	40.625	38.776	41.802	28.353	50.639
38.925	48.033	53.749	54.483	38.743	40.631	38.781	41.803	28.366	50.648
38.929	48.039	53.757	54.486	38.746	40.637	38.786	41.804	28.378	50.656
38.932	48.044	53.766	54.489	38.749	40.643	38.791	41.806	28.391	50.664
38.936	48.05	53.774	54.492	38.752	40.649	38.796	41.807	28.403	50.673
38.939	48.055	53.782	54.494	38.755	40.655	38.801	41.808	28.415	50.681
38.943	48.061	53.791	54.497	38.758	40.662	38.806	41.81	28.428	50.69
38.946	48.066	53.799	54.5	38.762	40.668	38.811	41.811	28.44	50.698
38.949	48.072	53.807	54.503	38.765	40.674	38.816	41.813	28.453	50.706
38.953	48.078	53.816	54.505	38.768	40.68	38.821	41.814	28.465	50.715
38.956	48.083	53.824	54.508	38.771	40.686	38.825	41.815	28.478	50.723
38.96	48.089	53.832	54.511	38.774	40.692	38.83	41.817	28.49	50.732
38.963	48.094	53.841	54.514	38.777	40.698	38.835	41.818	28.502	50.74
38.967	48.1	53.849	54.517	38.78	40.704	38.84	41.819	28.515	50.748
38.97	48.105	53.857	54.519	38.783	40.71	38.845	41.821	28.527	50.757
38.973	48.111	53.866	54.522	38.786	40.716	38.85	41.822	28.54	50.765
38.977	48.116	53.874	54.525	38.789	40.722	38.855	41.823	28.552	50.773
38.98	48.122	53.882	54.528	38.792	40.728	38.86	41.825	28.564	50.782
38.974	48.114	53.865	54.522	38.785	40.718	38.852	41.814	28.552	50.772
38.968	48.106	53.847	54.516	38.778	40.707	38.845	41.804	28.54	50.763
38.962	48.098	53.829	54.51	38.771	40.697	38.837	41.794	28.528	50.753
38.956	48.09	53.812	54.504	38.764	40.686	38.829	41.783	28.516	50.744
38.95	48.082	53.794	54.498	38.757	40.675	38.822	41.773	28.503	50.735
38.944	48.074	53.776	54.492	38.75	40.665	38.814	41.763	28.491	50.725
38.938	48.067	53.759	54.486	38.742	40.654	38.807	41.753	28.479	50.716
38.932	48.059	53.741	54.48	38.735	40.643	38.799	41.742	28.467	50.707
38.926	48.051	53.723	54.474	38.728	40.633	38.791	41.732	28.455	50.697
38.92	48.043	53.706	54.468	38.721	40.622	38.784	41.722	28.443	50.688
38.914	48.035	53.688	54.462	38.714	40.612	38.776	41.712	28.43	50.678
38.908	48.027	53.671	54.456	38.707	40.601	38.769	41.701	28.418	50.669
38.902	48.019	53.653	54.451	38.7	40.59	38.761	41.691	28.406	50.66
38.896	48.011	53.636	54.445	38.693	40.58	38.754	41.681	28.394	50.65
38.89	48.003	53.618	54.439	38.686	40.569	38.746	41.671	28.382	50.641
38.884	47.996	53.6	54.433	38.679	40.559	38.738	41.661	28.37	50.632
38.878	47.988	53.583	54.427	38.672	40.548	38.731	41.65	28.358	50.622
38.872	47.98	53.565	54.421	38.665	40.537	38.723	41.64	28.346	50.613
38.867	47.972	53.548	54.415	38.658	40.527	38.716	41.63	28.334	50.604
38.861	47.964	53.53	54.409	38.651	40.516	38.708	41.62	28.321	50.594
38.855	47.956	53.513	54.403	38.644	40.506	38.7	41.61	28.309	50.585
38.849	47.948	53.495	54.397	38.637	40.495	38.693	41.599	28.297	50.576
38.843	47.941	53.478	54.391	38.63	40.485	38.685	41.589	28.285	50.566
38.837	47.933	53.46	54.385	38.623	40.474	38.678	41.579	28.273	50.557
38.831	47.925	53.443	54.379	38.616	40.464	38.67	41.569	28.261	50.548
38.825	47.917	53.425	54.373	38.609	40.453	38.663	41.559	28.249	50.538
38.819	47.909	53.408	54.368	38.602	40.443	38.655	41.549	28.237	50.529
38.813	47.901	53.391	54.362	38.595	40.432	38.648	41.538	28.225	50.52
38.807	47.894	53.373	54.356	38.588	40.421	38.64	41.528	28.213	50.51
38.801	47.886	53.356	54.35	38.581	40.411	38.632	41.518	28.201	50.501
38.795	47.878	53.338	54.344	38.574	40.4	38.625	41.508	28.189	50.492
38.789	47.87	53.321	54.338	38.567	40.39	38.617	41.498	28.177	50.482
38.783	47.862	53.303	54.332	38.56	40.379	38.61	41.488	28.165	50.473
38.777	47.854	53.286	54.326	38.553	40.369	38.602	41.478	28.153	50.464
38.771	47.846	53.269	54.32	38.546	40.358	38.595	41.467	28.141	50.454
38.765	47.839	53.251	54.314	38.539	40.348	38.587	41.457	28.129	50.445
38.759	47.831	53.234	54.308	38.532	40.337	38.58	41.447	28.117	50.436
38.753	47.823	53.217	54.303	38.525	40.327	38.572	41.437	28.105	50.426
38.747	47.815	53.199	54.297	38.518	40.316	38.565	41.427	28.093	50.417
38.741	47.807	53.182	54.291	38.511	40.306	38.557	41.417	28.081	50.408
38.735	47.8	53.165	54.285	38.504	40.296	38.55	41.407	28.069	50.399
38.729	47.792	53.147	54.279	38.497	40.285	38.542	41.397	28.057	50.389
38.723	47.784	53.13	54.273	38.49	40.275	38.535	41.387	28.045	50.38
38.717	47.776	53.113	54.267	38.483	40.264	38.527	41.377	28.033	50.371
38.711	47.768	53.095	54.261	38.476	40.254	38.52	41.367	28.021	50.362
38.705	47.761	53.078	54.255	38.469	40.243	38.512	41.357	28.009	50.352
38.699	47.753	53.061	54.249	38.462	40.233	38.505	41.347	27.997	50.343
38.694	47.745	53.044	54.244	38.455	40.222	38.497	41.336	27.985	50.334
38.688	47.737	53.026	54.238	38.448	40.212	38.49	41.326	27.973	50.324
38.682	47.729	53.009	54.232	38.441	40.202	38.482	41.316	27.962	50.315
38.676	47.722	52.992	54.226	38.434	40.191	38.475	41.306	27.95	50.306
38.67	47.714	52.975	54.22	38.428	40.181	38.467	41.296	27.938	50.297
38.664	47.706	52.957	54.214	38.421	40.17	38.46	41.286	27.926	50.287
38.658	47.698	52.94	54.208	38.414	40.16	38.452	41.276	27.914	50.278
38.652	47.69	52.923	54.202	38.407	40.15	38.445	41.266	27.902	50.269
38.646	47.683	52.906	54.196	38.4	40.139	38.437	41.256	27.89	50.26
38.64	47.675	52.889	54.191	38.393	40.129	38.43	41.246	27.878	50.25
38.634	47.667	52.872	54.185	38.386	40.118	38.422	41.236	27.866	50.241
38.628	47.659	52.854	54.179	38.379	40.108	38.415	41.226	27.855	50.232
38.622	47.651	52.837	54.173	38.372	40.098	38.407	41.216	27.843	50.223
38.616	47.644	52.82	54.167	38.365	40.087	38.4	41.206	27.831	50.214
38.61	47.636	52.803	54.161	38.358	40.077	38.392	41.196	27.819	50.204
38.604	47.628	52.786	54.155	38.351	40.066	38.385	41.186	27.807	50.195
38.598	47.62	52.769	54.149	38.345	40.056	38.377	41.176	27.795	50.186
38.592	47.613	52.752	54.144	38.338	40.046	38.37	41.166	27.784	50.177
38.587	47.605	52.735	54.138	38.331	40.035	38.362	41.156	27.772	50.167
38.581	47.597	52.717	54.132	38.324	40.025	38.355	41.146	27.76	50.158
38.575	47.589	52.7	54.126	38.317	40.015	38.347	41.137	27.748	50.149
38.569	47.582	52.683	54.12	38.31	40.004	38.34	41.127	27.736	50.14
38.563	47.574	52.666	54.114	38.303	39.994	38.333	41.117	27.725	50.131
38.557	47.566	52.649	54.108	38.296	39.984	38.325	41.107	27.713	50.121
38.551	47.558	52.632	54.103	38.289	39.973	38.318	41.097	27.701	50.112
38.545	47.551	52.615	54.097	38.282	39.963	38.31	41.087	27.689	50.103
38.539	47.543	52.598	54.091	38.276	39.953	38.303	41.077	27.677	50.094
38.533	47.535	52.581	54.085	38.269	39.942	38.295	41.067	27.666	50.085
38.527	47.527	52.564	54.079	38.262	39.932	38.288	41.057	27.654	50.076
38.521	47.52	52.547	54.073	38.255	39.922	38.28	41.047	27.642	50.066
38.515	47.512	52.53	54.067	38.248	39.911	38.273	41.037	27.63	50.057
38.51	47.504	52.513	54.061	38.241	39.901	38.266	41.027	27.619	50.048
38.504	47.496	52.496	54.056	38.234	39.891	38.258	41.018	27.607	50.039
38.498	47.489	52.479	54.05	38.228	39.881	38.251	41.008	27.595	50.03
38.492	47.481	52.462	54.044	38.221	39.87	38.243	40.998	27.584	50.02
38.486	47.473	52.445	54.038	38.214	39.86	38.236	40.988	27.572	50.011
38.48	47.465	52.428	54.032	38.207	39.85	38.228	40.978	27.56	50.002
38.474	47.458	52.411	54.026	38.2	39.84	38.221	40.968	27.548	49.993
38.468	47.45	52.394	54.021	38.193	39.829	38.214	40.958	27.537	49.984
38.462	47.442	52.378	54.015	38.186	39.819	38.206	40.948	27.525	49.975
38.456	47.435	52.361	54.009	38.18	39.809	38.199	40.939	27.513	49.966
38.45	47.427	52.344	54.003	38.173	39.798	38.191	40.929	27.502	49.956
38.444	47.419	52.327	53.997	38.166	39.788	38.184	40.919	27.49	49.947
38.439	47.411	52.31	53.991	38.159	39.778	38.177	40.909	27.478	49.938
38.433	47.404	52.293	53.985	38.152	39.768	38.169	40.899	27.467	49.929
38.427	47.396	52.276	53.98	38.145	39.758	38.162	40.889	27.455	49.92
38.421	47.388	52.259	53.974	38.139	39.747	38.154	40.88	27.443	49.911
38.415	47.381	52.243	53.968	38.132	39.737	38.147	40.87	27.432	49.902
38.409	47.373	52.226	53.962	38.125	39.727	38.14	40.86	27.42	49.892
38.403	47.365	52.209	53.956	38.118	39.717	38.132	40.85	27.408	49.883
38.397	47.357	52.192	53.95	38.111	39.706	38.125	40.84	27.397	49.874
38.391	47.35	52.175	53.945	38.105	39.696	38.117	40.831	27.385	49.865
38.385	47.342	52.159	53.939	38.098	39.686	38.11	40.821	27.374	49.856
38.38	47.334	52.142	53.933	38.091	39.676	38.103	40.811	27.362	49.847
38.374	47.327	52.125	53.927	38.084	39.666	38.095	40.801	27.35	49.838
38.368	47.319	52.108	53.921	38.077	39.655	38.088	40.792	27.339	49.829
38.362	47.311	52.091	53.916	38.071	39.645	38.081	40.782	27.327	49.819
38.356	47.304	52.075	53.91	38.064	39.635	38.073	40.772	27.316	49.81
38.35	47.296	52.058	53.904	38.057	39.625	38.066	40.762	27.304	49.801
38.344	47.288	52.041	53.898	38.05	39.615	38.058	40.753	27.292	49.792
38.338	47.281	52.024	53.892	38.043	39.605	38.051	40.743	27.281	49.783
38.332	47.273	52.008	53.886	38.037	39.594	38.044	40.733	27.269	49.774
38.326	47.265	51.991	53.881	38.03	39.584	38.036	40.723	27.258	49.765
38.321	47.258	51.974	53.875	38.023	39.574	38.029	40.714	27.246	49.756
38.315	47.25	51.958	53.869	38.016	39.564	38.022	40.704	27.235	49.747
38.309	47.242	51.941	53.863	38.009	39.554	38.014	40.694	27.223	49.738
38.303	47.235	51.924	53.857	38.003	39.544	38.007	40.684	27.212	49.729
38.297	47.227	51.908	53.852	37.996	39.534	38	40.675	27.2	49.72
38.291	47.219	51.891	53.846	37.989	39.523	37.992	40.665	27.189	49.71
38.285	47.212	51.874	53.84	37.982	39.513	37.985	40.655	27.177	49.701
38.279	47.204	51.858	53.834	37.976	39.503	37.978	40.646	27.165	49.692
38.274	47.196	51.841	53.828	37.969	39.493	37.97	40.636	27.154	49.683
38.268	47.189	51.824	53.823	37.962	39.483	37.963	40.626	27.142	49.674
38.271	47.194	51.834	53.825	37.965	39.49	37.968	40.628	27.156	49.683
38.275	47.2	51.843	53.828	37.969	39.496	37.974	40.631	27.169	49.693
38.278	47.206	51.852	53.831	37.972	39.503	37.98	40.633	27.182	49.702
38.282	47.212	51.861	53.834	37.975	39.51	37.985	40.635	27.195	49.711
38.285	47.218	51.871	53.837	37.979	39.516	37.991	40.638	27.208	49.721
38.289	47.223	51.88	53.84	37.982	39.523	37.996	40.64	27.222	49.73
38.292	47.229	51.889	53.843	37.985	39.529	38.002	40.642	27.235	49.739
38.296	47.235	51.898	53.846	37.989	39.536	38.007	40.645	27.248	49.748
38.29	47.227	51.882	53.84	37.982	39.526	38	40.635	27.236	49.739
38.284	47.22	51.865	53.834	37.975	39.516	37.992	40.625	27.225	49.73
38.278	47.212	51.848	53.828	37.968	39.506	37.985	40.616	27.213	49.721
38.272	47.204	51.832	53.822	37.962	39.496	37.978	40.606	27.202	49.712
38.267	47.197	51.815	53.817	37.955	39.485	37.97	40.596	27.19	49.703
38.261	47.189	51.799	53.811	37.948	39.475	37.963	40.587	27.179	49.694
38.255	47.181	51.782	53.805	37.941	39.465	37.956	40.577	27.167	49.685
38.249	47.174	51.765	53.799	37.935	39.455	37.948	40.567	27.156	49.676
38.243	47.166	51.749	53.793	37.928	39.445	37.941	40.558	27.144	49.667
38.237	47.158	51.732	53.788	37.921	39.435	37.934	40.548	27.133	49.658
38.231	47.151	51.716	53.782	37.914	39.425	37.926	40.538	27.121	49.648
38.225	47.143	51.699	53.776	37.908	39.415	37.919	40.529	27.11	49.639
38.22	47.135	51.683	53.77	37.901	39.405	37.912	40.519	27.098	49.63
38.214	47.128	51.666	53.765	37.894	39.395	37.904	40.509	27.087	49.621
38.208	47.12	51.65	53.759	37.887	39.385	37.897	40.5	27.075	49.612
38.202	47.113	51.633	53.753	37.881	39.374	37.89	40.49	27.064	49.603
38.196	47.105	51.617	53.747	37.874	39.364	37.883	40.481	27.053	49.594
38.19	47.097	51.6	53.741	37.867	39.354	37.875	40.471	27.041	49.585
38.184	47.09	51.584	53.736	37.861	39.344	37.868	40.461	27.03	49.576
38.178	47.082	51.567	53.73	37.854	39.334	37.861	40.452	27.018	49.567
38.173	47.074	51.551	53.724	37.847	39.324	37.853	40.442	27.007	49.558
38.167	47.067	51.534	53.718	37.84	39.314	37.846	40.433	26.995	49.549
38.161	47.059	51.518	53.712	37.834	39.304	37.839	40.423	26.984	49.54
38.155	47.052	51.501	53.707	37.827	39.294	37.831	40.413	26.972	49.531
38.149	47.044	51.485	53.701	37.82	39.284	37.824	40.404	26.961	49.522
38.143	47.036	51.468	53.695	37.814	39.274	37.817	40.394	26.95	49.513
38.137	47.029	51.452	53.689	37.807	39.264	37.81	40.385	26.938	49.504
38.132	47.021	51.435	53.684	37.8	39.254	37.802	40.375	26.927	49.495
38.126	47.014	51.419	53.678	37.794	39.244	37.795	40.366	26.916	49.486
38.12	47.006	51.403	53.672	37.787	39.234	37.788	40.356	26.904	49.477
38.114	46.998	51.386	53.666	37.78	39.224	37.78	40.346	26.893	49.468
38.108	46.991	51.37	53.66	37.774	39.214	37.773	40.337	26.881	49.459
38.102	46.983	51.353	53.655	37.767	39.204	37.766	40.327	26.87	49.45
38.096	46.976	51.337	53.649	37.76	39.194	37.759	40.318	26.859	49.441
38.091	46.968	51.321	53.643	37.753	39.184	37.751	40.308	26.847	49.432
38.085	46.96	51.304	53.637	37.747	39.174	37.744	40.299	26.836	49.423
38.079	46.953	51.288	53.632	37.74	39.164	37.737	40.289	26.825	49.414
38.073	46.945	51.272	53.626	37.733	39.154	37.729	40.28	26.813	49.405
38.067	46.938	51.255	53.62	37.727	39.144	37.722	40.27	26.802	49.396
38.061	46.93	51.239	53.614	37.72	39.134	37.715	40.261	26.791	49.387
38.056	46.922	51.223	53.609	37.714	39.124	37.708	40.251	26.779	49.378
38.05	46.915	51.206	53.603	37.707	39.114	37.7	40.242	26.768	49.369
38.044	46.907	51.19	53.597	37.7	39.104	37.693	40.232	26.757	49.36
38.038	46.9	51.174	53.591	37.694	39.094	37.686	40.223	26.745	49.351
38.032	46.892	51.158	53.586	37.687	39.084	37.679	40.213	26.734	49.342
38.026	46.885	51.141	53.58	37.68	39.075	37.671	40.204	26.723	49.333
38.021	46.877	51.125	53.574	37.674	39.065	37.664	40.194	26.712	49.324
38.015	46.869	51.109	53.568	37.667	39.055	37.657	40.185	26.7	49.315
38.009	46.862	51.093	53.563	37.66	39.045	37.65	40.175	26.689	49.307
38.003	46.854	51.076	53.557	37.654	39.035	37.643	40.166	26.678	49.298
37.997	46.847	51.06	53.551	37.647	39.025	37.635	40.157	26.667	49.289
37.991	46.839	51.044	53.545	37.64	39.015	37.628	40.147	26.655	49.28
37.986	46.832	51.028	53.54	37.634	39.005	37.621	40.138	26.644	49.271
37.98	46.824	51.012	53.534	37.627	38.995	37.614	40.128	26.633	49.262
37.974	46.817	50.995	53.528	37.621	38.985	37.606	40.119	26.622	49.253
37.968	46.809	50.979	53.522	37.614	38.975	37.599	40.109	26.61	49.244
37.962	46.801	50.963	53.517	37.607	38.966	37.592	40.1	26.599	49.235
37.956	46.794	50.947	53.511	37.601	38.956	37.585	40.091	26.588	49.226
37.951	46.786	50.931	53.505	37.594	38.946	37.578	40.081	26.577	49.217
37.945	46.779	50.915	53.499	37.588	38.936	37.57	40.072	26.565	49.208
37.939	46.771	50.898	53.494	37.581	38.926	37.563	40.062	26.554	49.199
37.933	46.764	50.882	53.488	37.574	38.916	37.556	40.053	26.543	49.19
37.927	46.756	50.866	53.482	37.568	38.906	37.549	40.044	26.532	49.182
37.921	46.749	50.85	53.476	37.561	38.896	37.541	40.034	26.521	49.173
37.916	46.741	50.834	53.471	37.555	38.887	37.534	40.025	26.509	49.164
37.91	46.734	50.818	53.465	37.548	38.877	37.527	40.015	26.498	49.155
37.904	46.726	50.802	53.459	37.541	38.867	37.52	40.006	26.487	49.146
37.898	46.719	50.786	53.453	37.535	38.857	37.513	39.997	26.476	49.137
37.892	46.711	50.77	53.448	37.528	38.847	37.505	39.987	26.465	49.128
37.887	46.704	50.754	53.442	37.522	38.837	37.498	39.978	26.454	49.119
37.89	46.709	50.763	53.445	37.525	38.844	37.504	39.981	26.467	49.129
37.894	46.715	50.773	53.448	37.529	38.851	37.51	39.984	26.481	49.139
37.897	46.721	50.783	53.451	37.532	38.858	37.516	39.986	26.495	49.149
37.901	46.727	50.793	53.454	37.535	38.865	37.522	39.989	26.508	49.158
37.905	46.733	50.802	53.457	37.539	38.872	37.528	39.992	26.522	49.168
37.908	46.739	50.812	53.46	37.542	38.879	37.533	39.995	26.535	49.178
37.912	46.745	50.822	53.463	37.546	38.886	37.539	39.998	26.549	49.187
37.915	46.751	50.831	53.466	37.549	38.893	37.545	40.001	26.562	49.197
37.919	46.757	50.841	53.469	37.553	38.9	37.551	40.003	26.576	49.207
37.923	46.763	50.851	53.472	37.556	38.907	37.557	40.006	26.59	49.217
37.926	46.769	50.861	53.475	37.56	38.914	37.563	40.009	26.603	49.226
37.93	46.774	50.87	53.478	37.563	38.921	37.568	40.012	26.617	49.236
37.933	46.78	50.88	53.481	37.566	38.927	37.574	40.015	26.63	49.246
37.937	46.786	50.89	53.484	37.57	38.934	37.58	40.017	26.644	49.255
37.94	46.792	50.899	53.486	37.573	38.941	37.586	40.02	26.657	49.265
37.944	46.798	50.909	53.489	37.577	38.948	37.592	40.023	26.671	49.275
37.948	46.804	50.919	53.492	37.58	38.955	37.597	40.026	26.684	49.284
37.951	46.81	50.929	53.495	37.584	38.962	37.603	40.029	26.698	49.294
37.955	46.816	50.938	53.498	37.587	38.969	37.609	40.031	26.711	49.303
37.958	46.822	50.948	53.501	37.591	38.976	37.615	40.034	26.725	49.313
37.962	46.828	50.958	53.504	37.594	38.983	37.621	40.037	26.738	49.323
37.966	46.833	50.967	53.507	37.597	38.99	37.626	40.04	26.752	49.332
37.969	46.839	50.977	53.51	37.601	38.996	37.632	40.043	26.765	49.342
37.973	46.845	50.986	53.513	37.604	39.003	37.638	40.045	26.778	49.351
37.976	46.851	50.996	53.516	37.608	39.01	37.644	40.048	26.792	49.361
37.98	46.857	51.006	53.519	37.611	39.017	37.649	40.051	26.805	49.37
37.984	46.863	51.015	53.522	37.615	39.024	37.655	40.054	26.819	49.38
37.987	46.869	51.025	53.525	37.618	39.031	37.661	40.056	26.832	49.39
37.991	46.875	51.035	53.528	37.621	39.038	37.667	40.059	26.845	49.399
37.994	46.88	51.044	53.531	37.625	39.044	37.672	40.062	26.859	49.409
37.998	46.886	51.054	53.534	37.628	39.051	37.678	40.065	26.872	49.418
38.001	46.892	51.064	53.537	37.632	39.058	37.684	40.068	26.886	49.428
38.005	46.898	51.073	53.54	37.635	39.065	37.69	40.07	26.899	49.437
38.009	46.904	51.083	53.543	37.638	39.072	37.695	40.073	26.912	49.447
38.003	46.896	51.067	53.537	37.632	39.062	37.688	40.064	26.901	49.438
37.997	46.889	51.05	53.531	37.625	39.052	37.681	40.054	26.89	49.429
37.991	46.881	51.034	53.525	37.619	39.042	37.674	40.045	26.878	49.42
37.985	46.874	51.018	53.52	37.612	39.032	37.666	40.036	26.867	49.411
37.979	46.866	51.002	53.514	37.605	39.022	37.659	40.026	26.856	49.402
37.974	46.859	50.986	53.508	37.599	39.012	37.652	40.017	26.844	49.393
37.968	46.851	50.969	53.502	37.592	39.002	37.645	40.007	26.833	49.384
37.962	46.843	50.953	53.497	37.586	38.993	37.637	39.998	26.822	49.375
37.956	46.836	50.937	53.491	37.579	38.983	37.63	39.989	26.81	49.366
37.95	46.828	50.921	53.485	37.572	38.973	37.623	39.979	26.799	49.357
37.944	46.821	50.905	53.479	37.566	38.963	37.616	39.97	26.788	49.348
37.939	46.813	50.889	53.474	37.559	38.953	37.609	39.961	26.776	49.339
37.933	46.806	50.873	53.468	37.553	38.943	37.601	39.951	26.765	49.33
37.927	46.798	50.856	53.462	37.546	38.933	37.594	39.942	26.754	49.321
37.921	46.791	50.84	53.457	37.539	38.923	37.587	39.933	26.742	49.312
37.915	46.783	50.824	53.451	37.533	38.913	37.58	39.923	26.731	49.303
37.91	46.775	50.808	53.445	37.526	38.904	37.572	39.914	26.72	49.294
37.904	46.768	50.792	53.439	37.52	38.894	37.565	39.905	26.708	49.285
37.898	46.76	50.776	53.434	37.513	38.884	37.558	39.895	26.697	49.276
37.892	46.753	50.76	53.428	37.506	38.874	37.551	39.886	26.686	49.267
37.886	46.745	50.744	53.422	37.5	38.864	37.544	39.877	26.675	49.258
37.88	46.738	50.728	53.417	37.493	38.854	37.536	39.867	26.663	49.25
37.875	46.73	50.712	53.411	37.487	38.845	37.529	39.858	26.652	49.241
37.869	46.723	50.696	53.405	37.48	38.835	37.522	39.849	26.641	49.232
37.863	46.715	50.68	53.399	37.474	38.825	37.515	39.839	26.63	49.223
37.857	46.708	50.664	53.394	37.467	38.815	37.508	39.83	26.618	49.214
37.851	46.7	50.648	53.388	37.461	38.805	37.5	39.821	26.607	49.205
37.846	46.693	50.632	53.382	37.454	38.795	37.493	39.812	26.596	49.196
37.84	46.685	50.616	53.376	37.447	38.786	37.486	39.802	26.585	49.187
37.834	46.678	50.6	53.371	37.441	38.776	37.479	39.793	26.574	49.178
37.828	46.67	50.584	53.365	37.434	38.766	37.472	39.784	26.562	49.169
37.822	46.663	50.568	53.359	37.428	38.756	37.465	39.775	26.551	49.16
37.817	46.655	50.552	53.354	37.421	38.746	37.457	39.765	26.54	49.151
37.811	46.648	50.536	53.348	37.415	38.737	37.45	39.756	26.529	49.143
37.805	46.64	50.52	53.342	37.408	38.727	37.443	39.747	26.518	49.134
37.799	46.633	50.504	53.337	37.402	38.717	37.436	39.738	26.506	49.125
37.793	46.625	50.488	53.331	37.395	38.707	37.429	39.728	26.495	49.116
37.788	46.618	50.472	53.325	37.389	38.698	37.421	39.719	26.484	49.107
37.782	46.61	50.456	53.319	37.382	38.688	37.414	39.71	26.473	49.098
37.776	46.603	50.44	53.314	37.375	38.678	37.407	39.701	26.462	49.089
37.77	46.595	50.424	53.308	37.369	38.668	37.4	39.691	26.451	49.08
37.764	46.588	50.409	53.302	37.362	38.659	37.393	39.682	26.439	49.072
37.759	46.58	50.393	53.297	37.356	38.649	37.386	39.673	26.428	49.063
37.753	46.573	50.377	53.291	37.349	38.639	37.379	39.664	26.417	49.054
37.747	46.565	50.361	53.285	37.343	38.629	37.371	39.655	26.406	49.045
37.741	46.558	50.345	53.28	37.336	38.62	37.364	39.646	26.395	49.036
37.735	46.55	50.329	53.274	37.33	38.61	37.357	39.636	26.384	49.027
37.73	46.543	50.313	53.268	37.323	38.6	37.35	39.627	26.373	49.018
37.724	46.535	50.298	53.262	37.317	38.59	37.343	39.618	26.362	49.009
37.718	46.528	50.282	53.257	37.31	38.581	37.336	39.609	26.35	49.001
37.712	46.52	50.266	53.251	37.304	38.571	37.329	39.6	26.339	48.992
37.707	46.513	50.25	53.245	37.297	38.561	37.321	39.59	26.328	48.983
37.701	46.505	50.234	53.24	37.291	38.552	37.314	39.581	26.317	48.974
37.695	46.498	50.219	53.234	37.284	38.542	37.307	39.572	26.306	48.965
37.689	46.49	50.203	53.228	37.278	38.532	37.3	39.563	26.295	48.956
37.683	46.483	50.187	53.223	37.271	38.522	37.293	39.554	26.284	48.948
37.678	46.476	50.171	53.217	37.265	38.513	37.286	39.545	26.273	48.939
37.672	46.468	50.156	53.211	37.259	38.503	37.279	39.536	26.262	48.93
37.666	46.461	50.14	53.206	37.252	38.493	37.272	39.526	26.251	48.921
37.66	46.453	50.124	53.2	37.246	38.484	37.264	39.517	26.24	48.912
37.655	46.446	50.108	53.194	37.239	38.474	37.257	39.508	26.229	48.903
37.649	46.438	50.093	53.189	37.233	38.464	37.25	39.499	26.218	48.895
37.643	46.431	50.077	53.183	37.226	38.455	37.243	39.49	26.207	48.886
37.637	46.423	50.061	53.177	37.22	38.445	37.236	39.481	26.196	48.877
37.631	46.416	50.046	53.172	37.213	38.435	37.229	39.472	26.185	48.868
37.626	46.409	50.03	53.166	37.207	38.426	37.222	39.463	26.174	48.859
37.62	46.401	50.014	53.16	37.2	38.416	37.215	39.454	26.163	48.851
37.614	46.394	49.999	53.155	37.194	38.406	37.208	39.445	26.152	48.842
37.608	46.386	49.983	53.149	37.187	38.397	37.2	39.435	26.141	48.833
37.603	46.379	49.967	53.143	37.181	38.387	37.193	39.426	26.13	48.824
37.597	46.371	49.952	53.138	37.175	38.378	37.186	39.417	26.119	48.815
37.591	46.364	49.936	53.132	37.168	38.368	37.179	39.408	26.108	48.807
37.585	46.356	49.92	53.126	37.162	38.358	37.172	39.399	26.097	48.798
37.58	46.349	49.905	53.121	37.155	38.349	37.165	39.39	26.086	48.789
37.574	46.342	49.889	53.115	37.149	38.339	37.158	39.381	26.075	48.78
37.568	46.334	49.873	53.109	37.142	38.329	37.151	39.372	26.064	48.771
37.562	46.327	49.858	53.104	37.136	38.32	37.144	39.363	26.053	48.763
37.556	46.319	49.842	53.098	37.129	38.31	37.137	39.354	26.042	48.754
37.551	46.312	49.827	53.092	37.123	38.301	37.13	39.345	26.031	48.745
37.545	46.305	49.811	53.087	37.117	38.291	37.123	39.336	26.02	48.736
37.539	46.297	49.796	53.081	37.11	38.281	37.115	39.327	26.009	48.728
37.533	46.29	49.78	53.075	37.104	38.272	37.108	39.318	25.998	48.719
37.528	46.282	49.764	53.07	37.097	38.262	37.101	39.309	25.987	48.71
37.522	46.275	49.749	53.064	37.091	38.253	37.094	39.3	25.976	48.701
37.516	46.268	49.733	53.058	37.085	38.243	37.087	39.291	25.966	48.692
37.51	46.26	49.718	53.053	37.078	38.234	37.08	39.282	25.955	48.684
37.505	46.253	49.702	53.047	37.072	38.224	37.073	39.273	25.944	48.675
37.499	46.245	49.687	53.042	37.065	38.214	37.066	39.264	25.933	48.666
37.493	46.238	49.671	53.036	37.059	38.205	37.059	39.255	25.922	48.657
37.487	46.231	49.656	53.03	37.053	38.195	37.052	39.246	25.911	48.649
37.482	46.223	49.64	53.025	37.046	38.186	37.045	39.237	25.9	48.64
37.476	46.216	49.625	53.019	37.04	38.176	37.038	39.228	25.889	48.631
37.47	46.208	49.609	53.013	37.033	38.167	37.031	39.219	25.878	48.622
37.464	46.201	49.594	53.008	37.027	38.157	37.024	39.21	25.868	48.614
37.459	46.194	49.579	53.002	37.021	38.148	37.017	39.201	25.857	48.605
37.453	46.186	49.563	52.996	37.014	38.138	37.01	39.192	25.846	48.596
37.447	46.179	49.548	52.991	37.008	38.129	37.003	39.183	25.835	48.588
37.442	46.171	49.532	52.985	37.001	38.119	36.996	39.174	25.824	48.579
37.436	46.164	49.517	52.98	36.995	38.11	36.989	39.165	25.813	48.57
37.43	46.157	49.501	52.974	36.989	38.1	36.982	39.156	25.803	48.561
37.424	46.149	49.486	52.968	36.982	38.091	36.975	39.147	25.792	48.553
37.419	46.142	49.471	52.963	36.976	38.081	36.968	39.138	25.781	48.544
37.413	46.135	49.455	52.957	36.97	38.072	36.96	39.129	25.77	48.535
37.407	46.127	49.44	52.951	36.963	38.062	36.953	39.12	25.759	48.527
37.411	46.133	49.45	52.954	36.967	38.069	36.96	39.124	25.773	48.537
37.414	46.139	49.461	52.958	36.971	38.077	36.966	39.127	25.787	48.547
37.418	46.145	49.471	52.961	36.974	38.084	36.972	39.131	25.801	48.557
37.422	46.152	49.481	52.964	36.978	38.091	36.978	39.135	25.815	48.568
37.416	46.144	49.466	52.958	36.971	38.082	36.971	39.126	25.805	48.559
37.41	46.137	49.451	52.952	36.965	38.072	36.964	39.117	25.794	48.55
37.405	46.129	49.435	52.947	36.959	38.063	36.957	39.108	25.783	48.542
37.399	46.122	49.42	52.941	36.952	38.053	36.95	39.099	25.772	48.533
37.393	46.115	49.404	52.936	36.946	38.044	36.943	39.09	25.761	48.524
37.387	46.107	49.389	52.93	36.94	38.034	36.936	39.081	25.751	48.515
37.382	46.1	49.374	52.924	36.933	38.025	36.929	39.072	25.74	48.507
37.376	46.093	49.358	52.919	36.927	38.015	36.922	39.063	25.729	48.498
37.37	46.085	49.343	52.913	36.921	38.006	36.915	39.054	25.718	48.489
37.364	46.078	49.328	52.907	36.914	37.996	36.908	39.045	25.707	48.481
37.359	46.071	49.312	52.902	36.908	37.987	36.901	39.037	25.697	48.472
37.353	46.063	49.297	52.896	36.902	37.977	36.894	39.028	25.686	48.463
37.347	46.056	49.282	52.891	36.895	37.968	36.887	39.019	25.675	48.455
37.342	46.049	49.267	52.885	36.889	37.959	36.88	39.01	25.664	48.446
37.336	46.041	49.251	52.879	36.883	37.949	36.873	39.001	25.654	48.437
37.33	46.034	49.236	52.874	36.876	37.94	36.866	38.992	25.643	48.428
37.324	46.027	49.221	52.868	36.87	37.93	36.859	38.983	25.632	48.42
37.319	46.019	49.206	52.863	36.864	37.921	36.852	38.975	25.621	48.411
37.313	46.012	49.19	52.857	36.857	37.911	36.845	38.966	25.611	48.402
37.307	46.005	49.175	52.851	36.851	37.902	36.838	38.957	25.6	48.394
37.302	45.997	49.16	52.846	36.845	37.893	36.831	38.948	25.589	48.385
37.296	45.99	49.145	52.84	36.838	37.883	36.824	38.939	25.579	48.376
37.29	45.983	49.129	52.835	36.832	37.874	36.817	38.93	25.568	48.368
37.284	45.975	49.114	52.829	36.826	37.864	36.81	38.922	25.557	48.359
37.279	45.968	49.099	52.823	36.819	37.855	36.803	38.913	25.546	48.351
37.273	45.961	49.084	52.818	36.813	37.846	36.797	38.904	25.536	48.342
37.267	45.953	49.069	52.812	36.807	37.836	36.79	38.895	25.525	48.333
37.262	45.946	49.053	52.807	36.801	37.827	36.783	38.886	25.514	48.325
37.256	45.939	49.038	52.801	36.794	37.817	36.776	38.878	25.504	48.316
37.25	45.931	49.023	52.795	36.788	37.808	36.769	38.869	25.493	48.307
37.244	45.924	49.008	52.79	36.782	37.799	36.762	38.86	25.482	48.299
37.239	45.917	48.993	52.784	36.775	37.789	36.755	38.851	25.472	48.29
37.233	45.909	48.978	52.779	36.769	37.78	36.748	38.842	25.461	48.281
37.227	45.902	48.963	52.773	36.763	37.77	36.741	38.834	25.45	48.273
37.222	45.895	48.947	52.767	36.757	37.761	36.734	38.825	25.44	48.264
37.216	45.888	48.932	52.762	36.75	37.752	36.727	38.816	25.429	48.256
37.21	45.88	48.917	52.756	36.744	37.742	36.72	38.807	25.419	48.247
37.205	45.873	48.902	52.751	36.738	37.733	36.713	38.799	25.408	48.238
37.199	45.866	48.887	52.745	36.731	37.724	36.706	38.79	25.397	48.23
37.193	45.858	48.872	52.74	36.725	37.714	36.699	38.781	25.387	48.221
37.187	45.851	48.857	52.734	36.719	37.705	36.692	38.772	25.376	48.212
37.182	45.844	48.842	52.728	36.713	37.696	36.685	38.764	25.365	48.204
37.176	45.836	48.827	52.723	36.706	37.686	36.678	38.755	25.355	48.195
37.17	45.829	48.812	52.717	36.7	37.677	36.671	38.746	25.344	48.187
37.165	45.822	48.797	52.712	36.694	37.668	36.665	38.737	25.334	48.178
37.159	45.815	48.782	52.706	36.688	37.658	36.658	38.729	25.323	48.169
37.153	45.807	48.767	52.7	36.681	37.649	36.651	38.72	25.313	48.161
37.148	45.8	48.752	52.695	36.675	37.64	36.644	38.711	25.302	48.152
37.142	45.793	48.737	52.689	36.669	37.63	36.637	38.702	25.291	48.144
37.136	45.786	48.722	52.684	36.663	37.621	36.63	38.694	25.281	48.135
37.131	45.778	48.707	52.678	36.656	37.612	36.623	38.685	25.27	48.126
37.125	45.771	48.692	52.673	36.65	37.603	36.616	38.676	25.26	48.118
37.119	45.764	48.677	52.667	36.644	37.593	36.609	38.668	25.249	48.109
37.113	45.756	48.662	52.662	36.638	37.584	36.602	38.659	25.239	48.101
37.108	45.749	48.647	52.656	36.631	37.575	36.595	38.65	25.228	48.092
37.102	45.742	48.632	52.65	36.625	37.565	36.588	38.642	25.218	48.084
37.096	45.735	48.617	52.645	36.619	37.556	36.582	38.633	25.207	48.075
37.091	45.727	48.602	52.639	36.613	37.547	36.575	38.624	25.197	48.066
37.085	45.72	48.587	52.634	36.607	37.538	36.568	38.616	25.186	48.058
37.079	45.713	48.572	52.628	36.6	37.528	36.561	38.607	25.176	48.049
37.074	45.706	48.557	52.623	36.594	37.519	36.554	38.598	25.165	48.041
37.068	45.698	48.542	52.617	36.588	37.51	36.547	38.59	25.155	48.032
37.062	45.691	48.527	52.611	36.582	37.501	36.54	38.581	25.144	48.024
37.057	45.684	48.512	52.606	36.576	37.491	36.533	38.572	25.134	48.015
37.051	45.677	48.498	52.6	36.569	37.482	36.526	38.564	25.123	48.007
37.045	45.669	48.483	52.595	36.563	37.473	36.52	38.555	25.113	47.998
37.04	45.662	48.468	52.589	36.557	37.464	36.513	38.546	25.102	47.989
37.034	45.655	48.453	52.584	36.551	37.454	36.506	38.538	25.092	47.981
37.028	45.648	48.438	52.578	36.545	37.445	36.499	38.529	25.081	47.972
37.023	45.641	48.423	52.573	36.538	37.436	36.492	38.521	25.071	47.964
37.017	45.633	48.408	52.567	36.532	37.427	36.485	38.512	25.06	47.955
37.011	45.626	48.394	52.562	36.526	37.418	36.478	38.503	25.05	47.947
37.015	45.632	48.404	52.565	36.53	37.425	36.485	38.507	25.064	47.958
37.019	45.639	48.415	52.568	36.533	37.433	36.491	38.511	25.079	47.968
37.023	45.645	48.426	52.571	36.537	37.44	36.498	38.515	25.093	47.979
37.026	45.651	48.437	52.574	36.541	37.448	36.505	38.519	25.108	47.99
37.03	45.657	48.448	52.577	36.545	37.456	36.511	38.523	25.122	48.001
37.034	45.663	48.459	52.58	36.549	37.463	36.518	38.527	25.136	48.011
37.037	45.67	48.469	52.583	36.552	37.471	36.524	38.532	25.151	48.022
37.041	45.676	48.48	52.586	36.556	37.478	36.531	38.536	25.165	48.033
37.045	45.682	48.491	52.59	36.56	37.486	36.537	38.54	25.18	48.044
37.049	45.688	48.502	52.593	36.564	37.493	36.544	38.544	25.194	48.054
37.052	45.694	48.513	52.596	36.567	37.501	36.55	38.548	25.208	48.065
37.056	45.701	48.523	52.599	36.571	37.509	36.557	38.552	25.223	48.076
37.06	45.707	48.534	52.602	36.575	37.516	36.563	38.556	25.237	48.086
37.064	45.713	48.545	52.605	36.579	37.524	36.57	38.56	25.251	48.097
37.067	45.719	48.556	52.608	36.583	37.531	36.576	38.564	25.266	48.108
37.071	45.725	48.566	52.611	36.586	37.539	36.583	38.568	25.28	48.118
37.075	45.732	48.577	52.614	36.59	37.546	36.589	38.571	25.294	48.129
37.078	45.738	48.588	52.618	36.594	37.554	36.596	38.575	25.309	48.14
37.082	45.744	48.599	52.621	36.598	37.562	36.602	38.579	25.323	48.15
37.076	45.737	48.584	52.615	36.591	37.552	36.596	38.571	25.313	48.142
37.071	45.73	48.569	52.61	36.585	37.543	36.589	38.562	25.302	48.133
37.065	45.722	48.554	52.604	36.579	37.534	36.582	38.554	25.291	48.124
37.059	45.715	48.539	52.598	36.573	37.524	36.575	38.545	25.281	48.116
37.054	45.708	48.524	52.593	36.567	37.515	36.568	38.536	25.27	48.107
37.048	45.701	48.509	52.587	36.56	37.506	36.561	38.528	25.26	48.099
37.042	45.693	48.494	52.582	36.554	37.497	36.554	38.519	25.249	48.09
37.037	45.686	48.48	52.576	36.548	37.487	36.547	38.51	25.239	48.082
37.031	45.679	48.465	52.571	36.542	37.478	36.54	38.502	25.228	48.073
37.025	45.672	48.45	52.565	36.536	37.469	36.534	38.493	25.218	48.064
37.02	45.664	48.435	52.56	36.529	37.46	36.527	38.485	25.207	48.056
37.014	45.657	48.42	52.554	36.523	37.451	36.52	38.476	25.197	48.047
37.008	45.65	48.405	52.549	36.517	37.441	36.513	38.467	25.186	48.039
37.003	45.643	48.39	52.543	36.511	37.432	36.506	38.459	25.175	48.03
36.997	45.635	48.376	52.538	36.505	37.423	36.499	38.45	25.165	48.022
36.991	45.628	48.361	52.532	36.498	37.414	36.492	38.442	25.154	48.013
36.986	45.621	48.346	52.526	36.492	37.404	36.485	38.433	25.144	48.005
36.98	45.614	48.331	52.521	36.486	37.395	36.478	38.425	25.134	47.996
36.974	45.606	48.316	52.515	36.48	37.386	36.472	38.416	25.123	47.988
36.969	45.599	48.302	52.51	36.474	37.377	36.465	38.407	25.113	47.979
36.963	45.592	48.287	52.504	36.468	37.368	36.458	38.399	25.102	47.97
36.957	45.585	48.272	52.499	36.461	37.358	36.451	38.39	25.092	47.962
36.952	45.578	48.257	52.493	36.455	37.349	36.444	38.382	25.081	47.953
36.946	45.57	48.243	52.488	36.449	37.34	36.437	38.373	25.071	47.945
36.94	45.563	48.228	52.482	36.443	37.331	36.43	38.365	25.06	47.936
36.935	45.556	48.213	52.477	36.437	37.322	36.424	38.356	25.05	47.928
36.929	45.549	48.198	52.471	36.431	37.313	36.417	38.348	25.039	47.919
36.924	45.542	48.184	52.466	36.424	37.303	36.41	38.339	25.029	47.911
36.918	45.534	48.169	52.46	36.418	37.294	36.403	38.331	25.019	47.902
36.912	45.527	48.154	52.455	36.412	37.285	36.396	38.322	25.008	47.894
36.907	45.52	48.14	52.449	36.406	37.276	36.389	38.314	24.998	47.885
36.901	45.513	48.125	52.444	36.4	37.267	36.383	38.305	24.987	47.877
36.895	45.506	48.11	52.438	36.394	37.258	36.376	38.297	24.977	47.868
36.899	45.512	48.121	52.441	36.398	37.265	36.382	38.301	24.991	47.879
36.903	45.518	48.132	52.444	36.401	37.273	36.389	38.305	25.006	47.89
36.907	45.524	48.143	52.447	36.405	37.281	36.396	38.309	25.02	47.901
36.91	45.531	48.154	52.451	36.409	37.288	36.402	38.313	25.035	47.912
36.905	45.523	48.139	52.445	36.403	37.279	36.395	38.305	25.024	47.903
36.899	45.516	48.125	52.44	36.397	37.27	36.389	38.296	25.014	47.895
36.893	45.509	48.11	52.434	36.391	37.261	36.382	38.288	25.004	47.886
36.888	45.502	48.095	52.428	36.385	37.252	36.375	38.279	24.993	47.878
36.882	45.495	48.081	52.423	36.378	37.243	36.368	38.271	24.983	47.869
36.876	45.487	48.066	52.417	36.372	37.234	36.361	38.262	24.972	47.861
36.871	45.48	48.051	52.412	36.366	37.224	36.354	38.254	24.962	47.852
36.865	45.473	48.037	52.406	36.36	37.215	36.348	38.245	24.951	47.844
36.859	45.466	48.022	52.401	36.354	37.206	36.341	38.237	24.941	47.835
36.854	45.459	48.007	52.395	36.348	37.197	36.334	38.228	24.931	47.827
36.848	45.451	47.993	52.39	36.342	37.188	36.327	38.22	24.92	47.818
36.843	45.444	47.978	52.384	36.336	37.179	36.32	38.211	24.91	47.81
36.837	45.437	47.964	52.379	36.329	37.17	36.313	38.203	24.9	47.801
36.831	45.43	47.949	52.373	36.323	37.161	36.307	38.195	24.889	47.793
36.826	45.423	47.934	52.368	36.317	37.152	36.3	38.186	24.879	47.784
36.82	45.416	47.92	52.362	36.311	37.142	36.293	38.178	24.869	47.776
36.814	45.408	47.905	52.357	36.305	37.133	36.286	38.169	24.858	47.767
36.809	45.401	47.891	52.351	36.299	37.124	36.279	38.161	24.848	47.759
36.803	45.394	47.876	52.346	36.293	37.115	36.273	38.152	24.837	47.75
36.797	45.387	47.862	52.34	36.287	37.106	36.266	38.144	24.827	47.742
36.792	45.38	47.847	52.335	36.281	37.097	36.259	38.136	24.817	47.733
36.786	45.373	47.833	52.329	36.275	37.088	36.252	38.127	24.807	47.725
36.781	45.365	47.818	52.324	36.268	37.079	36.245	38.119	24.796	47.716
36.775	45.358	47.803	52.318	36.262	37.07	36.239	38.11	24.786	47.708
36.769	45.351	47.789	52.313	36.256	37.061	36.232	38.102	24.776	47.699
36.773	45.357	47.8	52.316	36.26	37.069	36.239	38.106	24.79	47.711
36.777	45.364	47.811	52.319	36.264	37.076	36.245	38.111	24.805	47.722
36.781	45.37	47.822	52.322	36.268	37.084	36.252	38.115	24.819	47.732
36.784	45.376	47.833	52.326	36.272	37.092	36.259	38.119	24.834	47.743
36.788	45.383	47.845	52.329	36.276	37.1	36.266	38.124	24.849	47.754
36.792	45.389	47.856	52.332	36.279	37.107	36.272	38.128	24.863	47.765
36.796	45.395	47.867	52.335	36.283	37.115	36.279	38.132	24.878	47.776
36.799	45.402	47.878	52.338	36.287	37.123	36.286	38.137	24.892	47.787
36.803	45.408	47.889	52.341	36.291	37.131	36.292	38.141	24.907	47.798
36.807	45.414	47.9	52.345	36.295	37.138	36.299	38.145	24.921	47.809
36.811	45.42	47.911	52.348	36.299	37.146	36.306	38.15	24.936	47.82
36.814	45.427	47.922	52.351	36.303	37.154	36.313	38.154	24.95	47.831
36.818	45.433	47.933	52.354	36.306	37.162	36.319	38.158	24.965	47.842
36.822	45.439	47.944	52.357	36.31	37.169	36.326	38.163	24.979	47.853
36.826	45.446	47.955	52.36	36.314	37.177	36.333	38.167	24.994	47.864
36.82	45.438	47.941	52.355	36.308	37.168	36.326	38.158	24.984	47.855
36.815	45.431	47.926	52.349	36.302	37.159	36.319	38.15	24.973	47.847
36.809	45.424	47.912	52.344	36.296	37.15	36.312	38.142	24.963	47.838
36.803	45.417	47.897	52.338	36.29	37.141	36.305	38.133	24.952	47.83
36.798	45.41	47.882	52.333	36.284	37.132	36.299	38.125	24.942	47.821
36.792	45.402	47.868	52.327	36.278	37.122	36.292	38.116	24.932	47.813
36.786	45.395	47.853	52.322	36.271	37.113	36.285	38.108	24.921	47.804
36.781	45.388	47.839	52.316	36.265	37.104	36.278	38.1	24.911	47.796
36.775	45.381	47.824	52.311	36.259	37.095	36.271	38.091	24.9	47.787
36.769	45.374	47.81	52.305	36.253	37.086	36.264	38.083	24.89	47.779
36.764	45.367	47.795	52.3	36.247	37.077	36.258	38.074	24.88	47.77
36.758	45.359	47.781	52.294	36.241	37.068	36.251	38.066	24.869	47.762
36.753	45.352	47.766	52.289	36.235	37.059	36.244	38.058	24.859	47.753
36.747	45.345	47.752	52.283	36.229	37.05	36.237	38.049	24.849	47.745
36.741	45.338	47.737	52.278	36.223	37.041	36.231	38.041	24.838	47.736
36.736	45.331	47.723	52.272	36.217	37.032	36.224	38.032	24.828	47.728
36.73	45.324	47.708	52.267	36.211	37.023	36.217	38.024	24.818	47.719
36.725	45.317	47.694	52.261	36.205	37.014	36.21	38.016	24.807	47.711
36.719	45.309	47.679	52.256	36.199	37.005	36.203	38.007	24.797	47.703
36.713	45.302	47.665	52.25	36.193	36.996	36.197	37.999	24.787	47.694
36.708	45.295	47.65	52.245	36.187	36.987	36.19	37.991	24.776	47.686
36.702	45.288	47.636	52.24	36.18	36.978	36.183	37.982	24.766	47.677
36.696	45.281	47.622	52.234	36.174	36.969	36.176	37.974	24.756	47.669
36.691	45.274	47.607	52.229	36.168	36.96	36.169	37.966	24.746	47.66
36.685	45.267	47.593	52.223	36.162	36.951	36.163	37.957	24.735	47.652
36.68	45.259	47.578	52.218	36.156	36.942	36.156	37.949	24.725	47.643
36.674	45.252	47.564	52.212	36.15	36.933	36.149	37.941	24.715	47.635
36.668	45.245	47.55	52.207	36.144	36.924	36.142	37.932	24.704	47.627
36.663	45.238	47.535	52.201	36.138	36.915	36.136	37.924	24.694	47.618
36.657	45.231	47.521	52.196	36.132	36.906	36.129	37.916	24.684	47.61
36.652	45.224	47.506	52.19	36.126	36.897	36.122	37.907	24.674	47.601
36.646	45.217	47.492	52.185	36.12	36.888	36.115	37.899	24.663	47.593
36.64	45.21	47.478	52.179	36.114	36.879	36.109	37.891	24.653	47.584
36.635	45.203	47.463	52.174	36.108	36.87	36.102	37.883	24.643	47.576
36.629	45.195	47.449	52.168	36.102	36.861	36.095	37.874	24.633	47.568
36.624	45.188	47.435	52.163	36.096	36.852	36.088	37.866	24.622	47.559
36.618	45.181	47.42	52.158	36.09	36.843	36.082	37.858	24.612	47.551
36.612	45.174	47.406	52.152	36.084	36.834	36.075	37.849	24.602	47.542
36.607	45.167	47.392	52.147	36.078	36.825	36.068	37.841	24.592	47.534
36.601	45.16	47.377	52.141	36.072	36.816	36.061	37.833	24.582	47.526
36.596	45.153	47.363	52.136	36.066	36.807	36.055	37.825	24.571	47.517
36.59	45.146	47.349	52.13	36.06	36.798	36.048	37.816	24.561	47.509
36.584	45.139	47.335	52.125	36.054	36.789	36.041	37.808	24.551	47.5
36.579	45.131	47.32	52.119	36.048	36.78	36.034	37.8	24.541	47.492
36.573	45.124	47.306	52.114	36.042	36.771	36.028	37.792	24.531	47.484
36.568	45.117	47.292	52.108	36.036	36.762	36.021	37.783	24.52	47.475
36.562	45.11	47.278	52.103	36.03	36.753	36.014	37.775	24.51	47.467
36.556	45.103	47.263	52.098	36.024	36.744	36.008	37.767	24.5	47.459
36.551	45.096	47.249	52.092	36.018	36.736	36.001	37.759	24.49	47.45
36.545	45.089	47.235	52.087	36.012	36.727	35.994	37.75	24.48	47.442
36.54	45.082	47.221	52.081	36.006	36.718	35.987	37.742	24.47	47.433
36.534	45.075	47.206	52.076	36	36.709	35.981	37.734	24.459	47.425
36.528	45.068	47.192	52.07	35.994	36.7	35.974	37.726	24.449	47.417
36.523	45.061	47.178	52.065	35.988	36.691	35.967	37.718	24.439	47.408
36.517	45.054	47.164	52.059	35.982	36.682	35.961	37.709	24.429	47.4
36.512	45.046	47.15	52.054	35.976	36.673	35.954	37.701	24.419	47.392
36.506	45.039	47.136	52.049	35.97	36.664	35.947	37.693	24.409	47.383
36.501	45.032	47.121	52.043	35.964	36.655	35.94	37.685	24.399	47.375
36.495	45.025	47.107	52.038	35.958	36.647	35.934	37.677	24.389	47.367
36.489	45.018	47.093	52.032	35.952	36.638	35.927	37.668	24.379	47.358
36.484	45.011	47.079	52.027	35.946	36.629	35.92	37.66	24.368	47.35
36.478	45.004	47.065	52.021	35.94	36.62	35.914	37.652	24.358	47.341
36.473	44.997	47.051	52.016	35.934	36.611	35.907	37.644	24.348	47.333
36.467	44.99	47.037	52.011	35.928	36.602	35.9	37.636	24.338	47.325
36.462	44.983	47.022	52.005	35.922	36.593	35.894	37.628	24.328	47.316
36.456	44.976	47.008	52	35.916	36.585	35.887	37.619	24.318	47.308
36.45	44.969	46.994	51.994	35.911	36.576	35.88	37.611	24.308	47.3
36.445	44.962	46.98	51.989	35.905	36.567	35.874	37.603	24.298	47.291
36.439	44.955	46.966	51.983	35.899	36.558	35.867	37.595	24.288	47.283
36.434	44.948	46.952	51.978	35.893	36.549	35.86	37.587	24.278	47.275
36.428	44.941	46.938	51.973	35.887	36.54	35.854	37.579	24.268	47.267
36.423	44.934	46.924	51.967	35.881	36.532	35.847	37.57	24.258	47.258
36.417	44.927	46.91	51.962	35.875	36.523	35.84	37.562	24.248	47.25
36.421	44.933	46.921	51.965	35.879	36.531	35.847	37.567	24.263	47.261
36.425	44.939	46.933	51.968	35.883	36.539	35.854	37.572	24.277	47.273
36.428	44.946	46.944	51.971	35.887	36.547	35.861	37.577	24.292	47.284
36.432	44.952	46.956	51.975	35.891	36.555	35.868	37.582	24.307	47.295
36.436	44.959	46.967	51.978	35.895	36.563	35.875	37.586	24.322	47.307
36.44	44.965	46.979	51.981	35.899	36.571	35.882	37.591	24.337	47.318
36.444	44.971	46.99	51.984	35.903	36.579	35.889	37.596	24.352	47.329
36.438	44.964	46.976	51.979	35.897	36.57	35.883	37.588	24.342	47.321
36.433	44.957	46.962	51.973	35.891	36.561	35.876	37.58	24.332	47.313
36.427	44.95	46.948	51.968	35.885	36.552	35.869	37.571	24.322	47.304
36.421	44.943	46.934	51.963	35.879	36.543	35.863	37.563	24.312	47.296
36.416	44.936	46.92	51.957	35.873	36.535	35.856	37.555	24.302	47.288
36.41	44.929	46.906	51.952	35.867	36.526	35.849	37.547	24.291	47.28
36.405	44.922	46.892	51.946	35.861	36.517	35.843	37.539	24.281	47.271
36.399	44.915	46.878	51.941	35.855	36.508	35.836	37.531	24.271	47.263
36.394	44.908	46.864	51.936	35.849	36.499	35.829	37.523	24.261	47.255
36.388	44.901	46.85	51.93	35.843	36.491	35.823	37.515	24.251	47.246
36.383	44.894	46.836	51.925	35.838	36.482	35.816	37.507	24.241	47.238
36.377	44.887	46.822	51.919	35.832	36.473	35.809	37.498	24.231	47.23
36.371	44.88	46.808	51.914	35.826	36.464	35.803	37.49	24.221	47.221
36.366	44.873	46.794	51.908	35.82	36.455	35.796	37.482	24.211	47.213
36.36	44.866	46.78	51.903	35.814	36.447	35.789	37.474	24.201	47.205
36.355	44.859	46.766	51.898	35.808	36.438	35.783	37.466	24.191	47.196
36.349	44.852	46.752	51.892	35.802	36.429	35.776	37.458	24.181	47.188
36.344	44.845	46.738	51.887	35.796	36.42	35.769	37.45	24.171	47.18
36.338	44.838	46.724	51.881	35.79	36.411	35.763	37.442	24.161	47.172
36.333	44.831	46.71	51.876	35.784	36.403	35.756	37.434	24.151	47.163
36.327	44.824	46.696	51.871	35.779	36.394	35.749	37.426	24.141	47.155
36.321	44.817	46.682	51.865	35.773	36.385	35.743	37.418	24.131	47.147
36.316	44.81	46.668	51.86	35.767	36.376	35.736	37.41	24.121	47.138
36.31	44.803	46.654	51.854	35.761	36.368	35.73	37.402	24.111	47.13
36.305	44.796	46.64	51.849	35.755	36.359	35.723	37.394	24.101	47.122
36.299	44.789	46.626	51.844	35.749	36.35	35.716	37.385	24.091	47.114
36.294	44.782	46.613	51.838	35.743	36.341	35.71	37.377	24.081	47.105
36.288	44.775	46.599	51.833	35.737	36.333	35.703	37.369	24.071	47.097
36.283	44.768	46.585	51.827	35.731	36.324	35.696	37.361	24.061	47.089
36.277	44.761	46.571	51.822	35.726	36.315	35.69	37.353	24.051	47.081
36.272	44.754	46.557	51.817	35.72	36.306	35.683	37.345	24.042	47.072
36.266	44.747	46.543	51.811	35.714	36.298	35.677	37.337	24.032	47.064
36.26	44.74	46.529	51.806	35.708	36.289	35.67	37.329	24.022	47.056
36.255	44.733	46.515	51.801	35.702	36.28	35.663	37.321	24.012	47.047
36.249	44.726	46.502	51.795	35.696	36.272	35.657	37.313	24.002	47.039
36.244	44.719	46.488	51.79	35.69	36.263	35.65	37.305	23.992	47.031
36.238	44.712	46.474	51.784	35.685	36.254	35.643	37.297	23.982	47.023
36.233	44.705	46.46	51.779	35.679	36.245	35.637	37.289	23.972	47.015
36.227	44.698	46.446	51.774	35.673	36.237	35.63	37.281	23.962	47.006
36.222	44.691	46.433	51.768	35.667	36.228	35.624	37.273	23.952	46.998
36.216	44.684	46.419	51.763	35.661	36.219	35.617	37.265	23.942	46.99
36.211	44.677	46.405	51.757	35.655	36.211	35.61	37.257	23.933	46.982
36.205	44.67	46.391	51.752	35.649	36.202	35.604	37.249	23.923	46.973
36.2	44.663	46.377	51.747	35.644	36.193	35.597	37.241	23.913	46.965
36.194	44.656	46.364	51.741	35.638	36.185	35.591	37.233	23.903	46.957
36.189	44.649	46.35	51.736	35.632	36.176	35.584	37.225	23.893	46.949
36.183	44.642	46.336	51.731	35.626	36.167	35.578	37.218	23.883	46.94
36.177	44.635	46.322	51.725	35.62	36.159	35.571	37.21	23.873	46.932
36.172	44.628	46.309	51.72	35.614	36.15	35.564	37.202	23.864	46.924
36.166	44.621	46.295	51.715	35.609	36.141	35.558	37.194	23.854	46.916
36.161	44.614	46.281	51.709	35.603	36.133	35.551	37.186	23.844	46.908
36.155	44.607	46.267	51.704	35.597	36.124	35.545	37.178	23.834	46.899
36.15	44.6	46.254	51.698	35.591	36.115	35.538	37.17	23.824	46.891
36.144	44.593	46.24	51.693	35.585	36.107	35.531	37.162	23.814	46.883
36.139	44.587	46.226	51.688	35.579	36.098	35.525	37.154	23.805	46.875
36.133	44.58	46.213	51.682	35.574	36.089	35.518	37.146	23.795	46.867
36.128	44.573	46.199	51.677	35.568	36.081	35.512	37.138	23.785	46.858
36.122	44.566	46.185	51.672	35.562	36.072	35.505	37.13	23.775	46.85
36.117	44.559	46.172	51.666	35.556	36.064	35.499	37.122	23.765	46.842
36.111	44.552	46.158	51.661	35.55	36.055	35.492	37.114	23.756	46.834
36.106	44.545	46.144	51.656	35.545	36.046	35.486	37.107	23.746	46.826
36.1	44.538	46.131	51.65	35.539	36.038	35.479	37.099	23.736	46.817
36.095	44.531	46.117	51.645	35.533	36.029	35.472	37.091	23.726	46.809
36.089	44.524	46.103	51.64	35.527	36.021	35.466	37.083	23.716	46.801
36.084	44.517	46.09	51.634	35.521	36.012	35.459	37.075	23.707	46.793
36.078	44.51	46.076	51.629	35.516	36.003	35.453	37.067	23.697	46.785
36.073	44.503	46.062	51.623	35.51	35.995	35.446	37.059	23.687	46.777
36.067	44.496	46.049	51.618	35.504	35.986	35.44	37.051	23.677	46.768
36.062	44.489	46.035	51.613	35.498	35.978	35.433	37.044	23.668	46.76
36.056	44.483	46.022	51.607	35.492	35.969	35.427	37.036	23.658	46.752
36.051	44.476	46.008	51.602	35.487	35.96	35.42	37.028	23.648	46.744
36.055	44.482	46.02	51.605	35.491	35.969	35.427	37.033	23.663	46.756
36.058	44.489	46.032	51.609	35.495	35.977	35.435	37.038	23.679	46.768
36.062	44.495	46.044	51.612	35.499	35.985	35.442	37.043	23.694	46.779
36.066	44.502	46.056	51.615	35.503	35.994	35.449	37.049	23.709	46.791
36.07	44.508	46.068	51.618	35.507	36.002	35.457	37.054	23.725	46.803
36.074	44.515	46.08	51.622	35.511	36.01	35.464	37.059	23.74	46.815
36.078	44.521	46.092	51.625	35.516	36.018	35.471	37.064	23.755	46.827
36.082	44.528	46.104	51.628	35.52	36.027	35.478	37.07	23.77	46.838
36.085	44.535	46.115	51.632	35.524	36.035	35.486	37.075	23.785	46.85
36.089	44.541	46.127	51.635	35.528	36.043	35.493	37.08	23.801	46.862
36.093	44.548	46.139	51.638	35.532	36.051	35.5	37.085	23.816	46.874
36.097	44.554	46.151	51.641	35.536	36.06	35.508	37.09	23.831	46.885
36.101	44.561	46.163	51.645	35.54	36.068	35.515	37.095	23.846	46.897
36.105	44.567	46.175	51.648	35.544	36.076	35.522	37.101	23.861	46.909
36.109	44.574	46.187	51.651	35.548	36.084	35.529	37.106	23.877	46.921
36.113	44.58	46.199	51.654	35.553	36.093	35.537	37.111	23.892	46.932
36.116	44.587	46.21	51.658	35.557	36.101	35.544	37.116	23.907	46.944
36.12	44.593	46.222	51.661	35.561	36.109	35.551	37.121	23.922	46.956
36.124	44.6	46.234	51.664	35.565	36.117	35.558	37.127	23.937	46.967
36.119	44.593	46.22	51.659	35.559	36.109	35.552	37.119	23.927	46.959
36.113	44.586	46.207	51.654	35.553	36.1	35.545	37.111	23.917	46.951
36.117	44.592	46.219	51.657	35.557	36.108	35.552	37.116	23.933	46.962
36.121	44.599	46.231	51.66	35.561	36.116	35.56	37.121	23.948	46.974
36.125	44.605	46.242	51.663	35.565	36.125	35.567	37.126	23.963	46.986
36.129	44.612	46.254	51.667	35.57	36.133	35.574	37.131	23.978	46.997
36.132	44.618	46.266	51.67	35.574	36.141	35.581	37.136	23.993	47.009
36.136	44.625	46.278	51.673	35.578	36.149	35.588	37.142	24.008	47.021
36.14	44.632	46.29	51.676	35.582	36.157	35.596	37.147	24.023	47.032
36.135	44.625	46.276	51.671	35.576	36.149	35.589	37.139	24.013	47.024
36.129	44.618	46.262	51.666	35.57	36.14	35.582	37.131	24.003	47.016
36.124	44.611	46.249	51.66	35.564	36.131	35.576	37.123	23.993	47.007
36.118	44.604	46.235	51.655	35.559	36.123	35.569	37.115	23.983	46.999
36.113	44.597	46.221	51.65	35.553	36.114	35.563	37.107	23.974	46.991
36.107	44.59	46.207	51.644	35.547	36.105	35.556	37.099	23.964	46.983
36.102	44.583	46.194	51.639	35.541	36.097	35.55	37.091	23.954	46.975
36.096	44.576	46.18	51.634	35.535	36.088	35.543	37.084	23.944	46.966
36.091	44.569	46.166	51.628	35.53	36.08	35.536	37.076	23.934	46.958
36.085	44.562	46.153	51.623	35.524	36.071	35.53	37.068	23.924	46.95
36.08	44.555	46.139	51.618	35.518	36.062	35.523	37.06	23.914	46.942
36.074	44.548	46.125	51.612	35.512	36.054	35.517	37.052	23.904	46.933
36.069	44.541	46.112	51.607	35.506	36.045	35.51	37.044	23.895	46.925
36.063	44.534	46.098	51.602	35.501	36.036	35.504	37.036	23.885	46.917
36.057	44.527	46.085	51.596	35.495	36.028	35.497	37.028	23.875	46.909
36.052	44.52	46.071	51.591	35.489	36.019	35.49	37.021	23.865	46.901
36.046	44.513	46.057	51.586	35.483	36.011	35.484	37.013	23.855	46.892
36.041	44.507	46.044	51.58	35.478	36.002	35.477	37.005	23.845	46.884
36.035	44.5	46.03	51.575	35.472	35.993	35.471	36.997	23.835	46.876
36.03	44.493	46.017	51.57	35.466	35.985	35.464	36.989	23.826	46.868
36.034	44.499	46.029	51.573	35.47	35.993	35.471	36.994	23.841	46.879
36.038	44.506	46.04	51.576	35.474	36.001	35.479	37	23.856	46.891
36.042	44.512	46.052	51.579	35.478	36.01	35.486	37.005	23.871	46.903
36.045	44.519	46.064	51.583	35.482	36.018	35.493	37.01	23.886	46.915
36.049	44.525	46.076	51.586	35.487	36.026	35.501	37.015	23.901	46.926
36.053	44.532	46.088	51.589	35.491	36.034	35.508	37.021	23.917	46.938
36.057	44.538	46.1	51.592	35.495	36.043	35.515	37.026	23.932	46.95
36.061	44.545	46.112	51.596	35.499	36.051	35.522	37.031	23.947	46.961
36.065	44.552	46.124	51.599	35.503	36.059	35.53	37.036	23.962	46.973
36.069	44.558	46.136	51.602	35.507	36.067	35.537	37.042	23.977	46.985
36.073	44.565	46.148	51.606	35.511	36.076	35.544	37.047	23.992	46.996
36.076	44.571	46.16	51.609	35.515	36.084	35.551	37.052	24.007	47.008
36.08	44.578	46.171	51.612	35.52	36.092	35.559	37.057	24.022	47.019
36.084	44.584	46.183	51.615	35.524	36.1	35.566	37.063	24.037	47.031
36.088	44.591	46.195	51.619	35.528	36.109	35.573	37.068	24.053	47.043
36.092	44.597	46.207	51.622	35.532	36.117	35.58	37.073	24.068	47.054
36.096	44.604	46.219	51.625	35.536	36.125	35.587	37.078	24.083	47.066
36.1	44.61	46.231	51.629	35.54	36.133	35.595	37.083	24.098	47.077
36.104	44.617	46.243	51.632	35.544	36.141	35.602	37.088	24.113	47.089
36.107	44.623	46.254	51.635	35.548	36.15	35.609	37.094	24.128	47.1
36.111	44.63	46.266	51.638	35.552	36.158	35.616	37.099	24.143	47.112
36.115	44.636	46.278	51.642	35.557	36.166	35.623	37.104	24.158	47.124
36.119	44.643	46.29	51.645	35.561	36.174	35.631	37.109	24.173	47.135
36.123	44.649	46.302	51.648	35.565	36.182	35.638	37.114	24.188	47.147
36.127	44.656	46.314	51.651	35.569	36.191	35.645	37.12	24.203	47.158
36.131	44.662	46.325	51.655	35.573	36.199	35.652	37.125	24.218	47.17
36.134	44.669	46.337	51.658	35.577	36.207	35.659	37.13	24.233	47.181
36.138	44.675	46.349	51.661	35.581	36.215	35.666	37.135	24.247	47.192
36.142	44.682	46.361	51.665	35.585	36.223	35.673	37.14	24.262	47.204
36.146	44.688	46.372	51.668	35.589	36.231	35.681	37.145	24.277	47.215
36.15	44.695	46.384	51.671	35.593	36.24	35.688	37.15	24.292	47.227
36.154	44.701	46.396	51.674	35.597	36.248	35.695	37.156	24.307	47.238
36.158	44.708	46.408	51.678	35.602	36.256	35.702	37.161	24.322	47.25
36.161	44.714	46.42	51.681	35.606	36.264	35.709	37.166	24.337	47.261
36.165	44.721	46.431	51.684	35.61	36.272	35.716	37.171	24.352	47.272
36.169	44.727	46.443	51.687	35.614	36.28	35.723	37.176	24.367	47.284
36.173	44.734	46.455	51.691	35.618	36.288	35.73	37.181	24.382	47.295
36.177	44.74	46.467	51.694	35.622	36.297	35.738	37.186	24.396	47.306
36.181	44.747	46.478	51.697	35.626	36.305	35.745	37.191	24.411	47.318
36.185	44.753	46.49	51.7	35.63	36.313	35.752	37.196	24.426	47.329
36.188	44.76	46.502	51.704	35.634	36.321	35.759	37.202	24.441	47.341
36.192	44.766	46.514	51.707	35.638	36.329	35.766	37.207	24.456	47.352
36.196	44.773	46.525	51.71	35.642	36.337	35.773	37.212	24.471	47.363
36.2	44.779	46.537	51.714	35.646	36.345	35.78	37.217	24.485	47.374
36.204	44.785	46.549	51.717	35.65	36.353	35.787	37.222	24.5	47.386
36.208	44.792	46.56	51.72	35.655	36.361	35.794	37.227	24.515	47.397
36.212	44.798	46.572	51.723	35.659	36.37	35.801	37.232	24.53	47.408
36.215	44.805	46.584	51.727	35.663	36.378	35.808	37.237	24.545	47.42
36.219	44.811	46.595	51.73	35.667	36.386	35.815	37.242	24.559	47.431
36.223	44.818	46.607	51.733	35.671	36.394	35.822	37.247	24.574	47.442
36.227	44.824	46.619	51.736	35.675	36.402	35.829	37.252	24.589	47.453
36.231	44.831	46.63	51.74	35.679	36.41	35.836	37.257	24.604	47.464
36.235	44.837	46.642	51.743	35.683	36.418	35.843	37.262	24.618	47.476
36.239	44.844	46.654	51.746	35.687	36.426	35.851	37.267	24.633	47.487
36.242	44.85	46.665	51.749	35.691	36.434	35.858	37.272	24.648	47.498
36.246	44.856	46.677	51.753	35.695	36.442	35.865	37.277	24.662	47.509
36.25	44.863	46.689	51.756	35.699	36.45	35.872	37.283	24.677	47.52
36.254	44.869	46.7	51.759	35.703	36.458	35.879	37.288	24.692	47.532
36.258	44.876	46.712	51.762	35.707	36.466	35.886	37.293	24.706	47.543
36.262	44.882	46.724	51.766	35.711	36.475	35.893	37.298	24.721	47.554
36.265	44.889	46.735	51.769	35.715	36.483	35.9	37.303	24.736	47.565
36.269	44.895	46.747	51.772	35.719	36.491	35.906	37.308	24.75	47.576
36.273	44.902	46.758	51.775	35.723	36.499	35.913	37.313	24.765	47.587
36.277	44.908	46.77	51.779	35.728	36.507	35.92	37.318	24.78	47.598
36.281	44.914	46.782	51.782	35.732	36.515	35.927	37.323	24.794	47.609
36.275	44.907	46.768	51.776	35.726	36.506	35.921	37.315	24.784	47.601
36.27	44.9	46.754	51.771	35.72	36.497	35.914	37.307	24.774	47.593
36.264	44.893	46.74	51.766	35.714	36.488	35.907	37.299	24.763	47.584
36.259	44.886	46.726	51.76	35.708	36.479	35.901	37.291	24.753	47.576
36.253	44.879	46.712	51.755	35.702	36.471	35.894	37.283	24.743	47.567
36.248	44.872	46.698	51.75	35.696	36.462	35.887	37.275	24.732	47.559
36.242	44.865	46.684	51.744	35.691	36.453	35.881	37.267	24.722	47.551
36.236	44.858	46.67	51.739	35.685	36.444	35.874	37.259	24.712	47.542
36.231	44.851	46.656	51.733	35.679	36.435	35.867	37.251	24.702	47.534
36.225	44.844	46.642	51.728	35.673	36.427	35.861	37.243	24.691	47.525
36.22	44.837	46.628	51.723	35.667	36.418	35.854	37.235	24.681	47.517
36.214	44.83	46.614	51.717	35.661	36.409	35.847	37.227	24.671	47.509
36.209	44.823	46.6	51.712	35.655	36.4	35.841	37.219	24.661	47.5
36.203	44.816	46.587	51.707	35.65	36.392	35.834	37.211	24.65	47.492
36.198	44.809	46.573	51.701	35.644	36.383	35.827	37.203	24.64	47.483
36.192	44.802	46.559	51.696	35.638	36.374	35.821	37.195	24.63	47.475
36.187	44.795	46.545	51.691	35.632	36.365	35.814	37.187	24.62	47.467
36.181	44.788	46.531	51.685	35.626	36.357	35.807	37.179	24.609	47.458
36.176	44.781	46.517	51.68	35.62	36.348	35.801	37.171	24.599	47.45
36.17	44.774	46.503	51.674	35.615	36.339	35.794	37.163	24.589	47.442
36.165	44.767	46.49	51.669	35.609	36.33	35.787	37.155	24.579	47.433
36.159	44.76	46.476	51.664	35.603	36.322	35.781	37.147	24.569	47.425
36.154	44.753	46.462	51.658	35.597	36.313	35.774	37.14	24.558	47.416
36.148	44.746	46.448	51.653	35.591	36.304	35.767	37.132	24.548	47.408
36.143	44.739	46.434	51.648	35.585	36.295	35.761	37.124	24.538	47.4
36.137	44.732	46.42	51.642	35.58	36.287	35.754	37.116	24.528	47.391
36.131	44.725	46.407	51.637	35.574	36.278	35.747	37.108	24.518	47.383
36.126	44.718	46.393	51.632	35.568	36.269	35.741	37.1	24.508	47.375
36.12	44.711	46.379	51.626	35.562	36.261	35.734	37.092	24.497	47.366
36.115	44.704	46.365	51.621	35.556	36.252	35.728	37.084	24.487	47.358
36.109	44.697	46.352	51.616	35.551	36.243	35.721	37.076	24.477	47.35
36.104	44.69	46.338	51.61	35.545	36.235	35.714	37.068	24.467	47.341
36.098	44.683	46.324	51.605	35.539	36.226	35.708	37.061	24.457	47.333
36.093	44.676	46.31	51.6	35.533	36.217	35.701	37.053	24.447	47.325
36.087	44.669	46.297	51.594	35.527	36.208	35.694	37.045	24.436	47.316
36.082	44.662	46.283	51.589	35.522	36.2	35.688	37.037	24.426	47.308
36.076	44.655	46.269	51.584	35.516	36.191	35.681	37.029	24.416	47.3
36.071	44.648	46.255	51.578	35.51	36.182	35.675	37.021	24.406	47.291
36.065	44.641	46.242	51.573	35.504	36.174	35.668	37.013	24.396	47.283
36.06	44.634	46.228	51.568	35.498	36.165	35.661	37.006	24.386	47.275
36.054	44.628	46.214	51.562	35.493	36.156	35.655	36.998	24.376	47.266
36.049	44.621	46.201	51.557	35.487	36.148	35.648	36.99	24.366	47.258
36.043	44.614	46.187	51.552	35.481	36.139	35.641	36.982	24.356	47.25
36.047	44.62	46.199	51.555	35.485	36.147	35.649	36.987	24.37	47.261
36.051	44.627	46.211	51.558	35.489	36.155	35.656	36.993	24.385	47.272
36.055	44.633	46.223	51.561	35.493	36.164	35.663	36.998	24.4	47.284
36.059	44.64	46.234	51.565	35.498	36.172	35.67	37.003	24.415	47.295
36.063	44.646	46.246	51.568	35.502	36.18	35.677	37.008	24.43	47.307
36.067	44.653	46.258	51.571	35.506	36.188	35.684	37.014	24.445	47.318
36.061	44.646	46.244	51.566	35.5	36.18	35.678	37.006	24.435	47.31
36.056	44.639	46.231	51.561	35.494	36.171	35.671	36.998	24.424	47.301
36.05	44.632	46.217	51.555	35.488	36.162	35.665	36.99	24.414	47.293
36.045	44.625	46.203	51.55	35.483	36.154	35.658	36.982	24.404	47.285
36.039	44.618	46.19	51.545	35.477	36.145	35.651	36.974	24.394	47.276
36.034	44.611	46.176	51.539	35.471	36.136	35.645	36.967	24.384	47.268
36.028	44.604	46.162	51.534	35.465	36.128	35.638	36.959	24.374	47.26
36.023	44.597	46.149	51.529	35.46	36.119	35.631	36.951	24.364	47.251
36.017	44.59	46.135	51.523	35.454	36.11	35.625	36.943	24.354	47.243
36.012	44.583	46.121	51.518	35.448	36.102	35.618	36.935	24.344	47.235
36.006	44.576	46.108	51.513	35.442	36.093	35.612	36.927	24.333	47.226
36.001	44.569	46.094	51.507	35.437	36.084	35.605	36.92	24.323	47.218
35.995	44.562	46.08	51.502	35.431	36.076	35.599	36.912	24.313	47.21
35.99	44.555	46.067	51.497	35.425	36.067	35.592	36.904	24.303	47.201
35.984	44.548	46.053	51.491	35.419	36.059	35.585	36.896	24.293	47.193
35.979	44.541	46.04	51.486	35.413	36.05	35.579	36.889	24.283	47.185
35.973	44.535	46.026	51.481	35.408	36.041	35.572	36.881	24.273	47.177
35.968	44.528	46.012	51.475	35.402	36.033	35.566	36.873	24.263	47.168
35.962	44.521	45.999	51.47	35.396	36.024	35.559	36.865	24.253	47.16
35.957	44.514	45.985	51.465	35.391	36.015	35.552	36.857	24.243	47.152
35.951	44.507	45.972	51.459	35.385	36.007	35.546	36.85	24.233	47.143
35.946	44.5	45.958	51.454	35.379	35.998	35.539	36.842	24.223	47.135
35.94	44.493	45.945	51.449	35.373	35.99	35.533	36.834	24.213	47.127
35.935	44.486	45.931	51.443	35.368	35.981	35.526	36.826	24.203	47.119
35.929	44.479	45.918	51.438	35.362	35.973	35.52	36.819	24.193	47.11
35.924	44.472	45.904	51.433	35.356	35.964	35.513	36.811	24.183	47.102
35.918	44.465	45.89	51.428	35.35	35.955	35.506	36.803	24.173	47.094
35.913	44.458	45.877	51.422	35.345	35.947	35.5	36.795	24.163	47.086
35.907	44.451	45.863	51.417	35.339	35.938	35.493	36.788	24.153	47.077
35.902	44.445	45.85	51.412	35.333	35.93	35.487	36.78	24.143	47.069
35.896	44.438	45.836	51.406	35.327	35.921	35.48	36.772	24.133	47.061
35.891	44.431	45.823	51.401	35.322	35.913	35.474	36.764	24.123	47.053
35.885	44.424	45.809	51.396	35.316	35.904	35.467	36.757	24.113	47.044
35.88	44.417	45.796	51.39	35.31	35.895	35.461	36.749	24.103	47.036
35.874	44.41	45.783	51.385	35.305	35.887	35.454	36.741	24.093	47.028
35.869	44.403	45.769	51.38	35.299	35.878	35.447	36.734	24.083	47.02
35.864	44.396	45.756	51.375	35.293	35.87	35.441	36.726	24.073	47.011
35.858	44.389	45.742	51.369	35.288	35.861	35.434	36.718	24.063	47.003
35.853	44.382	45.729	51.364	35.282	35.853	35.428	36.71	24.053	46.995
35.847	44.376	45.715	51.359	35.276	35.844	35.421	36.703	24.043	46.987
35.842	44.369	45.702	51.353	35.27	35.836	35.415	36.695	24.033	46.978
35.836	44.362	45.688	51.348	35.265	35.827	35.408	36.687	24.023	46.97
35.831	44.355	45.675	51.343	35.259	35.819	35.402	36.68	24.013	46.962
35.825	44.348	45.662	51.338	35.253	35.81	35.395	36.672	24.003	46.954
35.82	44.341	45.648	51.332	35.248	35.802	35.389	36.664	23.994	46.945
35.814	44.334	45.635	51.327	35.242	35.793	35.382	36.657	23.984	46.937
35.809	44.327	45.622	51.322	35.236	35.785	35.376	36.649	23.974	46.929
35.803	44.321	45.608	51.316	35.231	35.776	35.369	36.641	23.964	46.921
35.798	44.314	45.595	51.311	35.225	35.768	35.363	36.634	23.954	46.913
35.792	44.307	45.581	51.306	35.219	35.759	35.356	36.626	23.944	46.904
35.787	44.3	45.568	51.301	35.214	35.751	35.35	36.618	23.934	46.896
35.782	44.293	45.555	51.295	35.208	35.742	35.343	36.611	23.924	46.888
35.776	44.286	45.541	51.29	35.202	35.734	35.337	36.603	23.914	46.88
35.771	44.279	45.528	51.285	35.197	35.725	35.33	36.595	23.905	46.872
35.765	44.272	45.515	51.279	35.191	35.717	35.323	36.588	23.895	46.863
35.76	44.266	45.501	51.274	35.185	35.708	35.317	36.58	23.885	46.855
35.754	44.259	45.488	51.269	35.18	35.7	35.31	36.573	23.875	46.847
35.749	44.252	45.475	51.264	35.174	35.691	35.304	36.565	23.865	46.839
35.743	44.245	45.461	51.258	35.168	35.683	35.297	36.557	23.855	46.831
35.738	44.238	45.448	51.253	35.163	35.674	35.291	36.55	23.845	46.822
35.732	44.231	45.435	51.248	35.157	35.666	35.284	36.542	23.836	46.814
35.727	44.224	45.422	51.242	35.151	35.658	35.278	36.534	23.826	46.806
35.722	44.218	45.408	51.237	35.146	35.649	35.272	36.527	23.816	46.798
35.716	44.211	45.395	51.232	35.14	35.641	35.265	36.519	23.806	46.79
35.711	44.204	45.382	51.227	35.134	35.632	35.259	36.512	23.796	46.782
35.715	44.211	45.394	51.23	35.139	35.641	35.266	36.517	23.812	46.793
35.719	44.217	45.406	51.233	35.143	35.649	35.273	36.523	23.827	46.805
35.722	44.224	45.419	51.237	35.147	35.658	35.281	36.529	23.842	46.817
35.726	44.23	45.431	51.24	35.151	35.666	35.288	36.534	23.857	46.829
35.73	44.237	45.443	51.243	35.156	35.674	35.296	36.54	23.872	46.841
35.734	44.244	45.455	51.247	35.16	35.683	35.303	36.546	23.887	46.852
35.729	44.237	45.442	51.241	35.154	35.674	35.297	36.538	23.878	46.844
35.723	44.23	45.429	51.236	35.149	35.666	35.29	36.53	23.868	46.836
35.718	44.223	45.415	51.231	35.143	35.657	35.284	36.523	23.858	46.828
35.712	44.216	45.402	51.226	35.137	35.649	35.277	36.515	23.848	46.82
35.707	44.209	45.389	51.22	35.132	35.641	35.271	36.507	23.838	46.811
35.702	44.203	45.376	51.215	35.126	35.632	35.264	36.5	23.828	46.803
35.696	44.196	45.362	51.21	35.12	35.624	35.258	36.492	23.819	46.795
35.691	44.189	45.349	51.205	35.115	35.615	35.251	36.485	23.809	46.787
35.685	44.182	45.336	51.199	35.109	35.607	35.245	36.477	23.799	46.779
35.68	44.175	45.323	51.194	35.103	35.598	35.238	36.47	23.789	46.771
35.674	44.168	45.309	51.189	35.098	35.59	35.232	36.462	23.779	46.762
35.669	44.162	45.296	51.184	35.092	35.582	35.225	36.454	23.77	46.754
35.663	44.155	45.283	51.178	35.087	35.573	35.219	36.447	23.76	46.746
35.658	44.148	45.27	51.173	35.081	35.565	35.212	36.439	23.75	46.738
35.662	44.155	45.282	51.176	35.085	35.573	35.22	36.445	23.765	46.75
35.666	44.161	45.294	51.18	35.089	35.582	35.227	36.451	23.78	46.762
35.67	44.168	45.307	51.183	35.094	35.59	35.235	36.456	23.796	46.773
35.674	44.174	45.319	51.186	35.098	35.599	35.242	36.462	23.811	46.785
35.678	44.181	45.331	51.19	35.102	35.607	35.25	36.468	23.826	46.797
35.682	44.188	45.343	51.193	35.106	35.616	35.257	36.473	23.841	46.809
35.686	44.194	45.356	51.197	35.111	35.624	35.264	36.479	23.856	46.821
35.689	44.201	45.368	51.2	35.115	35.632	35.272	36.485	23.872	46.832
35.693	44.208	45.38	51.203	35.119	35.641	35.279	36.491	23.887	46.844
35.697	44.214	45.392	51.207	35.123	35.649	35.287	36.496	23.902	46.856
35.701	44.221	45.405	51.21	35.128	35.658	35.294	36.502	23.917	46.868
35.705	44.227	45.417	51.213	35.132	35.666	35.301	36.508	23.932	46.879
35.709	44.234	45.429	51.217	35.136	35.675	35.309	36.513	23.947	46.891
35.713	44.241	45.441	51.22	35.14	35.683	35.316	36.519	23.962	46.903
35.708	44.234	45.428	51.215	35.135	35.675	35.31	36.511	23.952	46.895
35.702	44.227	45.415	51.209	35.129	35.666	35.303	36.504	23.943	46.886
35.697	44.22	45.401	51.204	35.123	35.658	35.297	36.496	23.933	46.878
35.691	44.213	45.388	51.199	35.118	35.649	35.29	36.488	23.923	46.87
35.686	44.206	45.375	51.194	35.112	35.641	35.284	36.481	23.913	46.862
35.68	44.2	45.362	51.188	35.107	35.632	35.277	36.473	23.903	46.854
35.675	44.193	45.348	51.183	35.101	35.624	35.271	36.466	23.893	46.845
35.669	44.186	45.335	51.178	35.095	35.616	35.264	36.458	23.883	46.837
35.664	44.179	45.322	51.173	35.09	35.607	35.258	36.451	23.874	46.829
35.659	44.172	45.309	51.167	35.084	35.599	35.251	36.443	23.864	46.821
35.653	44.165	45.296	51.162	35.078	35.59	35.245	36.435	23.854	46.813
35.648	44.159	45.282	51.157	35.073	35.582	35.238	36.428	23.844	46.805
35.642	44.152	45.269	51.152	35.067	35.573	35.232	36.42	23.834	46.796
35.637	44.145	45.256	51.146	35.062	35.565	35.225	36.413	23.824	46.788
35.631	44.138	45.243	51.141	35.056	35.557	35.219	36.405	23.815	46.78
35.626	44.131	45.23	51.136	35.05	35.548	35.213	36.398	23.805	46.772
35.621	44.124	45.216	51.131	35.045	35.54	35.206	36.39	23.795	46.764
35.615	44.118	45.203	51.125	35.039	35.531	35.2	36.383	23.785	46.756
35.61	44.111	45.19	51.12	35.034	35.523	35.193	36.375	23.775	46.747
35.604	44.104	45.177	51.115	35.028	35.515	35.187	36.368	23.765	46.739
35.599	44.097	45.164	51.11	35.022	35.506	35.18	36.36	23.756	46.731
35.593	44.09	45.151	51.104	35.017	35.498	35.174	36.353	23.746	46.723
35.588	44.084	45.138	51.099	35.011	35.49	35.167	36.345	23.736	46.715
35.583	44.077	45.124	51.094	35.006	35.481	35.161	36.338	23.726	46.707
35.577	44.07	45.111	51.089	35	35.473	35.154	36.33	23.717	46.698
35.572	44.063	45.098	51.083	34.994	35.464	35.148	36.323	23.707	46.69
35.566	44.056	45.085	51.078	34.989	35.456	35.141	36.315	23.697	46.682
35.561	44.05	45.072	51.073	34.983	35.448	35.135	36.308	23.687	46.674
35.565	44.056	45.084	51.076	34.988	35.456	35.143	36.313	23.703	46.686
35.569	44.063	45.097	51.08	34.992	35.465	35.15	36.319	23.718	46.698
35.573	44.07	45.109	51.083	34.996	35.473	35.158	36.325	23.733	46.71
35.577	44.076	45.122	51.086	35	35.482	35.165	36.331	23.748	46.722
35.581	44.083	45.134	51.09	35.005	35.49	35.173	36.337	23.764	46.733
35.585	44.09	45.146	51.093	35.009	35.499	35.18	36.342	23.779	46.745
35.589	44.096	45.159	51.097	35.013	35.507	35.188	36.348	23.794	46.757
35.592	44.103	45.171	51.1	35.018	35.516	35.195	36.354	23.809	46.769
35.596	44.11	45.183	51.103	35.022	35.524	35.202	36.36	23.824	46.781
35.591	44.103	45.17	51.098	35.016	35.516	35.196	36.352	23.815	46.773
35.586	44.096	45.157	51.093	35.011	35.508	35.19	36.345	23.805	46.764
35.58	44.089	45.144	51.088	35.005	35.499	35.183	36.337	23.795	46.756
35.575	44.082	45.131	51.082	34.999	35.491	35.177	36.33	23.785	46.748
35.569	44.075	45.118	51.077	34.994	35.482	35.17	36.322	23.775	46.74
35.564	44.069	45.104	51.072	34.988	35.474	35.164	36.315	23.766	46.732
35.558	44.062	45.091	51.067	34.983	35.466	35.157	36.307	23.756	46.724
35.553	44.055	45.078	51.061	34.977	35.457	35.151	36.3	23.746	46.716
35.548	44.048	45.065	51.056	34.972	35.449	35.144	36.292	23.736	46.707
35.542	44.041	45.052	51.051	34.966	35.441	35.138	36.285	23.726	46.699
35.537	44.035	45.039	51.046	34.96	35.432	35.131	36.277	23.717	46.691
35.531	44.028	45.026	51.04	34.955	35.424	35.125	36.27	23.707	46.683
35.526	44.021	45.013	51.035	34.949	35.416	35.119	36.262	23.697	46.675
35.53	44.028	45.025	51.039	34.954	35.424	35.126	36.268	23.712	46.687
35.534	44.034	45.038	51.042	34.958	35.433	35.134	36.274	23.728	46.699
35.538	44.041	45.05	51.045	34.962	35.441	35.141	36.28	23.743	46.71
35.542	44.048	45.062	51.049	34.966	35.45	35.149	36.286	23.758	46.722
35.546	44.054	45.075	51.052	34.971	35.458	35.156	36.292	23.773	46.734
35.55	44.061	45.087	51.056	34.975	35.467	35.164	36.297	23.789	46.746
35.554	44.068	45.1	51.059	34.979	35.475	35.171	36.303	23.804	46.758
35.558	44.074	45.112	51.062	34.984	35.484	35.179	36.309	23.819	46.77
35.561	44.081	45.124	51.066	34.988	35.492	35.186	36.315	23.834	46.782
35.565	44.088	45.137	51.069	34.992	35.501	35.194	36.321	23.849	46.793
35.569	44.094	45.149	51.072	34.996	35.509	35.201	36.326	23.864	46.805
35.564	44.088	45.136	51.067	34.991	35.501	35.195	36.319	23.855	46.797
35.559	44.081	45.123	51.062	34.985	35.493	35.188	36.311	23.845	46.789
35.553	44.074	45.11	51.057	34.98	35.484	35.182	36.304	23.835	46.781
35.548	44.067	45.097	51.051	34.974	35.476	35.175	36.296	23.825	46.772
35.542	44.06	45.083	51.046	34.969	35.467	35.169	36.289	23.815	46.764
35.537	44.054	45.07	51.041	34.963	35.459	35.162	36.282	23.805	46.756
35.531	44.047	45.057	51.036	34.957	35.451	35.156	36.274	23.796	46.748
35.526	44.04	45.044	51.031	34.952	35.442	35.149	36.267	23.786	46.74
35.521	44.033	45.031	51.025	34.946	35.434	35.143	36.259	23.776	46.732
35.515	44.026	45.018	51.02	34.941	35.426	35.137	36.252	23.766	46.724
35.51	44.02	45.005	51.015	34.935	35.417	35.13	36.244	23.756	46.715
35.514	44.026	45.017	51.018	34.939	35.426	35.138	36.25	23.772	46.727
35.518	44.033	45.03	51.022	34.944	35.434	35.145	36.256	23.787	46.739
35.522	44.04	45.042	51.025	34.948	35.443	35.153	36.262	23.802	46.751
35.526	44.046	45.055	51.028	34.952	35.451	35.16	36.268	23.817	46.763
35.53	44.053	45.067	51.032	34.957	35.46	35.168	36.273	23.833	46.775
35.534	44.06	45.079	51.035	34.961	35.468	35.175	36.279	23.848	46.786
35.537	44.066	45.092	51.038	34.965	35.477	35.183	36.285	23.863	46.798
35.541	44.073	45.104	51.042	34.97	35.485	35.19	36.291	23.878	46.81
35.545	44.08	45.117	51.045	34.974	35.494	35.198	36.297	23.893	46.822
35.549	44.086	45.129	51.049	34.978	35.503	35.205	36.303	23.908	46.834
35.553	44.093	45.141	51.052	34.982	35.511	35.213	36.308	23.923	46.845
35.557	44.1	45.154	51.055	34.987	35.519	35.22	36.314	23.939	46.857
35.561	44.106	45.166	51.059	34.991	35.528	35.227	36.32	23.954	46.869
35.565	44.113	45.178	51.062	34.995	35.536	35.235	36.326	23.969	46.881
35.569	44.12	45.191	51.065	35	35.545	35.242	36.332	23.984	46.892
35.573	44.126	45.203	51.069	35.004	35.553	35.25	36.338	23.999	46.904
35.577	44.133	45.215	51.072	35.008	35.562	35.257	36.343	24.014	46.916
35.581	44.14	45.228	51.076	35.012	35.57	35.265	36.349	24.029	46.927
35.585	44.146	45.24	51.079	35.017	35.579	35.272	36.355	24.044	46.939
35.589	44.153	45.252	51.082	35.021	35.587	35.28	36.361	24.059	46.951
35.593	44.159	45.264	51.086	35.025	35.596	35.287	36.366	24.074	46.962
35.597	44.166	45.277	51.089	35.029	35.604	35.294	36.372	24.089	46.974
35.601	44.173	45.289	51.092	35.034	35.613	35.302	36.378	24.104	46.986
35.605	44.179	45.301	51.096	35.038	35.621	35.309	36.384	24.119	46.997
35.608	44.186	45.314	51.099	35.042	35.63	35.317	36.389	24.134	47.009
35.612	44.193	45.326	51.103	35.047	35.638	35.324	36.395	24.149	47.021
35.616	44.199	45.338	51.106	35.051	35.646	35.331	36.401	24.164	47.032
35.62	44.206	45.35	51.109	35.055	35.655	35.339	36.407	24.179	47.044
35.624	44.213	45.363	51.113	35.059	35.663	35.346	36.412	24.194	47.055
35.628	44.219	45.375	51.116	35.064	35.672	35.353	36.418	24.209	47.067
35.632	44.226	45.387	51.119	35.068	35.68	35.361	36.424	24.224	47.078
35.636	44.232	45.399	51.123	35.072	35.689	35.368	36.43	24.239	47.09
35.64	44.239	45.412	51.126	35.076	35.697	35.376	36.435	24.254	47.102
35.644	44.246	45.424	51.129	35.081	35.705	35.383	36.441	24.269	47.113
35.638	44.239	45.411	51.124	35.075	35.697	35.376	36.434	24.259	47.105
35.633	44.232	45.397	51.119	35.069	35.688	35.37	36.426	24.249	47.097
35.628	44.225	45.384	51.114	35.064	35.68	35.363	36.418	24.239	47.088
35.622	44.218	45.371	51.108	35.058	35.672	35.357	36.411	24.229	47.08
35.617	44.211	45.358	51.103	35.053	35.663	35.35	36.403	24.219	47.072
35.611	44.205	45.344	51.098	35.047	35.655	35.344	36.396	24.209	47.064
35.606	44.198	45.331	51.093	35.041	35.646	35.337	36.388	24.199	47.055
35.6	44.191	45.318	51.087	35.036	35.638	35.331	36.381	24.189	47.047
35.595	44.184	45.305	51.082	35.03	35.629	35.324	36.373	24.179	47.039
35.59	44.177	45.291	51.077	35.025	35.621	35.318	36.366	24.169	47.031
35.584	44.17	45.278	51.072	35.019	35.612	35.311	36.358	24.159	47.022
35.579	44.164	45.265	51.067	35.013	35.604	35.305	36.351	24.149	47.014
35.573	44.157	45.252	51.061	35.008	35.596	35.298	36.343	24.139	47.006
35.568	44.15	45.239	51.056	35.002	35.587	35.292	36.336	24.129	46.998
35.563	44.143	45.225	51.051	34.997	35.579	35.285	36.328	24.119	46.989
35.557	44.136	45.212	51.046	34.991	35.57	35.279	36.321	24.109	46.981
35.552	44.129	45.199	51.04	34.985	35.562	35.272	36.313	24.099	46.973
35.546	44.123	45.186	51.035	34.98	35.554	35.266	36.306	24.089	46.965
35.541	44.116	45.173	51.03	34.974	35.545	35.259	36.298	24.079	46.956
35.535	44.109	45.16	51.025	34.969	35.537	35.253	36.291	24.069	46.948
35.53	44.102	45.147	51.02	34.963	35.528	35.246	36.283	24.059	46.94
35.525	44.095	45.133	51.014	34.958	35.52	35.24	36.276	24.049	46.932
35.519	44.088	45.12	51.009	34.952	35.512	35.233	36.268	24.039	46.924
35.514	44.082	45.107	51.004	34.946	35.503	35.227	36.261	24.029	46.915
35.518	44.088	45.12	51.007	34.951	35.512	35.234	36.267	24.045	46.927
35.522	44.095	45.132	51.011	34.955	35.52	35.242	36.272	24.06	46.939
35.526	44.102	45.144	51.014	34.959	35.529	35.249	36.278	24.075	46.95
35.53	44.108	45.157	51.017	34.964	35.537	35.257	36.284	24.09	46.962
35.534	44.115	45.169	51.021	34.968	35.546	35.264	36.29	24.105	46.974
35.537	44.122	45.181	51.024	34.972	35.554	35.272	36.296	24.12	46.985
35.541	44.128	45.194	51.027	34.976	35.563	35.279	36.302	24.135	46.997
35.545	44.135	45.206	51.031	34.981	35.571	35.286	36.307	24.15	47.009
35.549	44.142	45.218	51.034	34.985	35.58	35.294	36.313	24.165	47.02
35.553	44.148	45.231	51.038	34.989	35.588	35.301	36.319	24.18	47.032
35.557	44.155	45.243	51.041	34.994	35.596	35.309	36.325	24.195	47.043
35.561	44.161	45.255	51.044	34.998	35.605	35.316	36.331	24.21	47.055
35.565	44.168	45.267	51.048	35.002	35.613	35.323	36.336	24.225	47.067
35.569	44.175	45.28	51.051	35.006	35.622	35.331	36.342	24.24	47.078
35.573	44.181	45.292	51.054	35.011	35.63	35.338	36.348	24.255	47.09
35.577	44.188	45.304	51.058	35.015	35.639	35.346	36.354	24.269	47.101
35.581	44.195	45.317	51.061	35.019	35.647	35.353	36.36	24.284	47.113
35.585	44.201	45.329	51.065	35.024	35.656	35.36	36.365	24.299	47.124
35.589	44.208	45.341	51.068	35.028	35.664	35.368	36.371	24.314	47.136
35.593	44.215	45.353	51.071	35.032	35.672	35.375	36.377	24.329	47.147
35.597	44.221	45.366	51.075	35.036	35.681	35.382	36.383	24.344	47.159
35.601	44.228	45.378	51.078	35.041	35.689	35.39	36.388	24.359	47.17
35.605	44.234	45.39	51.081	35.045	35.698	35.397	36.394	24.374	47.182
35.609	44.241	45.402	51.085	35.049	35.706	35.404	36.4	24.389	47.193
35.612	44.248	45.415	51.088	35.053	35.714	35.412	36.406	24.403	47.205
35.616	44.254	45.427	51.092	35.058	35.723	35.419	36.411	24.418	47.216
35.62	44.261	45.439	51.095	35.062	35.731	35.426	36.417	24.433	47.227
35.624	44.267	45.451	51.098	35.066	35.74	35.434	36.423	24.448	47.239
35.628	44.274	45.463	51.102	35.071	35.748	35.441	36.429	24.463	47.25
35.632	44.281	45.476	51.105	35.075	35.756	35.448	36.434	24.478	47.262
35.627	44.274	45.462	51.1	35.069	35.748	35.442	36.427	24.467	47.253
35.621	44.267	45.449	51.095	35.064	35.739	35.435	36.419	24.457	47.245
35.616	44.26	45.436	51.089	35.058	35.731	35.429	36.412	24.447	47.237
35.61	44.253	45.422	51.084	35.052	35.723	35.422	36.404	24.437	47.228
35.605	44.246	45.409	51.079	35.047	35.714	35.416	36.397	24.427	47.22
35.6	44.24	45.396	51.074	35.041	35.706	35.409	36.389	24.417	47.212
35.594	44.233	45.383	51.068	35.036	35.697	35.402	36.382	24.407	47.204
35.589	44.226	45.369	51.063	35.03	35.689	35.396	36.374	24.396	47.195
35.583	44.219	45.356	51.058	35.024	35.68	35.389	36.367	24.386	47.187
35.578	44.212	45.343	51.053	35.019	35.672	35.383	36.359	24.376	47.179
35.572	44.205	45.33	51.047	35.013	35.663	35.376	36.351	24.366	47.17
35.567	44.198	45.317	51.042	35.008	35.655	35.37	36.344	24.356	47.162
35.562	44.192	45.303	51.037	35.002	35.646	35.363	36.336	24.346	47.154
35.556	44.185	45.29	51.032	34.996	35.638	35.357	36.329	24.336	47.145
35.551	44.178	45.277	51.027	34.991	35.63	35.35	36.321	24.326	47.137
35.545	44.171	45.264	51.021	34.985	35.621	35.344	36.314	24.316	47.129
35.54	44.164	45.251	51.016	34.98	35.613	35.337	36.306	24.306	47.121
35.535	44.157	45.237	51.011	34.974	35.604	35.331	36.299	24.296	47.112
35.529	44.151	45.224	51.006	34.968	35.596	35.324	36.291	24.286	47.104
35.524	44.144	45.211	51	34.963	35.587	35.318	36.284	24.275	47.096
35.518	44.137	45.198	50.995	34.957	35.579	35.311	36.277	24.265	47.088
35.513	44.13	45.185	50.99	34.952	35.571	35.305	36.269	24.255	47.079
35.507	44.123	45.172	50.985	34.946	35.562	35.298	36.262	24.245	47.071
35.502	44.117	45.158	50.98	34.941	35.554	35.292	36.254	24.235	47.063
35.497	44.11	45.145	50.974	34.935	35.545	35.285	36.247	24.225	47.055
35.491	44.103	45.132	50.969	34.93	35.537	35.279	36.239	24.215	47.046
35.486	44.096	45.119	50.964	34.924	35.529	35.272	36.232	24.205	47.038
35.48	44.089	45.106	50.959	34.918	35.52	35.266	36.224	24.195	47.03
35.475	44.082	45.093	50.954	34.913	35.512	35.259	36.217	24.185	47.022
35.47	44.076	45.08	50.948	34.907	35.503	35.253	36.209	24.175	47.013
35.464	44.069	45.067	50.943	34.902	35.495	35.246	36.202	24.165	47.005
35.459	44.062	45.054	50.938	34.896	35.487	35.24	36.195	24.155	46.997
35.453	44.055	45.04	50.933	34.891	35.478	35.233	36.187	24.145	46.989
35.448	44.048	45.027	50.927	34.885	35.47	35.227	36.18	24.135	46.98
35.443	44.042	45.014	50.922	34.88	35.462	35.22	36.172	24.125	46.972
35.437	44.035	45.001	50.917	34.874	35.453	35.214	36.165	24.115	46.964
35.432	44.028	44.988	50.912	34.868	35.445	35.208	36.157	24.105	46.956
35.426	44.021	44.975	50.907	34.863	35.437	35.201	36.15	24.095	46.947
35.421	44.014	44.962	50.901	34.857	35.428	35.195	36.143	24.085	46.939
35.416	44.008	44.949	50.896	34.852	35.42	35.188	36.135	24.075	46.931
35.41	44.001	44.936	50.891	34.846	35.412	35.182	36.128	24.066	46.923
35.405	43.994	44.923	50.886	34.841	35.403	35.175	36.12	24.056	46.915
35.399	43.987	44.91	50.881	34.835	35.395	35.169	36.113	24.046	46.906
35.394	43.98	44.897	50.876	34.83	35.387	35.162	36.106	24.036	46.898
35.389	43.974	44.884	50.87	34.824	35.378	35.156	36.098	24.026	46.89
35.383	43.967	44.871	50.865	34.819	35.37	35.149	36.091	24.016	46.882
35.378	43.96	44.858	50.86	34.813	35.362	35.143	36.083	24.006	46.874
35.372	43.953	44.845	50.855	34.808	35.353	35.136	36.076	23.996	46.865
35.367	43.947	44.832	50.85	34.802	35.345	35.13	36.069	23.986	46.857
35.362	43.94	44.819	50.844	34.797	35.337	35.124	36.061	23.976	46.849
35.356	43.933	44.806	50.839	34.791	35.328	35.117	36.054	23.966	46.841
35.351	43.926	44.793	50.834	34.786	35.32	35.111	36.047	23.956	46.833
35.346	43.92	44.78	50.829	34.78	35.312	35.104	36.039	23.947	46.824
35.34	43.913	44.767	50.824	34.775	35.303	35.098	36.032	23.937	46.816
35.335	43.906	44.754	50.818	34.769	35.295	35.091	36.025	23.927	46.808
35.329	43.899	44.742	50.813	34.764	35.287	35.085	36.017	23.917	46.8
35.324	43.892	44.729	50.808	34.758	35.279	35.079	36.01	23.907	46.792
35.319	43.886	44.716	50.803	34.753	35.27	35.072	36.002	23.897	46.784
35.313	43.879	44.703	50.798	34.747	35.262	35.066	35.995	23.887	46.775
35.308	43.872	44.69	50.793	34.742	35.254	35.059	35.988	23.877	46.767
35.302	43.865	44.677	50.787	34.736	35.246	35.053	35.981	23.868	46.759
35.297	43.859	44.664	50.782	34.731	35.237	35.046	35.973	23.858	46.751
35.292	43.852	44.651	50.777	34.725	35.229	35.04	35.966	23.848	46.743
35.286	43.845	44.638	50.772	34.72	35.221	35.034	35.959	23.838	46.735
35.281	43.838	44.626	50.767	34.714	35.213	35.027	35.951	23.828	46.726
35.276	43.832	44.613	50.762	34.709	35.204	35.021	35.944	23.818	46.718
35.27	43.825	44.6	50.756	34.703	35.196	35.014	35.937	23.809	46.71
35.265	43.818	44.587	50.751	34.698	35.188	35.008	35.929	23.799	46.702
35.26	43.811	44.574	50.746	34.692	35.18	35.002	35.922	23.789	46.694
35.254	43.805	44.561	50.741	34.687	35.171	34.995	35.915	23.779	46.686
35.249	43.798	44.548	50.736	34.682	35.163	34.989	35.907	23.769	46.678
35.243	43.791	44.536	50.731	34.676	35.155	34.982	35.9	23.76	46.669
35.238	43.785	44.523	50.725	34.671	35.147	34.976	35.893	23.75	46.661
35.242	43.791	44.535	50.729	34.675	35.155	34.984	35.899	23.765	46.673
35.246	43.798	44.548	50.732	34.679	35.164	34.991	35.905	23.78	46.685
35.25	43.805	44.561	50.736	34.684	35.173	34.999	35.911	23.795	46.697
35.254	43.812	44.573	50.739	34.688	35.181	35.006	35.917	23.811	46.709
35.258	43.818	44.586	50.743	34.693	35.19	35.014	35.924	23.826	46.721
35.262	43.825	44.599	50.746	34.697	35.199	35.022	35.93	23.841	46.733
35.266	43.832	44.611	50.749	34.701	35.207	35.029	35.936	23.856	46.745
35.27	43.838	44.624	50.753	34.706	35.216	35.037	35.942	23.871	46.756
35.274	43.845	44.636	50.756	34.71	35.224	35.044	35.948	23.887	46.768
35.278	43.852	44.649	50.76	34.714	35.233	35.052	35.954	23.902	46.78
35.282	43.859	44.662	50.763	34.719	35.242	35.06	35.96	23.917	46.792
35.286	43.865	44.674	50.766	34.723	35.25	35.067	35.966	23.932	46.804
35.29	43.872	44.687	50.77	34.728	35.259	35.075	35.972	23.947	46.815
35.294	43.879	44.699	50.773	34.732	35.268	35.082	35.979	23.962	46.827
35.298	43.886	44.712	50.777	34.736	35.276	35.09	35.985	23.977	46.839
35.302	43.892	44.724	50.78	34.741	35.285	35.097	35.991	23.992	46.851
35.306	43.899	44.737	50.784	34.745	35.293	35.105	35.997	24.007	46.862
35.31	43.906	44.749	50.787	34.749	35.302	35.112	36.003	24.023	46.874
35.314	43.912	44.762	50.79	34.754	35.311	35.12	36.009	24.038	46.886
35.318	43.919	44.774	50.794	34.758	35.319	35.128	36.015	24.053	46.898
35.322	43.926	44.787	50.797	34.762	35.328	35.135	36.021	24.068	46.909
35.326	43.933	44.799	50.801	34.767	35.336	35.143	36.027	24.083	46.921
35.33	43.939	44.812	50.804	34.771	35.345	35.15	36.033	24.098	46.933
35.334	43.946	44.824	50.807	34.776	35.353	35.158	36.039	24.113	46.944
35.338	43.953	44.837	50.811	34.78	35.362	35.165	36.045	24.128	46.956
35.342	43.959	44.849	50.814	34.784	35.371	35.173	36.051	24.143	46.968
35.346	43.966	44.862	50.818	34.789	35.379	35.18	36.057	24.158	46.979
35.35	43.973	44.874	50.821	34.793	35.388	35.188	36.063	24.173	46.991
35.354	43.979	44.887	50.825	34.797	35.396	35.195	36.069	24.188	47.003
35.358	43.986	44.899	50.828	34.802	35.405	35.203	36.075	24.203	47.014
35.362	43.993	44.912	50.831	34.806	35.413	35.21	36.081	24.218	47.026
35.366	43.999	44.924	50.835	34.81	35.422	35.217	36.087	24.233	47.037
35.37	44.006	44.937	50.838	34.815	35.43	35.225	36.093	24.248	47.049
35.374	44.013	44.949	50.842	34.819	35.439	35.232	36.099	24.263	47.061
35.378	44.02	44.962	50.845	34.823	35.447	35.24	36.105	24.278	47.072
35.381	44.026	44.974	50.848	34.828	35.456	35.247	36.111	24.292	47.084
35.385	44.033	44.986	50.852	34.832	35.464	35.255	36.117	24.307	47.095
35.389	44.04	44.999	50.855	34.836	35.473	35.262	36.123	24.322	47.107
35.393	44.046	45.011	50.859	34.841	35.481	35.27	36.129	24.337	47.118
35.397	44.053	45.024	50.862	34.845	35.49	35.277	36.135	24.352	47.13
35.401	44.06	45.036	50.865	34.849	35.499	35.284	36.141	24.367	47.141
35.405	44.066	45.048	50.869	34.854	35.507	35.292	36.147	24.382	47.153
35.409	44.073	45.061	50.872	34.858	35.515	35.299	36.153	24.397	47.164
35.404	44.066	45.048	50.867	34.853	35.507	35.293	36.146	24.387	47.156
35.399	44.059	45.035	50.862	34.847	35.499	35.286	36.138	24.376	47.148
35.393	44.053	45.022	50.857	34.841	35.49	35.28	36.131	24.366	47.139
35.388	44.046	45.009	50.851	34.836	35.482	35.273	36.123	24.356	47.131
35.382	44.039	44.996	50.846	34.83	35.474	35.267	36.116	24.346	47.123
35.377	44.032	44.982	50.841	34.825	35.465	35.26	36.109	24.336	47.115
35.372	44.025	44.969	50.836	34.819	35.457	35.254	36.101	24.326	47.106
35.366	44.019	44.956	50.831	34.814	35.449	35.247	36.094	24.316	47.098
35.361	44.012	44.943	50.826	34.808	35.44	35.241	36.086	24.306	47.09
35.355	44.005	44.93	50.82	34.803	35.432	35.234	36.079	24.296	47.082
35.35	43.998	44.917	50.815	34.797	35.424	35.228	36.072	24.286	47.073
35.345	43.991	44.904	50.81	34.792	35.415	35.221	36.064	24.276	47.065
35.339	43.985	44.891	50.805	34.786	35.407	35.215	36.057	24.266	47.057
35.334	43.978	44.878	50.8	34.781	35.399	35.208	36.05	24.256	47.049
35.328	43.971	44.865	50.794	34.775	35.39	35.202	36.042	24.246	47.04
35.323	43.964	44.852	50.789	34.77	35.382	35.196	36.035	24.235	47.032
35.318	43.957	44.839	50.784	34.764	35.374	35.189	36.028	24.225	47.024
35.312	43.951	44.826	50.779	34.759	35.365	35.183	36.02	24.215	47.016
35.307	43.944	44.813	50.774	34.753	35.357	35.176	36.013	24.205	47.007
35.302	43.937	44.801	50.769	34.748	35.349	35.17	36.006	24.195	46.999
35.296	43.93	44.788	50.763	34.742	35.34	35.163	35.998	24.185	46.991
35.291	43.924	44.775	50.758	34.737	35.332	35.157	35.991	24.175	46.983
35.285	43.917	44.762	50.753	34.731	35.324	35.15	35.984	24.165	46.974
35.28	43.91	44.749	50.748	34.726	35.315	35.144	35.976	24.155	46.966
35.275	43.903	44.736	50.743	34.72	35.307	35.137	35.969	24.145	46.958
35.269	43.897	44.723	50.738	34.715	35.299	35.131	35.962	24.135	46.95
35.264	43.89	44.71	50.732	34.71	35.291	35.125	35.954	24.125	46.942
35.259	43.883	44.697	50.727	34.704	35.282	35.118	35.947	24.115	46.933
35.253	43.876	44.684	50.722	34.699	35.274	35.112	35.94	24.105	46.925
35.248	43.87	44.671	50.717	34.693	35.266	35.105	35.932	24.096	46.917
35.243	43.863	44.658	50.712	34.688	35.257	35.099	35.925	24.086	46.909
35.237	43.856	44.646	50.707	34.682	35.249	35.092	35.918	24.076	46.9
35.232	43.849	44.633	50.702	34.677	35.241	35.086	35.91	24.066	46.892
35.226	43.843	44.62	50.696	34.671	35.233	35.079	35.903	24.056	46.884
35.221	43.836	44.607	50.691	34.666	35.224	35.073	35.896	24.046	46.876
35.216	43.829	44.594	50.686	34.66	35.216	35.067	35.889	24.036	46.868
35.21	43.822	44.581	50.681	34.655	35.208	35.06	35.881	24.026	46.859
35.205	43.816	44.569	50.676	34.649	35.2	35.054	35.874	24.016	46.851
35.2	43.809	44.556	50.671	34.644	35.191	35.047	35.867	24.006	46.843
35.194	43.802	44.543	50.665	34.639	35.183	35.041	35.859	23.996	46.835
35.189	43.795	44.53	50.66	34.633	35.175	35.035	35.852	23.986	46.827
35.184	43.789	44.517	50.655	34.628	35.167	35.028	35.845	23.976	46.819
35.178	43.782	44.504	50.65	34.622	35.158	35.022	35.838	23.966	46.81
35.173	43.775	44.492	50.645	34.617	35.15	35.015	35.83	23.957	46.802
35.167	43.768	44.479	50.64	34.611	35.142	35.009	35.823	23.947	46.794
35.162	43.762	44.466	50.635	34.606	35.134	35.003	35.816	23.937	46.786
35.157	43.755	44.453	50.629	34.6	35.126	34.996	35.809	23.927	46.778
35.151	43.748	44.441	50.624	34.595	35.117	34.99	35.801	23.917	46.77
35.146	43.742	44.428	50.619	34.59	35.109	34.983	35.794	23.907	46.761
35.141	43.735	44.415	50.614	34.584	35.101	34.977	35.787	23.897	46.753
35.135	43.728	44.402	50.609	34.579	35.093	34.971	35.78	23.887	46.745
35.13	43.721	44.39	50.604	34.573	35.085	34.964	35.773	23.878	46.737
35.125	43.715	44.377	50.599	34.568	35.076	34.958	35.765	23.868	46.729
35.119	43.708	44.364	50.593	34.563	35.068	34.951	35.758	23.858	46.721
35.114	43.701	44.351	50.588	34.557	35.06	34.945	35.751	23.848	46.712
35.109	43.695	44.339	50.583	34.552	35.052	34.939	35.744	23.838	46.704
35.103	43.688	44.326	50.578	34.546	35.044	34.932	35.737	23.828	46.696
35.098	43.681	44.313	50.573	34.541	35.035	34.926	35.729	23.819	46.688
35.093	43.674	44.301	50.568	34.535	35.027	34.919	35.722	23.809	46.68
35.087	43.668	44.288	50.563	34.53	35.019	34.913	35.715	23.799	46.672
35.082	43.661	44.275	50.558	34.525	35.011	34.907	35.708	23.789	46.664
35.077	43.654	44.263	50.552	34.519	35.003	34.9	35.701	23.779	46.655
35.071	43.648	44.25	50.547	34.514	34.995	34.894	35.693	23.77	46.647
35.066	43.641	44.237	50.542	34.508	34.986	34.888	35.686	23.76	46.639
35.061	43.634	44.225	50.537	34.503	34.978	34.881	35.679	23.75	46.631
35.055	43.628	44.212	50.532	34.498	34.97	34.875	35.672	23.74	46.623
35.05	43.621	44.199	50.527	34.492	34.962	34.868	35.665	23.73	46.615
35.045	43.614	44.187	50.522	34.487	34.954	34.862	35.658	23.721	46.607
35.039	43.608	44.174	50.517	34.482	34.946	34.856	35.65	23.711	46.599
35.034	43.601	44.161	50.511	34.476	34.938	34.849	35.643	23.701	46.591
35.038	43.608	44.174	50.515	34.481	34.946	34.857	35.65	23.716	46.602
35.042	43.614	44.187	50.518	34.485	34.955	34.865	35.656	23.732	46.614
35.046	43.621	44.2	50.522	34.489	34.964	34.873	35.662	23.747	46.626
35.05	43.628	44.213	50.525	34.494	34.973	34.88	35.669	23.762	46.638
35.054	43.635	44.225	50.529	34.498	34.981	34.888	35.675	23.777	46.65
35.058	43.642	44.238	50.532	34.503	34.99	34.896	35.681	23.792	46.662
35.062	43.648	44.251	50.536	34.507	34.999	34.903	35.688	23.808	46.674
35.066	43.655	44.264	50.539	34.512	35.008	34.911	35.694	23.823	46.686
35.07	43.662	44.276	50.543	34.516	35.016	34.919	35.7	23.838	46.698
35.074	43.669	44.289	50.546	34.521	35.025	34.926	35.707	23.853	46.71
35.078	43.676	44.302	50.55	34.525	35.034	34.934	35.713	23.868	46.722
35.082	43.682	44.315	50.553	34.529	35.042	34.942	35.719	23.884	46.734
35.086	43.689	44.327	50.556	34.534	35.051	34.949	35.725	23.899	46.745
35.09	43.696	44.34	50.56	34.538	35.06	34.957	35.732	23.914	46.757
35.094	43.703	44.353	50.563	34.543	35.069	34.965	35.738	23.929	46.769
35.098	43.709	44.366	50.567	34.547	35.077	34.972	35.744	23.944	46.781
35.102	43.716	44.378	50.57	34.552	35.086	34.98	35.751	23.959	46.793
35.106	43.723	44.391	50.574	34.556	35.095	34.987	35.757	23.974	46.804
35.11	43.73	44.404	50.577	34.561	35.103	34.995	35.763	23.989	46.816
35.114	43.736	44.416	50.581	34.565	35.112	35.003	35.769	24.005	46.828
35.118	43.743	44.429	50.584	34.569	35.121	35.01	35.776	24.02	46.84
35.122	43.75	44.442	50.588	34.574	35.129	35.018	35.782	24.035	46.852
35.126	43.757	44.454	50.591	34.578	35.138	35.026	35.788	24.05	46.863
35.13	43.763	44.467	50.594	34.583	35.147	35.033	35.794	24.065	46.875
35.134	43.77	44.48	50.598	34.587	35.155	35.041	35.801	24.08	46.887
35.138	43.777	44.492	50.601	34.591	35.164	35.048	35.807	24.095	46.898
35.142	43.784	44.505	50.605	34.596	35.173	35.056	35.813	24.11	46.91
35.137	43.777	44.492	50.6	34.59	35.164	35.049	35.806	24.1	46.902
35.132	43.77	44.479	50.595	34.585	35.156	35.043	35.799	24.09	46.894
35.126	43.764	44.467	50.589	34.58	35.148	35.037	35.791	24.08	46.886
35.121	43.757	44.454	50.584	34.574	35.14	35.03	35.784	24.07	46.877
35.116	43.75	44.441	50.579	34.569	35.132	35.024	35.777	24.06	46.869
35.11	43.743	44.428	50.574	34.563	35.123	35.017	35.77	24.05	46.861
35.105	43.737	44.416	50.569	34.558	35.115	35.011	35.762	24.04	46.853
35.1	43.73	44.403	50.564	34.553	35.107	35.005	35.755	24.03	46.845
35.094	43.723	44.39	50.559	34.547	35.099	34.998	35.748	24.02	46.836
35.089	43.717	44.377	50.553	34.542	35.091	34.992	35.741	24.01	46.828
35.084	43.71	44.365	50.548	34.536	35.082	34.985	35.734	24.001	46.82
35.078	43.703	44.352	50.543	34.531	35.074	34.979	35.726	23.991	46.812
35.073	43.696	44.339	50.538	34.525	35.066	34.973	35.719	23.981	46.804
35.068	43.69	44.326	50.533	34.52	35.058	34.966	35.712	23.971	46.796
35.062	43.683	44.314	50.528	34.515	35.05	34.96	35.705	23.961	46.787
35.057	43.676	44.301	50.523	34.509	35.041	34.953	35.698	23.951	46.779
35.052	43.67	44.288	50.518	34.504	35.033	34.947	35.69	23.941	46.771
35.046	43.663	44.276	50.513	34.499	35.025	34.941	35.683	23.931	46.763
35.041	43.656	44.263	50.507	34.493	35.017	34.934	35.676	23.921	46.755
35.036	43.649	44.25	50.502	34.488	35.009	34.928	35.669	23.912	46.747
35.03	43.643	44.238	50.497	34.482	35.001	34.921	35.662	23.902	46.738
35.025	43.636	44.225	50.492	34.477	34.992	34.915	35.655	23.892	46.73
35.02	43.629	44.212	50.487	34.472	34.984	34.909	35.647	23.882	46.722
35.014	43.623	44.2	50.482	34.466	34.976	34.902	35.64	23.872	46.714
35.009	43.616	44.187	50.477	34.461	34.968	34.896	35.633	23.862	46.706
35.004	43.609	44.175	50.472	34.455	34.96	34.89	35.626	23.852	46.698
34.998	43.603	44.162	50.466	34.45	34.952	34.883	35.619	23.843	46.689
34.993	43.596	44.149	50.461	34.445	34.944	34.877	35.612	23.833	46.681
34.988	43.589	44.137	50.456	34.439	34.935	34.871	35.605	23.823	46.673
34.982	43.583	44.124	50.451	34.434	34.927	34.864	35.597	23.813	46.665
34.977	43.576	44.112	50.446	34.429	34.919	34.858	35.59	23.803	46.657
34.972	43.569	44.099	50.441	34.423	34.911	34.851	35.583	23.793	46.649
34.966	43.563	44.086	50.436	34.418	34.903	34.845	35.576	23.784	46.641
34.961	43.556	44.074	50.431	34.413	34.895	34.839	35.569	23.774	46.633
34.956	43.549	44.061	50.426	34.407	34.887	34.832	35.562	23.764	46.624
34.95	43.543	44.049	50.421	34.402	34.879	34.826	35.555	23.754	46.616
34.945	43.536	44.036	50.415	34.396	34.871	34.82	35.548	23.744	46.608
34.94	43.529	44.024	50.41	34.391	34.862	34.813	35.541	23.735	46.6
34.935	43.523	44.011	50.405	34.386	34.854	34.807	35.533	23.725	46.592
34.929	43.516	43.998	50.4	34.38	34.846	34.801	35.526	23.715	46.584
34.924	43.509	43.986	50.395	34.375	34.838	34.794	35.519	23.705	46.576
34.919	43.503	43.973	50.39	34.37	34.83	34.788	35.512	23.696	46.568
34.913	43.496	43.961	50.385	34.364	34.822	34.782	35.505	23.686	46.56
34.908	43.489	43.948	50.38	34.359	34.814	34.775	35.498	23.676	46.551
34.903	43.483	43.936	50.375	34.354	34.806	34.769	35.491	23.666	46.543
34.897	43.476	43.923	50.37	34.348	34.798	34.763	35.484	23.657	46.535
34.892	43.469	43.911	50.365	34.343	34.79	34.756	35.477	23.647	46.527
34.887	43.463	43.898	50.359	34.338	34.782	34.75	35.47	23.637	46.519
34.881	43.456	43.886	50.354	34.332	34.774	34.744	35.463	23.627	46.511
34.876	43.449	43.873	50.349	34.327	34.766	34.737	35.456	23.618	46.503
34.871	43.443	43.861	50.344	34.322	34.757	34.731	35.449	23.608	46.495
34.866	43.436	43.849	50.339	34.316	34.749	34.725	35.441	23.598	46.487
34.86	43.43	43.836	50.334	34.311	34.741	34.718	35.434	23.589	46.479
34.855	43.423	43.824	50.329	34.306	34.733	34.712	35.427	23.579	46.471
34.85	43.416	43.811	50.324	34.301	34.725	34.706	35.42	23.569	46.463
34.844	43.41	43.799	50.319	34.295	34.717	34.699	35.413	23.559	46.454
34.848	43.417	43.812	50.322	34.3	34.726	34.707	35.42	23.575	46.467
34.852	43.423	43.825	50.326	34.304	34.735	34.715	35.426	23.59	46.479
34.856	43.43	43.838	50.329	34.309	34.744	34.723	35.433	23.605	46.491
34.861	43.437	43.851	50.333	34.313	34.753	34.731	35.439	23.621	46.503
34.865	43.444	43.864	50.336	34.318	34.762	34.739	35.446	23.636	46.515
34.869	43.451	43.877	50.34	34.322	34.77	34.746	35.452	23.651	46.527
34.873	43.458	43.889	50.343	34.327	34.779	34.754	35.459	23.667	46.539
34.867	43.451	43.877	50.338	34.321	34.771	34.748	35.452	23.657	46.531
34.862	43.444	43.865	50.333	34.316	34.763	34.741	35.445	23.647	46.523
34.857	43.438	43.852	50.328	34.311	34.755	34.735	35.438	23.637	46.515
34.851	43.431	43.84	50.323	34.305	34.747	34.729	35.431	23.628	46.507
34.846	43.424	43.827	50.318	34.3	34.739	34.722	35.424	23.618	46.498
34.841	43.418	43.815	50.313	34.295	34.731	34.716	35.417	23.608	46.49
34.836	43.411	43.802	50.308	34.29	34.723	34.71	35.41	23.599	46.482
34.83	43.405	43.79	50.303	34.284	34.715	34.704	35.403	23.589	46.474
34.825	43.398	43.777	50.298	34.279	34.707	34.697	35.396	23.579	46.466
34.82	43.391	43.765	50.293	34.274	34.699	34.691	35.389	23.569	46.458
34.814	43.385	43.753	50.287	34.268	34.691	34.685	35.382	23.56	46.45
34.809	43.378	43.74	50.282	34.263	34.683	34.678	35.375	23.55	46.442
34.804	43.371	43.728	50.277	34.258	34.675	34.672	35.368	23.54	46.434
34.799	43.365	43.715	50.272	34.252	34.667	34.666	35.361	23.531	46.426
34.793	43.358	43.703	50.267	34.247	34.659	34.659	35.353	23.521	46.418
34.788	43.352	43.691	50.262	34.242	34.651	34.653	35.346	23.511	46.41
34.783	43.345	43.678	50.257	34.237	34.643	34.647	35.339	23.502	46.402
[truncated: 41,201 more rows]
