# Supplementary material for: Global sleep homeostasis reflects temporally and spatially integrated local cortical neuronal activity
Source: eLife. 2020 Jul 2;9:e54148. doi: 10.7554/eLife.54148 (PMC7332296; doi:10.7554/eLife.54148)
Supplement: Figure 5—source data 1. [file elife-54148-fig5-data1.zip › Figure 5/Model Process S/Process-S-Classic-Model-Off-Mouse-4.csv]

LFP 2	LFP 3	LFP 4	LFP 5	LFP 6	LFP 7	LFP 8	LFP 9	LFP 10
47.923	36.712	26.377	37.314	25.532	25.82	39.061	30.813	25.506
47.916	36.701	26.372	37.311	25.526	25.814	39.058	30.808	25.503
47.909	36.691	26.367	37.308	25.52	25.808	39.055	30.802	25.5
47.903	36.68	26.362	37.304	25.514	25.802	39.052	30.797	25.498
47.896	36.669	26.357	37.301	25.508	25.795	39.048	30.791	25.495
47.889	36.658	26.352	37.298	25.502	25.789	39.045	30.786	25.493
47.883	36.647	26.347	37.294	25.496	25.783	39.042	30.781	25.49
47.876	36.636	26.342	37.291	25.49	25.777	39.039	30.775	25.487
47.878	36.64	26.346	37.302	25.495	25.78	39.043	30.778	25.489
47.879	36.644	26.351	37.313	25.499	25.784	39.046	30.781	25.492
47.881	36.647	26.356	37.324	25.504	25.787	39.05	30.784	25.494
47.883	36.651	26.36	37.335	25.508	25.791	39.054	30.787	25.496
47.884	36.655	26.365	37.346	25.513	25.794	39.057	30.79	25.498
47.886	36.659	26.37	37.357	25.517	25.798	39.061	30.793	25.5
47.888	36.663	26.374	37.368	25.522	25.801	39.065	30.796	25.502
47.889	36.667	26.379	37.379	25.526	25.804	39.069	30.799	25.504
47.891	36.67	26.383	37.39	25.531	25.808	39.072	30.802	25.506
47.893	36.674	26.388	37.401	25.535	25.811	39.076	30.805	25.508
47.894	36.678	26.393	37.412	25.54	25.815	39.08	30.808	25.51
47.896	36.682	26.397	37.423	25.544	25.818	39.084	30.811	25.512
47.898	36.686	26.402	37.434	25.548	25.822	39.087	30.815	25.514
47.899	36.69	26.407	37.445	25.553	25.825	39.091	30.818	25.516
47.901	36.693	26.411	37.456	25.557	25.829	39.095	30.821	25.519
47.903	36.697	26.416	37.467	25.562	25.832	39.098	30.824	25.521
47.904	36.701	26.42	37.477	25.566	25.836	39.102	30.827	25.523
47.906	36.705	26.425	37.488	25.571	25.839	39.106	30.83	25.525
47.908	36.709	26.43	37.499	25.575	25.842	39.11	30.833	25.527
47.909	36.712	26.434	37.51	25.58	25.846	39.113	30.836	25.529
47.911	36.716	26.439	37.521	25.584	25.849	39.117	30.839	25.531
47.913	36.72	26.443	37.532	25.588	25.853	39.121	30.842	25.533
47.914	36.724	26.448	37.543	25.593	25.856	39.125	30.845	25.535
47.916	36.728	26.453	37.554	25.597	25.86	39.128	30.848	25.537
47.918	36.731	26.457	37.564	25.602	25.863	39.132	30.851	25.539
47.919	36.735	26.462	37.575	25.606	25.867	39.136	30.854	25.541
47.921	36.739	26.466	37.586	25.611	25.87	39.139	30.857	25.543
47.923	36.743	26.471	37.597	25.615	25.873	39.143	30.86	25.546
47.924	36.747	26.476	37.608	25.619	25.877	39.147	30.863	25.548
47.918	36.736	26.47	37.604	25.614	25.871	39.144	30.857	25.545
47.911	36.725	26.465	37.601	25.608	25.864	39.14	30.852	25.542
47.904	36.714	26.46	37.598	25.602	25.858	39.137	30.846	25.54
47.898	36.703	26.455	37.594	25.596	25.852	39.134	30.841	25.537
47.891	36.692	26.45	37.591	25.59	25.846	39.131	30.835	25.535
47.884	36.681	26.445	37.587	25.584	25.839	39.128	30.83	25.532
47.878	36.67	26.44	37.584	25.578	25.833	39.124	30.825	25.529
47.871	36.659	26.435	37.58	25.572	25.827	39.121	30.819	25.527
47.864	36.648	26.43	37.577	25.566	25.821	39.118	30.814	25.524
47.858	36.638	26.425	37.574	25.56	25.814	39.115	30.808	25.521
47.851	36.627	26.419	37.57	25.554	25.808	39.112	30.803	25.519
47.844	36.616	26.414	37.567	25.548	25.802	39.108	30.797	25.516
47.838	36.605	26.409	37.563	25.542	25.796	39.105	30.792	25.514
47.831	36.594	26.404	37.56	25.536	25.789	39.102	30.787	25.511
47.825	36.583	26.399	37.557	25.53	25.783	39.099	30.781	25.508
47.818	36.572	26.394	37.553	25.524	25.777	39.096	30.776	25.506
47.811	36.561	26.389	37.55	25.518	25.771	39.092	30.77	25.503
47.805	36.55	26.384	37.546	25.512	25.765	39.089	30.765	25.501
47.798	36.54	26.379	37.543	25.506	25.758	39.086	30.759	25.498
47.791	36.529	26.374	37.54	25.501	25.752	39.083	30.754	25.495
47.785	36.518	26.369	37.536	25.495	25.746	39.08	30.749	25.493
47.778	36.507	26.363	37.533	25.489	25.74	39.076	30.743	25.49
47.771	36.496	26.358	37.529	25.483	25.733	39.073	30.738	25.488
47.765	36.485	26.353	37.526	25.477	25.727	39.07	30.732	25.485
47.758	36.474	26.348	37.523	25.471	25.721	39.067	30.727	25.482
47.751	36.464	26.343	37.519	25.465	25.715	39.064	30.722	25.48
47.745	36.453	26.338	37.516	25.459	25.709	39.061	30.716	25.477
47.738	36.442	26.333	37.512	25.453	25.702	39.057	30.711	25.475
47.731	36.431	26.328	37.509	25.447	25.696	39.054	30.705	25.472
47.725	36.42	26.323	37.506	25.441	25.69	39.051	30.7	25.469
47.718	36.409	26.318	37.502	25.435	25.684	39.048	30.694	25.467
47.712	36.399	26.313	37.499	25.43	25.678	39.045	30.689	25.464
47.705	36.388	26.308	37.496	25.424	25.672	39.041	30.684	25.462
47.698	36.377	26.302	37.492	25.418	25.665	39.038	30.678	25.459
47.692	36.366	26.297	37.489	25.412	25.659	39.035	30.673	25.456
47.685	36.355	26.292	37.485	25.406	25.653	39.032	30.668	25.454
47.678	36.344	26.287	37.482	25.4	25.647	39.029	30.662	25.451
47.672	36.334	26.282	37.479	25.394	25.641	39.026	30.657	25.449
47.665	36.323	26.277	37.475	25.388	25.635	39.022	30.651	25.446
47.658	36.312	26.272	37.472	25.382	25.628	39.019	30.646	25.443
47.652	36.301	26.267	37.468	25.376	25.622	39.016	30.641	25.441
47.645	36.29	26.262	37.465	25.371	25.616	39.013	30.635	25.438
47.639	36.28	26.257	37.462	25.365	25.61	39.01	30.63	25.436
47.632	36.269	26.252	37.458	25.359	25.604	39.006	30.624	25.433
47.625	36.258	26.247	37.455	25.353	25.598	39.003	30.619	25.43
47.619	36.247	26.242	37.452	25.347	25.592	39	30.614	25.428
47.612	36.237	26.237	37.448	25.341	25.585	38.997	30.608	25.425
47.605	36.226	26.232	37.445	25.335	25.579	38.994	30.603	25.423
47.599	36.215	26.226	37.441	25.329	25.573	38.991	30.598	25.42
47.592	36.204	26.221	37.438	25.323	25.567	38.987	30.592	25.417
47.586	36.193	26.216	37.435	25.318	25.561	38.984	30.587	25.415
47.579	36.183	26.211	37.431	25.312	25.555	38.981	30.581	25.412
47.572	36.172	26.206	37.428	25.306	25.549	38.978	30.576	25.41
47.566	36.161	26.201	37.425	25.3	25.543	38.975	30.571	25.407
47.559	36.15	26.196	37.421	25.294	25.536	38.972	30.565	25.405
47.552	36.14	26.191	37.418	25.288	25.53	38.968	30.56	25.402
47.546	36.129	26.186	37.414	25.282	25.524	38.965	30.555	25.399
47.539	36.118	26.181	37.411	25.276	25.518	38.962	30.549	25.397
47.533	36.107	26.176	37.408	25.271	25.512	38.959	30.544	25.394
47.526	36.097	26.171	37.404	25.265	25.506	38.956	30.539	25.392
47.519	36.086	26.166	37.401	25.259	25.5	38.953	30.533	25.389
47.513	36.075	26.161	37.398	25.253	25.494	38.949	30.528	25.386
47.506	36.065	26.156	37.394	25.247	25.488	38.946	30.523	25.384
47.5	36.054	26.151	37.391	25.241	25.482	38.943	30.517	25.381
47.493	36.043	26.146	37.388	25.235	25.476	38.94	30.512	25.379
47.486	36.032	26.141	37.384	25.23	25.469	38.937	30.507	25.376
47.48	36.022	26.136	37.381	25.224	25.463	38.934	30.501	25.374
47.473	36.011	26.131	37.377	25.218	25.457	38.93	30.496	25.371
47.466	36	26.125	37.374	25.212	25.451	38.927	30.491	25.368
47.46	35.99	26.12	37.371	25.206	25.445	38.924	30.485	25.366
47.453	35.979	26.115	37.367	25.2	25.439	38.921	30.48	25.363
47.447	35.968	26.11	37.364	25.195	25.433	38.918	30.475	25.361
47.44	35.957	26.105	37.361	25.189	25.427	38.915	30.469	25.358
47.433	35.947	26.1	37.357	25.183	25.421	38.911	30.464	25.356
47.427	35.936	26.095	37.354	25.177	25.415	38.908	30.459	25.353
47.42	35.925	26.09	37.351	25.171	25.409	38.905	30.453	25.35
47.414	35.915	26.085	37.347	25.165	25.403	38.902	30.448	25.348
47.407	35.904	26.08	37.344	25.16	25.397	38.899	30.443	25.345
47.4	35.893	26.075	37.341	25.154	25.391	38.896	30.437	25.343
47.394	35.883	26.07	37.337	25.148	25.385	38.893	30.432	25.34
47.387	35.872	26.065	37.334	25.142	25.379	38.889	30.427	25.338
47.381	35.861	26.06	37.331	25.136	25.373	38.886	30.421	25.335
47.374	35.851	26.055	37.327	25.13	25.367	38.883	30.416	25.333
47.368	35.84	26.05	37.324	25.125	25.361	38.88	30.411	25.33
47.361	35.829	26.045	37.321	25.119	25.355	38.877	30.405	25.327
47.354	35.819	26.04	37.317	25.113	25.349	38.874	30.4	25.325
47.348	35.808	26.035	37.314	25.107	25.343	38.87	30.395	25.322
47.341	35.797	26.03	37.31	25.101	25.336	38.867	30.39	25.32
47.335	35.787	26.025	37.307	25.096	25.33	38.864	30.384	25.317
47.328	35.776	26.02	37.304	25.09	25.324	38.861	30.379	25.315
47.321	35.766	26.015	37.3	25.084	25.318	38.858	30.374	25.312
47.315	35.755	26.01	37.297	25.078	25.312	38.855	30.368	25.309
47.308	35.744	26.005	37.294	25.072	25.306	38.852	30.363	25.307
47.302	35.734	26	37.29	25.067	25.3	38.848	30.358	25.304
47.295	35.723	25.995	37.287	25.061	25.294	38.845	30.352	25.302
47.288	35.712	25.99	37.284	25.055	25.288	38.842	30.347	25.299
47.282	35.702	25.985	37.28	25.049	25.283	38.839	30.342	25.297
47.275	35.691	25.98	37.277	25.043	25.277	38.836	30.337	25.294
47.269	35.681	25.975	37.274	25.038	25.271	38.833	30.331	25.292
47.262	35.67	25.97	37.27	25.032	25.265	38.83	30.326	25.289
47.256	35.659	25.965	37.267	25.026	25.259	38.826	30.321	25.287
47.249	35.649	25.96	37.264	25.02	25.253	38.823	30.315	25.284
47.242	35.638	25.955	37.26	25.014	25.247	38.82	30.31	25.281
47.236	35.628	25.95	37.257	25.009	25.241	38.817	30.305	25.279
47.229	35.617	25.945	37.254	25.003	25.235	38.814	30.3	25.276
47.223	35.606	25.94	37.25	24.997	25.229	38.811	30.294	25.274
47.216	35.596	25.935	37.247	24.991	25.223	38.808	30.289	25.271
47.218	35.6	25.939	37.258	24.996	25.226	38.811	30.292	25.273
47.22	35.604	25.944	37.269	25	25.23	38.815	30.296	25.275
47.222	35.608	25.949	37.28	25.005	25.234	38.819	30.299	25.278
47.223	35.612	25.954	37.291	25.01	25.237	38.823	30.302	25.28
47.225	35.616	25.958	37.302	25.014	25.241	38.827	30.305	25.282
47.227	35.62	25.963	37.313	25.019	25.245	38.83	30.309	25.284
47.229	35.624	25.968	37.324	25.023	25.248	38.834	30.312	25.286
47.231	35.628	25.972	37.335	25.028	25.252	38.838	30.315	25.288
47.224	35.617	25.967	37.332	25.022	25.246	38.835	30.31	25.285
47.217	35.607	25.962	37.329	25.016	25.24	38.832	30.304	25.283
47.211	35.596	25.957	37.325	25.011	25.234	38.829	30.299	25.28
47.204	35.586	25.952	37.322	25.005	25.228	38.826	30.294	25.278
47.198	35.575	25.947	37.319	24.999	25.222	38.822	30.289	25.275
47.191	35.564	25.942	37.315	24.993	25.216	38.819	30.283	25.273
47.185	35.554	25.937	37.312	24.988	25.21	38.816	30.278	25.27
47.178	35.543	25.932	37.309	24.982	25.204	38.813	30.273	25.268
47.171	35.533	25.927	37.305	24.976	25.198	38.81	30.268	25.265
47.165	35.522	25.922	37.302	24.97	25.192	38.807	30.262	25.263
47.158	35.512	25.917	37.299	24.964	25.186	38.804	30.257	25.26
47.152	35.501	25.912	37.295	24.959	25.18	38.8	30.252	25.257
47.145	35.491	25.907	37.292	24.953	25.174	38.797	30.247	25.255
47.139	35.48	25.902	37.289	24.947	25.168	38.794	30.241	25.252
47.132	35.469	25.897	37.285	24.941	25.163	38.791	30.236	25.25
47.126	35.459	25.892	37.282	24.936	25.157	38.788	30.231	25.247
47.119	35.448	25.887	37.279	24.93	25.151	38.785	30.226	25.245
47.112	35.438	25.882	37.275	24.924	25.145	38.782	30.22	25.242
47.106	35.427	25.877	37.272	24.918	25.139	38.778	30.215	25.24
47.099	35.417	25.872	37.269	24.913	25.133	38.775	30.21	25.237
47.093	35.406	25.868	37.265	24.907	25.127	38.772	30.205	25.235
47.086	35.396	25.863	37.262	24.901	25.121	38.769	30.199	25.232
47.088	35.4	25.867	37.273	24.906	25.125	38.773	30.203	25.234
47.09	35.404	25.872	37.284	24.91	25.128	38.777	30.206	25.236
47.092	35.408	25.877	37.295	24.915	25.132	38.781	30.209	25.238
47.085	35.397	25.872	37.292	24.909	25.126	38.777	30.204	25.236
47.079	35.387	25.867	37.288	24.903	25.12	38.774	30.199	25.233
47.072	35.376	25.862	37.285	24.898	25.114	38.771	30.193	25.231
47.065	35.366	25.857	37.282	24.892	25.108	38.768	30.188	25.228
47.059	35.355	25.852	37.278	24.886	25.103	38.765	30.183	25.226
47.052	35.345	25.847	37.275	24.88	25.097	38.762	30.178	25.223
47.046	35.334	25.842	37.272	24.875	25.091	38.759	30.173	25.221
47.039	35.324	25.837	37.268	24.869	25.085	38.755	30.167	25.218
47.033	35.313	25.832	37.265	24.863	25.079	38.752	30.162	25.216
47.026	35.303	25.827	37.262	24.857	25.073	38.749	30.157	25.213
47.02	35.292	25.822	37.258	24.852	25.067	38.746	30.152	25.21
47.013	35.282	25.817	37.255	24.846	25.061	38.743	30.146	25.208
47.007	35.271	25.812	37.252	24.84	25.055	38.74	30.141	25.205
47	35.261	25.807	37.248	24.835	25.05	38.737	30.136	25.203
46.994	35.25	25.802	37.245	24.829	25.044	38.734	30.131	25.2
46.987	35.24	25.797	37.242	24.823	25.038	38.73	30.125	25.198
46.98	35.229	25.792	37.238	24.817	25.032	38.727	30.12	25.195
46.974	35.219	25.787	37.235	24.812	25.026	38.724	30.115	25.193
46.967	35.209	25.782	37.232	24.806	25.02	38.721	30.11	25.19
46.961	35.198	25.777	37.229	24.8	25.014	38.718	30.105	25.188
46.954	35.188	25.772	37.225	24.794	25.009	38.715	30.099	25.185
46.948	35.177	25.767	37.222	24.789	25.003	38.712	30.094	25.183
46.941	35.167	25.762	37.219	24.783	24.997	38.709	30.089	25.18
46.935	35.156	25.757	37.215	24.777	24.991	38.705	30.084	25.178
46.928	35.146	25.752	37.212	24.772	24.985	38.702	30.079	25.175
46.922	35.135	25.747	37.209	24.766	24.979	38.699	30.073	25.173
46.915	35.125	25.742	37.205	24.76	24.973	38.696	30.068	25.17
46.909	35.115	25.737	37.202	24.754	24.968	38.693	30.063	25.168
46.902	35.104	25.732	37.199	24.749	24.962	38.69	30.058	25.165
46.896	35.094	25.728	37.195	24.743	24.956	38.687	30.053	25.163
46.889	35.083	25.723	37.192	24.737	24.95	38.684	30.047	25.16
46.882	35.073	25.718	37.189	24.732	24.944	38.681	30.042	25.158
46.876	35.062	25.713	37.185	24.726	24.939	38.677	30.037	25.155
46.869	35.052	25.708	37.182	24.72	24.933	38.674	30.032	25.152
46.863	35.042	25.703	37.179	24.714	24.927	38.671	30.027	25.15
46.865	35.046	25.707	37.19	24.719	24.931	38.675	30.03	25.152
46.867	35.05	25.712	37.201	24.724	24.934	38.679	30.033	25.154
46.869	35.054	25.717	37.212	24.729	24.938	38.683	30.037	25.156
46.87	35.058	25.722	37.223	24.733	24.942	38.687	30.04	25.158
46.872	35.062	25.727	37.234	24.738	24.945	38.691	30.043	25.16
46.874	35.066	25.731	37.245	24.743	24.949	38.694	30.047	25.163
46.876	35.07	25.736	37.256	24.747	24.953	38.698	30.05	25.165
46.878	35.075	25.741	37.267	24.752	24.957	38.702	30.053	25.167
46.88	35.079	25.746	37.278	24.757	24.96	38.706	30.057	25.169
46.882	35.083	25.75	37.29	24.761	24.964	38.71	30.06	25.171
46.883	35.087	25.755	37.301	24.766	24.968	38.714	30.064	25.173
46.885	35.091	25.76	37.312	24.771	24.971	38.717	30.067	25.175
46.887	35.095	25.765	37.323	24.775	24.975	38.721	30.07	25.177
46.889	35.099	25.769	37.334	24.78	24.979	38.725	30.074	25.179
46.891	35.103	25.774	37.345	24.785	24.982	38.729	30.077	25.182
46.893	35.108	25.779	37.356	24.789	24.986	38.733	30.08	25.184
46.895	35.112	25.784	37.367	24.794	24.99	38.737	30.084	25.186
46.897	35.116	25.788	37.378	24.799	24.993	38.741	30.087	25.188
46.898	35.12	25.793	37.389	24.803	24.997	38.744	30.09	25.19
46.9	35.124	25.798	37.399	24.808	25.001	38.748	30.094	25.192
46.894	35.114	25.793	37.396	24.802	24.995	38.745	30.088	25.19
46.887	35.103	25.788	37.393	24.796	24.989	38.742	30.083	25.187
46.881	35.093	25.783	37.389	24.791	24.983	38.739	30.078	25.184
46.874	35.082	25.778	37.386	24.785	24.977	38.736	30.073	25.182
46.868	35.072	25.773	37.383	24.779	24.972	38.733	30.067	25.179
46.861	35.061	25.768	37.379	24.774	24.966	38.729	30.062	25.177
46.855	35.051	25.763	37.376	24.768	24.96	38.726	30.057	25.174
46.848	35.041	25.758	37.373	24.762	24.954	38.723	30.052	25.172
46.842	35.03	25.753	37.369	24.756	24.948	38.72	30.047	25.169
46.835	35.02	25.748	37.366	24.751	24.942	38.717	30.042	25.167
46.829	35.009	25.743	37.363	24.745	24.937	38.714	30.036	25.164
46.822	34.999	25.738	37.359	24.739	24.931	38.711	30.031	25.162
46.815	34.989	25.733	37.356	24.734	24.925	38.708	30.026	25.159
46.809	34.978	25.728	37.352	24.728	24.919	38.705	30.021	25.157
46.802	34.968	25.723	37.349	24.722	24.913	38.701	30.016	25.154
46.796	34.957	25.718	37.346	24.716	24.908	38.698	30.01	25.152
46.789	34.947	25.713	37.342	24.711	24.902	38.695	30.005	25.149
46.783	34.937	25.708	37.339	24.705	24.896	38.692	30	25.147
46.776	34.926	25.704	37.336	24.699	24.89	38.689	29.995	25.144
46.77	34.916	25.699	37.332	24.694	24.884	38.686	29.99	25.142
46.763	34.906	25.694	37.329	24.688	24.879	38.683	29.985	25.139
46.757	34.895	25.689	37.326	24.682	24.873	38.68	29.979	25.137
46.75	34.885	25.684	37.322	24.677	24.867	38.676	29.974	25.134
46.744	34.874	25.679	37.319	24.671	24.861	38.673	29.969	25.132
46.737	34.864	25.674	37.316	24.665	24.856	38.67	29.964	25.129
46.731	34.854	25.669	37.312	24.66	24.85	38.667	29.959	25.127
46.724	34.843	25.664	37.309	24.654	24.844	38.664	29.954	25.124
46.718	34.833	25.659	37.306	24.648	24.838	38.661	29.948	25.122
46.711	34.823	25.654	37.302	24.643	24.832	38.658	29.943	25.119
46.705	34.812	25.649	37.299	24.637	24.827	38.655	29.938	25.117
46.698	34.802	25.644	37.296	24.631	24.821	38.652	29.933	25.114
46.7	34.806	25.649	37.307	24.636	24.825	38.655	29.936	25.116
46.702	34.81	25.654	37.318	24.641	24.828	38.659	29.94	25.118
46.704	34.814	25.659	37.329	24.645	24.832	38.663	29.943	25.12
46.706	34.819	25.663	37.34	24.65	24.836	38.667	29.946	25.123
46.7	34.808	25.658	37.336	24.644	24.83	38.664	29.941	25.12
46.693	34.798	25.653	37.333	24.639	24.824	38.661	29.936	25.118
46.687	34.788	25.648	37.33	24.633	24.819	38.658	29.931	25.115
46.68	34.777	25.644	37.326	24.627	24.813	38.655	29.926	25.113
46.674	34.767	25.639	37.323	24.622	24.807	38.651	29.921	25.11
46.667	34.757	25.634	37.32	24.616	24.801	38.648	29.916	25.108
46.661	34.746	25.629	37.316	24.61	24.796	38.645	29.91	25.105
46.654	34.736	25.624	37.313	24.605	24.79	38.642	29.905	25.103
46.648	34.726	25.619	37.31	24.599	24.784	38.639	29.9	25.1
46.641	34.715	25.614	37.306	24.593	24.778	38.636	29.895	25.098
46.643	34.72	25.619	37.317	24.598	24.782	38.64	29.898	25.1
46.645	34.724	25.623	37.328	24.603	24.786	38.644	29.902	25.102
46.647	34.728	25.628	37.339	24.607	24.79	38.648	29.905	25.104
46.649	34.732	25.633	37.35	24.612	24.793	38.651	29.909	25.106
46.651	34.736	25.638	37.361	24.617	24.797	38.655	29.912	25.108
46.653	34.74	25.643	37.372	24.622	24.801	38.659	29.915	25.11
46.654	34.745	25.647	37.383	24.626	24.805	38.663	29.919	25.112
46.656	34.749	25.652	37.394	24.631	24.808	38.667	29.922	25.114
46.658	34.753	25.657	37.405	24.636	24.812	38.671	29.926	25.117
46.66	34.757	25.662	37.416	24.64	24.816	38.675	29.929	25.119
46.662	34.761	25.666	37.427	24.645	24.819	38.678	29.932	25.121
46.664	34.766	25.671	37.438	24.65	24.823	38.682	29.936	25.123
46.666	34.77	25.676	37.449	24.654	24.827	38.686	29.939	25.125
46.668	34.774	25.681	37.46	24.659	24.831	38.69	29.943	25.127
46.67	34.778	25.686	37.471	24.664	24.834	38.694	29.946	25.129
46.672	34.782	25.69	37.482	24.669	24.838	38.698	29.949	25.131
46.674	34.787	25.695	37.492	24.673	24.842	38.702	29.953	25.133
46.675	34.791	25.7	37.503	24.678	24.846	38.705	29.956	25.135
46.677	34.795	25.705	37.514	24.683	24.849	38.709	29.96	25.138
46.679	34.799	25.709	37.525	24.687	24.853	38.713	29.963	25.14
46.681	34.803	25.714	37.536	24.692	24.857	38.717	29.966	25.142
46.683	34.807	25.719	37.547	24.697	24.861	38.721	29.97	25.144
46.685	34.812	25.724	37.558	24.701	24.864	38.725	29.973	25.146
46.687	34.816	25.728	37.569	24.706	24.868	38.729	29.976	25.148
46.689	34.82	25.733	37.579	24.711	24.872	38.732	29.98	25.15
46.691	34.824	25.738	37.59	24.715	24.875	38.736	29.983	25.152
46.693	34.828	25.743	37.601	24.72	24.879	38.74	29.987	25.154
46.694	34.832	25.747	37.612	24.725	24.883	38.744	29.99	25.157
46.696	34.837	25.752	37.623	24.729	24.887	38.748	29.993	25.159
46.698	34.841	25.757	37.633	24.734	24.89	38.752	29.997	25.161
46.7	34.845	25.762	37.644	24.739	24.894	38.755	30	25.163
46.702	34.849	25.766	37.655	24.743	24.898	38.759	30.003	25.165
46.704	34.853	25.771	37.666	24.748	24.901	38.763	30.007	25.167
46.706	34.857	25.776	37.677	24.753	24.905	38.767	30.01	25.169
46.708	34.862	25.781	37.687	24.757	24.909	38.771	30.013	25.171
46.71	34.866	25.785	37.698	24.762	24.913	38.775	30.017	25.173
46.712	34.87	25.79	37.709	24.767	24.916	38.778	30.02	25.175
46.713	34.874	25.795	37.719	24.771	24.92	38.782	30.024	25.178
46.715	34.878	25.8	37.73	24.776	24.924	38.786	30.027	25.18
46.717	34.882	25.804	37.741	24.781	24.927	38.79	30.03	25.182
46.719	34.887	25.809	37.752	24.785	24.931	38.794	30.034	25.184
46.721	34.891	25.814	37.762	24.79	24.935	38.798	30.037	25.186
46.715	34.88	25.809	37.759	24.784	24.929	38.794	30.032	25.183
46.708	34.87	25.804	37.755	24.779	24.923	38.791	30.027	25.181
46.702	34.86	25.799	37.752	24.773	24.917	38.788	30.021	25.178
46.695	34.849	25.794	37.749	24.767	24.912	38.785	30.016	25.176
46.689	34.839	25.789	37.745	24.762	24.906	38.782	30.011	25.173
46.682	34.829	25.784	37.742	24.756	24.9	38.779	30.006	25.171
46.676	34.818	25.779	37.738	24.75	24.894	38.776	30.001	25.168
46.669	34.808	25.774	37.735	24.744	24.888	38.772	29.996	25.166
46.663	34.798	25.769	37.731	24.739	24.883	38.769	29.99	25.163
46.656	34.787	25.764	37.728	24.733	24.877	38.766	29.985	25.161
46.65	34.777	25.759	37.724	24.727	24.871	38.763	29.98	25.158
46.643	34.767	25.754	37.721	24.722	24.865	38.76	29.975	25.156
46.637	34.756	25.749	37.718	24.716	24.859	38.757	29.97	25.153
46.63	34.746	25.744	37.714	24.71	24.854	38.754	29.964	25.151
46.624	34.736	25.739	37.711	24.705	24.848	38.751	29.959	25.148
46.617	34.725	25.734	37.707	24.699	24.842	38.747	29.954	25.146
46.611	34.715	25.729	37.704	24.693	24.836	38.744	29.949	25.143
46.613	34.719	25.734	37.714	24.698	24.84	38.748	29.952	25.145
46.615	34.723	25.739	37.725	24.703	24.844	38.752	29.956	25.147
46.616	34.728	25.744	37.736	24.707	24.848	38.756	29.959	25.15
46.618	34.732	25.749	37.747	24.712	24.851	38.76	29.963	25.152
46.62	34.736	25.753	37.757	24.717	24.855	38.764	29.966	25.154
46.622	34.74	25.758	37.768	24.721	24.859	38.767	29.969	25.156
46.624	34.744	25.763	37.779	24.726	24.862	38.771	29.973	25.158
46.626	34.748	25.768	37.789	24.731	24.866	38.775	29.976	25.16
46.628	34.753	25.772	37.8	24.735	24.87	38.779	29.979	25.162
46.63	34.757	25.777	37.811	24.74	24.874	38.783	29.983	25.164
46.632	34.761	25.782	37.821	24.745	24.877	38.786	29.986	25.166
46.634	34.765	25.787	37.832	24.749	24.881	38.79	29.99	25.168
46.636	34.769	25.791	37.843	24.754	24.885	38.794	29.993	25.171
46.638	34.774	25.796	37.853	24.759	24.889	38.798	29.996	25.173
46.639	34.778	25.801	37.864	24.763	24.892	38.802	30	25.175
46.641	34.782	25.806	37.875	24.768	24.896	38.806	30.003	25.177
46.643	34.786	25.81	37.885	24.773	24.9	38.809	30.006	25.179
46.645	34.79	25.815	37.896	24.777	24.903	38.813	30.01	25.181
46.647	34.795	25.82	37.906	24.782	24.907	38.817	30.013	25.183
46.649	34.799	25.824	37.917	24.787	24.911	38.821	30.016	25.185
46.651	34.803	25.829	37.928	24.791	24.915	38.825	30.02	25.187
46.653	34.807	25.834	37.938	24.796	24.918	38.828	30.023	25.189
46.655	34.811	25.839	37.949	24.801	24.922	38.832	30.027	25.192
46.657	34.815	25.843	37.959	24.805	24.926	38.836	30.03	25.194
46.659	34.82	25.848	37.97	24.81	24.929	38.84	30.033	25.196
46.66	34.824	25.853	37.98	24.815	24.933	38.844	30.037	25.198
46.662	34.828	25.858	37.991	24.819	24.937	38.848	30.04	25.2
46.664	34.832	25.862	38.002	24.824	24.94	38.851	30.043	25.202
46.666	34.836	25.867	38.012	24.829	24.944	38.855	30.047	25.204
46.668	34.84	25.872	38.023	24.833	24.948	38.859	30.05	25.206
46.67	34.845	25.877	38.033	24.838	24.952	38.863	30.053	25.208
46.672	34.849	25.881	38.044	24.842	24.955	38.867	30.057	25.211
46.674	34.853	25.886	38.054	24.847	24.959	38.87	30.06	25.213
46.676	34.857	25.891	38.065	24.852	24.963	38.874	30.063	25.215
46.678	34.861	25.895	38.075	24.856	24.966	38.878	30.067	25.217
46.68	34.865	25.9	38.086	24.861	24.97	38.882	30.07	25.219
46.681	34.87	25.905	38.096	24.866	24.974	38.886	30.073	25.221
46.683	34.874	25.91	38.106	24.87	24.977	38.889	30.077	25.223
46.685	34.878	25.914	38.117	24.875	24.981	38.893	30.08	25.225
46.687	34.882	25.919	38.127	24.88	24.985	38.897	30.083	25.227
46.689	34.886	25.924	38.138	24.884	24.989	38.901	30.087	25.229
46.691	34.89	25.929	38.148	24.889	24.992	38.904	30.09	25.232
46.693	34.895	25.933	38.159	24.893	24.996	38.908	30.093	25.234
46.695	34.899	25.938	38.169	24.898	25	38.912	30.097	25.236
46.697	34.903	25.943	38.179	24.903	25.003	38.916	30.1	25.238
46.699	34.907	25.947	38.19	24.907	25.007	38.92	30.103	25.24
46.7	34.911	25.952	38.2	24.912	25.011	38.923	30.107	25.242
46.702	34.915	25.957	38.211	24.917	25.014	38.927	30.11	25.244
46.704	34.919	25.961	38.221	24.921	25.018	38.931	30.113	25.246
46.706	34.924	25.966	38.231	24.926	25.022	38.935	30.117	25.248
46.708	34.928	25.971	38.242	24.931	25.025	38.939	30.12	25.25
46.71	34.932	25.976	38.252	24.935	25.029	38.942	30.123	25.252
46.712	34.936	25.98	38.262	24.94	25.033	38.946	30.127	25.255
46.714	34.94	25.985	38.273	24.944	25.036	38.95	30.13	25.257
46.716	34.944	25.99	38.283	24.949	25.04	38.954	30.133	25.259
46.718	34.949	25.994	38.293	24.954	25.044	38.957	30.136	25.261
46.719	34.953	25.999	38.304	24.958	25.047	38.961	30.14	25.263
46.721	34.957	26.004	38.314	24.963	25.051	38.965	30.143	25.265
46.723	34.961	26.009	38.324	24.967	25.055	38.969	30.146	25.267
46.725	34.965	26.013	38.335	24.972	25.058	38.972	30.15	25.269
46.727	34.969	26.018	38.345	24.977	25.062	38.976	30.153	25.271
46.729	34.973	26.023	38.355	24.981	25.066	38.98	30.156	25.273
46.731	34.978	26.027	38.366	24.986	25.069	38.984	30.16	25.276
46.733	34.982	26.032	38.376	24.99	25.073	38.987	30.163	25.278
46.735	34.986	26.037	38.386	24.995	25.077	38.991	30.166	25.28
46.737	34.99	26.041	38.396	25	25.08	38.995	30.169	25.282
46.738	34.994	26.046	38.407	25.004	25.084	38.999	30.173	25.284
46.74	34.998	26.051	38.417	25.009	25.088	39.003	30.176	25.286
46.742	35.002	26.055	38.427	25.013	25.091	39.006	30.179	25.288
46.744	35.007	26.06	38.437	25.018	25.095	39.01	30.183	25.29
46.746	35.011	26.065	38.448	25.023	25.099	39.014	30.186	25.292
46.748	35.015	26.07	38.458	25.027	25.102	39.018	30.189	25.294
46.75	35.019	26.074	38.468	25.032	25.106	39.021	30.193	25.296
46.752	35.023	26.079	38.478	25.036	25.11	39.025	30.196	25.299
46.754	35.027	26.084	38.488	25.041	25.113	39.029	30.199	25.301
46.755	35.031	26.088	38.499	25.046	25.117	39.032	30.202	25.303
46.757	35.035	26.093	38.509	25.05	25.121	39.036	30.206	25.305
46.759	35.04	26.098	38.519	25.055	25.124	39.04	30.209	25.307
46.761	35.044	26.102	38.529	25.059	25.128	39.044	30.212	25.309
46.763	35.048	26.107	38.539	25.064	25.132	39.047	30.215	25.311
46.765	35.052	26.112	38.549	25.069	25.135	39.051	30.219	25.313
46.767	35.056	26.116	38.559	25.073	25.139	39.055	30.222	25.315
46.76	35.046	26.111	38.556	25.067	25.133	39.052	30.217	25.313
46.754	35.035	26.106	38.552	25.062	25.127	39.049	30.212	25.31
46.747	35.025	26.101	38.549	25.056	25.121	39.045	30.206	25.308
46.741	35.015	26.096	38.545	25.05	25.115	39.042	30.201	25.305
46.734	35.004	26.091	38.541	25.044	25.109	39.039	30.196	25.303
46.728	34.994	26.086	38.538	25.038	25.104	39.036	30.191	25.3
46.721	34.983	26.081	38.534	25.033	25.098	39.033	30.185	25.297
46.715	34.973	26.076	38.53	25.027	25.092	39.029	30.18	25.295
46.708	34.963	26.071	38.527	25.021	25.086	39.026	30.175	25.292
46.702	34.952	26.066	38.523	25.015	25.08	39.023	30.17	25.29
46.695	34.942	26.061	38.519	25.009	25.074	39.02	30.164	25.287
46.689	34.931	26.056	38.516	25.004	25.068	39.017	30.159	25.285
46.682	34.921	26.051	38.512	24.998	25.062	39.014	30.154	25.282
46.676	34.911	26.046	38.508	24.992	25.056	39.01	30.149	25.28
46.669	34.9	26.041	38.505	24.986	25.051	39.007	30.143	25.277
46.663	34.89	26.036	38.501	24.981	25.045	39.004	30.138	25.275
46.656	34.88	26.031	38.497	24.975	25.039	39.001	30.133	25.272
46.65	34.869	26.026	38.494	24.969	25.033	38.998	30.128	25.269
46.643	34.859	26.021	38.49	24.963	25.027	38.995	30.123	25.267
46.637	34.848	26.016	38.487	24.957	25.021	38.991	30.117	25.264
46.63	34.838	26.011	38.483	24.952	25.015	38.988	30.112	25.262
46.624	34.828	26.006	38.479	24.946	25.01	38.985	30.107	25.259
46.617	34.817	26.001	38.476	24.94	25.004	38.982	30.102	25.257
46.611	34.807	25.996	38.472	24.934	24.998	38.979	30.097	25.254
46.604	34.797	25.991	38.468	24.929	24.992	38.976	30.091	25.252
46.598	34.786	25.986	38.465	24.923	24.986	38.972	30.086	25.249
46.591	34.776	25.981	38.461	24.917	24.98	38.969	30.081	25.247
46.585	34.766	25.976	38.458	24.911	24.974	38.966	30.076	25.244
46.578	34.755	25.971	38.454	24.906	24.969	38.963	30.071	25.241
46.572	34.745	25.966	38.45	24.9	24.963	38.96	30.065	25.239
46.566	34.735	25.961	38.447	24.894	24.957	38.956	30.06	25.236
46.559	34.724	25.956	38.443	24.888	24.951	38.953	30.055	25.234
46.553	34.714	25.951	38.439	24.883	24.945	38.95	30.05	25.231
46.546	34.704	25.946	38.436	24.877	24.94	38.947	30.045	25.229
46.54	34.693	25.941	38.432	24.871	24.934	38.944	30.039	25.226
46.533	34.683	25.936	38.429	24.865	24.928	38.941	30.034	25.224
46.527	34.673	25.931	38.425	24.86	24.922	38.938	30.029	25.221
46.52	34.663	25.926	38.421	24.854	24.916	38.934	30.024	25.219
46.514	34.652	25.921	38.418	24.848	24.91	38.931	30.019	25.216
46.507	34.642	25.916	38.414	24.842	24.905	38.928	30.013	25.214
46.501	34.632	25.911	38.41	24.837	24.899	38.925	30.008	25.211
46.494	34.621	25.906	38.407	24.831	24.893	38.922	30.003	25.209
46.488	34.611	25.901	38.403	24.825	24.887	38.919	29.998	25.206
46.481	34.601	25.896	38.4	24.819	24.881	38.915	29.993	25.203
46.475	34.591	25.891	38.396	24.814	24.876	38.912	29.988	25.201
46.468	34.58	25.886	38.392	24.808	24.87	38.909	29.982	25.198
46.462	34.57	25.881	38.389	24.802	24.864	38.906	29.977	25.196
46.456	34.56	25.876	38.385	24.797	24.858	38.903	29.972	25.193
46.449	34.549	25.871	38.382	24.791	24.853	38.9	29.967	25.191
46.443	34.539	25.866	38.378	24.785	24.847	38.896	29.962	25.188
46.436	34.529	25.861	38.374	24.779	24.841	38.893	29.957	25.186
46.43	34.519	25.856	38.371	24.774	24.835	38.89	29.951	25.183
46.423	34.508	25.851	38.367	24.768	24.829	38.887	29.946	25.181
46.417	34.498	25.846	38.363	24.762	24.824	38.884	29.941	25.178
46.41	34.488	25.841	38.36	24.757	24.818	38.881	29.936	25.176
46.404	34.478	25.836	38.356	24.751	24.812	38.878	29.931	25.173
46.397	34.467	25.831	38.353	24.745	24.806	38.874	29.926	25.171
46.391	34.457	25.826	38.349	24.739	24.801	38.871	29.921	25.168
46.384	34.447	25.821	38.345	24.734	24.795	38.868	29.915	25.166
46.378	34.437	25.816	38.342	24.728	24.789	38.865	29.91	25.163
46.372	34.427	25.811	38.338	24.722	24.783	38.862	29.905	25.161
46.365	34.416	25.806	38.335	24.717	24.778	38.859	29.9	25.158
46.359	34.406	25.801	38.331	24.711	24.772	38.855	29.895	25.156
46.352	34.396	25.796	38.327	24.705	24.766	38.852	29.89	25.153
46.346	34.386	25.791	38.324	24.7	24.76	38.849	29.885	25.151
46.339	34.375	25.786	38.32	24.694	24.755	38.846	29.879	25.148
46.333	34.365	25.781	38.317	24.688	24.749	38.843	29.874	25.146
46.326	34.355	25.776	38.313	24.682	24.743	38.84	29.869	25.143
46.32	34.345	25.771	38.31	24.677	24.738	38.837	29.864	25.141
46.314	34.335	25.766	38.306	24.671	24.732	38.833	29.859	25.138
46.307	34.324	25.761	38.302	24.665	24.726	38.83	29.854	25.135
46.301	34.314	25.756	38.299	24.66	24.72	38.827	29.849	25.133
46.294	34.304	25.751	38.295	24.654	24.715	38.824	29.843	25.13
46.288	34.294	25.746	38.292	24.648	24.709	38.821	29.838	25.128
46.281	34.284	25.741	38.288	24.643	24.703	38.818	29.833	25.125
46.275	34.274	25.736	38.284	24.637	24.698	38.815	29.828	25.123
46.268	34.263	25.732	38.281	24.631	24.692	38.811	29.823	25.12
46.262	34.253	25.727	38.277	24.626	24.686	38.808	29.818	25.118
46.256	34.243	25.722	38.274	24.62	24.681	38.805	29.813	25.115
46.249	34.233	25.717	38.27	24.614	24.675	38.802	29.808	25.113
46.243	34.223	25.712	38.267	24.609	24.669	38.799	29.803	25.11
46.236	34.213	25.707	38.263	24.603	24.663	38.796	29.797	25.108
46.23	34.202	25.702	38.259	24.597	24.658	38.793	29.792	25.105
46.223	34.192	25.697	38.256	24.592	24.652	38.789	29.787	25.103
46.217	34.182	25.692	38.252	24.586	24.646	38.786	29.782	25.1
46.211	34.172	25.687	38.249	24.58	24.641	38.783	29.777	25.098
46.204	34.162	25.682	38.245	24.575	24.635	38.78	29.772	25.095
46.198	34.152	25.677	38.241	24.569	24.629	38.777	29.767	25.093
46.191	34.141	25.672	38.238	24.563	24.624	38.774	29.762	25.09
46.185	34.131	25.667	38.234	24.558	24.618	38.771	29.757	25.088
46.178	34.121	25.662	38.231	24.552	24.612	38.768	29.751	25.085
46.172	34.111	25.657	38.227	24.546	24.607	38.764	29.746	25.083
46.166	34.101	25.652	38.224	24.541	24.601	38.761	29.741	25.08
46.159	34.091	25.647	38.22	24.535	24.595	38.758	29.736	25.078
46.153	34.081	25.642	38.216	24.529	24.59	38.755	29.731	25.075
46.146	34.071	25.637	38.213	24.524	24.584	38.752	29.726	25.073
46.14	34.06	25.633	38.209	24.518	24.578	38.749	29.721	25.07
46.134	34.05	25.628	38.206	24.513	24.573	38.746	29.716	25.068
46.127	34.04	25.623	38.202	24.507	24.567	38.743	29.711	25.066
46.121	34.03	25.618	38.199	24.501	24.562	38.739	29.706	25.063
46.114	34.02	25.613	38.195	24.496	24.556	38.736	29.701	25.061
46.108	34.01	25.608	38.192	24.49	24.55	38.733	29.696	25.058
46.101	34	25.603	38.188	24.484	24.545	38.73	29.69	25.056
46.095	33.99	25.598	38.184	24.479	24.539	38.727	29.685	25.053
46.089	33.98	25.593	38.181	24.473	24.533	38.724	29.68	25.051
46.082	33.97	25.588	38.177	24.468	24.528	38.721	29.675	25.048
46.076	33.959	25.583	38.174	24.462	24.522	38.718	29.67	25.046
46.069	33.949	25.578	38.17	24.456	24.517	38.714	29.665	25.043
46.063	33.939	25.573	38.167	24.451	24.511	38.711	29.66	25.041
46.057	33.929	25.568	38.163	24.445	24.505	38.708	29.655	25.038
46.05	33.919	25.563	38.16	24.439	24.5	38.705	29.65	25.036
46.044	33.909	25.559	38.156	24.434	24.494	38.702	29.645	25.033
46.037	33.899	25.554	38.152	24.428	24.489	38.699	29.64	25.031
46.031	33.889	25.549	38.149	24.423	24.483	38.696	29.635	25.028
46.025	33.879	25.544	38.145	24.417	24.477	38.693	29.63	25.026
46.018	33.869	25.539	38.142	24.411	24.472	38.689	29.625	25.023
46.012	33.859	25.534	38.138	24.406	24.466	38.686	29.62	25.021
46.005	33.849	25.529	38.135	24.4	24.461	38.683	29.615	25.018
45.999	33.839	25.524	38.131	24.395	24.455	38.68	29.609	25.016
45.993	33.829	25.519	38.128	24.389	24.449	38.677	29.604	25.013
45.986	33.819	25.514	38.124	24.383	24.444	38.674	29.599	25.011
45.98	33.809	25.509	38.12	24.378	24.438	38.671	29.594	25.008
45.973	33.799	25.504	38.117	24.372	24.433	38.668	29.589	25.006
45.967	33.788	25.5	38.113	24.367	24.427	38.665	29.584	25.003
45.961	33.778	25.495	38.11	24.361	24.422	38.661	29.579	25.001
45.954	33.768	25.49	38.106	24.355	24.416	38.658	29.574	24.999
45.948	33.758	25.485	38.103	24.35	24.41	38.655	29.569	24.996
45.941	33.748	25.48	38.099	24.344	24.405	38.652	29.564	24.994
45.935	33.738	25.475	38.096	24.339	24.399	38.649	29.559	24.991
45.929	33.728	25.47	38.092	24.333	24.394	38.646	29.554	24.989
45.922	33.718	25.465	38.089	24.327	24.388	38.643	29.549	24.986
45.916	33.708	25.46	38.085	24.322	24.383	38.64	29.544	24.984
45.909	33.698	25.455	38.082	24.316	24.377	38.637	29.539	24.981
45.903	33.688	25.45	38.078	24.311	24.372	38.633	29.534	24.979
45.897	33.678	25.446	38.074	24.305	24.366	38.63	29.529	24.976
45.89	33.668	25.441	38.071	24.3	24.36	38.627	29.524	24.974
45.884	33.658	25.436	38.067	24.294	24.355	38.624	29.519	24.971
45.878	33.648	25.431	38.064	24.288	24.349	38.621	29.514	24.969
45.871	33.638	25.426	38.06	24.283	24.344	38.618	29.509	24.966
45.865	33.628	25.421	38.057	24.277	24.338	38.615	29.504	24.964
45.858	33.618	25.416	38.053	24.272	24.333	38.612	29.499	24.962
45.852	33.608	25.411	38.05	24.266	24.327	38.609	29.494	24.959
45.846	33.598	25.406	38.046	24.261	24.322	38.606	29.489	24.957
45.839	33.588	25.402	38.043	24.255	24.316	38.602	29.484	24.954
45.833	33.578	25.397	38.039	24.249	24.311	38.599	29.479	24.952
45.826	33.569	25.392	38.036	24.244	24.305	38.596	29.474	24.949
45.82	33.559	25.387	38.032	24.238	24.3	38.593	29.469	24.947
45.814	33.549	25.382	38.029	24.233	24.294	38.59	29.464	24.944
45.807	33.539	25.377	38.025	24.227	24.289	38.587	29.459	24.942
45.801	33.529	25.372	38.022	24.222	24.283	38.584	29.454	24.939
45.795	33.519	25.367	38.018	24.216	24.278	38.581	29.449	24.937
45.788	33.509	25.362	38.015	24.211	24.272	38.578	29.444	24.935
45.782	33.499	25.358	38.011	24.205	24.267	38.575	29.439	24.932
45.776	33.489	25.353	38.008	24.199	24.261	38.571	29.434	24.93
45.769	33.479	25.348	38.004	24.194	24.256	38.568	29.429	24.927
45.763	33.469	25.343	38	24.188	24.25	38.565	29.424	24.925
45.756	33.459	25.338	37.997	24.183	24.245	38.562	29.419	24.922
45.75	33.449	25.333	37.993	24.177	24.239	38.559	29.414	24.92
45.744	33.439	25.328	37.99	24.172	24.234	38.556	29.409	24.917
45.737	33.429	25.323	37.986	24.166	24.228	38.553	29.404	24.915
45.731	33.419	25.318	37.983	24.161	24.223	38.55	29.399	24.912
45.733	33.424	25.323	37.993	24.165	24.227	38.554	29.402	24.915
45.735	33.428	25.328	38.004	24.17	24.231	38.558	29.406	24.917
45.737	33.433	25.333	38.015	24.175	24.235	38.561	29.41	24.919
45.739	33.437	25.338	38.025	24.18	24.238	38.565	29.413	24.921
45.741	33.442	25.343	38.036	24.185	24.242	38.569	29.417	24.923
45.744	33.446	25.348	38.046	24.19	24.246	38.573	29.421	24.925
45.746	33.45	25.352	38.057	24.194	24.25	38.577	29.424	24.927
45.739	33.441	25.348	38.053	24.189	24.245	38.574	29.419	24.925
45.733	33.431	25.343	38.05	24.183	24.239	38.571	29.414	24.922
45.727	33.421	25.338	38.046	24.178	24.234	38.568	29.409	24.92
45.72	33.411	25.333	38.042	24.172	24.228	38.565	29.404	24.918
45.714	33.401	25.328	38.039	24.167	24.223	38.562	29.399	24.915
45.707	33.391	25.323	38.035	24.161	24.217	38.558	29.394	24.913
45.701	33.381	25.318	38.032	24.156	24.212	38.555	29.389	24.91
45.695	33.371	25.313	38.028	24.15	24.206	38.552	29.384	24.908
45.688	33.361	25.309	38.025	24.145	24.201	38.549	29.379	24.905
45.682	33.351	25.304	38.021	24.139	24.195	38.546	29.374	24.903
45.676	33.341	25.299	38.018	24.134	24.19	38.543	29.369	24.9
45.669	33.332	25.294	38.014	24.128	24.185	38.54	29.364	24.898
45.663	33.322	25.289	38.011	24.123	24.179	38.537	29.359	24.895
45.657	33.312	25.284	38.007	24.117	24.174	38.534	29.354	24.893
45.65	33.302	25.279	38.004	24.111	24.168	38.531	29.349	24.891
45.644	33.292	25.274	38	24.106	24.163	38.528	29.345	24.888
45.638	33.282	25.27	37.997	24.1	24.157	38.525	29.34	24.886
45.631	33.272	25.265	37.993	24.095	24.152	38.521	29.335	24.883
45.625	33.262	25.26	37.99	24.089	24.146	38.518	29.33	24.881
45.619	33.253	25.255	37.986	24.084	24.141	38.515	29.325	24.878
45.612	33.243	25.25	37.983	24.078	24.136	38.512	29.32	24.876
45.606	33.233	25.245	37.979	24.073	24.13	38.509	29.315	24.874
45.599	33.223	25.24	37.976	24.067	24.125	38.506	29.31	24.871
45.593	33.213	25.236	37.972	24.062	24.119	38.503	29.305	24.869
45.587	33.203	25.231	37.969	24.056	24.114	38.5	29.3	24.866
45.58	33.193	25.226	37.965	24.051	24.108	38.497	29.295	24.864
45.574	33.184	25.221	37.962	24.045	24.103	38.494	29.29	24.861
45.568	33.174	25.216	37.958	24.04	24.098	38.491	29.285	24.859
45.561	33.164	25.211	37.955	24.034	24.092	38.488	29.28	24.856
45.555	33.154	25.206	37.951	24.029	24.087	38.484	29.275	24.854
45.549	33.144	25.202	37.948	24.023	24.081	38.481	29.27	24.852
45.542	33.134	25.197	37.944	24.018	24.076	38.478	29.265	24.849
45.536	33.124	25.192	37.941	24.012	24.071	38.475	29.26	24.847
45.53	33.115	25.187	37.937	24.007	24.065	38.472	29.255	24.844
45.523	33.105	25.182	37.934	24.001	24.06	38.469	29.25	24.842
45.517	33.095	25.177	37.93	23.996	24.054	38.466	29.246	24.839
45.511	33.085	25.172	37.927	23.99	24.049	38.463	29.241	24.837
45.504	33.075	25.168	37.923	23.985	24.044	38.46	29.236	24.835
45.498	33.066	25.163	37.92	23.979	24.038	38.457	29.231	24.832
45.492	33.056	25.158	37.916	23.974	24.033	38.454	29.226	24.83
45.485	33.046	25.153	37.913	23.969	24.028	38.451	29.221	24.827
45.479	33.036	25.148	37.909	23.963	24.022	38.448	29.216	24.825
45.473	33.026	25.143	37.906	23.958	24.017	38.444	29.211	24.822
45.466	33.017	25.139	37.902	23.952	24.011	38.441	29.206	24.82
45.46	33.007	25.134	37.899	23.947	24.006	38.438	29.201	24.818
45.454	32.997	25.129	37.895	23.941	24.001	38.435	29.196	24.815
45.448	32.987	25.124	37.892	23.936	23.995	38.432	29.191	24.813
45.441	32.977	25.119	37.888	23.93	23.99	38.429	29.187	24.81
45.435	32.968	25.114	37.885	23.925	23.985	38.426	29.182	24.808
45.429	32.958	25.11	37.881	23.919	23.979	38.423	29.177	24.806
45.422	32.948	25.105	37.878	23.914	23.974	38.42	29.172	24.803
45.416	32.938	25.1	37.874	23.908	23.969	38.417	29.167	24.801
45.41	32.928	25.095	37.871	23.903	23.963	38.414	29.162	24.798
45.403	32.919	25.09	37.867	23.897	23.958	38.411	29.157	24.796
45.397	32.909	25.085	37.864	23.892	23.953	38.408	29.152	24.793
45.391	32.899	25.081	37.86	23.887	23.947	38.405	29.147	24.791
45.384	32.889	25.076	37.857	23.881	23.942	38.401	29.142	24.789
45.378	32.88	25.071	37.853	23.876	23.937	38.398	29.137	24.786
45.372	32.87	25.066	37.85	23.87	23.931	38.395	29.133	24.784
45.365	32.86	25.061	37.846	23.865	23.926	38.392	29.128	24.781
45.359	32.85	25.056	37.843	23.859	23.921	38.389	29.123	24.779
45.353	32.841	25.052	37.84	23.854	23.915	38.386	29.118	24.777
45.346	32.831	25.047	37.836	23.848	23.91	38.383	29.113	24.774
45.34	32.821	25.042	37.833	23.843	23.905	38.38	29.108	24.772
45.334	32.811	25.037	37.829	23.838	23.899	38.377	29.103	24.769
45.328	32.802	25.032	37.826	23.832	23.894	38.374	29.098	24.767
45.321	32.792	25.027	37.822	23.827	23.889	38.371	29.093	24.765
45.315	32.782	25.023	37.819	23.821	23.883	38.368	29.089	24.762
45.309	32.773	25.018	37.815	23.816	23.878	38.365	29.084	24.76
45.302	32.763	25.013	37.812	23.81	23.873	38.362	29.079	24.757
45.296	32.753	25.008	37.808	23.805	23.867	38.359	29.074	24.755
45.29	32.743	25.003	37.805	23.799	23.862	38.356	29.069	24.752
45.283	32.734	24.999	37.801	23.794	23.857	38.353	29.064	24.75
45.277	32.724	24.994	37.798	23.789	23.852	38.349	29.059	24.748
45.271	32.714	24.989	37.794	23.783	23.846	38.346	29.054	24.745
45.265	32.705	24.984	37.791	23.778	23.841	38.343	29.05	24.743
45.258	32.695	24.979	37.788	23.772	23.836	38.34	29.045	24.74
45.252	32.685	24.975	37.784	23.767	23.83	38.337	29.04	24.738
45.246	32.675	24.97	37.781	23.762	23.825	38.334	29.035	24.736
45.239	32.666	24.965	37.777	23.756	23.82	38.331	29.03	24.733
45.233	32.656	24.96	37.774	23.751	23.815	38.328	29.025	24.731
45.227	32.646	24.955	37.77	23.745	23.809	38.325	29.02	24.728
45.221	32.637	24.951	37.767	23.74	23.804	38.322	29.016	24.726
45.214	32.627	24.946	37.763	23.734	23.799	38.319	29.011	24.724
45.208	32.617	24.941	37.76	23.729	23.793	38.316	29.006	24.721
45.202	32.608	24.936	37.756	23.724	23.788	38.313	29.001	24.719
45.195	32.598	24.931	37.753	23.718	23.783	38.31	28.996	24.717
45.189	32.588	24.927	37.75	23.713	23.778	38.307	28.991	24.714
45.183	32.579	24.922	37.746	23.707	23.772	38.304	28.986	24.712
45.177	32.569	24.917	37.743	23.702	23.767	38.301	28.982	24.709
45.17	32.559	24.912	37.739	23.697	23.762	38.298	28.977	24.707
45.164	32.55	24.907	37.736	23.691	23.757	38.295	28.972	24.705
45.158	32.54	24.903	37.732	23.686	23.751	38.292	28.967	24.702
45.151	32.53	24.898	37.729	23.68	23.746	38.289	28.962	24.7
45.145	32.521	24.893	37.725	23.675	23.741	38.285	28.957	24.697
45.139	32.511	24.888	37.722	23.67	23.736	38.282	28.953	24.695
45.133	32.501	24.883	37.718	23.664	23.731	38.279	28.948	24.693
45.126	32.492	24.879	37.715	23.659	23.725	38.276	28.943	24.69
45.12	32.482	24.874	37.712	23.654	23.72	38.273	28.938	24.688
45.114	32.473	24.869	37.708	23.648	23.715	38.27	28.933	24.685
45.107	32.463	24.864	37.705	23.643	23.71	38.267	28.928	24.683
45.101	32.453	24.86	37.701	23.637	23.704	38.264	28.924	24.681
45.103	32.458	24.864	37.712	23.642	23.708	38.268	28.927	24.683
45.106	32.463	24.869	37.723	23.647	23.712	38.272	28.931	24.685
45.108	32.467	24.874	37.733	23.652	23.717	38.276	28.935	24.687
45.11	32.472	24.879	37.744	23.657	23.721	38.28	28.939	24.689
45.112	32.476	24.884	37.755	23.662	23.725	38.284	28.943	24.691
45.114	32.481	24.889	37.766	23.667	23.729	38.288	28.946	24.694
45.117	32.486	24.894	37.776	23.672	23.733	38.292	28.95	24.696
45.11	32.476	24.889	37.773	23.667	23.728	38.289	28.945	24.693
45.104	32.466	24.885	37.769	23.661	23.722	38.286	28.941	24.691
45.098	32.457	24.88	37.766	23.656	23.717	38.283	28.936	24.688
45.092	32.447	24.875	37.762	23.651	23.712	38.28	28.931	24.686
45.085	32.438	24.87	37.759	23.645	23.707	38.277	28.926	24.684
45.079	32.428	24.865	37.756	23.64	23.701	38.274	28.921	24.681
45.073	32.418	24.861	37.752	23.635	23.696	38.271	28.916	24.679
45.066	32.409	24.856	37.749	23.629	23.691	38.268	28.912	24.677
45.06	32.399	24.851	37.745	23.624	23.686	38.265	28.907	24.674
45.054	32.389	24.846	37.742	23.618	23.681	38.262	28.902	24.672
45.048	32.38	24.841	37.738	23.613	23.675	38.259	28.897	24.669
45.041	32.37	24.837	37.735	23.608	23.67	38.256	28.892	24.667
45.035	32.361	24.832	37.731	23.602	23.665	38.253	28.887	24.665
45.029	32.351	24.827	37.728	23.597	23.66	38.25	28.883	24.662
45.023	32.341	24.822	37.725	23.592	23.655	38.247	28.878	24.66
45.016	32.332	24.818	37.721	23.586	23.649	38.244	28.873	24.658
45.01	32.322	24.813	37.718	23.581	23.644	38.24	28.868	24.655
45.004	32.313	24.808	37.714	23.575	23.639	38.237	28.863	24.653
44.998	32.303	24.803	37.711	23.57	23.634	38.234	28.859	24.65
44.991	32.294	24.799	37.707	23.565	23.629	38.231	28.854	24.648
44.985	32.284	24.794	37.704	23.559	23.623	38.228	28.849	24.646
44.979	32.274	24.789	37.7	23.554	23.618	38.225	28.844	24.643
44.973	32.265	24.784	37.697	23.549	23.613	38.222	28.839	24.641
44.966	32.255	24.779	37.694	23.543	23.608	38.219	28.835	24.638
44.96	32.246	24.775	37.69	23.538	23.603	38.216	28.83	24.636
44.954	32.236	24.77	37.687	23.533	23.598	38.213	28.825	24.634
44.948	32.227	24.765	37.683	23.527	23.592	38.21	28.82	24.631
44.941	32.217	24.76	37.68	23.522	23.587	38.207	28.815	24.629
44.935	32.208	24.756	37.676	23.517	23.582	38.204	28.811	24.627
44.929	32.198	24.751	37.673	23.511	23.577	38.201	28.806	24.624
44.923	32.188	24.746	37.67	23.506	23.572	38.198	28.801	24.622
44.916	32.179	24.741	37.666	23.501	23.567	38.195	28.796	24.62
44.91	32.169	24.737	37.663	23.495	23.561	38.192	28.791	24.617
44.912	32.174	24.742	37.673	23.5	23.566	38.196	28.795	24.619
44.915	32.179	24.747	37.684	23.505	23.57	38.2	28.799	24.621
44.917	32.183	24.752	37.695	23.51	23.574	38.204	28.803	24.624
44.919	32.188	24.756	37.706	23.515	23.578	38.208	28.807	24.626
44.921	32.193	24.761	37.716	23.52	23.582	38.212	28.811	24.628
44.924	32.197	24.766	37.727	23.525	23.586	38.216	28.815	24.63
44.917	32.188	24.762	37.724	23.52	23.581	38.213	28.81	24.628
44.911	32.178	24.757	37.72	23.515	23.576	38.21	28.805	24.625
44.905	32.169	24.752	37.717	23.509	23.57	38.207	28.8	24.623
44.899	32.159	24.747	37.713	23.504	23.565	38.204	28.796	24.621
44.892	32.15	24.743	37.71	23.499	23.56	38.201	28.791	24.618
44.886	32.14	24.738	37.706	23.493	23.555	38.198	28.786	24.616
44.88	32.131	24.733	37.703	23.488	23.55	38.195	28.781	24.613
44.874	32.121	24.728	37.7	23.483	23.545	38.192	28.776	24.611
44.867	32.112	24.724	37.696	23.477	23.54	38.189	28.772	24.609
44.861	32.102	24.719	37.693	23.472	23.534	38.186	28.767	24.606
44.863	32.107	24.724	37.703	23.477	23.539	38.19	28.771	24.609
44.866	32.111	24.729	37.714	23.482	23.543	38.194	28.775	24.611
44.868	32.116	24.734	37.725	23.487	23.547	38.198	28.778	24.613
44.87	32.121	24.739	37.736	23.492	23.551	38.202	28.782	24.615
44.872	32.126	24.744	37.746	23.497	23.555	38.206	28.786	24.617
44.875	32.13	24.749	37.757	23.502	23.559	38.21	28.79	24.619
44.877	32.135	24.754	37.768	23.507	23.563	38.214	28.794	24.621
44.879	32.14	24.759	37.778	23.512	23.567	38.218	28.798	24.624
44.881	32.144	24.764	37.789	23.517	23.571	38.222	28.802	24.626
44.884	32.149	24.769	37.8	23.522	23.575	38.226	28.806	24.628
44.886	32.154	24.774	37.811	23.527	23.58	38.23	28.809	24.63
44.888	32.158	24.778	37.821	23.532	23.584	38.234	28.813	24.632
44.89	32.163	24.783	37.832	23.537	23.588	38.238	28.817	24.634
44.893	32.168	24.788	37.842	23.542	23.592	38.242	28.821	24.636
44.895	32.172	24.793	37.853	23.547	23.596	38.246	28.825	24.639
44.897	32.177	24.798	37.864	23.552	23.6	38.25	28.829	24.641
44.899	32.182	24.803	37.874	23.557	23.604	38.254	28.833	24.643
44.902	32.186	24.808	37.885	23.562	23.608	38.258	28.836	24.645
44.904	32.191	24.813	37.896	23.567	23.612	38.262	28.84	24.647
44.906	32.196	24.818	37.906	23.572	23.616	38.266	28.844	24.649
44.908	32.2	24.823	37.917	23.577	23.62	38.27	28.848	24.651
44.911	32.205	24.828	37.927	23.582	23.624	38.274	28.852	24.654
44.913	32.21	24.833	37.938	23.587	23.628	38.278	28.856	24.656
44.915	32.214	24.838	37.949	23.592	23.633	38.282	28.86	24.658
44.917	32.219	24.843	37.959	23.597	23.637	38.286	28.863	24.66
44.92	32.224	24.848	37.97	23.602	23.641	38.29	28.867	24.662
44.922	32.228	24.853	37.98	23.607	23.645	38.294	28.871	24.664
44.924	32.233	24.858	37.991	23.612	23.649	38.298	28.875	24.666
44.926	32.238	24.863	38.001	23.617	23.653	38.302	28.879	24.669
44.929	32.242	24.868	38.012	23.622	23.657	38.306	28.883	24.671
44.931	32.247	24.873	38.022	23.627	23.661	38.31	28.886	24.673
44.933	32.252	24.878	38.033	23.632	23.665	38.314	28.89	24.675
44.935	32.256	24.883	38.043	23.637	23.669	38.318	28.894	24.677
44.938	32.261	24.887	38.054	23.642	23.673	38.322	28.898	24.679
44.94	32.266	24.892	38.064	23.647	23.677	38.326	28.902	24.681
44.942	32.27	24.897	38.075	23.652	23.681	38.33	28.906	24.684
44.944	32.275	24.902	38.085	23.657	23.685	38.334	28.909	24.686
44.947	32.28	24.907	38.096	23.662	23.689	38.338	28.913	24.688
44.949	32.284	24.912	38.106	23.667	23.694	38.342	28.917	24.69
44.951	32.289	24.917	38.117	23.672	23.698	38.346	28.921	24.692
44.953	32.294	24.922	38.127	23.677	23.702	38.35	28.925	24.694
44.956	32.298	24.927	38.138	23.682	23.706	38.354	28.928	24.696
44.958	32.303	24.932	38.148	23.687	23.71	38.358	28.932	24.699
44.96	32.308	24.937	38.158	23.692	23.714	38.362	28.936	24.701
44.962	32.312	24.942	38.169	23.697	23.718	38.366	28.94	24.703
44.964	32.317	24.947	38.179	23.702	23.722	38.37	28.944	24.705
44.967	32.322	24.952	38.19	23.706	23.726	38.374	28.948	24.707
44.969	32.326	24.957	38.2	23.711	23.73	38.378	28.951	24.709
44.971	32.331	24.961	38.21	23.716	23.734	38.381	28.955	24.711
44.973	32.336	24.966	38.221	23.721	23.738	38.385	28.959	24.713
44.976	32.34	24.971	38.231	23.726	23.742	38.389	28.963	24.716
44.978	32.345	24.976	38.242	23.731	23.746	38.393	28.967	24.718
44.98	32.35	24.981	38.252	23.736	23.75	38.397	28.97	24.72
44.982	32.354	24.986	38.262	23.741	23.754	38.401	28.974	24.722
44.985	32.359	24.991	38.273	23.746	23.758	38.405	28.978	24.724
44.987	32.363	24.996	38.283	23.751	23.762	38.409	28.982	24.726
44.989	32.368	25.001	38.293	23.756	23.766	38.413	28.986	24.728
44.991	32.373	25.006	38.304	23.761	23.77	38.417	28.989	24.731
44.994	32.377	25.011	38.314	23.766	23.774	38.421	28.993	24.733
44.996	32.382	25.016	38.324	23.771	23.778	38.425	28.997	24.735
44.998	32.387	25.021	38.334	23.776	23.782	38.429	29.001	24.737
45	32.391	25.025	38.345	23.781	23.787	38.433	29.004	24.739
45.002	32.396	25.03	38.355	23.786	23.791	38.437	29.008	24.741
45.005	32.401	25.035	38.365	23.791	23.795	38.441	29.012	24.743
45.007	32.405	25.04	38.376	23.796	23.799	38.445	29.016	24.746
45.009	32.41	25.045	38.386	23.8	23.803	38.449	29.02	24.748
45.011	32.414	25.05	38.396	23.805	23.807	38.453	29.023	24.75
45.014	32.419	25.055	38.406	23.81	23.811	38.456	29.027	24.752
45.016	32.424	25.06	38.417	23.815	23.815	38.46	29.031	24.754
45.018	32.428	25.065	38.427	23.82	23.819	38.464	29.035	24.756
45.02	32.433	25.07	38.437	23.825	23.823	38.468	29.038	24.758
45.022	32.438	25.074	38.447	23.83	23.827	38.472	29.042	24.761
45.025	32.442	25.079	38.457	23.835	23.831	38.476	29.046	24.763
45.027	32.447	25.084	38.468	23.84	23.835	38.48	29.05	24.765
45.029	32.451	25.089	38.478	23.845	23.839	38.484	29.053	24.767
45.031	32.456	25.094	38.488	23.85	23.843	38.488	29.057	24.769
45.034	32.461	25.099	38.498	23.855	23.847	38.492	29.061	24.771
45.036	32.465	25.104	38.508	23.86	23.851	38.496	29.065	24.773
45.038	32.47	25.109	38.519	23.864	23.855	38.5	29.069	24.775
45.04	32.475	25.114	38.529	23.869	23.859	38.504	29.072	24.778
45.042	32.479	25.119	38.539	23.874	23.863	38.508	29.076	24.78
45.045	32.484	25.123	38.549	23.879	23.867	38.511	29.08	24.782
45.047	32.488	25.128	38.559	23.884	23.871	38.515	29.084	24.784
45.049	32.493	25.133	38.569	23.889	23.875	38.519	29.087	24.786
45.051	32.498	25.138	38.579	23.894	23.879	38.523	29.091	24.788
45.054	32.502	25.143	38.59	23.899	23.883	38.527	29.095	24.79
45.056	32.507	25.148	38.6	23.904	23.887	38.531	29.099	24.793
45.058	32.512	25.153	38.61	23.909	23.891	38.535	29.102	24.795
45.06	32.516	25.158	38.62	23.914	23.895	38.539	29.106	24.797
45.062	32.521	25.163	38.63	23.918	23.899	38.543	29.11	24.799
45.065	32.525	25.167	38.64	23.923	23.903	38.547	29.113	24.801
45.067	32.53	25.172	38.65	23.928	23.907	38.551	29.117	24.803
45.069	32.535	25.177	38.66	23.933	23.911	38.554	29.121	24.805
45.071	32.539	25.182	38.67	23.938	23.915	38.558	29.125	24.807
45.074	32.544	25.187	38.68	23.943	23.919	38.562	29.128	24.81
45.076	32.548	25.192	38.69	23.948	23.923	38.566	29.132	24.812
45.078	32.553	25.197	38.7	23.953	23.927	38.57	29.136	24.814
45.08	32.558	25.202	38.71	23.958	23.931	38.574	29.14	24.816
45.082	32.562	25.206	38.72	23.962	23.935	38.578	29.143	24.818
45.085	32.567	25.211	38.731	23.967	23.939	38.582	29.147	24.82
45.087	32.571	25.216	38.741	23.972	23.943	38.586	29.151	24.822
45.089	32.576	25.221	38.751	23.977	23.947	38.59	29.154	24.824
45.091	32.581	25.226	38.761	23.982	23.951	38.593	29.158	24.827
45.093	32.585	25.231	38.771	23.987	23.955	38.597	29.162	24.829
45.087	32.576	25.226	38.767	23.981	23.949	38.594	29.157	24.826
45.081	32.566	25.221	38.763	23.976	23.944	38.591	29.152	24.824
45.075	32.556	25.216	38.759	23.97	23.939	38.588	29.147	24.821
45.068	32.547	25.211	38.756	23.965	23.933	38.585	29.142	24.819
45.062	32.537	25.207	38.752	23.96	23.928	38.582	29.137	24.817
45.056	32.527	25.202	38.748	23.954	23.923	38.579	29.133	24.814
45.05	32.518	25.197	38.745	23.949	23.917	38.576	29.128	24.812
45.043	32.508	25.192	38.741	23.943	23.912	38.573	29.123	24.809
45.037	32.498	25.187	38.737	23.938	23.907	38.569	29.118	24.807
45.031	32.489	25.182	38.733	23.932	23.901	38.566	29.113	24.805
45.025	32.479	25.177	38.73	23.927	23.896	38.563	29.108	24.802
45.018	32.47	25.173	38.726	23.921	23.891	38.56	29.103	24.8
45.012	32.46	25.168	38.722	23.916	23.886	38.557	29.098	24.797
45.006	32.45	25.163	38.719	23.91	23.88	38.554	29.093	24.795
45	32.441	25.158	38.715	23.905	23.875	38.551	29.089	24.792
44.993	32.431	25.153	38.711	23.899	23.87	38.548	29.084	24.79
44.987	32.421	25.148	38.708	23.894	23.864	38.545	29.079	24.788
44.981	32.412	25.144	38.704	23.888	23.859	38.542	29.074	24.785
44.974	32.402	25.139	38.7	23.883	23.854	38.539	29.069	24.783
44.968	32.393	25.134	38.697	23.878	23.848	38.535	29.064	24.78
44.962	32.383	25.129	38.693	23.872	23.843	38.532	29.059	24.778
44.956	32.373	25.124	38.689	23.867	23.838	38.529	29.054	24.776
44.949	32.364	25.119	38.686	23.861	23.833	38.526	29.05	24.773
44.943	32.354	25.114	38.682	23.856	23.827	38.523	29.045	24.771
44.937	32.345	25.11	38.678	23.85	23.822	38.52	29.04	24.768
44.931	32.335	25.105	38.674	23.845	23.817	38.517	29.035	24.766
44.924	32.325	25.1	38.671	23.839	23.812	38.514	29.03	24.764
44.918	32.316	25.095	38.667	23.834	23.806	38.511	29.025	24.761
44.912	32.306	25.09	38.663	23.829	23.801	38.508	29.02	24.759
44.906	32.297	25.086	38.66	23.823	23.796	38.505	29.016	24.756
44.899	32.287	25.081	38.656	23.818	23.79	38.501	29.011	24.754
44.893	32.277	25.076	38.652	23.812	23.785	38.498	29.006	24.751
44.887	32.268	25.071	38.649	23.807	23.78	38.495	29.001	24.749
44.881	32.258	25.066	38.645	23.801	23.775	38.492	28.996	24.747
44.875	32.249	25.061	38.641	23.796	23.769	38.489	28.991	24.744
44.868	32.239	25.057	38.638	23.791	23.764	38.486	28.986	24.742
44.862	32.23	25.052	38.634	23.785	23.759	38.483	28.982	24.739
44.856	32.22	25.047	38.63	23.78	23.754	38.48	28.977	24.737
44.85	32.211	25.042	38.627	23.774	23.748	38.477	28.972	24.735
44.843	32.201	25.037	38.623	23.769	23.743	38.474	28.967	24.732
44.837	32.191	25.032	38.619	23.763	23.738	38.471	28.962	24.73
44.831	32.182	25.028	38.616	23.758	23.733	38.468	28.957	24.727
44.825	32.172	25.023	38.612	23.753	23.727	38.465	28.953	24.725
44.818	32.163	25.018	38.608	23.747	23.722	38.461	28.948	24.723
44.812	32.153	25.013	38.605	23.742	23.717	38.458	28.943	24.72
44.806	32.144	25.008	38.601	23.736	23.712	38.455	28.938	24.718
44.8	32.134	25.004	38.597	23.731	23.707	38.452	28.933	24.715
44.793	32.125	24.999	38.594	23.726	23.701	38.449	28.928	24.713
44.787	32.115	24.994	38.59	23.72	23.696	38.446	28.924	24.711
44.781	32.106	24.989	38.586	23.715	23.691	38.443	28.919	24.708
44.775	32.096	24.984	38.583	23.709	23.686	38.44	28.914	24.706
44.769	32.087	24.98	38.579	23.704	23.681	38.437	28.909	24.704
44.762	32.077	24.975	38.575	23.699	23.675	38.434	28.904	24.701
44.756	32.068	24.97	38.572	23.693	23.67	38.431	28.899	24.699
44.75	32.058	24.965	38.568	23.688	23.665	38.428	28.895	24.696
44.744	32.049	24.96	38.564	23.682	23.66	38.425	28.89	24.694
44.737	32.039	24.955	38.561	23.677	23.655	38.422	28.885	24.692
44.731	32.03	24.951	38.557	23.672	23.649	38.418	28.88	24.689
44.725	32.02	24.946	38.553	23.666	23.644	38.415	28.875	24.687
44.719	32.011	24.941	38.55	23.661	23.639	38.412	28.871	24.684
44.713	32.001	24.936	38.546	23.655	23.634	38.409	28.866	24.682
44.706	31.992	24.931	38.542	23.65	23.629	38.406	28.861	24.68
44.7	31.982	24.927	38.539	23.645	23.623	38.403	28.856	24.677
44.694	31.973	24.922	38.535	23.639	23.618	38.4	28.851	24.675
44.688	31.963	24.917	38.532	23.634	23.613	38.397	28.846	24.673
44.681	31.954	24.912	38.528	23.629	23.608	38.394	28.842	24.67
44.675	31.944	24.908	38.524	23.623	23.603	38.391	28.837	24.668
44.669	31.935	24.903	38.521	23.618	23.598	38.388	28.832	24.665
44.663	31.925	24.898	38.517	23.612	23.592	38.385	28.827	24.663
44.657	31.916	24.893	38.513	23.607	23.587	38.382	28.822	24.661
44.65	31.906	24.888	38.51	23.602	23.582	38.379	28.818	24.658
44.644	31.897	24.884	38.506	23.596	23.577	38.376	28.813	24.656
44.638	31.888	24.879	38.502	23.591	23.572	38.373	28.808	24.653
44.632	31.878	24.874	38.499	23.586	23.567	38.369	28.803	24.651
44.626	31.869	24.869	38.495	23.58	23.561	38.366	28.799	24.649
44.619	31.859	24.864	38.491	23.575	23.556	38.363	28.794	24.646
44.613	31.85	24.86	38.488	23.569	23.551	38.36	28.789	24.644
44.607	31.84	24.855	38.484	23.564	23.546	38.357	28.784	24.642
44.601	31.831	24.85	38.481	23.559	23.541	38.354	28.779	24.639
44.595	31.821	24.845	38.477	23.553	23.536	38.351	28.775	24.637
44.588	31.812	24.841	38.473	23.548	23.531	38.348	28.77	24.634
44.582	31.803	24.836	38.47	23.543	23.525	38.345	28.765	24.632
44.576	31.793	24.831	38.466	23.537	23.52	38.342	28.76	24.63
44.57	31.784	24.826	38.462	23.532	23.515	38.339	28.756	24.627
44.564	31.774	24.821	38.459	23.527	23.51	38.336	28.751	24.625
44.557	31.765	24.817	38.455	23.521	23.505	38.333	28.746	24.623
44.551	31.755	24.812	38.452	23.516	23.5	38.33	28.741	24.62
44.545	31.746	24.807	38.448	23.511	23.495	38.327	28.736	24.618
44.539	31.737	24.802	38.444	23.505	23.49	38.324	28.732	24.616
44.533	31.727	24.798	38.441	23.5	23.484	38.321	28.727	24.613
44.526	31.718	24.793	38.437	23.495	23.479	38.318	28.722	24.611
44.52	31.708	24.788	38.433	23.489	23.474	38.315	28.717	24.608
44.514	31.699	24.783	38.43	23.484	23.469	38.311	28.713	24.606
44.508	31.69	24.778	38.426	23.479	23.464	38.308	28.708	24.604
44.502	31.68	24.774	38.423	23.473	23.459	38.305	28.703	24.601
44.495	31.671	24.769	38.419	23.468	23.454	38.302	28.698	24.599
44.489	31.661	24.764	38.415	23.463	23.449	38.299	28.694	24.597
44.483	31.652	24.759	38.412	23.457	23.444	38.296	28.689	24.594
44.477	31.643	24.755	38.408	23.452	23.439	38.293	28.684	24.592
44.471	31.633	24.75	38.404	23.447	23.433	38.29	28.679	24.59
44.465	31.624	24.745	38.401	23.441	23.428	38.287	28.675	24.587
44.458	31.615	24.74	38.397	23.436	23.423	38.284	28.67	24.585
44.452	31.605	24.736	38.394	23.431	23.418	38.281	28.665	24.582
44.446	31.596	24.731	38.39	23.425	23.413	38.278	28.66	24.58
44.44	31.586	24.726	38.386	23.42	23.408	38.275	28.656	24.578
44.434	31.577	24.721	38.383	23.415	23.403	38.272	28.651	24.575
44.427	31.568	24.717	38.379	23.409	23.398	38.269	28.646	24.573
44.421	31.558	24.712	38.376	23.404	23.393	38.266	28.641	24.571
44.415	31.549	24.707	38.372	23.399	23.388	38.263	28.637	24.568
44.409	31.54	24.702	38.368	23.393	23.383	38.26	28.632	24.566
44.403	31.53	24.698	38.365	23.388	23.378	38.257	28.627	24.564
44.397	31.521	24.693	38.361	23.383	23.373	38.254	28.622	24.561
44.39	31.512	24.688	38.358	23.378	23.367	38.251	28.618	24.559
44.384	31.502	24.683	38.354	23.372	23.362	38.248	28.613	24.557
44.378	31.493	24.679	38.35	23.367	23.357	38.245	28.608	24.554
44.372	31.484	24.674	38.347	23.362	23.352	38.242	28.604	24.552
44.366	31.474	24.669	38.343	23.356	23.347	38.238	28.599	24.549
44.36	31.465	24.664	38.34	23.351	23.342	38.235	28.594	24.547
44.353	31.456	24.66	38.336	23.346	23.337	38.232	28.589	24.545
44.347	31.446	24.655	38.332	23.34	23.332	38.229	28.585	24.542
44.341	31.437	24.65	38.329	23.335	23.327	38.226	28.58	24.54
44.335	31.428	24.645	38.325	23.33	23.322	38.223	28.575	24.538
44.329	31.418	24.641	38.322	23.325	23.317	38.22	28.571	24.535
44.323	31.409	24.636	38.318	23.319	23.312	38.217	28.566	24.533
44.316	31.4	24.631	38.314	23.314	23.307	38.214	28.561	24.531
44.31	31.391	24.626	38.311	23.309	23.302	38.211	28.556	24.528
44.304	31.381	24.622	38.307	23.303	23.297	38.208	28.552	24.526
44.298	31.372	24.617	38.304	23.298	23.292	38.205	28.547	24.524
44.292	31.363	24.612	38.3	23.293	23.287	38.202	28.542	24.521
44.286	31.353	24.608	38.296	23.288	23.282	38.199	28.538	24.519
44.279	31.344	24.603	38.293	23.282	23.277	38.196	28.533	24.517
44.273	31.335	24.598	38.289	23.277	23.272	38.193	28.528	24.514
44.276	31.34	24.603	38.3	23.282	23.276	38.197	28.532	24.516
44.278	31.344	24.608	38.31	23.287	23.28	38.201	28.536	24.519
44.28	31.349	24.613	38.32	23.292	23.284	38.205	28.54	24.521
44.283	31.354	24.618	38.331	23.297	23.289	38.209	28.544	24.523
44.285	31.359	24.623	38.341	23.302	23.293	38.213	28.548	24.525
44.287	31.364	24.628	38.351	23.308	23.297	38.217	28.552	24.527
44.29	31.369	24.633	38.361	23.313	23.301	38.221	28.556	24.529
44.292	31.373	24.638	38.372	23.318	23.305	38.225	28.56	24.532
44.295	31.378	24.643	38.382	23.323	23.309	38.229	28.564	24.534
44.297	31.383	24.648	38.392	23.328	23.314	38.233	28.568	24.536
44.299	31.388	24.653	38.402	23.333	23.318	38.237	28.572	24.538
44.302	31.393	24.658	38.413	23.338	23.322	38.241	28.576	24.54
44.304	31.398	24.663	38.423	23.343	23.326	38.245	28.58	24.542
44.306	31.402	24.668	38.433	23.348	23.33	38.249	28.584	24.544
44.309	31.407	24.673	38.443	23.353	23.334	38.253	28.588	24.547
44.311	31.412	24.678	38.454	23.358	23.339	38.257	28.592	24.549
44.314	31.417	24.683	38.464	23.363	23.343	38.261	28.596	24.551
44.316	31.422	24.688	38.474	23.368	23.347	38.265	28.6	24.553
44.318	31.427	24.693	38.484	23.373	23.351	38.269	28.604	24.555
44.321	31.431	24.698	38.494	23.378	23.355	38.273	28.608	24.557
44.323	31.436	24.703	38.505	23.383	23.359	38.277	28.611	24.56
44.325	31.441	24.708	38.515	23.388	23.363	38.281	28.615	24.562
44.328	31.446	24.713	38.525	23.393	23.368	38.285	28.619	24.564
44.322	31.437	24.708	38.521	23.388	23.363	38.282	28.615	24.561
44.315	31.427	24.703	38.518	23.383	23.357	38.279	28.61	24.559
44.309	31.418	24.699	38.514	23.378	23.352	38.276	28.605	24.557
44.303	31.409	24.694	38.51	23.372	23.347	38.273	28.6	24.554
44.297	31.399	24.689	38.507	23.367	23.342	38.27	28.596	24.552
44.291	31.39	24.684	38.503	23.362	23.337	38.267	28.591	24.55
44.285	31.381	24.68	38.499	23.356	23.332	38.264	28.586	24.547
44.278	31.371	24.675	38.496	23.351	23.327	38.261	28.582	24.545
44.272	31.362	24.67	38.492	23.346	23.322	38.258	28.577	24.543
44.266	31.353	24.665	38.488	23.34	23.317	38.255	28.572	24.54
44.26	31.344	24.661	38.485	23.335	23.312	38.252	28.567	24.538
44.254	31.334	24.656	38.481	23.33	23.307	38.249	28.563	24.536
44.248	31.325	24.651	38.478	23.325	23.302	38.246	28.558	24.533
44.241	31.316	24.646	38.474	23.319	23.297	38.243	28.553	24.531
44.235	31.306	24.642	38.47	23.314	23.292	38.24	28.549	24.529
44.229	31.297	24.637	38.467	23.309	23.287	38.237	28.544	24.526
44.223	31.288	24.632	38.463	23.303	23.282	38.234	28.539	24.524
44.217	31.279	24.627	38.459	23.298	23.277	38.231	28.534	24.522
44.211	31.269	24.623	38.456	23.293	23.272	38.228	28.53	24.519
44.205	31.26	24.618	38.452	23.288	23.267	38.224	28.525	24.517
44.198	31.251	24.613	38.449	23.282	23.262	38.221	28.52	24.515
44.192	31.242	24.609	38.445	23.277	23.257	38.218	28.516	24.512
44.186	31.232	24.604	38.441	23.272	23.252	38.215	28.511	24.51
44.18	31.223	24.599	38.438	23.267	23.247	38.212	28.506	24.508
44.174	31.214	24.594	38.434	23.261	23.242	38.209	28.502	24.505
44.168	31.205	24.59	38.43	23.256	23.237	38.206	28.497	24.503
44.162	31.195	24.585	38.427	23.251	23.232	38.203	28.492	24.501
44.155	31.186	24.58	38.423	23.245	23.227	38.2	28.488	24.498
44.149	31.177	24.575	38.42	23.24	23.222	38.197	28.483	24.496
44.143	31.168	24.571	38.416	23.235	23.217	38.194	28.478	24.494
44.137	31.158	24.566	38.412	23.23	23.212	38.191	28.473	24.491
44.131	31.149	24.561	38.409	23.224	23.207	38.188	28.469	24.489
44.125	31.14	24.557	38.405	23.219	23.202	38.185	28.464	24.487
44.119	31.131	24.552	38.401	23.214	23.197	38.182	28.459	24.484
44.112	31.121	24.547	38.398	23.209	23.192	38.179	28.455	24.482
44.106	31.112	24.542	38.394	23.203	23.187	38.176	28.45	24.48
44.1	31.103	24.538	38.391	23.198	23.182	38.173	28.445	24.477
44.094	31.094	24.533	38.387	23.193	23.177	38.17	28.441	24.475
44.088	31.085	24.528	38.383	23.188	23.172	38.167	28.436	24.473
44.082	31.075	24.524	38.38	23.182	23.167	38.164	28.431	24.47
44.076	31.066	24.519	38.376	23.177	23.162	38.161	28.427	24.468
44.07	31.057	24.514	38.373	23.172	23.157	38.158	28.422	24.466
44.063	31.048	24.509	38.369	23.167	23.152	38.155	28.417	24.463
44.057	31.039	24.505	38.365	23.161	23.147	38.152	28.413	24.461
44.051	31.029	24.5	38.362	23.156	23.143	38.149	28.408	24.459
44.045	31.02	24.495	38.358	23.151	23.138	38.146	28.403	24.456
44.039	31.011	24.491	38.355	23.146	23.133	38.143	28.399	24.454
44.033	31.002	24.486	38.351	23.141	23.128	38.14	28.394	24.452
44.027	30.993	24.481	38.347	23.135	23.123	38.137	28.389	24.449
44.021	30.983	24.476	38.344	23.13	23.118	38.134	28.385	24.447
44.014	30.974	24.472	38.34	23.125	23.113	38.131	28.38	24.445
44.008	30.965	24.467	38.337	23.12	23.108	38.128	28.376	24.442
44.002	30.956	24.462	38.333	23.114	23.103	38.125	28.371	24.44
43.996	30.947	24.458	38.329	23.109	23.098	38.122	28.366	24.438
43.99	30.938	24.453	38.326	23.104	23.093	38.119	28.362	24.435
43.984	30.928	24.448	38.322	23.099	23.088	38.116	28.357	24.433
43.978	30.919	24.444	38.319	23.093	23.083	38.113	28.352	24.431
43.972	30.91	24.439	38.315	23.088	23.078	38.11	28.348	24.428
43.966	30.901	24.434	38.311	23.083	23.074	38.107	28.343	24.426
43.959	30.892	24.429	38.308	23.078	23.069	38.104	28.338	24.424
43.953	30.883	24.425	38.304	23.073	23.064	38.101	28.334	24.421
43.947	30.874	24.42	38.301	23.067	23.059	38.098	28.329	24.419
43.941	30.864	24.415	38.297	23.062	23.054	38.095	28.324	24.417
43.935	30.855	24.411	38.293	23.057	23.049	38.092	28.32	24.415
43.929	30.846	24.406	38.29	23.052	23.044	38.089	28.315	24.412
43.923	30.837	24.401	38.286	23.047	23.039	38.086	28.311	24.41
43.917	30.828	24.397	38.283	23.041	23.034	38.083	28.306	24.408
43.911	30.819	24.392	38.279	23.036	23.029	38.08	28.301	24.405
43.904	30.81	24.387	38.276	23.031	23.025	38.077	28.297	24.403
43.898	30.8	24.383	38.272	23.026	23.02	38.074	28.292	24.401
43.892	30.791	24.378	38.268	23.021	23.015	38.071	28.287	24.398
43.886	30.782	24.373	38.265	23.015	23.01	38.068	28.283	24.396
43.88	30.773	24.368	38.261	23.01	23.005	38.065	28.278	24.394
43.874	30.764	24.364	38.258	23.005	23	38.062	28.274	24.391
43.868	30.755	24.359	38.254	23	22.995	38.059	28.269	24.389
43.862	30.746	24.354	38.25	22.995	22.99	38.056	28.264	24.387
43.856	30.737	24.35	38.247	22.989	22.985	38.053	28.26	24.385
43.85	30.728	24.345	38.243	22.984	22.981	38.05	28.255	24.382
43.843	30.718	24.34	38.24	22.979	22.976	38.047	28.251	24.38
43.837	30.709	24.336	38.236	22.974	22.971	38.044	28.246	24.378
43.831	30.7	24.331	38.233	22.969	22.966	38.041	28.241	24.375
43.825	30.691	24.326	38.229	22.963	22.961	38.038	28.237	24.373
43.819	30.682	24.322	38.225	22.958	22.956	38.035	28.232	24.371
43.813	30.673	24.317	38.222	22.953	22.951	38.032	28.227	24.368
43.807	30.664	24.312	38.218	22.948	22.947	38.029	28.223	24.366
43.801	30.655	24.308	38.215	22.943	22.942	38.026	28.218	24.364
43.795	30.646	24.303	38.211	22.938	22.937	38.023	28.214	24.362
43.797	30.651	24.308	38.222	22.943	22.941	38.027	28.218	24.364
43.8	30.656	24.313	38.232	22.948	22.945	38.031	28.222	24.366
43.802	30.661	24.318	38.242	22.953	22.95	38.035	28.226	24.368
43.805	30.666	24.323	38.253	22.958	22.954	38.039	28.23	24.37
43.807	30.671	24.328	38.263	22.963	22.958	38.043	28.234	24.372
43.809	30.676	24.333	38.273	22.969	22.962	38.047	28.238	24.375
43.812	30.681	24.338	38.284	22.974	22.967	38.051	28.242	24.377
43.814	30.686	24.344	38.294	22.979	22.971	38.055	28.247	24.379
43.817	30.69	24.349	38.304	22.984	22.975	38.059	28.251	24.381
43.819	30.695	24.354	38.315	22.989	22.98	38.063	28.255	24.383
43.822	30.7	24.359	38.325	22.994	22.984	38.067	28.259	24.385
43.824	30.705	24.364	38.335	23	22.988	38.071	28.263	24.388
43.827	30.71	24.369	38.346	23.005	22.992	38.076	28.267	24.39
43.829	30.715	24.374	38.356	23.01	22.997	38.08	28.271	24.392
43.832	30.72	24.379	38.366	23.015	23.001	38.084	28.275	24.394
43.834	30.725	24.384	38.376	23.02	23.005	38.088	28.279	24.396
43.836	30.73	24.389	38.387	23.025	23.009	38.092	28.283	24.398
43.839	30.735	24.394	38.397	23.03	23.014	38.096	28.287	24.4
43.841	30.74	24.399	38.407	23.036	23.018	38.1	28.292	24.403
43.844	30.745	24.404	38.417	23.041	23.022	38.104	28.296	24.405
43.846	30.75	24.409	38.428	23.046	23.026	38.108	28.3	24.407
43.849	30.755	24.414	38.438	23.051	23.031	38.112	28.304	24.409
43.851	30.76	24.419	38.448	23.056	23.035	38.116	28.308	24.411
43.854	30.765	24.424	38.458	23.061	23.039	38.12	28.312	24.413
43.856	30.77	24.429	38.468	23.066	23.043	38.124	28.316	24.416
43.85	30.761	24.425	38.465	23.061	23.038	38.121	28.311	24.413
43.844	30.752	24.42	38.461	23.056	23.033	38.118	28.307	24.411
43.838	30.742	24.415	38.458	23.051	23.029	38.115	28.302	24.409
43.832	30.733	24.411	38.454	23.046	23.024	38.112	28.297	24.406
43.826	30.724	24.406	38.45	23.04	23.019	38.109	28.293	24.404
43.82	30.715	24.401	38.447	23.035	23.014	38.106	28.288	24.402
43.813	30.706	24.397	38.443	23.03	23.009	38.103	28.284	24.399
43.807	30.697	24.392	38.439	23.025	23.004	38.1	28.279	24.397
43.801	30.688	24.387	38.436	23.02	22.999	38.097	28.274	24.395
43.795	30.679	24.382	38.432	23.014	22.994	38.094	28.27	24.393
43.789	30.67	24.378	38.429	23.009	22.99	38.091	28.265	24.39
43.783	30.661	24.373	38.425	23.004	22.985	38.088	28.261	24.388
43.777	30.652	24.368	38.421	22.999	22.98	38.085	28.256	24.386
43.771	30.642	24.364	38.418	22.994	22.975	38.082	28.251	24.383
43.765	30.633	24.359	38.414	22.988	22.97	38.079	28.247	24.381
43.759	30.624	24.354	38.41	22.983	22.965	38.076	28.242	24.379
43.761	30.629	24.359	38.421	22.988	22.969	38.08	28.246	24.381
43.764	30.634	24.364	38.431	22.994	22.974	38.084	28.25	24.383
43.766	30.639	24.37	38.441	22.999	22.978	38.088	28.254	24.385
43.769	30.644	24.375	38.451	23.004	22.982	38.092	28.258	24.387
43.771	30.649	24.38	38.462	23.009	22.986	38.096	28.263	24.39
43.773	30.654	24.385	38.472	23.014	22.991	38.1	28.267	24.392
43.776	30.659	24.39	38.482	23.019	22.995	38.104	28.271	24.394
43.778	30.664	24.395	38.492	23.024	22.999	38.109	28.275	24.396
43.772	30.655	24.39	38.489	23.019	22.994	38.105	28.27	24.394
43.766	30.646	24.385	38.485	23.014	22.989	38.102	28.266	24.391
43.76	30.637	24.381	38.481	23.009	22.985	38.099	28.261	24.389
43.754	30.628	24.376	38.478	23.004	22.98	38.096	28.256	24.387
43.748	30.619	24.371	38.474	22.998	22.975	38.093	28.252	24.384
43.742	30.61	24.367	38.47	22.993	22.97	38.09	28.247	24.382
43.736	30.601	24.362	38.467	22.988	22.965	38.087	28.243	24.38
43.73	30.592	24.357	38.463	22.983	22.96	38.084	28.238	24.378
43.724	30.582	24.353	38.459	22.978	22.955	38.081	28.233	24.375
43.718	30.573	24.348	38.456	22.973	22.951	38.078	28.229	24.373
43.711	30.564	24.343	38.452	22.967	22.946	38.075	28.224	24.371
43.705	30.555	24.339	38.449	22.962	22.941	38.072	28.22	24.368
43.699	30.546	24.334	38.445	22.957	22.936	38.069	28.215	24.366
43.693	30.537	24.329	38.441	22.952	22.931	38.066	28.21	24.364
43.687	30.528	24.325	38.438	22.947	22.926	38.063	28.206	24.361
43.681	30.519	24.32	38.434	22.941	22.921	38.06	28.201	24.359
43.675	30.51	24.315	38.43	22.936	22.917	38.057	28.197	24.357
43.669	30.501	24.311	38.427	22.931	22.912	38.054	28.192	24.355
43.663	30.492	24.306	38.423	22.926	22.907	38.051	28.187	24.352
43.657	30.483	24.301	38.42	22.921	22.902	38.048	28.183	24.35
43.651	30.474	24.297	38.416	22.916	22.897	38.045	28.178	24.348
43.645	30.465	24.292	38.412	22.91	22.892	38.042	28.174	24.345
43.639	30.456	24.287	38.409	22.905	22.888	38.039	28.169	24.343
43.633	30.447	24.283	38.405	22.9	22.883	38.036	28.164	24.341
43.626	30.438	24.278	38.402	22.895	22.878	38.033	28.16	24.339
43.62	30.429	24.273	38.398	22.89	22.873	38.03	28.155	24.336
43.614	30.42	24.269	38.394	22.885	22.868	38.027	28.151	24.334
43.608	30.411	24.264	38.391	22.879	22.864	38.024	28.146	24.332
43.602	30.402	24.259	38.387	22.874	22.859	38.021	28.142	24.329
43.596	30.393	24.255	38.383	22.869	22.854	38.018	28.137	24.327
43.59	30.384	24.25	38.38	22.864	22.849	38.015	28.132	24.325
43.584	30.375	24.245	38.376	22.859	22.844	38.012	28.128	24.323
43.578	30.366	24.241	38.373	22.854	22.84	38.009	28.123	24.32
43.572	30.357	24.236	38.369	22.849	22.835	38.006	28.119	24.318
43.566	30.348	24.231	38.365	22.843	22.83	38.003	28.114	24.316
43.56	30.339	24.227	38.362	22.838	22.825	38.001	28.11	24.313
43.554	30.33	24.222	38.358	22.833	22.82	37.998	28.105	24.311
43.548	30.321	24.217	38.355	22.828	22.816	37.995	28.1	24.309
43.542	30.312	24.213	38.351	22.823	22.811	37.992	28.096	24.307
43.536	30.303	24.208	38.347	22.818	22.806	37.989	28.091	24.304
43.53	30.294	24.203	38.344	22.813	22.801	37.986	28.087	24.302
43.524	30.285	24.199	38.34	22.807	22.796	37.983	28.082	24.3
43.517	30.276	24.194	38.337	22.802	22.792	37.98	28.078	24.297
43.511	30.267	24.189	38.333	22.797	22.787	37.977	28.073	24.295
43.505	30.258	24.185	38.329	22.792	22.782	37.974	28.069	24.293
43.499	30.249	24.18	38.326	22.787	22.777	37.971	28.064	24.291
43.493	30.24	24.175	38.322	22.782	22.773	37.968	28.059	24.288
43.487	30.231	24.171	38.319	22.777	22.768	37.965	28.055	24.286
43.481	30.222	24.166	38.315	22.772	22.763	37.962	28.05	24.284
43.475	30.214	24.162	38.311	22.766	22.758	37.959	28.046	24.281
43.469	30.205	24.157	38.308	22.761	22.754	37.956	28.041	24.279
43.463	30.196	24.152	38.304	22.756	22.749	37.953	28.037	24.277
43.457	30.187	24.148	38.301	22.751	22.744	37.95	28.032	24.275
43.451	30.178	24.143	38.297	22.746	22.739	37.947	28.028	24.272
43.445	30.169	24.138	38.294	22.741	22.735	37.944	28.023	24.27
43.439	30.16	24.134	38.29	22.736	22.73	37.941	28.019	24.268
43.433	30.151	24.129	38.286	22.731	22.725	37.938	28.014	24.266
43.427	30.142	24.124	38.283	22.725	22.72	37.935	28.01	24.263
43.421	30.133	24.12	38.279	22.72	22.716	37.932	28.005	24.261
43.415	30.124	24.115	38.276	22.715	22.711	37.929	28	24.259
43.409	30.115	24.111	38.272	22.71	22.706	37.926	27.996	24.256
43.403	30.106	24.106	38.268	22.705	22.701	37.923	27.991	24.254
43.397	30.097	24.101	38.265	22.7	22.697	37.92	27.987	24.252
43.391	30.089	24.097	38.261	22.695	22.692	37.917	27.982	24.25
43.385	30.08	24.092	38.258	22.69	22.687	37.914	27.978	24.247
43.379	30.071	24.087	38.254	22.685	22.682	37.911	27.973	24.245
43.372	30.062	24.083	38.251	22.68	22.678	37.908	27.969	24.243
43.366	30.053	24.078	38.247	22.674	22.673	37.905	27.964	24.241
43.36	30.044	24.074	38.243	22.669	22.668	37.902	27.96	24.238
43.354	30.035	24.069	38.24	22.664	22.664	37.899	27.955	24.236
43.348	30.026	24.064	38.236	22.659	22.659	37.896	27.951	24.234
43.342	30.017	24.06	38.233	22.654	22.654	37.893	27.946	24.232
43.336	30.009	24.055	38.229	22.649	22.649	37.89	27.942	24.229
43.33	30	24.05	38.226	22.644	22.645	37.887	27.937	24.227
43.324	29.991	24.046	38.222	22.639	22.64	37.884	27.933	24.225
43.318	29.982	24.041	38.218	22.634	22.635	37.881	27.928	24.222
43.312	29.973	24.037	38.215	22.629	22.631	37.878	27.924	24.22
43.306	29.964	24.032	38.211	22.624	22.626	37.875	27.919	24.218
43.3	29.955	24.027	38.208	22.618	22.621	37.872	27.915	24.216
43.294	29.946	24.023	38.204	22.613	22.617	37.869	27.91	24.213
43.288	29.938	24.018	38.201	22.608	22.612	37.867	27.906	24.211
43.282	29.929	24.013	38.197	22.603	22.607	37.864	27.901	24.209
43.276	29.92	24.009	38.193	22.598	22.602	37.861	27.897	24.207
43.27	29.911	24.004	38.19	22.593	22.598	37.858	27.892	24.204
43.264	29.902	24	38.186	22.588	22.593	37.855	27.888	24.202
43.258	29.893	23.995	38.183	22.583	22.588	37.852	27.883	24.2
43.252	29.884	23.99	38.179	22.578	22.584	37.849	27.879	24.198
43.246	29.876	23.986	38.176	22.573	22.579	37.846	27.874	24.195
43.24	29.867	23.981	38.172	22.568	22.574	37.843	27.87	24.193
43.234	29.858	23.977	38.169	22.563	22.57	37.84	27.865	24.191
43.228	29.849	23.972	38.165	22.558	22.565	37.837	27.861	24.189
43.222	29.84	23.967	38.161	22.553	22.56	37.834	27.856	24.186
43.216	29.831	23.963	38.158	22.548	22.556	37.831	27.852	24.184
43.21	29.823	23.958	38.154	22.542	22.551	37.828	27.847	24.182
43.204	29.814	23.954	38.151	22.537	22.546	37.825	27.843	24.18
43.198	29.805	23.949	38.147	22.532	22.542	37.822	27.838	24.177
43.192	29.796	23.944	38.144	22.527	22.537	37.819	27.834	24.175
43.186	29.787	23.94	38.14	22.522	22.532	37.816	27.829	24.173
43.18	29.779	23.935	38.137	22.517	22.528	37.813	27.825	24.171
43.174	29.77	23.931	38.133	22.512	22.523	37.81	27.821	24.168
43.168	29.761	23.926	38.129	22.507	22.518	37.807	27.816	24.166
43.162	29.752	23.921	38.126	22.502	22.514	37.804	27.812	24.164
43.156	29.743	23.917	38.122	22.497	22.509	37.801	27.807	24.162
43.159	29.748	23.922	38.133	22.502	22.514	37.806	27.811	24.164
43.161	29.754	23.927	38.143	22.508	22.518	37.81	27.816	24.166
43.164	29.759	23.932	38.154	22.513	22.522	37.814	27.82	24.168
43.166	29.764	23.937	38.164	22.518	22.527	37.818	27.824	24.17
43.169	29.769	23.943	38.175	22.523	22.531	37.822	27.829	24.173
43.171	29.774	23.948	38.185	22.529	22.536	37.826	27.833	24.175
43.174	29.779	23.953	38.195	22.534	22.54	37.83	27.837	24.177
43.177	29.784	23.958	38.206	22.539	22.544	37.835	27.841	24.179
43.179	29.79	23.963	38.216	22.545	22.549	37.839	27.846	24.181
43.182	29.795	23.968	38.226	22.55	22.553	37.843	27.85	24.184
43.184	29.8	23.973	38.237	22.555	22.557	37.847	27.854	24.186
43.187	29.805	23.979	38.247	22.56	22.562	37.851	27.858	24.188
43.19	29.81	23.984	38.258	22.566	22.566	37.855	27.863	24.19
43.184	29.801	23.979	38.254	22.561	22.562	37.852	27.858	24.188
43.178	29.792	23.975	38.25	22.556	22.557	37.849	27.854	24.186
43.172	29.784	23.97	38.247	22.55	22.552	37.846	27.849	24.183
43.166	29.775	23.965	38.243	22.545	22.548	37.843	27.845	24.181
43.16	29.766	23.961	38.24	22.54	22.543	37.84	27.84	24.179
43.154	29.757	23.956	38.236	22.535	22.538	37.837	27.836	24.177
43.148	29.748	23.952	38.233	22.53	22.534	37.835	27.831	24.174
43.142	29.74	23.947	38.229	22.525	22.529	37.832	27.827	24.172
43.136	29.731	23.942	38.225	22.52	22.524	37.829	27.822	24.17
43.13	29.722	23.938	38.222	22.515	22.52	37.826	27.818	24.168
43.124	29.713	23.933	38.218	22.51	22.515	37.823	27.813	24.165
43.118	29.704	23.929	38.215	22.505	22.51	37.82	27.809	24.163
43.112	29.696	23.924	38.211	22.5	22.506	37.817	27.804	24.161
43.106	29.687	23.919	38.208	22.495	22.501	37.814	27.8	24.159
43.1	29.678	23.915	38.204	22.49	22.496	37.811	27.796	24.156
43.094	29.669	23.91	38.2	22.485	22.492	37.808	27.791	24.154
43.088	29.661	23.906	38.197	22.48	22.487	37.805	27.787	24.152
43.082	29.652	23.901	38.193	22.475	22.483	37.802	27.782	24.15
43.076	29.643	23.896	38.19	22.47	22.478	37.799	27.778	24.147
43.07	29.634	23.892	38.186	22.465	22.473	37.796	27.773	24.145
43.064	29.625	23.887	38.183	22.46	22.469	37.793	27.769	24.143
43.058	29.617	23.883	38.179	22.455	22.464	37.79	27.764	24.141
43.052	29.608	23.878	38.175	22.45	22.459	37.787	27.76	24.138
43.046	29.599	23.873	38.172	22.445	22.455	37.784	27.755	24.136
43.04	29.59	23.869	38.168	22.44	22.45	37.781	27.751	24.134
43.034	29.582	23.864	38.165	22.435	22.446	37.778	27.747	24.132
43.028	29.573	23.86	38.161	22.43	22.441	37.775	27.742	24.129
43.022	29.564	23.855	38.158	22.424	22.436	37.773	27.738	24.127
43.016	29.555	23.851	38.154	22.419	22.432	37.77	27.733	24.125
43.01	29.547	23.846	38.151	22.414	22.427	37.767	27.729	24.123
43.004	29.538	23.841	38.147	22.409	22.423	37.764	27.724	24.121
43.006	29.543	23.847	38.157	22.415	22.427	37.768	27.729	24.123
43.009	29.548	23.852	38.168	22.42	22.431	37.772	27.733	24.125
43.012	29.554	23.857	38.178	22.425	22.436	37.776	27.737	24.127
43.014	29.559	23.862	38.189	22.431	22.44	37.78	27.742	24.129
43.017	29.564	23.867	38.199	22.436	22.445	37.784	27.746	24.131
43.02	29.569	23.872	38.209	22.441	22.449	37.789	27.75	24.134
43.022	29.574	23.878	38.22	22.447	22.453	37.793	27.755	24.136
43.025	29.579	23.883	38.23	22.452	22.458	37.797	27.759	24.138
43.027	29.585	23.888	38.241	22.457	22.462	37.801	27.763	24.14
43.03	29.59	23.893	38.251	22.463	22.467	37.805	27.767	24.142
43.033	29.595	23.898	38.261	22.468	22.471	37.809	27.772	24.145
43.035	29.6	23.903	38.272	22.473	22.475	37.814	27.776	24.147
43.038	29.605	23.908	38.282	22.478	22.48	37.818	27.78	24.149
43.04	29.61	23.914	38.292	22.484	22.484	37.822	27.785	24.151
43.043	29.616	23.919	38.303	22.489	22.489	37.826	27.789	24.153
43.046	29.621	23.924	38.313	22.494	22.493	37.83	27.793	24.155
43.048	29.626	23.929	38.323	22.5	22.497	37.834	27.798	24.158
43.051	29.631	23.934	38.334	22.505	22.502	37.838	27.802	24.16
43.053	29.636	23.939	38.344	22.51	22.506	37.843	27.806	24.162
43.056	29.641	23.945	38.354	22.515	22.511	37.847	27.81	24.164
43.05	29.633	23.94	38.351	22.51	22.506	37.844	27.806	24.162
43.044	29.624	23.935	38.347	22.505	22.501	37.841	27.801	24.16
43.038	29.615	23.931	38.343	22.5	22.497	37.838	27.797	24.157
43.032	29.606	23.926	38.34	22.495	22.492	37.835	27.793	24.155
43.026	29.598	23.922	38.336	22.49	22.487	37.832	27.788	24.153
43.02	29.589	23.917	38.333	22.485	22.483	37.829	27.784	24.151
43.014	29.58	23.912	38.329	22.48	22.478	37.826	27.779	24.149
43.008	29.571	23.908	38.325	22.475	22.474	37.823	27.775	24.146
43.002	29.563	23.903	38.322	22.47	22.469	37.82	27.77	24.144
42.996	29.554	23.899	38.318	22.465	22.464	37.817	27.766	24.142
42.99	29.545	23.894	38.315	22.46	22.46	37.814	27.761	24.14
42.984	29.536	23.889	38.311	22.455	22.455	37.811	27.757	24.137
42.978	29.528	23.885	38.307	22.45	22.451	37.808	27.752	24.135
42.972	29.519	23.88	38.304	22.445	22.446	37.805	27.748	24.133
42.966	29.51	23.876	38.3	22.44	22.441	37.802	27.744	24.131
42.96	29.501	23.871	38.297	22.435	22.437	37.799	27.739	24.128
42.954	29.493	23.867	38.293	22.43	22.432	37.796	27.735	24.126
42.948	29.484	23.862	38.289	22.425	22.427	37.793	27.73	24.124
42.942	29.475	23.857	38.286	22.42	22.423	37.791	27.726	24.122
42.937	29.467	23.853	38.282	22.415	22.418	37.788	27.721	24.119
42.931	29.458	23.848	38.279	22.41	22.414	37.785	27.717	24.117
42.925	29.449	23.844	38.275	22.405	22.409	37.782	27.712	24.115
42.919	29.44	23.839	38.272	22.4	22.405	37.779	27.708	24.113
42.913	29.432	23.834	38.268	22.395	22.4	37.776	27.704	24.111
42.907	29.423	23.83	38.264	22.39	22.395	37.773	27.699	24.108
42.901	29.414	23.825	38.261	22.385	22.391	37.77	27.695	24.106
42.895	29.406	23.821	38.257	22.38	22.386	37.767	27.69	24.104
42.889	29.397	23.816	38.254	22.375	22.382	37.764	27.686	24.102
42.883	29.388	23.812	38.25	22.37	22.377	37.761	27.681	24.099
42.877	29.38	23.807	38.246	22.365	22.372	37.758	27.677	24.097
42.871	29.371	23.802	38.243	22.36	22.368	37.755	27.673	24.095
42.865	29.362	23.798	38.239	22.355	22.363	37.752	27.668	24.093
42.859	29.353	23.793	38.236	22.35	22.359	37.749	27.664	24.09
42.853	29.345	23.789	38.232	22.345	22.354	37.746	27.659	24.088
42.847	29.336	23.784	38.229	22.34	22.35	37.743	27.655	24.086
42.841	29.327	23.78	38.225	22.335	22.345	37.74	27.65	24.084
42.835	29.319	23.775	38.221	22.33	22.34	37.737	27.646	24.082
42.829	29.31	23.77	38.218	22.325	22.336	37.735	27.642	24.079
42.823	29.301	23.766	38.214	22.32	22.331	37.732	27.637	24.077
42.817	29.293	23.761	38.211	22.315	22.327	37.729	27.633	24.075
42.811	29.284	23.757	38.207	22.31	22.322	37.726	27.628	24.073
42.805	29.275	23.752	38.204	22.305	22.318	37.723	27.624	24.071
42.799	29.267	23.748	38.2	22.3	22.313	37.72	27.62	24.068
42.794	29.258	23.743	38.197	22.295	22.309	37.717	27.615	24.066
42.788	29.25	23.739	38.193	22.29	22.304	37.714	27.611	24.064
42.782	29.241	23.734	38.189	22.285	22.3	37.711	27.606	24.062
42.776	29.232	23.729	38.186	22.28	22.295	37.708	27.602	24.059
42.77	29.224	23.725	38.182	22.275	22.29	37.705	27.598	24.057
42.764	29.215	23.72	38.179	22.27	22.286	37.702	27.593	24.055
42.758	29.206	23.716	38.175	22.265	22.281	37.699	27.589	24.053
42.752	29.198	23.711	38.172	22.26	22.277	37.696	27.584	24.051
42.746	29.189	23.707	38.168	22.255	22.272	37.693	27.58	24.048
42.74	29.18	23.702	38.164	22.25	22.268	37.69	27.576	24.046
42.734	29.172	23.698	38.161	22.245	22.263	37.688	27.571	24.044
42.728	29.163	23.693	38.157	22.24	22.259	37.685	27.567	24.042
42.722	29.155	23.689	38.154	22.235	22.254	37.682	27.562	24.04
42.716	29.146	23.684	38.15	22.23	22.25	37.679	27.558	24.037
42.71	29.137	23.679	38.147	22.225	22.245	37.676	27.554	24.035
42.713	29.143	23.685	38.157	22.23	22.25	37.68	27.558	24.037
42.716	29.148	23.69	38.168	22.236	22.254	37.684	27.562	24.039
42.718	29.153	23.695	38.178	22.241	22.259	37.688	27.567	24.042
42.721	29.158	23.7	38.188	22.247	22.263	37.693	27.571	24.044
42.724	29.164	23.705	38.199	22.252	22.268	37.697	27.576	24.046
42.726	29.169	23.711	38.209	22.257	22.272	37.701	27.58	24.048
42.729	29.174	23.716	38.22	22.263	22.276	37.705	27.584	24.05
42.732	29.179	23.721	38.23	22.268	22.281	37.709	27.589	24.053
42.734	29.185	23.726	38.24	22.273	22.285	37.714	27.593	24.055
42.737	29.19	23.731	38.251	22.279	22.29	37.718	27.597	24.057
42.74	29.195	23.737	38.261	22.284	22.294	37.722	27.602	24.059
42.742	29.2	23.742	38.271	22.289	22.299	37.726	27.606	24.061
42.745	29.206	23.747	38.282	22.295	22.303	37.73	27.611	24.064
42.748	29.211	23.752	38.292	22.3	22.308	37.734	27.615	24.066
42.75	29.216	23.757	38.302	22.305	22.312	37.739	27.619	24.068
42.744	29.207	23.753	38.299	22.3	22.308	37.736	27.615	24.066
42.738	29.199	23.748	38.295	22.295	22.303	37.733	27.611	24.063
42.733	29.19	23.744	38.292	22.291	22.298	37.73	27.606	24.061
42.727	29.182	23.739	38.288	22.286	22.294	37.727	27.602	24.059
42.721	29.173	23.735	38.284	22.281	22.289	37.724	27.597	24.057
42.715	29.164	23.73	38.281	22.276	22.285	37.721	27.593	24.055
42.709	29.156	23.725	38.277	22.271	22.28	37.718	27.589	24.052
42.703	29.147	23.721	38.274	22.266	22.276	37.715	27.584	24.05
42.697	29.138	23.716	38.27	22.261	22.271	37.712	27.58	24.048
42.691	29.13	23.712	38.266	22.256	22.267	37.709	27.575	24.046
42.685	29.121	23.707	38.263	22.251	22.262	37.706	27.571	24.044
42.679	29.113	23.703	38.259	22.246	22.258	37.703	27.567	24.041
42.673	29.104	23.698	38.256	22.241	22.253	37.7	27.562	24.039
42.667	29.095	23.694	38.252	22.236	22.249	37.697	27.558	24.037
42.661	29.087	23.689	38.249	22.231	22.244	37.695	27.553	24.035
42.655	29.078	23.685	38.245	22.226	22.24	37.692	27.549	24.033
42.649	29.07	23.68	38.241	22.221	22.235	37.689	27.545	24.03
42.644	29.061	23.675	38.238	22.216	22.231	37.686	27.54	24.028
42.638	29.052	23.671	38.234	22.211	22.226	37.683	27.536	24.026
42.632	29.044	23.666	38.231	22.206	22.222	37.68	27.532	24.024
42.626	29.035	23.662	38.227	22.201	22.217	37.677	27.527	24.021
42.62	29.027	23.657	38.224	22.196	22.213	37.674	27.523	24.019
42.614	29.018	23.653	38.22	22.191	22.208	37.671	27.518	24.017
42.608	29.009	23.648	38.216	22.186	22.204	37.668	27.514	24.015
42.602	29.001	23.644	38.213	22.181	22.199	37.665	27.51	24.013
42.596	28.992	23.639	38.209	22.176	22.195	37.662	27.505	24.01
42.59	28.984	23.635	38.206	22.171	22.19	37.659	27.501	24.008
42.584	28.975	23.63	38.202	22.166	22.186	37.656	27.497	24.006
42.578	28.967	23.626	38.199	22.161	22.181	37.654	27.492	24.004
42.572	28.958	23.621	38.195	22.157	22.177	37.651	27.488	24.002
42.567	28.95	23.616	38.191	22.152	22.172	37.648	27.483	23.999
42.561	28.941	23.612	38.188	22.147	22.168	37.645	27.479	23.997
42.555	28.932	23.607	38.184	22.142	22.163	37.642	27.475	23.995
42.549	28.924	23.603	38.181	22.137	22.159	37.639	27.47	23.993
42.543	28.915	23.598	38.177	22.132	22.154	37.636	27.466	23.991
42.537	28.907	23.594	38.174	22.127	22.15	37.633	27.462	23.988
42.531	28.898	23.589	38.17	22.122	22.145	37.63	27.457	23.986
42.525	28.89	23.585	38.167	22.117	22.141	37.627	27.453	23.984
42.519	28.881	23.58	38.163	22.112	22.137	37.624	27.449	23.982
42.513	28.873	23.576	38.159	22.107	22.132	37.621	27.444	23.98
42.507	28.864	23.571	38.156	22.102	22.128	37.618	27.44	23.978
42.51	28.869	23.576	38.166	22.108	22.132	37.623	27.444	23.98
42.513	28.875	23.582	38.177	22.113	22.137	37.627	27.449	23.982
42.516	28.88	23.587	38.187	22.118	22.141	37.631	27.453	23.984
42.518	28.885	23.592	38.198	22.124	22.146	37.635	27.458	23.986
42.521	28.891	23.597	38.208	22.129	22.15	37.639	27.462	23.988
42.524	28.896	23.603	38.218	22.135	22.155	37.644	27.467	23.991
42.526	28.901	23.608	38.229	22.14	22.159	37.648	27.471	23.993
42.529	28.907	23.613	38.239	22.145	22.164	37.652	27.475	23.995
42.532	28.912	23.618	38.249	22.151	22.168	37.656	27.48	23.997
42.535	28.917	23.623	38.26	22.156	22.173	37.661	27.484	23.999
42.537	28.922	23.629	38.27	22.162	22.177	37.665	27.489	24.002
42.54	28.928	23.634	38.28	22.167	22.182	37.669	27.493	24.004
42.543	28.933	23.639	38.291	22.172	22.186	37.673	27.497	24.006
42.545	28.938	23.644	38.301	22.178	22.19	37.677	27.502	24.008
42.548	28.944	23.649	38.311	22.183	22.195	37.681	27.506	24.01
42.551	28.949	23.655	38.322	22.188	22.199	37.686	27.511	24.013
42.553	28.954	23.66	38.332	22.194	22.204	37.69	27.515	24.015
42.556	28.959	23.665	38.342	22.199	22.208	37.694	27.519	24.017
42.559	28.965	23.67	38.353	22.205	22.213	37.698	27.524	24.019
42.562	28.97	23.675	38.363	22.21	22.217	37.702	27.528	24.021
42.564	28.975	23.681	38.373	22.215	22.222	37.707	27.533	24.024
42.567	28.981	23.686	38.383	22.221	22.226	37.711	27.537	24.026
42.57	28.986	23.691	38.394	22.226	22.231	37.715	27.541	24.028
42.572	28.991	23.696	38.404	22.231	22.235	37.719	27.546	24.03
42.575	28.997	23.701	38.414	22.237	22.24	37.723	27.55	24.032
42.578	29.002	23.707	38.424	22.242	22.244	37.728	27.555	24.035
42.58	29.007	23.712	38.435	22.248	22.249	37.732	27.559	24.037
42.583	29.012	23.717	38.445	22.253	22.253	37.736	27.563	24.039
42.586	29.018	23.722	38.455	22.258	22.258	37.74	27.568	24.041
42.589	29.023	23.727	38.465	22.264	22.262	37.744	27.572	24.043
42.591	29.028	23.733	38.475	22.269	22.266	37.748	27.577	24.045
42.594	29.033	23.738	38.486	22.274	22.271	37.753	27.581	24.048
42.597	29.039	23.743	38.496	22.28	22.275	37.757	27.585	24.05
42.599	29.044	23.748	38.506	22.285	22.28	37.761	27.59	24.052
42.602	29.049	23.753	38.516	22.29	22.284	37.765	27.594	24.054
42.605	29.055	23.759	38.526	22.296	22.289	37.769	27.598	24.056
42.599	29.046	23.754	38.523	22.291	22.284	37.766	27.594	24.054
42.593	29.037	23.749	38.519	22.286	22.28	37.763	27.59	24.052
42.587	29.029	23.745	38.515	22.281	22.275	37.76	27.585	24.05
42.581	29.02	23.74	38.512	22.276	22.271	37.757	27.581	24.048
42.575	29.012	23.736	38.508	22.271	22.266	37.754	27.577	24.045
42.569	29.003	23.731	38.505	22.266	22.262	37.752	27.572	24.043
42.563	28.995	23.727	38.501	22.261	22.257	37.749	27.568	24.041
42.557	28.986	23.722	38.497	22.256	22.253	37.746	27.563	24.039
42.551	28.977	23.718	38.494	22.251	22.248	37.743	27.559	24.037
42.546	28.969	23.713	38.49	22.246	22.244	37.74	27.555	24.034
42.548	28.974	23.718	38.5	22.251	22.248	37.744	27.559	24.037
42.551	28.979	23.723	38.51	22.257	22.252	37.748	27.563	24.039
42.554	28.985	23.729	38.52	22.262	22.257	37.752	27.568	24.041
42.556	28.99	23.734	38.531	22.267	22.261	37.756	27.572	24.043
42.559	28.995	23.739	38.541	22.273	22.266	37.761	27.576	24.045
42.562	29.001	23.744	38.551	22.278	22.27	37.765	27.581	24.047
42.564	29.006	23.749	38.561	22.283	22.275	37.769	27.585	24.05
42.559	28.997	23.745	38.557	22.278	22.27	37.766	27.581	24.047
42.553	28.989	23.74	38.554	22.273	22.266	37.763	27.576	24.045
42.547	28.98	23.736	38.55	22.269	22.261	37.76	27.572	24.043
42.541	28.972	23.731	38.546	22.264	22.257	37.757	27.568	24.041
42.535	28.963	23.727	38.543	22.259	22.252	37.754	27.563	24.039
42.529	28.954	23.722	38.539	22.254	22.248	37.751	27.559	24.036
42.523	28.946	23.718	38.536	22.249	22.243	37.748	27.555	24.034
42.517	28.937	23.713	38.532	22.244	22.239	37.745	27.55	24.032
42.511	28.929	23.708	38.528	22.239	22.234	37.742	27.546	24.03
42.505	28.92	23.704	38.525	22.234	22.23	37.74	27.541	24.028
42.499	28.912	23.699	38.521	22.229	22.225	37.737	27.537	24.025
42.494	28.903	23.695	38.517	22.224	22.221	37.734	27.533	24.023
42.488	28.895	23.69	38.514	22.219	22.216	37.731	27.528	24.021
42.482	28.886	23.686	38.51	22.214	22.212	37.728	27.524	24.019
42.476	28.878	23.681	38.506	22.209	22.207	37.725	27.519	24.017
42.47	28.869	23.677	38.503	22.204	22.203	37.722	27.515	24.014
42.464	28.86	23.672	38.499	22.199	22.198	37.719	27.511	24.012
42.458	28.852	23.667	38.495	22.194	22.194	37.716	27.506	24.01
42.452	28.843	23.663	38.492	22.189	22.189	37.713	27.502	24.008
42.446	28.835	23.658	38.488	22.184	22.185	37.71	27.498	24.006
42.44	28.826	23.654	38.485	22.179	22.18	37.707	27.493	24.003
42.435	28.818	23.649	38.481	22.174	22.176	37.704	27.489	24.001
42.429	28.809	23.645	38.477	22.169	22.171	37.701	27.485	23.999
42.431	28.815	23.65	38.487	22.175	22.176	37.705	27.489	24.001
42.434	28.82	23.655	38.498	22.18	22.18	37.71	27.493	24.003
42.437	28.825	23.66	38.508	22.185	22.185	37.714	27.498	24.005
42.44	28.831	23.666	38.518	22.191	22.189	37.718	27.502	24.008
42.442	28.836	23.671	38.528	22.196	22.194	37.722	27.507	24.01
42.445	28.841	23.676	38.538	22.202	22.198	37.726	27.511	24.012
42.448	28.847	23.681	38.548	22.207	22.203	37.731	27.515	24.014
42.45	28.852	23.686	38.559	22.212	22.207	37.735	27.52	24.016
42.453	28.857	23.692	38.569	22.218	22.212	37.739	27.524	24.019
42.456	28.862	23.697	38.579	22.223	22.216	37.743	27.529	24.021
42.459	28.868	23.702	38.589	22.228	22.221	37.747	27.533	24.023
42.461	28.873	23.707	38.599	22.234	22.225	37.751	27.537	24.025
42.464	28.878	23.712	38.609	22.239	22.229	37.756	27.542	24.027
42.467	28.884	23.718	38.619	22.245	22.234	37.76	27.546	24.03
42.469	28.889	23.723	38.629	22.25	22.238	37.764	27.551	24.032
42.472	28.894	23.728	38.639	22.255	22.243	37.768	27.555	24.034
42.475	28.9	23.733	38.65	22.261	22.247	37.772	27.559	24.036
42.478	28.905	23.738	38.66	22.266	22.252	37.776	27.564	24.038
42.48	28.91	23.744	38.67	22.271	22.256	37.781	27.568	24.041
42.483	28.916	23.749	38.68	22.277	22.261	37.785	27.573	24.043
42.486	28.921	23.754	38.69	22.282	22.265	37.789	27.577	24.045
42.489	28.926	23.759	38.7	22.287	22.27	37.793	27.581	24.047
42.491	28.931	23.764	38.71	22.293	22.274	37.797	27.586	24.049
42.494	28.937	23.77	38.72	22.298	22.279	37.801	27.59	24.052
42.497	28.942	23.775	38.73	22.303	22.283	37.806	27.594	24.054
42.499	28.947	23.78	38.74	22.309	22.287	37.81	27.599	24.056
42.502	28.953	23.785	38.75	22.314	22.292	37.814	27.603	24.058
42.505	28.958	23.79	38.76	22.319	22.296	37.818	27.608	24.06
42.508	28.963	23.795	38.77	22.325	22.301	37.822	27.612	24.062
42.51	28.968	23.801	38.78	22.33	22.305	37.826	27.616	24.065
42.513	28.974	23.806	38.79	22.335	22.31	37.83	27.621	24.067
42.516	28.979	23.811	38.8	22.341	22.314	37.835	27.625	24.069
42.518	28.984	23.816	38.81	22.346	22.319	37.839	27.629	24.071
42.521	28.99	23.821	38.82	22.351	22.323	37.843	27.634	24.073
42.524	28.995	23.826	38.83	22.357	22.328	37.847	27.638	24.076
42.526	29	23.832	38.84	22.362	22.332	37.851	27.642	24.078
42.529	29.006	23.837	38.85	22.367	22.336	37.855	27.647	24.08
42.532	29.011	23.842	38.859	22.373	22.341	37.859	27.651	24.082
42.535	29.016	23.847	38.869	22.378	22.345	37.864	27.656	24.084
42.537	29.021	23.852	38.879	22.383	22.35	37.868	27.66	24.087
42.54	29.027	23.857	38.889	22.389	22.354	37.872	27.664	24.089
42.543	29.032	23.863	38.899	22.394	22.359	37.876	27.669	24.091
42.545	29.037	23.868	38.909	22.399	22.363	37.88	27.673	24.093
42.548	29.042	23.873	38.919	22.405	22.367	37.884	27.677	24.095
42.551	29.048	23.878	38.929	22.41	22.372	37.888	27.682	24.097
42.554	29.053	23.883	38.939	22.415	22.376	37.892	27.686	24.1
42.556	29.058	23.888	38.949	22.421	22.381	37.897	27.69	24.102
42.559	29.064	23.894	38.958	22.426	22.385	37.901	27.695	24.104
42.562	29.069	23.899	38.968	22.431	22.39	37.905	27.699	24.106
42.564	29.074	23.904	38.978	22.437	22.394	37.909	27.703	24.108
42.567	29.079	23.909	38.988	22.442	22.398	37.913	27.708	24.111
42.57	29.085	23.914	38.998	22.447	22.403	37.917	27.712	24.113
42.572	29.09	23.919	39.008	22.453	22.407	37.921	27.716	24.115
42.575	29.095	23.925	39.017	22.458	22.412	37.925	27.721	24.117
42.578	29.1	23.93	39.027	22.463	22.416	37.929	27.725	24.119
42.581	29.106	23.935	39.037	22.468	22.421	37.934	27.729	24.121
42.583	29.111	23.94	39.047	22.474	22.425	37.938	27.733	24.124
42.586	29.116	23.945	39.057	22.479	22.429	37.942	27.738	24.126
42.589	29.122	23.95	39.066	22.484	22.434	37.946	27.742	24.128
42.591	29.127	23.955	39.076	22.49	22.438	37.95	27.746	24.13
42.594	29.132	23.961	39.086	22.495	22.443	37.954	27.751	24.132
42.597	29.137	23.966	39.096	22.5	22.447	37.958	27.755	24.135
42.599	29.143	23.971	39.105	22.505	22.451	37.962	27.759	24.137
42.602	29.148	23.976	39.115	22.511	22.456	37.966	27.764	24.139
42.605	29.153	23.981	39.125	22.516	22.46	37.97	27.768	24.141
42.608	29.158	23.986	39.135	22.521	22.465	37.975	27.772	24.143
42.61	29.164	23.991	39.144	22.527	22.469	37.979	27.777	24.145
42.613	29.169	23.997	39.154	22.532	22.473	37.983	27.781	24.148
42.616	29.174	24.002	39.164	22.537	22.478	37.987	27.785	24.15
42.618	29.179	24.007	39.174	22.542	22.482	37.991	27.789	24.152
42.621	29.185	24.012	39.183	22.548	22.487	37.995	27.794	24.154
42.624	29.19	24.017	39.193	22.553	22.491	37.999	27.798	24.156
42.626	29.195	24.022	39.203	22.558	22.495	38.003	27.802	24.159
42.629	29.2	24.027	39.212	22.564	22.5	38.007	27.807	24.161
42.632	29.206	24.032	39.222	22.569	22.504	38.011	27.811	24.163
42.634	29.211	24.038	39.232	22.574	22.509	38.015	27.815	24.165
42.637	29.216	24.043	39.241	22.579	22.513	38.02	27.819	24.167
42.64	29.221	24.048	39.251	22.585	22.517	38.024	27.824	24.169
42.642	29.227	24.053	39.261	22.59	22.522	38.028	27.828	24.172
42.645	29.232	24.058	39.27	22.595	22.526	38.032	27.832	24.174
42.648	29.237	24.063	39.28	22.6	22.531	38.036	27.837	24.176
42.651	29.242	24.068	39.289	22.606	22.535	38.04	27.841	24.178
42.653	29.248	24.073	39.299	22.611	22.539	38.044	27.845	24.18
42.656	29.253	24.079	39.309	22.616	22.544	38.048	27.849	24.183
42.659	29.258	24.084	39.318	22.622	22.548	38.052	27.854	24.185
42.661	29.263	24.089	39.328	22.627	22.552	38.056	27.858	24.187
42.664	29.268	24.094	39.337	22.632	22.557	38.06	27.862	24.189
42.667	29.274	24.099	39.347	22.637	22.561	38.064	27.866	24.191
42.669	29.279	24.104	39.357	22.643	22.566	38.068	27.871	24.193
42.672	29.284	24.109	39.366	22.648	22.57	38.072	27.875	24.196
42.675	29.289	24.114	39.376	22.653	22.574	38.077	27.879	24.198
42.677	29.295	24.119	39.385	22.658	22.579	38.081	27.883	24.2
42.68	29.3	24.125	39.395	22.664	22.583	38.085	27.888	24.202
42.683	29.305	24.13	39.404	22.669	22.587	38.089	27.892	24.204
42.685	29.31	24.135	39.414	22.674	22.592	38.093	27.896	24.207
42.688	29.316	24.14	39.423	22.679	22.596	38.097	27.9	24.209
42.691	29.321	24.145	39.433	22.685	22.601	38.101	27.905	24.211
42.693	29.326	24.15	39.442	22.69	22.605	38.105	27.909	24.213
42.696	29.331	24.155	39.452	22.695	22.609	38.109	27.913	24.215
42.699	29.336	24.16	39.462	22.7	22.614	38.113	27.917	24.217
42.701	29.342	24.165	39.471	22.705	22.618	38.117	27.922	24.22
42.704	29.347	24.17	39.48	22.711	22.622	38.121	27.926	24.222
42.707	29.352	24.176	39.49	22.716	22.627	38.125	27.93	24.224
42.709	29.357	24.181	39.499	22.721	22.631	38.129	27.934	24.226
42.712	29.363	24.186	39.509	22.726	22.635	38.133	27.939	24.228
42.715	29.368	24.191	39.518	22.732	22.64	38.137	27.943	24.23
42.717	29.373	24.196	39.528	22.737	22.644	38.141	27.947	24.233
42.72	29.378	24.201	39.537	22.742	22.648	38.145	27.951	24.235
42.723	29.383	24.206	39.547	22.747	22.653	38.149	27.955	24.237
42.725	29.389	24.211	39.556	22.753	22.657	38.153	27.96	24.239
42.728	29.394	24.216	39.566	22.758	22.662	38.158	27.964	24.241
42.731	29.399	24.221	39.575	22.763	22.666	38.162	27.968	24.244
42.733	29.404	24.226	39.584	22.768	22.67	38.166	27.972	24.246
42.736	29.409	24.232	39.594	22.773	22.675	38.17	27.977	24.248
42.739	29.415	24.237	39.603	22.779	22.679	38.174	27.981	24.25
42.742	29.42	24.242	39.613	22.784	22.683	38.178	27.985	24.252
42.744	29.425	24.247	39.622	22.789	22.688	38.182	27.989	24.254
42.747	29.43	24.252	39.631	22.794	22.692	38.186	27.993	24.257
42.749	29.435	24.257	39.641	22.799	22.696	38.19	27.998	24.259
42.752	29.441	24.262	39.65	22.805	22.701	38.194	28.002	24.261
42.755	29.446	24.267	39.66	22.81	22.705	38.198	28.006	24.263
42.757	29.451	24.272	39.669	22.815	22.709	38.202	28.01	24.265
42.76	29.456	24.277	39.678	22.82	22.714	38.206	28.014	24.267
42.763	29.461	24.282	39.688	22.826	22.718	38.21	28.019	24.27
42.765	29.467	24.287	39.697	22.831	22.722	38.214	28.023	24.272
42.768	29.472	24.292	39.706	22.836	22.727	38.218	28.027	24.274
42.771	29.477	24.298	39.716	22.841	22.731	38.222	28.031	24.276
42.773	29.482	24.303	39.725	22.846	22.735	38.226	28.035	24.278
42.776	29.487	24.308	39.734	22.851	22.74	38.23	28.04	24.28
42.779	29.493	24.313	39.743	22.857	22.744	38.234	28.044	24.283
42.781	29.498	24.318	39.753	22.862	22.748	38.238	28.048	24.285
42.784	29.503	24.323	39.762	22.867	22.753	38.242	28.052	24.287
42.787	29.508	24.328	39.771	22.872	22.757	38.246	28.056	24.289
42.789	29.513	24.333	39.781	22.877	22.761	38.25	28.06	24.291
42.792	29.519	24.338	39.79	22.883	22.766	38.254	28.065	24.293
42.795	29.524	24.343	39.799	22.888	22.77	38.258	28.069	24.296
42.797	29.529	24.348	39.808	22.893	22.774	38.262	28.073	24.298
42.8	29.534	24.353	39.818	22.898	22.778	38.266	28.077	24.3
42.803	29.539	24.358	39.827	22.903	22.783	38.27	28.081	24.302
42.805	29.544	24.363	39.836	22.909	22.787	38.274	28.085	24.304
42.808	29.55	24.368	39.845	22.914	22.791	38.278	28.09	24.307
42.811	29.555	24.373	39.855	22.919	22.796	38.282	28.094	24.309
42.813	29.56	24.378	39.864	22.924	22.8	38.286	28.098	24.311
42.816	29.565	24.384	39.873	22.929	22.804	38.29	28.102	24.313
42.819	29.57	24.389	39.882	22.934	22.809	38.294	28.106	24.315
42.821	29.576	24.394	39.891	22.94	22.813	38.298	28.11	24.317
42.824	29.581	24.399	39.901	22.945	22.817	38.302	28.115	24.32
42.827	29.586	24.404	39.91	22.95	22.822	38.306	28.119	24.322
42.829	29.591	24.409	39.919	22.955	22.826	38.31	28.123	24.324
42.832	29.596	24.414	39.928	22.96	22.83	38.314	28.127	24.326
42.835	29.601	24.419	39.937	22.965	22.834	38.318	28.131	24.328
42.837	29.607	24.424	39.946	22.971	22.839	38.322	28.135	24.33
42.84	29.612	24.429	39.956	22.976	22.843	38.326	28.14	24.333
42.842	29.617	24.434	39.965	22.981	22.847	38.33	28.144	24.335
42.845	29.622	24.439	39.974	22.986	22.852	38.334	28.148	24.337
42.848	29.627	24.444	39.983	22.991	22.856	38.338	28.152	24.339
42.85	29.632	24.449	39.992	22.996	22.86	38.342	28.156	24.341
42.853	29.638	24.454	40.001	23.002	22.865	38.346	28.16	24.343
42.856	29.643	24.459	40.01	23.007	22.869	38.35	28.164	24.346
42.858	29.648	24.464	40.02	23.012	22.873	38.354	28.168	24.348
42.861	29.653	24.469	40.029	23.017	22.877	38.358	28.173	24.35
42.864	29.658	24.474	40.038	23.022	22.882	38.362	28.177	24.352
42.866	29.663	24.479	40.047	23.027	22.886	38.366	28.181	24.354
42.869	29.669	24.484	40.056	23.032	22.89	38.369	28.185	24.356
42.872	29.674	24.489	40.065	23.038	22.895	38.373	28.189	24.359
42.874	29.679	24.494	40.074	23.043	22.899	38.377	28.193	24.361
42.877	29.684	24.499	40.083	23.048	22.903	38.381	28.197	24.363
42.879	29.689	24.504	40.092	23.053	22.907	38.385	28.201	24.365
42.882	29.694	24.509	40.101	23.058	22.912	38.389	28.206	24.367
42.885	29.699	24.514	40.11	23.063	22.916	38.393	28.21	24.369
42.887	29.705	24.52	40.119	23.068	22.92	38.397	28.214	24.372
42.89	29.71	24.525	40.128	23.074	22.924	38.401	28.218	24.374
42.893	29.715	24.53	40.137	23.079	22.929	38.405	28.222	24.376
42.895	29.72	24.535	40.146	23.084	22.933	38.409	28.226	24.378
42.898	29.725	24.54	40.155	23.089	22.937	38.413	28.23	24.38
42.901	29.73	24.545	40.164	23.094	22.942	38.417	28.234	24.382
42.903	29.735	24.55	40.173	23.099	22.946	38.421	28.238	24.385
42.906	29.741	24.555	40.182	23.104	22.95	38.425	28.243	24.387
42.909	29.746	24.56	40.191	23.109	22.954	38.429	28.247	24.389
42.911	29.751	24.565	40.2	23.115	22.959	38.433	28.251	24.391
42.914	29.756	24.57	40.209	23.12	22.963	38.437	28.255	24.393
42.916	29.761	24.575	40.218	23.125	22.967	38.441	28.259	24.395
42.919	29.766	24.58	40.227	23.13	22.971	38.445	28.263	24.397
42.922	29.771	24.585	40.236	23.135	22.976	38.448	28.267	24.4
42.924	29.777	24.59	40.245	23.14	22.98	38.452	28.271	24.402
42.927	29.782	24.595	40.254	23.145	22.984	38.456	28.275	24.404
42.93	29.787	24.6	40.263	23.15	22.988	38.46	28.279	24.406
42.932	29.792	24.605	40.272	23.156	22.993	38.464	28.284	24.408
42.935	29.797	24.61	40.281	23.161	22.997	38.468	28.288	24.41
42.937	29.802	24.615	40.29	23.166	23.001	38.472	28.292	24.413
42.94	29.807	24.62	40.299	23.171	23.005	38.476	28.296	24.415
42.943	29.813	24.625	40.308	23.176	23.01	38.48	28.3	24.417
42.945	29.818	24.63	40.316	23.181	23.014	38.484	28.304	24.419
42.948	29.823	24.635	40.325	23.186	23.018	38.488	28.308	24.421
42.951	29.828	24.64	40.334	23.191	23.022	38.492	28.312	24.423
42.953	29.833	24.645	40.343	23.196	23.027	38.496	28.316	24.426
42.956	29.838	24.65	40.352	23.201	23.031	38.5	28.32	24.428
42.958	29.843	24.655	40.361	23.207	23.035	38.503	28.324	24.43
42.961	29.848	24.66	40.37	23.212	23.039	38.507	28.328	24.432
42.964	29.854	24.665	40.379	23.217	23.044	38.511	28.332	24.434
42.966	29.859	24.67	40.387	23.222	23.048	38.515	28.336	24.436
42.969	29.864	24.675	40.396	23.227	23.052	38.519	28.341	24.439
42.972	29.869	24.68	40.405	23.232	23.056	38.523	28.345	24.441
42.974	29.874	24.685	40.414	23.237	23.061	38.527	28.349	24.443
42.977	29.879	24.69	40.423	23.242	23.065	38.531	28.353	24.445
42.979	29.884	24.695	40.432	23.247	23.069	38.535	28.357	24.447
42.982	29.889	24.7	40.44	23.252	23.073	38.539	28.361	24.449
42.985	29.895	24.705	40.449	23.257	23.078	38.543	28.365	24.452
42.987	29.9	24.71	40.458	23.263	23.082	38.547	28.369	24.454
42.99	29.905	24.715	40.467	23.268	23.086	38.55	28.373	24.456
42.993	29.91	24.72	40.476	23.273	23.09	38.554	28.377	24.458
42.995	29.915	24.724	40.484	23.278	23.094	38.558	28.381	24.46
42.998	29.92	24.729	40.493	23.283	23.099	38.562	28.385	24.462
43	29.925	24.734	40.502	23.288	23.103	38.566	28.389	24.464
43.003	29.93	24.739	40.511	23.293	23.107	38.57	28.393	24.467
43.006	29.935	24.744	40.519	23.298	23.111	38.574	28.397	24.469
43.008	29.94	24.749	40.528	23.303	23.116	38.578	28.401	24.471
43.011	29.946	24.754	40.537	23.308	23.12	38.582	28.405	24.473
43.013	29.951	24.759	40.546	23.313	23.124	38.586	28.409	24.475
43.016	29.956	24.764	40.554	23.318	23.128	38.589	28.413	24.477
43.019	29.961	24.769	40.563	23.323	23.132	38.593	28.417	24.48
43.021	29.966	24.774	40.572	23.328	23.137	38.597	28.421	24.482
43.024	29.971	24.779	40.581	23.334	23.141	38.601	28.425	24.484
43.027	29.976	24.784	40.589	23.339	23.145	38.605	28.429	24.486
43.029	29.981	24.789	40.598	23.344	23.149	38.609	28.433	24.488
43.032	29.986	24.794	40.607	23.349	23.153	38.613	28.438	24.49
43.034	29.992	24.799	40.615	23.354	23.158	38.617	28.442	24.492
43.037	29.997	24.804	40.624	23.359	23.162	38.621	28.446	24.495
43.04	30.002	24.809	40.633	23.364	23.166	38.624	28.45	24.497
43.042	30.007	24.814	40.641	23.369	23.17	38.628	28.454	24.499
43.045	30.012	24.819	40.65	23.374	23.175	38.632	28.458	24.501
43.047	30.017	24.824	40.659	23.379	23.179	38.636	28.462	24.503
43.05	30.022	24.829	40.667	23.384	23.183	38.64	28.466	24.505
43.053	30.027	24.834	40.676	23.389	23.187	38.644	28.47	24.508
43.055	30.032	24.839	40.685	23.394	23.191	38.648	28.474	24.51
43.058	30.037	24.844	40.693	23.399	23.196	38.652	28.478	24.512
43.06	30.042	24.849	40.702	23.404	23.2	38.655	28.482	24.514
43.063	30.047	24.854	40.71	23.409	23.204	38.659	28.486	24.516
43.066	30.053	24.858	40.719	23.414	23.208	38.663	28.49	24.518
43.068	30.058	24.863	40.728	23.419	23.212	38.667	28.494	24.52
43.071	30.063	24.868	40.736	23.424	23.216	38.671	28.498	24.523
43.073	30.068	24.873	40.745	23.429	23.221	38.675	28.502	24.525
43.076	30.073	24.878	40.753	23.434	23.225	38.679	28.506	24.527
43.079	30.078	24.883	40.762	23.44	23.229	38.682	28.51	24.529
43.081	30.083	24.888	40.771	23.445	23.233	38.686	28.514	24.531
43.084	30.088	24.893	40.779	23.45	23.237	38.69	28.518	24.533
43.086	30.093	24.898	40.788	23.455	23.242	38.694	28.522	24.536
43.089	30.098	24.903	40.796	23.46	23.246	38.698	28.526	24.538
43.092	30.103	24.908	40.805	23.465	23.25	38.702	28.53	24.54
43.094	30.108	24.913	40.813	23.47	23.254	38.706	28.534	24.542
43.097	30.114	24.918	40.822	23.475	23.258	38.709	28.537	24.544
43.099	30.119	24.923	40.83	23.48	23.263	38.713	28.541	24.546
43.102	30.124	24.928	40.839	23.485	23.267	38.717	28.545	24.548
43.105	30.129	24.933	40.848	23.49	23.271	38.721	28.549	24.551
43.107	30.134	24.938	40.856	23.495	23.275	38.725	28.553	24.553
43.11	30.139	24.942	40.865	23.5	23.279	38.729	28.557	24.555
43.112	30.144	24.947	40.873	23.505	23.283	38.733	28.561	24.557
43.115	30.149	24.952	40.882	23.51	23.288	38.736	28.565	24.559
43.118	30.154	24.957	40.89	23.515	23.292	38.74	28.569	24.561
43.12	30.159	24.962	40.899	23.52	23.296	38.744	28.573	24.564
43.123	30.164	24.967	40.907	23.525	23.3	38.748	28.577	24.566
43.125	30.169	24.972	40.915	23.53	23.304	38.752	28.581	24.568
43.128	30.174	24.977	40.924	23.535	23.308	38.756	28.585	24.57
43.131	30.179	24.982	40.932	23.54	23.313	38.759	28.589	24.572
43.133	30.184	24.987	40.941	23.545	23.317	38.763	28.593	24.574
43.136	30.19	24.992	40.949	23.55	23.321	38.767	28.597	24.576
43.138	30.195	24.997	40.958	23.555	23.325	38.771	28.601	24.579
43.141	30.2	25.002	40.966	23.56	23.329	38.775	28.605	24.581
43.144	30.205	25.006	40.975	23.565	23.333	38.779	28.609	24.583
43.146	30.21	25.011	40.983	23.57	23.338	38.782	28.613	24.585
43.149	30.215	25.016	40.991	23.575	23.342	38.786	28.617	24.587
43.151	30.22	25.021	41	23.58	23.346	38.79	28.621	24.589
43.154	30.225	25.026	41.008	23.585	23.35	38.794	28.625	24.591
43.157	30.23	25.031	41.017	23.59	23.354	38.798	28.629	24.594
43.159	30.235	25.036	41.025	23.595	23.358	38.801	28.632	24.596
43.162	30.24	25.041	41.034	23.6	23.362	38.805	28.636	24.598
43.164	30.245	25.046	41.042	23.605	23.367	38.809	28.64	24.6
43.167	30.25	25.051	41.05	23.61	23.371	38.813	28.644	24.602
43.169	30.255	25.056	41.059	23.615	23.375	38.817	28.648	24.604
43.172	30.26	25.06	41.067	23.62	23.379	38.821	28.652	24.606
43.175	30.265	25.065	41.075	23.625	23.383	38.824	28.656	24.609
43.177	30.27	25.07	41.084	23.63	23.387	38.828	28.66	24.611
43.18	30.275	25.075	41.092	23.635	23.391	38.832	28.664	24.613
43.182	30.28	25.08	41.1	23.64	23.396	38.836	28.668	24.615
43.185	30.285	25.085	41.109	23.645	23.4	38.84	28.672	24.617
43.188	30.29	25.09	41.117	23.65	23.404	38.843	28.676	24.619
43.19	30.296	25.095	41.125	23.655	23.408	38.847	28.68	24.622
43.193	30.301	25.1	41.134	23.66	23.412	38.851	28.684	24.624
43.195	30.306	25.105	41.142	23.665	23.416	38.855	28.687	24.626
43.189	30.297	25.1	41.138	23.659	23.411	38.852	28.683	24.623
43.183	30.288	25.095	41.133	23.654	23.406	38.849	28.678	24.621
43.177	30.279	25.09	41.129	23.648	23.401	38.845	28.673	24.619
43.18	30.284	25.095	41.137	23.653	23.405	38.849	28.677	24.621
43.182	30.289	25.1	41.146	23.658	23.409	38.853	28.681	24.623
43.185	30.294	25.105	41.154	23.663	23.413	38.857	28.685	24.625
43.188	30.299	25.11	41.162	23.668	23.418	38.861	28.689	24.627
43.19	30.304	25.115	41.171	23.673	23.422	38.864	28.693	24.629
43.193	30.309	25.119	41.179	23.678	23.426	38.868	28.697	24.632
43.195	30.314	25.124	41.187	23.683	23.43	38.872	28.701	24.634
43.198	30.319	25.129	41.196	23.688	23.434	38.876	28.705	24.636
43.2	30.324	25.134	41.204	23.693	23.438	38.88	28.708	24.638
43.203	30.329	25.139	41.212	23.698	23.442	38.883	28.712	24.64
43.206	30.334	25.144	41.22	23.703	23.447	38.887	28.716	24.642
43.208	30.339	25.149	41.229	23.708	23.451	38.891	28.72	24.644
43.211	30.344	25.154	41.237	23.713	23.455	38.895	28.724	24.647
43.213	30.349	25.159	41.245	23.718	23.459	38.899	28.728	24.649
43.216	30.354	25.163	41.253	23.723	23.463	38.902	28.732	24.651
43.219	30.359	25.168	41.262	23.728	23.467	38.906	28.736	24.653
43.221	30.364	25.173	41.27	23.733	23.471	38.91	28.74	24.655
43.224	30.369	25.178	41.278	23.738	23.475	38.914	28.744	24.657
43.226	30.374	25.183	41.286	23.743	23.48	38.918	28.747	24.659
43.229	30.379	25.188	41.294	23.748	23.484	38.921	28.751	24.662
43.231	30.384	25.193	41.303	23.753	23.488	38.925	28.755	24.664
43.234	30.389	25.198	41.311	23.758	23.492	38.929	28.759	24.666
43.237	30.394	25.202	41.319	23.762	23.496	38.933	28.763	24.668
43.239	30.399	25.207	41.327	23.767	23.5	38.936	28.767	24.67
43.242	30.404	25.212	41.335	23.772	23.504	38.94	28.771	24.672
43.244	30.409	25.217	41.344	23.777	23.508	38.944	28.775	24.674
43.247	30.414	25.222	41.352	23.782	23.512	38.948	28.779	24.677
43.249	30.419	25.227	41.36	23.787	23.517	38.951	28.782	24.679
43.252	30.424	25.232	41.368	23.792	23.521	38.955	28.786	24.681
43.255	30.429	25.237	41.376	23.797	23.525	38.959	28.79	24.683
43.257	30.434	25.241	41.384	23.802	23.529	38.963	28.794	24.685
43.26	30.439	25.246	41.392	23.807	23.533	38.967	28.798	24.687
43.262	30.445	25.251	41.401	23.812	23.537	38.97	28.802	24.689
43.265	30.45	25.256	41.409	23.817	23.541	38.974	28.806	24.692
43.267	30.455	25.261	41.417	23.822	23.545	38.978	28.809	24.694
43.27	30.46	25.266	41.425	23.827	23.549	38.982	28.813	24.696
43.272	30.465	25.271	41.433	23.832	23.553	38.985	28.817	24.698
43.275	30.47	25.275	41.441	23.836	23.558	38.989	28.821	24.7
43.278	30.475	25.28	41.449	23.841	23.562	38.993	28.825	24.702
43.28	30.48	25.285	41.457	23.846	23.566	38.997	28.829	24.704
43.283	30.485	25.29	41.465	23.851	23.57	39	28.833	24.707
43.285	30.49	25.295	41.473	23.856	23.574	39.004	28.836	24.709
43.288	30.495	25.3	41.482	23.861	23.578	39.008	28.84	24.711
43.29	30.5	25.305	41.49	23.866	23.582	39.012	28.844	24.713
43.293	30.505	25.309	41.498	23.871	23.586	39.015	28.848	24.715
43.296	30.51	25.314	41.506	23.876	23.59	39.019	28.852	24.717
43.298	30.515	25.319	41.514	23.881	23.594	39.023	28.856	24.719
43.301	30.52	25.324	41.522	23.886	23.598	39.027	28.86	24.722
43.303	30.525	25.329	41.53	23.891	23.602	39.03	28.863	24.724
43.306	30.53	25.334	41.538	23.895	23.607	39.034	28.867	24.726
43.308	30.535	25.338	41.546	23.9	23.611	39.038	28.871	24.728
43.311	30.54	25.343	41.554	23.905	23.615	39.042	28.875	24.73
43.313	30.545	25.348	41.562	23.91	23.619	39.045	28.879	24.732
43.316	30.549	25.353	41.57	23.915	23.623	39.049	28.883	24.734
43.319	30.554	25.358	41.578	23.92	23.627	39.053	28.886	24.736
43.321	30.559	25.363	41.586	23.925	23.631	39.057	28.89	24.739
43.324	30.564	25.368	41.594	23.93	23.635	39.06	28.894	24.741
43.326	30.569	25.372	41.602	23.935	23.639	39.064	28.898	24.743
43.329	30.574	25.377	41.61	23.94	23.643	39.068	28.902	24.745
43.331	30.579	25.382	41.618	23.944	23.647	39.072	28.906	24.747
43.334	30.584	25.387	41.626	23.949	23.651	39.075	28.909	24.749
43.336	30.589	25.392	41.634	23.954	23.655	39.079	28.913	24.751
43.339	30.594	25.397	41.642	23.959	23.66	39.083	28.917	24.754
43.342	30.599	25.401	41.65	23.964	23.664	39.086	28.921	24.756
43.344	30.604	25.406	41.658	23.969	23.668	39.09	28.925	24.758
43.347	30.609	25.411	41.666	23.974	23.672	39.094	28.928	24.76
43.349	30.614	25.416	41.674	23.979	23.676	39.098	28.932	24.762
43.352	30.619	25.421	41.682	23.984	23.68	39.101	28.936	24.764
43.354	30.624	25.426	41.689	23.988	23.684	39.105	28.94	24.766
43.357	30.629	25.43	41.697	23.993	23.688	39.109	28.944	24.769
43.359	30.634	25.435	41.705	23.998	23.692	39.112	28.948	24.771
43.362	30.639	25.44	41.713	24.003	23.696	39.116	28.951	24.773
43.364	30.644	25.445	41.721	24.008	23.7	39.12	28.955	24.775
43.367	30.649	25.45	41.729	24.013	23.704	39.124	28.959	24.777
43.37	30.654	25.454	41.737	24.018	23.708	39.127	28.963	24.779
43.372	30.659	25.459	41.745	24.023	23.712	39.131	28.967	24.781
43.375	30.664	25.464	41.753	24.027	23.716	39.135	28.97	24.783
43.377	30.669	25.469	41.761	24.032	23.72	39.138	28.974	24.786
43.38	30.674	25.474	41.768	24.037	23.724	39.142	28.978	24.788
43.382	30.679	25.479	41.776	24.042	23.728	39.146	28.982	24.79
43.385	30.684	25.483	41.784	24.047	23.733	39.15	28.986	24.792
43.387	30.689	25.488	41.792	24.052	23.737	39.153	28.989	24.794
43.39	30.694	25.493	41.8	24.057	23.741	39.157	28.993	24.796
43.392	30.699	25.498	41.808	24.062	23.745	39.161	28.997	24.798
43.395	30.704	25.503	41.816	24.066	23.749	39.164	29.001	24.801
43.398	30.709	25.507	41.823	24.071	23.753	39.168	29.004	24.803
43.4	30.714	25.512	41.831	24.076	23.757	39.172	29.008	24.805
43.403	30.719	25.517	41.839	24.081	23.761	39.176	29.012	24.807
43.405	30.724	25.522	41.847	24.086	23.765	39.179	29.016	24.809
43.408	30.728	25.527	41.855	24.091	23.769	39.183	29.02	24.811
43.41	30.733	25.531	41.862	24.096	23.773	39.187	29.023	24.813
43.413	30.738	25.536	41.87	24.1	23.777	39.19	29.027	24.815
43.415	30.743	25.541	41.878	24.105	23.781	39.194	29.031	24.818
43.418	30.748	25.546	41.886	24.11	23.785	39.198	29.035	24.82
43.42	30.753	25.551	41.894	24.115	23.789	39.201	29.038	24.822
43.423	30.758	25.555	41.901	24.12	23.793	39.205	29.042	24.824
43.425	30.763	25.56	41.909	24.125	23.797	39.209	29.046	24.826
43.428	30.768	25.565	41.917	24.129	23.801	39.212	29.05	24.828
43.431	30.773	25.57	41.925	24.134	23.805	39.216	29.054	24.83
43.433	30.778	25.575	41.932	24.139	23.809	39.22	29.057	24.832
43.436	30.783	25.579	41.94	24.144	23.813	39.223	29.061	24.835
43.438	30.788	25.584	41.948	24.149	23.817	39.227	29.065	24.837
43.441	30.793	25.589	41.956	24.154	23.821	39.231	29.069	24.839
43.443	30.798	25.594	41.963	24.158	23.825	39.235	29.072	24.841
43.446	30.803	25.599	41.971	24.163	23.829	39.238	29.076	24.843
43.448	30.808	25.603	41.979	24.168	23.833	39.242	29.08	24.845
43.451	30.813	25.608	41.987	24.173	23.837	39.246	29.084	24.847
43.453	30.818	25.613	41.994	24.178	23.841	39.249	29.087	24.85
43.456	30.822	25.618	42.002	24.183	23.845	39.253	29.091	24.852
43.458	30.827	25.622	42.01	24.187	23.849	39.257	29.095	24.854
43.461	30.832	25.627	42.017	24.192	23.853	39.26	29.099	24.856
43.463	30.837	25.632	42.025	24.197	23.857	39.264	29.102	24.858
43.466	30.842	25.637	42.033	24.202	23.861	39.268	29.106	24.86
43.468	30.847	25.642	42.04	24.207	23.865	39.271	29.11	24.862
43.471	30.852	25.646	42.048	24.212	23.869	39.275	29.113	24.864
43.474	30.857	25.651	42.056	24.216	23.873	39.279	29.117	24.867
43.476	30.862	25.656	42.063	24.221	23.877	39.282	29.121	24.869
43.479	30.867	25.661	42.071	24.226	23.881	39.286	29.125	24.871
43.481	30.872	25.665	42.079	24.231	23.885	39.29	29.128	24.873
43.484	30.877	25.67	42.086	24.236	23.889	39.293	29.132	24.875
43.486	30.882	25.675	42.094	24.24	23.893	39.297	29.136	24.877
43.489	30.887	25.68	42.102	24.245	23.897	39.3	29.14	24.879
43.491	30.891	25.685	42.109	24.25	23.901	39.304	29.143	24.881
43.494	30.896	25.689	42.117	24.255	23.905	39.308	29.147	24.884
43.488	30.887	25.684	42.112	24.249	23.9	39.305	29.142	24.881
43.482	30.878	25.679	42.108	24.244	23.895	39.301	29.137	24.879
43.476	30.869	25.674	42.103	24.238	23.889	39.298	29.132	24.876
43.47	30.86	25.67	42.099	24.233	23.884	39.295	29.127	24.874
43.463	30.851	25.665	42.094	24.227	23.879	39.292	29.123	24.871
43.457	30.842	25.66	42.09	24.222	23.874	39.288	29.118	24.869
43.451	30.832	25.655	42.085	24.216	23.868	39.285	29.113	24.866
43.445	30.823	25.65	42.081	24.21	23.863	39.282	29.108	24.864
43.439	30.814	25.645	42.076	24.205	23.858	39.279	29.103	24.862
43.433	30.805	25.64	42.072	24.199	23.852	39.276	29.098	24.859
43.427	30.796	25.635	42.067	24.194	23.847	39.272	29.093	24.857
43.421	30.787	25.63	42.063	24.188	23.842	39.269	29.088	24.854
43.415	30.778	25.625	42.058	24.183	23.837	39.266	29.084	24.852
43.409	30.769	25.62	42.053	24.177	23.831	39.263	29.079	24.849
43.403	30.759	25.615	42.049	24.172	23.826	39.259	29.074	24.847
43.397	30.75	25.61	42.044	24.166	23.821	39.256	29.069	24.845
43.391	30.741	25.605	42.04	24.161	23.815	39.253	29.064	24.842
43.385	30.732	25.6	42.035	24.155	23.81	39.25	29.059	24.84
43.379	30.723	25.595	42.031	24.15	23.805	39.247	29.054	24.837
43.373	30.714	25.591	42.026	24.144	23.8	39.243	29.049	24.835
43.367	30.705	25.586	42.022	24.138	23.794	39.24	29.045	24.832
43.361	30.696	25.581	42.017	24.133	23.789	39.237	29.04	24.83
43.355	30.687	25.576	42.013	24.127	23.784	39.234	29.035	24.828
43.349	30.678	25.571	42.008	24.122	23.779	39.23	29.03	24.825
43.343	30.669	25.566	42.004	24.116	23.773	39.227	29.025	24.823
43.337	30.659	25.561	41.999	24.111	23.768	39.224	29.02	24.82
43.331	30.65	25.556	41.995	24.105	23.763	39.221	29.015	24.818
43.325	30.641	25.551	41.99	24.1	23.758	39.218	29.011	24.815
43.319	30.632	25.546	41.986	24.094	23.752	39.214	29.006	24.813
43.313	30.623	25.541	41.981	24.089	23.747	39.211	29.001	24.811
43.307	30.614	25.536	41.977	24.083	23.742	39.208	28.996	24.808
43.301	30.605	25.531	41.972	24.078	23.737	39.205	28.991	24.806
43.295	30.596	25.527	41.968	24.072	23.731	39.201	28.986	24.803
43.289	30.587	25.522	41.963	24.067	23.726	39.198	28.981	24.801
43.283	30.578	25.517	41.959	24.061	23.721	39.195	28.977	24.799
43.277	30.569	25.512	41.954	24.056	23.716	39.192	28.972	24.796
43.271	30.56	25.507	41.95	24.05	23.71	39.189	28.967	24.794
43.265	30.551	25.502	41.945	24.045	23.705	39.185	28.962	24.791
43.259	30.542	25.497	41.941	24.039	23.7	39.182	28.957	24.789
43.253	30.533	25.492	41.936	24.034	23.695	39.179	28.952	24.786
43.246	30.524	25.487	41.932	24.028	23.69	39.176	28.948	24.784
43.24	30.515	25.482	41.927	24.023	23.684	39.173	28.943	24.782
43.234	30.505	25.477	41.923	24.017	23.679	39.169	28.938	24.779
43.228	30.496	25.472	41.918	24.012	23.674	39.166	28.933	24.777
43.222	30.487	25.468	41.914	24.006	23.669	39.163	28.928	24.774
43.216	30.478	25.463	41.909	24.001	23.664	39.16	28.923	24.772
43.21	30.469	25.458	41.905	23.995	23.658	39.157	28.919	24.77
43.204	30.46	25.453	41.9	23.99	23.653	39.153	28.914	24.767
43.198	30.451	25.448	41.896	23.984	23.648	39.15	28.909	24.765
43.192	30.442	25.443	41.891	23.979	23.643	39.147	28.904	24.762
43.186	30.433	25.438	41.887	23.973	23.638	39.144	28.899	24.76
43.18	30.424	25.433	41.882	23.968	23.632	39.141	28.894	24.758
43.174	30.415	25.428	41.878	23.962	23.627	39.137	28.89	24.755
43.168	30.406	25.423	41.873	23.957	23.622	39.134	28.885	24.753
43.162	30.397	25.419	41.869	23.951	23.617	39.131	28.88	24.75
43.156	30.388	25.414	41.864	23.946	23.612	39.128	28.875	24.748
43.15	30.379	25.409	41.86	23.941	23.607	39.125	28.87	24.746
43.144	30.37	25.404	41.855	23.935	23.601	39.121	28.866	24.743
43.138	30.361	25.399	41.851	23.93	23.596	39.118	28.861	24.741
43.132	30.352	25.394	41.846	23.924	23.591	39.115	28.856	24.738
43.126	30.343	25.389	41.842	23.919	23.586	39.112	28.851	24.736
43.12	30.334	25.384	41.837	23.913	23.581	39.109	28.846	24.734
43.114	30.325	25.379	41.833	23.908	23.576	39.105	28.842	24.731
43.108	30.316	25.375	41.828	23.902	23.57	39.102	28.837	24.729
43.102	30.307	25.37	41.824	23.897	23.565	39.099	28.832	24.726
43.096	30.298	25.365	41.82	23.891	23.56	39.096	28.827	24.724
43.09	30.29	25.36	41.815	23.886	23.555	39.093	28.822	24.722
43.084	30.281	25.355	41.811	23.88	23.55	39.089	28.818	24.719
43.078	30.272	25.35	41.806	23.875	23.545	39.086	28.813	24.717
43.072	30.263	25.345	41.802	23.87	23.539	39.083	28.808	24.714
43.067	30.254	25.34	41.797	23.864	23.534	39.08	28.803	24.712
43.061	30.245	25.335	41.793	23.859	23.529	39.077	28.798	24.71
43.055	30.236	25.331	41.788	23.853	23.524	39.074	28.794	24.707
43.049	30.227	25.326	41.784	23.848	23.519	39.07	28.789	24.705
43.043	30.218	25.321	41.779	23.842	23.514	39.067	28.784	24.702
43.037	30.209	25.316	41.775	23.837	23.509	39.064	28.779	24.7
43.031	30.2	25.311	41.77	23.831	23.504	39.061	28.774	24.698
43.025	30.191	25.306	41.766	23.826	23.498	39.058	28.77	24.695
43.019	30.182	25.301	41.762	23.821	23.493	39.054	28.765	24.693
43.013	30.173	25.296	41.757	23.815	23.488	39.051	28.76	24.69
43.007	30.164	25.292	41.753	23.81	23.483	39.048	28.755	24.688
43.001	30.155	25.287	41.748	23.804	23.478	39.045	28.751	24.686
42.995	30.146	25.282	41.744	23.799	23.473	39.042	28.746	24.683
42.989	30.137	25.277	41.739	23.793	23.468	39.038	28.741	24.681
42.983	30.129	25.272	41.735	23.788	23.463	39.035	28.736	24.679
42.977	30.12	25.267	41.73	23.783	23.458	39.032	28.732	24.676
42.971	30.111	25.262	41.726	23.777	23.452	39.029	28.727	24.674
[truncated: 41,201 more rows]
