# Supplementary material for: Global sleep homeostasis reflects temporally and spatially integrated local cortical neuronal activity
Source: eLife. 2020 Jul 2;9:e54148. doi: 10.7554/eLife.54148 (PMC7332296; doi:10.7554/eLife.54148)
Supplement: Figure 5—source data 1. [file elife-54148-fig5-data1.zip › Figure 5/Model Process S/Process-S-Classic-Model-Off-Mouse-5.csv]

LFP 1	LFP 2	LFP 3	LFP 4	LFP 5	LFP 6	LFP 7	LFP 8	LFP 9	LFP 10	LFP 11	LFP 12
14.213	8.9685	27.276	43.126	25.251	17.3	24.62	32.335	30.823	32.704	33.091	25.58
14.21	8.9649	27.27	43.12	25.243	17.297	24.608	32.323	30.814	32.696	33.083	25.572
14.207	8.9614	27.264	43.113	25.235	17.294	24.596	32.311	30.805	32.687	33.075	25.564
14.203	8.9579	27.258	43.107	25.228	17.29	24.584	32.3	30.796	32.679	33.067	25.556
14.2	8.9543	27.252	43.101	25.22	17.287	24.572	32.288	30.786	32.67	33.059	25.547
14.197	8.9508	27.246	43.094	25.212	17.284	24.56	32.276	30.777	32.661	33.051	25.539
14.194	8.9473	27.24	43.088	25.205	17.281	24.548	32.264	30.768	32.653	33.043	25.531
14.19	8.9438	27.234	43.081	25.197	17.278	24.536	32.253	30.759	32.644	33.035	25.523
14.187	8.9402	27.227	43.075	25.19	17.275	24.524	32.241	30.75	32.636	33.027	25.514
14.184	8.9367	27.221	43.068	25.182	17.272	24.512	32.229	30.741	32.627	33.019	25.506
14.181	8.9332	27.215	43.062	25.174	17.269	24.5	32.217	30.732	32.619	33.011	25.498
14.177	8.9297	27.209	43.055	25.167	17.266	24.488	32.206	30.723	32.61	33.003	25.49
14.174	8.9262	27.203	43.049	25.159	17.262	24.476	32.194	30.714	32.602	32.996	25.481
14.171	8.9227	27.197	43.042	25.152	17.259	24.464	32.182	30.705	32.593	32.988	25.473
14.168	8.9191	27.191	43.036	25.144	17.256	24.452	32.17	30.696	32.584	32.98	25.465
14.164	8.9156	27.185	43.03	25.136	17.253	24.44	32.159	30.686	32.576	32.972	25.457
14.161	8.9121	27.179	43.023	25.129	17.25	24.428	32.147	30.677	32.567	32.964	25.448
14.158	8.9086	27.173	43.017	25.121	17.247	24.416	32.135	30.668	32.559	32.956	25.44
14.155	8.9051	27.167	43.01	25.114	17.244	24.404	32.124	30.659	32.55	32.948	25.432
14.151	8.9016	27.161	43.004	25.106	17.241	24.392	32.112	30.65	32.542	32.94	25.424
14.148	8.8981	27.155	42.997	25.098	17.238	24.38	32.101	30.641	32.533	32.932	25.415
14.145	8.8946	27.149	42.991	25.091	17.235	24.368	32.089	30.632	32.525	32.924	25.407
14.142	8.8911	27.143	42.985	25.083	17.232	24.356	32.077	30.623	32.516	32.917	25.399
14.138	8.8876	27.137	42.978	25.076	17.229	24.344	32.066	30.614	32.508	32.909	25.391
14.135	8.8841	27.131	42.972	25.068	17.225	24.332	32.054	30.605	32.499	32.901	25.383
14.132	8.8806	27.125	42.965	25.061	17.222	24.32	32.042	30.596	32.491	32.893	25.374
14.129	8.8771	27.119	42.959	25.053	17.219	24.309	32.031	30.587	32.482	32.885	25.366
14.125	8.8736	27.113	42.952	25.045	17.216	24.297	32.019	30.578	32.474	32.877	25.358
14.122	8.8701	27.107	42.946	25.038	17.213	24.285	32.008	30.569	32.465	32.869	25.35
14.119	8.8667	27.101	42.94	25.03	17.21	24.273	31.996	30.56	32.457	32.862	25.342
14.116	8.8632	27.095	42.933	25.023	17.207	24.261	31.984	30.551	32.448	32.854	25.334
14.112	8.8597	27.089	42.927	25.015	17.204	24.249	31.973	30.542	32.44	32.846	25.325
14.109	8.8562	27.083	42.92	25.008	17.201	24.237	31.961	30.533	32.431	32.838	25.317
14.106	8.8527	27.077	42.914	25	17.198	24.226	31.95	30.524	32.423	32.83	25.309
14.103	8.8492	27.071	42.907	24.993	17.195	24.214	31.938	30.515	32.414	32.822	25.301
14.1	8.8458	27.065	42.901	24.985	17.192	24.202	31.927	30.506	32.406	32.814	25.293
14.096	8.8423	27.059	42.895	24.978	17.189	24.19	31.915	30.497	32.397	32.807	25.285
14.093	8.8388	27.053	42.888	24.97	17.186	24.178	31.904	30.488	32.389	32.799	25.276
14.09	8.8353	27.047	42.882	24.963	17.183	24.167	31.892	30.479	32.38	32.791	25.268
14.087	8.8319	27.041	42.875	24.955	17.18	24.155	31.881	30.47	32.372	32.783	25.26
14.083	8.8284	27.035	42.869	24.947	17.177	24.143	31.869	30.461	32.364	32.775	25.252
14.08	8.8249	27.029	42.863	24.94	17.174	24.131	31.858	30.452	32.355	32.767	25.244
14.077	8.8214	27.023	42.856	24.932	17.171	24.12	31.846	30.443	32.347	32.76	25.236
14.074	8.818	27.018	42.85	24.925	17.168	24.108	31.835	30.434	32.338	32.752	25.228
14.071	8.8145	27.012	42.843	24.917	17.165	24.096	31.823	30.425	32.33	32.744	25.22
14.067	8.8111	27.006	42.837	24.91	17.162	24.084	31.812	30.417	32.321	32.736	25.211
14.064	8.8076	27	42.831	24.902	17.159	24.073	31.801	30.408	32.313	32.728	25.203
14.061	8.8041	26.994	42.824	24.895	17.156	24.061	31.789	30.399	32.304	32.721	25.195
14.058	8.8007	26.988	42.818	24.887	17.153	24.049	31.778	30.39	32.296	32.713	25.187
14.054	8.7972	26.982	42.811	24.88	17.15	24.037	31.766	30.381	32.288	32.705	25.179
14.051	8.7938	26.976	42.805	24.872	17.147	24.026	31.755	30.372	32.279	32.697	25.171
14.048	8.7903	26.97	42.799	24.865	17.144	24.014	31.743	30.363	32.271	32.689	25.163
14.045	8.7868	26.964	42.792	24.857	17.141	24.002	31.732	30.354	32.262	32.682	25.155
14.042	8.7834	26.958	42.786	24.85	17.138	23.991	31.721	30.345	32.254	32.674	25.147
14.038	8.7799	26.952	42.779	24.842	17.135	23.979	31.709	30.336	32.245	32.666	25.139
14.035	8.7765	26.946	42.773	24.835	17.132	23.968	31.698	30.327	32.237	32.658	25.13
14.032	8.7731	26.94	42.767	24.828	17.129	23.956	31.687	30.318	32.229	32.651	25.122
14.029	8.7696	26.934	42.76	24.82	17.126	23.944	31.675	30.31	32.22	32.643	25.114
14.026	8.7662	26.928	42.754	24.813	17.123	23.933	31.664	30.301	32.212	32.635	25.106
14.022	8.7627	26.922	42.748	24.805	17.12	23.921	31.653	30.292	32.203	32.627	25.098
14.019	8.7593	26.917	42.741	24.798	17.117	23.909	31.641	30.283	32.195	32.619	25.09
14.016	8.7558	26.911	42.735	24.79	17.114	23.898	31.63	30.274	32.187	32.612	25.082
14.013	8.7524	26.905	42.728	24.783	17.111	23.886	31.619	30.265	32.178	32.604	25.074
14.01	8.749	26.899	42.722	24.775	17.108	23.875	31.607	30.256	32.17	32.596	25.066
14.006	8.7455	26.893	42.716	24.768	17.105	23.863	31.596	30.248	32.161	32.588	25.058
14.003	8.7421	26.887	42.709	24.76	17.102	23.852	31.585	30.239	32.153	32.581	25.05
14	8.7387	26.881	42.703	24.753	17.099	23.84	31.573	30.23	32.145	32.573	25.042
13.997	8.7352	26.875	42.697	24.745	17.096	23.828	31.562	30.221	32.136	32.565	25.034
13.994	8.7318	26.869	42.69	24.738	17.093	23.817	31.551	30.212	32.128	32.557	25.026
13.99	8.7284	26.863	42.684	24.731	17.09	23.805	31.54	30.203	32.12	32.55	25.018
13.987	8.725	26.857	42.677	24.723	17.088	23.794	31.528	30.194	32.111	32.542	25.01
13.984	8.7215	26.851	42.671	24.716	17.085	23.782	31.517	30.186	32.103	32.534	25.002
13.981	8.7181	26.846	42.665	24.708	17.082	23.771	31.506	30.177	32.094	32.526	24.994
13.978	8.7147	26.84	42.658	24.701	17.079	23.759	31.495	30.168	32.086	32.519	24.986
13.974	8.7113	26.834	42.652	24.693	17.076	23.748	31.483	30.159	32.078	32.511	24.978
13.971	8.7079	26.828	42.646	24.686	17.073	23.736	31.472	30.15	32.069	32.503	24.97
13.968	8.7044	26.822	42.639	24.679	17.07	23.725	31.461	30.142	32.061	32.496	24.962
13.965	8.701	26.816	42.633	24.671	17.067	23.713	31.45	30.133	32.053	32.488	24.954
13.962	8.6976	26.81	42.627	24.664	17.064	23.702	31.439	30.124	32.044	32.48	24.946
13.958	8.6942	26.804	42.62	24.656	17.061	23.691	31.427	30.115	32.036	32.472	24.938
13.955	8.6908	26.798	42.614	24.649	17.058	23.679	31.416	30.106	32.028	32.465	24.93
13.952	8.6874	26.793	42.608	24.642	17.055	23.668	31.405	30.098	32.019	32.457	24.922
13.949	8.684	26.787	42.601	24.634	17.053	23.656	31.394	30.089	32.011	32.449	24.914
13.946	8.6806	26.781	42.595	24.627	17.05	23.645	31.383	30.08	32.003	32.442	24.906
13.943	8.6772	26.775	42.589	24.619	17.047	23.633	31.372	30.071	31.994	32.434	24.898
13.939	8.6738	26.769	42.582	24.612	17.044	23.622	31.36	30.062	31.986	32.426	24.89
13.936	8.6704	26.763	42.576	24.605	17.041	23.611	31.349	30.054	31.978	32.419	24.882
13.933	8.667	26.757	42.57	24.597	17.038	23.599	31.338	30.045	31.969	32.411	24.874
13.93	8.6636	26.752	42.563	24.59	17.035	23.588	31.327	30.036	31.961	32.403	24.866
13.927	8.6602	26.746	42.557	24.582	17.032	23.577	31.316	30.027	31.953	32.396	24.858
13.923	8.6568	26.74	42.55	24.575	17.029	23.565	31.305	30.019	31.944	32.388	24.85
13.92	8.6534	26.734	42.544	24.568	17.027	23.554	31.294	30.01	31.936	32.38	24.842
13.917	8.65	26.728	42.538	24.56	17.024	23.542	31.283	30.001	31.928	32.373	24.834
13.914	8.6466	26.722	42.531	24.553	17.021	23.531	31.272	29.992	31.92	32.365	24.826
13.911	8.6432	26.716	42.525	24.546	17.018	23.52	31.261	29.984	31.911	32.357	24.818
13.908	8.6398	26.711	42.519	24.538	17.015	23.509	31.249	29.975	31.903	32.35	24.81
13.904	8.6365	26.705	42.513	24.531	17.012	23.497	31.238	29.966	31.895	32.342	24.802
13.901	8.6331	26.699	42.506	24.523	17.009	23.486	31.227	29.958	31.886	32.334	24.795
13.898	8.6297	26.693	42.5	24.516	17.007	23.475	31.216	29.949	31.878	32.327	24.787
13.895	8.6263	26.687	42.494	24.509	17.004	23.463	31.205	29.94	31.87	32.319	24.779
13.892	8.6229	26.681	42.487	24.501	17.001	23.452	31.194	29.931	31.862	32.311	24.771
13.889	8.6196	26.676	42.481	24.494	16.998	23.441	31.183	29.923	31.853	32.304	24.763
13.885	8.6162	26.67	42.475	24.487	16.995	23.43	31.172	29.914	31.845	32.296	24.755
13.882	8.6128	26.664	42.468	24.479	16.992	23.418	31.161	29.905	31.837	32.288	24.747
13.879	8.6094	26.658	42.462	24.472	16.99	23.407	31.15	29.897	31.829	32.281	24.739
13.876	8.6061	26.652	42.456	24.465	16.987	23.396	31.139	29.888	31.82	32.273	24.731
13.873	8.6027	26.646	42.449	24.457	16.984	23.385	31.128	29.879	31.812	32.266	24.723
13.87	8.5993	26.641	42.443	24.45	16.981	23.373	31.117	29.871	31.804	32.258	24.716
13.866	8.596	26.635	42.437	24.443	16.978	23.362	31.106	29.862	31.795	32.25	24.708
13.863	8.5926	26.629	42.43	24.435	16.975	23.351	31.095	29.853	31.787	32.243	24.7
13.86	8.5892	26.623	42.424	24.428	16.973	23.34	31.084	29.845	31.779	32.235	24.692
13.857	8.5859	26.617	42.418	24.421	16.97	23.329	31.074	29.836	31.771	32.227	24.684
13.854	8.5825	26.611	42.411	24.413	16.967	23.317	31.063	29.827	31.763	32.22	24.676
13.851	8.5791	26.606	42.405	24.406	16.964	23.306	31.052	29.819	31.754	32.212	24.668
13.847	8.5758	26.6	42.399	24.399	16.961	23.295	31.041	29.81	31.746	32.205	24.66
13.844	8.5724	26.594	42.393	24.391	16.958	23.284	31.03	29.801	31.738	32.197	24.653
13.841	8.5691	26.588	42.386	24.384	16.956	23.273	31.019	29.793	31.73	32.189	24.645
13.838	8.5657	26.582	42.38	24.377	16.953	23.262	31.008	29.784	31.721	32.182	24.637
13.835	8.5624	26.577	42.374	24.37	16.95	23.25	30.997	29.775	31.713	32.174	24.629
13.836	8.5645	26.579	42.375	24.375	16.951	23.255	31.002	29.78	31.716	32.179	24.634
13.838	8.5665	26.582	42.376	24.38	16.952	23.26	31.007	29.784	31.718	32.184	24.638
13.84	8.5686	26.585	42.377	24.385	16.953	23.265	31.012	29.788	31.721	32.189	24.643
13.837	8.5653	26.579	42.371	24.377	16.95	23.253	31.002	29.78	31.713	32.182	24.635
13.833	8.5619	26.573	42.365	24.37	16.948	23.242	30.991	29.771	31.705	32.174	24.627
13.83	8.5586	26.567	42.358	24.363	16.945	23.231	30.98	29.762	31.696	32.166	24.619
13.827	8.5552	26.562	42.352	24.355	16.942	23.22	30.969	29.754	31.688	32.159	24.611
13.824	8.5519	26.556	42.346	24.348	16.939	23.209	30.958	29.745	31.68	32.151	24.604
13.821	8.5485	26.55	42.339	24.341	16.936	23.198	30.947	29.736	31.672	32.144	24.596
13.818	8.5452	26.544	42.333	24.334	16.934	23.187	30.936	29.728	31.664	32.136	24.588
13.815	8.5418	26.539	42.327	24.326	16.931	23.176	30.926	29.719	31.655	32.129	24.58
13.811	8.5385	26.533	42.321	24.319	16.928	23.165	30.915	29.711	31.647	32.121	24.572
13.808	8.5352	26.527	42.314	24.312	16.925	23.154	30.904	29.702	31.639	32.113	24.565
13.805	8.5318	26.521	42.308	24.304	16.923	23.143	30.893	29.693	31.631	32.106	24.557
13.802	8.5285	26.515	42.302	24.297	16.92	23.132	30.882	29.685	31.623	32.098	24.549
13.799	8.5252	26.51	42.295	24.29	16.917	23.12	30.871	29.676	31.614	32.091	24.541
13.796	8.5218	26.504	42.289	24.283	16.914	23.109	30.861	29.668	31.606	32.083	24.533
13.793	8.5185	26.498	42.283	24.275	16.912	23.098	30.85	29.659	31.598	32.076	24.526
13.789	8.5152	26.492	42.277	24.268	16.909	23.087	30.839	29.65	31.59	32.068	24.518
13.786	8.5118	26.487	42.27	24.261	16.906	23.076	30.828	29.642	31.582	32.06	24.51
13.783	8.5085	26.481	42.264	24.254	16.903	23.065	30.818	29.633	31.574	32.053	24.502
13.78	8.5052	26.475	42.258	24.246	16.901	23.054	30.807	29.625	31.565	32.045	24.494
13.777	8.5018	26.469	42.252	24.239	16.898	23.043	30.796	29.616	31.557	32.038	24.487
13.774	8.4985	26.464	42.245	24.232	16.895	23.032	30.785	29.608	31.549	32.03	24.479
13.771	8.4952	26.458	42.239	24.225	16.892	23.021	30.775	29.599	31.541	32.023	24.471
13.767	8.4919	26.452	42.233	24.217	16.89	23.011	30.764	29.591	31.533	32.015	24.463
13.764	8.4886	26.446	42.226	24.21	16.887	23	30.753	29.582	31.525	32.008	24.456
13.761	8.4852	26.441	42.22	24.203	16.884	22.989	30.742	29.573	31.516	32	24.448
13.758	8.4819	26.435	42.214	24.196	16.881	22.978	30.732	29.565	31.508	31.993	24.44
13.755	8.4786	26.429	42.208	24.188	16.879	22.967	30.721	29.556	31.5	31.985	24.432
13.752	8.4753	26.423	42.201	24.181	16.876	22.956	30.71	29.548	31.492	31.978	24.425
13.749	8.472	26.418	42.195	24.174	16.873	22.945	30.7	29.539	31.484	31.97	24.417
13.746	8.4687	26.412	42.189	24.167	16.87	22.934	30.689	29.531	31.476	31.963	24.409
13.742	8.4654	26.406	42.183	24.16	16.868	22.923	30.678	29.522	31.468	31.955	24.401
13.739	8.4621	26.4	42.176	24.152	16.865	22.912	30.668	29.514	31.459	31.948	24.394
13.736	8.4588	26.395	42.17	24.145	16.862	22.901	30.657	29.505	31.451	31.94	24.386
13.733	8.4555	26.389	42.164	24.138	16.86	22.89	30.646	29.497	31.443	31.933	24.378
13.73	8.4522	26.383	42.158	24.131	16.857	22.88	30.636	29.488	31.435	31.925	24.37
13.727	8.4489	26.377	42.151	24.123	16.854	22.869	30.625	29.48	31.427	31.918	24.363
13.724	8.4456	26.372	42.145	24.116	16.851	22.858	30.614	29.471	31.419	31.91	24.355
13.721	8.4423	26.366	42.139	24.109	16.849	22.847	30.604	29.463	31.411	31.903	24.347
13.717	8.439	26.36	42.133	24.102	16.846	22.836	30.593	29.454	31.403	31.895	24.34
13.714	8.4357	26.355	42.126	24.095	16.843	22.825	30.583	29.446	31.395	31.888	24.332
13.711	8.4324	26.349	42.12	24.087	16.841	22.815	30.572	29.437	31.387	31.88	24.324
13.708	8.4291	26.343	42.114	24.08	16.838	22.804	30.561	29.429	31.378	31.873	24.316
13.705	8.4258	26.337	42.108	24.073	16.835	22.793	30.551	29.42	31.37	31.865	24.309
13.702	8.4225	26.332	42.101	24.066	16.833	22.782	30.54	29.412	31.362	31.858	24.301
13.699	8.4192	26.326	42.095	24.059	16.83	22.771	30.53	29.403	31.354	31.85	24.293
13.696	8.4159	26.32	42.089	24.052	16.827	22.761	30.519	29.395	31.346	31.843	24.286
13.693	8.4126	26.315	42.083	24.044	16.825	22.75	30.509	29.387	31.338	31.835	24.278
13.689	8.4094	26.309	42.077	24.037	16.822	22.739	30.498	29.378	31.33	31.828	24.27
13.686	8.4061	26.303	42.07	24.03	16.819	22.728	30.487	29.37	31.322	31.821	24.263
13.683	8.4028	26.298	42.064	24.023	16.817	22.718	30.477	29.361	31.314	31.813	24.255
13.68	8.3995	26.292	42.058	24.016	16.814	22.707	30.466	29.353	31.306	31.806	24.247
13.677	8.3962	26.286	42.052	24.009	16.811	22.696	30.456	29.344	31.298	31.798	24.24
13.674	8.393	26.28	42.045	24.001	16.809	22.685	30.445	29.336	31.29	31.791	24.232
13.671	8.3897	26.275	42.039	23.994	16.806	22.675	30.435	29.328	31.281	31.783	24.224
13.668	8.3864	26.269	42.033	23.987	16.803	22.664	30.424	29.319	31.273	31.776	24.217
13.665	8.3831	26.263	42.027	23.98	16.801	22.653	30.414	29.311	31.265	31.768	24.209
13.662	8.3799	26.258	42.021	23.973	16.798	22.642	30.403	29.302	31.257	31.761	24.201
13.658	8.3766	26.252	42.014	23.966	16.795	22.632	30.393	29.294	31.249	31.754	24.194
13.655	8.3733	26.246	42.008	23.958	16.793	22.621	30.382	29.285	31.241	31.746	24.186
13.652	8.3701	26.241	42.002	23.951	16.79	22.61	30.372	29.277	31.233	31.739	24.179
13.649	8.3668	26.235	41.996	23.944	16.787	22.6	30.362	29.269	31.225	31.731	24.171
13.646	8.3636	26.229	41.989	23.937	16.785	22.589	30.351	29.26	31.217	31.724	24.163
13.643	8.3603	26.224	41.983	23.93	16.782	22.578	30.341	29.252	31.209	31.717	24.156
13.64	8.357	26.218	41.977	23.923	16.779	22.568	30.33	29.243	31.201	31.709	24.148
13.637	8.3538	26.212	41.971	23.916	16.777	22.557	30.32	29.235	31.193	31.702	24.14
13.634	8.3505	26.207	41.965	23.909	16.774	22.547	30.309	29.227	31.185	31.694	24.133
13.631	8.3473	26.201	41.958	23.901	16.772	22.536	30.299	29.218	31.177	31.687	24.125
13.627	8.344	26.195	41.952	23.894	16.769	22.525	30.289	29.21	31.169	31.68	24.118
13.624	8.3408	26.19	41.946	23.887	16.766	22.515	30.278	29.202	31.161	31.672	24.11
13.621	8.3375	26.184	41.94	23.88	16.764	22.504	30.268	29.193	31.153	31.665	24.102
13.618	8.3343	26.178	41.934	23.873	16.761	22.493	30.257	29.185	31.145	31.657	24.095
13.62	8.3364	26.181	41.935	23.878	16.762	22.498	30.263	29.189	31.148	31.662	24.1
13.621	8.3385	26.184	41.936	23.883	16.763	22.504	30.268	29.194	31.15	31.668	24.104
13.623	8.3406	26.187	41.937	23.888	16.764	22.509	30.273	29.198	31.153	31.673	24.109
13.625	8.3427	26.19	41.939	23.894	16.765	22.514	30.279	29.203	31.156	31.678	24.114
13.626	8.3448	26.192	41.94	23.899	16.767	22.519	30.284	29.207	31.159	31.683	24.119
13.628	8.3469	26.195	41.941	23.904	16.768	22.524	30.289	29.212	31.161	31.688	24.124
13.63	8.349	26.198	41.943	23.909	16.769	22.529	30.294	29.217	31.164	31.693	24.128
13.631	8.3511	26.201	41.944	23.914	16.77	22.534	30.3	29.221	31.167	31.699	24.133
13.633	8.3532	26.203	41.945	23.919	16.771	22.539	30.305	29.226	31.17	31.704	24.138
13.635	8.3553	26.206	41.946	23.925	16.772	22.544	30.31	29.23	31.172	31.709	24.143
13.636	8.3574	26.209	41.948	23.93	16.773	22.549	30.316	29.235	31.175	31.714	24.147
13.638	8.3595	26.212	41.949	23.935	16.774	22.554	30.321	29.239	31.178	31.719	24.152
13.64	8.3616	26.214	41.95	23.94	16.775	22.559	30.326	29.244	31.181	31.724	24.157
13.641	8.3638	26.217	41.951	23.945	16.776	22.564	30.332	29.248	31.183	31.729	24.162
13.643	8.3659	26.22	41.953	23.95	16.778	22.569	30.337	29.252	31.186	31.735	24.167
13.644	8.368	26.223	41.954	23.956	16.779	22.573	30.342	29.257	31.189	31.74	24.171
13.646	8.3701	26.225	41.955	23.961	16.78	22.578	30.347	29.261	31.191	31.745	24.176
13.648	8.3722	26.228	41.957	23.966	16.781	22.583	30.353	29.266	31.194	31.75	24.181
13.649	8.3743	26.231	41.958	23.971	16.782	22.588	30.358	29.27	31.197	31.755	24.186
13.651	8.3764	26.234	41.959	23.976	16.783	22.593	30.363	29.275	31.2	31.76	24.19
13.653	8.3785	26.236	41.96	23.981	16.784	22.598	30.368	29.279	31.202	31.765	24.195
13.654	8.3806	26.239	41.962	23.986	16.785	22.603	30.374	29.284	31.205	31.77	24.2
13.656	8.3827	26.242	41.963	23.992	16.786	22.608	30.379	29.288	31.208	31.775	24.205
13.658	8.3848	26.245	41.964	23.997	16.787	22.613	30.384	29.293	31.211	31.781	24.209
13.659	8.3869	26.247	41.965	24.002	16.788	22.618	30.39	29.297	31.213	31.786	24.214
13.661	8.389	26.25	41.967	24.007	16.79	22.623	30.395	29.302	31.216	31.791	24.219
13.662	8.3911	26.253	41.968	24.012	16.791	22.628	30.4	29.306	31.219	31.796	24.224
13.664	8.3932	26.256	41.969	24.017	16.792	22.633	30.405	29.311	31.221	31.801	24.228
13.666	8.3953	26.258	41.971	24.022	16.793	22.638	30.411	29.315	31.224	31.806	24.233
13.667	8.3974	26.261	41.972	24.027	16.794	22.643	30.416	29.32	31.227	31.811	24.238
13.669	8.3995	26.264	41.973	24.033	16.795	22.648	30.421	29.324	31.23	31.816	24.243
13.671	8.4016	26.267	41.974	24.038	16.796	22.653	30.426	29.329	31.232	31.821	24.247
13.672	8.4037	26.269	41.976	24.043	16.797	22.658	30.432	29.333	31.235	31.827	24.252
13.674	8.4058	26.272	41.977	24.048	16.798	22.663	30.437	29.337	31.238	31.832	24.257
13.676	8.4079	26.275	41.978	24.053	16.799	22.668	30.442	29.342	31.241	31.837	24.261
13.677	8.41	26.278	41.979	24.058	16.8	22.673	30.447	29.346	31.243	31.842	24.266
13.679	8.4121	26.28	41.981	24.063	16.802	22.678	30.453	29.351	31.246	31.847	24.271
13.68	8.4142	26.283	41.982	24.069	16.803	22.683	30.458	29.355	31.249	31.852	24.276
13.682	8.4163	26.286	41.983	24.074	16.804	22.688	30.463	29.36	31.251	31.857	24.28
13.684	8.4184	26.289	41.984	24.079	16.805	22.693	30.468	29.364	31.254	31.862	24.285
13.685	8.4205	26.291	41.986	24.084	16.806	22.697	30.474	29.369	31.257	31.867	24.29
13.687	8.4226	26.294	41.987	24.089	16.807	22.702	30.479	29.373	31.26	31.872	24.294
13.689	8.4247	26.297	41.988	24.094	16.808	22.707	30.484	29.378	31.262	31.877	24.299
13.69	8.4268	26.3	41.99	24.099	16.809	22.712	30.489	29.382	31.265	31.883	24.304
13.692	8.4289	26.302	41.991	24.104	16.81	22.717	30.495	29.386	31.268	31.888	24.309
13.689	8.4256	26.297	41.985	24.097	16.808	22.706	30.484	29.378	31.26	31.88	24.301
13.686	8.4224	26.291	41.978	24.09	16.805	22.696	30.474	29.37	31.252	31.873	24.293
13.683	8.4191	26.285	41.972	24.083	16.802	22.685	30.463	29.361	31.244	31.865	24.286
13.68	8.4158	26.28	41.966	24.076	16.8	22.674	30.453	29.353	31.235	31.858	24.278
13.676	8.4125	26.274	41.96	24.068	16.797	22.664	30.442	29.344	31.227	31.85	24.27
13.673	8.4092	26.268	41.954	24.061	16.794	22.653	30.432	29.336	31.219	31.843	24.263
13.67	8.4059	26.263	41.947	24.054	16.792	22.642	30.421	29.327	31.211	31.835	24.255
13.667	8.4027	26.257	41.941	24.047	16.789	22.631	30.411	29.319	31.203	31.828	24.247
13.664	8.3994	26.251	41.935	24.04	16.786	22.621	30.4	29.311	31.195	31.82	24.24
13.661	8.3961	26.246	41.929	24.033	16.784	22.61	30.39	29.302	31.187	31.813	24.232
13.658	8.3928	26.24	41.923	24.025	16.781	22.599	30.379	29.294	31.179	31.806	24.224
13.655	8.3895	26.234	41.916	24.018	16.779	22.589	30.369	29.285	31.171	31.798	24.217
13.652	8.3863	26.229	41.91	24.011	16.776	22.578	30.358	29.277	31.163	31.791	24.209
13.649	8.383	26.223	41.904	24.004	16.773	22.567	30.348	29.268	31.155	31.783	24.201
13.645	8.3797	26.217	41.898	23.997	16.771	22.557	30.337	29.26	31.147	31.776	24.194
13.642	8.3765	26.212	41.892	23.99	16.768	22.546	30.327	29.252	31.139	31.768	24.186
13.639	8.3732	26.206	41.885	23.982	16.765	22.536	30.316	29.243	31.131	31.761	24.178
13.636	8.3699	26.2	41.879	23.975	16.763	22.525	30.306	29.235	31.123	31.754	24.171
13.633	8.3667	26.195	41.873	23.968	16.76	22.514	30.296	29.227	31.115	31.746	24.163
13.63	8.3634	26.189	41.867	23.961	16.758	22.504	30.285	29.218	31.107	31.739	24.156
13.627	8.3601	26.183	41.861	23.954	16.755	22.493	30.275	29.21	31.099	31.731	24.148
13.624	8.3569	26.178	41.854	23.947	16.752	22.483	30.264	29.201	31.091	31.724	24.14
13.621	8.3536	26.172	41.848	23.94	16.75	22.472	30.254	29.193	31.083	31.716	24.133
13.618	8.3504	26.166	41.842	23.932	16.747	22.461	30.244	29.185	31.075	31.709	24.125
13.614	8.3471	26.161	41.836	23.925	16.745	22.451	30.233	29.176	31.067	31.702	24.118
13.611	8.3439	26.155	41.83	23.918	16.742	22.44	30.223	29.168	31.059	31.694	24.11
13.608	8.3406	26.149	41.824	23.911	16.739	22.43	30.213	29.16	31.051	31.687	24.102
13.605	8.3374	26.144	41.817	23.904	16.737	22.419	30.202	29.151	31.043	31.679	24.095
13.602	8.3341	26.138	41.811	23.897	16.734	22.409	30.192	29.143	31.035	31.672	24.087
13.599	8.3309	26.133	41.805	23.89	16.732	22.398	30.182	29.135	31.027	31.665	24.08
13.596	8.3276	26.127	41.799	23.883	16.729	22.388	30.171	29.126	31.019	31.657	24.072
13.593	8.3244	26.121	41.793	23.875	16.726	22.377	30.161	29.118	31.012	31.65	24.064
13.59	8.3211	26.116	41.787	23.868	16.724	22.367	30.151	29.11	31.004	31.642	24.057
13.587	8.3179	26.11	41.78	23.861	16.721	22.356	30.14	29.101	30.996	31.635	24.049
13.584	8.3146	26.104	41.774	23.854	16.719	22.346	30.13	29.093	30.988	31.628	24.042
13.581	8.3114	26.099	41.768	23.847	16.716	22.335	30.12	29.085	30.98	31.62	24.034
13.578	8.3082	26.093	41.762	23.84	16.714	22.325	30.11	29.076	30.972	31.613	24.027
13.574	8.3049	26.088	41.756	23.833	16.711	22.314	30.099	29.068	30.964	31.606	24.019
13.571	8.3017	26.082	41.75	23.826	16.708	22.304	30.089	29.06	30.956	31.598	24.011
13.568	8.2985	26.076	41.743	23.819	16.706	22.293	30.079	29.052	30.948	31.591	24.004
13.565	8.2952	26.071	41.737	23.812	16.703	22.283	30.068	29.043	30.94	31.584	23.996
13.562	8.292	26.065	41.731	23.804	16.701	22.272	30.058	29.035	30.932	31.576	23.989
13.559	8.2888	26.06	41.725	23.797	16.698	22.262	30.048	29.027	30.924	31.569	23.981
13.556	8.2855	26.054	41.719	23.79	16.696	22.252	30.038	29.018	30.916	31.561	23.974
13.553	8.2823	26.048	41.713	23.783	16.693	22.241	30.028	29.01	30.908	31.554	23.966
13.55	8.2791	26.043	41.707	23.776	16.691	22.231	30.017	29.002	30.9	31.547	23.959
13.547	8.2759	26.037	41.7	23.769	16.688	22.22	30.007	28.994	30.892	31.539	23.951
13.544	8.2727	26.032	41.694	23.762	16.685	22.21	29.997	28.985	30.885	31.532	23.944
13.541	8.2694	26.026	41.688	23.755	16.683	22.2	29.987	28.977	30.877	31.525	23.936
13.538	8.2662	26.02	41.682	23.748	16.68	22.189	29.977	28.969	30.869	31.517	23.929
13.535	8.263	26.015	41.676	23.741	16.678	22.179	29.966	28.961	30.861	31.51	23.921
13.531	8.2598	26.009	41.67	23.734	16.675	22.169	29.956	28.952	30.853	31.503	23.914
13.528	8.2566	26.004	41.664	23.727	16.673	22.158	29.946	28.944	30.845	31.495	23.906
13.525	8.2534	25.998	41.657	23.72	16.67	22.148	29.936	28.936	30.837	31.488	23.899
13.522	8.2501	25.992	41.651	23.713	16.668	22.138	29.926	28.928	30.829	31.481	23.891
13.519	8.2469	25.987	41.645	23.706	16.665	22.127	29.916	28.919	30.821	31.473	23.884
13.516	8.2437	25.981	41.639	23.699	16.663	22.117	29.905	28.911	30.813	31.466	23.876
13.513	8.2405	25.976	41.633	23.691	16.66	22.107	29.895	28.903	30.806	31.459	23.869
13.51	8.2373	25.97	41.627	23.684	16.658	22.096	29.885	28.895	30.798	31.452	23.861
13.507	8.2341	25.965	41.621	23.677	16.655	22.086	29.875	28.887	30.79	31.444	23.854
13.504	8.2309	25.959	41.615	23.67	16.653	22.076	29.865	28.878	30.782	31.437	23.846
13.501	8.2277	25.953	41.608	23.663	16.65	22.065	29.855	28.87	30.774	31.43	23.839
13.498	8.2245	25.948	41.602	23.656	16.648	22.055	29.845	28.862	30.766	31.422	23.831
13.495	8.2213	25.942	41.596	23.649	16.645	22.045	29.835	28.854	30.758	31.415	23.824
13.492	8.2181	25.937	41.59	23.642	16.643	22.035	29.825	28.845	30.751	31.408	23.816
13.489	8.2149	25.931	41.584	23.635	16.64	22.024	29.814	28.837	30.743	31.4	23.809
13.486	8.2117	25.926	41.578	23.628	16.638	22.014	29.804	28.829	30.735	31.393	23.801
13.483	8.2085	25.92	41.572	23.621	16.635	22.004	29.794	28.821	30.727	31.386	23.794
13.48	8.2053	25.915	41.566	23.614	16.633	21.994	29.784	28.813	30.719	31.379	23.787
13.476	8.2021	25.909	41.559	23.607	16.63	21.983	29.774	28.805	30.711	31.371	23.779
13.473	8.1989	25.903	41.553	23.6	16.628	21.973	29.764	28.796	30.703	31.364	23.772
13.47	8.1958	25.898	41.547	23.593	16.625	21.963	29.754	28.788	30.696	31.357	23.764
13.467	8.1926	25.892	41.541	23.586	16.623	21.953	29.744	28.78	30.688	31.35	23.757
13.464	8.1894	25.887	41.535	23.579	16.62	21.942	29.734	28.772	30.68	31.342	23.749
13.461	8.1862	25.881	41.529	23.572	16.618	21.932	29.724	28.764	30.672	31.335	23.742
13.458	8.183	25.876	41.523	23.565	16.615	21.922	29.714	28.756	30.664	31.328	23.735
13.455	8.1798	25.87	41.517	23.558	16.613	21.912	29.704	28.747	30.656	31.32	23.727
13.452	8.1767	25.865	41.511	23.551	16.61	21.902	29.694	28.739	30.649	31.313	23.72
13.449	8.1735	25.859	41.504	23.544	16.608	21.892	29.684	28.731	30.641	31.306	23.712
13.446	8.1703	25.854	41.498	23.537	16.605	21.881	29.674	28.723	30.633	31.299	23.705
13.443	8.1671	25.848	41.492	23.53	16.603	21.871	29.664	28.715	30.625	31.291	23.697
13.44	8.164	25.843	41.486	23.523	16.6	21.861	29.654	28.707	30.617	31.284	23.69
13.437	8.1608	25.837	41.48	23.516	16.598	21.851	29.644	28.699	30.609	31.277	23.683
13.434	8.1576	25.832	41.474	23.509	16.596	21.841	29.634	28.69	30.602	31.27	23.675
13.431	8.1545	25.826	41.468	23.502	16.593	21.831	29.624	28.682	30.594	31.263	23.668
13.428	8.1513	25.821	41.462	23.495	16.591	21.821	29.614	28.674	30.586	31.255	23.661
13.425	8.1481	25.815	41.456	23.488	16.588	21.811	29.604	28.666	30.578	31.248	23.653
13.422	8.145	25.809	41.45	23.481	16.586	21.8	29.594	28.658	30.57	31.241	23.646
13.419	8.1418	25.804	41.444	23.475	16.583	21.79	29.585	28.65	30.563	31.234	23.638
13.416	8.1386	25.798	41.437	23.468	16.581	21.78	29.575	28.642	30.555	31.226	23.631
13.413	8.1355	25.793	41.431	23.461	16.578	21.77	29.565	28.634	30.547	31.219	23.624
13.41	8.1323	25.787	41.425	23.454	16.576	21.76	29.555	28.626	30.539	31.212	23.616
13.407	8.1292	25.782	41.419	23.447	16.574	21.75	29.545	28.618	30.532	31.205	23.609
13.404	8.126	25.776	41.413	23.44	16.571	21.74	29.535	28.609	30.524	31.198	23.602
13.401	8.1228	25.771	41.407	23.433	16.569	21.73	29.525	28.601	30.516	31.19	23.594
13.398	8.1197	25.765	41.401	23.426	16.566	21.72	29.515	28.593	30.508	31.183	23.587
13.395	8.1165	25.76	41.395	23.419	16.564	21.71	29.505	28.585	30.5	31.176	23.58
13.392	8.1134	25.754	41.389	23.412	16.561	21.7	29.496	28.577	30.493	31.169	23.572
13.388	8.1102	25.749	41.383	23.405	16.559	21.69	29.486	28.569	30.485	31.162	23.565
13.385	8.1071	25.744	41.377	23.398	16.557	21.68	29.476	28.561	30.477	31.154	23.557
13.382	8.104	25.738	41.371	23.391	16.554	21.67	29.466	28.553	30.469	31.147	23.55
13.379	8.1008	25.733	41.364	23.384	16.552	21.66	29.456	28.545	30.462	31.14	23.543
13.376	8.0977	25.727	41.358	23.377	16.549	21.65	29.446	28.537	30.454	31.133	23.535
13.373	8.0945	25.722	41.352	23.37	16.547	21.64	29.437	28.529	30.446	31.126	23.528
13.37	8.0914	25.716	41.346	23.364	16.544	21.63	29.427	28.521	30.438	31.118	23.521
13.367	8.0882	25.711	41.34	23.357	16.542	21.62	29.417	28.513	30.431	31.111	23.514
13.364	8.0851	25.705	41.334	23.35	16.54	21.61	29.407	28.505	30.423	31.104	23.506
13.361	8.082	25.7	41.328	23.343	16.537	21.6	29.397	28.497	30.415	31.097	23.499
13.358	8.0788	25.694	41.322	23.336	16.535	21.59	29.388	28.489	30.407	31.09	23.492
13.355	8.0757	25.689	41.316	23.329	16.532	21.58	29.378	28.481	30.4	31.083	23.484
13.352	8.0726	25.683	41.31	23.322	16.53	21.57	29.368	28.473	30.392	31.075	23.477
13.349	8.0694	25.678	41.304	23.315	16.528	21.56	29.358	28.465	30.384	31.068	23.47
13.346	8.0663	25.672	41.298	23.308	16.525	21.55	29.348	28.457	30.377	31.061	23.462
13.343	8.0632	25.667	41.292	23.301	16.523	21.54	29.339	28.449	30.369	31.054	23.455
13.34	8.0601	25.661	41.286	23.295	16.521	21.531	29.329	28.441	30.361	31.047	23.448
13.337	8.0569	25.656	41.28	23.288	16.518	21.521	29.319	28.433	30.353	31.04	23.441
13.334	8.0538	25.651	41.274	23.281	16.516	21.511	29.31	28.425	30.346	31.032	23.433
13.331	8.0507	25.645	41.268	23.274	16.513	21.501	29.3	28.417	30.338	31.025	23.426
13.328	8.0476	25.64	41.261	23.267	16.511	21.491	29.29	28.409	30.33	31.018	23.419
13.325	8.0444	25.634	41.255	23.26	16.509	21.481	29.28	28.401	30.323	31.011	23.411
13.322	8.0413	25.629	41.249	23.253	16.506	21.471	29.271	28.393	30.315	31.004	23.404
13.319	8.0382	25.623	41.243	23.246	16.504	21.461	29.261	28.385	30.307	30.997	23.397
13.316	8.0351	25.618	41.237	23.24	16.502	21.452	29.251	28.377	30.299	30.99	23.39
13.313	8.032	25.612	41.231	23.233	16.499	21.442	29.242	28.369	30.292	30.983	23.382
13.31	8.0289	25.607	41.225	23.226	16.497	21.432	29.232	28.361	30.284	30.975	23.375
13.307	8.0258	25.602	41.219	23.219	16.495	21.422	29.222	28.353	30.276	30.968	23.368
13.304	8.0227	25.596	41.213	23.212	16.492	21.412	29.213	28.345	30.269	30.961	23.361
13.301	8.0195	25.591	41.207	23.205	16.49	21.402	29.203	28.337	30.261	30.954	23.353
13.298	8.0164	25.585	41.201	23.198	16.487	21.393	29.193	28.329	30.253	30.947	23.346
13.295	8.0133	25.58	41.195	23.191	16.485	21.383	29.184	28.321	30.246	30.94	23.339
13.292	8.0102	25.574	41.189	23.185	16.483	21.373	29.174	28.313	30.238	30.933	23.332
13.289	8.0071	25.569	41.183	23.178	16.48	21.363	29.164	28.305	30.23	30.926	23.324
13.286	8.004	25.564	41.177	23.171	16.478	21.353	29.155	28.297	30.223	30.919	23.317
13.283	8.0009	25.558	41.171	23.164	16.476	21.344	29.145	28.289	30.215	30.911	23.31
13.28	7.9978	25.553	41.165	23.157	16.473	21.334	29.135	28.281	30.207	30.904	23.303
13.277	7.9947	25.547	41.159	23.15	16.471	21.324	29.126	28.273	30.2	30.897	23.296
13.274	7.9916	25.542	41.153	23.144	16.469	21.314	29.116	28.265	30.192	30.89	23.288
13.271	7.9885	25.536	41.147	23.137	16.466	21.305	29.107	28.257	30.184	30.883	23.281
13.268	7.9854	25.531	41.141	23.13	16.464	21.295	29.097	28.25	30.177	30.876	23.274
13.265	7.9824	25.526	41.135	23.123	16.462	21.285	29.088	28.242	30.169	30.869	23.267
13.262	7.9793	25.52	41.129	23.116	16.459	21.275	29.078	28.234	30.161	30.862	23.26
13.259	7.9762	25.515	41.123	23.109	16.457	21.266	29.068	28.226	30.154	30.855	23.252
13.256	7.9731	25.509	41.117	23.103	16.455	21.256	29.059	28.218	30.146	30.848	23.245
13.253	7.97	25.504	41.111	23.096	16.452	21.246	29.049	28.21	30.138	30.841	23.238
13.25	7.9669	25.499	41.105	23.089	16.45	21.237	29.04	28.202	30.131	30.834	23.231
13.247	7.9638	25.493	41.099	23.082	16.448	21.227	29.03	28.194	30.123	30.827	23.224
13.244	7.9608	25.488	41.093	23.075	16.446	21.217	29.021	28.186	30.116	30.819	23.216
13.242	7.9577	25.483	41.087	23.069	16.443	21.208	29.011	28.178	30.108	30.812	23.209
13.239	7.9546	25.477	41.081	23.062	16.441	21.198	29.002	28.171	30.1	30.805	23.202
13.236	7.9515	25.472	41.075	23.055	16.439	21.188	28.992	28.163	30.093	30.798	23.195
13.233	7.9484	25.466	41.069	23.048	16.436	21.179	28.983	28.155	30.085	30.791	23.188
13.23	7.9454	25.461	41.063	23.041	16.434	21.169	28.973	28.147	30.077	30.784	23.181
13.227	7.9423	25.456	41.057	23.035	16.432	21.159	28.964	28.139	30.07	30.777	23.173
13.224	7.9392	25.45	41.051	23.028	16.429	21.15	28.954	28.131	30.062	30.77	23.166
13.221	7.9362	25.445	41.045	23.021	16.427	21.14	28.945	28.123	30.055	30.763	23.159
13.218	7.9331	25.439	41.039	23.014	16.425	21.13	28.935	28.116	30.047	30.756	23.152
13.215	7.93	25.434	41.033	23.008	16.423	21.121	28.926	28.108	30.039	30.749	23.145
13.212	7.9269	25.429	41.027	23.001	16.42	21.111	28.916	28.1	30.032	30.742	23.138
13.209	7.9239	25.423	41.021	22.994	16.418	21.102	28.907	28.092	30.024	30.735	23.131
13.206	7.9208	25.418	41.015	22.987	16.416	21.092	28.897	28.084	30.017	30.728	23.123
13.203	7.9178	25.413	41.009	22.98	16.413	21.082	28.888	28.076	30.009	30.721	23.116
13.2	7.9147	25.407	41.003	22.974	16.411	21.073	28.878	28.069	30.002	30.714	23.109
13.197	7.9116	25.402	40.997	22.967	16.409	21.063	28.869	28.061	29.994	30.707	23.102
13.194	7.9086	25.397	40.991	22.96	16.407	21.054	28.86	28.053	29.986	30.7	23.095
13.191	7.9055	25.391	40.985	22.953	16.404	21.044	28.85	28.045	29.979	30.693	23.088
13.188	7.9025	25.386	40.979	22.947	16.402	21.035	28.841	28.037	29.971	30.686	23.081
13.185	7.8994	25.38	40.973	22.94	16.4	21.025	28.831	28.029	29.964	30.679	23.074
13.187	7.9016	25.383	40.974	22.945	16.401	21.031	28.837	28.034	29.967	30.684	23.079
13.188	7.9037	25.386	40.976	22.951	16.402	21.036	28.843	28.039	29.97	30.69	23.084
13.19	7.9059	25.389	40.977	22.956	16.403	21.042	28.848	28.044	29.973	30.695	23.089
13.192	7.908	25.392	40.979	22.961	16.405	21.048	28.854	28.049	29.976	30.701	23.094
13.193	7.9102	25.395	40.98	22.967	16.406	21.053	28.86	28.054	29.979	30.706	23.099
13.195	7.9123	25.397	40.982	22.972	16.407	21.059	28.866	28.059	29.982	30.712	23.105
13.192	7.9092	25.392	40.976	22.965	16.405	21.049	28.856	28.052	29.974	30.705	23.097
13.189	7.9062	25.387	40.97	22.959	16.402	21.04	28.847	28.044	29.967	30.698	23.09
13.186	7.9031	25.381	40.964	22.952	16.4	21.03	28.837	28.036	29.959	30.691	23.083
13.183	7.9001	25.376	40.958	22.945	16.398	21.021	28.828	28.028	29.951	30.684	23.076
13.18	7.897	25.371	40.952	22.938	16.396	21.011	28.818	28.02	29.944	30.677	23.069
13.177	7.894	25.365	40.946	22.932	16.393	21.001	28.809	28.012	29.936	30.67	23.062
13.174	7.8909	25.36	40.94	22.925	16.391	20.992	28.8	28.005	29.929	30.663	23.055
13.171	7.8879	25.355	40.934	22.918	16.389	20.982	28.79	27.997	29.921	30.656	23.048
13.168	7.8848	25.349	40.928	22.911	16.387	20.973	28.781	27.989	29.914	30.649	23.041
13.165	7.8818	25.344	40.922	22.905	16.384	20.963	28.772	27.981	29.906	30.642	23.033
13.162	7.8787	25.339	40.916	22.898	16.382	20.954	28.762	27.974	29.898	30.635	23.026
13.159	7.8757	25.333	40.91	22.891	16.38	20.944	28.753	27.966	29.891	30.628	23.019
13.157	7.8726	25.328	40.904	22.884	16.378	20.935	28.744	27.958	29.883	30.621	23.012
13.154	7.8696	25.323	40.898	22.878	16.375	20.925	28.734	27.95	29.876	30.614	23.005
13.151	7.8666	25.317	40.892	22.871	16.373	20.916	28.725	27.942	29.868	30.607	22.998
13.148	7.8635	25.312	40.886	22.864	16.371	20.907	28.716	27.935	29.861	30.6	22.991
13.145	7.8605	25.307	40.88	22.857	16.369	20.897	28.706	27.927	29.853	30.593	22.984
13.142	7.8575	25.301	40.874	22.851	16.366	20.888	28.697	27.919	29.846	30.586	22.977
13.139	7.8544	25.296	40.868	22.844	16.364	20.878	28.688	27.911	29.838	30.579	22.97
13.136	7.8514	25.291	40.863	22.837	16.362	20.869	28.678	27.904	29.831	30.572	22.963
13.133	7.8484	25.285	40.857	22.831	16.36	20.859	28.669	27.896	29.823	30.565	22.956
13.13	7.8453	25.28	40.851	22.824	16.357	20.85	28.66	27.888	29.816	30.558	22.949
13.127	7.8423	25.275	40.845	22.817	16.355	20.841	28.65	27.88	29.808	30.551	22.942
13.124	7.8393	25.269	40.839	22.81	16.353	20.831	28.641	27.873	29.801	30.544	22.935
13.121	7.8362	25.264	40.833	22.804	16.351	20.822	28.632	27.865	29.793	30.537	22.928
13.118	7.8332	25.259	40.827	22.797	16.349	20.812	28.623	27.857	29.786	30.53	22.92
13.115	7.8302	25.254	40.821	22.79	16.346	20.803	28.613	27.849	29.778	30.523	22.913
13.112	7.8272	25.248	40.815	22.784	16.344	20.794	28.604	27.842	29.771	30.516	22.906
13.109	7.8242	25.243	40.809	22.777	16.342	20.784	28.595	27.834	29.763	30.509	22.899
13.106	7.8211	25.238	40.803	22.77	16.34	20.775	28.586	27.826	29.756	30.502	22.892
13.103	7.8181	25.232	40.797	22.764	16.338	20.765	28.576	27.819	29.748	30.495	22.885
13.101	7.8151	25.227	40.791	22.757	16.335	20.756	28.567	27.811	29.741	30.489	22.878
13.098	7.8121	25.222	40.785	22.75	16.333	20.747	28.558	27.803	29.733	30.482	22.871
13.095	7.8091	25.216	40.779	22.744	16.331	20.737	28.549	27.795	29.726	30.475	22.864
13.092	7.8061	25.211	40.773	22.737	16.329	20.728	28.54	27.788	29.718	30.468	22.857
13.089	7.8031	25.206	40.767	22.73	16.327	20.719	28.53	27.78	29.711	30.461	22.85
13.086	7.8	25.201	40.761	22.724	16.324	20.709	28.521	27.772	29.703	30.454	22.843
13.083	7.797	25.195	40.755	22.717	16.322	20.7	28.512	27.765	29.696	30.447	22.836
13.085	7.7992	25.198	40.757	22.722	16.323	20.706	28.518	27.77	29.699	30.453	22.842
13.086	7.8014	25.201	40.759	22.728	16.325	20.712	28.524	27.775	29.702	30.458	22.847
13.088	7.8035	25.204	40.76	22.733	16.326	20.717	28.529	27.78	29.705	30.464	22.852
13.09	7.8057	25.207	40.762	22.739	16.327	20.723	28.535	27.785	29.708	30.469	22.857
13.091	7.8078	25.21	40.763	22.744	16.328	20.729	28.541	27.79	29.711	30.475	22.862
13.093	7.81	25.212	40.765	22.749	16.329	20.735	28.547	27.795	29.714	30.48	22.868
13.095	7.8121	25.215	40.767	22.755	16.331	20.74	28.553	27.8	29.717	30.486	22.873
13.096	7.8143	25.218	40.768	22.76	16.332	20.746	28.558	27.805	29.72	30.492	22.878
13.093	7.8113	25.213	40.762	22.753	16.33	20.737	28.549	27.798	29.713	30.485	22.871
13.09	7.8083	25.208	40.756	22.747	16.327	20.727	28.54	27.79	29.705	30.478	22.864
13.087	7.8053	25.202	40.75	22.74	16.325	20.718	28.531	27.782	29.698	30.471	22.857
13.084	7.8022	25.197	40.744	22.733	16.323	20.709	28.522	27.775	29.69	30.464	22.85
13.082	7.7992	25.192	40.738	22.727	16.321	20.699	28.512	27.767	29.683	30.457	22.843
13.079	7.7962	25.186	40.733	22.72	16.319	20.69	28.503	27.759	29.675	30.45	22.836
13.076	7.7932	25.181	40.727	22.713	16.316	20.681	28.494	27.752	29.668	30.443	22.829
13.073	7.7902	25.176	40.721	22.707	16.314	20.671	28.485	27.744	29.661	30.436	22.822
13.07	7.7872	25.171	40.715	22.7	16.312	20.662	28.476	27.736	29.653	30.429	22.815
13.067	7.7842	25.165	40.709	22.693	16.31	20.653	28.467	27.729	29.646	30.422	22.808
13.064	7.7812	25.16	40.703	22.687	16.308	20.644	28.457	27.721	29.638	30.415	22.801
13.061	7.7782	25.155	40.697	22.68	16.306	20.634	28.448	27.713	29.631	30.409	22.794
13.058	7.7752	25.15	40.691	22.673	16.303	20.625	28.439	27.706	29.623	30.402	22.787
13.055	7.7722	25.144	40.685	22.667	16.301	20.616	28.43	27.698	29.616	30.395	22.78
13.052	7.7692	25.139	40.679	22.66	16.299	20.607	28.421	27.69	29.608	30.388	22.773
13.049	7.7662	25.134	40.673	22.654	16.297	20.597	28.412	27.683	29.601	30.381	22.766
13.046	7.7632	25.128	40.667	22.647	16.295	20.588	28.403	27.675	29.594	30.374	22.759
13.044	7.7602	25.123	40.662	22.64	16.293	20.579	28.394	27.667	29.586	30.367	22.752
13.041	7.7572	25.118	40.656	22.634	16.29	20.57	28.384	27.66	29.579	30.36	22.745
13.038	7.7543	25.113	40.65	22.627	16.288	20.56	28.375	27.652	29.571	30.353	22.738
13.035	7.7513	25.107	40.644	22.62	16.286	20.551	28.366	27.644	29.564	30.347	22.732
13.032	7.7483	25.102	40.638	22.614	16.284	20.542	28.357	27.637	29.556	30.34	22.725
13.029	7.7453	25.097	40.632	22.607	16.282	20.533	28.348	27.629	29.549	30.333	22.718
13.026	7.7423	25.092	40.626	22.6	16.28	20.524	28.339	27.622	29.542	30.326	22.711
13.023	7.7393	25.086	40.62	22.594	16.278	20.514	28.33	27.614	29.534	30.319	22.704
13.02	7.7364	25.081	40.614	22.587	16.275	20.505	28.321	27.606	29.527	30.312	22.697
13.017	7.7334	25.076	40.608	22.581	16.273	20.496	28.312	27.599	29.519	30.305	22.69
13.014	7.7304	25.071	40.602	22.574	16.271	20.487	28.303	27.591	29.512	30.299	22.683
13.011	7.7274	25.066	40.597	22.567	16.269	20.478	28.294	27.584	29.505	30.292	22.676
13.009	7.7244	25.06	40.591	22.561	16.267	20.469	28.285	27.576	29.497	30.285	22.669
13.006	7.7215	25.055	40.585	22.554	16.265	20.46	28.276	27.568	29.49	30.278	22.662
13.003	7.7185	25.05	40.579	22.548	16.263	20.45	28.267	27.561	29.482	30.271	22.655
13	7.7155	25.045	40.573	22.541	16.26	20.441	28.258	27.553	29.475	30.264	22.648
12.997	7.7126	25.039	40.567	22.534	16.258	20.432	28.249	27.546	29.468	30.257	22.641
12.994	7.7096	25.034	40.561	22.528	16.256	20.423	28.24	27.538	29.46	30.251	22.635
12.991	7.7066	25.029	40.555	22.521	16.254	20.414	28.231	27.53	29.453	30.244	22.628
12.988	7.7037	25.024	40.549	22.515	16.252	20.405	28.222	27.523	29.445	30.237	22.621
12.985	7.7007	25.018	40.543	22.508	16.25	20.396	28.213	27.515	29.438	30.23	22.614
12.982	7.6977	25.013	40.538	22.501	16.248	20.387	28.204	27.508	29.431	30.223	22.607
12.979	7.6948	25.008	40.532	22.495	16.246	20.378	28.195	27.5	29.423	30.216	22.6
12.977	7.6918	25.003	40.526	22.488	16.243	20.369	28.186	27.493	29.416	30.21	22.593
12.974	7.6888	24.998	40.52	22.482	16.241	20.359	28.177	27.485	29.409	30.203	22.586
12.971	7.6859	24.992	40.514	22.475	16.239	20.35	28.168	27.478	29.401	30.196	22.579
12.968	7.6829	24.987	40.508	22.469	16.237	20.341	28.159	27.47	29.394	30.189	22.573
12.965	7.68	24.982	40.502	22.462	16.235	20.332	28.15	27.462	29.387	30.182	22.566
12.962	7.677	24.977	40.496	22.455	16.233	20.323	28.141	27.455	29.379	30.176	22.559
12.959	7.6741	24.972	40.491	22.449	16.231	20.314	28.132	27.447	29.372	30.169	22.552
12.956	7.6711	24.966	40.485	22.442	16.229	20.305	28.123	27.44	29.364	30.162	22.545
12.953	7.6682	24.961	40.479	22.436	16.227	20.296	28.114	27.432	29.357	30.155	22.538
12.95	7.6652	24.956	40.473	22.429	16.225	20.287	28.105	27.425	29.35	30.148	22.531
12.948	7.6623	24.951	40.467	22.423	16.222	20.278	28.097	27.417	29.342	30.142	22.525
12.945	7.6593	24.946	40.461	22.416	16.22	20.269	28.088	27.41	29.335	30.135	22.518
12.942	7.6564	24.94	40.455	22.409	16.218	20.26	28.079	27.402	29.328	30.128	22.511
12.939	7.6534	24.935	40.449	22.403	16.216	20.251	28.07	27.395	29.32	30.121	22.504
12.936	7.6505	24.93	40.444	22.396	16.214	20.242	28.061	27.387	29.313	30.114	22.497
12.933	7.6475	24.925	40.438	22.39	16.212	20.233	28.052	27.38	29.306	30.108	22.49
12.93	7.6446	24.92	40.432	22.383	16.21	20.224	28.043	27.372	29.298	30.101	22.484
12.927	7.6417	24.915	40.426	22.377	16.208	20.215	28.034	27.365	29.291	30.094	22.477
12.924	7.6387	24.909	40.42	22.37	16.206	20.206	28.026	27.357	29.284	30.087	22.47
12.922	7.6358	24.904	40.414	22.364	16.204	20.197	28.017	27.35	29.276	30.08	22.463
12.919	7.6329	24.899	40.408	22.357	16.202	20.188	28.008	27.342	29.269	30.074	22.456
12.916	7.6299	24.894	40.403	22.351	16.2	20.179	27.999	27.335	29.262	30.067	22.449
12.913	7.627	24.889	40.397	22.344	16.197	20.17	27.99	27.327	29.255	30.06	22.443
12.91	7.6241	24.884	40.391	22.338	16.195	20.162	27.981	27.32	29.247	30.053	22.436
12.907	7.6211	24.878	40.385	22.331	16.193	20.153	27.973	27.312	29.24	30.047	22.429
12.904	7.6182	24.873	40.379	22.325	16.191	20.144	27.964	27.305	29.233	30.04	22.422
12.901	7.6153	24.868	40.373	22.318	16.189	20.135	27.955	27.297	29.225	30.033	22.415
12.899	7.6124	24.863	40.367	22.312	16.187	20.126	27.946	27.29	29.218	30.026	22.409
12.896	7.6094	24.858	40.362	22.305	16.185	20.117	27.937	27.282	29.211	30.02	22.402
12.893	7.6065	24.853	40.356	22.299	16.183	20.108	27.929	27.275	29.203	30.013	22.395
12.89	7.6036	24.847	40.35	22.292	16.181	20.099	27.92	27.268	29.196	30.006	22.388
12.887	7.6007	24.842	40.344	22.286	16.179	20.09	27.911	27.26	29.189	29.999	22.381
12.884	7.5978	24.837	40.338	22.279	16.177	20.081	27.902	27.253	29.182	29.993	22.375
12.881	7.5948	24.832	40.332	22.273	16.175	20.073	27.894	27.245	29.174	29.986	22.368
12.878	7.5919	24.827	40.327	22.266	16.173	20.064	27.885	27.238	29.167	29.979	22.361
12.876	7.589	24.822	40.321	22.26	16.171	20.055	27.876	27.23	29.16	29.972	22.354
12.873	7.5861	24.817	40.315	22.253	16.169	20.046	27.867	27.223	29.153	29.966	22.348
12.87	7.5832	24.811	40.309	22.247	16.167	20.037	27.859	27.215	29.145	29.959	22.341
12.867	7.5803	24.806	40.303	22.24	16.165	20.028	27.85	27.208	29.138	29.952	22.334
12.864	7.5774	24.801	40.297	22.234	16.163	20.02	27.841	27.201	29.131	29.946	22.327
12.861	7.5744	24.796	40.292	22.227	16.161	20.011	27.832	27.193	29.123	29.939	22.321
12.858	7.5715	24.791	40.286	22.221	16.159	20.002	27.824	27.186	29.116	29.932	22.314
12.855	7.5686	24.786	40.28	22.214	16.156	19.993	27.815	27.178	29.109	29.925	22.307
12.853	7.5657	24.781	40.274	22.208	16.154	19.984	27.806	27.171	29.102	29.919	22.3
12.85	7.5628	24.775	40.268	22.201	16.152	19.975	27.798	27.164	29.094	29.912	22.294
12.847	7.5599	24.77	40.262	22.195	16.15	19.967	27.789	27.156	29.087	29.905	22.287
12.844	7.557	24.765	40.257	22.188	16.148	19.958	27.78	27.149	29.08	29.899	22.28
12.841	7.5541	24.76	40.251	22.182	16.146	19.949	27.772	27.141	29.073	29.892	22.273
12.838	7.5512	24.755	40.245	22.175	16.144	19.94	27.763	27.134	29.065	29.885	22.267
12.835	7.5483	24.75	40.239	22.169	16.142	19.932	27.754	27.127	29.058	29.879	22.26
12.833	7.5454	24.745	40.233	22.162	16.14	19.923	27.746	27.119	29.051	29.872	22.253
12.83	7.5425	24.74	40.227	22.156	16.138	19.914	27.737	27.112	29.044	29.865	22.246
12.827	7.5397	24.735	40.222	22.15	16.136	19.905	27.728	27.104	29.037	29.858	22.24
12.824	7.5368	24.729	40.216	22.143	16.134	19.897	27.72	27.097	29.029	29.852	22.233
12.821	7.5339	24.724	40.21	22.137	16.132	19.888	27.711	27.09	29.022	29.845	22.226
12.818	7.531	24.719	40.204	22.13	16.13	19.879	27.702	27.082	29.015	29.838	22.22
12.815	7.5281	24.714	40.198	22.124	16.128	19.87	27.694	27.075	29.008	29.832	22.213
12.813	7.5252	24.709	40.193	22.117	16.126	19.862	27.685	27.068	29	29.825	22.206
12.81	7.5223	24.704	40.187	22.111	16.124	19.853	27.676	27.06	28.993	29.818	22.199
12.807	7.5194	24.699	40.181	22.104	16.122	19.844	27.668	27.053	28.986	29.812	22.193
12.804	7.5166	24.694	40.175	22.098	16.12	19.836	27.659	27.046	28.979	29.805	22.186
12.801	7.5137	24.689	40.169	22.092	16.118	19.827	27.651	27.038	28.972	29.798	22.179
12.798	7.5108	24.683	40.164	22.085	16.116	19.818	27.642	27.031	28.964	29.792	22.173
12.795	7.5079	24.678	40.158	22.079	16.114	19.81	27.633	27.024	28.957	29.785	22.166
12.793	7.505	24.673	40.152	22.072	16.112	19.801	27.625	27.016	28.95	29.778	22.159
12.79	7.5022	24.668	40.146	22.066	16.11	19.792	27.616	27.009	28.943	29.772	22.153
12.787	7.4993	24.663	40.14	22.059	16.108	19.784	27.608	27.002	28.936	29.765	22.146
12.784	7.4964	24.658	40.135	22.053	16.106	19.775	27.599	26.994	28.928	29.758	22.139
12.781	7.4936	24.653	40.129	22.047	16.104	19.766	27.591	26.987	28.921	29.752	22.133
12.778	7.4907	24.648	40.123	22.04	16.102	19.758	27.582	26.98	28.914	29.745	22.126
12.775	7.4878	24.643	40.117	22.034	16.1	19.749	27.574	26.972	28.907	29.739	22.119
12.773	7.4849	24.638	40.111	22.027	16.098	19.74	27.565	26.965	28.9	29.732	22.113
12.77	7.4821	24.633	40.106	22.021	16.097	19.732	27.556	26.958	28.893	29.725	22.106
12.767	7.4792	24.628	40.1	22.015	16.095	19.723	27.548	26.95	28.885	29.719	22.099
12.764	7.4763	24.623	40.094	22.008	16.093	19.715	27.539	26.943	28.878	29.712	22.093
12.761	7.4735	24.617	40.088	22.002	16.091	19.706	27.531	26.936	28.871	29.705	22.086
12.758	7.4706	24.612	40.082	21.995	16.089	19.697	27.522	26.928	28.864	29.699	22.079
12.756	7.4678	24.607	40.077	21.989	16.087	19.689	27.514	26.921	28.857	29.692	22.073
12.753	7.4649	24.602	40.071	21.983	16.085	19.68	27.505	26.914	28.85	29.686	22.066
12.75	7.462	24.597	40.065	21.976	16.083	19.672	27.497	26.907	28.842	29.679	22.06
12.747	7.4592	24.592	40.059	21.97	16.081	19.663	27.488	26.899	28.835	29.672	22.053
12.744	7.4563	24.587	40.054	21.963	16.079	19.654	27.48	26.892	28.828	29.666	22.046
12.746	7.4585	24.59	40.055	21.969	16.08	19.661	27.486	26.898	28.831	29.672	22.052
12.748	7.4607	24.593	40.057	21.975	16.081	19.667	27.492	26.903	28.835	29.677	22.057
12.749	7.4629	24.596	40.059	21.98	16.083	19.673	27.498	26.908	28.838	29.683	22.063
12.751	7.4651	24.599	40.061	21.986	16.084	19.679	27.504	26.914	28.841	29.689	22.068
12.753	7.4673	24.602	40.062	21.991	16.085	19.685	27.51	26.919	28.844	29.695	22.074
12.754	7.4695	24.605	40.064	21.997	16.086	19.691	27.516	26.925	28.848	29.701	22.079
12.756	7.4717	24.607	40.066	22.003	16.088	19.698	27.523	26.93	28.851	29.707	22.085
12.753	7.4688	24.602	40.06	21.996	16.086	19.689	27.514	26.923	28.844	29.7	22.078
12.75	7.4659	24.597	40.054	21.99	16.084	19.68	27.506	26.916	28.837	29.693	22.072
12.747	7.4631	24.592	40.049	21.983	16.082	19.672	27.497	26.908	28.83	29.687	22.065
12.745	7.4602	24.587	40.043	21.977	16.08	19.663	27.489	26.901	28.822	29.68	22.058
12.742	7.4574	24.582	40.037	21.971	16.078	19.655	27.48	26.894	28.815	29.673	22.052
12.739	7.4545	24.577	40.031	21.964	16.076	19.646	27.472	26.887	28.808	29.667	22.045
12.736	7.4517	24.572	40.026	21.958	16.074	19.637	27.463	26.879	28.801	29.66	22.038
12.733	7.4488	24.567	40.02	21.951	16.072	19.629	27.455	26.872	28.794	29.654	22.032
12.73	7.446	24.562	40.014	21.945	16.07	19.62	27.446	26.865	28.787	29.647	22.025
12.728	7.4431	24.557	40.008	21.939	16.068	19.612	27.438	26.858	28.78	29.64	22.019
12.725	7.4403	24.552	40.002	21.932	16.066	19.603	27.429	26.85	28.772	29.634	22.012
12.722	7.4374	24.547	39.997	21.926	16.064	19.595	27.421	26.843	28.765	29.627	22.005
12.719	7.4346	24.542	39.991	21.92	16.062	19.586	27.412	26.836	28.758	29.621	21.999
12.716	7.4317	24.537	39.985	21.913	16.06	19.578	27.404	26.829	28.751	29.614	21.992
12.714	7.4289	24.532	39.979	21.907	16.058	19.569	27.396	26.821	28.744	29.607	21.986
12.711	7.426	24.527	39.974	21.901	16.057	19.561	27.387	26.814	28.737	29.601	21.979
12.708	7.4232	24.522	39.968	21.894	16.055	19.552	27.379	26.807	28.73	29.594	21.972
12.705	7.4204	24.517	39.962	21.888	16.053	19.544	27.37	26.8	28.723	29.588	21.966
12.702	7.4175	24.512	39.956	21.881	16.051	19.535	27.362	26.792	28.715	29.581	21.959
12.699	7.4147	24.507	39.951	21.875	16.049	19.527	27.354	26.785	28.708	29.575	21.953
12.697	7.4118	24.502	39.945	21.869	16.047	19.518	27.345	26.778	28.701	29.568	21.946
12.694	7.409	24.497	39.939	21.862	16.045	19.51	27.337	26.771	28.694	29.561	21.94
12.691	7.4062	24.491	39.933	21.856	16.043	19.501	27.328	26.763	28.687	29.555	21.933
12.688	7.4033	24.486	39.928	21.85	16.041	19.493	27.32	26.756	28.68	29.548	21.926
12.685	7.4005	24.481	39.922	21.843	16.039	19.485	27.312	26.749	28.673	29.542	21.92
12.682	7.3977	24.476	39.916	21.837	16.037	19.476	27.303	26.742	28.666	29.535	21.913
12.68	7.3949	24.471	39.91	21.831	16.035	19.468	27.295	26.735	28.659	29.529	21.907
12.677	7.392	24.466	39.905	21.824	16.034	19.459	27.287	26.727	28.652	29.522	21.9
12.674	7.3892	24.461	39.899	21.818	16.032	19.451	27.278	26.72	28.645	29.515	21.894
12.671	7.3864	24.456	39.893	21.812	16.03	19.442	27.27	26.713	28.637	29.509	21.887
12.668	7.3836	24.451	39.887	21.805	16.028	19.434	27.262	26.706	28.63	29.502	21.881
12.666	7.3807	24.446	39.882	21.799	16.026	19.426	27.253	26.699	28.623	29.496	21.874
12.663	7.3779	24.441	39.876	21.793	16.024	19.417	27.245	26.692	28.616	29.489	21.867
12.66	7.3751	24.436	39.87	21.787	16.022	19.409	27.237	26.684	28.609	29.483	21.861
12.657	7.3723	24.431	39.864	21.78	16.02	19.4	27.228	26.677	28.602	29.476	21.854
12.654	7.3695	24.426	39.859	21.774	16.018	19.392	27.22	26.67	28.595	29.47	21.848
12.652	7.3667	24.421	39.853	21.768	16.016	19.384	27.212	26.663	28.588	29.463	21.841
12.649	7.3638	24.416	39.847	21.761	16.015	19.375	27.204	26.656	28.581	29.457	21.835
12.646	7.361	24.411	39.841	21.755	16.013	19.367	27.195	26.649	28.574	29.45	21.828
12.643	7.3582	24.406	39.836	21.749	16.011	19.359	27.187	26.641	28.567	29.444	21.822
12.64	7.3554	24.401	39.83	21.742	16.009	19.35	27.179	26.634	28.56	29.437	21.815
12.638	7.3526	24.396	39.824	21.736	16.007	19.342	27.17	26.627	28.553	29.431	21.809
12.635	7.3498	24.391	39.819	21.73	16.005	19.334	27.162	26.62	28.546	29.424	21.802
12.632	7.347	24.386	39.813	21.724	16.003	19.325	27.154	26.613	28.539	29.418	21.796
12.629	7.3442	24.381	39.807	21.717	16.001	19.317	27.146	26.606	28.532	29.411	21.789
12.626	7.3414	24.377	39.801	21.711	15.999	19.309	27.137	26.598	28.525	29.404	21.783
12.624	7.3386	24.372	39.796	21.705	15.998	19.3	27.129	26.591	28.517	29.398	21.776
12.621	7.3358	24.367	39.79	21.698	15.996	19.292	27.121	26.584	28.51	29.391	21.77
12.618	7.333	24.362	39.784	21.692	15.994	19.284	27.113	26.577	28.503	29.385	21.763
12.615	7.3302	24.357	39.779	21.686	15.992	19.275	27.105	26.57	28.496	29.378	21.757
12.612	7.3274	24.352	39.773	21.68	15.99	19.267	27.096	26.563	28.489	29.372	21.75
12.61	7.3246	24.347	39.767	21.673	15.988	19.259	27.088	26.556	28.482	29.365	21.744
12.607	7.3218	24.342	39.761	21.667	15.986	19.251	27.08	26.549	28.475	29.359	21.737
12.608	7.324	24.345	39.763	21.673	15.988	19.257	27.086	26.554	28.479	29.365	21.743
12.61	7.3262	24.348	39.765	21.678	15.989	19.263	27.092	26.56	28.482	29.371	21.748
12.612	7.3284	24.351	39.767	21.684	15.99	19.269	27.098	26.565	28.485	29.377	21.754
12.613	7.3306	24.353	39.769	21.69	15.991	19.276	27.105	26.571	28.489	29.383	21.76
12.615	7.3328	24.356	39.771	21.695	15.993	19.282	27.111	26.577	28.492	29.389	21.765
12.617	7.335	24.359	39.773	21.701	15.994	19.288	27.117	26.582	28.495	29.395	21.771
12.619	7.3372	24.362	39.774	21.707	15.995	19.295	27.123	26.588	28.499	29.401	21.777
12.62	7.3394	24.365	39.776	21.712	15.997	19.301	27.129	26.593	28.502	29.407	21.782
12.622	7.3416	24.368	39.778	21.718	15.998	19.307	27.136	26.599	28.505	29.412	21.788
12.624	7.3438	24.371	39.78	21.723	15.999	19.314	27.142	26.605	28.509	29.418	21.793
12.625	7.346	24.374	39.782	21.729	16	19.32	27.148	26.61	28.512	29.424	21.799
12.627	7.3482	24.377	39.784	21.735	16.002	19.326	27.154	26.616	28.515	29.43	21.805
12.629	7.3504	24.38	39.785	21.74	16.003	19.333	27.16	26.621	28.519	29.436	21.81
12.63	7.3526	24.383	39.787	21.746	16.004	19.339	27.166	26.627	28.522	29.442	21.816
12.632	7.3548	24.386	39.789	21.752	16.006	19.345	27.173	26.632	28.525	29.448	21.821
12.634	7.357	24.389	39.791	21.757	16.007	19.351	27.179	26.638	28.529	29.454	21.827
12.635	7.3592	24.392	39.793	21.763	16.008	19.358	27.185	26.644	28.532	29.46	21.833
12.637	7.3614	24.394	39.795	21.768	16.009	19.364	27.191	26.649	28.535	29.466	21.838
12.639	7.3636	24.397	39.797	21.774	16.011	19.37	27.197	26.655	28.539	29.472	21.844
12.64	7.3658	24.4	39.798	21.78	16.012	19.376	27.203	26.66	28.542	29.478	21.849
12.642	7.368	24.403	39.8	21.785	16.013	19.383	27.21	26.666	28.545	29.484	21.855
12.644	7.3702	24.406	39.802	21.791	16.015	19.389	27.216	26.671	28.549	29.489	21.861
12.645	7.3724	24.409	39.804	21.797	16.016	19.395	27.222	26.677	28.552	29.495	21.866
12.643	7.3696	24.404	39.798	21.79	16.014	19.387	27.214	26.67	28.545	29.489	21.86
12.64	7.3667	24.399	39.792	21.784	16.012	19.379	27.205	26.663	28.538	29.482	21.853
12.637	7.3639	24.394	39.787	21.778	16.01	19.37	27.197	26.656	28.531	29.476	21.847
12.634	7.3611	24.389	39.781	21.771	16.008	19.362	27.189	26.648	28.524	29.469	21.84
12.631	7.3583	24.384	39.775	21.765	16.006	19.353	27.181	26.641	28.517	29.463	21.834
12.629	7.3555	24.379	39.77	21.759	16.005	19.345	27.172	26.634	28.51	29.456	21.827
12.626	7.3527	24.374	39.764	21.752	16.003	19.337	27.164	26.627	28.503	29.45	21.821
12.623	7.3499	24.369	39.758	21.746	16.001	19.328	27.156	26.62	28.496	29.443	21.814
12.62	7.3471	24.364	39.752	21.74	15.999	19.32	27.148	26.613	28.489	29.437	21.808
12.617	7.3443	24.359	39.747	21.734	15.997	19.312	27.139	26.605	28.482	29.43	21.801
12.615	7.3415	24.354	39.741	21.727	15.995	19.304	27.131	26.598	28.475	29.424	21.795
12.612	7.3387	24.349	39.735	21.721	15.993	19.295	27.123	26.591	28.468	29.417	21.788
12.609	7.3359	24.344	39.73	21.715	15.991	19.287	27.115	26.584	28.461	29.411	21.781
12.606	7.3331	24.339	39.724	21.708	15.99	19.279	27.106	26.577	28.454	29.404	21.775
12.603	7.3303	24.334	39.718	21.702	15.988	19.27	27.098	26.57	28.447	29.398	21.769
12.601	7.3275	24.329	39.712	21.696	15.986	19.262	27.09	26.563	28.44	29.391	21.762
12.598	7.3247	24.325	39.707	21.69	15.984	19.254	27.082	26.556	28.433	29.385	21.756
12.595	7.3219	24.32	39.701	21.683	15.982	19.245	27.074	26.548	28.426	29.378	21.749
12.592	7.3191	24.315	39.695	21.677	15.98	19.237	27.065	26.541	28.419	29.372	21.743
12.589	7.3163	24.31	39.69	21.671	15.978	19.229	27.057	26.534	28.412	29.365	21.736
12.587	7.3135	24.305	39.684	21.665	15.976	19.221	27.049	26.527	28.405	29.359	21.73
12.584	7.3107	24.3	39.678	21.658	15.975	19.212	27.041	26.52	28.398	29.352	21.723
12.581	7.3079	24.295	39.673	21.652	15.973	19.204	27.033	26.513	28.391	29.346	21.717
12.578	7.3051	24.29	39.667	21.646	15.971	19.196	27.024	26.506	28.384	29.339	21.71
12.575	7.3023	24.285	39.661	21.639	15.969	19.188	27.016	26.499	28.377	29.333	21.704
12.573	7.2996	24.28	39.656	21.633	15.967	19.179	27.008	26.492	28.37	29.326	21.697
12.57	7.2968	24.275	39.65	21.627	15.965	19.171	27	26.485	28.363	29.32	21.691
12.567	7.294	24.27	39.644	21.621	15.964	19.163	26.992	26.478	28.356	29.313	21.684
12.564	7.2912	24.265	39.638	21.614	15.962	19.155	26.984	26.47	28.349	29.307	21.678
12.562	7.2884	24.26	39.633	21.608	15.96	19.147	26.976	26.463	28.342	29.3	21.671
12.559	7.2857	24.255	39.627	21.602	15.958	19.138	26.967	26.456	28.335	29.294	21.665
12.556	7.2829	24.25	39.621	21.596	15.956	19.13	26.959	26.449	28.328	29.287	21.659
12.553	7.2801	24.245	39.616	21.59	15.954	19.122	26.951	26.442	28.321	29.281	21.652
12.55	7.2773	24.24	39.61	21.583	15.953	19.114	26.943	26.435	28.314	29.274	21.646
12.548	7.2746	24.236	39.604	21.577	15.951	19.106	26.935	26.428	28.307	29.268	21.639
12.545	7.2718	24.231	39.599	21.571	15.949	19.098	26.927	26.421	28.3	29.261	21.633
12.547	7.274	24.234	39.601	21.576	15.95	19.104	26.933	26.427	28.303	29.267	21.638
12.548	7.2762	24.237	39.602	21.582	15.951	19.11	26.939	26.432	28.307	29.273	21.644
12.55	7.2784	24.239	39.604	21.588	15.953	19.117	26.946	26.438	28.31	29.279	21.65
12.552	7.2806	24.242	39.606	21.593	15.954	19.123	26.952	26.444	28.314	29.285	21.655
12.553	7.2828	24.245	39.608	21.599	15.955	19.129	26.958	26.449	28.317	29.291	21.661
12.555	7.285	24.248	39.61	21.605	15.957	19.136	26.964	26.455	28.32	29.297	21.667
12.557	7.2872	24.251	39.612	21.61	15.958	19.142	26.971	26.461	28.324	29.303	21.672
12.554	7.2844	24.246	39.606	21.604	15.956	19.134	26.962	26.454	28.317	29.297	21.666
12.551	7.2817	24.241	39.601	21.598	15.954	19.126	26.954	26.446	28.31	29.29	21.66
12.548	7.2789	24.236	39.595	21.592	15.952	19.118	26.946	26.439	28.303	29.284	21.653
12.546	7.2761	24.232	39.589	21.585	15.951	19.109	26.938	26.432	28.296	29.277	21.647
12.543	7.2733	24.227	39.584	21.579	15.949	19.101	26.93	26.425	28.289	29.271	21.64
12.54	7.2706	24.222	39.578	21.573	15.947	19.093	26.922	26.418	28.282	29.265	21.634
12.537	7.2678	24.217	39.572	21.567	15.945	19.085	26.914	26.411	28.275	29.258	21.627
12.534	7.265	24.212	39.567	21.561	15.943	19.077	26.906	26.404	28.268	29.252	21.621
12.532	7.2623	24.207	39.561	21.554	15.941	19.069	26.898	26.397	28.261	29.245	21.615
12.529	7.2595	24.202	39.555	21.548	15.94	19.06	26.89	26.39	28.254	29.239	21.608
12.526	7.2567	24.197	39.55	21.542	15.938	19.052	26.881	26.383	28.247	29.232	21.602
12.523	7.254	24.192	39.544	21.536	15.936	19.044	26.873	26.376	28.24	29.226	21.595
12.521	7.2512	24.187	39.538	21.529	15.934	19.036	26.865	26.369	28.233	29.219	21.589
12.518	7.2484	24.182	39.533	21.523	15.932	19.028	26.857	26.362	28.227	29.213	21.582
12.515	7.2457	24.177	39.527	21.517	15.931	19.02	26.849	26.355	28.22	29.207	21.576
12.512	7.2429	24.173	39.521	21.511	15.929	19.012	26.841	26.348	28.213	29.2	21.57
12.51	7.2402	24.168	39.516	21.505	15.927	19.004	26.833	26.341	28.206	29.194	21.563
12.511	7.2424	24.171	39.518	21.51	15.928	19.01	26.839	26.347	28.209	29.2	21.569
12.513	7.2446	24.174	39.519	21.516	15.93	19.016	26.846	26.352	28.213	29.206	21.575
12.515	7.2468	24.177	39.521	21.522	15.931	19.023	26.852	26.358	28.216	29.212	21.58
12.516	7.249	24.179	39.523	21.527	15.932	19.029	26.858	26.364	28.219	29.218	21.586
12.518	7.2512	24.182	39.525	21.533	15.933	19.036	26.864	26.369	28.223	29.224	21.592
12.52	7.2534	24.185	39.527	21.539	15.935	19.042	26.871	26.375	28.226	29.23	21.597
12.521	7.2556	24.188	39.529	21.544	15.936	19.049	26.877	26.381	28.23	29.236	21.603
12.523	7.2578	24.191	39.531	21.55	15.937	19.055	26.883	26.386	28.233	29.242	21.609
12.525	7.26	24.194	39.533	21.556	15.939	19.061	26.889	26.392	28.236	29.248	21.614
12.526	7.2622	24.197	39.535	21.561	15.94	19.068	26.896	26.398	28.24	29.254	21.62
12.528	7.2645	24.2	39.537	21.567	15.941	19.074	26.902	26.403	28.243	29.26	21.626
12.53	7.2667	24.203	39.539	21.573	15.943	19.081	26.908	26.409	28.247	29.266	21.631
12.531	7.2689	24.206	39.54	21.578	15.944	19.087	26.914	26.415	28.25	29.272	21.637
12.533	7.2711	24.209	39.542	21.584	15.945	19.093	26.921	26.42	28.253	29.278	21.643
12.535	7.2733	24.212	39.544	21.59	15.946	19.1	26.927	26.426	28.257	29.284	21.648
12.536	7.2755	24.215	39.546	21.595	15.948	19.106	26.933	26.432	28.26	29.29	21.654
12.538	7.2777	24.218	39.548	21.601	15.949	19.112	26.939	26.437	28.264	29.296	21.66
12.54	7.2799	24.221	39.55	21.607	15.95	19.119	26.946	26.443	28.267	29.302	21.665
12.542	7.2821	24.224	39.552	21.612	15.952	19.125	26.952	26.449	28.27	29.308	21.671
12.543	7.2843	24.227	39.554	21.618	15.953	19.132	26.958	26.454	28.274	29.314	21.677
12.545	7.2865	24.23	39.556	21.624	15.954	19.138	26.964	26.46	28.277	29.319	21.682
12.547	7.2887	24.232	39.558	21.629	15.955	19.144	26.971	26.466	28.281	29.325	21.688
12.548	7.2909	24.235	39.56	21.635	15.957	19.151	26.977	26.471	28.284	29.331	21.694
12.55	7.2931	24.238	39.561	21.641	15.958	19.157	26.983	26.477	28.287	29.337	21.699
12.552	7.2953	24.241	39.563	21.646	15.959	19.163	26.989	26.482	28.291	29.343	21.705
12.553	7.2975	24.244	39.565	21.652	15.961	19.17	26.995	26.488	28.294	29.349	21.711
12.555	7.2997	24.247	39.567	21.658	15.962	19.176	27.002	26.494	28.297	29.355	21.716
12.557	7.3019	24.25	39.569	21.663	15.963	19.182	27.008	26.499	28.301	29.361	21.722
12.558	7.3041	24.253	39.571	21.669	15.965	19.189	27.014	26.505	28.304	29.367	21.728
12.56	7.3063	24.256	39.573	21.675	15.966	19.195	27.02	26.511	28.308	29.373	21.733
12.562	7.3085	24.259	39.575	21.68	15.967	19.202	27.027	26.516	28.311	29.379	21.739
12.563	7.3108	24.262	39.577	21.686	15.968	19.208	27.033	26.522	28.314	29.385	21.744
12.565	7.313	24.265	39.579	21.691	15.97	19.214	27.039	26.528	28.318	29.391	21.75
12.567	7.3152	24.268	39.581	21.697	15.971	19.221	27.045	26.533	28.321	29.397	21.756
12.568	7.3174	24.271	39.582	21.703	15.972	19.227	27.051	26.539	28.325	29.403	21.761
12.57	7.3196	24.274	39.584	21.708	15.974	19.233	27.058	26.544	28.328	29.409	21.767
12.572	7.3218	24.277	39.586	21.714	15.975	19.24	27.064	26.55	28.331	29.415	21.773
12.573	7.324	24.279	39.588	21.72	15.976	19.246	27.07	26.556	28.335	29.421	21.778
12.575	7.3262	24.282	39.59	21.725	15.977	19.252	27.076	26.561	28.338	29.427	21.784
12.577	7.3284	24.285	39.592	21.731	15.979	19.259	27.082	26.567	28.341	29.432	21.789
12.579	7.3306	24.288	39.594	21.737	15.98	19.265	27.089	26.572	28.345	29.438	21.795
12.58	7.3328	24.291	39.596	21.742	15.981	19.271	27.095	26.578	28.348	29.444	21.801
12.582	7.335	24.294	39.598	21.748	15.983	19.277	27.101	26.584	28.352	29.45	21.806
12.584	7.3372	24.297	39.6	21.753	15.984	19.284	27.107	26.589	28.355	29.456	21.812
12.585	7.3394	24.3	39.601	21.759	15.985	19.29	27.113	26.595	28.358	29.462	21.817
12.587	7.3416	24.303	39.603	21.765	15.986	19.296	27.12	26.6	28.362	29.468	21.823
12.589	7.3438	24.306	39.605	21.77	15.988	19.303	27.126	26.606	28.365	29.474	21.829
12.59	7.346	24.309	39.607	21.776	15.989	19.309	27.132	26.612	28.368	29.48	21.834
12.592	7.3482	24.312	39.609	21.782	15.99	19.315	27.138	26.617	28.372	29.486	21.84
12.594	7.3504	24.315	39.611	21.787	15.992	19.322	27.144	26.623	28.375	29.492	21.845
12.595	7.3526	24.318	39.613	21.793	15.993	19.328	27.15	26.628	28.379	29.498	21.851
12.597	7.3548	24.321	39.615	21.798	15.994	19.334	27.157	26.634	28.382	29.503	21.857
12.599	7.357	24.324	39.617	21.804	15.995	19.341	27.163	26.639	28.385	29.509	21.862
12.6	7.3592	24.326	39.618	21.81	15.997	19.347	27.169	26.645	28.389	29.515	21.868
12.602	7.3614	24.329	39.62	21.815	15.998	19.353	27.175	26.651	28.392	29.521	21.873
12.604	7.3636	24.332	39.622	21.821	15.999	19.359	27.181	26.656	28.395	29.527	21.879
12.605	7.3657	24.335	39.624	21.826	16.001	19.366	27.187	26.662	28.399	29.533	21.885
12.607	7.3679	24.338	39.626	21.832	16.002	19.372	27.194	26.667	28.402	29.539	21.89
12.609	7.3701	24.341	39.628	21.838	16.003	19.378	27.2	26.673	28.405	29.545	21.896
12.61	7.3723	24.344	39.63	21.843	16.004	19.384	27.206	26.678	28.409	29.551	21.901
12.612	7.3745	24.347	39.632	21.849	16.006	19.391	27.212	26.684	28.412	29.556	21.907
12.614	7.3767	24.35	39.634	21.855	16.007	19.397	27.218	26.689	28.416	29.562	21.912
12.616	7.3789	24.353	39.635	21.86	16.008	19.403	27.224	26.695	28.419	29.568	21.918
12.617	7.3811	24.356	39.637	21.866	16.009	19.41	27.231	26.701	28.422	29.574	21.924
12.619	7.3833	24.359	39.639	21.871	16.011	19.416	27.237	26.706	28.426	29.58	21.929
12.621	7.3855	24.362	39.641	21.877	16.012	19.422	27.243	26.712	28.429	29.586	21.935
12.622	7.3877	24.365	39.643	21.883	16.013	19.428	27.249	26.717	28.432	29.592	21.94
12.624	7.3899	24.367	39.645	21.888	16.015	19.435	27.255	26.723	28.436	29.598	21.946
12.626	7.3921	24.37	39.647	21.894	16.016	19.441	27.261	26.728	28.439	29.603	21.951
12.627	7.3943	24.373	39.649	21.899	16.017	19.447	27.267	26.734	28.442	29.609	21.957
12.629	7.3965	24.376	39.651	21.905	16.018	19.453	27.274	26.739	28.446	29.615	21.962
12.631	7.3987	24.379	39.652	21.911	16.02	19.46	27.28	26.745	28.449	29.621	21.968
12.632	7.4009	24.382	39.654	21.916	16.021	19.466	27.286	26.75	28.452	29.627	21.974
12.634	7.4031	24.385	39.656	21.922	16.022	19.472	27.292	26.756	28.456	29.633	21.979
12.636	7.4053	24.388	39.658	21.927	16.024	19.478	27.298	26.761	28.459	29.639	21.985
12.637	7.4075	24.391	39.66	21.933	16.025	19.484	27.304	26.767	28.463	29.645	21.99
12.639	7.4097	24.394	39.662	21.938	16.026	19.491	27.31	26.772	28.466	29.65	21.996
12.641	7.4118	24.397	39.664	21.944	16.027	19.497	27.317	26.778	28.469	29.656	22.001
12.642	7.414	24.4	39.666	21.95	16.029	19.503	27.323	26.783	28.473	29.662	22.007
12.644	7.4162	24.403	39.667	21.955	16.03	19.509	27.329	26.789	28.476	29.668	22.012
12.646	7.4184	24.406	39.669	21.961	16.031	19.516	27.335	26.794	28.479	29.674	22.018
12.647	7.4206	24.408	39.671	21.966	16.032	19.522	27.341	26.8	28.483	29.68	22.023
12.649	7.4228	24.411	39.673	21.972	16.034	19.528	27.347	26.806	28.486	29.685	22.029
12.651	7.425	24.414	39.675	21.978	16.035	19.534	27.353	26.811	28.489	29.691	22.034
12.652	7.4272	24.417	39.677	21.983	16.036	19.54	27.359	26.817	28.493	29.697	22.04
12.654	7.4294	24.42	39.679	21.989	16.038	19.547	27.366	26.822	28.496	29.703	22.046
12.656	7.4316	24.423	39.681	21.994	16.039	19.553	27.372	26.827	28.499	29.709	22.051
12.657	7.4338	24.426	39.682	22	16.04	19.559	27.378	26.833	28.503	29.715	22.057
12.659	7.436	24.429	39.684	22.005	16.041	19.565	27.384	26.838	28.506	29.72	22.062
12.661	7.4382	24.432	39.686	22.011	16.043	19.571	27.39	26.844	28.509	29.726	22.068
12.663	7.4403	24.435	39.688	22.017	16.044	19.578	27.396	26.849	28.513	29.732	22.073
12.664	7.4425	24.438	39.69	22.022	16.045	19.584	27.402	26.855	28.516	29.738	22.079
12.666	7.4447	24.441	39.692	22.028	16.046	19.59	27.408	26.86	28.519	29.744	22.084
12.668	7.4469	24.444	39.694	22.033	16.048	19.596	27.414	26.866	28.523	29.75	22.09
12.669	7.4491	24.446	39.696	22.039	16.049	19.602	27.42	26.871	28.526	29.755	22.095
12.671	7.4513	24.449	39.697	22.044	16.05	19.609	27.427	26.877	28.529	29.761	22.101
12.673	7.4535	24.452	39.699	22.05	16.052	19.615	27.433	26.882	28.533	29.767	22.106
12.674	7.4557	24.455	39.701	22.056	16.053	19.621	27.439	26.888	28.536	29.773	22.112
12.676	7.4579	24.458	39.703	22.061	16.054	19.627	27.445	26.893	28.539	29.779	22.117
12.678	7.46	24.461	39.705	22.067	16.055	19.633	27.451	26.899	28.543	29.784	22.123
12.679	7.4622	24.464	39.707	22.072	16.057	19.639	27.457	26.904	28.546	29.79	22.128
12.681	7.4644	24.467	39.709	22.078	16.058	19.646	27.463	26.91	28.549	29.796	22.134
12.683	7.4666	24.47	39.711	22.083	16.059	19.652	27.469	26.915	28.553	29.802	22.139
12.684	7.4688	24.473	39.712	22.089	16.06	19.658	27.475	26.921	28.556	29.808	22.145
12.686	7.471	24.476	39.714	22.094	16.062	19.664	27.481	26.926	28.559	29.813	22.15
12.688	7.4732	24.479	39.716	22.1	16.063	19.67	27.487	26.931	28.563	29.819	22.156
12.689	7.4754	24.482	39.718	22.106	16.064	19.676	27.494	26.937	28.566	29.825	22.161
12.691	7.4776	24.484	39.72	22.111	16.065	19.683	27.5	26.942	28.569	29.831	22.167
12.693	7.4797	24.487	39.722	22.117	16.067	19.689	27.506	26.948	28.573	29.837	22.172
12.694	7.4819	24.49	39.724	22.122	16.068	19.695	27.512	26.953	28.576	29.842	22.177
12.696	7.4841	24.493	39.725	22.128	16.069	19.701	27.518	26.959	28.579	29.848	22.183
12.698	7.4863	24.496	39.727	22.133	16.071	19.707	27.524	26.964	28.583	29.854	22.188
12.699	7.4885	24.499	39.729	22.139	16.072	19.713	27.53	26.97	28.586	29.86	22.194
12.701	7.4907	24.502	39.731	22.144	16.073	19.719	27.536	26.975	28.589	29.866	22.199
12.703	7.4929	24.505	39.733	22.15	16.074	19.726	27.542	26.98	28.593	29.871	22.205
12.704	7.495	24.508	39.735	22.155	16.076	19.732	27.548	26.986	28.596	29.877	22.21
12.706	7.4972	24.511	39.737	22.161	16.077	19.738	27.554	26.991	28.599	29.883	22.216
12.708	7.4994	24.514	39.738	22.167	16.078	19.744	27.56	26.997	28.603	29.889	22.221
12.709	7.5016	24.517	39.74	22.172	16.079	19.75	27.566	27.002	28.606	29.894	22.227
12.711	7.5038	24.519	39.742	22.178	16.081	19.756	27.572	27.008	28.609	29.9	22.232
12.713	7.506	24.522	39.744	22.183	16.082	19.762	27.579	27.013	28.612	29.906	22.238
12.714	7.5082	24.525	39.746	22.189	16.083	19.768	27.585	27.018	28.616	29.912	22.243
12.716	7.5103	24.528	39.748	22.194	16.084	19.775	27.591	27.024	28.619	29.917	22.249
12.718	7.5125	24.531	39.75	22.2	16.086	19.781	27.597	27.029	28.622	29.923	22.254
12.72	7.5147	24.534	39.751	22.205	16.087	19.787	27.603	27.035	28.626	29.929	22.259
12.721	7.5169	24.537	39.753	22.211	16.088	19.793	27.609	27.04	28.629	29.935	22.265
12.723	7.5191	24.54	39.755	22.216	16.089	19.799	27.615	27.045	28.632	29.94	22.27
12.725	7.5213	24.543	39.757	22.222	16.091	19.805	27.621	27.051	28.636	29.946	22.276
12.726	7.5234	24.546	39.759	22.227	16.092	19.811	27.627	27.056	28.639	29.952	22.281
12.728	7.5256	24.549	39.761	22.233	16.093	19.817	27.633	27.062	28.642	29.958	22.287
12.73	7.5278	24.551	39.763	22.238	16.094	19.823	27.639	27.067	28.646	29.963	22.292
12.731	7.53	24.554	39.764	22.244	16.096	19.829	27.645	27.072	28.649	29.969	22.297
12.733	7.5322	24.557	39.766	22.249	16.097	19.836	27.651	27.078	28.652	29.975	22.303
12.735	7.5344	24.56	39.768	22.255	16.098	19.842	27.657	27.083	28.656	29.981	22.308
12.736	7.5365	24.563	39.77	22.26	16.1	19.848	27.663	27.089	28.659	29.986	22.314
12.738	7.5387	24.566	39.772	22.266	16.101	19.854	27.669	27.094	28.662	29.992	22.319
12.74	7.5409	24.569	39.774	22.272	16.102	19.86	27.675	27.099	28.665	29.998	22.325
12.741	7.5431	24.572	39.776	22.277	16.103	19.866	27.681	27.105	28.669	30.004	22.33
12.743	7.5453	24.575	39.777	22.283	16.105	19.872	27.687	27.11	28.672	30.009	22.335
12.745	7.5474	24.578	39.779	22.288	16.106	19.878	27.693	27.115	28.675	30.015	22.341
12.746	7.5496	24.581	39.781	22.294	16.107	19.884	27.699	27.121	28.679	30.021	22.346
12.748	7.5518	24.584	39.783	22.299	16.108	19.89	27.705	27.126	28.682	30.027	22.352
12.75	7.554	24.586	39.785	22.305	16.11	19.896	27.711	27.132	28.685	30.032	22.357
12.751	7.5562	24.589	39.787	22.31	16.111	19.902	27.717	27.137	28.689	30.038	22.363
12.753	7.5583	24.592	39.788	22.316	16.112	19.908	27.723	27.142	28.692	30.044	22.368
12.755	7.5605	24.595	39.79	22.321	16.113	19.915	27.729	27.148	28.695	30.049	22.373
12.756	7.5627	24.598	39.792	22.327	16.115	19.921	27.735	27.153	28.698	30.055	22.379
12.758	7.5649	24.601	39.794	22.332	16.116	19.927	27.741	27.158	28.702	30.061	22.384
12.76	7.5671	24.604	39.796	22.338	16.117	19.933	27.747	27.164	28.705	30.067	22.39
12.761	7.5692	24.607	39.798	22.343	16.118	19.939	27.753	27.169	28.708	30.072	22.395
12.763	7.5714	24.61	39.8	22.349	16.12	19.945	27.759	27.174	28.712	30.078	22.4
12.765	7.5736	24.613	39.801	22.354	16.121	19.951	27.765	27.18	28.715	30.084	22.406
12.766	7.5758	24.615	39.803	22.36	16.122	19.957	27.771	27.185	28.718	30.089	22.411
12.768	7.5779	24.618	39.805	22.365	16.123	19.963	27.777	27.191	28.721	30.095	22.416
12.77	7.5801	24.621	39.807	22.371	16.125	19.969	27.783	27.196	28.725	30.101	22.422
12.771	7.5823	24.624	39.809	22.376	16.126	19.975	27.789	27.201	28.728	30.106	22.427
12.773	7.5845	24.627	39.811	22.382	16.127	19.981	27.795	27.207	28.731	30.112	22.433
12.775	7.5867	24.63	39.812	22.387	16.128	19.987	27.801	27.212	28.735	30.118	22.438
12.776	7.5888	24.633	39.814	22.393	16.13	19.993	27.807	27.217	28.738	30.123	22.443
12.778	7.591	24.636	39.816	22.398	16.131	19.999	27.813	27.223	28.741	30.129	22.449
12.78	7.5932	24.639	39.818	22.404	16.132	20.005	27.819	27.228	28.745	30.135	22.454
12.781	7.5954	24.642	39.82	22.409	16.133	20.011	27.825	27.233	28.748	30.141	22.46
12.783	7.5975	24.645	39.822	22.414	16.135	20.017	27.831	27.239	28.751	30.146	22.465
12.785	7.5997	24.647	39.823	22.42	16.136	20.023	27.837	27.244	28.754	30.152	22.47
12.787	7.6019	24.65	39.825	22.425	16.137	20.029	27.843	27.249	28.758	30.158	22.476
12.788	7.6041	24.653	39.827	22.431	16.138	20.035	27.849	27.254	28.761	30.163	22.481
12.79	7.6062	24.656	39.829	22.436	16.14	20.041	27.855	27.26	28.764	30.169	22.486
12.792	7.6084	24.659	39.831	22.442	16.141	20.047	27.861	27.265	28.767	30.175	22.492
12.793	7.6106	24.662	39.833	22.447	16.142	20.053	27.867	27.27	28.771	30.18	22.497
12.795	7.6128	24.665	39.834	22.453	16.143	20.059	27.873	27.276	28.774	30.186	22.502
12.797	7.6149	24.668	39.836	22.458	16.145	20.065	27.879	27.281	28.777	30.192	22.508
12.798	7.6171	24.671	39.838	22.464	16.146	20.071	27.885	27.286	28.781	30.197	22.513
12.8	7.6193	24.674	39.84	22.469	16.147	20.077	27.891	27.292	28.784	30.203	22.519
12.802	7.6215	24.676	39.842	22.475	16.148	20.083	27.897	27.297	28.787	30.209	22.524
12.803	7.6236	24.679	39.844	22.48	16.15	20.089	27.903	27.302	28.79	30.214	22.529
12.805	7.6258	24.682	39.845	22.486	16.151	20.095	27.909	27.308	28.794	30.22	22.535
12.807	7.628	24.685	39.847	22.491	16.152	20.101	27.915	27.313	28.797	30.226	22.54
12.808	7.6302	24.688	39.849	22.497	16.153	20.107	27.921	27.318	28.8	30.231	22.545
12.81	7.6323	24.691	39.851	22.502	16.155	20.113	27.927	27.323	28.804	30.237	22.551
12.812	7.6345	24.694	39.853	22.508	16.156	20.119	27.933	27.329	28.807	30.243	22.556
12.813	7.6367	24.697	39.855	22.513	16.157	20.125	27.939	27.334	28.81	30.248	22.561
12.815	7.6389	24.7	39.856	22.518	16.158	20.131	27.945	27.339	28.813	30.254	22.567
12.817	7.641	24.703	39.858	22.524	16.16	20.137	27.951	27.345	28.817	30.259	22.572
12.818	7.6432	24.705	39.86	22.529	16.161	20.143	27.957	27.35	28.82	30.265	22.577
12.82	7.6454	24.708	39.862	22.535	16.162	20.149	27.963	27.355	28.823	30.271	22.583
12.822	7.6475	24.711	39.864	22.54	16.163	20.155	27.969	27.36	28.826	30.276	22.588
12.823	7.6497	24.714	39.866	22.546	16.165	20.161	27.975	27.366	28.83	30.282	22.593
12.825	7.6519	24.717	39.867	22.551	16.166	20.167	27.98	27.371	28.833	30.288	22.599
12.827	7.6541	24.72	39.869	22.557	16.167	20.173	27.986	27.376	28.836	30.293	22.604
12.828	7.6562	24.723	39.871	22.562	16.168	20.179	27.992	27.381	28.839	30.299	22.609
12.83	7.6584	24.726	39.873	22.568	16.169	20.185	27.998	27.387	28.843	30.305	22.615
12.832	7.6606	24.729	39.875	22.573	16.171	20.191	28.004	27.392	28.846	30.31	22.62
12.833	7.6627	24.732	39.877	22.578	16.172	20.197	28.01	27.397	28.849	30.316	22.625
12.835	7.6649	24.734	39.878	22.584	16.173	20.202	28.016	27.403	28.853	30.321	22.631
12.837	7.6671	24.737	39.88	22.589	16.174	20.208	28.022	27.408	28.856	30.327	22.636
12.838	7.6692	24.74	39.882	22.595	16.176	20.214	28.028	27.413	28.859	30.333	22.641
12.84	7.6714	24.743	39.884	22.6	16.177	20.22	28.034	27.418	28.862	30.338	22.646
12.842	7.6736	24.746	39.886	22.606	16.178	20.226	28.04	27.424	28.866	30.344	22.652
12.843	7.6758	24.749	39.887	22.611	16.179	20.232	28.046	27.429	28.869	30.349	22.657
12.845	7.6779	24.752	39.889	22.617	16.181	20.238	28.052	27.434	28.872	30.355	22.662
12.847	7.6801	24.755	39.891	22.622	16.182	20.244	28.058	27.439	28.875	30.361	22.668
12.848	7.6823	24.758	39.893	22.627	16.183	20.25	28.063	27.444	28.879	30.366	22.673
12.85	7.6844	24.76	39.895	22.633	16.184	20.256	28.069	27.45	28.882	30.372	22.678
12.852	7.6866	24.763	39.897	22.638	16.186	20.262	28.075	27.455	28.885	30.377	22.684
12.853	7.6888	24.766	39.898	22.644	16.187	20.268	28.081	27.46	28.888	30.383	22.689
12.855	7.6909	24.769	39.9	22.649	16.188	20.274	28.087	27.465	28.892	30.389	22.694
12.857	7.6931	24.772	39.902	22.655	16.189	20.279	28.093	27.471	28.895	30.394	22.699
12.858	7.6953	24.775	39.904	22.66	16.191	20.285	28.099	27.476	28.898	30.4	22.705
12.86	7.6974	24.778	39.906	22.665	16.192	20.291	28.105	27.481	28.901	30.405	22.71
12.862	7.6996	24.781	39.907	22.671	16.193	20.297	28.111	27.486	28.905	30.411	22.715
12.863	7.7018	24.784	39.909	22.676	16.194	20.303	28.117	27.492	28.908	30.417	22.721
12.865	7.7039	24.786	39.911	22.682	16.195	20.309	28.123	27.497	28.911	30.422	22.726
12.867	7.7061	24.789	39.913	22.687	16.197	20.315	28.129	27.502	28.914	30.428	22.731
12.868	7.7083	24.792	39.915	22.693	16.198	20.321	28.134	27.507	28.918	30.433	22.736
12.87	7.7104	24.795	39.917	22.698	16.199	20.327	28.14	27.512	28.921	30.439	22.742
12.872	7.7126	24.798	39.918	22.703	16.2	20.333	28.146	27.518	28.924	30.445	22.747
12.873	7.7148	24.801	39.92	22.709	16.202	20.338	28.152	27.523	28.927	30.45	22.752
12.875	7.7169	24.804	39.922	22.714	16.203	20.344	28.158	27.528	28.931	30.456	22.757
12.877	7.7191	24.807	39.924	22.72	16.204	20.35	28.164	27.533	28.934	30.461	22.763
12.878	7.7213	24.81	39.926	22.725	16.205	20.356	28.17	27.538	28.937	30.467	22.768
12.88	7.7234	24.812	39.927	22.731	16.207	20.362	28.176	27.544	28.94	30.472	22.773
12.882	7.7256	24.815	39.929	22.736	16.208	20.368	28.182	27.549	28.944	30.478	22.779
12.883	7.7277	24.818	39.931	22.741	16.209	20.374	28.187	27.554	28.947	30.484	22.784
12.885	7.7299	24.821	39.933	22.747	16.21	20.38	28.193	27.559	28.95	30.489	22.789
12.887	7.7321	24.824	39.935	22.752	16.212	20.385	28.199	27.564	28.953	30.495	22.794
12.888	7.7342	24.827	39.936	22.758	16.213	20.391	28.205	27.57	28.957	30.5	22.8
12.89	7.7364	24.83	39.938	22.763	16.214	20.397	28.211	27.575	28.96	30.506	22.805
12.892	7.7386	24.833	39.94	22.768	16.215	20.403	28.217	27.58	28.963	30.511	22.81
12.893	7.7407	24.836	39.942	22.774	16.216	20.409	28.223	27.585	28.966	30.517	22.815
12.895	7.7429	24.838	39.944	22.779	16.218	20.415	28.229	27.59	28.969	30.522	22.821
12.897	7.7451	24.841	39.945	22.785	16.219	20.421	28.234	27.595	28.973	30.528	22.826
12.898	7.7472	24.844	39.947	22.79	16.22	20.426	28.24	27.601	28.976	30.534	22.831
12.9	7.7494	24.847	39.949	22.795	16.221	20.432	28.246	27.606	28.979	30.539	22.836
12.902	7.7515	24.85	39.951	22.801	16.223	20.438	28.252	27.611	28.982	30.545	22.842
12.903	7.7537	24.853	39.953	22.806	16.224	20.444	28.258	27.616	28.986	30.55	22.847
12.905	7.7559	24.856	39.954	22.812	16.225	20.45	28.264	27.621	28.989	30.556	22.852
12.907	7.758	24.859	39.956	22.817	16.226	20.456	28.27	27.627	28.992	30.561	22.857
12.908	7.7602	24.862	39.958	22.822	16.227	20.462	28.276	27.632	28.995	30.567	22.862
12.91	7.7624	24.864	39.96	22.828	16.229	20.467	28.281	27.637	28.999	30.572	22.868
12.912	7.7645	24.867	39.962	22.833	16.23	20.473	28.287	27.642	29.002	30.578	22.873
12.913	7.7667	24.87	39.963	22.839	16.231	20.479	28.293	27.647	29.005	30.583	22.878
12.915	7.7688	24.873	39.965	22.844	16.232	20.485	28.299	27.652	29.008	30.589	22.883
12.917	7.771	24.876	39.967	22.849	16.234	20.491	28.305	27.657	29.011	30.594	22.889
12.918	7.7732	24.879	39.969	22.855	16.235	20.497	28.311	27.663	29.015	30.6	22.894
12.92	7.7753	24.882	39.971	22.86	16.236	20.502	28.317	27.668	29.018	30.605	22.899
12.922	7.7775	24.885	39.972	22.866	16.237	20.508	28.322	27.673	29.021	30.611	22.904
12.923	7.7796	24.887	39.974	22.871	16.239	20.514	28.328	27.678	29.024	30.617	22.909
12.925	7.7818	24.89	39.976	22.876	16.24	20.52	28.334	27.683	29.028	30.622	22.915
12.927	7.7839	24.893	39.978	22.882	16.241	20.526	28.34	27.688	29.031	30.628	22.92
12.928	7.7861	24.896	39.98	22.887	16.242	20.531	28.346	27.693	29.034	30.633	22.925
12.93	7.7883	24.899	39.981	22.892	16.243	20.537	28.352	27.699	29.037	30.639	22.93
12.932	7.7904	24.902	39.983	22.898	16.245	20.543	28.357	27.704	29.04	30.644	22.935
12.933	7.7926	24.905	39.985	22.903	16.246	20.549	28.363	27.709	29.044	30.65	22.941
12.935	7.7947	24.908	39.987	22.909	16.247	20.555	28.369	27.714	29.047	30.655	22.946
12.937	7.7969	24.911	39.989	22.914	16.248	20.56	28.375	27.719	29.05	30.661	22.951
12.938	7.7991	24.913	39.99	22.919	16.25	20.566	28.381	27.724	29.053	30.666	22.956
12.94	7.8012	24.916	39.992	22.925	16.251	20.572	28.387	27.729	29.057	30.672	22.961
12.942	7.8034	24.919	39.994	22.93	16.252	20.578	28.392	27.734	29.06	30.677	22.967
12.943	7.8055	24.922	39.996	22.935	16.253	20.584	28.398	27.74	29.063	30.683	22.972
12.945	7.8077	24.925	39.998	22.941	16.254	20.589	28.404	27.745	29.066	30.688	22.977
12.947	7.8098	24.928	39.999	22.946	16.256	20.595	28.41	27.75	29.069	30.694	22.982
12.948	7.812	24.931	40.001	22.952	16.257	20.601	28.416	27.755	29.073	30.699	22.987
12.95	7.8142	24.934	40.003	22.957	16.258	20.607	28.422	27.76	29.076	30.705	22.993
12.952	7.8163	24.936	40.005	22.962	16.259	20.613	28.427	27.765	29.079	30.71	22.998
12.953	7.8185	24.939	40.007	22.968	16.261	20.618	28.433	27.77	29.082	30.716	23.003
12.955	7.8206	24.942	40.008	22.973	16.262	20.624	28.439	27.775	29.085	30.721	23.008
12.957	7.8228	24.945	40.01	22.978	16.263	20.63	28.445	27.78	29.089	30.726	23.013
12.958	7.8249	24.948	40.012	22.984	16.264	20.636	28.451	27.786	29.092	30.732	23.018
12.96	7.8271	24.951	40.014	22.989	16.265	20.641	28.456	27.791	29.095	30.737	23.024
12.962	7.8292	24.954	40.015	22.994	16.267	20.647	28.462	27.796	29.098	30.743	23.029
12.963	7.8314	24.957	40.017	23	16.268	20.653	28.468	27.801	29.101	30.748	23.034
12.965	7.8336	24.959	40.019	23.005	16.269	20.659	28.474	27.806	29.105	30.754	23.039
12.967	7.8357	24.962	40.021	23.011	16.27	20.664	28.48	27.811	29.108	30.759	23.044
12.968	7.8379	24.965	40.023	23.016	16.271	20.67	28.485	27.816	29.111	30.765	23.049
12.97	7.84	24.968	40.024	23.021	16.273	20.676	28.491	27.821	29.114	30.77	23.055
12.972	7.8422	24.971	40.026	23.027	16.274	20.682	28.497	27.826	29.117	30.776	23.06
12.973	7.8443	24.974	40.028	23.032	16.275	20.687	28.503	27.831	29.121	30.781	23.065
12.975	7.8465	24.977	40.03	23.037	16.276	20.693	28.509	27.836	29.124	30.787	23.07
12.977	7.8486	24.98	40.032	23.043	16.278	20.699	28.514	27.841	29.127	30.792	23.075
12.978	7.8508	24.982	40.033	23.048	16.279	20.705	28.52	27.847	29.13	30.798	23.08
12.98	7.8529	24.985	40.035	23.053	16.28	20.71	28.526	27.852	29.133	30.803	23.086
12.982	7.8551	24.988	40.037	23.059	16.281	20.716	28.532	27.857	29.137	30.808	23.091
12.983	7.8572	24.991	40.039	23.064	16.282	20.722	28.538	27.862	29.14	30.814	23.096
12.985	7.8594	24.994	40.04	23.069	16.284	20.728	28.543	27.867	29.143	30.819	23.101
12.987	7.8615	24.997	40.042	23.075	16.285	20.733	28.549	27.872	29.146	30.825	23.106
12.988	7.8637	25	40.044	23.08	16.286	20.739	28.555	27.877	29.149	30.83	23.111
12.99	7.8658	25.002	40.046	23.085	16.287	20.745	28.561	27.882	29.153	30.836	23.116
12.992	7.868	25.005	40.048	23.091	16.288	20.75	28.567	27.887	29.156	30.841	23.122
12.993	7.8702	25.008	40.049	23.096	16.29	20.756	28.572	27.892	29.159	30.847	23.127
12.995	7.8723	25.011	40.051	23.101	16.291	20.762	28.578	27.897	29.162	30.852	23.132
12.997	7.8745	25.014	40.053	23.107	16.292	20.768	28.584	27.902	29.165	30.857	23.137
12.998	7.8766	25.017	40.055	23.112	16.293	20.773	28.59	27.907	29.169	30.863	23.142
13	7.8788	25.02	40.056	23.117	16.295	20.779	28.595	27.912	29.172	30.868	23.147
13.002	7.8809	25.023	40.058	23.123	16.296	20.785	28.601	27.917	29.175	30.874	23.152
13.003	7.8831	25.025	40.06	23.128	16.297	20.79	28.607	27.922	29.178	30.879	23.157
13.005	7.8852	25.028	40.062	23.133	16.298	20.796	28.613	27.927	29.181	30.885	23.163
13.007	7.8874	25.031	40.063	23.139	16.299	20.802	28.618	27.932	29.185	30.89	23.168
13.008	7.8895	25.034	40.065	23.144	16.301	20.808	28.624	27.938	29.188	30.895	23.173
13.01	7.8917	25.037	40.067	23.149	16.302	20.813	28.63	27.943	29.191	30.901	23.178
13.012	7.8938	25.04	40.069	23.155	16.303	20.819	28.636	27.948	29.194	30.906	23.183
13.013	7.8959	25.043	40.071	23.16	16.304	20.825	28.642	27.953	29.197	30.912	23.188
13.015	7.8981	25.046	40.072	23.165	16.305	20.83	28.647	27.958	29.2	30.917	23.193
13.017	7.9002	25.048	40.074	23.171	16.307	20.836	28.653	27.963	29.204	30.923	23.198
13.018	7.9024	25.051	40.076	23.176	16.308	20.842	28.659	27.968	29.207	30.928	23.204
13.02	7.9045	25.054	40.078	23.181	16.309	20.847	28.665	27.973	29.21	30.933	23.209
13.022	7.9067	25.057	40.079	23.187	16.31	20.853	28.67	27.978	29.213	30.939	23.214
13.023	7.9088	25.06	40.081	23.192	16.311	20.859	28.676	27.983	29.216	30.944	23.219
13.025	7.911	25.063	40.083	23.197	16.313	20.864	28.682	27.988	29.22	30.95	23.224
13.027	7.9131	25.066	40.085	23.203	16.314	20.87	28.688	27.993	29.223	30.955	23.229
13.028	7.9153	25.068	40.087	23.208	16.315	20.876	28.693	27.998	29.226	30.96	23.234
13.03	7.9174	25.071	40.088	23.213	16.316	20.881	28.699	28.003	29.229	30.966	23.239
13.032	7.9196	25.074	40.09	23.219	16.318	20.887	28.705	28.008	29.232	30.971	23.244
13.033	7.9217	25.077	40.092	23.224	16.319	20.893	28.71	28.013	29.235	30.977	23.249
13.035	7.9239	25.08	40.094	23.229	16.32	20.898	28.716	28.018	29.239	30.982	23.255
13.037	7.926	25.083	40.095	23.234	16.321	20.904	28.722	28.023	29.242	30.987	23.26
13.038	7.9282	25.086	40.097	23.24	16.322	20.91	28.728	28.028	29.245	30.993	23.265
13.04	7.9303	25.088	40.099	23.245	16.324	20.915	28.733	28.033	29.248	30.998	23.27
13.042	7.9324	25.091	40.101	23.25	16.325	20.921	28.739	28.038	29.251	31.004	23.275
13.043	7.9346	25.094	40.102	23.256	16.326	20.927	28.745	28.043	29.254	31.009	23.28
13.045	7.9367	25.097	40.104	23.261	16.327	20.932	28.751	28.048	29.258	31.014	23.285
13.047	7.9389	25.1	40.106	23.266	16.328	20.938	28.756	28.053	29.261	31.02	23.29
13.048	7.941	25.103	40.108	23.272	16.33	20.944	28.762	28.058	29.264	31.025	23.295
13.05	7.9432	25.106	40.109	23.277	16.331	20.949	28.768	28.063	29.267	31.03	23.3
13.052	7.9453	25.109	40.111	23.282	16.332	20.955	28.774	28.068	29.27	31.036	23.305
13.053	7.9475	25.111	40.113	23.287	16.333	20.961	28.779	28.073	29.273	31.041	23.31
13.055	7.9496	25.114	40.115	23.293	16.334	20.966	28.785	28.078	29.277	31.047	23.315
13.057	7.9517	25.117	40.116	23.298	16.336	20.972	28.791	28.083	29.28	31.052	23.321
13.058	7.9539	25.12	40.118	23.303	16.337	20.977	28.796	28.088	29.283	31.057	23.326
13.06	7.956	25.123	40.12	23.309	16.338	20.983	28.802	28.093	29.286	31.063	23.331
13.062	7.9582	25.126	40.122	23.314	16.339	20.989	28.808	28.098	29.289	31.068	23.336
13.063	7.9603	25.129	40.124	23.319	16.34	20.994	28.814	28.103	29.292	31.073	23.341
13.065	7.9625	25.131	40.125	23.324	16.342	21	28.819	28.108	29.296	31.079	23.346
13.067	7.9646	25.134	40.127	23.33	16.343	21.006	28.825	28.112	29.299	31.084	23.351
13.068	7.9667	25.137	40.129	23.335	16.344	21.011	28.831	28.117	29.302	31.089	23.356
13.07	7.9689	25.14	40.131	23.34	16.345	21.017	28.836	28.122	29.305	31.095	23.361
13.072	7.971	25.143	40.132	23.346	16.346	21.022	28.842	28.127	29.308	31.1	23.366
13.073	7.9732	25.146	40.134	23.351	16.348	21.028	28.848	28.132	29.311	31.105	23.371
13.075	7.9753	25.149	40.136	23.356	16.349	21.034	28.853	28.137	29.315	31.111	23.376
13.077	7.9775	25.151	40.138	23.361	16.35	21.039	28.859	28.142	29.318	31.116	23.381
13.078	7.9796	25.154	40.139	23.367	16.351	21.045	28.865	28.147	29.321	31.122	23.386
13.08	7.9817	25.157	40.141	23.372	16.352	21.05	28.871	28.152	29.324	31.127	23.391
13.082	7.9839	25.16	40.143	23.377	16.354	21.056	28.876	28.157	29.327	31.132	23.396
13.083	7.986	25.163	40.145	23.383	16.355	21.062	28.882	28.162	29.33	31.138	23.401
13.085	7.9882	25.166	40.146	23.388	16.356	21.067	28.888	28.167	29.333	31.143	23.406
13.087	7.9903	25.169	40.148	23.393	16.357	21.073	28.893	28.172	29.337	31.148	23.411
13.088	7.9924	25.171	40.15	23.398	16.358	21.078	28.899	28.177	29.34	31.154	23.416
13.09	7.9946	25.174	40.152	23.404	16.36	21.084	28.905	28.182	29.343	31.159	23.421
13.092	7.9967	25.177	40.153	23.409	16.361	21.09	28.91	28.187	29.346	31.164	23.426
13.093	7.9989	25.18	40.155	23.414	16.362	21.095	28.916	28.192	29.349	31.17	23.432
13.095	8.001	25.183	40.157	23.419	16.363	21.101	28.922	28.197	29.352	31.175	23.437
13.097	8.0031	25.186	40.159	23.425	16.364	21.106	28.927	28.201	29.356	31.18	23.442
13.098	8.0053	25.188	40.16	23.43	16.366	21.112	28.933	28.206	29.359	31.185	23.447
13.1	8.0074	25.191	40.162	23.435	16.367	21.117	28.939	28.211	29.362	31.191	23.452
13.102	8.0096	25.194	40.164	23.44	16.368	21.123	28.944	28.216	29.365	31.196	23.457
13.103	8.0117	25.197	40.166	23.446	16.369	21.129	28.95	28.221	29.368	31.201	23.462
13.105	8.0138	25.2	40.167	23.451	16.37	21.134	28.956	28.226	29.371	31.207	23.467
13.107	8.016	25.203	40.169	23.456	16.371	21.14	28.961	28.231	29.374	31.212	23.472
13.108	8.0181	25.206	40.171	23.462	16.373	21.145	28.967	28.236	29.378	31.217	23.477
13.11	8.0202	25.208	40.173	23.467	16.374	21.151	28.973	28.241	29.381	31.223	23.482
13.111	8.0224	25.211	40.174	23.472	16.375	21.156	28.978	28.246	29.384	31.228	23.487
13.113	8.0245	25.214	40.176	23.477	16.376	21.162	28.984	28.251	29.387	31.233	23.492
13.115	8.0267	25.217	40.178	23.483	16.377	21.167	28.99	28.256	29.39	31.239	23.497
13.116	8.0288	25.22	40.18	23.488	16.379	21.173	28.995	28.26	29.393	31.244	23.502
13.118	8.0309	25.223	40.181	23.493	16.38	21.179	29.001	28.265	29.396	31.249	23.507
13.12	8.0331	25.226	40.183	23.498	16.381	21.184	29.007	28.27	29.4	31.255	23.512
13.121	8.0352	25.228	40.185	23.504	16.382	21.19	29.012	28.275	29.403	31.26	23.517
13.123	8.0373	25.231	40.186	23.509	16.383	21.195	29.018	28.28	29.406	31.265	23.522
13.125	8.0395	25.234	40.188	23.514	16.385	21.201	29.024	28.285	29.409	31.27	23.527
13.126	8.0416	25.237	40.19	23.519	16.386	21.206	29.029	28.29	29.412	31.276	23.532
13.128	8.0437	25.24	40.192	23.525	16.387	21.212	29.035	28.295	29.415	31.281	23.537
13.13	8.0459	25.243	40.193	23.53	16.388	21.217	29.041	28.3	29.418	31.286	23.542
13.131	8.048	25.246	40.195	23.535	16.389	21.223	29.046	28.304	29.421	31.292	23.547
13.133	8.0501	25.248	40.197	23.54	16.391	21.228	29.052	28.309	29.425	31.297	23.552
13.135	8.0523	25.251	40.199	23.545	16.392	21.234	29.058	28.314	29.428	31.302	23.557
13.136	8.0544	25.254	40.2	23.551	16.393	21.239	29.063	28.319	29.431	31.307	23.562
13.138	8.0565	25.257	40.202	23.556	16.394	21.245	29.069	28.324	29.434	31.313	23.567
13.14	8.0587	25.26	40.204	23.561	16.395	21.25	29.074	28.329	29.437	31.318	23.572
13.141	8.0608	25.263	40.206	23.566	16.396	21.256	29.08	28.334	29.44	31.323	23.577
13.143	8.0629	25.265	40.207	23.572	16.398	21.262	29.086	28.339	29.443	31.328	23.581
13.145	8.0651	25.268	40.209	23.577	16.399	21.267	29.091	28.343	29.446	31.334	23.586
13.146	8.0672	25.271	40.211	23.582	16.4	21.273	29.097	28.348	29.45	31.339	23.591
13.148	8.0693	25.274	40.213	23.587	16.401	21.278	29.103	28.353	29.453	31.344	23.596
13.15	8.0715	25.277	40.214	23.593	16.402	21.284	29.108	28.358	29.456	31.35	23.601
13.151	8.0736	25.28	40.216	23.598	16.404	21.289	29.114	28.363	29.459	31.355	23.606
13.153	8.0757	25.282	40.218	23.603	16.405	21.295	29.12	28.368	29.462	31.36	23.611
13.155	8.0779	25.285	40.219	23.608	16.406	21.3	29.125	28.373	29.465	31.365	23.616
13.156	8.08	25.288	40.221	23.613	16.407	21.306	29.131	28.377	29.468	31.371	23.621
13.158	8.0821	25.291	40.223	23.619	16.408	21.311	29.136	28.382	29.471	31.376	23.626
13.16	8.0843	25.294	40.225	23.624	16.41	21.317	29.142	28.387	29.475	31.381	23.631
13.161	8.0864	25.297	40.226	23.629	16.411	21.322	29.148	28.392	29.478	31.386	23.636
13.163	8.0885	25.3	40.228	23.634	16.412	21.328	29.153	28.397	29.481	31.392	23.641
13.165	8.0907	25.302	40.23	23.64	16.413	21.333	29.159	28.402	29.484	31.397	23.646
13.166	8.0928	25.305	40.232	23.645	16.414	21.338	29.164	28.407	29.487	31.402	23.651
13.168	8.0949	25.308	40.233	23.65	16.415	21.344	29.17	28.411	29.49	31.407	23.656
13.17	8.0971	25.311	40.235	23.655	16.417	21.349	29.176	28.416	29.493	31.413	23.661
13.171	8.0992	25.314	40.237	23.66	16.418	21.355	29.181	28.421	29.496	31.418	23.666
13.173	8.1013	25.317	40.238	23.666	16.419	21.36	29.187	28.426	29.5	31.423	23.671
13.175	8.1034	25.319	40.24	23.671	16.42	21.366	29.193	28.431	29.503	31.428	23.676
13.176	8.1056	25.322	40.242	23.676	16.421	21.371	29.198	28.436	29.506	31.434	23.681
13.178	8.1077	25.325	40.244	23.681	16.423	21.377	29.204	28.44	29.509	31.439	23.685
13.179	8.1098	25.328	40.245	23.686	16.424	21.382	29.209	28.445	29.512	31.444	23.69
13.181	8.112	25.331	40.247	23.692	16.425	21.388	29.215	28.45	29.515	31.449	23.695
13.183	8.1141	25.334	40.249	23.697	16.426	21.393	29.221	28.455	29.518	31.454	23.7
13.184	8.1162	25.336	40.251	23.702	16.427	21.399	29.226	28.46	29.521	31.46	23.705
13.186	8.1184	25.339	40.252	23.707	16.428	21.404	29.232	28.465	29.524	31.465	23.71
13.188	8.1205	25.342	40.254	23.713	16.43	21.41	29.237	28.469	29.528	31.47	23.715
13.189	8.1226	25.345	40.256	23.718	16.431	21.415	29.243	28.474	29.531	31.475	23.72
13.191	8.1247	25.348	40.257	23.723	16.432	21.42	29.248	28.479	29.534	31.481	23.725
13.193	8.1269	25.351	40.259	23.728	16.433	21.426	29.254	28.484	29.537	31.486	23.73
13.194	8.129	25.354	40.261	23.733	16.434	21.431	29.26	28.489	29.54	31.491	23.735
13.196	8.1311	25.356	40.263	23.739	16.435	21.437	29.265	28.493	29.543	31.496	23.74
13.198	8.1332	25.359	40.264	23.744	16.437	21.442	29.271	28.498	29.546	31.501	23.745
13.199	8.1354	25.362	40.266	23.749	16.438	21.448	29.276	28.503	29.549	31.507	23.749
13.201	8.1375	25.365	40.268	23.754	16.439	21.453	29.282	28.508	29.552	31.512	23.754
13.203	8.1396	25.368	40.269	23.759	16.44	21.459	29.288	28.513	29.555	31.517	23.759
13.204	8.1417	25.371	40.271	23.764	16.441	21.464	29.293	28.517	29.559	31.522	23.764
13.206	8.1439	25.373	40.273	23.77	16.443	21.469	29.299	28.522	29.562	31.527	23.769
13.208	8.146	25.376	40.275	23.775	16.444	21.475	29.304	28.527	29.565	31.533	23.774
13.209	8.1481	25.379	40.276	23.78	16.445	21.48	29.31	28.532	29.568	31.538	23.779
13.211	8.1503	25.382	40.278	23.785	16.446	21.486	29.315	28.537	29.571	31.543	23.784
13.213	8.1524	25.385	40.28	23.79	16.447	21.491	29.321	28.541	29.574	31.548	23.789
13.214	8.1545	25.388	40.281	23.796	16.448	21.497	29.327	28.546	29.577	31.553	23.794
13.216	8.1566	25.39	40.283	23.801	16.45	21.502	29.332	28.551	29.58	31.559	23.799
13.218	8.1588	25.393	40.285	23.806	16.451	21.507	29.338	28.556	29.583	31.564	23.803
13.219	8.1609	25.396	40.287	23.811	16.452	21.513	29.343	28.56	29.586	31.569	23.808
13.221	8.163	25.399	40.288	23.816	16.453	21.518	29.349	28.565	29.59	31.574	23.813
13.223	8.1651	25.402	40.29	23.822	16.454	21.524	29.354	28.57	29.593	31.579	23.818
13.224	8.1672	25.405	40.292	23.827	16.455	21.529	29.36	28.575	29.596	31.585	23.823
13.226	8.1694	25.407	40.293	23.832	16.457	21.534	29.365	28.58	29.599	31.59	23.828
13.228	8.1715	25.41	40.295	23.837	16.458	21.54	29.371	28.584	29.602	31.595	23.833
13.229	8.1736	25.413	40.297	23.842	16.459	21.545	29.377	28.589	29.605	31.6	23.838
13.231	8.1757	25.416	40.299	23.847	16.46	21.551	29.382	28.594	29.608	31.605	23.843
13.232	8.1779	25.419	40.3	23.853	16.461	21.556	29.388	28.599	29.611	31.611	23.847
13.234	8.18	25.422	40.302	23.858	16.462	21.561	29.393	28.603	29.614	31.616	23.852
13.231	8.1768	25.416	40.296	23.851	16.46	21.552	29.383	28.595	29.607	31.608	23.845
13.228	8.1736	25.411	40.29	23.844	16.458	21.542	29.374	28.587	29.599	31.601	23.837
13.225	8.1705	25.405	40.285	23.836	16.456	21.532	29.364	28.579	29.592	31.594	23.83
13.222	8.1673	25.4	40.279	23.829	16.453	21.522	29.354	28.571	29.585	31.586	23.822
13.219	8.1641	25.395	40.273	23.822	16.451	21.512	29.344	28.563	29.577	31.579	23.815
13.216	8.1609	25.389	40.267	23.815	16.449	21.502	29.335	28.555	29.57	31.572	23.807
13.213	8.1578	25.384	40.261	23.808	16.446	21.492	29.325	28.547	29.562	31.564	23.8
13.21	8.1546	25.379	40.255	23.801	16.444	21.482	29.315	28.539	29.555	31.557	23.793
13.212	8.1567	25.382	40.257	23.806	16.445	21.488	29.321	28.544	29.558	31.562	23.797
13.214	8.1588	25.384	40.259	23.811	16.446	21.493	29.326	28.548	29.561	31.567	23.802
13.215	8.161	25.387	40.261	23.817	16.447	21.499	29.332	28.553	29.564	31.572	23.807
13.217	8.1631	25.39	40.262	23.822	16.449	21.504	29.337	28.558	29.567	31.578	23.812
13.219	8.1652	25.393	40.264	23.827	16.45	21.509	29.343	28.563	29.57	31.583	23.817
13.22	8.1673	25.396	40.266	23.832	16.451	21.515	29.349	28.568	29.573	31.588	23.822
13.222	8.1695	25.399	40.267	23.837	16.452	21.52	29.354	28.572	29.577	31.593	23.827
13.224	8.1716	25.401	40.269	23.842	16.453	21.526	29.36	28.577	29.58	31.598	23.832
13.225	8.1737	25.404	40.271	23.848	16.455	21.531	29.365	28.582	29.583	31.603	23.837
13.227	8.1758	25.407	40.273	23.853	16.456	21.536	29.371	28.587	29.586	31.609	23.841
13.229	8.178	25.41	40.274	23.858	16.457	21.542	29.376	28.591	29.589	31.614	23.846
13.23	8.1801	25.413	40.276	23.863	16.458	21.547	29.382	28.596	29.592	31.619	23.851
13.232	8.1822	25.416	40.278	23.868	16.459	21.553	29.387	28.601	29.595	31.624	23.856
13.234	8.1843	25.418	40.279	23.873	16.46	21.558	29.393	28.606	29.598	31.629	23.861
13.235	8.1865	25.421	40.281	23.879	16.462	21.563	29.399	28.61	29.601	31.634	23.866
13.237	8.1886	25.424	40.283	23.884	16.463	21.569	29.404	28.615	29.604	31.64	23.871
13.239	8.1907	25.427	40.285	23.889	16.464	21.574	29.41	28.62	29.607	31.645	23.876
13.24	8.1928	25.43	40.286	23.894	16.465	21.58	29.415	28.625	29.611	31.65	23.88
13.242	8.1949	25.432	40.288	23.899	16.466	21.585	29.421	28.629	29.614	31.655	23.885
13.243	8.1971	25.435	40.29	23.904	16.467	21.59	29.426	28.634	29.617	31.66	23.89
13.245	8.1992	25.438	40.291	23.91	16.469	21.596	29.432	28.639	29.62	31.665	23.895
13.247	8.2013	25.441	40.293	23.915	16.47	21.601	29.437	28.644	29.623	31.671	23.9
13.248	8.2034	25.444	40.295	23.92	16.471	21.606	29.443	28.648	29.626	31.676	23.905
13.25	8.2055	25.447	40.297	23.925	16.472	21.612	29.448	28.653	29.629	31.681	23.91
13.252	8.2077	25.449	40.298	23.93	16.473	21.617	29.454	28.658	29.632	31.686	23.914
13.253	8.2098	25.452	40.3	23.935	16.474	21.623	29.459	28.663	29.635	31.691	23.919
13.255	8.2119	25.455	40.302	23.941	16.476	21.628	29.465	28.667	29.638	31.696	23.924
13.257	8.214	25.458	40.303	23.946	16.477	21.633	29.47	28.672	29.641	31.701	23.929
13.258	8.2161	25.461	40.305	23.951	16.478	21.639	29.476	28.677	29.644	31.707	23.934
13.26	8.2183	25.464	40.307	23.956	16.479	21.644	29.482	28.682	29.648	31.712	23.939
13.262	8.2204	25.466	40.309	23.961	16.48	21.649	29.487	28.686	29.651	31.717	23.944
13.263	8.2225	25.469	40.31	23.966	16.481	21.655	29.493	28.691	29.654	31.722	23.948
13.265	8.2246	25.472	40.312	23.971	16.483	21.66	29.498	28.696	29.657	31.727	23.953
13.267	8.2267	25.475	40.314	23.977	16.484	21.665	29.504	28.7	29.66	31.732	23.958
13.268	8.2289	25.478	40.315	23.982	16.485	21.671	29.509	28.705	29.663	31.737	23.963
13.27	8.231	25.481	40.317	23.987	16.486	21.676	29.515	28.71	29.666	31.743	23.968
13.272	8.2331	25.483	40.319	23.992	16.487	21.681	29.52	28.715	29.669	31.748	23.973
13.273	8.2352	25.486	40.321	23.997	16.488	21.687	29.526	28.719	29.672	31.753	23.977
13.275	8.2373	25.489	40.322	24.002	16.49	21.692	29.531	28.724	29.675	31.758	23.982
13.277	8.2394	25.492	40.324	24.007	16.491	21.698	29.537	28.729	29.678	31.763	23.987
13.278	8.2416	25.495	40.326	24.013	16.492	21.703	29.542	28.733	29.681	31.768	23.992
13.28	8.2437	25.498	40.327	24.018	16.493	21.708	29.548	28.738	29.685	31.773	23.997
13.282	8.2458	25.5	40.329	24.023	16.494	21.714	29.553	28.743	29.688	31.778	24.002
13.283	8.2479	25.503	40.331	24.028	16.495	21.719	29.559	28.748	29.691	31.784	24.006
13.285	8.25	25.506	40.332	24.033	16.497	21.724	29.564	28.752	29.694	31.789	24.011
13.286	8.2521	25.509	40.334	24.038	16.498	21.729	29.57	28.757	29.697	31.794	24.016
13.288	8.2543	25.512	40.336	24.043	16.499	21.735	29.575	28.762	29.7	31.799	24.021
13.29	8.2564	25.514	40.338	24.048	16.5	21.74	29.581	28.766	29.703	31.804	24.026
13.291	8.2585	25.517	40.339	24.054	16.501	21.745	29.586	28.771	29.706	31.809	24.03
13.293	8.2606	25.52	40.341	24.059	16.502	21.751	29.592	28.776	29.709	31.814	24.035
13.295	8.2627	25.523	40.343	24.064	16.504	21.756	29.597	28.78	29.712	31.819	24.04
13.296	8.2648	25.526	40.344	24.069	16.505	21.761	29.603	28.785	29.715	31.824	24.045
13.298	8.2669	25.529	40.346	24.074	16.506	21.767	29.608	28.79	29.718	31.829	24.05
13.3	8.2691	25.531	40.348	24.079	16.507	21.772	29.614	28.794	29.721	31.835	24.054
13.301	8.2712	25.534	40.349	24.084	16.508	21.777	29.619	28.799	29.724	31.84	24.059
13.303	8.2733	25.537	40.351	24.089	16.509	21.783	29.625	28.804	29.727	31.845	24.064
13.305	8.2754	25.54	40.353	24.095	16.511	21.788	29.63	28.808	29.731	31.85	24.069
13.306	8.2775	25.543	40.355	24.1	16.512	21.793	29.636	28.813	29.734	31.855	24.074
13.308	8.2796	25.545	40.356	24.105	16.513	21.799	29.641	28.818	29.737	31.86	24.078
13.31	8.2817	25.548	40.358	24.11	16.514	21.804	29.646	28.822	29.74	31.865	24.083
13.311	8.2839	25.551	40.36	24.115	16.515	21.809	29.652	28.827	29.743	31.87	24.088
13.313	8.286	25.554	40.361	24.12	16.516	21.814	29.657	28.832	29.746	31.875	24.093
13.315	8.2881	25.557	40.363	24.125	16.517	21.82	29.663	28.836	29.749	31.88	24.098
13.316	8.2902	25.56	40.365	24.13	16.519	21.825	29.668	28.841	29.752	31.885	24.102
13.318	8.2923	25.562	40.366	24.136	16.52	21.83	29.674	28.846	29.755	31.891	24.107
13.32	8.2944	25.565	40.368	24.141	16.521	21.836	29.679	28.85	29.758	31.896	24.112
13.321	8.2965	25.568	40.37	24.146	16.522	21.841	29.685	28.855	29.761	31.901	24.117
13.323	8.2986	25.571	40.371	24.151	16.523	21.846	29.69	28.86	29.764	31.906	24.122
13.324	8.3008	25.574	40.373	24.156	16.524	21.851	29.696	28.864	29.767	31.911	24.126
13.326	8.3029	25.576	40.375	24.161	16.526	21.857	29.701	28.869	29.77	31.916	24.131
13.328	8.305	25.579	40.377	24.166	16.527	21.862	29.707	28.874	29.773	31.921	24.136
13.329	8.3071	25.582	40.378	24.171	16.528	21.867	29.712	28.878	29.776	31.926	24.141
13.331	8.3092	25.585	40.38	24.176	16.529	21.872	29.718	28.883	29.779	31.931	24.145
13.333	8.3113	25.588	40.382	24.181	16.53	21.878	29.723	28.888	29.782	31.936	24.15
13.334	8.3134	25.591	40.383	24.187	16.531	21.883	29.728	28.892	29.786	31.941	24.155
13.336	8.3155	25.593	40.385	24.192	16.533	21.888	29.734	28.897	29.789	31.946	24.16
13.338	8.3176	25.596	40.387	24.197	16.534	21.894	29.739	28.902	29.792	31.951	24.164
13.339	8.3198	25.599	40.388	24.202	16.535	21.899	29.745	28.906	29.795	31.956	24.169
13.341	8.3219	25.602	40.39	24.207	16.536	21.904	29.75	28.911	29.798	31.961	24.174
13.343	8.324	25.605	40.392	24.212	16.537	21.909	29.756	28.915	29.801	31.967	24.179
13.344	8.3261	25.607	40.393	24.217	16.538	21.915	29.761	28.92	29.804	31.972	24.183
13.346	8.3282	25.61	40.395	24.222	16.539	21.92	29.767	28.925	29.807	31.977	24.188
13.348	8.3303	25.613	40.397	24.227	16.541	21.925	29.772	28.929	29.81	31.982	24.193
13.349	8.3324	25.616	40.398	24.232	16.542	21.93	29.777	28.934	29.813	31.987	24.198
13.351	8.3345	25.619	40.4	24.237	16.543	21.936	29.783	28.939	29.816	31.992	24.202
13.353	8.3366	25.622	40.402	24.243	16.544	21.941	29.788	28.943	29.819	31.997	24.207
13.354	8.3387	25.624	40.404	24.248	16.545	21.946	29.794	28.948	29.822	32.002	24.212
13.356	8.3408	25.627	40.405	24.253	16.546	21.951	29.799	28.952	29.825	32.007	24.217
13.358	8.3429	25.63	40.407	24.258	16.547	21.956	29.805	28.957	29.828	32.012	24.221
13.359	8.3451	25.633	40.409	24.263	16.549	21.962	29.81	28.962	29.831	32.017	24.226
13.361	8.3472	25.636	40.41	24.268	16.55	21.967	29.816	28.966	29.834	32.022	24.231
13.362	8.3493	25.638	40.412	24.273	16.551	21.972	29.821	28.971	29.837	32.027	24.236
13.364	8.3514	25.641	40.414	24.278	16.552	21.977	29.826	28.975	29.84	32.032	24.24
13.366	8.3535	25.644	40.415	24.283	16.553	21.983	29.832	28.98	29.843	32.037	24.245
13.367	8.3556	25.647	40.417	24.288	16.554	21.988	29.837	28.985	29.846	32.042	24.25
13.369	8.3577	25.65	40.419	24.293	16.556	21.993	29.843	28.989	29.849	32.047	24.255
13.371	8.3598	25.652	40.42	24.298	16.557	21.998	29.848	28.994	29.852	32.052	24.259
13.372	8.3619	25.655	40.422	24.304	16.558	22.003	29.853	28.998	29.855	32.057	24.264
13.374	8.364	25.658	40.424	24.309	16.559	22.009	29.859	29.003	29.859	32.062	24.269
13.376	8.3661	25.661	40.425	24.314	16.56	22.014	29.864	29.008	29.862	32.067	24.274
13.377	8.3682	25.664	40.427	24.319	16.561	22.019	29.87	29.012	29.865	32.072	24.278
13.379	8.3703	25.667	40.429	24.324	16.562	22.024	29.875	29.017	29.868	32.077	24.283
13.381	8.3724	25.669	40.43	24.329	16.564	22.03	29.881	29.021	29.871	32.082	24.288
13.382	8.3745	25.672	40.432	24.334	16.565	22.035	29.886	29.026	29.874	32.087	24.292
13.384	8.3766	25.675	40.434	24.339	16.566	22.04	29.891	29.031	29.877	32.092	24.297
13.386	8.3787	25.678	40.435	24.344	16.567	22.045	29.897	29.035	29.88	32.097	24.302
13.387	8.3809	25.681	40.437	24.349	16.568	22.05	29.902	29.04	29.883	32.102	24.307
13.389	8.383	25.683	40.439	24.354	16.569	22.056	29.908	29.044	29.886	32.107	24.311
13.39	8.3851	25.686	40.44	24.359	16.57	22.061	29.913	29.049	29.889	32.112	24.316
13.392	8.3872	25.689	40.442	24.364	16.572	22.066	29.918	29.054	29.892	32.117	24.321
13.394	8.3893	25.692	40.444	24.369	16.573	22.071	29.924	29.058	29.895	32.122	24.325
13.395	8.3914	25.695	40.445	24.374	16.574	22.076	29.929	29.063	29.898	32.127	24.33
13.397	8.3935	25.697	40.447	24.38	16.575	22.081	29.935	29.067	29.901	32.132	24.335
13.399	8.3956	25.7	40.449	24.385	16.576	22.087	29.94	29.072	29.904	32.137	24.34
13.4	8.3977	25.703	40.45	24.39	16.577	22.092	29.945	29.076	29.907	32.142	24.344
13.402	8.3998	25.706	40.452	24.395	16.578	22.097	29.951	29.081	29.91	32.147	24.349
13.404	8.4019	25.709	40.454	24.4	16.58	22.102	29.956	29.085	29.913	32.152	24.354
13.405	8.404	25.711	40.455	24.405	16.581	22.107	29.962	29.09	29.916	32.157	24.358
13.407	8.4061	25.714	40.457	24.41	16.582	22.113	29.967	29.095	29.919	32.162	24.363
13.409	8.4082	25.717	40.459	24.415	16.583	22.118	29.972	29.099	29.922	32.167	24.368
13.41	8.4103	25.72	40.46	24.42	16.584	22.123	29.978	29.104	29.925	32.172	24.372
13.412	8.4124	25.723	40.462	24.425	16.585	22.128	29.983	29.108	29.928	32.177	24.377
13.414	8.4145	25.725	40.464	24.43	16.586	22.133	29.988	29.113	29.931	32.182	24.382
13.415	8.4166	25.728	40.465	24.435	16.588	22.138	29.994	29.117	29.934	32.187	24.386
13.417	8.4187	25.731	40.467	24.44	16.589	22.144	29.999	29.122	29.937	32.192	24.391
13.419	8.4208	25.734	40.469	24.445	16.59	22.149	30.005	29.126	29.94	32.197	24.396
13.42	8.4229	25.737	40.47	24.45	16.591	22.154	30.01	29.131	29.943	32.202	24.4
13.422	8.425	25.739	40.472	24.455	16.592	22.159	30.015	29.136	29.946	32.207	24.405
13.423	8.4271	25.742	40.474	24.46	16.593	22.164	30.021	29.14	29.949	32.212	24.41
13.425	8.4292	25.745	40.475	24.465	16.594	22.169	30.026	29.145	29.952	32.217	24.415
13.427	8.4313	25.748	40.477	24.47	16.596	22.174	30.031	29.149	29.955	32.222	24.419
13.428	8.4334	25.751	40.479	24.475	16.597	22.18	30.037	29.154	29.958	32.227	24.424
13.43	8.4355	25.753	40.48	24.48	16.598	22.185	30.042	29.158	29.961	32.232	24.429
13.432	8.4376	25.756	40.482	24.485	16.599	22.19	30.048	29.163	29.964	32.237	24.433
13.433	8.4397	25.759	40.484	24.491	16.6	22.195	30.053	29.167	29.967	32.242	24.438
13.435	8.4418	25.762	40.485	24.496	16.601	22.2	30.058	29.172	29.97	32.247	24.443
13.437	8.4439	25.765	40.487	24.501	16.602	22.205	30.064	29.176	29.973	32.252	24.447
13.438	8.446	25.767	40.489	24.506	16.604	22.21	30.069	29.181	29.976	32.257	24.452
13.44	8.4481	25.77	40.49	24.511	16.605	22.216	30.074	29.185	29.979	32.261	24.457
13.442	8.4502	25.773	40.492	24.516	16.606	22.221	30.08	29.19	29.982	32.266	24.461
13.443	8.4523	25.776	40.494	24.521	16.607	22.226	30.085	29.194	29.985	32.271	24.466
13.445	8.4544	25.779	40.495	24.526	16.608	22.231	30.09	29.199	29.988	32.276	24.47
13.447	8.4565	25.781	40.497	24.531	16.609	22.236	30.096	29.203	29.991	32.281	24.475
13.448	8.4586	25.784	40.499	24.536	16.61	22.241	30.101	29.208	29.994	32.286	24.48
13.45	8.4607	25.787	40.5	24.541	16.612	22.246	30.106	29.212	29.997	32.291	24.484
13.451	8.4628	25.79	40.502	24.546	16.613	22.251	30.112	29.217	30	32.296	24.489
13.453	8.4649	25.793	40.504	24.551	16.614	22.256	30.117	29.221	30.003	32.301	24.494
13.455	8.467	25.795	40.505	24.556	16.615	22.262	30.123	29.226	30.006	32.306	24.498
13.456	8.4691	25.798	40.507	24.561	16.616	22.267	30.128	29.23	30.009	32.311	24.503
13.458	8.4712	25.801	40.509	24.566	16.617	22.272	30.133	29.235	30.012	32.316	24.508
13.46	8.4733	25.804	40.51	24.571	16.618	22.277	30.139	29.239	30.015	32.321	24.512
13.461	8.4753	25.807	40.512	24.576	16.619	22.282	30.144	29.244	30.018	32.326	24.517
13.463	8.4774	25.809	40.514	24.581	16.621	22.287	30.149	29.248	30.021	32.331	24.522
13.465	8.4795	25.812	40.515	24.586	16.622	22.292	30.155	29.253	30.024	32.336	24.526
13.466	8.4816	25.815	40.517	24.591	16.623	22.297	30.16	29.257	30.027	32.34	24.531
13.468	8.4837	25.818	40.519	24.596	16.624	22.302	30.165	29.262	30.03	32.345	24.535
13.47	8.4858	25.821	40.52	24.601	16.625	22.308	30.171	29.266	30.033	32.35	24.54
13.471	8.4879	25.823	40.522	24.606	16.626	22.313	30.176	29.271	30.036	32.355	24.545
13.473	8.49	25.826	40.524	24.611	16.627	22.318	30.181	29.275	30.039	32.36	24.549
13.475	8.4921	25.829	40.525	24.616	16.629	22.323	30.187	29.28	30.042	32.365	24.554
13.476	8.4942	25.832	40.527	24.621	16.63	22.328	30.192	29.284	30.045	32.37	24.559
13.473	8.4909	25.826	40.521	24.614	16.627	22.317	30.182	29.276	30.038	32.362	24.551
13.47	8.4876	25.821	40.515	24.606	16.625	22.307	30.171	29.268	30.03	32.355	24.543
13.467	8.4842	25.815	40.509	24.599	16.622	22.296	30.161	29.259	30.022	32.347	24.535
13.464	8.4809	25.81	40.503	24.591	16.62	22.286	30.151	29.251	30.015	32.339	24.527
13.461	8.4776	25.804	40.497	24.584	16.617	22.276	30.14	29.242	30.007	32.332	24.52
13.458	8.4743	25.799	40.492	24.577	16.615	22.265	30.13	29.234	30	32.324	24.512
13.455	8.471	25.793	40.486	24.569	16.612	22.255	30.12	29.226	29.992	32.316	24.504
13.452	8.4677	25.788	40.48	24.562	16.61	22.244	30.109	29.217	29.985	32.309	24.496
13.449	8.4644	25.782	40.474	24.555	16.607	22.234	30.099	29.209	29.977	32.301	24.488
13.446	8.4611	25.777	40.468	24.547	16.605	22.224	30.089	29.2	29.969	32.293	24.481
13.443	8.4578	25.771	40.462	24.54	16.602	22.213	30.079	29.192	29.962	32.286	24.473
13.44	8.4545	25.766	40.456	24.532	16.6	22.203	30.068	29.184	29.954	32.278	24.465
13.437	8.4512	25.76	40.45	24.525	16.598	22.192	30.058	29.175	29.947	32.271	24.457
13.434	8.4479	25.755	40.445	24.518	16.595	22.182	30.048	29.167	29.939	32.263	24.45
13.431	8.4446	25.749	40.439	24.51	16.593	22.172	30.038	29.159	29.932	32.255	24.442
13.428	8.4413	25.744	40.433	24.503	16.59	22.161	30.027	29.15	29.924	32.248	24.434
13.424	8.438	25.738	40.427	24.496	16.588	22.151	30.017	29.142	29.916	32.24	24.426
13.421	8.4347	25.733	40.421	24.488	16.585	22.141	30.007	29.134	29.909	32.232	24.419
13.418	8.4314	25.727	40.415	24.481	16.583	22.13	29.997	29.125	29.901	32.225	24.411
13.415	8.4281	25.722	40.409	24.474	16.58	22.12	29.987	29.117	29.894	32.217	24.403
13.412	8.4248	25.716	40.404	24.466	16.578	22.11	29.976	29.109	29.886	32.21	24.395
13.409	8.4215	25.711	40.398	24.459	16.576	22.099	29.966	29.1	29.879	32.202	24.388
13.406	8.4182	25.705	40.392	24.452	16.573	22.089	29.956	29.092	29.871	32.194	24.38
13.403	8.4149	25.7	40.386	24.444	16.571	22.079	29.946	29.084	29.864	32.187	24.372
13.4	8.4116	25.694	40.38	24.437	16.568	22.068	29.936	29.076	29.856	32.179	24.365
13.397	8.4084	25.689	40.374	24.43	16.566	22.058	29.926	29.067	29.849	32.172	24.357
13.394	8.4051	25.683	40.368	24.422	16.563	22.048	29.915	29.059	29.841	32.164	24.349
13.391	8.4018	25.678	40.363	24.415	16.561	22.038	29.905	29.051	29.834	32.156	24.341
13.388	8.3985	25.673	40.357	24.408	16.559	22.027	29.895	29.042	29.826	32.149	24.334
13.385	8.3953	25.667	40.351	24.4	16.556	22.017	29.885	29.034	29.818	32.141	24.326
13.382	8.392	25.662	40.345	24.393	16.554	22.007	29.875	29.026	29.811	32.134	24.318
13.379	8.3887	25.656	40.339	24.386	16.551	21.997	29.865	29.017	29.803	32.126	24.311
13.376	8.3854	25.651	40.333	24.378	16.549	21.986	29.855	29.009	29.796	32.119	24.303
13.373	8.3822	25.645	40.328	24.371	16.546	21.976	29.845	29.001	29.788	32.111	24.295
13.37	8.3789	25.64	40.322	24.364	16.544	21.966	29.834	28.993	29.781	32.103	24.288
13.367	8.3756	25.634	40.316	24.357	16.542	21.956	29.824	28.984	29.773	32.096	24.28
13.364	8.3724	25.629	40.31	24.349	16.539	21.946	29.814	28.976	29.766	32.088	24.272
13.361	8.3691	25.623	40.304	24.342	16.537	21.935	29.804	28.968	29.758	32.081	24.265
13.358	8.3658	25.618	40.298	24.335	16.534	21.925	29.794	28.96	29.751	32.073	24.257
13.355	8.3626	25.613	40.293	24.327	16.532	21.915	29.784	28.951	29.743	32.066	24.249
13.352	8.3593	25.607	40.287	24.32	16.53	21.905	29.774	28.943	29.736	32.058	24.242
13.349	8.356	25.602	40.281	24.313	16.527	21.895	29.764	28.935	29.729	32.051	24.234
13.346	8.3528	25.596	40.275	24.306	16.525	21.884	29.754	28.927	29.721	32.043	24.226
13.343	8.3495	25.591	40.269	24.298	16.523	21.874	29.744	28.918	29.714	32.036	24.219
13.34	8.3463	25.585	40.263	24.291	16.52	21.864	29.734	28.91	29.706	32.028	24.211
13.337	8.343	25.58	40.258	24.284	16.518	21.854	29.724	28.902	29.699	32.02	24.203
13.334	8.3398	25.575	40.252	24.277	16.515	21.844	29.714	28.894	29.691	32.013	24.196
13.331	8.3365	25.569	40.246	24.269	16.513	21.834	29.704	28.886	29.684	32.005	24.188
13.328	8.3333	25.564	40.24	24.262	16.511	21.824	29.694	28.877	29.676	31.998	24.18
13.325	8.33	25.558	40.234	24.255	16.508	21.814	29.684	28.869	29.669	31.99	24.173
13.322	8.3268	25.553	40.228	24.247	16.506	21.803	29.674	28.861	29.661	31.983	24.165
13.319	8.3235	25.548	40.223	24.24	16.504	21.793	29.664	28.853	29.654	31.975	24.158
13.316	8.3203	25.542	40.217	24.233	16.501	21.783	29.654	28.845	29.646	31.968	24.15
13.313	8.317	25.537	40.211	24.226	16.499	21.773	29.644	28.836	29.639	31.96	24.142
13.31	8.3138	25.531	40.205	24.218	16.496	21.763	29.634	28.828	29.631	31.953	24.135
13.307	8.3106	25.526	40.199	24.211	16.494	21.753	29.624	28.82	29.624	31.945	24.127
13.304	8.3073	25.52	40.194	24.204	16.492	21.743	29.614	28.812	29.617	31.938	24.119
13.301	8.3041	25.515	40.188	24.197	16.489	21.733	29.604	28.804	29.609	31.93	24.112
13.298	8.3009	25.51	40.182	24.19	16.487	21.723	29.594	28.795	29.602	31.923	24.104
13.295	8.2976	25.504	40.176	24.182	16.485	21.713	29.584	28.787	29.594	31.915	24.097
13.292	8.2944	25.499	40.17	24.175	16.482	21.703	29.575	28.779	29.587	31.908	24.089
13.289	8.2912	25.493	40.165	24.168	16.48	21.693	29.565	28.771	29.579	31.9	24.082
13.286	8.2879	25.488	40.159	24.161	16.478	21.683	29.555	28.763	29.572	31.893	24.074
13.283	8.2847	25.483	40.153	24.153	16.475	21.673	29.545	28.755	29.565	31.885	24.066
13.28	8.2815	25.477	40.147	24.146	16.473	21.663	29.535	28.746	29.557	31.878	24.059
13.277	8.2783	25.472	40.141	24.139	16.471	21.653	29.525	28.738	29.55	31.87	24.051
13.274	8.275	25.467	40.136	24.132	16.468	21.643	29.515	28.73	29.542	31.863	24.044
13.271	8.2718	25.461	40.13	24.125	16.466	21.633	29.505	28.722	29.535	31.856	24.036
13.268	8.2686	25.456	40.124	24.117	16.464	21.623	29.495	28.714	29.527	31.848	24.029
13.265	8.2654	25.45	40.118	24.11	16.461	21.613	29.486	28.706	29.52	31.841	24.021
13.262	8.2622	25.445	40.112	24.103	16.459	21.603	29.476	28.698	29.513	31.833	24.013
13.259	8.2589	25.44	40.107	24.096	16.457	21.593	29.466	28.69	29.505	31.826	24.006
13.256	8.2557	25.434	40.101	24.089	16.454	21.583	29.456	28.681	29.498	31.818	23.998
13.253	8.2525	25.429	40.095	24.081	16.452	21.573	29.446	28.673	29.49	31.811	23.991
13.25	8.2493	25.424	40.089	24.074	16.45	21.563	29.436	28.665	29.483	31.803	23.983
13.247	8.2461	25.418	40.083	24.067	16.447	21.553	29.427	28.657	29.476	31.796	23.976
13.244	8.2429	25.413	40.078	24.06	16.445	21.543	29.417	28.649	29.468	31.788	23.968
13.241	8.2397	25.407	40.072	24.053	16.443	21.534	29.407	28.641	29.461	31.781	23.961
13.238	8.2365	25.402	40.066	24.045	16.441	21.524	29.397	28.633	29.454	31.774	23.953
13.235	8.2333	25.397	40.06	24.038	16.438	21.514	29.387	28.625	29.446	31.766	23.946
13.232	8.2301	25.391	40.055	24.031	16.436	21.504	29.378	28.617	29.439	31.759	23.938
13.229	8.2269	25.386	40.049	24.024	16.434	21.494	29.368	28.609	29.431	31.751	23.931
13.226	8.2237	25.381	40.043	24.017	16.431	21.484	29.358	28.6	29.424	31.744	23.923
13.223	8.2205	25.375	40.037	24.01	16.429	21.474	29.348	28.592	29.417	31.736	23.916
13.22	8.2173	25.37	40.031	24.002	16.427	21.464	29.339	28.584	29.409	31.729	23.908
13.217	8.2141	25.365	40.026	23.995	16.424	21.455	29.329	28.576	29.402	31.722	23.901
13.214	8.2109	25.359	40.02	23.988	16.422	21.445	29.319	28.568	29.395	31.714	23.893
13.211	8.2077	25.354	40.014	23.981	16.42	21.435	29.309	28.56	29.387	31.707	23.886
13.208	8.2045	25.349	40.008	23.974	16.418	21.425	29.3	28.552	29.38	31.699	23.878
13.206	8.2013	25.343	40.003	23.967	16.415	21.415	29.29	28.544	29.373	31.692	23.871
13.203	8.1981	25.338	39.997	23.96	16.413	21.405	29.28	28.536	29.365	31.685	23.863
13.2	8.1949	25.333	39.991	23.952	16.411	21.396	29.271	28.528	29.358	31.677	23.856
13.197	8.1918	25.327	39.985	23.945	16.408	21.386	29.261	28.52	29.35	31.67	23.848
13.194	8.1886	25.322	39.98	23.938	16.406	21.376	29.251	28.512	29.343	31.662	23.841
13.191	8.1854	25.317	39.974	23.931	16.404	21.366	29.241	28.504	29.336	31.655	23.833
13.188	8.1822	25.311	39.968	23.924	16.402	21.356	29.232	28.496	29.328	31.648	23.826
13.185	8.179	25.306	39.962	23.917	16.399	21.347	29.222	28.488	29.321	31.64	23.818
13.182	8.1758	25.301	39.957	23.91	16.397	21.337	29.212	28.48	29.314	31.633	23.811
13.179	8.1727	25.295	39.951	23.903	16.395	21.327	29.203	28.472	29.306	31.626	23.803
13.176	8.1695	25.29	39.945	23.895	16.393	21.317	29.193	28.464	29.299	31.618	23.796
13.173	8.1663	25.285	39.939	23.888	16.39	21.308	29.184	28.456	29.292	31.611	23.788
13.17	8.1631	25.279	39.933	23.881	16.388	21.298	29.174	28.448	29.285	31.603	23.781
13.167	8.16	25.274	39.928	23.874	16.386	21.288	29.164	28.44	29.277	31.596	23.774
13.164	8.1568	25.269	39.922	23.867	16.384	21.278	29.155	28.432	29.27	31.589	23.766
13.161	8.1536	25.263	39.916	23.86	16.381	21.269	29.145	28.424	29.263	31.581	23.759
13.158	8.1505	25.258	39.91	23.853	16.379	21.259	29.135	28.416	29.255	31.574	23.751
13.155	8.1473	25.253	39.905	23.846	16.377	21.249	29.126	28.408	29.248	31.567	23.744
13.152	8.1441	25.248	39.899	23.839	16.375	21.24	29.116	28.4	29.241	31.559	23.736
13.149	8.141	25.242	39.893	23.831	16.372	21.23	29.107	28.392	29.233	31.552	23.729
13.146	8.1378	25.237	39.888	23.824	16.37	21.22	29.097	28.384	29.226	31.545	23.722
13.143	8.1347	25.232	39.882	23.817	16.368	21.211	29.087	28.376	29.219	31.537	23.714
13.14	8.1315	25.226	39.876	23.81	16.366	21.201	29.078	28.368	29.211	31.53	23.707
13.137	8.1283	25.221	39.87	23.803	16.363	21.191	29.068	28.36	29.204	31.523	23.699
13.135	8.1252	25.216	39.865	23.796	16.361	21.182	29.059	28.352	29.197	31.515	23.692
13.132	8.122	25.21	39.859	23.789	16.359	21.172	29.049	28.344	29.19	31.508	23.685
13.129	8.1189	25.205	39.853	23.782	16.357	21.162	29.04	28.336	29.182	31.501	23.677
13.126	8.1157	25.2	39.847	23.775	16.355	21.153	29.03	28.328	29.175	31.493	23.67
13.123	8.1126	25.195	39.842	23.768	16.352	21.143	29.021	28.32	29.168	31.486	23.662
13.12	8.1094	25.189	39.836	23.761	16.35	21.133	29.011	28.312	29.16	31.479	23.655
13.117	8.1063	25.184	39.83	23.754	16.348	21.124	29.001	28.304	29.153	31.471	23.648
13.114	8.1031	25.179	39.824	23.747	16.346	21.114	28.992	28.296	29.146	31.464	23.64
13.111	8.1	25.173	39.819	23.739	16.343	21.105	28.982	28.288	29.139	31.457	23.633
13.108	8.0969	25.168	39.813	23.732	16.341	21.095	28.973	28.28	29.131	31.449	23.626
13.105	8.0937	25.163	39.807	23.725	16.339	21.085	28.963	28.272	29.124	31.442	23.618
13.102	8.0906	25.158	39.802	23.718	16.337	21.076	28.954	28.264	29.117	31.435	23.611
13.099	8.0874	25.152	39.796	23.711	16.335	21.066	28.945	28.257	29.11	31.427	23.603
13.096	8.0843	25.147	39.79	23.704	16.332	21.057	28.935	28.249	29.102	31.42	23.596
13.093	8.0812	25.142	39.784	23.697	16.33	21.047	28.926	28.241	29.095	31.413	23.589
13.09	8.078	25.137	39.779	23.69	16.328	21.037	28.916	28.233	29.088	31.406	23.581
13.087	8.0749	25.131	39.773	23.683	16.326	21.028	28.907	28.225	29.081	31.398	23.574
13.085	8.0718	25.126	39.767	23.676	16.324	21.018	28.897	28.217	29.073	31.391	23.567
13.082	8.0686	25.121	39.762	23.669	16.321	21.009	28.888	28.209	29.066	31.384	23.559
13.079	8.0655	25.116	39.756	23.662	16.319	20.999	28.878	28.201	29.059	31.376	23.552
13.076	8.0624	25.11	39.75	23.655	16.317	20.99	28.869	28.193	29.052	31.369	23.545
13.073	8.0592	25.105	39.744	23.648	16.315	20.98	28.859	28.185	29.044	31.362	23.537
13.07	8.0561	25.1	39.739	23.641	16.313	20.971	28.85	28.178	29.037	31.355	23.53
13.067	8.053	25.095	39.733	23.634	16.311	20.961	28.841	28.17	29.03	31.347	23.523
13.064	8.0499	25.089	39.727	23.627	16.308	20.952	28.831	28.162	29.023	31.34	23.515
13.061	8.0468	25.084	39.722	23.62	16.306	20.942	28.822	28.154	29.016	31.333	23.508
13.058	8.0436	25.079	39.716	23.613	16.304	20.933	28.812	28.146	29.008	31.326	23.501
13.055	8.0405	25.074	39.71	23.606	16.302	20.923	28.803	28.138	29.001	31.318	23.493
13.052	8.0374	25.068	39.704	23.599	16.3	20.914	28.794	28.13	28.994	31.311	23.486
13.049	8.0343	25.063	39.699	23.592	16.298	20.904	28.784	28.122	28.987	31.304	23.479
13.046	8.0312	25.058	39.693	23.585	16.295	20.895	28.775	28.115	28.98	31.297	23.472
13.044	8.0281	25.053	39.687	23.578	16.293	20.886	28.766	28.107	28.972	31.289	23.464
13.041	8.025	25.047	39.682	23.571	16.291	20.876	28.756	28.099	28.965	31.282	23.457
13.038	8.0218	25.042	39.676	23.564	16.289	20.867	28.747	28.091	28.958	31.275	23.45
13.035	8.0187	25.037	39.67	23.557	16.287	20.857	28.738	28.083	28.951	31.268	23.442
13.032	8.0156	25.032	39.665	23.55	16.285	20.848	28.728	28.075	28.944	31.26	23.435
13.029	8.0125	25.027	39.659	23.543	16.282	20.838	28.719	28.068	28.936	31.253	23.428
13.026	8.0094	25.021	39.653	23.536	16.28	20.829	28.71	28.06	28.929	31.246	23.421
13.023	8.0063	25.016	39.648	23.529	16.278	20.82	28.7	28.052	28.922	31.239	23.413
13.02	8.0032	25.011	39.642	23.522	16.276	20.81	28.691	28.044	28.915	31.231	23.406
13.017	8.0001	25.006	39.636	23.515	16.274	20.801	28.682	28.036	28.908	31.224	23.399
13.014	7.997	25	39.63	23.508	16.272	20.791	28.672	28.029	28.9	31.217	23.392
13.011	7.9939	24.995	39.625	23.501	16.27	20.782	28.663	28.021	28.893	31.21	23.384
13.009	7.9908	24.99	39.619	23.494	16.267	20.773	28.654	28.013	28.886	31.203	23.377
13.006	7.9877	24.985	39.613	23.487	16.265	20.763	28.645	28.005	28.879	31.195	23.37
13.003	7.9846	24.98	39.608	23.48	16.263	20.754	28.635	27.997	28.872	31.188	23.363
13	7.9816	24.974	39.602	23.473	16.261	20.745	28.626	27.99	28.865	31.181	23.355
12.997	7.9785	24.969	39.596	23.466	16.259	20.735	28.617	27.982	28.857	31.174	23.348
12.994	7.9754	24.964	39.591	23.459	16.257	20.726	28.607	27.974	28.85	31.167	23.341
12.991	7.9723	24.959	39.585	23.452	16.255	20.717	28.598	27.966	28.843	31.159	23.334
12.988	7.9692	24.954	39.579	23.445	16.253	20.707	28.589	27.958	28.836	31.152	23.326
12.985	7.9661	24.948	39.574	23.438	16.25	20.698	28.58	27.951	28.829	31.145	23.319
12.982	7.963	24.943	39.568	23.431	16.248	20.689	28.571	27.943	28.822	31.138	23.312
12.979	7.96	24.938	39.562	23.425	16.246	20.679	28.561	27.935	28.815	31.131	23.305
12.977	7.9569	24.933	39.557	23.418	16.244	20.67	28.552	27.927	28.807	31.123	23.297
12.974	7.9538	24.928	39.551	23.411	16.242	20.661	28.543	27.92	28.8	31.116	23.29
12.971	7.9507	24.923	39.545	23.404	16.24	20.652	28.534	27.912	28.793	31.109	23.283
12.968	7.9476	24.917	39.54	23.397	16.238	20.642	28.524	27.904	28.786	31.102	23.276
12.965	7.9446	24.912	39.534	23.39	16.236	20.633	28.515	27.896	28.779	31.095	23.269
12.962	7.9415	24.907	39.528	23.383	16.234	20.624	28.506	27.889	28.772	31.088	23.261
12.959	7.9384	24.902	39.523	23.376	16.231	20.615	28.497	27.881	28.765	31.08	23.254
12.956	7.9354	24.897	39.517	23.369	16.229	20.605	28.488	27.873	28.757	31.073	23.247
12.953	7.9323	24.892	39.511	23.362	16.227	20.596	28.479	27.865	28.75	31.066	23.24
12.951	7.9292	24.886	39.506	23.355	16.225	20.587	28.469	27.858	28.743	31.059	23.233
12.948	7.9262	24.881	39.5	23.348	16.223	20.578	28.46	27.85	28.736	31.052	23.226
12.945	7.9231	24.876	39.494	23.341	16.221	20.568	28.451	27.842	28.729	31.045	23.218
12.942	7.92	24.871	39.489	23.335	16.219	20.559	28.442	27.834	28.722	31.038	23.211
12.939	7.917	24.866	39.483	23.328	16.217	20.55	28.433	27.827	28.715	31.03	23.204
12.936	7.9139	24.861	39.477	23.321	16.215	20.541	28.424	27.819	28.708	31.023	23.197
12.933	7.9108	24.855	39.472	23.314	16.213	20.532	28.415	27.811	28.701	31.016	23.19
12.93	7.9078	24.85	39.466	23.307	16.211	20.522	28.406	27.804	28.693	31.009	23.182
12.927	7.9047	24.845	39.461	23.3	16.208	20.513	28.396	27.796	28.686	31.002	23.175
12.924	7.9017	24.84	39.455	23.293	16.206	20.504	28.387	27.788	28.679	30.995	23.168
12.922	7.8986	24.835	39.449	23.286	16.204	20.495	28.378	27.78	28.672	30.988	23.161
12.919	7.8956	24.83	39.444	23.279	16.202	20.486	28.369	27.773	28.665	30.98	23.154
12.916	7.8925	24.824	39.438	23.273	16.2	20.477	28.36	27.765	28.658	30.973	23.147
12.913	7.8895	24.819	39.432	23.266	16.198	20.467	28.351	27.757	28.651	30.966	23.14
12.91	7.8864	24.814	39.427	23.259	16.196	20.458	28.342	27.75	28.644	30.959	23.132
12.907	7.8834	24.809	39.421	23.252	16.194	20.449	28.333	27.742	28.637	30.952	23.125
12.904	7.8803	24.804	39.415	23.245	16.192	20.44	28.324	27.734	28.63	30.945	23.118
12.901	7.8773	24.799	39.41	23.238	16.19	20.431	28.315	27.727	28.623	30.938	23.111
12.899	7.8742	24.794	39.404	23.231	16.188	20.422	28.306	27.719	28.615	30.931	23.104
12.896	7.8712	24.789	39.398	23.224	16.186	20.413	28.297	27.711	28.608	30.924	23.097
12.893	7.8682	24.783	39.393	23.218	16.184	20.404	28.288	27.704	28.601	30.916	23.09
12.89	7.8651	24.778	39.387	23.211	16.182	20.395	28.279	27.696	28.594	30.909	23.083
12.887	7.8621	24.773	39.382	23.204	16.18	20.385	28.27	27.688	28.587	30.902	23.075
12.884	7.859	24.768	39.376	23.197	16.177	20.376	28.261	27.681	28.58	30.895	23.068
12.881	7.856	24.763	39.37	23.19	16.175	20.367	28.252	27.673	28.573	30.888	23.061
12.878	7.853	24.758	39.365	23.183	16.173	20.358	28.243	27.666	28.566	30.881	23.054
12.876	7.8499	24.753	39.359	23.176	16.171	20.349	28.234	27.658	28.559	30.874	23.047
12.873	7.8469	24.748	39.353	23.17	16.169	20.34	28.225	27.65	28.552	30.867	23.04
12.874	7.8491	24.75	39.355	23.175	16.171	20.346	28.23	27.655	28.555	30.872	23.045
12.876	7.8512	24.753	39.357	23.18	16.172	20.352	28.236	27.661	28.559	30.878	23.05
12.878	7.8534	24.756	39.359	23.186	16.173	20.358	28.242	27.666	28.562	30.883	23.055
12.879	7.8555	24.759	39.361	23.191	16.174	20.364	28.248	27.671	28.565	30.889	23.061
12.881	7.8577	24.762	39.363	23.196	16.176	20.369	28.254	27.676	28.569	30.894	23.066
12.883	7.8598	24.765	39.365	23.202	16.177	20.375	28.26	27.681	28.572	30.899	23.071
12.884	7.862	24.768	39.367	23.207	16.178	20.381	28.266	27.686	28.575	30.905	23.076
12.886	7.8641	24.771	39.369	23.212	16.179	20.387	28.272	27.691	28.579	30.91	23.081
12.888	7.8663	24.774	39.371	23.217	16.18	20.393	28.277	27.697	28.582	30.916	23.086
12.889	7.8684	24.776	39.373	23.223	16.182	20.399	28.283	27.702	28.585	30.921	23.092
12.891	7.8706	24.779	39.375	23.228	16.183	20.405	28.289	27.707	28.589	30.926	23.097
12.893	7.8727	24.782	39.377	23.233	16.184	20.411	28.295	27.712	28.592	30.932	23.102
12.89	7.8697	24.777	39.371	23.227	16.182	20.401	28.286	27.704	28.585	30.925	23.095
12.887	7.8667	24.772	39.366	23.22	16.18	20.392	28.277	27.697	28.578	30.918	23.088
12.884	7.8636	24.767	39.36	23.213	16.178	20.383	28.268	27.689	28.571	30.911	23.08
12.881	7.8606	24.762	39.354	23.206	16.176	20.374	28.259	27.681	28.564	30.903	23.073
12.878	7.8576	24.757	39.349	23.199	16.174	20.365	28.25	27.674	28.557	30.896	23.066
12.875	7.8545	24.752	39.343	23.192	16.172	20.356	28.241	27.666	28.55	30.889	23.059
12.873	7.8515	24.746	39.338	23.185	16.17	20.347	28.232	27.658	28.543	30.882	23.052
12.87	7.8485	24.741	39.332	23.179	16.168	20.338	28.223	27.651	28.535	30.875	23.045
12.867	7.8454	24.736	39.326	23.172	16.166	20.329	28.214	27.643	28.528	30.868	23.038
12.864	7.8424	24.731	39.321	23.165	16.164	20.32	28.205	27.636	28.521	30.861	23.031
12.861	7.8394	24.726	39.315	23.158	16.162	20.311	28.196	27.628	28.514	30.854	23.024
12.858	7.8363	24.721	39.31	23.151	16.16	20.302	28.187	27.62	28.507	30.847	23.017
12.86	7.8385	24.724	39.312	23.157	16.161	20.308	28.193	27.625	28.511	30.852	23.022
12.862	7.8406	24.727	39.313	23.162	16.162	20.314	28.199	27.631	28.514	30.858	23.027
12.863	7.8428	24.73	39.315	23.167	16.163	20.319	28.205	27.636	28.517	30.863	23.032
12.865	7.845	24.732	39.317	23.172	16.165	20.325	28.211	27.641	28.521	30.869	23.037
12.867	7.8471	24.735	39.319	23.178	16.166	20.331	28.216	27.646	28.524	30.874	23.042
12.868	7.8493	24.738	39.321	23.183	16.167	20.337	28.222	27.651	28.527	30.879	23.048
12.87	7.8514	24.741	39.323	23.188	16.168	20.343	28.228	27.656	28.531	30.885	23.053
12.867	7.8484	24.736	39.318	23.182	16.166	20.334	28.219	27.649	28.524	30.878	23.046
12.864	7.8454	24.731	39.312	23.175	16.164	20.325	28.21	27.641	28.517	30.871	23.039
12.861	7.8423	24.726	39.306	23.168	16.162	20.316	28.201	27.633	28.51	30.864	23.032
12.858	7.8393	24.721	39.301	23.161	16.16	20.307	28.192	27.626	28.503	30.857	23.024
12.856	7.8363	24.716	39.295	23.154	16.158	20.298	28.183	27.618	28.496	30.849	23.017
12.853	7.8332	24.71	39.29	23.147	16.156	20.289	28.174	27.611	28.488	30.842	23.01
12.85	7.8302	24.705	39.284	23.141	16.154	20.28	28.165	27.603	28.481	30.835	23.003
12.847	7.8272	24.7	39.278	23.134	16.152	20.271	28.156	27.595	28.474	30.828	22.996
12.844	7.8242	24.695	39.273	23.127	16.15	20.262	28.148	27.588	28.467	30.821	22.989
12.841	7.8212	24.69	39.267	23.12	16.148	20.253	28.139	27.58	28.46	30.814	22.982
12.838	7.8181	24.685	39.262	23.113	16.146	20.244	28.13	27.573	28.453	30.807	22.975
12.836	7.8151	24.68	39.256	23.106	16.144	20.235	28.121	27.565	28.446	30.8	22.968
12.833	7.8121	24.675	39.25	23.1	16.142	20.226	28.112	27.557	28.439	30.793	22.961
12.83	7.8091	24.67	39.245	23.093	16.14	20.217	28.103	27.55	28.432	30.786	22.954
12.827	7.8061	24.665	39.239	23.086	16.138	20.208	28.094	27.542	28.425	30.779	22.947
12.824	7.8031	24.66	39.234	23.079	16.136	20.199	28.085	27.535	28.418	30.772	22.94
12.821	7.8001	24.654	39.228	23.072	16.134	20.19	28.076	27.527	28.411	30.765	22.933
12.818	7.7971	24.649	39.222	23.066	16.132	20.181	28.067	27.52	28.404	30.758	22.926
12.816	7.7941	24.644	39.217	23.059	16.13	20.172	28.059	27.512	28.397	30.751	22.919
12.813	7.791	24.639	39.211	23.052	16.128	20.163	28.05	27.504	28.39	30.744	22.911
12.81	7.788	24.634	39.206	23.045	16.126	20.154	28.041	27.497	28.383	30.737	22.904
12.807	7.785	24.629	39.2	23.038	16.124	20.145	28.032	27.489	28.376	30.73	22.897
12.804	7.782	24.624	39.195	23.032	16.122	20.136	28.023	27.482	28.369	30.723	22.89
12.801	7.779	24.619	39.189	23.025	16.12	20.128	28.014	27.474	28.362	30.716	22.883
12.798	7.776	24.614	39.183	23.018	16.118	20.119	28.005	27.467	28.356	30.709	22.876
12.796	7.773	24.609	39.178	23.011	16.116	20.11	27.997	27.459	28.349	30.702	22.869
12.793	7.77	24.604	39.172	23.004	16.114	20.101	27.988	27.452	28.342	30.695	22.862
12.79	7.7671	24.599	39.167	22.998	16.112	20.092	27.979	27.444	28.335	30.688	22.855
12.787	7.7641	24.594	39.161	22.991	16.11	20.083	27.97	27.436	28.328	30.681	22.848
12.784	7.7611	24.589	39.155	22.984	16.108	20.074	27.961	27.429	28.321	30.674	22.841
12.781	7.7581	24.584	39.15	22.977	16.106	20.065	27.953	27.421	28.314	30.667	22.834
12.778	7.7551	24.578	39.144	22.971	16.104	20.057	27.944	27.414	28.307	30.66	22.827
12.776	7.7521	24.573	39.139	22.964	16.102	20.048	27.935	27.406	28.3	30.653	22.82
12.773	7.7491	24.568	39.133	22.957	16.1	20.039	27.926	27.399	28.293	30.646	22.813
12.77	7.7461	24.563	39.128	22.95	16.098	20.03	27.917	27.391	28.286	30.639	22.806
12.767	7.7431	24.558	39.122	22.944	16.096	20.021	27.909	27.384	28.279	30.632	22.799
12.764	7.7402	24.553	39.116	22.937	16.094	20.012	27.9	27.376	28.272	30.625	22.792
12.761	7.7372	24.548	39.111	22.93	16.092	20.004	27.891	27.369	28.265	30.618	22.785
12.759	7.7342	24.543	39.105	22.923	16.09	19.995	27.882	27.361	28.258	30.611	22.778
12.756	7.7312	24.538	39.1	22.917	16.088	19.986	27.874	27.354	28.251	30.604	22.772
12.753	7.7282	24.533	39.094	22.91	16.086	19.977	27.865	27.346	28.244	30.597	22.765
12.75	7.7253	24.528	39.089	22.903	16.084	19.968	27.856	27.339	28.237	30.59	22.758
12.747	7.7223	24.523	39.083	22.896	16.082	19.96	27.847	27.331	28.23	30.583	22.751
12.744	7.7193	24.518	39.077	22.89	16.08	19.951	27.839	27.324	28.223	30.576	22.744
12.742	7.7164	24.513	39.072	22.883	16.079	19.942	27.83	27.316	28.217	30.569	22.737
12.739	7.7134	24.508	39.066	22.876	16.077	19.933	27.821	27.309	28.21	30.562	22.73
12.736	7.7104	24.503	39.061	22.869	16.075	19.925	27.813	27.302	28.203	30.555	22.723
12.733	7.7074	24.498	39.055	22.863	16.073	19.916	27.804	27.294	28.196	30.548	22.716
12.73	7.7045	24.493	39.05	22.856	16.071	19.907	27.795	27.287	28.189	30.541	22.709
12.727	7.7015	24.488	39.044	22.849	16.069	19.898	27.786	27.279	28.182	30.534	22.702
12.725	7.6985	24.483	39.039	22.843	16.067	19.89	27.778	27.272	28.175	30.527	22.695
12.722	7.6956	24.478	39.033	22.836	16.065	19.881	27.769	27.264	28.168	30.52	22.688
12.719	7.6926	24.473	39.027	22.829	16.063	19.872	27.76	27.257	28.161	30.513	22.681
12.716	7.6897	24.468	39.022	22.822	16.061	19.863	27.752	27.249	28.154	30.506	22.674
12.713	7.6867	24.463	39.016	22.816	16.059	19.855	27.743	27.242	28.147	30.499	22.667
12.71	7.6837	24.458	39.011	22.809	16.057	19.846	27.734	27.234	28.141	30.492	22.66
12.708	7.6808	24.453	39.005	22.802	16.055	19.837	27.726	27.227	28.134	30.485	22.654
12.705	7.6778	24.448	39	22.796	16.053	19.829	27.717	27.22	28.127	30.479	22.647
12.702	7.6749	24.443	38.994	22.789	16.051	19.82	27.709	27.212	28.12	30.472	22.64
12.699	7.6719	24.438	38.989	22.782	16.049	19.811	27.7	27.205	28.113	30.465	22.633
12.696	7.669	24.433	38.983	22.776	16.048	19.803	27.691	27.197	28.106	30.458	22.626
12.694	7.666	24.428	38.978	22.769	16.046	19.794	27.683	27.19	28.099	30.451	22.619
12.691	7.6631	24.423	38.972	22.762	16.044	19.785	27.674	27.183	28.092	30.444	22.612
12.688	7.6601	24.418	38.966	22.755	16.042	19.777	27.665	27.175	28.085	30.437	22.605
12.685	7.6572	24.413	38.961	22.749	16.04	19.768	27.657	27.168	28.079	30.43	22.598
12.682	7.6542	24.408	38.955	22.742	16.038	19.759	27.648	27.16	28.072	30.423	22.592
12.679	7.6513	24.403	38.95	22.735	16.036	19.751	27.64	27.153	28.065	30.416	22.585
12.677	7.6484	24.398	38.944	22.729	16.034	19.742	27.631	27.145	28.058	30.409	22.578
12.674	7.6454	24.393	38.939	22.722	16.032	19.733	27.623	27.138	28.051	30.402	22.571
12.671	7.6425	24.388	38.933	22.715	16.03	19.725	27.614	27.131	28.044	30.396	22.564
12.668	7.6395	24.383	38.928	22.709	16.028	19.716	27.605	27.123	28.037	30.389	22.557
12.665	7.6366	24.378	38.922	22.702	16.026	19.708	27.597	27.116	28.031	30.382	22.55
12.663	7.6337	24.373	38.917	22.695	16.025	19.699	27.588	27.109	28.024	30.375	22.543
12.66	7.6307	24.368	38.911	22.689	16.023	19.69	27.58	27.101	28.017	30.368	22.537
12.657	7.6278	24.363	38.906	22.682	16.021	19.682	27.571	27.094	28.01	30.361	22.53
12.654	7.6249	24.358	38.9	22.675	16.019	19.673	27.563	27.086	28.003	30.354	22.523
12.651	7.622	24.353	38.895	22.669	16.017	19.665	27.554	27.079	27.996	30.347	22.516
12.649	7.619	24.348	38.889	22.662	16.015	19.656	27.546	27.072	27.989	30.341	22.509
12.646	7.6161	24.343	38.884	22.656	16.013	19.647	27.537	27.064	27.983	30.334	22.502
12.643	7.6132	24.338	38.878	22.649	16.011	19.639	27.529	27.057	27.976	30.327	22.496
12.64	7.6102	24.333	38.873	22.642	16.009	19.63	27.52	27.05	27.969	30.32	22.489
12.637	7.6073	24.328	38.867	22.636	16.008	19.622	27.512	27.042	27.962	30.313	22.482
12.635	7.6044	24.323	38.862	22.629	16.006	19.613	27.503	27.035	27.955	30.306	22.475
12.636	7.6066	24.326	38.864	22.634	16.007	19.619	27.509	27.04	27.959	30.312	22.48
12.638	7.6088	24.329	38.866	22.64	16.008	19.626	27.515	27.046	27.962	30.317	22.486
12.64	7.6109	24.332	38.868	22.645	16.01	19.632	27.521	27.051	27.966	30.323	22.491
12.641	7.6131	24.335	38.87	22.651	16.011	19.638	27.527	27.057	27.969	30.329	22.496
12.643	7.6153	24.338	38.872	22.656	16.012	19.644	27.533	27.062	27.973	30.334	22.502
12.645	7.6175	24.341	38.874	22.662	16.013	19.65	27.539	27.067	27.976	30.34	22.507
12.646	7.6196	24.344	38.876	22.667	16.015	19.656	27.546	27.073	27.98	30.346	22.513
12.648	7.6218	24.347	38.878	22.672	16.016	19.663	27.552	27.078	27.983	30.351	22.518
12.65	7.624	24.35	38.88	22.678	16.017	19.669	27.558	27.084	27.986	30.357	22.523
12.647	7.621	24.345	38.875	22.671	16.015	19.66	27.549	27.076	27.98	30.35	22.516
12.644	7.6181	24.34	38.869	22.665	16.013	19.652	27.541	27.069	27.973	30.343	22.51
12.641	7.6152	24.335	38.864	22.658	16.012	19.643	27.532	27.061	27.966	30.336	22.503
12.638	7.6123	24.33	38.858	22.651	16.01	19.635	27.524	27.054	27.959	30.329	22.496
12.636	7.6093	24.325	38.853	22.645	16.008	19.626	27.515	27.047	27.952	30.322	22.489
12.633	7.6064	24.32	38.847	22.638	16.006	19.617	27.507	27.039	27.945	30.315	22.482
12.63	7.6035	24.315	38.842	22.631	16.004	19.609	27.498	27.032	27.939	30.309	22.475
12.627	7.6006	24.31	38.836	22.625	16.002	19.6	27.49	27.025	27.932	30.302	22.469
12.624	7.5977	24.305	38.831	22.618	16	19.592	27.481	27.017	27.925	30.295	22.462
12.622	7.5947	24.3	38.825	22.611	15.998	19.583	27.473	27.01	27.918	30.288	22.455
12.619	7.5918	24.295	38.82	22.605	15.996	19.575	27.464	27.003	27.911	30.281	22.448
12.616	7.5889	24.29	38.814	22.598	15.995	19.566	27.456	26.995	27.905	30.274	22.441
12.613	7.586	24.285	38.809	22.592	15.993	19.558	27.447	26.988	27.898	30.268	22.434
12.61	7.5831	24.28	38.803	22.585	15.991	19.549	27.439	26.981	27.891	30.261	22.428
12.608	7.5802	24.275	38.798	22.578	15.989	19.541	27.43	26.973	27.884	30.254	22.421
12.605	7.5773	24.27	38.792	22.572	15.987	19.532	27.422	26.966	27.877	30.247	22.414
12.602	7.5744	24.265	38.787	22.565	15.985	19.524	27.414	26.959	27.871	30.24	22.407
12.599	7.5715	24.26	38.781	22.559	15.983	19.515	27.405	26.952	27.864	30.233	22.4
12.596	7.5685	24.256	38.776	22.552	15.982	19.507	27.397	26.944	27.857	30.226	22.394
12.594	7.5656	24.251	38.77	22.545	15.98	19.499	27.388	26.937	27.85	30.22	22.387
12.591	7.5627	24.246	38.765	22.539	15.978	19.49	27.38	26.93	27.843	30.213	22.38
12.588	7.5598	24.241	38.759	22.532	15.976	19.482	27.371	26.922	27.837	30.206	22.373
12.585	7.5569	24.236	38.754	22.526	15.974	19.473	27.363	26.915	27.83	30.199	22.367
12.582	7.554	24.231	38.748	22.519	15.972	19.465	27.355	26.908	27.823	30.192	22.36
12.58	7.5511	24.226	38.743	22.512	15.97	19.456	27.346	26.901	27.816	30.186	22.353
12.577	7.5482	24.221	38.737	22.506	15.969	19.448	27.338	26.893	27.81	30.179	22.346
12.574	7.5454	24.216	38.732	22.499	15.967	19.44	27.33	26.886	27.803	30.172	22.339
12.571	7.5425	24.211	38.726	22.493	15.965	19.431	27.321	26.879	27.796	30.165	22.333
12.569	7.5396	24.206	38.721	22.486	15.963	19.423	27.313	26.871	27.789	30.158	22.326
12.566	7.5367	24.201	38.715	22.479	15.961	19.414	27.304	26.864	27.782	30.152	22.319
12.563	7.5338	24.196	38.71	22.473	15.959	19.406	27.296	26.857	27.776	30.145	22.312
12.56	7.5309	24.192	38.704	22.466	15.958	19.398	27.288	26.85	27.769	30.138	22.306
12.557	7.528	24.187	38.699	22.46	15.956	19.389	27.279	26.842	27.762	30.131	22.299
12.559	7.5302	24.19	38.701	22.465	15.957	19.395	27.286	26.848	27.766	30.137	22.304
12.561	7.5324	24.193	38.703	22.471	15.958	19.402	27.292	26.853	27.769	30.143	22.31
12.562	7.5346	24.195	38.705	22.476	15.96	19.408	27.298	26.859	27.773	30.148	22.315
12.564	7.5367	24.198	38.707	22.482	15.961	19.414	27.304	26.864	27.776	30.154	22.321
12.566	7.5389	24.201	38.71	22.487	15.962	19.42	27.31	26.87	27.78	30.16	22.326
12.568	7.5411	24.204	38.712	22.493	15.963	19.427	27.316	26.875	27.783	30.165	22.332
12.569	7.5433	24.207	38.714	22.498	15.965	19.433	27.322	26.881	27.787	30.171	22.337
12.566	7.5404	24.202	38.708	22.491	15.963	19.425	27.314	26.874	27.78	30.164	22.33
12.564	7.5375	24.197	38.703	22.485	15.961	19.416	27.306	26.866	27.773	30.157	22.323
12.561	7.5346	24.193	38.697	22.478	15.959	19.408	27.297	26.859	27.766	30.15	22.317
12.558	7.5317	24.188	38.692	22.472	15.957	19.399	27.289	26.852	27.76	30.144	22.31
12.555	7.5288	24.183	38.687	22.465	15.956	19.391	27.281	26.844	27.753	30.137	22.303
12.553	7.5259	24.178	38.681	22.459	15.954	19.383	27.272	26.837	27.746	30.13	22.296
12.55	7.5231	24.173	38.676	22.452	15.952	19.374	27.264	26.83	27.739	30.123	22.29
12.547	7.5202	24.168	38.67	22.445	15.95	19.366	27.256	26.823	27.733	30.117	22.283
12.544	7.5173	24.163	38.665	22.439	15.948	19.358	27.247	26.816	27.726	30.11	22.276
12.541	7.5144	24.158	38.659	22.432	15.946	19.349	27.239	26.808	27.719	30.103	22.27
12.539	7.5115	24.153	38.654	22.426	15.945	19.341	27.231	26.801	27.713	30.096	22.263
12.536	7.5087	24.148	38.648	22.419	15.943	19.333	27.222	26.794	27.706	30.089	22.256
12.533	7.5058	24.144	38.643	22.413	15.941	19.324	27.214	26.787	27.699	30.083	22.249
12.53	7.5029	24.139	38.637	22.406	15.939	19.316	27.206	26.779	27.692	30.076	22.243
12.528	7.5	24.134	38.632	22.4	15.937	19.308	27.198	26.772	27.686	30.069	22.236
12.525	7.4971	24.129	38.626	22.393	15.935	19.299	27.189	26.765	27.679	30.062	22.229
12.522	7.4943	24.124	38.621	22.386	15.934	19.291	27.181	26.758	27.672	30.056	22.222
12.519	7.4914	24.119	38.615	22.38	15.932	19.283	27.173	26.751	27.665	30.049	22.216
12.516	7.4885	24.114	38.61	22.373	15.93	19.274	27.164	26.743	27.659	30.042	22.209
12.514	7.4857	24.109	38.605	22.367	15.928	19.266	27.156	26.736	27.652	30.035	22.202
12.511	7.4828	24.104	38.599	22.36	15.926	19.258	27.148	26.729	27.645	30.029	22.196
12.508	7.4799	24.1	38.594	22.354	15.925	19.25	27.14	26.722	27.639	30.022	22.189
12.505	7.4771	24.095	38.588	22.347	15.923	19.241	27.131	26.715	27.632	30.015	22.182
12.507	7.4793	24.098	38.59	22.353	15.924	19.248	27.138	26.72	27.635	30.021	22.188
12.509	7.4814	24.101	38.593	22.358	15.925	19.254	27.144	26.726	27.639	30.026	22.193
12.51	7.4836	24.104	38.595	22.364	15.927	19.26	27.15	26.731	27.642	30.032	22.199
12.512	7.4858	24.107	38.597	22.369	15.928	19.267	27.156	26.737	27.646	30.038	22.204
12.514	7.488	24.109	38.599	22.375	15.929	19.273	27.162	26.742	27.65	30.044	22.21
12.516	7.4902	24.112	38.601	22.38	15.931	19.279	27.168	26.748	27.653	30.049	22.215
12.517	7.4924	24.115	38.603	22.386	15.932	19.285	27.175	26.753	27.657	30.055	22.221
12.519	7.4946	24.118	38.605	22.391	15.933	19.292	27.181	26.759	27.66	30.061	22.226
12.521	7.4967	24.121	38.608	22.397	15.935	19.298	27.187	26.764	27.664	30.067	22.231
12.522	7.4989	24.124	38.61	22.402	15.936	19.304	27.193	26.77	27.667	30.072	22.237
12.524	7.5011	24.127	38.612	22.408	15.937	19.311	27.199	26.775	27.671	30.078	22.242
12.526	7.5033	24.13	38.614	22.413	15.938	19.317	27.205	26.781	27.674	30.084	22.248
12.527	7.5055	24.133	38.616	22.419	15.94	19.323	27.212	26.786	27.678	30.089	22.253
12.529	7.5077	24.136	38.618	22.424	15.941	19.33	27.218	26.792	27.681	30.095	22.259
12.526	7.5048	24.131	38.613	22.418	15.939	19.321	27.21	26.785	27.675	30.088	22.252
12.523	7.5019	24.126	38.608	22.411	15.937	19.313	27.201	26.777	27.668	30.081	22.245
12.521	7.499	24.121	38.602	22.404	15.936	19.305	27.193	26.77	27.661	30.075	22.239
12.518	7.4962	24.117	38.597	22.398	15.934	19.296	27.185	26.763	27.654	30.068	22.232
12.515	7.4933	24.112	38.591	22.391	15.932	19.288	27.176	26.756	27.648	30.061	22.225
12.512	7.4904	24.107	38.586	22.385	15.93	19.28	27.168	26.749	27.641	30.054	22.218
12.51	7.4876	24.102	38.58	22.378	15.928	19.271	27.16	26.741	27.634	30.048	22.212
12.507	7.4847	24.097	38.575	22.372	15.927	19.263	27.152	26.734	27.628	30.041	22.205
12.509	7.4869	24.1	38.577	22.377	15.928	19.269	27.158	26.74	27.631	30.047	22.21
12.51	7.4891	24.103	38.579	22.383	15.929	19.276	27.164	26.745	27.635	30.052	22.216
12.512	7.4913	24.106	38.581	22.388	15.93	19.282	27.17	26.751	27.638	30.058	22.221
12.514	7.4934	24.109	38.583	22.394	15.932	19.288	27.176	26.756	27.642	30.064	22.227
12.515	7.4956	24.112	38.586	22.399	15.933	19.295	27.182	26.762	27.645	30.069	22.232
12.517	7.4978	24.115	38.588	22.405	15.934	19.301	27.189	26.767	27.649	30.075	22.238
12.519	7.5	24.118	38.59	22.41	15.936	19.307	27.195	26.773	27.652	30.081	22.243
12.52	7.5022	24.121	38.592	22.416	15.937	19.314	27.201	26.778	27.656	30.087	22.249
12.522	7.5044	24.124	38.594	22.421	15.938	19.32	27.207	26.784	27.659	30.092	22.254
12.524	7.5065	24.127	38.596	22.427	15.939	19.326	27.213	26.789	27.663	30.098	22.26
12.525	7.5087	24.129	38.599	22.432	15.941	19.332	27.219	26.795	27.666	30.104	22.265
12.527	7.5109	24.132	38.601	22.438	15.942	19.339	27.226	26.8	27.67	30.109	22.27
12.529	7.5131	24.135	38.603	22.443	15.943	19.345	27.232	26.806	27.674	30.115	22.276
12.53	7.5153	24.138	38.605	22.449	15.945	19.351	27.238	26.811	27.677	30.121	22.281
12.532	7.5175	24.141	38.607	22.454	15.946	19.358	27.244	26.817	27.681	30.126	22.287
12.534	7.5197	24.144	38.609	22.46	15.947	19.364	27.25	26.822	27.684	30.132	22.292
12.535	7.5218	24.147	38.612	22.465	15.949	19.37	27.256	26.828	27.688	30.138	22.298
12.537	7.524	24.15	38.614	22.47	15.95	19.376	27.263	26.833	27.691	30.143	22.303
12.539	7.5262	24.153	38.616	22.476	15.951	19.383	27.269	26.839	27.695	30.149	22.309
12.54	7.5284	24.156	38.618	22.481	15.952	19.389	27.275	26.844	27.698	30.155	22.314
12.542	7.5306	24.159	38.62	22.487	15.954	19.395	27.281	26.85	27.702	30.161	22.319
12.544	7.5327	24.162	38.622	22.492	15.955	19.402	27.287	26.855	27.705	30.166	22.325
12.546	7.5349	24.165	38.625	22.498	15.956	19.408	27.293	26.861	27.709	30.172	22.33
12.547	7.5371	24.168	38.627	22.503	15.958	19.414	27.299	26.866	27.712	30.178	22.336
12.544	7.5342	24.163	38.621	22.497	15.956	19.406	27.291	26.859	27.706	30.171	22.329
12.542	7.5313	24.158	38.616	22.49	15.954	19.397	27.283	26.852	27.699	30.164	22.322
12.539	7.5284	24.153	38.61	22.484	15.952	19.389	27.274	26.845	27.692	30.157	22.315
12.536	7.5256	24.148	38.605	22.477	15.95	19.381	27.266	26.837	27.685	30.15	22.309
12.533	7.5227	24.143	38.599	22.47	15.948	19.372	27.258	26.83	27.679	30.144	22.302
12.531	7.5198	24.138	38.594	22.464	15.947	19.364	27.249	26.823	27.672	30.137	22.295
12.528	7.5169	24.134	38.588	22.457	15.945	19.355	27.241	26.816	27.665	30.13	22.288
12.525	7.514	24.129	38.583	22.451	15.943	19.347	27.233	26.808	27.658	30.123	22.282
12.522	7.5111	24.124	38.578	22.444	15.941	19.339	27.224	26.801	27.652	30.116	22.275
12.52	7.5083	24.119	38.572	22.438	15.939	19.33	27.216	26.794	27.645	30.11	22.268
12.517	7.5054	24.114	38.567	22.431	15.938	19.322	27.208	26.787	27.638	30.103	22.261
12.518	7.5076	24.117	38.569	22.436	15.939	19.328	27.214	26.792	27.642	30.108	22.267
12.52	7.5098	24.12	38.571	22.442	15.94	19.335	27.22	26.798	27.645	30.114	22.272
12.522	7.5119	24.123	38.573	22.447	15.941	19.341	27.226	26.803	27.649	30.12	22.278
12.519	7.5091	24.118	38.568	22.441	15.94	19.333	27.218	26.796	27.642	30.113	22.271
12.516	7.5062	24.113	38.562	22.434	15.938	19.324	27.21	26.789	27.636	30.106	22.264
12.513	7.5033	24.108	38.557	22.428	15.936	19.316	27.201	26.781	27.629	30.1	22.258
12.511	7.5004	24.103	38.551	22.421	15.934	19.308	27.193	26.774	27.622	30.093	22.251
12.508	7.4976	24.099	38.546	22.415	15.932	19.299	27.185	26.767	27.615	30.086	22.244
12.505	7.4947	24.094	38.541	22.408	15.931	19.291	27.177	26.76	27.609	30.079	22.237
12.502	7.4918	24.089	38.535	22.402	15.929	19.283	27.168	26.753	27.602	30.072	22.231
12.5	7.489	24.084	38.53	22.395	15.927	19.274	27.16	26.745	27.595	30.066	22.224
12.497	7.4861	24.079	38.524	22.388	15.925	19.266	27.152	26.738	27.589	30.059	22.217
12.494	7.4832	24.074	38.519	22.382	15.923	19.258	27.144	26.731	27.582	30.052	22.211
12.491	7.4803	24.069	38.513	22.375	15.921	19.25	27.135	26.724	27.575	30.045	22.204
12.489	7.4775	24.064	38.508	22.369	15.92	19.241	27.127	26.717	27.569	30.039	22.197
12.486	7.4746	24.06	38.502	22.362	15.918	19.233	27.119	26.709	27.562	30.032	22.191
12.483	7.4718	24.055	38.497	22.356	15.916	19.225	27.111	26.702	27.555	30.025	22.184
12.48	7.4689	24.05	38.492	22.349	15.914	19.217	27.102	26.695	27.549	30.018	22.177
12.478	7.466	24.045	38.486	22.343	15.913	19.208	27.094	26.688	27.542	30.012	22.17
12.475	7.4632	24.04	38.481	22.336	15.911	19.2	27.086	26.681	27.535	30.005	22.164
12.472	7.4603	24.035	38.475	22.33	15.909	19.192	27.078	26.674	27.529	29.998	22.157
12.469	7.4575	24.03	38.47	22.323	15.907	19.184	27.07	26.666	27.522	29.991	22.15
12.467	7.4546	24.026	38.464	22.317	15.905	19.175	27.061	26.659	27.515	29.985	22.144
12.464	7.4518	24.021	38.459	22.31	15.904	19.167	27.053	26.652	27.509	29.978	22.137
12.461	7.4489	24.016	38.454	22.304	15.902	19.159	27.045	26.645	27.502	29.971	22.13
12.458	7.4461	24.011	38.448	22.297	15.9	19.151	27.037	26.638	27.495	29.964	22.124
12.456	7.4432	24.006	38.443	22.291	15.898	19.143	27.029	26.631	27.489	29.958	22.117
12.453	7.4404	24.001	38.437	22.284	15.896	19.134	27.021	26.623	27.482	29.951	22.11
12.45	7.4375	23.997	38.432	22.278	15.895	19.126	27.012	26.616	27.475	29.944	22.104
12.447	7.4347	23.992	38.427	22.271	15.893	19.118	27.004	26.609	27.469	29.938	22.097
12.445	7.4318	23.987	38.421	22.265	15.891	19.11	26.996	26.602	27.462	29.931	22.09
12.442	7.429	23.982	38.416	22.258	15.889	19.102	26.988	26.595	27.455	29.924	22.084
12.439	7.4261	23.977	38.41	22.252	15.888	19.093	26.98	26.588	27.449	29.917	22.077
12.436	7.4233	23.972	38.405	22.245	15.886	19.085	26.972	26.581	27.442	29.911	22.071
12.434	7.4205	23.968	38.399	22.239	15.884	19.077	26.964	26.573	27.435	29.904	22.064
12.431	7.4176	23.963	38.394	22.232	15.882	19.069	26.955	26.566	27.429	29.897	22.057
12.428	7.4148	23.958	38.389	22.226	15.881	19.061	26.947	26.559	27.422	29.891	22.051
12.425	7.412	23.953	38.383	22.219	15.879	19.053	26.939	26.552	27.416	29.884	22.044
12.423	7.4091	23.948	38.378	22.213	15.877	19.045	26.931	26.545	27.409	29.877	22.037
12.42	7.4063	23.943	38.372	22.206	15.875	19.036	26.923	26.538	27.402	29.871	22.031
12.417	7.4035	23.939	38.367	22.2	15.874	19.028	26.915	26.531	27.396	29.864	22.024
12.414	7.4006	23.934	38.362	22.193	15.872	19.02	26.907	26.524	27.389	29.857	22.018
12.412	7.3978	23.929	38.356	22.187	15.87	19.012	26.899	26.517	27.382	29.85	22.011
12.409	7.395	23.924	38.351	22.18	15.868	19.004	26.891	26.509	27.376	29.844	22.004
12.406	7.3921	23.919	38.345	22.174	15.867	18.996	26.883	26.502	27.369	29.837	21.998
12.403	7.3893	23.915	38.34	22.167	15.865	18.988	26.875	26.495	27.363	29.83	21.991
12.401	7.3865	23.91	38.335	22.161	15.863	18.98	26.867	26.488	27.356	29.824	21.985
12.398	7.3837	23.905	38.329	22.155	15.861	18.972	26.858	26.481	27.349	29.817	21.978
12.395	7.3809	23.9	38.324	22.148	15.86	18.964	26.85	26.474	27.343	29.81	21.971
12.392	7.378	23.895	38.318	22.142	15.858	18.955	26.842	26.467	27.336	29.804	21.965
12.39	7.3752	23.891	38.313	22.135	15.856	18.947	26.834	26.46	27.33	29.797	21.958
12.387	7.3724	23.886	38.308	22.129	15.854	18.939	26.826	26.453	27.323	29.79	21.952
12.384	7.3696	23.881	38.302	22.122	15.853	18.931	26.818	26.446	27.316	29.784	21.945
12.382	7.3668	23.876	38.297	22.116	15.851	18.923	26.81	26.439	27.31	29.777	21.938
12.379	7.364	23.871	38.292	22.109	15.849	18.915	26.802	26.432	27.303	29.77	21.932
12.376	7.3611	23.867	38.286	22.103	15.847	18.907	26.794	26.425	27.297	29.764	21.925
12.373	7.3583	23.862	38.281	22.097	15.846	18.899	26.786	26.418	27.29	29.757	21.919
12.371	7.3555	23.857	38.275	22.09	15.844	18.891	26.778	26.411	27.284	29.751	21.912
12.368	7.3527	23.852	38.27	22.084	15.842	18.883	26.77	26.403	27.277	29.744	21.906
12.365	7.3499	23.847	38.265	22.077	15.84	18.875	26.762	26.396	27.27	29.737	21.899
12.362	7.3471	23.843	38.259	22.071	15.839	18.867	26.754	26.389	27.264	29.731	21.893
12.36	7.3443	23.838	38.254	22.064	15.837	18.859	26.746	26.382	27.257	29.724	21.886
12.357	7.3415	23.833	38.248	22.058	15.835	18.851	26.738	26.375	27.251	29.717	21.879
12.354	7.3387	23.828	38.243	22.052	15.834	18.843	26.73	26.368	27.244	29.711	21.873
12.352	7.3359	23.824	38.238	22.045	15.832	18.835	26.722	26.361	27.238	29.704	21.866
12.349	7.3331	23.819	38.232	22.039	15.83	18.827	26.714	26.354	27.231	29.697	21.86
12.346	7.3303	23.814	38.227	22.032	15.828	18.819	26.707	26.347	27.224	29.691	21.853
12.343	7.3275	23.809	38.222	22.026	15.827	18.811	26.699	26.34	27.218	29.684	21.847
12.341	7.3247	23.805	38.216	22.02	15.825	18.803	26.691	26.333	27.211	29.678	21.84
12.338	7.3219	23.8	38.211	22.013	15.823	18.795	26.683	26.326	27.205	29.671	21.834
12.335	7.3191	23.795	38.206	22.007	15.822	18.787	26.675	26.319	27.198	29.664	21.827
12.333	7.3163	23.79	38.2	22	15.82	18.779	26.667	26.312	27.192	29.658	21.821
12.33	7.3135	23.785	38.195	21.994	15.818	18.772	26.659	26.305	27.185	29.651	21.814
12.327	7.3107	23.781	38.189	21.988	15.817	18.764	26.651	26.298	27.179	29.645	21.808
12.324	7.3079	23.776	38.184	21.981	15.815	18.756	26.643	26.291	27.172	29.638	21.801
12.322	7.3052	23.771	38.179	21.975	15.813	18.748	26.635	26.284	27.166	29.631	21.795
12.319	7.3024	23.766	38.173	21.968	15.811	18.74	26.627	26.277	27.159	29.625	21.788
12.316	7.2996	23.762	38.168	21.962	15.81	18.732	26.619	26.27	27.152	29.618	21.782
12.314	7.2968	23.757	38.163	21.956	15.808	18.724	26.612	26.263	27.146	29.612	21.775
12.311	7.294	23.752	38.157	21.949	15.806	18.716	26.604	26.256	27.139	29.605	21.769
12.308	7.2912	23.747	38.152	21.943	15.805	18.708	26.596	26.249	27.133	29.598	21.762
12.305	7.2885	23.743	38.147	21.937	15.803	18.7	26.588	26.242	27.126	29.592	21.756
12.303	7.2857	23.738	38.141	21.93	15.801	18.692	26.58	26.235	27.12	29.585	21.749
12.3	7.2829	23.733	38.136	21.924	15.8	18.685	26.572	26.228	27.113	29.579	21.743
12.297	7.2801	23.729	38.131	21.917	15.798	18.677	26.564	26.221	27.107	29.572	21.736
12.295	7.2774	23.724	38.125	21.911	15.796	18.669	26.557	26.215	27.1	29.566	21.73
12.292	7.2746	23.719	38.12	21.905	15.795	18.661	26.549	26.208	27.094	29.559	21.723
12.289	7.2718	23.714	38.114	21.898	15.793	18.653	26.541	26.201	27.087	29.552	21.717
12.287	7.269	23.71	38.109	21.892	15.791	18.645	26.533	26.194	27.081	29.546	21.71
12.284	7.2663	23.705	38.104	21.886	15.79	18.637	26.525	26.187	27.074	29.539	21.704
12.281	7.2635	23.7	38.098	21.879	15.788	18.63	26.517	26.18	27.068	29.533	21.697
12.278	7.2607	23.695	38.093	21.873	15.786	18.622	26.51	26.173	27.061	29.526	21.691
12.276	7.258	23.691	38.088	21.867	15.785	18.614	26.502	26.166	27.055	29.52	21.684
12.273	7.2552	23.686	38.082	21.86	15.783	18.606	26.494	26.159	27.048	29.513	21.678
12.27	7.2524	23.681	38.077	21.854	15.781	18.598	26.486	26.152	27.042	29.507	21.672
12.268	7.2497	23.677	38.072	21.848	15.78	18.591	26.478	26.145	27.035	29.5	21.665
12.265	7.2469	23.672	38.066	21.841	15.778	18.583	26.471	26.138	27.029	29.493	21.659
12.262	7.2442	23.667	38.061	21.835	15.776	18.575	26.463	26.131	27.022	29.487	21.652
12.26	7.2414	23.662	38.056	21.829	15.775	18.567	26.455	26.124	27.016	29.48	21.646
12.257	7.2386	23.658	38.05	21.822	15.773	18.559	26.447	26.117	27.009	29.474	21.639
12.254	7.2359	23.653	38.045	21.816	15.771	18.552	26.44	26.111	27.003	29.467	21.633
12.252	7.2331	23.648	38.04	21.81	15.77	18.544	26.432	26.104	26.996	29.461	21.626
12.249	7.2304	23.644	38.034	21.803	15.768	18.536	26.424	26.097	26.99	29.454	21.62
12.246	7.2276	23.639	38.029	21.797	15.766	18.528	26.416	26.09	26.984	29.448	21.614
12.243	7.2249	23.634	38.024	21.791	15.765	18.52	26.409	26.083	26.977	29.441	21.607
12.241	7.2221	23.629	38.018	21.784	15.763	18.513	26.401	26.076	26.971	29.435	21.601
12.238	7.2194	23.625	38.013	21.778	15.761	18.505	26.393	26.069	26.964	29.428	21.594
12.235	7.2166	23.62	38.008	21.772	15.76	18.497	26.385	26.062	26.958	29.422	21.588
12.233	7.2139	23.615	38.002	21.766	15.758	18.49	26.378	26.055	26.951	29.415	21.582
12.23	7.2111	23.611	37.997	21.759	15.756	18.482	26.37	26.049	26.945	29.409	21.575
12.227	7.2084	23.606	37.992	21.753	15.755	18.474	26.362	26.042	26.938	29.402	21.569
12.225	7.2056	23.601	37.987	21.747	15.753	18.466	26.354	26.035	26.932	29.396	21.562
12.222	7.2029	23.597	37.981	21.74	15.752	18.459	26.347	26.028	26.925	29.389	21.556
12.219	7.2002	23.592	37.976	21.734	15.75	18.451	26.339	26.021	26.919	29.383	21.55
12.217	7.1974	23.587	37.971	21.728	15.748	18.443	26.331	26.014	26.913	29.376	21.543
12.214	7.1947	23.583	37.965	21.721	15.747	18.436	26.324	26.007	26.906	29.37	21.537
12.211	7.192	23.578	37.96	21.715	15.745	18.428	26.316	26	26.9	29.363	21.53
12.209	7.1892	23.573	37.955	21.709	15.743	18.42	26.308	25.994	26.893	29.357	21.524
12.206	7.1865	23.569	37.949	21.703	15.742	18.412	26.301	25.987	26.887	29.35	21.518
12.203	7.1838	23.564	37.944	21.696	15.74	18.405	26.293	25.98	26.88	29.344	21.511
12.201	7.181	23.559	37.939	21.69	15.739	18.397	26.285	25.973	26.874	29.337	21.505
12.198	7.1783	23.554	37.933	21.684	15.737	18.389	26.278	25.966	26.868	29.331	21.499
12.195	7.1756	23.55	37.928	21.678	15.735	18.382	26.27	25.959	26.861	29.324	21.492
12.192	7.1728	23.545	37.923	21.671	15.734	18.374	26.262	25.953	26.855	29.318	21.486
12.19	7.1701	23.54	37.917	21.665	15.732	18.367	26.255	25.946	26.848	29.311	21.479
12.187	7.1674	23.536	37.912	21.659	15.73	18.359	26.247	25.939	26.842	29.305	21.473
12.184	7.1647	23.531	37.907	21.652	15.729	18.351	26.24	25.932	26.835	29.298	21.467
12.182	7.1619	23.526	37.902	21.646	15.727	18.344	26.232	25.925	26.829	29.292	21.46
12.179	7.1592	23.522	37.896	21.64	15.726	18.336	26.224	25.918	26.823	29.285	21.454
12.176	7.1565	23.517	37.891	21.634	15.724	18.328	26.217	25.912	26.816	29.279	21.448
12.174	7.1538	23.513	37.886	21.627	15.722	18.321	26.209	25.905	26.81	29.272	21.441
12.171	7.1511	23.508	37.88	21.621	15.721	18.313	26.201	25.898	26.803	29.266	21.435
12.168	7.1483	23.503	37.875	21.615	15.719	18.306	26.194	25.891	26.797	29.26	21.429
12.166	7.1456	23.499	37.87	21.609	15.718	18.298	26.186	25.884	26.791	29.253	21.422
12.163	7.1429	23.494	37.865	21.602	15.716	18.29	26.179	25.878	26.784	29.247	21.416
12.16	7.1402	23.489	37.859	21.596	15.714	18.283	26.171	25.871	26.778	29.24	21.41
12.158	7.1375	23.485	37.854	21.59	15.713	18.275	26.164	25.864	26.771	29.234	21.403
12.155	7.1348	23.48	37.849	21.584	15.711	18.268	26.156	25.857	26.765	29.227	21.397
12.152	7.1321	23.475	37.843	21.578	15.71	18.26	26.148	25.851	26.759	29.221	21.391
12.15	7.1294	23.471	37.838	21.571	15.708	18.252	26.141	25.844	26.752	29.214	21.384
12.147	7.1266	23.466	37.833	21.565	15.706	18.245	26.133	25.837	26.746	29.208	21.378
12.144	7.1239	23.461	37.828	21.559	15.705	18.237	26.126	25.83	26.74	29.202	21.372
12.142	7.1212	23.457	37.822	21.553	15.703	18.23	26.118	25.823	26.733	29.195	21.366
12.139	7.1185	23.452	37.817	21.546	15.702	18.222	26.111	25.817	26.727	29.189	21.359
12.137	7.1158	23.447	37.812	21.54	15.7	18.215	26.103	25.81	26.72	29.182	21.353
12.134	7.1131	23.443	37.806	21.534	15.698	18.207	26.096	25.803	26.714	29.176	21.347
12.131	7.1104	23.438	37.801	21.528	15.697	18.2	26.088	25.796	26.708	29.169	21.34
12.129	7.1077	23.434	37.796	21.522	15.695	18.192	26.081	25.79	26.701	29.163	21.334
12.126	7.105	23.429	37.791	21.515	15.694	18.185	26.073	25.783	26.695	29.157	21.328
12.128	7.1073	23.432	37.793	21.521	15.695	18.191	26.08	25.789	26.699	29.163	21.334
12.129	7.1095	23.435	37.795	21.527	15.696	18.198	26.086	25.795	26.702	29.169	21.339
12.131	7.1117	23.438	37.798	21.532	15.698	18.205	26.092	25.801	26.706	29.175	21.345
12.133	7.1139	23.441	37.8	21.538	15.699	18.212	26.099	25.807	26.71	29.181	21.351
12.134	7.1161	23.444	37.802	21.544	15.7	18.218	26.105	25.812	26.714	29.187	21.357
12.136	7.1184	23.447	37.805	21.549	15.702	18.225	26.112	25.818	26.717	29.193	21.362
12.138	7.1206	23.45	37.807	21.555	15.703	18.232	26.118	25.824	26.721	29.199	21.368
12.139	7.1228	23.453	37.81	21.561	15.705	18.239	26.125	25.83	26.725	29.205	21.374
12.141	7.125	23.456	37.812	21.566	15.706	18.245	26.131	25.836	26.729	29.211	21.38
12.143	7.1272	23.459	37.814	21.572	15.707	18.252	26.138	25.842	26.732	29.217	21.385
12.145	7.1295	23.462	37.817	21.578	15.709	18.259	26.144	25.848	26.736	29.223	21.391
12.146	7.1317	23.465	37.819	21.583	15.71	18.265	26.151	25.854	26.74	29.229	21.397
12.148	7.1339	23.468	37.821	21.589	15.711	18.272	26.157	25.86	26.744	29.235	21.403
12.15	7.1361	23.471	37.824	21.595	15.713	18.279	26.164	25.866	26.747	29.241	21.408
12.151	7.1383	23.474	37.826	21.6	15.714	18.286	26.17	25.871	26.751	29.247	21.414
12.153	7.1406	23.477	37.829	21.606	15.715	18.292	26.176	25.877	26.755	29.253	21.42
12.15	7.1378	23.473	37.823	21.6	15.714	18.285	26.169	25.871	26.748	29.246	21.414
12.148	7.1351	23.468	37.818	21.594	15.712	18.277	26.161	25.864	26.742	29.24	21.407
12.145	7.1324	23.463	37.813	21.587	15.711	18.27	26.154	25.857	26.736	29.233	21.401
12.142	7.1297	23.459	37.807	21.581	15.709	18.262	26.146	25.85	26.729	29.227	21.395
12.14	7.127	23.454	37.802	21.575	15.707	18.254	26.139	25.843	26.723	29.221	21.388
12.137	7.1243	23.449	37.797	21.569	15.706	18.247	26.131	25.837	26.717	29.214	21.382
12.134	7.1216	23.445	37.792	21.562	15.704	18.239	26.124	25.83	26.71	29.208	21.376
12.132	7.1189	23.44	37.786	21.556	15.703	18.232	26.116	25.823	26.704	29.201	21.369
12.129	7.1162	23.435	37.781	21.55	15.701	18.224	26.108	25.816	26.698	29.195	21.363
12.126	7.1135	23.431	37.776	21.544	15.699	18.217	26.101	25.81	26.691	29.188	21.357
12.124	7.1108	23.426	37.77	21.537	15.698	18.209	26.093	25.803	26.685	29.182	21.351
12.121	7.1081	23.422	37.765	21.531	15.696	18.202	26.086	25.796	26.678	29.176	21.344
12.119	7.1054	23.417	37.76	21.525	15.695	18.194	26.078	25.789	26.672	29.169	21.338
12.116	7.1027	23.412	37.755	21.519	15.693	18.187	26.071	25.783	26.666	29.163	21.332
12.113	7.1	23.408	37.749	21.513	15.691	18.179	26.063	25.776	26.659	29.156	21.325
12.111	7.0973	23.403	37.744	21.506	15.69	18.172	26.056	25.769	26.653	29.15	21.319
12.108	7.0946	23.399	37.739	21.5	15.688	18.164	26.048	25.762	26.647	29.143	21.313
12.105	7.0919	23.394	37.734	21.494	15.687	18.157	26.041	25.756	26.64	29.137	21.307
12.103	7.0892	23.389	37.728	21.488	15.685	18.149	26.033	25.749	26.634	29.131	21.3
12.1	7.0865	23.385	37.723	21.482	15.684	18.142	26.026	25.742	26.628	29.124	21.294
12.097	7.0839	23.38	37.718	21.475	15.682	18.134	26.018	25.735	26.621	29.118	21.288
12.095	7.0812	23.375	37.713	21.469	15.68	18.127	26.011	25.729	26.615	29.112	21.281
12.092	7.0785	23.371	37.707	21.463	15.679	18.119	26.003	25.722	26.609	29.105	21.275
12.089	7.0758	23.366	37.702	21.457	15.677	18.112	25.996	25.715	26.602	29.099	21.269
12.087	7.0731	23.362	37.697	21.451	15.676	18.104	25.989	25.708	26.596	29.092	21.263
12.084	7.0704	23.357	37.692	21.445	15.674	18.097	25.981	25.702	26.59	29.086	21.256
12.081	7.0678	23.352	37.686	21.438	15.673	18.089	25.974	25.695	26.583	29.08	21.25
12.079	7.0651	23.348	37.681	21.432	15.671	18.082	25.966	25.688	26.577	29.073	21.244
12.076	7.0624	23.343	37.676	21.426	15.67	18.074	25.959	25.682	26.571	29.067	21.238
12.074	7.0597	23.339	37.671	21.42	15.668	18.067	25.951	25.675	26.564	29.06	21.231
12.071	7.057	23.334	37.665	21.414	15.666	18.06	25.944	25.668	26.558	29.054	21.225
12.068	7.0544	23.33	37.66	21.407	15.665	18.052	25.936	25.662	26.552	29.048	21.219
12.066	7.0517	23.325	37.655	21.401	15.663	18.045	25.929	25.655	26.546	29.041	21.213
12.063	7.049	23.32	37.65	21.395	15.662	18.037	25.922	25.648	26.539	29.035	21.207
12.06	7.0464	23.316	37.644	21.389	15.66	18.03	25.914	25.641	26.533	29.029	21.2
12.058	7.0437	23.311	37.639	21.383	15.659	18.022	25.907	25.635	26.527	29.022	21.194
12.055	7.041	23.307	37.634	21.377	15.657	18.015	25.899	25.628	26.52	29.016	21.188
12.052	7.0383	23.302	37.629	21.371	15.656	18.008	25.892	25.621	26.514	29.01	21.182
12.05	7.0357	23.297	37.623	21.364	15.654	18	25.885	25.615	26.508	29.003	21.175
12.047	7.033	23.293	37.618	21.358	15.653	17.993	25.877	25.608	26.501	28.997	21.169
12.045	7.0304	23.288	37.613	21.352	15.651	17.986	25.87	25.601	26.495	28.99	21.163
12.042	7.0277	23.284	37.608	21.346	15.649	17.978	25.863	25.595	26.489	28.984	21.157
12.039	7.025	23.279	37.602	21.34	15.648	17.971	25.855	25.588	26.483	28.978	21.151
12.037	7.0224	23.275	37.597	21.334	15.646	17.963	25.848	25.581	26.476	28.971	21.144
12.034	7.0197	23.27	37.592	21.328	15.645	17.956	25.84	25.575	26.47	28.965	21.138
12.031	7.0171	23.265	37.587	21.321	15.643	17.949	25.833	25.568	26.464	28.959	21.132
12.029	7.0144	23.261	37.582	21.315	15.642	17.941	25.826	25.561	26.458	28.952	21.126
12.026	7.0117	23.256	37.576	21.309	15.64	17.934	25.818	25.555	26.451	28.946	21.12
12.024	7.0091	23.252	37.571	21.303	15.639	17.927	25.811	25.548	26.445	28.94	21.113
12.021	7.0064	23.247	37.566	21.297	15.637	17.919	25.804	25.542	26.439	28.933	21.107
12.018	7.0038	23.243	37.561	21.291	15.636	17.912	25.796	25.535	26.432	28.927	21.101
12.016	7.0011	23.238	37.555	21.285	15.634	17.905	25.789	25.528	26.426	28.921	21.095
12.013	6.9985	23.234	37.55	21.279	15.633	17.897	25.782	25.522	26.42	28.915	21.089
12.01	6.9958	23.229	37.545	21.272	15.631	17.89	25.775	25.515	26.414	28.908	21.083
12.008	6.9932	23.224	37.54	21.266	15.63	17.883	25.767	25.508	26.407	28.902	21.076
12.005	6.9905	23.22	37.535	21.26	15.628	17.876	25.76	25.502	26.401	28.896	21.07
12.003	6.9879	23.215	37.529	21.254	15.627	17.868	25.753	25.495	26.395	28.889	21.064
12	6.9853	23.211	37.524	21.248	15.625	17.861	25.745	25.489	26.389	28.883	21.058
11.997	6.9826	23.206	37.519	21.242	15.624	17.854	25.738	25.482	26.382	28.877	21.052
11.995	6.98	23.202	37.514	21.236	15.622	17.846	25.731	25.475	26.376	28.87	21.046
11.992	6.9773	23.197	37.508	21.23	15.621	17.839	25.724	25.469	26.37	28.864	21.039
11.989	6.9747	23.193	37.503	21.224	15.619	17.832	25.716	25.462	26.364	28.858	21.033
[truncated: 41,201 more rows]
