# Supplementary material for: Global sleep homeostasis reflects temporally and spatially integrated local cortical neuronal activity
Source: eLife. 2020 Jul 2;9:e54148. doi: 10.7554/eLife.54148 (PMC7332296; doi:10.7554/eLife.54148)
Supplement: Figure 5—source data 1. [file elife-54148-fig5-data1.zip › Figure 5/Model Process S/Process-S-Classic-Model-Off-Mouse-6.csv]

LFP 1	LFP 2	LFP 3	LFP 4	LFP 5	LFP 6	LFP 7	LFP 8	LFP 9	LFP 10	LFP 11	LFP 12	LFP 13	LFP 14	LFP 15	LFP 16
55.806	57.09	55.149	46.102	57.784	54.262	40.009	43.145	50.56	32.556	51.881	39.801	50.072	49.904	52.955	52.68
55.808	57.093	55.153	46.105	57.786	54.265	40.03	43.147	50.563	32.559	51.883	39.803	50.074	49.909	52.957	52.681
55.811	57.097	55.157	46.108	57.788	54.268	40.05	43.15	50.566	32.561	51.884	39.805	50.075	49.913	52.959	52.683
55.814	57.101	55.161	46.111	57.79	54.271	40.07	43.152	50.57	32.564	51.885	39.807	50.077	49.918	52.961	52.685
55.816	57.104	55.165	46.114	57.793	54.275	40.09	43.155	50.573	32.566	51.887	39.809	50.079	49.922	52.964	52.687
55.819	57.108	55.168	46.117	57.795	54.278	40.111	43.157	50.576	32.569	51.888	39.81	50.08	49.927	52.966	52.688
55.821	57.112	55.172	46.12	57.797	54.281	40.131	43.159	50.58	32.572	51.89	39.812	50.082	49.932	52.968	52.69
55.824	57.115	55.176	46.123	57.799	54.284	40.151	43.162	50.583	32.574	51.891	39.814	50.084	49.936	52.97	52.692
55.827	57.119	55.18	46.126	57.801	54.287	40.171	43.164	50.587	32.577	51.893	39.816	50.086	49.941	52.972	52.694
55.829	57.123	55.184	46.13	57.804	54.291	40.191	43.166	50.59	32.579	51.894	39.818	50.087	49.946	52.974	52.695
55.832	57.126	55.188	46.133	57.806	54.294	40.212	43.169	50.593	32.582	51.895	39.82	50.089	49.95	52.976	52.697
55.834	57.13	55.192	46.136	57.808	54.297	40.232	43.171	50.597	32.584	51.897	39.822	50.091	49.955	52.979	52.699
55.837	57.134	55.196	46.139	57.81	54.3	40.252	43.173	50.6	32.587	51.898	39.824	50.092	49.959	52.981	52.701
55.84	57.137	55.2	46.142	57.812	54.303	40.272	43.176	50.604	32.59	51.899	39.826	50.094	49.964	52.983	52.702
55.842	57.141	55.203	46.145	57.815	54.307	40.292	43.178	50.607	32.592	51.901	39.828	50.096	49.969	52.985	52.704
55.845	57.144	55.207	46.148	57.817	54.31	40.312	43.18	50.61	32.595	51.902	39.83	50.098	49.973	52.987	52.706
55.847	57.148	55.211	46.151	57.819	54.313	40.332	43.183	50.614	32.597	51.904	39.832	50.099	49.978	52.989	52.708
55.85	57.152	55.215	46.154	57.821	54.316	40.352	43.185	50.617	32.6	51.905	39.834	50.101	49.982	52.992	52.71
55.852	57.155	55.219	46.157	57.823	54.319	40.372	43.187	50.62	32.602	51.906	39.836	50.103	49.987	52.994	52.711
55.855	57.159	55.223	46.16	57.826	54.323	40.392	43.19	50.624	32.605	51.908	39.838	50.104	49.992	52.996	52.713
55.858	57.163	55.227	46.164	57.828	54.326	40.412	43.192	50.627	32.608	51.909	39.84	50.106	49.996	52.998	52.715
55.86	57.166	55.231	46.167	57.83	54.329	40.432	43.195	50.631	32.61	51.911	39.842	50.108	50.001	53	52.717
55.863	57.17	55.234	46.17	57.832	54.332	40.452	43.197	50.634	32.613	51.912	39.844	50.11	50.005	53.002	52.718
55.865	57.173	55.238	46.173	57.834	54.335	40.471	43.199	50.637	32.615	51.913	39.846	50.111	50.01	53.004	52.72
55.868	57.177	55.242	46.176	57.837	54.338	40.491	43.202	50.641	32.618	51.915	39.848	50.113	50.015	53.007	52.722
55.871	57.181	55.246	46.179	57.839	54.342	40.511	43.204	50.644	32.62	51.916	39.85	50.115	50.019	53.009	52.724
55.873	57.184	55.25	46.182	57.841	54.345	40.531	43.206	50.647	32.623	51.918	39.852	50.116	50.024	53.011	52.725
55.876	57.188	55.254	46.185	57.843	54.348	40.551	43.209	50.651	32.625	51.919	39.854	50.118	50.028	53.013	52.727
55.878	57.192	55.258	46.188	57.845	54.351	40.57	43.211	50.654	32.628	51.92	39.856	50.12	50.033	53.015	52.729
55.881	57.195	55.262	46.191	57.848	54.354	40.59	43.213	50.657	32.631	51.922	39.857	50.122	50.038	53.017	52.731
55.883	57.199	55.265	46.194	57.85	54.358	40.61	43.216	50.661	32.633	51.923	39.859	50.123	50.042	53.019	52.732
55.886	57.202	55.269	46.198	57.852	54.361	40.63	43.218	50.664	32.636	51.925	39.861	50.125	50.047	53.022	52.734
55.889	57.206	55.273	46.201	57.854	54.364	40.649	43.22	50.668	32.638	51.926	39.863	50.127	50.051	53.024	52.736
55.891	57.21	55.277	46.204	57.856	54.367	40.669	43.223	50.671	32.641	51.927	39.865	50.128	50.056	53.026	52.738
55.894	57.213	55.281	46.207	57.859	54.37	40.689	43.225	50.674	32.643	51.929	39.867	50.13	50.06	53.028	52.739
55.896	57.217	55.285	46.21	57.861	54.373	40.708	43.227	50.678	32.646	51.93	39.869	50.132	50.065	53.03	52.741
55.899	57.22	55.289	46.213	57.863	54.377	40.728	43.23	50.681	32.649	51.932	39.871	50.133	50.07	53.032	52.743
55.901	57.224	55.292	46.216	57.865	54.38	40.748	43.232	50.684	32.651	51.933	39.873	50.135	50.074	53.034	52.745
55.904	57.228	55.296	46.219	57.867	54.383	40.767	43.234	50.688	32.654	51.934	39.875	50.137	50.079	53.037	52.746
55.907	57.231	55.3	46.222	57.87	54.386	40.787	43.237	50.691	32.656	51.936	39.877	50.139	50.083	53.039	52.748
55.909	57.235	55.304	46.225	57.872	54.389	40.806	43.239	50.694	32.659	51.937	39.879	50.14	50.088	53.041	52.75
55.912	57.238	55.308	46.228	57.874	54.393	40.826	43.241	50.698	32.661	51.938	39.881	50.142	50.093	53.043	52.751
55.914	57.242	55.312	46.232	57.876	54.396	40.845	43.244	50.701	32.664	51.94	39.883	50.144	50.097	53.045	52.753
55.917	57.246	55.316	46.235	57.878	54.399	40.865	43.246	50.704	32.666	51.941	39.885	50.145	50.102	53.047	52.755
55.919	57.249	55.319	46.238	57.881	54.402	40.884	43.249	50.708	32.669	51.943	39.887	50.147	50.106	53.049	52.757
55.922	57.253	55.323	46.241	57.883	54.405	40.904	43.251	50.711	32.672	51.944	39.889	50.149	50.111	53.052	52.758
55.924	57.256	55.327	46.244	57.885	54.408	40.923	43.253	50.715	32.674	51.945	39.891	50.151	50.115	53.054	52.76
55.927	57.26	55.331	46.247	57.887	54.412	40.943	43.256	50.718	32.677	51.947	39.892	50.152	50.12	53.056	52.762
55.93	57.263	55.335	46.25	57.889	54.415	40.962	43.258	50.721	32.679	51.948	39.894	50.154	50.125	53.058	52.764
55.932	57.267	55.339	46.253	57.892	54.418	40.981	43.26	50.725	32.682	51.95	39.896	50.156	50.129	53.06	52.765
55.935	57.271	55.342	46.256	57.894	54.421	41.001	43.263	50.728	32.684	51.951	39.898	50.157	50.134	53.062	52.767
55.937	57.274	55.346	46.259	57.896	54.424	41.02	43.265	50.731	32.687	51.952	39.9	50.159	50.138	53.064	52.769
55.94	57.278	55.35	46.262	57.898	54.427	41.039	43.267	50.735	32.689	51.954	39.902	50.161	50.143	53.067	52.771
55.942	57.281	55.354	46.265	57.9	54.431	41.059	43.27	50.738	32.692	51.955	39.904	50.162	50.147	53.069	52.772
55.945	57.285	55.358	46.269	57.903	54.434	41.078	43.272	50.741	32.695	51.956	39.906	50.164	50.152	53.071	52.774
55.947	57.289	55.362	46.272	57.905	54.437	41.097	43.274	50.745	32.697	51.958	39.908	50.166	50.156	53.073	52.776
55.95	57.292	55.365	46.275	57.907	54.44	41.116	43.277	50.748	32.7	51.959	39.91	50.167	50.161	53.075	52.778
55.953	57.296	55.369	46.278	57.909	54.443	41.136	43.279	50.751	32.702	51.961	39.912	50.169	50.166	53.077	52.779
55.955	57.299	55.373	46.281	57.911	54.446	41.155	43.281	50.755	32.705	51.962	39.914	50.171	50.17	53.079	52.781
55.958	57.303	55.377	46.284	57.913	54.45	41.174	43.284	50.758	32.707	51.963	39.916	50.173	50.175	53.081	52.783
55.96	57.306	55.381	46.287	57.916	54.453	41.193	43.286	50.761	32.71	51.965	39.918	50.174	50.179	53.084	52.784
55.963	57.31	55.385	46.29	57.918	54.456	41.212	43.288	50.765	32.712	51.966	39.92	50.176	50.184	53.086	52.786
55.965	57.314	55.388	46.293	57.92	54.459	41.231	43.291	50.768	32.715	51.968	39.922	50.178	50.188	53.088	52.788
55.968	57.317	55.392	46.296	57.922	54.462	41.251	43.293	50.771	32.718	51.969	39.923	50.179	50.193	53.09	52.79
55.97	57.321	55.396	46.299	57.924	54.465	41.27	43.295	50.775	32.72	51.97	39.925	50.181	50.197	53.092	52.791
55.973	57.324	55.4	46.302	57.927	54.469	41.289	43.298	50.778	32.723	51.972	39.927	50.183	50.202	53.094	52.793
55.975	57.328	55.404	46.306	57.929	54.472	41.308	43.3	50.781	32.725	51.973	39.929	50.184	50.206	53.096	52.795
55.978	57.331	55.407	46.309	57.931	54.475	41.327	43.302	50.785	32.728	51.974	39.931	50.186	50.211	53.099	52.797
55.98	57.335	55.411	46.312	57.933	54.478	41.346	43.305	50.788	32.73	51.976	39.933	50.188	50.215	53.101	52.798
55.983	57.338	55.415	46.315	57.935	54.481	41.365	43.307	50.791	32.733	51.977	39.935	50.19	50.22	53.103	52.8
55.986	57.342	55.419	46.318	57.938	54.484	41.384	43.309	50.795	32.735	51.979	39.937	50.191	50.225	53.105	52.802
55.988	57.346	55.423	46.321	57.94	54.488	41.403	43.312	50.798	32.738	51.98	39.939	50.193	50.229	53.107	52.803
55.991	57.349	55.426	46.324	57.942	54.491	41.422	43.314	50.801	32.74	51.981	39.941	50.195	50.234	53.109	52.805
55.993	57.353	55.43	46.327	57.944	54.494	41.441	43.316	50.805	32.743	51.983	39.943	50.196	50.238	53.111	52.807
55.996	57.356	55.434	46.33	57.946	54.497	41.46	43.319	50.808	32.746	51.984	39.945	50.198	50.243	53.113	52.809
55.998	57.36	55.438	46.333	57.948	54.5	41.478	43.321	50.811	32.748	51.985	39.947	50.2	50.247	53.116	52.81
56.001	57.363	55.442	46.336	57.951	54.503	41.497	43.323	50.815	32.751	51.987	39.949	50.201	50.252	53.118	52.812
56.003	57.367	55.445	46.339	57.953	54.507	41.516	43.326	50.818	32.753	51.988	39.95	50.203	50.256	53.12	52.814
56.006	57.37	55.449	46.343	57.955	54.51	41.535	43.328	50.821	32.756	51.99	39.952	50.205	50.261	53.122	52.816
56.008	57.374	55.453	46.346	57.957	54.513	41.554	43.33	50.825	32.758	51.991	39.954	50.206	50.265	53.124	52.817
56.011	57.377	55.457	46.349	57.959	54.516	41.573	43.333	50.828	32.761	51.992	39.956	50.208	50.27	53.126	52.819
56.013	57.381	55.461	46.352	57.962	54.519	41.591	43.335	50.831	32.763	51.994	39.958	50.21	50.274	53.128	52.821
56.016	57.385	55.464	46.355	57.964	54.522	41.61	43.337	50.835	32.766	51.995	39.96	50.212	50.279	53.13	52.822
56.018	57.388	55.468	46.358	57.966	54.526	41.629	43.34	50.838	32.768	51.996	39.962	50.213	50.283	53.133	52.824
56.021	57.392	55.472	46.361	57.968	54.529	41.648	43.342	50.841	32.771	51.998	39.964	50.215	50.288	53.135	52.826
56.023	57.395	55.476	46.364	57.97	54.532	41.666	43.344	50.844	32.774	51.999	39.966	50.217	50.292	53.137	52.828
56.026	57.399	55.48	46.367	57.973	54.535	41.685	43.347	50.848	32.776	52	39.968	50.218	50.297	53.139	52.829
56.029	57.402	55.483	46.37	57.975	54.538	41.704	43.349	50.851	32.779	52.002	39.97	50.22	50.301	53.141	52.831
56.031	57.406	55.487	46.373	57.977	54.541	41.722	43.351	50.854	32.781	52.003	39.972	50.222	50.306	53.143	52.833
56.034	57.409	55.491	46.376	57.979	54.545	41.741	43.354	50.858	32.784	52.005	39.974	50.223	50.31	53.145	52.834
56.036	57.413	55.495	46.379	57.981	54.548	41.759	43.356	50.861	32.786	52.006	39.975	50.225	50.315	53.147	52.836
56.039	57.416	55.499	46.383	57.983	54.551	41.778	43.358	50.864	32.789	52.007	39.977	50.227	50.319	53.15	52.838
56.041	57.42	55.502	46.386	57.986	54.554	41.797	43.361	50.868	32.791	52.009	39.979	50.228	50.324	53.152	52.84
56.044	57.423	55.506	46.389	57.988	54.557	41.815	43.363	50.871	32.794	52.01	39.981	50.23	50.328	53.154	52.841
56.046	57.427	55.51	46.392	57.99	54.56	41.834	43.365	50.874	32.796	52.011	39.983	50.232	50.333	53.156	52.843
56.049	57.43	55.514	46.395	57.992	54.563	41.852	43.368	50.878	32.799	52.013	39.985	50.233	50.337	53.158	52.845
56.051	57.434	55.517	46.398	57.994	54.567	41.871	43.37	50.881	32.802	52.014	39.987	50.235	50.342	53.16	52.846
56.054	57.437	55.521	46.401	57.997	54.57	41.889	43.373	50.884	32.804	52.015	39.989	50.237	50.346	53.162	52.848
56.056	57.441	55.525	46.404	57.999	54.573	41.908	43.375	50.887	32.807	52.017	39.991	50.238	50.351	53.164	52.85
56.059	57.444	55.529	46.407	58.001	54.576	41.926	43.377	50.891	32.809	52.018	39.993	50.24	50.355	53.167	52.852
56.061	57.448	55.533	46.41	58.003	54.579	41.945	43.38	50.894	32.812	52.02	39.995	50.242	50.36	53.169	52.853
56.064	57.451	55.536	46.413	58.005	54.582	41.963	43.382	50.897	32.814	52.021	39.997	50.244	50.364	53.171	52.855
56.066	57.455	55.54	46.416	58.007	54.586	41.981	43.384	50.901	32.817	52.022	39.998	50.245	50.369	53.173	52.857
56.069	57.458	55.544	46.419	58.01	54.589	42	43.387	50.904	32.819	52.024	40	50.247	50.373	53.175	52.858
56.071	57.462	55.548	46.423	58.012	54.592	42.018	43.389	50.907	32.822	52.025	40.002	50.249	50.378	53.177	52.86
56.074	57.465	55.551	46.426	58.014	54.595	42.036	43.391	50.911	32.824	52.026	40.004	50.25	50.382	53.179	52.862
56.076	57.469	55.555	46.429	58.016	54.598	42.055	43.393	50.914	32.827	52.028	40.006	50.252	50.387	53.181	52.864
56.079	57.472	55.559	46.432	58.018	54.601	42.073	43.396	50.917	32.829	52.029	40.008	50.254	50.391	53.183	52.865
56.081	57.476	55.563	46.435	58.021	54.604	42.091	43.398	50.92	32.832	52.03	40.01	50.255	50.396	53.186	52.867
56.084	57.479	55.566	46.438	58.023	54.608	42.11	43.4	50.924	32.835	52.032	40.012	50.257	50.4	53.188	52.869
56.086	57.483	55.57	46.441	58.025	54.611	42.128	43.403	50.927	32.837	52.033	40.014	50.259	50.405	53.19	52.87
56.089	57.486	55.574	46.444	58.027	54.614	42.146	43.405	50.93	32.84	52.035	40.016	50.26	50.409	53.192	52.872
56.091	57.49	55.578	46.447	58.029	54.617	42.164	43.407	50.934	32.842	52.036	40.018	50.262	50.414	53.194	52.874
56.094	57.493	55.581	46.45	58.031	54.62	42.182	43.41	50.937	32.845	52.037	40.019	50.264	50.418	53.196	52.875
56.096	57.497	55.585	46.453	58.034	54.623	42.201	43.412	50.94	32.847	52.039	40.021	50.265	50.423	53.198	52.877
56.099	57.5	55.589	46.456	58.036	54.626	42.219	43.414	50.943	32.85	52.04	40.023	50.267	50.427	53.2	52.879
56.101	57.504	55.593	46.459	58.038	54.63	42.237	43.417	50.947	32.852	52.041	40.025	50.269	50.432	53.202	52.881
56.104	57.507	55.597	46.463	58.04	54.633	42.255	43.419	50.95	32.855	52.043	40.027	50.27	50.436	53.205	52.882
56.106	57.511	55.6	46.466	58.042	54.636	42.273	43.421	50.953	32.857	52.044	40.029	50.272	50.441	53.207	52.884
56.109	57.514	55.604	46.469	58.044	54.639	42.291	43.424	50.957	32.86	52.045	40.031	50.274	50.445	53.209	52.886
56.111	57.518	55.608	46.472	58.047	54.642	42.309	43.426	50.96	32.862	52.047	40.033	50.275	50.45	53.211	52.887
56.114	57.521	55.611	46.475	58.049	54.645	42.327	43.428	50.963	32.865	52.048	40.035	50.277	50.454	53.213	52.889
56.116	57.525	55.615	46.478	58.051	54.648	42.345	43.431	50.966	32.867	52.049	40.037	50.279	50.458	53.215	52.891
56.119	57.528	55.619	46.481	58.053	54.652	42.363	43.433	50.97	32.87	52.051	40.038	50.28	50.463	53.217	52.892
56.121	57.532	55.623	46.484	58.055	54.655	42.381	43.435	50.973	32.873	52.052	40.04	50.282	50.467	53.219	52.894
56.124	57.535	55.626	46.487	58.058	54.658	42.399	43.438	50.976	32.875	52.054	40.042	50.284	50.472	53.221	52.896
56.126	57.539	55.63	46.49	58.06	54.661	42.417	43.44	50.979	32.878	52.055	40.044	50.285	50.476	53.224	52.897
56.129	57.542	55.634	46.493	58.062	54.664	42.435	43.442	50.983	32.88	52.056	40.046	50.287	50.481	53.226	52.899
56.131	57.546	55.638	46.496	58.064	54.667	42.453	43.445	50.986	32.883	52.058	40.048	50.289	50.485	53.228	52.901
56.134	57.549	55.641	46.499	58.066	54.67	42.471	43.447	50.989	32.885	52.059	40.05	50.29	50.49	53.23	52.903
56.136	57.553	55.645	46.502	58.068	54.674	42.489	43.449	50.993	32.888	52.06	40.052	50.292	50.494	53.232	52.904
56.139	57.556	55.649	46.506	58.071	54.677	42.507	43.452	50.996	32.89	52.062	40.054	50.294	50.499	53.234	52.906
56.141	57.56	55.653	46.509	58.073	54.68	42.525	43.454	50.999	32.893	52.063	40.056	50.295	50.503	53.236	52.908
56.144	57.563	55.656	46.512	58.075	54.683	42.543	43.456	51.002	32.895	52.064	40.057	50.297	50.507	53.238	52.909
56.146	57.567	55.66	46.515	58.077	54.686	42.56	43.459	51.006	32.898	52.066	40.059	50.299	50.512	53.24	52.911
56.148	57.57	55.664	46.518	58.079	54.689	42.578	43.461	51.009	32.9	52.067	40.061	50.3	50.516	53.243	52.913
56.151	57.573	55.668	46.521	58.081	54.692	42.596	43.463	51.012	32.903	52.068	40.063	50.302	50.521	53.245	52.914
56.153	57.577	55.671	46.524	58.084	54.696	42.614	43.466	51.015	32.905	52.07	40.065	50.304	50.525	53.247	52.916
56.156	57.58	55.675	46.527	58.086	54.699	42.632	43.468	51.019	32.908	52.071	40.067	50.306	50.53	53.249	52.918
56.158	57.584	55.679	46.53	58.088	54.702	42.649	43.47	51.022	32.91	52.072	40.069	50.307	50.534	53.251	52.919
56.161	57.587	55.682	46.533	58.09	54.705	42.667	43.473	51.025	32.913	52.074	40.071	50.309	50.539	53.253	52.921
56.163	57.591	55.686	46.536	58.092	54.708	42.685	43.475	51.029	32.915	52.075	40.073	50.311	50.543	53.255	52.923
56.166	57.594	55.69	46.539	58.094	54.711	42.702	43.477	51.032	32.918	52.076	40.075	50.312	50.547	53.257	52.925
56.168	57.598	55.694	46.542	58.097	54.714	42.72	43.48	51.035	32.921	52.078	40.076	50.314	50.552	53.259	52.926
56.171	57.601	55.697	46.545	58.099	54.718	42.738	43.482	51.038	32.923	52.079	40.078	50.316	50.556	53.262	52.928
56.173	57.605	55.701	46.549	58.101	54.721	42.755	43.484	51.042	32.926	52.08	40.08	50.317	50.561	53.264	52.93
56.176	57.608	55.705	46.552	58.103	54.724	42.773	43.487	51.045	32.928	52.082	40.082	50.319	50.565	53.266	52.931
56.178	57.611	55.708	46.555	58.105	54.727	42.791	43.489	51.048	32.931	52.083	40.084	50.321	50.57	53.268	52.933
56.181	57.615	55.712	46.558	58.108	54.73	42.808	43.491	51.051	32.933	52.085	40.086	50.322	50.574	53.27	52.935
56.183	57.618	55.716	46.561	58.11	54.733	42.826	43.494	51.055	32.936	52.086	40.088	50.324	50.579	53.272	52.936
56.186	57.622	55.72	46.564	58.112	54.736	42.843	43.496	51.058	32.938	52.087	40.09	50.326	50.583	53.274	52.938
56.188	57.625	55.723	46.567	58.114	54.739	42.861	43.498	51.061	32.941	52.089	40.092	50.327	50.587	53.276	52.94
56.19	57.629	55.727	46.57	58.116	54.743	42.878	43.501	51.064	32.943	52.09	40.093	50.329	50.592	53.278	52.941
56.193	57.632	55.731	46.573	58.118	54.746	42.896	43.503	51.068	32.946	52.091	40.095	50.33	50.596	53.28	52.943
56.195	57.636	55.734	46.576	58.121	54.749	42.913	43.505	51.071	32.948	52.093	40.097	50.332	50.601	53.283	52.945
56.198	57.639	55.738	46.579	58.123	54.752	42.931	43.508	51.074	32.951	52.094	40.099	50.334	50.605	53.285	52.946
56.2	57.642	55.742	46.582	58.125	54.755	42.948	43.51	51.077	32.953	52.095	40.101	50.335	50.609	53.287	52.948
56.203	57.646	55.746	46.585	58.127	54.758	42.966	43.512	51.081	32.956	52.097	40.103	50.337	50.614	53.289	52.95
56.205	57.649	55.749	46.588	58.129	54.761	42.983	43.514	51.084	32.958	52.098	40.105	50.339	50.618	53.291	52.951
56.208	57.653	55.753	46.591	58.131	54.764	43	43.517	51.087	32.961	52.099	40.107	50.34	50.623	53.293	52.953
56.21	57.656	55.757	46.595	58.134	54.768	43.018	43.519	51.09	32.963	52.101	40.109	50.342	50.627	53.295	52.955
56.213	57.66	55.76	46.598	58.136	54.771	43.035	43.521	51.094	32.966	52.102	40.11	50.344	50.632	53.297	52.956
56.215	57.663	55.764	46.601	58.138	54.774	43.052	43.524	51.097	32.968	52.103	40.112	50.345	50.636	53.299	52.958
56.218	57.666	55.768	46.604	58.14	54.777	43.07	43.526	51.1	32.971	52.105	40.114	50.347	50.64	53.301	52.96
56.22	57.67	55.771	46.607	58.142	54.78	43.087	43.528	51.103	32.973	52.106	40.116	50.349	50.645	53.304	52.961
56.222	57.673	55.775	46.61	58.144	54.783	43.104	43.531	51.107	32.976	52.107	40.118	50.35	50.649	53.306	52.963
56.225	57.677	55.779	46.613	58.147	54.786	43.122	43.533	51.11	32.979	52.109	40.12	50.352	50.654	53.308	52.965
56.227	57.68	55.782	46.616	58.149	54.789	43.139	43.535	51.113	32.981	52.11	40.122	50.354	50.658	53.31	52.966
56.23	57.684	55.786	46.619	58.151	54.793	43.156	43.538	51.116	32.984	52.111	40.124	50.355	50.662	53.312	52.968
56.232	57.687	55.79	46.622	58.153	54.796	43.173	43.54	51.119	32.986	52.113	40.125	50.357	50.667	53.314	52.97
56.235	57.69	55.794	46.625	58.155	54.799	43.191	43.542	51.123	32.989	52.114	40.127	50.359	50.671	53.316	52.971
56.237	57.694	55.797	46.628	58.157	54.802	43.208	43.545	51.126	32.991	52.115	40.129	50.36	50.676	53.318	52.973
56.24	57.697	55.801	46.631	58.16	54.805	43.225	43.547	51.129	32.994	52.117	40.131	50.362	50.68	53.32	52.975
56.242	57.701	55.805	46.634	58.162	54.808	43.242	43.549	51.132	32.996	52.118	40.133	50.364	50.684	53.322	52.976
56.244	57.704	55.808	46.637	58.164	54.811	43.259	43.552	51.136	32.999	52.119	40.135	50.365	50.689	53.324	52.978
56.247	57.707	55.812	46.64	58.166	54.814	43.276	43.554	51.139	33.001	52.121	40.137	50.367	50.693	53.327	52.98
56.249	57.711	55.816	46.644	58.168	54.818	43.293	43.556	51.142	33.004	52.122	40.139	50.369	50.698	53.329	52.981
56.252	57.714	55.819	46.647	58.17	54.821	43.311	43.559	51.145	33.006	52.123	40.14	50.37	50.702	53.331	52.983
56.254	57.718	55.823	46.65	58.173	54.824	43.328	43.561	51.149	33.009	52.125	40.142	50.372	50.706	53.333	52.985
56.257	57.721	55.827	46.653	58.175	54.827	43.345	43.563	51.152	33.011	52.126	40.144	50.374	50.711	53.335	52.986
56.259	57.724	55.83	46.656	58.177	54.83	43.362	43.566	51.155	33.014	52.127	40.146	50.375	50.715	53.337	52.988
56.262	57.728	55.834	46.659	58.179	54.833	43.379	43.568	51.158	33.016	52.129	40.148	50.377	50.72	53.339	52.99
56.264	57.731	55.838	46.662	58.181	54.836	43.396	43.57	51.161	33.019	52.13	40.15	50.379	50.724	53.341	52.991
56.266	57.735	55.841	46.665	58.183	54.839	43.413	43.572	51.165	33.021	52.131	40.152	50.38	50.728	53.343	52.993
56.269	57.738	55.845	46.668	58.186	54.843	43.43	43.575	51.168	33.024	52.133	40.154	50.382	50.733	53.345	52.995
56.271	57.741	55.849	46.671	58.188	54.846	43.447	43.577	51.171	33.026	52.134	40.155	50.384	50.737	53.347	52.996
56.274	57.745	55.852	46.674	58.19	54.849	43.464	43.579	51.174	33.029	52.135	40.157	50.385	50.741	53.35	52.998
56.276	57.748	55.856	46.677	58.192	54.852	43.48	43.582	51.178	33.031	52.137	40.159	50.387	50.746	53.352	53
56.279	57.752	55.86	46.68	58.194	54.855	43.497	43.584	51.181	33.034	52.138	40.161	50.388	50.75	53.354	53.001
56.281	57.755	55.863	46.683	58.196	54.858	43.514	43.586	51.184	33.036	52.139	40.163	50.39	50.755	53.356	53.003
56.283	57.758	55.867	46.686	58.198	54.861	43.531	43.589	51.187	33.039	52.141	40.165	50.392	50.759	53.358	53.005
56.286	57.762	55.871	46.689	58.201	54.864	43.548	43.591	51.19	33.041	52.142	40.167	50.393	50.763	53.36	53.006
56.288	57.765	55.874	46.692	58.203	54.867	43.565	43.593	51.194	33.044	52.143	40.168	50.395	50.768	53.362	53.008
56.291	57.769	55.878	46.696	58.205	54.871	43.582	43.596	51.197	33.046	52.145	40.17	50.397	50.772	53.364	53.01
56.293	57.772	55.882	46.699	58.207	54.874	43.598	43.598	51.2	33.049	52.146	40.172	50.398	50.776	53.366	53.011
56.296	57.775	55.885	46.702	58.209	54.877	43.615	43.6	51.203	33.051	52.147	40.174	50.4	50.781	53.368	53.013
56.298	57.779	55.889	46.705	58.211	54.88	43.632	43.603	51.206	33.054	52.149	40.176	50.402	50.785	53.37	53.015
56.3	57.782	55.893	46.708	58.214	54.883	43.649	43.605	51.21	33.056	52.15	40.178	50.403	50.79	53.372	53.016
56.303	57.786	55.896	46.711	58.216	54.886	43.665	43.607	51.213	33.059	52.151	40.18	50.405	50.794	53.375	53.018
56.305	57.789	55.9	46.714	58.218	54.889	43.682	43.609	51.216	33.061	52.152	40.182	50.407	50.798	53.377	53.02
56.308	57.792	55.903	46.717	58.22	54.892	43.699	43.612	51.219	33.064	52.154	40.183	50.408	50.803	53.379	53.021
56.31	57.796	55.907	46.72	58.222	54.895	43.716	43.614	51.223	33.066	52.155	40.185	50.41	50.807	53.381	53.023
56.313	57.799	55.911	46.723	58.224	54.899	43.732	43.616	51.226	33.069	52.156	40.187	50.412	50.811	53.383	53.025
56.315	57.802	55.914	46.726	58.227	54.902	43.749	43.619	51.229	33.071	52.158	40.189	50.413	50.816	53.385	53.026
56.317	57.806	55.918	46.729	58.229	54.905	43.766	43.621	51.232	33.074	52.159	40.191	50.415	50.82	53.387	53.028
56.32	57.809	55.922	46.732	58.231	54.908	43.782	43.623	51.235	33.076	52.16	40.193	50.417	50.824	53.389	53.03
56.322	57.812	55.925	46.735	58.233	54.911	43.799	43.626	51.239	33.079	52.162	40.195	50.418	50.829	53.391	53.031
56.325	57.816	55.929	46.738	58.235	54.914	43.815	43.628	51.242	33.081	52.163	40.196	50.42	50.833	53.393	53.033
56.327	57.819	55.933	46.741	58.237	54.917	43.832	43.63	51.245	33.084	52.164	40.198	50.421	50.838	53.395	53.035
56.329	57.823	55.936	46.744	58.24	54.92	43.849	43.633	51.248	33.086	52.166	40.2	50.423	50.842	53.397	53.036
56.332	57.826	55.94	46.748	58.242	54.923	43.865	43.635	51.251	33.089	52.167	40.202	50.425	50.846	53.4	53.038
56.334	57.829	55.944	46.751	58.244	54.927	43.882	43.637	51.255	33.091	52.168	40.204	50.426	50.851	53.402	53.039
56.337	57.833	55.947	46.754	58.246	54.93	43.898	43.64	51.258	33.094	52.17	40.206	50.428	50.855	53.404	53.041
56.339	57.836	55.951	46.757	58.248	54.933	43.915	43.642	51.261	33.096	52.171	40.208	50.43	50.859	53.406	53.043
56.341	57.839	55.954	46.76	58.25	54.936	43.931	43.644	51.264	33.099	52.172	40.209	50.431	50.864	53.408	53.044
56.344	57.843	55.958	46.763	58.252	54.939	43.948	43.646	51.267	33.101	52.174	40.211	50.433	50.868	53.41	53.046
56.346	57.846	55.962	46.766	58.255	54.942	43.964	43.649	51.271	33.104	52.175	40.213	50.435	50.872	53.412	53.048
56.349	57.849	55.965	46.769	58.257	54.945	43.98	43.651	51.274	33.106	52.176	40.215	50.436	50.877	53.414	53.049
56.351	57.853	55.969	46.772	58.259	54.948	43.997	43.653	51.277	33.109	52.178	40.217	50.438	50.881	53.416	53.051
56.354	57.856	55.973	46.775	58.261	54.951	44.013	43.656	51.28	33.111	52.179	40.219	50.44	50.885	53.418	53.053
56.356	57.86	55.976	46.778	58.263	54.954	44.03	43.658	51.283	33.114	52.18	40.221	50.441	50.89	53.42	53.054
56.358	57.863	55.98	46.781	58.265	54.958	44.046	43.66	51.286	33.116	52.181	40.222	50.443	50.894	53.422	53.056
56.361	57.866	55.983	46.784	58.268	54.961	44.062	43.663	51.29	33.119	52.183	40.224	50.444	50.898	53.424	53.058
56.363	57.87	55.987	46.787	58.27	54.964	44.079	43.665	51.293	33.121	52.184	40.226	50.446	50.903	53.427	53.059
56.366	57.873	55.991	46.79	58.272	54.967	44.095	43.667	51.296	33.124	52.185	40.228	50.448	50.907	53.429	53.061
56.368	57.876	55.994	46.793	58.274	54.97	44.111	43.67	51.299	33.126	52.187	40.23	50.449	50.911	53.431	53.062
56.37	57.88	55.998	46.796	58.276	54.973	44.128	43.672	51.302	33.129	52.188	40.232	50.451	50.916	53.433	53.064
56.373	57.883	56.001	46.799	58.278	54.976	44.144	43.674	51.306	33.131	52.189	40.234	50.453	50.92	53.435	53.066
56.375	57.886	56.005	46.803	58.28	54.979	44.16	43.676	51.309	33.134	52.191	40.235	50.454	50.924	53.437	53.067
56.378	57.89	56.009	46.806	58.283	54.982	44.176	43.679	51.312	33.136	52.192	40.237	50.456	50.929	53.439	53.069
56.38	57.893	56.012	46.809	58.285	54.985	44.193	43.681	51.315	33.139	52.193	40.239	50.458	50.933	53.441	53.071
56.382	57.896	56.016	46.812	58.287	54.989	44.209	43.683	51.318	33.141	52.195	40.241	50.459	50.937	53.443	53.072
56.385	57.9	56.02	46.815	58.289	54.992	44.225	43.686	51.322	33.144	52.196	40.243	50.461	50.942	53.445	53.074
56.387	57.903	56.023	46.818	58.291	54.995	44.241	43.688	51.325	33.146	52.197	40.245	50.462	50.946	53.447	53.076
56.389	57.906	56.027	46.821	58.293	54.998	44.257	43.69	51.328	33.149	52.199	40.246	50.464	50.95	53.449	53.077
56.392	57.91	56.03	46.824	58.296	55.001	44.273	43.693	51.331	33.151	52.2	40.248	50.466	50.955	53.451	53.079
56.394	57.913	56.034	46.827	58.298	55.004	44.29	43.695	51.334	33.154	52.201	40.25	50.467	50.959	53.453	53.08
56.397	57.916	56.038	46.83	58.3	55.007	44.306	43.697	51.337	33.156	52.202	40.252	50.469	50.963	53.456	53.082
56.399	57.92	56.041	46.833	58.302	55.01	44.322	43.7	51.341	33.159	52.204	40.254	50.471	50.968	53.458	53.084
56.401	57.923	56.045	46.836	58.304	55.013	44.338	43.702	51.344	33.161	52.205	40.256	50.472	50.972	53.46	53.085
56.404	57.926	56.048	46.839	58.306	55.016	44.354	43.704	51.347	33.164	52.206	40.258	50.474	50.976	53.462	53.087
56.406	57.93	56.052	46.842	58.308	55.019	44.37	43.706	51.35	33.166	52.208	40.259	50.476	50.98	53.464	53.089
56.409	57.933	56.056	46.845	58.311	55.023	44.386	43.709	51.353	33.169	52.209	40.261	50.477	50.985	53.466	53.09
56.411	57.936	56.059	46.848	58.313	55.026	44.402	43.711	51.356	33.171	52.21	40.263	50.479	50.989	53.468	53.092
56.413	57.94	56.063	46.851	58.315	55.029	44.418	43.713	51.36	33.174	52.212	40.265	50.48	50.993	53.47	53.094
56.416	57.943	56.066	46.854	58.317	55.032	44.434	43.716	51.363	33.176	52.213	40.267	50.482	50.998	53.472	53.095
56.418	57.946	56.07	46.857	58.319	55.035	44.45	43.718	51.366	33.179	52.214	40.269	50.484	51.002	53.474	53.097
56.42	57.949	56.074	46.86	58.321	55.038	44.466	43.72	51.369	33.181	52.216	40.27	50.485	51.006	53.476	53.098
56.423	57.953	56.077	46.864	58.324	55.041	44.482	43.723	51.372	33.184	52.217	40.272	50.487	51.011	53.478	53.1
56.425	57.956	56.081	46.867	58.326	55.044	44.498	43.725	51.375	33.186	52.218	40.274	50.489	51.015	53.48	53.102
56.428	57.959	56.084	46.87	58.328	55.047	44.514	43.727	51.379	33.189	52.219	40.276	50.49	51.019	53.482	53.103
56.43	57.963	56.088	46.873	58.33	55.05	44.53	43.729	51.382	33.191	52.221	40.278	50.492	51.024	53.485	53.105
56.432	57.966	56.091	46.876	58.332	55.053	44.545	43.732	51.385	33.194	52.222	40.28	50.493	51.028	53.487	53.107
56.435	57.969	56.095	46.879	58.334	55.057	44.561	43.734	51.388	33.196	52.223	40.281	50.495	51.032	53.489	53.108
56.437	57.973	56.099	46.882	58.336	55.06	44.577	43.736	51.391	33.199	52.225	40.283	50.497	51.036	53.491	53.11
56.439	57.976	56.102	46.885	58.339	55.063	44.593	43.739	51.394	33.201	52.226	40.285	50.498	51.041	53.493	53.111
56.442	57.979	56.106	46.888	58.341	55.066	44.609	43.741	51.398	33.204	52.227	40.287	50.5	51.045	53.495	53.113
56.444	57.983	56.109	46.891	58.343	55.069	44.625	43.743	51.401	33.206	52.229	40.289	50.502	51.049	53.497	53.115
56.447	57.986	56.113	46.894	58.345	55.072	44.64	43.746	51.404	33.209	52.23	40.291	50.503	51.054	53.499	53.116
56.449	57.989	56.117	46.897	58.347	55.075	44.656	43.748	51.407	33.211	52.231	40.292	50.505	51.058	53.501	53.118
56.451	57.992	56.12	46.9	58.349	55.078	44.672	43.75	51.41	33.214	52.232	40.294	50.506	51.062	53.503	53.12
56.454	57.996	56.124	46.903	58.351	55.081	44.688	43.752	51.413	33.216	52.234	40.296	50.508	51.066	53.505	53.121
56.456	57.999	56.127	46.906	58.354	55.084	44.703	43.755	51.416	33.219	52.235	40.298	50.51	51.071	53.507	53.123
56.458	58.002	56.131	46.909	58.356	55.087	44.719	43.757	51.42	33.221	52.236	40.3	50.511	51.075	53.509	53.124
56.461	58.006	56.134	46.912	58.358	55.091	44.735	43.759	51.423	33.224	52.238	40.302	50.513	51.079	53.511	53.126
56.463	58.009	56.138	46.915	58.36	55.094	44.75	43.762	51.426	33.226	52.239	40.303	50.515	51.084	53.513	53.128
56.466	58.012	56.142	46.918	58.362	55.097	44.766	43.764	51.429	33.229	52.24	40.305	50.516	51.088	53.515	53.129
56.468	58.015	56.145	46.921	58.364	55.1	44.782	43.766	51.432	33.231	52.242	40.307	50.518	51.092	53.518	53.131
56.47	58.019	56.149	46.924	58.366	55.103	44.797	43.769	51.435	33.234	52.243	40.309	50.519	51.096	53.52	53.132
56.473	58.022	56.152	46.928	58.369	55.106	44.813	43.771	51.439	33.236	52.244	40.311	50.521	51.101	53.522	53.134
56.475	58.025	56.156	46.931	58.371	55.109	44.829	43.773	51.442	33.239	52.245	40.313	50.523	51.105	53.524	53.136
56.477	58.029	56.159	46.934	58.373	55.112	44.844	43.775	51.445	33.241	52.247	40.314	50.524	51.109	53.526	53.137
56.48	58.032	56.163	46.937	58.375	55.115	44.86	43.778	51.448	33.244	52.248	40.316	50.526	51.113	53.528	53.139
56.482	58.035	56.166	46.94	58.377	55.118	44.875	43.78	51.451	33.246	52.249	40.318	50.528	51.118	53.53	53.141
56.484	58.038	56.17	46.943	58.379	55.121	44.891	43.782	51.454	33.248	52.251	40.32	50.529	51.122	53.532	53.142
56.487	58.042	56.174	46.946	58.381	55.124	44.906	43.785	51.457	33.251	52.252	40.322	50.531	51.126	53.534	53.144
56.489	58.045	56.177	46.949	58.384	55.127	44.922	43.787	51.461	33.253	52.253	40.324	50.532	51.131	53.536	53.145
56.491	58.048	56.181	46.952	58.386	55.131	44.937	43.789	51.464	33.256	52.254	40.325	50.534	51.135	53.538	53.147
56.494	58.052	56.184	46.955	58.388	55.134	44.953	43.792	51.467	33.258	52.256	40.327	50.536	51.139	53.54	53.149
56.496	58.055	56.188	46.958	58.39	55.137	44.968	43.794	51.47	33.261	52.257	40.329	50.537	51.143	53.542	53.15
56.499	58.058	56.191	46.961	58.392	55.14	44.984	43.796	51.473	33.263	52.258	40.331	50.539	51.148	53.544	53.152
56.501	58.061	56.195	46.964	58.394	55.143	44.999	43.798	51.476	33.266	52.26	40.333	50.541	51.152	53.546	53.153
56.503	58.065	56.198	46.967	58.396	55.146	45.015	43.801	51.479	33.268	52.261	40.335	50.542	51.156	53.548	53.155
56.506	58.068	56.202	46.97	58.399	55.149	45.03	43.803	51.482	33.271	52.262	40.336	50.544	51.16	53.55	53.157
56.508	58.071	56.206	46.973	58.401	55.152	45.045	43.805	51.486	33.273	52.264	40.338	50.545	51.165	53.552	53.158
56.51	58.074	56.209	46.976	58.403	55.155	45.061	43.808	51.489	33.276	52.265	40.34	50.547	51.169	53.555	53.16
56.513	58.078	56.213	46.979	58.405	55.158	45.076	43.81	51.492	33.278	52.266	40.342	50.549	51.173	53.557	53.161
56.515	58.081	56.216	46.982	58.407	55.161	45.091	43.812	51.495	33.281	52.267	40.344	50.55	51.177	53.559	53.163
56.517	58.084	56.22	46.985	58.409	55.164	45.107	43.815	51.498	33.283	52.269	40.345	50.552	51.182	53.561	53.165
56.52	58.088	56.223	46.988	58.411	55.167	45.122	43.817	51.501	33.286	52.27	40.347	50.553	51.186	53.563	53.166
56.522	58.091	56.227	46.991	58.414	55.171	45.137	43.819	51.504	33.288	52.271	40.349	50.555	51.19	53.565	53.168
56.524	58.094	56.23	46.994	58.416	55.174	45.153	43.821	51.508	33.291	52.273	40.351	50.557	51.194	53.567	53.17
56.527	58.097	56.234	46.998	58.418	55.177	45.168	43.824	51.511	33.293	52.274	40.353	50.558	51.199	53.569	53.171
56.529	58.101	56.237	47.001	58.42	55.18	45.183	43.826	51.514	33.296	52.275	40.355	50.56	51.203	53.571	53.173
56.531	58.104	56.241	47.004	58.422	55.183	45.198	43.828	51.517	33.298	52.276	40.356	50.562	51.207	53.573	53.174
56.534	58.107	56.244	47.007	58.424	55.186	45.214	43.831	51.52	33.301	52.278	40.358	50.563	51.211	53.575	53.176
56.536	58.11	56.248	47.01	58.426	55.189	45.229	43.833	51.523	33.303	52.279	40.36	50.565	51.216	53.577	53.178
56.538	58.114	56.252	47.013	58.429	55.192	45.244	43.835	51.526	33.305	52.28	40.362	50.566	51.22	53.579	53.179
56.541	58.117	56.255	47.016	58.431	55.195	45.259	43.837	51.529	33.308	52.282	40.364	50.568	51.224	53.581	53.181
56.543	58.12	56.259	47.019	58.433	55.198	45.274	43.84	51.533	33.31	52.283	40.365	50.57	51.228	53.583	53.182
56.545	58.123	56.262	47.022	58.435	55.201	45.289	43.842	51.536	33.313	52.284	40.367	50.571	51.233	53.585	53.184
56.548	58.127	56.266	47.025	58.437	55.204	45.305	43.844	51.539	33.315	52.285	40.369	50.573	51.237	53.587	53.186
56.55	58.13	56.269	47.028	58.439	55.207	45.32	43.847	51.542	33.318	52.287	40.371	50.574	51.241	53.589	53.187
56.552	58.133	56.273	47.031	58.441	55.21	45.335	43.849	51.545	33.32	52.288	40.373	50.576	51.245	53.591	53.189
56.555	58.136	56.276	47.034	58.444	55.214	45.35	43.851	51.548	33.323	52.289	40.374	50.578	51.249	53.593	53.19
56.557	58.14	56.28	47.037	58.446	55.217	45.365	43.854	51.551	33.325	52.291	40.376	50.579	51.254	53.596	53.192
56.559	58.143	56.283	47.04	58.448	55.22	45.38	43.856	51.554	33.328	52.292	40.378	50.581	51.258	53.598	53.194
56.562	58.146	56.287	47.043	58.45	55.223	45.395	43.858	51.557	33.33	52.293	40.38	50.583	51.262	53.6	53.195
56.564	58.149	56.29	47.046	58.452	55.226	45.41	43.86	51.561	33.333	52.294	40.382	50.584	51.266	53.602	53.197
56.566	58.152	56.294	47.049	58.454	55.229	45.425	43.863	51.564	33.335	52.296	40.384	50.586	51.271	53.604	53.198
56.569	58.156	56.297	47.052	58.456	55.232	45.44	43.865	51.567	33.338	52.297	40.385	50.587	51.275	53.606	53.2
56.571	58.159	56.301	47.055	58.459	55.235	45.455	43.867	51.57	33.34	52.298	40.387	50.589	51.279	53.608	53.201
56.573	58.162	56.304	47.058	58.461	55.238	45.47	43.87	51.573	33.343	52.299	40.389	50.591	51.283	53.61	53.203
56.576	58.165	56.308	47.061	58.463	55.241	45.485	43.872	51.576	33.345	52.301	40.391	50.592	51.288	53.612	53.205
56.578	58.169	56.311	47.064	58.465	55.244	45.5	43.874	51.579	33.348	52.302	40.393	50.594	51.292	53.614	53.206
56.58	58.172	56.315	47.067	58.467	55.247	45.515	43.876	51.582	33.35	52.303	40.394	50.595	51.296	53.616	53.208
56.583	58.175	56.318	47.07	58.469	55.25	45.53	43.879	51.585	33.352	52.305	40.396	50.597	51.3	53.618	53.209
56.585	58.178	56.322	47.073	58.471	55.253	45.545	43.881	51.589	33.355	52.306	40.398	50.599	51.304	53.62	53.211
56.587	58.182	56.325	47.077	58.473	55.256	45.56	43.883	51.592	33.357	52.307	40.4	50.6	51.309	53.622	53.213
56.59	58.185	56.329	47.08	58.476	55.259	45.574	43.886	51.595	33.36	52.308	40.402	50.602	51.313	53.624	53.214
56.592	58.188	56.332	47.083	58.478	55.263	45.589	43.888	51.598	33.362	52.31	40.403	50.603	51.317	53.626	53.216
56.594	58.191	56.336	47.086	58.48	55.266	45.604	43.89	51.601	33.365	52.311	40.405	50.605	51.321	53.628	53.217
56.597	58.194	56.339	47.089	58.482	55.269	45.619	43.892	51.604	33.367	52.312	40.407	50.607	51.325	53.63	53.219
56.599	58.198	56.343	47.092	58.484	55.272	45.634	43.895	51.607	33.37	52.314	40.409	50.608	51.33	53.632	53.221
56.601	58.201	56.346	47.095	58.486	55.275	45.649	43.897	51.61	33.372	52.315	40.411	50.61	51.334	53.634	53.222
56.604	58.204	56.35	47.098	58.488	55.278	45.663	43.899	51.613	33.375	52.316	40.412	50.611	51.338	53.636	53.224
56.606	58.207	56.353	47.101	58.491	55.281	45.678	43.902	51.616	33.377	52.317	40.414	50.613	51.342	53.638	53.225
56.608	58.21	56.357	47.104	58.493	55.284	45.693	43.904	51.62	33.38	52.319	40.416	50.615	51.346	53.64	53.227
56.61	58.214	56.36	47.107	58.495	55.287	45.708	43.906	51.623	33.382	52.32	40.418	50.616	51.351	53.642	53.228
56.613	58.217	56.364	47.11	58.497	55.29	45.722	43.908	51.626	33.385	52.321	40.42	50.618	51.355	53.645	53.23
56.615	58.22	56.367	47.113	58.499	55.293	45.737	43.911	51.629	33.387	52.322	40.421	50.619	51.359	53.647	53.232
56.617	58.223	56.371	47.116	58.501	55.296	45.752	43.913	51.632	33.389	52.324	40.423	50.621	51.363	53.649	53.233
56.62	58.227	56.374	47.119	58.503	55.299	45.766	43.915	51.635	33.392	52.325	40.425	50.623	51.367	53.651	53.235
56.622	58.23	56.378	47.122	58.505	55.302	45.781	43.918	51.638	33.394	52.326	40.427	50.624	51.372	53.653	53.236
56.624	58.233	56.381	47.125	58.508	55.305	45.796	43.92	51.641	33.397	52.328	40.429	50.626	51.376	53.655	53.238
56.627	58.236	56.385	47.128	58.51	55.308	45.81	43.922	51.644	33.399	52.329	40.43	50.627	51.38	53.657	53.24
56.629	58.239	56.388	47.131	58.512	55.311	45.825	43.924	51.647	33.402	52.33	40.432	50.629	51.384	53.659	53.241
56.631	58.243	56.392	47.134	58.514	55.315	45.839	43.927	51.65	33.404	52.331	40.434	50.631	51.388	53.661	53.243
56.634	58.246	56.395	47.137	58.516	55.318	45.854	43.929	51.654	33.407	52.333	40.436	50.632	51.393	53.663	53.244
56.636	58.249	56.399	47.14	58.518	55.321	45.869	43.931	51.657	33.409	52.334	40.438	50.634	51.397	53.665	53.246
56.638	58.252	56.402	47.143	58.52	55.324	45.883	43.934	51.66	33.412	52.335	40.439	50.635	51.401	53.667	53.247
56.64	58.255	56.406	47.146	58.522	55.327	45.898	43.936	51.663	33.414	52.336	40.441	50.637	51.405	53.669	53.249
56.643	58.258	56.409	47.149	58.525	55.33	45.912	43.938	51.666	33.417	52.338	40.443	50.639	51.409	53.671	53.251
56.645	58.262	56.413	47.152	58.527	55.333	45.927	43.94	51.669	33.419	52.339	40.445	50.64	51.414	53.673	53.252
56.647	58.265	56.416	47.155	58.529	55.336	45.941	43.943	51.672	33.421	52.34	40.447	50.642	51.418	53.675	53.254
56.65	58.268	56.42	47.158	58.531	55.339	45.956	43.945	51.675	33.424	52.341	40.448	50.643	51.422	53.677	53.255
56.652	58.271	56.423	47.161	58.533	55.342	45.97	43.947	51.678	33.426	52.343	40.45	50.645	51.426	53.679	53.257
56.654	58.274	56.427	47.164	58.535	55.345	45.985	43.95	51.681	33.429	52.344	40.452	50.647	51.43	53.681	53.259
56.657	58.278	56.43	47.168	58.537	55.348	45.999	43.952	51.684	33.431	52.345	40.454	50.648	51.434	53.683	53.26
56.659	58.281	56.433	47.171	58.54	55.351	46.014	43.954	51.687	33.434	52.347	40.456	50.65	51.439	53.685	53.262
56.661	58.284	56.437	47.174	58.542	55.354	46.028	43.956	51.69	33.436	52.348	40.457	50.651	51.443	53.687	53.263
56.663	58.287	56.44	47.177	58.544	55.357	46.042	43.959	51.694	33.439	52.349	40.459	50.653	51.447	53.689	53.265
56.666	58.29	56.444	47.18	58.546	55.36	46.057	43.961	51.697	33.441	52.35	40.461	50.655	51.451	53.691	53.266
56.668	58.294	56.447	47.183	58.548	55.363	46.071	43.963	51.7	33.444	52.352	40.463	50.656	51.455	53.693	53.268
56.67	58.297	56.451	47.186	58.55	55.366	46.086	43.966	51.703	33.446	52.353	40.464	50.658	51.459	53.695	53.27
56.673	58.3	56.454	47.189	58.552	55.369	46.1	43.968	51.706	33.448	52.354	40.466	50.659	51.464	53.697	53.271
56.675	58.303	56.458	47.192	58.554	55.372	46.114	43.97	51.709	33.451	52.355	40.468	50.661	51.468	53.699	53.273
56.66	58.29	56.447	47.172	58.545	55.354	46.104	43.963	51.688	33.441	52.349	40.459	50.653	51.461	53.693	53.261
56.645	58.278	56.437	47.152	58.536	55.337	46.094	43.956	51.668	33.431	52.343	40.45	50.646	51.454	53.686	53.25
56.63	58.265	56.427	47.132	58.527	55.319	46.083	43.949	51.647	33.421	52.336	40.441	50.638	51.447	53.68	53.239
56.615	58.253	56.417	47.112	58.518	55.301	46.073	43.942	51.626	33.411	52.33	40.431	50.631	51.44	53.673	53.227
56.6	58.24	56.407	47.092	58.508	55.283	46.063	43.935	51.606	33.402	52.324	40.422	50.623	51.433	53.667	53.216
56.585	58.227	56.396	47.072	58.499	55.265	46.052	43.928	51.585	33.392	52.317	40.413	50.615	51.426	53.66	53.205
56.57	58.215	56.386	47.052	58.49	55.247	46.042	43.921	51.564	33.382	52.311	40.404	50.608	51.419	53.654	53.193
56.555	58.202	56.376	47.032	58.481	55.229	46.032	43.914	51.544	33.372	52.305	40.395	50.6	51.412	53.647	53.182
56.54	58.19	56.366	47.012	58.472	55.211	46.022	43.907	51.523	33.362	52.298	40.386	50.593	51.405	53.641	53.171
56.525	58.177	56.356	46.992	58.463	55.194	46.011	43.9	51.503	33.352	52.292	40.376	50.585	51.398	53.634	53.16
56.51	58.164	56.345	46.973	58.453	55.176	46.001	43.893	51.482	33.342	52.286	40.367	50.578	51.391	53.628	53.148
56.495	58.152	56.335	46.953	58.444	55.158	45.991	43.887	51.462	33.333	52.28	40.358	50.57	51.384	53.621	53.137
56.48	58.139	56.325	46.933	58.435	55.14	45.981	43.88	51.441	33.323	52.273	40.349	50.562	51.377	53.615	53.126
56.466	58.127	56.315	46.913	58.426	55.123	45.97	43.873	51.421	33.313	52.267	40.34	50.555	51.37	53.608	53.115
56.451	58.114	56.305	46.894	58.417	55.105	45.96	43.866	51.4	33.303	52.261	40.331	50.547	51.363	53.602	53.103
56.436	58.102	56.294	46.874	58.408	55.087	45.95	43.859	51.38	33.293	52.254	40.321	50.54	51.356	53.595	53.092
56.421	58.089	56.284	46.854	58.398	55.07	45.94	43.852	51.36	33.283	52.248	40.312	50.532	51.35	53.589	53.081
56.406	58.077	56.274	46.834	58.389	55.052	45.93	43.845	51.339	33.274	52.242	40.303	50.525	51.343	53.582	53.069
56.391	58.064	56.264	46.815	58.38	55.034	45.919	43.838	51.319	33.264	52.235	40.294	50.517	51.336	53.576	53.058
56.376	58.052	56.254	46.795	58.371	55.017	45.909	43.831	51.299	33.254	52.229	40.285	50.509	51.329	53.569	53.047
56.361	58.039	56.244	46.776	58.362	54.999	45.899	43.824	51.278	33.244	52.223	40.276	50.502	51.322	53.563	53.036
56.347	58.027	56.234	46.756	58.353	54.982	45.889	43.817	51.258	33.234	52.216	40.267	50.494	51.315	53.556	53.024
56.332	58.014	56.223	46.736	58.344	54.964	45.879	43.81	51.238	33.225	52.21	40.258	50.487	51.308	53.55	53.013
56.317	58.002	56.213	46.717	58.334	54.947	45.869	43.803	51.217	33.215	52.204	40.249	50.479	51.301	53.543	53.002
56.302	57.989	56.203	46.697	58.325	54.929	45.858	43.797	51.197	33.205	52.198	40.239	50.472	51.294	53.537	52.991
56.287	57.977	56.193	46.678	58.316	54.912	45.848	43.79	51.177	33.195	52.191	40.23	50.464	51.287	53.53	52.98
56.272	57.964	56.183	46.658	58.307	54.894	45.838	43.783	51.157	33.186	52.185	40.221	50.457	51.28	53.524	52.968
56.257	57.952	56.173	46.639	58.298	54.877	45.828	43.776	51.137	33.176	52.179	40.212	50.449	51.274	53.517	52.957
56.243	57.939	56.163	46.619	58.289	54.859	45.818	43.769	51.116	33.166	52.172	40.203	50.441	51.267	53.511	52.946
56.228	57.927	56.153	46.6	58.28	54.842	45.808	43.762	51.096	33.156	52.166	40.194	50.434	51.26	53.504	52.935
56.213	57.914	56.142	46.581	58.271	54.825	45.798	43.755	51.076	33.147	52.16	40.185	50.426	51.253	53.498	52.923
56.198	57.902	56.132	46.561	58.262	54.807	45.787	43.748	51.056	33.137	52.153	40.176	50.419	51.246	53.492	52.912
56.183	57.89	56.122	46.542	58.252	54.79	45.777	43.742	51.036	33.127	52.147	40.167	50.411	51.239	53.485	52.901
56.169	57.877	56.112	46.523	58.243	54.773	45.767	43.735	51.016	33.117	52.141	40.158	50.404	51.232	53.479	52.89
56.154	57.865	56.102	46.503	58.234	54.755	45.757	43.728	50.996	33.108	52.135	40.148	50.396	51.225	53.472	52.879
56.139	57.852	56.092	46.484	58.225	54.738	45.747	43.721	50.976	33.098	52.128	40.139	50.389	51.218	53.466	52.868
56.124	57.84	56.082	46.465	58.216	54.721	45.737	43.714	50.956	33.088	52.122	40.13	50.381	51.212	53.459	52.856
56.11	57.827	56.072	46.445	58.207	54.704	45.727	43.707	50.936	33.078	52.116	40.121	50.374	51.205	53.453	52.845
56.095	57.815	56.062	46.426	58.198	54.686	45.717	43.7	50.916	33.069	52.109	40.112	50.366	51.198	53.446	52.834
56.08	57.803	56.052	46.407	58.189	54.669	45.707	43.694	50.896	33.059	52.103	40.103	50.359	51.191	53.44	52.823
56.065	57.79	56.042	46.388	58.18	54.652	45.697	43.687	50.876	33.049	52.097	40.094	50.351	51.184	53.433	52.812
56.051	57.778	56.032	46.369	58.171	54.635	45.687	43.68	50.856	33.04	52.091	40.085	50.344	51.177	53.427	52.8
56.036	57.766	56.022	46.35	58.162	54.618	45.677	43.673	50.836	33.03	52.084	40.076	50.336	51.17	53.421	52.789
56.021	57.753	56.012	46.33	58.153	54.601	45.667	43.666	50.816	33.02	52.078	40.067	50.328	51.164	53.414	52.778
56.007	57.741	56.001	46.311	58.144	54.583	45.657	43.659	50.797	33.011	52.072	40.058	50.321	51.157	53.408	52.767
55.992	57.728	55.991	46.292	58.135	54.566	45.647	43.652	50.777	33.001	52.066	40.049	50.313	51.15	53.401	52.756
55.977	57.716	55.981	46.273	58.126	54.549	45.637	43.646	50.757	32.991	52.059	40.04	50.306	51.143	53.395	52.745
55.962	57.704	55.971	46.254	58.117	54.532	45.627	43.639	50.737	32.982	52.053	40.031	50.298	51.136	53.388	52.734
55.948	57.691	55.961	46.235	58.107	54.515	45.617	43.632	50.717	32.972	52.047	40.022	50.291	51.129	53.382	52.722
55.933	57.679	55.951	46.216	58.098	54.498	45.607	43.625	50.698	32.962	52.04	40.013	50.283	51.123	53.375	52.711
55.918	57.667	55.941	46.197	58.089	54.481	45.597	43.618	50.678	32.953	52.034	40.004	50.276	51.116	53.369	52.7
55.904	57.654	55.931	46.178	58.08	54.464	45.587	43.612	50.658	32.943	52.028	39.995	50.268	51.109	53.363	52.689
55.889	57.642	55.921	46.159	58.071	54.447	45.577	43.605	50.638	32.933	52.022	39.986	50.261	51.102	53.356	52.678
55.874	57.63	55.911	46.14	58.062	54.43	45.567	43.598	50.619	32.924	52.015	39.977	50.253	51.095	53.35	52.667
55.86	57.617	55.901	46.121	58.053	54.414	45.557	43.591	50.599	32.914	52.009	39.967	50.246	51.089	53.343	52.656
55.845	57.605	55.891	46.103	58.044	54.397	45.547	43.584	50.579	32.904	52.003	39.958	50.238	51.082	53.337	52.645
55.83	57.593	55.881	46.084	58.035	54.38	45.537	43.578	50.56	32.895	51.997	39.949	50.231	51.075	53.33	52.633
55.816	57.581	55.871	46.065	58.026	54.363	45.527	43.571	50.54	32.885	51.99	39.94	50.223	51.068	53.324	52.622
55.801	57.568	55.861	46.046	58.017	54.346	45.517	43.564	50.521	32.876	51.984	39.931	50.216	51.061	53.318	52.611
55.787	57.556	55.851	46.027	58.008	54.329	45.507	43.557	50.501	32.866	51.978	39.922	50.208	51.054	53.311	52.6
55.772	57.544	55.841	46.009	57.999	54.313	45.497	43.55	50.482	32.856	51.972	39.913	50.201	51.048	53.305	52.589
55.757	57.532	55.832	45.99	57.99	54.296	45.487	43.544	50.462	32.847	51.965	39.904	50.193	51.041	53.298	52.578
55.743	57.519	55.822	45.971	57.981	54.279	45.477	43.537	50.442	32.837	51.959	39.895	50.186	51.034	53.292	52.567
55.728	57.507	55.812	45.952	57.972	54.262	45.468	43.53	50.423	32.828	51.953	39.886	50.179	51.027	53.285	52.556
55.714	57.495	55.802	45.934	57.963	54.246	45.458	43.523	50.404	32.818	51.947	39.877	50.171	51.021	53.279	52.545
55.699	57.483	55.792	45.915	57.954	54.229	45.448	43.517	50.384	32.808	51.94	39.868	50.164	51.014	53.273	52.534
55.684	57.47	55.782	45.896	57.945	54.212	45.438	43.51	50.365	32.799	51.934	39.859	50.156	51.007	53.266	52.523
55.67	57.458	55.772	45.878	57.936	54.196	45.428	43.503	50.345	32.789	51.928	39.85	50.149	51	53.26	52.512
55.655	57.446	55.762	45.859	57.927	54.179	45.418	43.496	50.326	32.78	51.922	39.842	50.141	50.993	53.253	52.5
55.641	57.434	55.752	45.84	57.918	54.162	45.408	43.49	50.306	32.77	51.915	39.833	50.134	50.987	53.247	52.489
55.626	57.421	55.742	45.822	57.909	54.146	45.398	43.483	50.287	32.761	51.909	39.824	50.126	50.98	53.241	52.478
55.612	57.409	55.732	45.803	57.901	54.129	45.389	43.476	50.268	32.751	51.903	39.815	50.119	50.973	53.234	52.467
55.597	57.397	55.722	45.785	57.892	54.113	45.379	43.469	50.248	32.742	51.897	39.806	50.111	50.966	53.228	52.456
55.583	57.385	55.712	45.766	57.883	54.096	45.369	43.463	50.229	32.732	51.89	39.797	50.104	50.96	53.221	52.445
55.568	57.373	55.702	45.748	57.874	54.08	45.359	43.456	50.21	32.722	51.884	39.788	50.096	50.953	53.215	52.434
55.554	57.36	55.693	45.729	57.865	54.063	45.349	43.449	50.191	32.713	51.878	39.779	50.089	50.946	53.209	52.423
55.539	57.348	55.683	45.711	57.856	54.047	45.339	43.442	50.171	32.703	51.872	39.77	50.081	50.939	53.202	52.412
55.525	57.336	55.673	45.692	57.847	54.03	45.33	43.436	50.152	32.694	51.865	39.761	50.074	50.933	53.196	52.401
55.51	57.324	55.663	45.674	57.838	54.014	45.32	43.429	50.133	32.684	51.859	39.752	50.067	50.926	53.19	52.39
55.496	57.312	55.653	45.656	57.829	53.997	45.31	43.422	50.114	32.675	51.853	39.743	50.059	50.919	53.183	52.379
55.481	57.3	55.643	45.637	57.82	53.981	45.3	43.416	50.094	32.665	51.847	39.734	50.052	50.913	53.177	52.368
55.467	57.288	55.633	45.619	57.811	53.964	45.29	43.409	50.075	32.656	51.841	39.725	50.044	50.906	53.17	52.357
55.452	57.275	55.623	45.601	57.802	53.948	45.281	43.402	50.056	32.646	51.834	39.716	50.037	50.899	53.164	52.346
55.438	57.263	55.614	45.582	57.793	53.932	45.271	43.395	50.037	32.637	51.828	39.707	50.029	50.892	53.158	52.335
55.423	57.251	55.604	45.564	57.784	53.915	45.261	43.389	50.018	32.627	51.822	39.698	50.022	50.886	53.151	52.324
55.409	57.239	55.594	45.546	57.775	53.899	45.251	43.382	49.999	32.618	51.816	39.689	50.014	50.879	53.145	52.313
55.394	57.227	55.584	45.528	57.767	53.883	45.242	43.375	49.98	32.608	51.809	39.68	50.007	50.872	53.139	52.302
55.38	57.215	55.574	45.509	57.758	53.866	45.232	43.369	49.961	32.599	51.803	39.671	50	50.865	53.132	52.291
55.365	57.203	55.564	45.491	57.749	53.85	45.222	43.362	49.942	32.59	51.797	39.663	49.992	50.859	53.126	52.28
55.351	57.191	55.554	45.473	57.74	53.834	45.212	43.355	49.923	32.58	51.791	39.654	49.985	50.852	53.119	52.269
55.337	57.178	55.545	45.455	57.731	53.818	45.203	43.349	49.904	32.571	51.785	39.645	49.977	50.845	53.113	52.258
55.322	57.166	55.535	45.437	57.722	53.802	45.193	43.342	49.885	32.561	51.778	39.636	49.97	50.839	53.107	52.247
55.308	57.154	55.525	45.418	57.713	53.785	45.183	43.335	49.866	32.552	51.772	39.627	49.962	50.832	53.1	52.236
55.293	57.142	55.515	45.4	57.704	53.769	45.174	43.329	49.847	32.542	51.766	39.618	49.955	50.825	53.094	52.225
55.279	57.13	55.505	45.382	57.695	53.753	45.164	43.322	49.828	32.533	51.76	39.609	49.947	50.819	53.088	52.214
55.264	57.118	55.496	45.364	57.687	53.737	45.154	43.315	49.809	32.523	51.754	39.6	49.94	50.812	53.081	52.203
55.25	57.106	55.486	45.346	57.678	53.721	45.145	43.309	49.79	32.514	51.747	39.591	49.933	50.805	53.075	52.192
55.236	57.094	55.476	45.328	57.669	53.705	45.135	43.302	49.771	32.504	51.741	39.582	49.925	50.799	53.069	52.181
55.221	57.082	55.466	45.31	57.66	53.689	45.125	43.295	49.752	32.495	51.735	39.573	49.918	50.792	53.062	52.17
55.207	57.07	55.456	45.292	57.651	53.673	45.116	43.289	49.734	32.486	51.729	39.565	49.91	50.785	53.056	52.159
55.193	57.058	55.447	45.274	57.642	53.657	45.106	43.282	49.715	32.476	51.722	39.556	49.903	50.779	53.05	52.148
55.178	57.046	55.437	45.256	57.633	53.64	45.096	43.275	49.696	32.467	51.716	39.547	49.896	50.772	53.043	52.138
55.164	57.034	55.427	45.238	57.624	53.624	45.087	43.269	49.677	32.457	51.71	39.538	49.888	50.765	53.037	52.127
55.15	57.022	55.417	45.22	57.616	53.609	45.077	43.262	49.658	32.448	51.704	39.529	49.881	50.759	53.03	52.116
55.135	57.01	55.407	45.202	57.607	53.593	45.067	43.256	49.64	32.439	51.698	39.52	49.873	50.752	53.024	52.105
55.121	56.998	55.398	45.185	57.598	53.577	45.058	43.249	49.621	32.429	51.691	39.511	49.866	50.745	53.018	52.094
55.107	56.986	55.388	45.167	57.589	53.561	45.048	43.242	49.602	32.42	51.685	39.502	49.859	50.739	53.011	52.083
55.092	56.974	55.378	45.149	57.58	53.545	45.038	43.236	49.584	32.41	51.679	39.494	49.851	50.732	53.005	52.072
55.078	56.962	55.368	45.131	57.571	53.529	45.029	43.229	49.565	32.401	51.673	39.485	49.844	50.725	52.999	52.061
55.064	56.95	55.359	45.113	57.563	53.513	45.019	43.222	49.546	32.392	51.667	39.476	49.836	50.719	52.992	52.05
55.049	56.938	55.349	45.095	57.554	53.497	45.01	43.216	49.528	32.382	51.661	39.467	49.829	50.712	52.986	52.039
55.035	56.926	55.339	45.078	57.545	53.481	45	43.209	49.509	32.373	51.654	39.458	49.822	50.705	52.98	52.028
55.021	56.914	55.33	45.06	57.536	53.465	44.991	43.203	49.49	32.364	51.648	39.449	49.814	50.699	52.973	52.017
55.006	56.902	55.32	45.042	57.527	53.45	44.981	43.196	49.472	32.354	51.642	39.44	49.807	50.692	52.967	52.007
54.992	56.89	55.31	45.024	57.518	53.434	44.971	43.189	49.453	32.345	51.636	39.432	49.799	50.686	52.961	51.996
54.978	56.878	55.3	45.007	57.51	53.418	44.962	43.183	49.435	32.336	51.63	39.423	49.792	50.679	52.955	51.985
54.964	56.866	55.291	44.989	57.501	53.402	44.952	43.176	49.416	32.326	51.623	39.414	49.785	50.672	52.948	51.974
54.949	56.854	55.281	44.971	57.492	53.387	44.943	43.17	49.398	32.317	51.617	39.405	49.777	50.666	52.942	51.963
54.935	56.842	55.271	44.954	57.483	53.371	44.933	43.163	49.379	32.308	51.611	39.396	49.77	50.659	52.936	51.952
54.921	56.83	55.262	44.936	57.474	53.355	44.924	43.156	49.361	32.298	51.605	39.387	49.762	50.652	52.929	51.941
54.907	56.818	55.252	44.919	57.466	53.34	44.914	43.15	49.342	32.289	51.599	39.379	49.755	50.646	52.923	51.93
54.892	56.807	55.242	44.901	57.457	53.324	44.905	43.143	49.324	32.28	51.592	39.37	49.748	50.639	52.917	51.92
54.878	56.795	55.232	44.884	57.448	53.308	44.895	43.137	49.305	32.27	51.586	39.361	49.74	50.633	52.91	51.909
54.864	56.783	55.223	44.866	57.439	53.293	44.886	43.13	49.287	32.261	51.58	39.352	49.733	50.626	52.904	51.898
54.85	56.771	55.213	44.848	57.431	53.277	44.876	43.124	49.269	32.252	51.574	39.343	49.726	50.619	52.898	51.887
54.836	56.759	55.203	44.831	57.422	53.261	44.867	43.117	49.25	32.242	51.568	39.334	49.718	50.613	52.891	51.876
54.821	56.747	55.194	44.814	57.413	53.246	44.857	43.11	49.232	32.233	51.562	39.326	49.711	50.606	52.885	51.865
54.807	56.735	55.184	44.796	57.404	53.23	44.848	43.104	49.214	32.224	51.555	39.317	49.703	50.6	52.879	51.854
54.793	56.723	55.174	44.779	57.395	53.215	44.838	43.097	49.195	32.215	51.549	39.308	49.696	50.593	52.873	51.844
54.779	56.711	55.165	44.761	57.387	53.199	44.829	43.091	49.177	32.205	51.543	39.299	49.689	50.587	52.866	51.833
54.765	56.7	55.155	44.744	57.378	53.184	44.819	43.084	49.159	32.196	51.537	39.29	49.681	50.58	52.86	51.822
54.75	56.688	55.145	44.726	57.369	53.168	44.81	43.078	49.14	32.187	51.531	39.282	49.674	50.573	52.854	51.811
54.736	56.676	55.136	44.709	57.36	53.153	44.8	43.071	49.122	32.178	51.525	39.273	49.667	50.567	52.847	51.8
54.722	56.664	55.126	44.692	57.352	53.137	44.791	43.065	49.104	32.168	51.518	39.264	49.659	50.56	52.841	51.789
54.708	56.652	55.117	44.674	57.343	53.122	44.781	43.058	49.086	32.159	51.512	39.255	49.652	50.554	52.835	51.779
54.694	56.64	55.107	44.657	57.334	53.107	44.772	43.052	49.068	32.15	51.506	39.247	49.645	50.547	52.828	51.768
54.68	56.629	55.097	44.64	57.325	53.091	44.763	43.045	49.049	32.14	51.5	39.238	49.637	50.541	52.822	51.757
54.666	56.617	55.088	44.623	57.317	53.076	44.753	43.039	49.031	32.131	51.494	39.229	49.63	50.534	52.816	51.746
54.669	56.621	55.092	44.626	57.319	53.079	44.769	43.041	49.035	32.134	51.495	39.231	49.632	50.538	52.818	51.748
54.672	56.624	55.095	44.629	57.321	53.082	44.784	43.043	49.039	32.137	51.497	39.233	49.634	50.543	52.82	51.75
54.675	56.628	55.099	44.632	57.323	53.086	44.8	43.046	49.043	32.139	51.498	39.235	49.635	50.547	52.822	51.752
54.678	56.632	55.103	44.635	57.326	53.089	44.816	43.048	49.047	32.142	51.5	39.237	49.637	50.552	52.825	51.754
54.681	56.636	55.107	44.638	57.328	53.092	44.831	43.05	49.05	32.144	51.501	39.24	49.639	50.556	52.827	51.757
54.684	56.64	55.111	44.642	57.33	53.096	44.847	43.053	49.054	32.147	51.503	39.242	49.641	50.561	52.829	51.759
54.687	56.644	55.115	44.645	57.332	53.099	44.862	43.055	49.058	32.15	51.504	39.244	49.643	50.565	52.831	51.761
54.69	56.647	55.119	44.648	57.335	53.103	44.878	43.057	49.062	32.152	51.506	39.246	49.644	50.569	52.833	51.763
54.693	56.651	55.123	44.651	57.337	53.106	44.893	43.06	49.066	32.155	51.507	39.248	49.646	50.574	52.835	51.765
54.696	56.655	55.127	44.654	57.339	53.109	44.909	43.062	49.069	32.158	51.509	39.25	49.648	50.578	52.838	51.767
54.699	56.659	55.131	44.658	57.341	53.113	44.924	43.064	49.073	32.16	51.51	39.252	49.65	50.583	52.84	51.769
54.702	56.663	55.135	44.661	57.344	53.116	44.94	43.067	49.077	32.163	51.512	39.254	49.652	50.587	52.842	51.771
54.705	56.667	55.139	44.664	57.346	53.119	44.955	43.069	49.081	32.165	51.514	39.256	49.653	50.592	52.844	51.773
54.708	56.67	55.142	44.667	57.348	53.123	44.971	43.072	49.085	32.168	51.515	39.259	49.655	50.596	52.846	51.775
54.711	56.674	55.146	44.67	57.35	53.126	44.986	43.074	49.088	32.171	51.517	39.261	49.657	50.6	52.849	51.777
54.714	56.678	55.15	44.673	57.353	53.129	45.002	43.076	49.092	32.173	51.518	39.263	49.659	50.605	52.851	51.779
54.717	56.682	55.154	44.677	57.355	53.133	45.017	43.079	49.096	32.176	51.52	39.265	49.661	50.609	52.853	51.781
54.72	56.686	55.158	44.68	57.357	53.136	45.033	43.081	49.1	32.178	51.521	39.267	49.662	50.614	52.855	51.783
54.722	56.689	55.162	44.683	57.359	53.139	45.048	43.083	49.104	32.181	51.523	39.269	49.664	50.618	52.857	51.785
54.725	56.693	55.166	44.686	57.362	53.143	45.063	43.086	49.107	32.184	51.524	39.271	49.666	50.623	52.859	51.788
54.728	56.697	55.17	44.689	57.364	53.146	45.079	43.088	49.111	32.186	51.526	39.273	49.668	50.627	52.862	51.79
54.731	56.701	55.174	44.693	57.366	53.149	45.094	43.09	49.115	32.189	51.527	39.275	49.67	50.631	52.864	51.792
54.734	56.705	55.177	44.696	57.368	53.153	45.109	43.093	49.119	32.192	51.529	39.278	49.671	50.636	52.866	51.794
54.737	56.708	55.181	44.699	57.371	53.156	45.125	43.095	49.123	32.194	51.53	39.28	49.673	50.64	52.868	51.796
54.74	56.712	55.185	44.702	57.373	53.159	45.14	43.098	49.126	32.197	51.532	39.282	49.675	50.645	52.87	51.798
54.743	56.716	55.189	44.705	57.375	53.163	45.155	43.1	49.13	32.199	51.533	39.284	49.677	50.649	52.872	51.8
54.746	56.72	55.193	44.708	57.377	53.166	45.17	43.102	49.134	32.202	51.535	39.286	49.679	50.653	52.875	51.802
54.749	56.724	55.197	44.712	57.38	53.169	45.186	43.105	49.138	32.205	51.536	39.288	49.68	50.658	52.877	51.804
54.752	56.727	55.201	44.715	57.382	53.173	45.201	43.107	49.142	32.207	51.538	39.29	49.682	50.662	52.879	51.806
54.755	56.731	55.205	44.718	57.384	53.176	45.216	43.109	49.145	32.21	51.539	39.292	49.684	50.667	52.881	51.808
54.758	56.735	55.209	44.721	57.386	53.179	45.231	43.112	49.149	32.213	51.541	39.294	49.686	50.671	52.883	51.81
54.761	56.739	55.212	44.724	57.389	53.183	45.247	43.114	49.153	32.215	51.542	39.296	49.688	50.675	52.885	51.812
54.764	56.743	55.216	44.727	57.391	53.186	45.262	43.116	49.157	32.218	51.544	39.299	49.689	50.68	52.888	51.814
54.75	56.731	55.207	44.71	57.382	53.171	45.252	43.11	49.139	32.208	51.538	39.29	49.682	50.673	52.881	51.803
54.736	56.719	55.197	44.693	57.373	53.155	45.242	43.103	49.12	32.199	51.531	39.281	49.675	50.667	52.875	51.793
54.722	56.707	55.187	44.675	57.365	53.14	45.232	43.097	49.102	32.19	51.525	39.272	49.667	50.66	52.869	51.782
54.708	56.695	55.178	44.658	57.356	53.124	45.223	43.09	49.084	32.181	51.519	39.263	49.66	50.653	52.862	51.771
54.693	56.683	55.168	44.641	57.347	53.109	45.213	43.084	49.066	32.171	51.513	39.255	49.653	50.647	52.856	51.76
54.679	56.671	55.158	44.624	57.338	53.093	45.203	43.077	49.048	32.162	51.507	39.246	49.645	50.64	52.85	51.749
54.665	56.66	55.149	44.606	57.33	53.078	45.194	43.071	49.029	32.153	51.501	39.237	49.638	50.634	52.844	51.739
54.651	56.648	55.139	44.589	57.321	53.063	45.184	43.064	49.011	32.144	51.494	39.228	49.631	50.627	52.837	51.728
54.637	56.636	55.129	44.572	57.312	53.047	45.174	43.057	48.993	32.134	51.488	39.219	49.623	50.62	52.831	51.717
54.623	56.624	55.12	44.555	57.303	53.032	45.164	43.051	48.975	32.125	51.482	39.211	49.616	50.614	52.825	51.706
54.609	56.612	55.11	44.538	57.295	53.017	45.155	43.044	48.957	32.116	51.476	39.202	49.609	50.607	52.818	51.695
54.595	56.6	55.101	44.52	57.286	53.001	45.145	43.038	48.939	32.107	51.47	39.193	49.601	50.601	52.812	51.685
54.58	56.589	55.091	44.503	57.277	52.986	45.135	43.031	48.921	32.097	51.464	39.184	49.594	50.594	52.806	51.674
54.566	56.577	55.081	44.486	57.268	52.971	45.126	43.025	48.903	32.088	51.457	39.176	49.587	50.587	52.8	51.663
54.552	56.565	55.072	44.469	57.26	52.956	45.116	43.018	48.885	32.079	51.451	39.167	49.579	50.581	52.793	51.652
54.538	56.553	55.062	44.452	57.251	52.94	45.106	43.012	48.867	32.07	51.445	39.158	49.572	50.574	52.787	51.642
54.524	56.541	55.052	44.435	57.242	52.925	45.097	43.005	48.849	32.061	51.439	39.149	49.565	50.568	52.781	51.631
54.51	56.53	55.043	44.418	57.234	52.91	45.087	42.999	48.831	32.051	51.433	39.141	49.557	50.561	52.774	51.62
54.496	56.518	55.033	44.401	57.225	52.895	45.078	42.992	48.813	32.042	51.427	39.132	49.55	50.555	52.768	51.609
54.482	56.506	55.024	44.384	57.216	52.88	45.068	42.986	48.795	32.033	51.421	39.123	49.543	50.548	52.762	51.598
54.468	56.494	55.014	44.367	57.208	52.865	45.058	42.979	48.777	32.024	51.414	39.114	49.535	50.541	52.756	51.588
54.454	56.483	55.004	44.35	57.199	52.85	45.049	42.973	48.759	32.015	51.408	39.106	49.528	50.535	52.749	51.577
54.44	56.471	54.995	44.333	57.19	52.834	45.039	42.966	48.741	32.005	51.402	39.097	49.521	50.528	52.743	51.566
54.426	56.459	54.985	44.316	57.181	52.819	45.029	42.96	48.723	31.996	51.396	39.088	49.513	50.522	52.737	51.555
54.412	56.447	54.976	44.299	57.173	52.804	45.02	42.953	48.706	31.987	51.39	39.079	49.506	50.515	52.731	51.545
54.398	56.436	54.966	44.282	57.164	52.789	45.01	42.947	48.688	31.978	51.384	39.071	49.499	50.509	52.724	51.534
54.384	56.424	54.957	44.265	57.155	52.774	45.001	42.94	48.67	31.969	51.378	39.062	49.491	50.502	52.718	51.523
54.37	56.412	54.947	44.248	57.147	52.759	44.991	42.934	48.652	31.96	51.371	39.053	49.484	50.496	52.712	51.513
54.356	56.401	54.938	44.232	57.138	52.744	44.981	42.927	48.634	31.951	51.365	39.045	49.477	50.489	52.706	51.502
54.342	56.389	54.928	44.215	57.129	52.729	44.972	42.921	48.617	31.941	51.359	39.036	49.469	50.483	52.699	51.491
54.328	56.377	54.918	44.198	57.121	52.714	44.962	42.915	48.599	31.932	51.353	39.027	49.462	50.476	52.693	51.48
54.314	56.365	54.909	44.181	57.112	52.699	44.953	42.908	48.581	31.923	51.347	39.018	49.455	50.47	52.687	51.47
54.3	56.354	54.899	44.164	57.103	52.684	44.943	42.902	48.563	31.914	51.341	39.01	49.448	50.463	52.681	51.459
54.286	56.342	54.89	44.148	57.095	52.669	44.934	42.895	48.546	31.905	51.335	39.001	49.44	50.456	52.674	51.448
54.272	56.33	54.88	44.131	57.086	52.655	44.924	42.889	48.528	31.896	51.329	38.992	49.433	50.45	52.668	51.438
54.258	56.319	54.871	44.114	57.077	52.64	44.915	42.882	48.51	31.887	51.322	38.984	49.426	50.443	52.662	51.427
54.244	56.307	54.861	44.097	57.069	52.625	44.905	42.876	48.493	31.877	51.316	38.975	49.418	50.437	52.656	51.416
54.23	56.295	54.852	44.081	57.06	52.61	44.896	42.869	48.475	31.868	51.31	38.966	49.411	50.43	52.649	51.406
54.216	56.284	54.842	44.064	57.052	52.595	44.886	42.863	48.458	31.859	51.304	38.958	49.404	50.424	52.643	51.395
54.202	56.272	54.833	44.047	57.043	52.58	44.877	42.857	48.44	31.85	51.298	38.949	49.396	50.417	52.637	51.384
54.188	56.26	54.823	44.031	57.034	52.565	44.867	42.85	48.422	31.841	51.292	38.94	49.389	50.411	52.631	51.373
54.174	56.249	54.814	44.014	57.026	52.551	44.858	42.844	48.405	31.832	51.286	38.931	49.382	50.404	52.624	51.363
54.16	56.237	54.804	43.998	57.017	52.536	44.848	42.837	48.387	31.823	51.28	38.923	49.375	50.398	52.618	51.352
54.146	56.225	54.795	43.981	57.008	52.521	44.839	42.831	48.37	31.814	51.273	38.914	49.367	50.391	52.612	51.341
54.132	56.214	54.785	43.965	57	52.506	44.829	42.824	48.352	31.805	51.267	38.905	49.36	50.385	52.606	51.331
54.119	56.202	54.776	43.948	56.991	52.492	44.82	42.818	48.335	31.796	51.261	38.897	49.353	50.378	52.6	51.32
54.105	56.191	54.766	43.931	56.983	52.477	44.81	42.812	48.317	31.787	51.255	38.888	49.345	50.372	52.593	51.309
54.091	56.179	54.757	43.915	56.974	52.462	44.801	42.805	48.3	31.778	51.249	38.879	49.338	50.366	52.587	51.299
54.077	56.167	54.747	43.899	56.965	52.448	44.791	42.799	48.282	31.768	51.243	38.871	49.331	50.359	52.581	51.288
54.063	56.156	54.738	43.882	56.957	52.433	44.782	42.792	48.265	31.759	51.237	38.862	49.324	50.353	52.575	51.278
54.049	56.144	54.728	43.866	56.948	52.418	44.772	42.786	48.248	31.75	51.231	38.853	49.316	50.346	52.568	51.267
54.035	56.133	54.719	43.849	56.94	52.404	44.763	42.78	48.23	31.741	51.225	38.845	49.309	50.34	52.562	51.256
54.021	56.121	54.71	43.833	56.931	52.389	44.754	42.773	48.213	31.732	51.219	38.836	49.302	50.333	52.556	51.246
54.008	56.109	54.7	43.816	56.922	52.375	44.744	42.767	48.196	31.723	51.212	38.827	49.295	50.327	52.55	51.235
53.994	56.098	54.691	43.8	56.914	52.36	44.735	42.76	48.178	31.714	51.206	38.819	49.287	50.32	52.544	51.224
53.98	56.086	54.681	43.784	56.905	52.346	44.725	42.754	48.161	31.705	51.2	38.81	49.28	50.314	52.537	51.214
53.966	56.075	54.672	43.767	56.897	52.331	44.716	42.748	48.144	31.696	51.194	38.802	49.273	50.307	52.531	51.203
53.952	56.063	54.662	43.751	56.888	52.317	44.707	42.741	48.126	31.687	51.188	38.793	49.266	50.301	52.525	51.192
53.938	56.052	54.653	43.735	56.88	52.302	44.697	42.735	48.109	31.678	51.182	38.784	49.258	50.294	52.519	51.182
53.925	56.04	54.644	43.718	56.871	52.288	44.688	42.728	48.092	31.669	51.176	38.776	49.251	50.288	52.513	51.171
53.911	56.029	54.634	43.702	56.862	52.273	44.678	42.722	48.075	31.66	51.17	38.767	49.244	50.282	52.506	51.161
53.897	56.017	54.625	43.686	56.854	52.259	44.669	42.716	48.057	31.651	51.164	38.758	49.237	50.275	52.5	51.15
53.883	56.006	54.615	43.67	56.845	52.244	44.66	42.709	48.04	31.642	51.158	38.75	49.229	50.269	52.494	51.139
53.869	55.994	54.606	43.653	56.837	52.23	44.65	42.703	48.023	31.633	51.151	38.741	49.222	50.262	52.488	51.129
53.856	55.982	54.596	43.637	56.828	52.215	44.641	42.697	48.006	31.624	51.145	38.733	49.215	50.256	52.482	51.118
53.842	55.971	54.587	43.621	56.82	52.201	44.632	42.69	47.989	31.615	51.139	38.724	49.208	50.249	52.475	51.108
53.828	55.959	54.578	43.605	56.811	52.187	44.622	42.684	47.971	31.606	51.133	38.715	49.2	50.243	52.469	51.097
53.814	55.948	54.568	43.589	56.803	52.172	44.613	42.678	47.954	31.597	51.127	38.707	49.193	50.237	52.463	51.087
53.8	55.936	54.559	43.573	56.794	52.158	44.604	42.671	47.937	31.588	51.121	38.698	49.186	50.23	52.457	51.076
53.787	55.925	54.55	43.556	56.785	52.144	44.594	42.665	47.92	31.579	51.115	38.69	49.179	50.224	52.451	51.065
53.773	55.914	54.54	43.54	56.777	52.129	44.585	42.659	47.903	31.57	51.109	38.681	49.171	50.217	52.445	51.055
53.759	55.902	54.531	43.524	56.768	52.115	44.576	42.652	47.886	31.561	51.103	38.672	49.164	50.211	52.438	51.044
53.745	55.891	54.521	43.508	56.76	52.101	44.566	42.646	47.869	31.552	51.097	38.664	49.157	50.205	52.432	51.034
53.732	55.879	54.512	43.492	56.751	52.087	44.557	42.64	47.852	31.543	51.091	38.655	49.15	50.198	52.426	51.023
53.718	55.868	54.503	43.476	56.743	52.072	44.548	42.633	47.835	31.534	51.085	38.647	49.142	50.192	52.42	51.013
53.704	55.856	54.493	43.46	56.734	52.058	44.539	42.627	47.818	31.526	51.078	38.638	49.135	50.185	52.414	51.002
53.691	55.845	54.484	43.444	56.726	52.044	44.529	42.621	47.801	31.517	51.072	38.629	49.128	50.179	52.408	50.991
53.677	55.833	54.475	43.428	56.717	52.03	44.52	42.614	47.784	31.508	51.066	38.621	49.121	50.173	52.401	50.981
53.663	55.822	54.465	43.412	56.709	52.016	44.511	42.608	47.767	31.499	51.06	38.612	49.114	50.166	52.395	50.97
53.649	55.81	54.456	43.396	56.7	52.001	44.502	42.602	47.75	31.49	51.054	38.604	49.106	50.16	52.389	50.96
53.636	55.799	54.447	43.38	56.692	51.987	44.492	42.595	47.733	31.481	51.048	38.595	49.099	50.153	52.383	50.949
53.622	55.788	54.437	43.365	56.683	51.973	44.483	42.589	47.716	31.472	51.042	38.586	49.092	50.147	52.377	50.939
53.608	55.776	54.428	43.349	56.675	51.959	44.474	42.583	47.699	31.463	51.036	38.578	49.085	50.141	52.371	50.928
53.595	55.765	54.419	43.333	56.666	51.945	44.465	42.576	47.683	31.454	51.03	38.569	49.077	50.134	52.364	50.918
53.581	55.753	54.409	43.317	56.658	51.931	44.455	42.57	47.666	31.445	51.024	38.561	49.07	50.128	52.358	50.907
53.567	55.742	54.4	43.301	56.649	51.917	44.446	42.564	47.649	31.436	51.018	38.552	49.063	50.122	52.352	50.897
53.554	55.731	54.391	43.285	56.641	51.903	44.437	42.558	47.632	31.427	51.012	38.544	49.056	50.115	52.346	50.886
53.54	55.719	54.382	43.269	56.632	51.889	44.428	42.551	47.615	31.419	51.006	38.535	49.049	50.109	52.34	50.876
53.526	55.708	54.372	43.254	56.624	51.875	44.419	42.545	47.599	31.41	51	38.527	49.041	50.102	52.334	50.865
53.513	55.696	54.363	43.238	56.615	51.861	44.409	42.539	47.582	31.401	50.994	38.518	49.034	50.096	52.327	50.855
53.499	55.685	54.354	43.222	56.607	51.847	44.4	42.533	47.565	31.392	50.987	38.509	49.027	50.09	52.321	50.844
53.486	55.674	54.344	43.206	56.599	51.833	44.391	42.526	47.548	31.383	50.981	38.501	49.02	50.083	52.315	50.834
53.472	55.662	54.335	43.191	56.59	51.819	44.382	42.52	47.532	31.374	50.975	38.492	49.013	50.077	52.309	50.823
53.458	55.651	54.326	43.175	56.582	51.805	44.373	42.514	47.515	31.365	50.969	38.484	49.005	50.071	52.303	50.813
53.445	55.64	54.317	43.159	56.573	51.791	44.363	42.507	47.498	31.356	50.963	38.475	48.998	50.064	52.297	50.802
53.431	55.628	54.307	43.144	56.565	51.777	44.354	42.501	47.482	31.348	50.957	38.467	48.991	50.058	52.291	50.792
53.417	55.617	54.298	43.128	56.556	51.763	44.345	42.495	47.465	31.339	50.951	38.458	48.984	50.052	52.284	50.781
53.404	55.606	54.289	43.112	56.548	51.749	44.336	42.489	47.448	31.33	50.945	38.45	48.977	50.045	52.278	50.771
53.39	55.594	54.279	43.097	56.539	51.736	44.327	42.482	47.432	31.321	50.939	38.441	48.97	50.039	52.272	50.76
53.377	55.583	54.27	43.081	56.531	51.722	44.318	42.476	47.415	31.312	50.933	38.433	48.962	50.033	52.266	50.75
53.363	55.572	54.261	43.066	56.523	51.708	44.309	42.47	47.398	31.303	50.927	38.424	48.955	50.026	52.26	50.739
53.35	55.56	54.252	43.05	56.514	51.694	44.299	42.464	47.382	31.295	50.921	38.416	48.948	50.02	52.254	50.729
53.336	55.549	54.243	43.035	56.506	51.68	44.29	42.457	47.365	31.286	50.915	38.407	48.941	50.014	52.248	50.718
53.322	55.538	54.233	43.019	56.497	51.667	44.281	42.451	47.349	31.277	50.909	38.399	48.934	50.007	52.242	50.708
53.309	55.526	54.224	43.004	56.489	51.653	44.272	42.445	47.332	31.268	50.903	38.39	48.926	50.001	52.235	50.698
53.295	55.515	54.215	42.988	56.48	51.639	44.263	42.439	47.316	31.259	50.897	38.382	48.919	49.995	52.229	50.687
53.282	55.504	54.206	42.973	56.472	51.625	44.254	42.433	47.299	31.251	50.891	38.373	48.912	49.989	52.223	50.677
53.268	55.493	54.196	42.957	56.464	51.612	44.245	42.426	47.283	31.242	50.885	38.365	48.905	49.982	52.217	50.666
53.255	55.481	54.187	42.942	56.455	51.598	44.236	42.42	47.266	31.233	50.879	38.356	48.898	49.976	52.211	50.656
53.241	55.47	54.178	42.926	56.447	51.584	44.227	42.414	47.25	31.224	50.873	38.348	48.891	49.97	52.205	50.645
53.228	55.459	54.169	42.911	56.438	51.571	44.218	42.408	47.233	31.215	50.867	38.339	48.883	49.963	52.199	50.635
53.214	55.448	54.16	42.895	56.43	51.557	44.209	42.401	47.217	31.207	50.861	38.331	48.876	49.957	52.193	50.624
53.201	55.436	54.15	42.88	56.422	51.543	44.2	42.395	47.201	31.198	50.854	38.322	48.869	49.951	52.187	50.614
53.187	55.425	54.141	42.865	56.413	51.53	44.19	42.389	47.184	31.189	50.848	38.314	48.862	49.944	52.18	50.604
53.174	55.414	54.132	42.849	56.405	51.516	44.181	42.383	47.168	31.18	50.842	38.305	48.855	49.938	52.174	50.593
53.16	55.403	54.123	42.834	56.396	51.503	44.172	42.377	47.152	31.172	50.836	38.297	48.848	49.932	52.168	50.583
53.147	55.391	54.114	42.819	56.388	51.489	44.163	42.37	47.135	31.163	50.83	38.288	48.84	49.926	52.162	50.572
53.133	55.38	54.104	42.803	56.38	51.475	44.154	42.364	47.119	31.154	50.824	38.28	48.833	49.919	52.156	50.562
53.12	55.369	54.095	42.788	56.371	51.462	44.145	42.358	47.103	31.145	50.818	38.271	48.826	49.913	52.15	50.552
53.106	55.358	54.086	42.773	56.363	51.448	44.136	42.352	47.086	31.137	50.812	38.263	48.819	49.907	52.144	50.541
53.093	55.346	54.077	42.758	56.355	51.435	44.127	42.346	47.07	31.128	50.806	38.254	48.812	49.901	52.138	50.531
53.079	55.335	54.068	42.742	56.346	51.421	44.118	42.34	47.054	31.119	50.8	38.246	48.805	49.894	52.132	50.52
53.066	55.324	54.059	42.727	56.338	51.408	44.109	42.333	47.038	31.11	50.794	38.238	48.798	49.888	52.126	50.51
53.052	55.313	54.05	42.712	56.329	51.394	44.1	42.327	47.021	31.102	50.788	38.229	48.79	49.882	52.119	50.5
53.039	55.302	54.04	42.697	56.321	51.381	44.091	42.321	47.005	31.093	50.782	38.221	48.783	49.876	52.113	50.489
53.026	55.291	54.031	42.682	56.313	51.368	44.082	42.315	46.989	31.084	50.776	38.212	48.776	49.869	52.107	50.479
53.012	55.279	54.022	42.667	56.304	51.354	44.073	42.309	46.973	31.075	50.77	38.204	48.769	49.863	52.101	50.469
52.999	55.268	54.013	42.651	56.296	51.341	44.064	42.303	46.957	31.067	50.764	38.195	48.762	49.857	52.095	50.458
52.985	55.257	54.004	42.636	56.288	51.327	44.055	42.296	46.94	31.058	50.758	38.187	48.755	49.851	52.089	50.448
52.972	55.246	53.995	42.621	56.279	51.314	44.047	42.29	46.924	31.049	50.752	38.178	48.748	49.844	52.083	50.437
52.959	55.235	53.986	42.606	56.271	51.301	44.038	42.284	46.908	31.041	50.746	38.17	48.74	49.838	52.077	50.427
52.945	55.224	53.976	42.591	56.263	51.287	44.029	42.278	46.892	31.032	50.74	38.162	48.733	49.832	52.071	50.417
52.932	55.212	53.967	42.576	56.254	51.274	44.02	42.272	46.876	31.023	50.734	38.153	48.726	49.826	52.065	50.406
52.918	55.201	53.958	42.561	56.246	51.261	44.011	42.266	46.86	31.015	50.728	38.145	48.719	49.819	52.059	50.396
52.905	55.19	53.949	42.546	56.238	51.247	44.002	42.259	46.844	31.006	50.722	38.136	48.712	49.813	52.053	50.386
52.892	55.179	53.94	42.531	56.229	51.234	43.993	42.253	46.828	30.997	50.716	38.128	48.705	49.807	52.046	50.375
52.878	55.168	53.931	42.516	56.221	51.221	43.984	42.247	46.812	30.988	50.71	38.119	48.698	49.801	52.04	50.365
52.865	55.157	53.922	42.501	56.213	51.208	43.975	42.241	46.796	30.98	50.704	38.111	48.691	49.795	52.034	50.355
52.852	55.146	53.913	42.486	56.204	51.194	43.966	42.235	46.78	30.971	50.698	38.103	48.684	49.788	52.028	50.344
52.855	55.15	53.917	42.489	56.207	51.198	43.983	42.237	46.784	30.974	50.7	38.105	48.686	49.793	52.031	50.347
52.859	55.155	53.921	42.493	56.209	51.202	43.999	42.24	46.789	30.977	50.702	38.107	48.688	49.798	52.033	50.349
52.863	55.159	53.926	42.496	56.211	51.205	44.015	42.242	46.793	30.979	50.703	38.11	48.69	49.802	52.035	50.352
52.866	55.163	53.93	42.499	56.214	51.209	44.032	42.245	46.798	30.982	50.705	38.112	48.692	49.807	52.038	50.355
52.87	55.168	53.934	42.503	56.216	51.212	44.048	42.247	46.802	30.985	50.707	38.115	48.694	49.812	52.04	50.357
52.873	55.172	53.939	42.506	56.219	51.216	44.065	42.25	46.806	30.988	50.709	38.117	48.696	49.816	52.042	50.36
52.877	55.177	53.943	42.509	56.221	51.22	44.081	42.252	46.811	30.991	50.71	38.12	48.698	49.821	52.044	50.362
52.881	55.181	53.947	42.513	56.223	51.223	44.097	42.254	46.815	30.993	50.712	38.122	48.7	49.826	52.047	50.365
52.884	55.185	53.952	42.516	56.226	51.227	44.113	42.257	46.82	30.996	50.714	38.124	48.702	49.83	52.049	50.367
52.888	55.19	53.956	42.519	56.228	51.23	44.13	42.259	46.824	30.999	50.716	38.127	48.704	49.835	52.051	50.37
52.892	55.194	53.96	42.523	56.23	51.234	44.146	42.262	46.829	31.002	50.717	38.129	48.706	49.84	52.054	50.372
52.895	55.199	53.964	42.526	56.233	51.238	44.162	42.264	46.833	31.004	50.719	38.132	48.708	49.844	52.056	50.375
52.899	55.203	53.969	42.529	56.235	51.241	44.178	42.267	46.838	31.007	50.721	38.134	48.71	49.849	52.058	50.377
52.903	55.207	53.973	42.532	56.237	51.245	44.195	42.269	46.842	31.01	50.723	38.136	48.712	49.853	52.061	50.38
52.906	55.212	53.977	42.536	56.24	51.248	44.211	42.271	46.846	31.013	50.724	38.139	48.714	49.858	52.063	50.382
52.91	55.216	53.982	42.539	56.242	51.252	44.227	42.274	46.851	31.016	50.726	38.141	48.716	49.863	52.065	50.385
52.914	55.221	53.986	42.542	56.244	51.256	44.243	42.276	46.855	31.018	50.728	38.144	48.718	49.867	52.068	50.387
52.917	55.225	53.99	42.546	56.247	51.259	44.259	42.279	46.86	31.021	50.73	38.146	48.72	49.872	52.07	50.39
52.921	55.229	53.995	42.549	56.249	51.263	44.276	42.281	46.864	31.024	50.731	38.149	48.722	49.877	52.072	50.392
52.924	55.234	53.999	42.552	56.252	51.266	44.292	42.284	46.869	31.027	50.733	38.151	48.724	49.881	52.074	50.395
52.928	55.238	54.003	42.556	56.254	51.27	44.308	42.286	46.873	31.029	50.735	38.153	48.726	49.886	52.077	50.397
52.915	55.227	53.994	42.541	56.246	51.257	44.299	42.28	46.857	31.021	50.729	38.145	48.719	49.88	52.071	50.387
52.901	55.216	53.985	42.526	56.237	51.243	44.29	42.274	46.841	31.012	50.723	38.136	48.711	49.873	52.065	50.377
52.888	55.205	53.976	42.511	56.229	51.23	44.28	42.268	46.825	31.003	50.717	38.128	48.704	49.867	52.059	50.366
52.875	55.193	53.967	42.496	56.221	51.217	44.271	42.261	46.809	30.995	50.711	38.12	48.697	49.861	52.052	50.356
52.861	55.182	53.958	42.481	56.212	51.204	44.262	42.255	46.793	30.986	50.705	38.111	48.69	49.855	52.046	50.346
52.848	55.171	53.948	42.466	56.204	51.19	44.253	42.249	46.777	30.977	50.699	38.103	48.683	49.848	52.04	50.335
52.835	55.16	53.939	42.451	56.196	51.177	44.244	42.243	46.761	30.969	50.693	38.094	48.676	49.842	52.034	50.325
52.821	55.149	53.93	42.436	56.187	51.164	44.235	42.237	46.745	30.96	50.687	38.086	48.669	49.836	52.028	50.315
52.808	55.138	53.921	42.421	56.179	51.151	44.226	42.231	46.729	30.951	50.681	38.078	48.662	49.83	52.022	50.305
52.795	55.127	53.912	42.406	56.171	51.138	44.217	42.225	46.713	30.943	50.675	38.069	48.654	49.824	52.016	50.294
52.781	55.116	53.903	42.391	56.162	51.125	44.208	42.219	46.697	30.934	50.669	38.061	48.647	49.817	52.01	50.284
52.768	55.105	53.894	42.377	56.154	51.111	44.199	42.212	46.681	30.925	50.663	38.052	48.64	49.811	52.004	50.274
52.755	55.094	53.885	42.362	56.146	51.098	44.19	42.206	46.665	30.917	50.657	38.044	48.633	49.805	51.998	50.263
52.741	55.082	53.876	42.347	56.138	51.085	44.181	42.2	46.649	30.908	50.651	38.036	48.626	49.799	51.992	50.253
52.728	55.071	53.867	42.332	56.129	51.072	44.172	42.194	46.634	30.9	50.645	38.027	48.619	49.792	51.986	50.243
52.715	55.06	53.858	42.317	56.121	51.059	44.163	42.188	46.618	30.891	50.639	38.019	48.612	49.786	51.98	50.232
52.701	55.049	53.849	42.303	56.113	51.046	44.154	42.182	46.602	30.882	50.633	38.01	48.605	49.78	51.974	50.222
52.688	55.038	53.84	42.288	56.104	51.033	44.145	42.176	46.586	30.874	50.627	38.002	48.598	49.774	51.968	50.212
52.675	55.027	53.83	42.273	56.096	51.02	44.136	42.17	46.57	30.865	50.621	37.994	48.591	49.768	51.962	50.202
52.662	55.016	53.821	42.259	56.088	51.007	44.127	42.164	46.555	30.856	50.615	37.985	48.583	49.761	51.956	50.191
52.648	55.005	53.812	42.244	56.08	50.994	44.118	42.157	46.539	30.848	50.609	37.977	48.576	49.755	51.949	50.181
52.635	54.994	53.803	42.229	56.071	50.981	44.109	42.151	46.523	30.839	50.603	37.969	48.569	49.749	51.943	50.171
52.622	54.983	53.794	42.215	56.063	50.968	44.1	42.145	46.507	30.831	50.597	37.96	48.562	49.743	51.937	50.16
52.609	54.972	53.785	42.2	56.055	50.955	44.091	42.139	46.492	30.822	50.591	37.952	48.555	49.737	51.931	50.15
52.595	54.961	53.776	42.185	56.047	50.942	44.082	42.133	46.476	30.813	50.585	37.944	48.548	49.73	51.925	50.14
52.582	54.95	53.767	42.171	56.038	50.929	44.073	42.127	46.46	30.805	50.579	37.935	48.541	49.724	51.919	50.13
52.569	54.939	53.758	42.156	56.03	50.916	44.064	42.121	46.445	30.796	50.573	37.927	48.534	49.718	51.913	50.119
52.556	54.928	53.749	42.142	56.022	50.903	44.055	42.115	46.429	30.788	50.567	37.918	48.527	49.712	51.907	50.109
52.542	54.917	53.74	42.127	56.014	50.89	44.046	42.109	46.413	30.779	50.561	37.91	48.52	49.706	51.901	50.099
52.529	54.906	53.731	42.112	56.005	50.877	44.037	42.103	46.398	30.771	50.555	37.902	48.513	49.7	51.895	50.089
52.516	54.895	53.722	42.098	55.997	50.865	44.028	42.097	46.382	30.762	50.549	37.893	48.506	49.693	51.889	50.078
52.503	54.884	53.713	42.083	55.989	50.852	44.019	42.091	46.366	30.753	50.543	37.885	48.499	49.687	51.883	50.068
52.489	54.873	53.704	42.069	55.981	50.839	44.01	42.085	46.351	30.745	50.537	37.877	48.491	49.681	51.877	50.058
52.476	54.862	53.695	42.054	55.973	50.826	44.001	42.079	46.335	30.736	50.531	37.868	48.484	49.675	51.871	50.048
52.463	54.851	53.686	42.04	55.964	50.813	43.992	42.073	46.32	30.728	50.525	37.86	48.477	49.669	51.865	50.038
52.45	54.84	53.677	42.026	55.956	50.801	43.983	42.067	46.304	30.719	50.519	37.852	48.47	49.663	51.859	50.027
52.437	54.829	53.668	42.011	55.948	50.788	43.974	42.06	46.289	30.711	50.513	37.843	48.463	49.656	51.853	50.017
52.424	54.818	53.659	41.997	55.94	50.775	43.965	42.054	46.273	30.702	50.507	37.835	48.456	49.65	51.847	50.007
52.41	54.807	53.65	41.982	55.931	50.762	43.957	42.048	46.258	30.694	50.501	37.827	48.449	49.644	51.841	49.997
52.397	54.796	53.641	41.968	55.923	50.75	43.948	42.042	46.242	30.685	50.496	37.818	48.442	49.638	51.835	49.987
52.384	54.785	53.632	41.954	55.915	50.737	43.939	42.036	46.227	30.677	50.49	37.81	48.435	49.632	51.829	49.976
52.371	54.774	53.623	41.939	55.907	50.724	43.93	42.03	46.211	30.668	50.484	37.802	48.428	49.626	51.823	49.966
52.358	54.763	53.615	41.925	55.899	50.711	43.921	42.024	46.196	30.66	50.478	37.794	48.421	49.62	51.817	49.956
52.345	54.753	53.606	41.91	55.89	50.699	43.912	42.018	46.18	30.651	50.472	37.785	48.414	49.613	51.811	49.946
52.332	54.742	53.597	41.896	55.882	50.686	43.903	42.012	46.165	30.643	50.466	37.777	48.407	49.607	51.805	49.936
52.318	54.731	53.588	41.882	55.874	50.674	43.894	42.006	46.15	30.634	50.46	37.769	48.4	49.601	51.799	49.925
52.305	54.72	53.579	41.868	55.866	50.661	43.886	42	46.134	30.626	50.454	37.76	48.393	49.595	51.793	49.915
52.292	54.709	53.57	41.853	55.858	50.648	43.877	41.994	46.119	30.617	50.448	37.752	48.386	49.589	51.787	49.905
52.279	54.698	53.561	41.839	55.85	50.636	43.868	41.988	46.104	30.609	50.442	37.744	48.379	49.583	51.781	49.895
52.266	54.687	53.552	41.825	55.841	50.623	43.859	41.982	46.088	30.6	50.436	37.735	48.372	49.577	51.775	49.885
52.253	54.676	53.543	41.811	55.833	50.611	43.85	41.976	46.073	30.592	50.43	37.727	48.365	49.571	51.769	49.874
52.24	54.665	53.534	41.796	55.825	50.598	43.841	41.97	46.058	30.583	50.424	37.719	48.357	49.564	51.763	49.864
52.227	54.654	53.525	41.782	55.817	50.585	43.833	41.964	46.042	30.575	50.418	37.711	48.35	49.558	51.757	49.854
52.214	54.644	53.516	41.768	55.809	50.573	43.824	41.958	46.027	30.566	50.412	37.702	48.343	49.552	51.751	49.844
52.201	54.633	53.507	41.754	55.801	50.56	43.815	41.952	46.012	30.558	50.406	37.694	48.336	49.546	51.745	49.834
52.187	54.622	53.499	41.74	55.792	50.548	43.806	41.946	45.997	30.549	50.4	37.686	48.329	49.54	51.739	49.824
52.174	54.611	53.49	41.726	55.784	50.535	43.797	41.94	45.981	30.541	50.394	37.678	48.322	49.534	51.733	49.814
52.161	54.6	53.481	41.712	55.776	50.523	43.789	41.934	45.966	30.533	50.388	37.669	48.315	49.528	51.727	49.803
52.148	54.589	53.472	41.698	55.768	50.511	43.78	41.928	45.951	30.524	50.382	37.661	48.308	49.522	51.721	49.793
52.135	54.579	53.463	41.683	55.76	50.498	43.771	41.922	45.936	30.516	50.377	37.653	48.301	49.516	51.715	49.783
52.122	54.568	53.454	41.669	55.752	50.486	43.762	41.916	45.921	30.507	50.371	37.644	48.294	49.51	51.709	49.773
52.109	54.557	53.445	41.655	55.743	50.473	43.754	41.91	45.905	30.499	50.365	37.636	48.287	49.504	51.703	49.763
52.096	54.546	53.436	41.641	55.735	50.461	43.745	41.904	45.89	30.49	50.359	37.628	48.28	49.497	51.697	49.753
52.083	54.535	53.428	41.627	55.727	50.448	43.736	41.898	45.875	30.482	50.353	37.62	48.273	49.491	51.691	49.743
52.07	54.524	53.419	41.613	55.719	50.436	43.727	41.893	45.86	30.474	50.347	37.611	48.266	49.485	51.685	49.732
52.057	54.514	53.41	41.599	55.711	50.424	43.719	41.887	45.845	30.465	50.341	37.603	48.259	49.479	51.679	49.722
52.044	54.503	53.401	41.585	55.703	50.411	43.71	41.881	45.83	30.457	50.335	37.595	48.252	49.473	51.673	49.712
52.031	54.492	53.392	41.571	55.695	50.399	43.701	41.875	45.815	30.448	50.329	37.587	48.245	49.467	51.667	49.702
52.018	54.481	53.383	41.557	55.687	50.387	43.692	41.869	45.8	30.44	50.323	37.578	48.238	49.461	51.661	49.692
52.005	54.47	53.374	41.544	55.679	50.374	43.684	41.863	45.785	30.431	50.317	37.57	48.231	49.455	51.655	49.682
51.992	54.46	53.366	41.53	55.67	50.362	43.675	41.857	45.77	30.423	50.311	37.562	48.224	49.449	51.649	49.672
51.979	54.449	53.357	41.516	55.662	50.35	43.666	41.851	45.755	30.415	50.305	37.554	48.217	49.443	51.643	49.662
51.966	54.438	53.348	41.502	55.654	50.338	43.658	41.845	45.74	30.406	50.299	37.546	48.21	49.437	51.637	49.652
51.953	54.427	53.339	41.488	55.646	50.325	43.649	41.839	45.725	30.398	50.294	37.537	48.203	49.431	51.632	49.642
51.94	54.417	53.33	41.474	55.638	50.313	43.64	41.833	45.71	30.39	50.288	37.529	48.196	49.425	51.626	49.631
51.927	54.406	53.321	41.46	55.63	50.301	43.632	41.827	45.695	30.381	50.282	37.521	48.189	49.419	51.62	49.621
51.914	54.395	53.313	41.446	55.622	50.289	43.623	41.821	45.68	30.373	50.276	37.513	48.182	49.413	51.614	49.611
51.901	54.384	53.304	41.433	55.614	50.277	43.614	41.815	45.665	30.364	50.27	37.504	48.175	49.407	51.608	49.601
51.888	54.374	53.295	41.419	55.606	50.264	43.606	41.809	45.65	30.356	50.264	37.496	48.168	49.401	51.602	49.591
51.875	54.363	53.286	41.405	55.598	50.252	43.597	41.803	45.635	30.348	50.258	37.488	48.161	49.395	51.596	49.581
51.862	54.352	53.277	41.391	55.589	50.24	43.588	41.798	45.62	30.339	50.252	37.48	48.154	49.389	51.59	49.571
51.85	54.341	53.269	41.378	55.581	50.228	43.58	41.792	45.605	30.331	50.246	37.472	48.147	49.383	51.584	49.561
51.837	54.331	53.26	41.364	55.573	50.216	43.571	41.786	45.591	30.323	50.24	37.463	48.14	49.376	51.578	49.551
51.824	54.32	53.251	41.35	55.565	50.204	43.562	41.78	45.576	30.314	50.234	37.455	48.133	49.37	51.572	49.541
51.811	54.309	53.242	41.336	55.557	50.192	43.554	41.774	45.561	30.306	50.229	37.447	48.126	49.364	51.566	49.531
51.798	54.299	53.233	41.323	55.549	50.18	43.545	41.768	45.546	30.298	50.223	37.439	48.119	49.358	51.56	49.521
51.785	54.288	53.225	41.309	55.541	50.168	43.536	41.762	45.531	30.289	50.217	37.431	48.112	49.352	51.554	49.511
51.772	54.277	53.216	41.295	55.533	50.156	43.528	41.756	45.517	30.281	50.211	37.422	48.105	49.346	51.548	49.501
51.759	54.267	53.207	41.282	55.525	50.144	43.519	41.75	45.502	30.273	50.205	37.414	48.098	49.34	51.542	49.491
51.746	54.256	53.198	41.268	55.517	50.131	43.511	41.745	45.487	30.264	50.199	37.406	48.091	49.334	51.536	49.481
51.733	54.245	53.19	41.255	55.509	50.119	43.502	41.739	45.472	30.256	50.193	37.398	48.084	49.328	51.531	49.471
51.721	54.234	53.181	41.241	55.501	50.107	43.494	41.733	45.458	30.248	50.187	37.39	48.077	49.322	51.525	49.461
51.708	54.224	53.172	41.227	55.493	50.096	43.485	41.727	45.443	30.24	50.181	37.382	48.07	49.316	51.519	49.45
51.695	54.213	53.163	41.214	55.485	50.084	43.476	41.721	45.428	30.231	50.175	37.373	48.064	49.31	51.513	49.44
51.682	54.203	53.155	41.2	55.477	50.072	43.468	41.715	45.413	30.223	50.17	37.365	48.057	49.304	51.507	49.43
51.669	54.192	53.146	41.187	55.469	50.06	43.459	41.709	45.399	30.215	50.164	37.357	48.05	49.298	51.501	49.42
51.656	54.181	53.137	41.173	55.461	50.048	43.451	41.703	45.384	30.206	50.158	37.349	48.043	49.292	51.495	49.41
51.643	54.171	53.128	41.16	55.453	50.036	43.442	41.698	45.37	30.198	50.152	37.341	48.036	49.286	51.489	49.4
51.631	54.16	53.12	41.146	55.445	50.024	43.434	41.692	45.355	30.19	50.146	37.333	48.029	49.281	51.483	49.39
51.618	54.149	53.111	41.133	55.437	50.012	43.425	41.686	45.34	30.182	50.14	37.324	48.022	49.275	51.477	49.38
51.605	54.139	53.102	41.119	55.429	50	43.416	41.68	45.326	30.173	50.134	37.316	48.015	49.269	51.471	49.37
51.592	54.128	53.094	41.106	55.421	49.988	43.408	41.674	45.311	30.165	50.128	37.308	48.008	49.263	51.465	49.36
51.579	54.117	53.085	41.092	55.413	49.976	43.399	41.668	45.297	30.157	50.122	37.3	48.001	49.257	51.459	49.35
51.567	54.107	53.076	41.079	55.405	49.965	43.391	41.662	45.282	30.149	50.116	37.292	47.994	49.251	51.454	49.34
51.554	54.096	53.067	41.066	55.397	49.953	43.382	41.657	45.267	30.14	50.111	37.284	47.987	49.245	51.448	49.33
51.541	54.086	53.059	41.052	55.389	49.941	43.374	41.651	45.253	30.132	50.105	37.275	47.98	49.239	51.442	49.32
51.528	54.075	53.05	41.039	55.381	49.929	43.365	41.645	45.238	30.124	50.099	37.267	47.973	49.233	51.436	49.311
51.515	54.064	53.041	41.025	55.373	49.917	43.357	41.639	45.224	30.116	50.093	37.259	47.966	49.227	51.43	49.301
51.503	54.054	53.033	41.012	55.365	49.906	43.348	41.633	45.209	30.107	50.087	37.251	47.959	49.221	51.424	49.291
51.49	54.043	53.024	40.999	55.357	49.894	43.34	41.627	45.195	30.099	50.081	37.243	47.952	49.215	51.418	49.281
51.477	54.033	53.015	40.985	55.349	49.882	43.331	41.622	45.181	30.091	50.075	37.235	47.945	49.209	51.412	49.271
51.464	54.022	53.007	40.972	55.341	49.871	43.323	41.616	45.166	30.083	50.069	37.227	47.938	49.203	51.406	49.261
51.452	54.012	52.998	40.959	55.333	49.859	43.315	41.61	45.152	30.074	50.064	37.219	47.932	49.197	51.4	49.251
51.439	54.001	52.989	40.946	55.325	49.847	43.306	41.604	45.137	30.066	50.058	37.21	47.925	49.191	51.395	49.241
51.426	53.99	52.981	40.932	55.317	49.835	43.298	41.598	45.123	30.058	50.052	37.202	47.918	49.185	51.389	49.231
51.413	53.98	52.972	40.919	55.309	49.824	43.289	41.592	45.108	30.05	50.046	37.194	47.911	49.179	51.383	49.221
51.401	53.969	52.963	40.906	55.301	49.812	43.281	41.587	45.094	30.042	50.04	37.186	47.904	49.173	51.377	49.211
51.388	53.959	52.955	40.893	55.293	49.8	43.272	41.581	45.08	30.033	50.034	37.178	47.897	49.167	51.371	49.201
51.375	53.948	52.946	40.879	55.285	49.789	43.264	41.575	45.065	30.025	50.028	37.17	47.89	49.162	51.365	49.191
51.362	53.938	52.937	40.866	55.277	49.777	43.255	41.569	45.051	30.017	50.022	37.162	47.883	49.156	51.359	49.181
51.35	53.927	52.929	40.853	55.269	49.766	43.247	41.563	45.037	30.009	50.017	37.154	47.876	49.15	51.353	49.171
51.337	53.917	52.92	40.84	55.261	49.754	43.239	41.558	45.022	30.001	50.011	37.146	47.869	49.144	51.348	49.161
51.324	53.906	52.912	40.827	55.253	49.742	43.23	41.552	45.008	29.992	50.005	37.138	47.862	49.138	51.342	49.151
51.312	53.896	52.903	40.814	55.245	49.731	43.222	41.546	44.994	29.984	49.999	37.129	47.855	49.132	51.336	49.141
51.299	53.885	52.894	40.801	55.237	49.719	43.213	41.54	44.98	29.976	49.993	37.121	47.848	49.126	51.33	49.132
51.286	53.875	52.886	40.787	55.229	49.708	43.205	41.535	44.965	29.968	49.987	37.113	47.842	49.12	51.324	49.122
51.274	53.864	52.877	40.774	55.221	49.696	43.197	41.529	44.951	29.96	49.981	37.105	47.835	49.114	51.318	49.112
51.261	53.854	52.868	40.761	55.213	49.685	43.188	41.523	44.937	29.952	49.976	37.097	47.828	49.108	51.312	49.102
51.248	53.843	52.86	40.748	55.205	49.673	43.18	41.517	44.923	29.943	49.97	37.089	47.821	49.102	51.306	49.092
51.236	53.833	52.851	40.735	55.197	49.662	43.171	41.511	44.908	29.935	49.964	37.081	47.814	49.097	51.301	49.082
51.223	53.822	52.843	40.722	55.189	49.65	43.163	41.506	44.894	29.927	49.958	37.073	47.807	49.091	51.295	49.072
51.21	53.812	52.834	40.709	55.182	49.639	43.155	41.5	44.88	29.919	49.952	37.065	47.8	49.085	51.289	49.062
51.198	53.801	52.825	40.696	55.174	49.627	43.146	41.494	44.866	29.911	49.946	37.057	47.793	49.079	51.283	49.052
51.185	53.791	52.817	40.683	55.166	49.616	43.138	41.488	44.852	29.903	49.94	37.049	47.786	49.073	51.277	49.042
51.172	53.781	52.808	40.67	55.158	49.605	43.13	41.483	44.838	29.895	49.935	37.041	47.779	49.067	51.271	49.033
51.16	53.77	52.8	40.657	55.15	49.593	43.121	41.477	44.824	29.886	49.929	37.033	47.773	49.061	51.265	49.023
51.147	53.76	52.791	40.644	55.142	49.582	43.113	41.471	44.809	29.878	49.923	37.024	47.766	49.055	51.26	49.013
51.134	53.749	52.783	40.631	55.134	49.57	43.105	41.465	44.795	29.87	49.917	37.016	47.759	49.049	51.254	49.003
51.122	53.739	52.774	40.618	55.126	49.559	43.096	41.46	44.781	29.862	49.911	37.008	47.752	49.044	51.248	48.993
51.109	53.728	52.765	40.605	55.118	49.548	43.088	41.454	44.767	29.854	49.905	37	47.745	49.038	51.242	48.983
51.097	53.718	52.757	40.593	55.11	49.536	43.08	41.448	44.753	29.846	49.9	36.992	47.738	49.032	51.236	48.973
51.084	53.707	52.748	40.58	55.102	49.525	43.071	41.442	44.739	29.838	49.894	36.984	47.731	49.026	51.23	48.963
51.071	53.697	52.74	40.567	55.095	49.514	43.063	41.437	44.725	29.83	49.888	36.976	47.724	49.02	51.224	48.954
51.059	53.687	52.731	40.554	55.087	49.502	43.055	41.431	44.711	29.822	49.882	36.968	47.717	49.014	51.219	48.944
51.046	53.676	52.723	40.541	55.079	49.491	43.046	41.425	44.697	29.814	49.876	36.96	47.711	49.008	51.213	48.934
51.034	53.666	52.714	40.528	55.071	49.48	43.038	41.42	44.683	29.805	49.87	36.952	47.704	49.003	51.207	48.924
51.021	53.655	52.706	40.516	55.063	49.469	43.03	41.414	44.669	29.797	49.865	36.944	47.697	48.997	51.201	48.914
51.009	53.645	52.697	40.503	55.055	49.457	43.022	41.408	44.655	29.789	49.859	36.936	47.69	48.991	51.195	48.904
50.996	53.635	52.689	40.49	55.047	49.446	43.013	41.402	44.641	29.781	49.853	36.928	47.683	48.985	51.189	48.895
50.984	53.624	52.68	40.477	55.039	49.435	43.005	41.397	44.627	29.773	49.847	36.92	47.676	48.979	51.184	48.885
50.971	53.614	52.671	40.464	55.032	49.424	42.997	41.391	44.613	29.765	49.841	36.912	47.669	48.973	51.178	48.875
50.958	53.604	52.663	40.452	55.024	49.412	42.989	41.385	44.6	29.757	49.835	36.904	47.663	48.968	51.172	48.865
50.946	53.593	52.654	40.439	55.016	49.401	42.98	41.38	44.586	29.749	49.83	36.896	47.656	48.962	51.166	48.855
50.933	53.583	52.646	40.426	55.008	49.39	42.972	41.374	44.572	29.741	49.824	36.888	47.649	48.956	51.16	48.845
50.921	53.573	52.637	40.414	55	49.379	42.964	41.368	44.558	29.733	49.818	36.88	47.642	48.95	51.154	48.836
50.908	53.562	52.629	40.401	54.992	49.368	42.956	41.362	44.544	29.725	49.812	36.872	47.635	48.944	51.149	48.826
50.896	53.552	52.62	40.388	54.984	49.357	42.947	41.357	44.53	29.717	49.806	36.864	47.628	48.938	51.143	48.816
50.883	53.542	52.612	40.376	54.977	49.346	42.939	41.351	44.516	29.709	49.8	36.856	47.621	48.933	51.137	48.806
50.871	53.531	52.603	40.363	54.969	49.334	42.931	41.345	44.503	29.701	49.795	36.848	47.614	48.927	51.131	48.796
50.858	53.521	52.595	40.35	54.961	49.323	42.923	41.34	44.489	29.693	49.789	36.84	47.608	48.921	51.125	48.787
50.846	53.511	52.586	40.338	54.953	49.312	42.915	41.334	44.475	29.685	49.783	36.832	47.601	48.915	51.12	48.777
50.833	53.5	52.578	40.325	54.945	49.301	42.906	41.328	44.461	29.677	49.777	36.824	47.594	48.909	51.114	48.767
50.821	53.49	52.57	40.312	54.937	49.29	42.898	41.323	44.448	29.669	49.771	36.816	47.587	48.904	51.108	48.757
50.808	53.48	52.561	40.3	54.93	49.279	42.89	41.317	44.434	29.661	49.766	36.808	47.58	48.898	51.102	48.747
50.796	53.469	52.553	40.287	54.922	49.268	42.882	41.311	44.42	29.653	49.76	36.8	47.573	48.892	51.096	48.738
50.783	53.459	52.544	40.275	54.914	49.257	42.874	41.306	44.406	29.645	49.754	36.792	47.567	48.886	51.09	48.728
50.771	53.449	52.536	40.262	54.906	49.246	42.865	41.3	44.393	29.637	49.748	36.784	47.56	48.88	51.085	48.718
50.758	53.438	52.527	40.25	54.898	49.235	42.857	41.294	44.379	29.629	49.742	36.776	47.553	48.875	51.079	48.708
50.746	53.428	52.519	40.237	54.891	49.224	42.849	41.289	44.365	29.621	49.736	36.768	47.546	48.869	51.073	48.699
50.734	53.418	52.51	40.225	54.883	49.213	42.841	41.283	44.352	29.613	49.731	36.76	47.539	48.863	51.067	48.689
50.721	53.408	52.502	40.212	54.875	49.202	42.833	41.277	44.338	29.605	49.725	36.752	47.532	48.857	51.061	48.679
50.709	53.397	52.493	40.2	54.867	49.191	42.825	41.272	44.324	29.597	49.719	36.744	47.526	48.851	51.056	48.669
50.696	53.387	52.485	40.187	54.859	49.18	42.817	41.266	44.311	29.589	49.713	36.736	47.519	48.846	51.05	48.66
50.684	53.377	52.477	40.175	54.851	49.169	42.808	41.26	44.297	29.581	49.707	36.728	47.512	48.84	51.044	48.65
50.671	53.367	52.468	40.162	54.844	49.158	42.8	41.255	44.284	29.573	49.702	36.72	47.505	48.834	51.038	48.64
50.659	53.356	52.46	40.15	54.836	49.147	42.792	41.249	44.27	29.565	49.696	36.712	47.498	48.828	51.033	48.63
50.647	53.346	52.451	40.138	54.828	49.137	42.784	41.243	44.256	29.557	49.69	36.704	47.491	48.823	51.027	48.621
50.634	53.336	52.443	40.125	54.82	49.126	42.776	41.238	44.243	29.549	49.684	36.696	47.485	48.817	51.021	48.611
50.639	53.341	52.448	40.129	54.823	49.13	42.794	41.24	44.248	29.552	49.686	36.699	47.487	48.822	51.023	48.614
50.643	53.346	52.452	40.132	54.825	49.133	42.811	41.243	44.253	29.555	49.688	36.702	47.489	48.827	51.026	48.617
50.648	53.351	52.457	40.136	54.828	49.137	42.829	41.245	44.258	29.558	49.69	36.705	47.491	48.832	51.028	48.62
50.652	53.356	52.462	40.139	54.83	49.141	42.846	41.248	44.263	29.561	49.692	36.708	47.494	48.837	51.031	48.623
50.656	53.361	52.467	40.143	54.833	49.145	42.864	41.25	44.269	29.564	49.695	36.71	47.496	48.842	51.033	48.626
50.661	53.367	52.472	40.146	54.835	49.149	42.881	41.253	44.274	29.567	49.697	36.713	47.498	48.846	51.036	48.629
50.665	53.372	52.476	40.149	54.838	49.153	42.899	41.255	44.279	29.57	49.699	36.716	47.5	48.851	51.038	48.633
50.67	53.377	52.481	40.153	54.84	49.157	42.916	41.258	44.284	29.573	49.701	36.719	47.503	48.856	51.041	48.636
50.674	53.382	52.486	40.156	54.843	49.161	42.934	41.26	44.289	29.576	49.703	36.721	47.505	48.861	51.043	48.639
50.679	53.387	52.491	40.16	54.845	49.164	42.951	41.263	44.294	29.578	49.705	36.724	47.507	48.866	51.046	48.642
50.683	53.392	52.496	40.163	54.848	49.168	42.969	41.266	44.3	29.581	49.707	36.727	47.509	48.871	51.048	48.645
50.688	53.397	52.5	40.167	54.85	49.172	42.986	41.268	44.305	29.584	49.709	36.73	47.512	48.876	51.051	48.648
50.692	53.402	52.505	40.17	54.853	49.176	43.003	41.271	44.31	29.587	49.711	36.733	47.514	48.881	51.053	48.651
50.696	53.407	52.51	40.174	54.855	49.18	43.021	41.273	44.315	29.59	49.713	36.735	47.516	48.886	51.056	48.654
50.701	53.413	52.515	40.177	54.858	49.184	43.038	41.276	44.32	29.593	49.715	36.738	47.518	48.891	51.058	48.657
50.705	53.418	52.52	40.181	54.86	49.188	43.055	41.278	44.325	29.596	49.717	36.741	47.521	48.896	51.061	48.66
50.71	53.423	52.524	40.184	54.863	49.192	43.073	41.281	44.33	29.599	49.719	36.744	47.523	48.901	51.063	48.664
50.714	53.428	52.529	40.187	54.865	49.195	43.09	41.283	44.336	29.602	49.721	36.747	47.525	48.906	51.066	48.667
50.719	53.433	52.534	40.191	54.868	49.199	43.107	41.286	44.341	29.605	49.723	36.749	47.527	48.911	51.068	48.67
50.723	53.438	52.539	40.194	54.87	49.203	43.125	41.288	44.346	29.608	49.725	36.752	47.53	48.915	51.071	48.673
50.727	53.443	52.544	40.198	54.873	49.207	43.142	41.291	44.351	29.611	49.727	36.755	47.532	48.92	51.073	48.676
50.732	53.448	52.548	40.201	54.875	49.211	43.159	41.293	44.356	29.614	49.729	36.758	47.534	48.925	51.075	48.679
50.719	53.438	52.54	40.189	54.867	49.2	43.151	41.288	44.342	29.606	49.724	36.75	47.527	48.92	51.07	48.669
50.707	53.428	52.531	40.176	54.86	49.189	43.142	41.282	44.329	29.598	49.718	36.742	47.521	48.914	51.064	48.659
50.695	53.417	52.523	40.164	54.852	49.178	43.134	41.276	44.315	29.59	49.712	36.734	47.514	48.908	51.058	48.65
50.682	53.407	52.514	40.151	54.844	49.167	43.126	41.271	44.302	29.582	49.706	36.726	47.507	48.902	51.052	48.64
50.67	53.397	52.506	40.139	54.836	49.156	43.117	41.265	44.288	29.574	49.7	36.718	47.5	48.896	51.046	48.63
50.657	53.387	52.498	40.127	54.828	49.145	43.109	41.259	44.274	29.566	49.695	36.71	47.493	48.89	51.041	48.62
50.645	53.376	52.489	40.114	54.821	49.135	43.101	41.254	44.261	29.558	49.689	36.702	47.486	48.885	51.035	48.611
50.632	53.366	52.481	40.102	54.813	49.124	43.092	41.248	44.247	29.55	49.683	36.694	47.48	48.879	51.029	48.601
50.62	53.356	52.472	40.09	54.805	49.113	43.084	41.242	44.234	29.542	49.677	36.686	47.473	48.873	51.023	48.591
50.608	53.346	52.464	40.077	54.797	49.102	43.076	41.237	44.22	29.534	49.671	36.678	47.466	48.867	51.018	48.582
50.595	53.335	52.455	40.065	54.79	49.091	43.067	41.231	44.207	29.526	49.666	36.67	47.459	48.862	51.012	48.572
50.583	53.325	52.447	40.053	54.782	49.08	43.059	41.226	44.193	29.518	49.66	36.662	47.452	48.856	51.006	48.562
50.571	53.315	52.439	40.04	54.774	49.069	43.051	41.22	44.18	29.51	49.654	36.654	47.446	48.85	51	48.552
50.558	53.305	52.43	40.028	54.766	49.059	43.043	41.214	44.166	29.502	49.648	36.646	47.439	48.844	50.994	48.543
50.546	53.294	52.422	40.016	54.758	49.048	43.034	41.209	44.153	29.495	49.642	36.638	47.432	48.838	50.989	48.533
50.533	53.284	52.413	40.004	54.751	49.037	43.026	41.203	44.139	29.487	49.637	36.631	47.425	48.833	50.983	48.523
50.521	53.274	52.405	39.991	54.743	49.026	43.018	41.197	44.126	29.479	49.631	36.623	47.418	48.827	50.977	48.514
50.509	53.264	52.397	39.979	54.735	49.016	43.009	41.192	44.112	29.471	49.625	36.615	47.412	48.821	50.971	48.504
50.496	53.254	52.388	39.967	54.727	49.005	43.001	41.186	44.099	29.463	49.619	36.607	47.405	48.815	50.966	48.494
50.484	53.243	52.38	39.955	54.72	48.994	42.993	41.181	44.085	29.455	49.613	36.599	47.398	48.81	50.96	48.484
50.472	53.233	52.371	39.943	54.712	48.983	42.985	41.175	44.072	29.447	49.608	36.591	47.391	48.804	50.954	48.475
50.459	53.223	52.363	39.93	54.704	48.973	42.976	41.169	44.059	29.439	49.602	36.583	47.384	48.798	50.948	48.465
50.447	53.213	52.355	39.918	54.696	48.962	42.968	41.164	44.045	29.431	49.596	36.575	47.378	48.792	50.942	48.455
50.435	53.203	52.346	39.906	54.689	48.951	42.96	41.158	44.032	29.423	49.59	36.567	47.371	48.787	50.937	48.446
50.422	53.193	52.338	39.894	54.681	48.941	42.952	41.153	44.019	29.415	49.585	36.559	47.364	48.781	50.931	48.436
50.41	53.182	52.33	39.882	54.673	48.93	42.944	41.147	44.005	29.408	49.579	36.551	47.357	48.775	50.925	48.426
50.398	53.172	52.321	39.87	54.666	48.919	42.935	41.141	43.992	29.4	49.573	36.543	47.35	48.769	50.919	48.417
50.386	53.162	52.313	39.858	54.658	48.909	42.927	41.136	43.979	29.392	49.567	36.536	47.344	48.764	50.914	48.407
50.373	53.152	52.304	39.846	54.65	48.898	42.919	41.13	43.965	29.384	49.561	36.528	47.337	48.758	50.908	48.397
50.361	53.142	52.296	39.833	54.642	48.888	42.911	41.125	43.952	29.376	49.556	36.52	47.33	48.752	50.902	48.388
50.349	53.132	52.288	39.821	54.635	48.877	42.903	41.119	43.939	29.368	49.55	36.512	47.323	48.746	50.896	48.378
50.336	53.121	52.279	39.809	54.627	48.866	42.894	41.114	43.926	29.36	49.544	36.504	47.316	48.741	50.891	48.368
50.324	53.111	52.271	39.797	54.619	48.856	42.886	41.108	43.912	29.352	49.538	36.496	47.31	48.735	50.885	48.359
50.312	53.101	52.263	39.785	54.612	48.845	42.878	41.102	43.899	29.345	49.533	36.488	47.303	48.729	50.879	48.349
50.3	53.091	52.254	39.773	54.604	48.835	42.87	41.097	43.886	29.337	49.527	36.48	47.296	48.723	50.873	48.339
50.287	53.081	52.246	39.761	54.596	48.824	42.862	41.091	43.873	29.329	49.521	36.472	47.289	48.718	50.868	48.33
50.275	53.071	52.238	39.749	54.588	48.814	42.853	41.086	43.86	29.321	49.515	36.465	47.283	48.712	50.862	48.32
50.263	53.061	52.229	39.737	54.581	48.803	42.845	41.08	43.846	29.313	49.51	36.457	47.276	48.706	50.856	48.31
50.251	53.051	52.221	39.725	54.573	48.793	42.837	41.075	43.833	29.305	49.504	36.449	47.269	48.701	50.85	48.301
50.238	53.041	52.213	39.714	54.565	48.782	42.829	41.069	43.82	29.298	49.498	36.441	47.262	48.695	50.845	48.291
50.226	53.031	52.205	39.702	54.558	48.772	42.821	41.063	43.807	29.29	49.492	36.433	47.255	48.689	50.839	48.282
50.214	53.02	52.196	39.69	54.55	48.761	42.813	41.058	43.794	29.282	49.486	36.425	47.249	48.683	50.833	48.272
50.202	53.01	52.188	39.678	54.542	48.751	42.805	41.052	43.781	29.274	49.481	36.417	47.242	48.678	50.827	48.262
50.19	53	52.18	39.666	54.535	48.74	42.796	41.047	43.768	29.266	49.475	36.41	47.235	48.672	50.822	48.253
50.177	52.99	52.171	39.654	54.527	48.73	42.788	41.041	43.754	29.258	49.469	36.402	47.228	48.666	50.816	48.243
50.165	52.98	52.163	39.642	54.519	48.72	42.78	41.036	43.741	29.251	49.463	36.394	47.222	48.661	50.81	48.234
50.153	52.97	52.155	39.63	54.512	48.709	42.772	41.03	43.728	29.243	49.458	36.386	47.215	48.655	50.805	48.224
50.141	52.96	52.146	39.618	54.504	48.699	42.764	41.025	43.715	29.235	49.452	36.378	47.208	48.649	50.799	48.214
50.129	52.95	52.138	39.607	54.496	48.688	42.756	41.019	43.702	29.227	49.446	36.37	47.201	48.644	50.793	48.205
50.116	52.94	52.13	39.595	54.489	48.678	42.748	41.014	43.689	29.219	49.44	36.362	47.195	48.638	50.787	48.195
50.104	52.93	52.122	39.583	54.481	48.668	42.74	41.008	43.676	29.212	49.435	36.355	47.188	48.632	50.782	48.186
50.092	52.92	52.113	39.571	54.473	48.657	42.732	41.003	43.663	29.204	49.429	36.347	47.181	48.627	50.776	48.176
50.08	52.91	52.105	39.56	54.466	48.647	42.724	40.997	43.65	29.196	49.423	36.339	47.174	48.621	50.77	48.166
50.068	52.9	52.097	39.548	54.458	48.637	42.716	40.992	43.637	29.188	49.417	36.331	47.168	48.615	50.764	48.157
50.056	52.89	52.089	39.536	54.45	48.626	42.707	40.986	43.624	29.181	49.412	36.323	47.161	48.61	50.759	48.147
50.043	52.88	52.08	39.524	54.443	48.616	42.699	40.981	43.611	29.173	49.406	36.315	47.154	48.604	50.753	48.138
50.048	52.885	52.085	39.528	54.445	48.62	42.717	40.983	43.617	29.176	49.408	36.318	47.156	48.609	50.756	48.141
50.053	52.89	52.09	39.531	54.448	48.624	42.735	40.986	43.622	29.179	49.41	36.321	47.159	48.614	50.758	48.144
50.057	52.896	52.095	39.535	54.45	48.628	42.752	40.988	43.627	29.182	49.412	36.324	47.161	48.619	50.761	48.147
50.062	52.901	52.1	39.538	54.453	48.632	42.77	40.991	43.633	29.185	49.415	36.327	47.163	48.624	50.763	48.151
50.067	52.906	52.105	39.542	54.455	48.636	42.788	40.993	43.638	29.188	49.417	36.33	47.166	48.629	50.766	48.154
50.055	52.896	52.097	39.53	54.448	48.626	42.779	40.988	43.625	29.18	49.411	36.322	47.159	48.623	50.76	48.144
50.042	52.886	52.088	39.518	54.44	48.615	42.771	40.982	43.612	29.172	49.405	36.314	47.152	48.618	50.754	48.135
50.03	52.876	52.08	39.507	54.432	48.605	42.763	40.977	43.599	29.165	49.399	36.306	47.146	48.612	50.749	48.125
50.018	52.866	52.072	39.495	54.425	48.595	42.755	40.971	43.586	29.157	49.394	36.299	47.139	48.606	50.743	48.116
50.006	52.856	52.064	39.483	54.417	48.585	42.747	40.966	43.573	29.149	49.388	36.291	47.132	48.601	50.737	48.106
49.994	52.846	52.056	39.471	54.41	48.574	42.739	40.96	43.56	29.141	49.382	36.283	47.125	48.595	50.731	48.096
49.982	52.836	52.047	39.46	54.402	48.564	42.731	40.955	43.548	29.134	49.376	36.275	47.119	48.589	50.726	48.087
49.97	52.826	52.039	39.448	54.394	48.554	42.723	40.949	43.535	29.126	49.371	36.267	47.112	48.584	50.72	48.077
49.958	52.816	52.031	39.437	54.387	48.544	42.715	40.944	43.522	29.118	49.365	36.26	47.105	48.578	50.714	48.068
49.945	52.806	52.023	39.425	54.379	48.533	42.707	40.938	43.509	29.11	49.359	36.252	47.098	48.572	50.709	48.058
49.933	52.796	52.014	39.413	54.372	48.523	42.699	40.933	43.496	29.103	49.354	36.244	47.092	48.567	50.703	48.049
49.921	52.786	52.006	39.402	54.364	48.513	42.691	40.927	43.483	29.095	49.348	36.236	47.085	48.561	50.697	48.039
49.909	52.776	51.998	39.39	54.356	48.503	42.683	40.922	43.47	29.087	49.342	36.228	47.078	48.555	50.691	48.03
49.897	52.766	51.99	39.379	54.349	48.493	42.675	40.916	43.458	29.079	49.336	36.221	47.072	48.55	50.686	48.02
49.885	52.756	51.982	39.367	54.341	48.483	42.666	40.911	43.445	29.072	49.331	36.213	47.065	48.544	50.68	48.011
49.873	52.746	51.973	39.355	54.333	48.473	42.658	40.905	43.432	29.064	49.325	36.205	47.058	48.538	50.674	48.001
49.861	52.736	51.965	39.344	54.326	48.462	42.65	40.9	43.419	29.056	49.319	36.197	47.051	48.533	50.669	47.991
49.849	52.727	51.957	39.332	54.318	48.452	42.642	40.895	43.407	29.049	49.313	36.189	47.045	48.527	50.663	47.982
49.837	52.717	51.949	39.321	54.311	48.442	42.634	40.889	43.394	29.041	49.308	36.182	47.038	48.522	50.657	47.972
49.825	52.707	51.941	39.309	54.303	48.432	42.626	40.884	43.381	29.033	49.302	36.174	47.031	48.516	50.652	47.963
49.813	52.697	51.932	39.298	54.296	48.422	42.618	40.878	43.368	29.025	49.296	36.166	47.025	48.51	50.646	47.953
49.801	52.687	51.924	39.286	54.288	48.412	42.61	40.873	43.356	29.018	49.291	36.158	47.018	48.505	50.64	47.944
49.788	52.677	51.916	39.275	54.28	48.402	42.602	40.867	43.343	29.01	49.285	36.151	47.011	48.499	50.635	47.934
49.776	52.667	51.908	39.264	54.273	48.392	42.594	40.862	43.33	29.002	49.279	36.143	47.004	48.493	50.629	47.925
49.764	52.657	51.9	39.252	54.265	48.382	42.586	40.856	43.318	28.995	49.273	36.135	46.998	48.488	50.623	47.915
49.752	52.647	51.891	39.241	54.258	48.372	42.578	40.851	43.305	28.987	49.268	36.127	46.991	48.482	50.618	47.906
49.74	52.637	51.883	39.229	54.25	48.362	42.57	40.845	43.292	28.979	49.262	36.119	46.984	48.477	50.612	47.896
49.728	52.627	51.875	39.218	54.243	48.352	42.562	40.84	43.28	28.972	49.256	36.112	46.978	48.471	50.606	47.887
49.716	52.618	51.867	39.206	54.235	48.342	42.554	40.835	43.267	28.964	49.251	36.104	46.971	48.465	50.601	47.877
49.704	52.608	51.859	39.195	54.227	48.332	42.547	40.829	43.255	28.956	49.245	36.096	46.964	48.46	50.595	47.868
49.692	52.598	51.851	39.184	54.22	48.322	42.539	40.824	43.242	28.949	49.239	36.088	46.958	48.454	50.589	47.858
49.68	52.588	51.843	39.172	54.212	48.312	42.531	40.818	43.229	28.941	49.233	36.081	46.951	48.449	50.584	47.849
49.668	52.578	51.834	39.161	54.205	48.302	42.523	40.813	43.217	28.933	49.228	36.073	46.944	48.443	50.578	47.839
49.656	52.568	51.826	39.15	54.197	48.292	42.515	40.807	43.204	28.926	49.222	36.065	46.937	48.437	50.572	47.83
49.644	52.558	51.818	39.138	54.19	48.282	42.507	40.802	43.192	28.918	49.216	36.057	46.931	48.432	50.567	47.821
49.632	52.548	51.81	39.127	54.182	48.272	42.499	40.797	43.179	28.91	49.211	36.05	46.924	48.426	50.561	47.811
49.62	52.539	51.802	39.116	54.175	48.262	42.491	40.791	43.167	28.903	49.205	36.042	46.917	48.421	50.555	47.802
49.609	52.529	51.794	39.105	54.167	48.253	42.483	40.786	43.154	28.895	49.199	36.034	46.911	48.415	50.55	47.792
49.597	52.519	51.786	39.093	54.159	48.243	42.475	40.78	43.142	28.888	49.193	36.027	46.904	48.41	50.544	47.783
49.585	52.509	51.778	39.082	54.152	48.233	42.467	40.775	43.129	28.88	49.188	36.019	46.897	48.404	50.538	47.773
49.573	52.499	51.769	39.071	54.144	48.223	42.459	40.77	43.117	28.872	49.182	36.011	46.891	48.398	50.533	47.764
49.561	52.489	51.761	39.06	54.137	48.213	42.451	40.764	43.104	28.865	49.176	36.003	46.884	48.393	50.527	47.754
49.549	52.48	51.753	39.048	54.129	48.203	42.444	40.759	43.092	28.857	49.171	35.996	46.877	48.387	50.521	47.745
49.537	52.47	51.745	39.037	54.122	48.194	42.436	40.753	43.079	28.849	49.165	35.988	46.871	48.382	50.516	47.735
49.525	52.46	51.737	39.026	54.114	48.184	42.428	40.748	43.067	28.842	49.159	35.98	46.864	48.376	50.51	47.726
49.513	52.45	51.729	39.015	54.107	48.174	42.42	40.743	43.054	28.834	49.154	35.972	46.857	48.371	50.504	47.717
49.501	52.44	51.721	39.004	54.099	48.164	42.412	40.737	43.042	28.827	49.148	35.965	46.851	48.365	50.499	47.707
49.489	52.43	51.713	38.992	54.092	48.154	42.404	40.732	43.03	28.819	49.142	35.957	46.844	48.359	50.493	47.698
49.477	52.421	51.705	38.981	54.084	48.145	42.396	40.726	43.017	28.811	49.137	35.949	46.837	48.354	50.487	47.688
49.465	52.411	51.697	38.97	54.077	48.135	42.388	40.721	43.005	28.804	49.131	35.942	46.831	48.348	50.482	47.679
49.453	52.401	51.689	38.959	54.069	48.125	42.381	40.716	42.993	28.796	49.125	35.934	46.824	48.343	50.476	47.669
49.442	52.391	51.68	38.948	54.062	48.116	42.373	40.71	42.98	28.789	49.119	35.926	46.817	48.337	50.47	47.66
49.43	52.382	51.672	38.937	54.054	48.106	42.365	40.705	42.968	28.781	49.114	35.919	46.811	48.332	50.465	47.651
49.418	52.372	51.664	38.926	54.047	48.096	42.357	40.7	42.956	28.774	49.108	35.911	46.804	48.326	50.459	47.641
49.406	52.362	51.656	38.915	54.039	48.086	42.349	40.694	42.943	28.766	49.102	35.903	46.797	48.321	50.454	47.632
49.394	52.352	51.648	38.904	54.032	48.077	42.341	40.689	42.931	28.758	49.097	35.895	46.791	48.315	50.448	47.622
49.382	52.343	51.64	38.893	54.024	48.067	42.334	40.683	42.919	28.751	49.091	35.888	46.784	48.31	50.442	47.613
49.37	52.333	51.632	38.882	54.017	48.057	42.326	40.678	42.906	28.743	49.085	35.88	46.777	48.304	50.437	47.604
49.358	52.323	51.624	38.871	54.009	48.048	42.318	40.673	42.894	28.736	49.08	35.872	46.771	48.299	50.431	47.594
49.347	52.313	51.616	38.86	54.002	48.038	42.31	40.667	42.882	28.728	49.074	35.865	46.764	48.293	50.425	47.585
49.335	52.304	51.608	38.849	53.994	48.029	42.302	40.662	42.87	28.721	49.068	35.857	46.758	48.287	50.42	47.575
49.323	52.294	51.6	38.838	53.987	48.019	42.295	40.657	42.857	28.713	49.063	35.849	46.751	48.282	50.414	47.566
49.311	52.284	51.592	38.827	53.98	48.009	42.287	40.651	42.845	28.706	49.057	35.842	46.744	48.276	50.409	47.557
49.299	52.274	51.584	38.816	53.972	48	42.279	40.646	42.833	28.698	49.051	35.834	46.738	48.271	50.403	47.547
49.287	52.265	51.576	38.805	53.965	47.99	42.271	40.641	42.821	28.691	49.046	35.826	46.731	48.265	50.397	47.538
49.276	52.255	51.568	38.794	53.957	47.981	42.264	40.635	42.809	28.683	49.04	35.819	46.724	48.26	50.392	47.529
49.264	52.245	51.56	38.783	53.95	47.971	42.256	40.63	42.796	28.675	49.034	35.811	46.718	48.254	50.386	47.519
49.252	52.235	51.552	38.772	53.942	47.961	42.248	40.625	42.784	28.668	49.029	35.803	46.711	48.249	50.381	47.51
49.24	52.226	51.544	38.761	53.935	47.952	42.24	40.619	42.772	28.66	49.023	35.796	46.704	48.243	50.375	47.501
49.228	52.216	51.536	38.75	53.927	47.942	42.233	40.614	42.76	28.653	49.017	35.788	46.698	48.238	50.369	47.491
49.217	52.206	51.528	38.739	53.92	47.933	42.225	40.609	42.748	28.645	49.012	35.78	46.691	48.232	50.364	47.482
49.205	52.197	51.52	38.728	53.912	47.923	42.217	40.603	42.736	28.638	49.006	35.773	46.685	48.227	50.358	47.472
49.193	52.187	51.512	38.718	53.905	47.914	42.209	40.598	42.724	28.63	49	35.765	46.678	48.221	50.352	47.463
49.181	52.177	51.504	38.707	53.898	47.904	42.202	40.593	42.712	28.623	48.995	35.758	46.671	48.216	50.347	47.454
49.169	52.168	51.496	38.696	53.89	47.895	42.194	40.587	42.7	28.615	48.989	35.75	46.665	48.21	50.341	47.444
49.158	52.158	51.488	38.685	53.883	47.886	42.186	40.582	42.687	28.608	48.983	35.742	46.658	48.205	50.336	47.435
49.146	52.148	51.48	38.674	53.875	47.876	42.178	40.577	42.675	28.6	48.978	35.735	46.651	48.199	50.33	47.426
49.134	52.139	51.472	38.663	53.868	47.867	42.171	40.571	42.663	28.593	48.972	35.727	46.645	48.194	50.324	47.416
49.122	52.129	51.464	38.653	53.861	47.857	42.163	40.566	42.651	28.585	48.966	35.719	46.638	48.189	50.319	47.407
49.111	52.119	51.456	38.642	53.853	47.848	42.155	40.561	42.639	28.578	48.961	35.712	46.632	48.183	50.313	47.398
49.099	52.11	51.448	38.631	53.846	47.838	42.148	40.556	42.627	28.571	48.955	35.704	46.625	48.178	50.308	47.388
49.104	52.115	51.453	38.635	53.848	47.842	42.166	40.558	42.633	28.574	48.957	35.707	46.627	48.183	50.31	47.392
49.109	52.121	51.458	38.638	53.851	47.847	42.184	40.561	42.639	28.577	48.96	35.71	46.63	48.188	50.313	47.395
49.114	52.127	51.463	38.642	53.853	47.851	42.202	40.563	42.644	28.58	48.962	35.713	46.632	48.193	50.316	47.399
49.102	52.117	51.456	38.631	53.846	47.841	42.194	40.558	42.632	28.572	48.956	35.706	46.626	48.188	50.31	47.39
49.09	52.107	51.448	38.62	53.839	47.832	42.187	40.553	42.62	28.565	48.951	35.698	46.619	48.182	50.304	47.38
49.079	52.098	51.44	38.609	53.831	47.822	42.179	40.547	42.608	28.557	48.945	35.69	46.612	48.177	50.299	47.371
49.067	52.088	51.432	38.599	53.824	47.813	42.171	40.542	42.596	28.55	48.939	35.683	46.606	48.171	50.293	47.362
49.055	52.078	51.424	38.588	53.816	47.804	42.164	40.537	42.584	28.542	48.934	35.675	46.599	48.166	50.288	47.352
49.044	52.069	51.416	38.577	53.809	47.794	42.156	40.532	42.572	28.535	48.928	35.668	46.593	48.16	50.282	47.343
49.032	52.059	51.408	38.567	53.802	47.785	42.148	40.526	42.56	28.528	48.922	35.66	46.586	48.155	50.276	47.334
49.02	52.05	51.4	38.556	53.794	47.776	42.141	40.521	42.548	28.52	48.917	35.652	46.579	48.149	50.271	47.324
49.008	52.04	51.392	38.545	53.787	47.766	42.133	40.516	42.536	28.513	48.911	35.645	46.573	48.144	50.265	47.315
48.997	52.03	51.384	38.535	53.779	47.757	42.125	40.51	42.525	28.505	48.905	35.637	46.566	48.138	50.26	47.306
48.985	52.021	51.376	38.524	53.772	47.748	42.117	40.505	42.513	28.498	48.9	35.63	46.56	48.133	50.254	47.297
48.973	52.011	51.368	38.513	53.765	47.738	42.11	40.5	42.501	28.49	48.894	35.622	46.553	48.127	50.249	47.287
48.962	52.001	51.36	38.503	53.757	47.729	42.102	40.495	42.489	28.483	48.888	35.614	46.546	48.122	50.243	47.278
48.95	51.992	51.352	38.492	53.75	47.72	42.094	40.489	42.477	28.476	48.883	35.607	46.54	48.117	50.237	47.269
48.938	51.982	51.344	38.482	53.743	47.711	42.087	40.484	42.465	28.468	48.877	35.599	46.533	48.111	50.232	47.259
48.927	51.973	51.336	38.471	53.735	47.701	42.079	40.479	42.453	28.461	48.872	35.592	46.527	48.106	50.226	47.25
48.915	51.963	51.329	38.46	53.728	47.692	42.072	40.474	42.442	28.453	48.866	35.584	46.52	48.1	50.221	47.241
48.903	51.954	51.321	38.45	53.72	47.683	42.064	40.468	42.43	28.446	48.86	35.576	46.514	48.095	50.215	47.232
48.892	51.944	51.313	38.439	53.713	47.674	42.056	40.463	42.418	28.438	48.855	35.569	46.507	48.089	50.21	47.222
48.897	51.95	51.318	38.443	53.716	47.678	42.075	40.466	42.424	28.442	48.857	35.572	46.509	48.095	50.212	47.226
48.902	51.955	51.323	38.446	53.718	47.682	42.093	40.468	42.429	28.445	48.859	35.575	46.512	48.1	50.215	47.23
48.907	51.961	51.328	38.45	53.721	47.686	42.111	40.471	42.435	28.448	48.862	35.578	46.514	48.105	50.217	47.233
48.895	51.951	51.32	38.439	53.714	47.677	42.103	40.466	42.423	28.44	48.856	35.57	46.508	48.099	50.212	47.224
48.884	51.942	51.312	38.429	53.706	47.667	42.096	40.46	42.411	28.433	48.85	35.563	46.501	48.094	50.206	47.215
48.872	51.932	51.305	38.418	53.699	47.658	42.088	40.455	42.4	28.426	48.845	35.555	46.495	48.089	50.201	47.205
48.86	51.923	51.297	38.408	53.691	47.649	42.081	40.45	42.388	28.418	48.839	35.548	46.488	48.083	50.195	47.196
48.849	51.913	51.289	38.397	53.684	47.64	42.073	40.445	42.376	28.411	48.833	35.54	46.481	48.078	50.19	47.187
48.837	51.904	51.281	38.387	53.677	47.631	42.065	40.439	42.364	28.403	48.828	35.533	46.475	48.072	50.184	47.178
48.825	51.894	51.273	38.376	53.669	47.622	42.058	40.434	42.353	28.396	48.822	35.525	46.468	48.067	50.178	47.168
48.814	51.885	51.265	38.366	53.662	47.612	42.05	40.429	42.341	28.389	48.816	35.517	46.462	48.061	50.173	47.159
48.802	51.875	51.257	38.355	53.655	47.603	42.042	40.424	42.329	28.381	48.811	35.51	46.455	48.056	50.167	47.15
48.791	51.866	51.249	38.345	53.647	47.594	42.035	40.418	42.317	28.374	48.805	35.502	46.449	48.051	50.162	47.141
48.779	51.856	51.242	38.334	53.64	47.585	42.027	40.413	42.306	28.367	48.8	35.495	46.442	48.045	50.156	47.131
48.767	51.847	51.234	38.324	53.633	47.576	42.019	40.408	42.294	28.359	48.794	35.487	46.435	48.04	50.151	47.122
48.756	51.837	51.226	38.314	53.625	47.567	42.012	40.403	42.282	28.352	48.788	35.48	46.429	48.034	50.145	47.113
48.744	51.828	51.218	38.303	53.618	47.558	42.004	40.398	42.271	28.344	48.783	35.472	46.422	48.029	50.14	47.104
48.733	51.818	51.21	38.293	53.611	47.549	41.997	40.392	42.259	28.337	48.777	35.465	46.416	48.024	50.134	47.094
48.721	51.809	51.202	38.282	53.603	47.54	41.989	40.387	42.247	28.33	48.772	35.457	46.409	48.018	50.129	47.085
48.709	51.799	51.194	38.272	53.596	47.531	41.982	40.382	42.236	28.322	48.766	35.45	46.403	48.013	50.123	47.076
48.698	51.79	51.187	38.262	53.589	47.522	41.974	40.377	42.224	28.315	48.76	35.442	46.396	48.007	50.117	47.067
48.686	51.78	51.179	38.251	53.581	47.512	41.966	40.371	42.213	28.308	48.755	35.434	46.39	48.002	50.112	47.058
48.675	51.771	51.171	38.241	53.574	47.503	41.959	40.366	42.201	28.3	48.749	35.427	46.383	47.997	50.106	47.048
48.663	51.761	51.163	38.231	53.567	47.494	41.951	40.361	42.189	28.293	48.743	35.419	46.376	47.991	50.101	47.039
48.652	51.752	51.155	38.22	53.56	47.485	41.944	40.356	42.178	28.286	48.738	35.412	46.37	47.986	50.095	47.03
48.64	51.742	51.147	38.21	53.552	47.476	41.936	40.351	42.166	28.278	48.732	35.404	46.363	47.981	50.09	47.021
48.629	51.733	51.14	38.2	53.545	47.467	41.929	40.345	42.155	28.271	48.727	35.397	46.357	47.975	50.084	47.012
48.617	51.723	51.132	38.19	53.538	47.459	41.921	40.34	42.143	28.264	48.721	35.389	46.35	47.97	50.079	47.002
48.605	51.714	51.124	38.179	53.53	47.45	41.914	40.335	42.132	28.256	48.715	35.382	46.344	47.964	50.073	46.993
48.594	51.704	51.116	38.169	53.523	47.441	41.906	40.33	42.12	28.249	48.71	35.374	46.337	47.959	50.068	46.984
48.582	51.695	51.108	38.159	53.516	47.432	41.898	40.325	42.109	28.242	48.704	35.367	46.331	47.954	50.062	46.975
48.571	51.685	51.1	38.148	53.508	47.423	41.891	40.32	42.097	28.234	48.699	35.359	46.324	47.948	50.057	46.966
48.559	51.676	51.093	38.138	53.501	47.414	41.883	40.314	42.086	28.227	48.693	35.352	46.318	47.943	50.051	46.956
48.548	51.667	51.085	38.128	53.494	47.405	41.876	40.309	42.074	28.22	48.687	35.344	46.311	47.938	50.046	46.947
48.536	51.657	51.077	38.118	53.487	47.396	41.868	40.304	42.063	28.213	48.682	35.337	46.304	47.932	50.04	46.938
48.525	51.648	51.069	38.108	53.479	47.387	41.861	40.299	42.051	28.205	48.676	35.329	46.298	47.927	50.035	46.929
48.513	51.638	51.062	38.097	53.472	47.378	41.853	40.294	42.04	28.198	48.671	35.322	46.291	47.922	50.029	46.92
48.502	51.629	51.054	38.087	53.465	47.369	41.846	40.289	42.028	28.191	48.665	35.314	46.285	47.916	50.024	46.911
48.49	51.619	51.046	38.077	53.458	47.361	41.838	40.283	42.017	28.183	48.659	35.307	46.278	47.911	50.018	46.901
48.479	51.61	51.038	38.067	53.45	47.352	41.831	40.278	42.005	28.176	48.654	35.299	46.272	47.905	50.012	46.892
48.468	51.601	51.03	38.057	53.443	47.343	41.823	40.273	41.994	28.169	48.648	35.292	46.265	47.9	50.007	46.883
48.456	51.591	51.023	38.047	53.436	47.334	41.816	40.268	41.983	28.162	48.643	35.284	46.259	47.895	50.001	46.874
48.445	51.582	51.015	38.037	53.429	47.325	41.808	40.263	41.971	28.154	48.637	35.277	46.252	47.889	49.996	46.865
48.433	51.573	51.007	38.027	53.421	47.316	41.801	40.258	41.96	28.147	48.631	35.269	46.246	47.884	49.99	46.856
48.422	51.563	50.999	38.016	53.414	47.308	41.794	40.252	41.949	28.14	48.626	35.262	46.239	47.879	49.985	46.847
48.41	51.554	50.992	38.006	53.407	47.299	41.786	40.247	41.937	28.133	48.62	35.254	46.233	47.873	49.979	46.837
48.399	51.544	50.984	37.996	53.4	47.29	41.779	40.242	41.926	28.125	48.615	35.247	46.226	47.868	49.974	46.828
48.387	51.535	50.976	37.986	53.392	47.281	41.771	40.237	41.915	28.118	48.609	35.239	46.22	47.863	49.968	46.819
48.376	51.526	50.968	37.976	53.385	47.272	41.764	40.232	41.903	28.111	48.603	35.232	46.213	47.857	49.963	46.81
48.364	51.516	50.961	37.966	53.378	47.264	41.756	40.227	41.892	28.104	48.598	35.224	46.207	47.852	49.957	46.801
48.353	51.507	50.953	37.956	53.371	47.255	41.749	40.222	41.881	28.096	48.592	35.217	46.2	47.847	49.952	46.792
48.342	51.498	50.945	37.946	53.363	47.246	41.742	40.216	41.869	28.089	48.587	35.209	46.194	47.842	49.946	46.783
48.33	51.488	50.937	37.936	53.356	47.238	41.734	40.211	41.858	28.082	48.581	35.202	46.187	47.836	49.941	46.774
48.319	51.479	50.93	37.926	53.349	47.229	41.727	40.206	41.847	28.075	48.576	35.195	46.181	47.831	49.935	46.764
48.307	51.47	50.922	37.916	53.342	47.22	41.719	40.201	41.836	28.068	48.57	35.187	46.174	47.826	49.93	46.755
48.296	51.46	50.914	37.906	53.334	47.211	41.712	40.196	41.824	28.06	48.564	35.18	46.168	47.82	49.925	46.746
48.285	51.451	50.907	37.896	53.327	47.203	41.704	40.191	41.813	28.053	48.559	35.172	46.161	47.815	49.919	46.737
48.273	51.442	50.899	37.886	53.32	47.194	41.697	40.186	41.802	28.046	48.553	35.165	46.155	47.81	49.914	46.728
48.262	51.432	50.891	37.876	53.313	47.185	41.69	40.181	41.791	28.039	48.548	35.157	46.148	47.804	49.908	46.719
48.25	51.423	50.883	37.866	53.306	47.177	41.682	40.175	41.78	28.031	48.542	35.15	46.142	47.799	49.903	46.71
48.239	51.414	50.876	37.856	53.298	47.168	41.675	40.17	41.768	28.024	48.537	35.142	46.135	47.794	49.897	46.701
48.228	51.404	50.868	37.846	53.291	47.16	41.668	40.165	41.757	28.017	48.531	35.135	46.129	47.789	49.892	46.692
48.216	51.395	50.86	37.837	53.284	47.151	41.66	40.16	41.746	28.01	48.525	35.127	46.122	47.783	49.886	46.683
48.205	51.386	50.853	37.827	53.277	47.142	41.653	40.155	41.735	28.003	48.52	35.12	46.116	47.778	49.881	46.674
48.194	51.376	50.845	37.817	53.27	47.134	41.645	40.15	41.724	27.996	48.514	35.113	46.109	47.773	49.875	46.664
48.182	51.367	50.837	37.807	53.262	47.125	41.638	40.145	41.713	27.988	48.509	35.105	46.103	47.767	49.87	46.655
48.171	51.358	50.83	37.797	53.255	47.117	41.631	40.14	41.702	27.981	48.503	35.098	46.096	47.762	49.864	46.646
48.16	51.349	50.822	37.787	53.248	47.108	41.623	40.135	41.69	27.974	48.498	35.09	46.09	47.757	49.859	46.637
48.148	51.339	50.814	37.777	53.241	47.099	41.616	40.13	41.679	27.967	48.492	35.083	46.083	47.752	49.853	46.628
48.137	51.33	50.807	37.768	53.234	47.091	41.609	40.125	41.668	27.96	48.486	35.076	46.077	47.746	49.848	46.619
48.126	51.321	50.799	37.758	53.227	47.082	41.601	40.119	41.657	27.952	48.481	35.068	46.07	47.741	49.842	46.61
48.114	51.312	50.791	37.748	53.219	47.074	41.594	40.114	41.646	27.945	48.475	35.061	46.064	47.736	49.837	46.601
48.103	51.302	50.784	37.738	53.212	47.065	41.587	40.109	41.635	27.938	48.47	35.053	46.057	47.73	49.831	46.592
48.092	51.293	50.776	37.728	53.205	47.057	41.579	40.104	41.624	27.931	48.464	35.046	46.051	47.725	49.826	46.583
48.08	51.284	50.768	37.719	53.198	47.048	41.572	40.099	41.613	27.924	48.459	35.038	46.044	47.72	49.821	46.574
48.069	51.275	50.761	37.709	53.191	47.04	41.565	40.094	41.602	27.917	48.453	35.031	46.038	47.715	49.815	46.565
48.058	51.265	50.753	37.699	53.184	47.031	41.558	40.089	41.591	27.91	48.448	35.024	46.032	47.709	49.81	46.556
48.046	51.256	50.745	37.689	53.176	47.023	41.55	40.084	41.58	27.902	48.442	35.016	46.025	47.704	49.804	46.547
48.035	51.247	50.738	37.68	53.169	47.014	41.543	40.079	41.569	27.895	48.436	35.009	46.019	47.699	49.799	46.538
48.024	51.238	50.73	37.67	53.162	47.006	41.536	40.074	41.558	27.888	48.431	35.001	46.012	47.694	49.793	46.529
48.013	51.228	50.722	37.66	53.155	46.997	41.528	40.069	41.547	27.881	48.425	34.994	46.006	47.688	49.788	46.52
48.001	51.219	50.715	37.651	53.148	46.989	41.521	40.064	41.536	27.874	48.42	34.987	45.999	47.683	49.782	46.511
47.99	51.21	50.707	37.641	53.141	46.981	41.514	40.059	41.525	27.867	48.414	34.979	45.993	47.678	49.777	46.502
47.979	51.201	50.699	37.631	53.133	46.972	41.507	40.054	41.514	27.86	48.409	34.972	45.986	47.673	49.772	46.493
47.968	51.192	50.692	37.622	53.126	46.964	41.499	40.049	41.503	27.853	48.403	34.964	45.98	47.667	49.766	46.484
47.956	51.182	50.684	37.612	53.119	46.955	41.492	40.044	41.492	27.845	48.398	34.957	45.973	47.662	49.761	46.475
47.945	51.173	50.677	37.602	53.112	46.947	41.485	40.038	41.482	27.838	48.392	34.95	45.967	47.657	49.755	46.466
47.934	51.164	50.669	37.593	53.105	46.939	41.477	40.033	41.471	27.831	48.387	34.942	45.96	47.652	49.75	46.457
47.923	51.155	50.661	37.583	53.098	46.93	41.47	40.028	41.46	27.824	48.381	34.935	45.954	47.647	49.744	46.448
47.911	51.146	50.654	37.573	53.091	46.922	41.463	40.023	41.449	27.817	48.375	34.928	45.948	47.641	49.739	46.439
47.9	51.136	50.646	37.564	53.084	46.913	41.456	40.018	41.438	27.81	48.37	34.92	45.941	47.636	49.733	46.43
47.889	51.127	50.639	37.554	53.076	46.905	41.449	40.013	41.427	27.803	48.364	34.913	45.935	47.631	49.728	46.421
47.878	51.118	50.631	37.545	53.069	46.897	41.441	40.008	41.416	27.796	48.359	34.906	45.928	47.626	49.723	46.412
47.866	51.109	50.623	37.535	53.062	46.888	41.434	40.003	41.405	27.789	48.353	34.898	45.922	47.62	49.717	46.403
47.855	51.1	50.616	37.525	53.055	46.88	41.427	39.998	41.395	27.782	48.348	34.891	45.915	47.615	49.712	46.394
47.844	51.091	50.608	37.516	53.048	46.872	41.42	39.993	41.384	27.775	48.342	34.883	45.909	47.61	49.706	46.385
47.833	51.081	50.601	37.506	53.041	46.864	41.412	39.988	41.373	27.767	48.337	34.876	45.903	47.605	49.701	46.376
47.822	51.072	50.593	37.497	53.034	46.855	41.405	39.983	41.362	27.76	48.331	34.869	45.896	47.6	49.695	46.367
47.81	51.063	50.586	37.487	53.027	46.847	41.398	39.978	41.351	27.753	48.326	34.861	45.89	47.594	49.69	46.358
47.799	51.054	50.578	37.478	53.02	46.839	41.391	39.973	41.341	27.746	48.32	34.854	45.883	47.589	49.685	46.349
47.788	51.045	50.57	37.468	53.012	46.831	41.384	39.968	41.33	27.739	48.315	34.847	45.877	47.584	49.679	46.34
47.777	51.036	50.563	37.459	53.005	46.822	41.377	39.963	41.319	27.732	48.309	34.839	45.87	47.579	49.674	46.331
47.766	51.027	50.555	37.449	52.998	46.814	41.369	39.958	41.308	27.725	48.304	34.832	45.864	47.574	49.668	46.322
47.755	51.018	50.548	37.44	52.991	46.806	41.362	39.953	41.298	27.718	48.298	34.825	45.858	47.568	49.663	46.313
47.743	51.008	50.54	37.43	52.984	46.798	41.355	39.948	41.287	27.711	48.293	34.817	45.851	47.563	49.658	46.304
47.732	50.999	50.533	37.421	52.977	46.789	41.348	39.943	41.276	27.704	48.287	34.81	45.845	47.558	49.652	46.295
47.721	50.99	50.525	37.412	52.97	46.781	41.341	39.938	41.266	27.697	48.281	34.803	45.838	47.553	49.647	46.286
47.727	50.996	50.531	37.415	52.973	46.785	41.36	39.941	41.272	27.7	48.284	34.806	45.841	47.558	49.649	46.29
47.732	51.002	50.536	37.419	52.975	46.79	41.379	39.943	41.278	27.703	48.286	34.809	45.843	47.564	49.652	46.294
47.738	51.008	50.541	37.422	52.978	46.794	41.398	39.946	41.284	27.707	48.289	34.813	45.846	47.569	49.655	46.298
47.743	51.014	50.547	37.426	52.981	46.798	41.417	39.949	41.29	27.71	48.291	34.816	45.849	47.574	49.658	46.302
47.749	51.02	50.552	37.43	52.983	46.802	41.436	39.951	41.296	27.713	48.294	34.819	45.851	47.579	49.66	46.305
47.754	51.027	50.558	37.433	52.986	46.806	41.454	39.954	41.302	27.716	48.296	34.822	45.854	47.585	49.663	46.309
47.76	51.033	50.563	37.437	52.989	46.811	41.473	39.957	41.308	27.719	48.299	34.826	45.856	47.59	49.666	46.313
47.765	51.039	50.569	37.44	52.991	46.815	41.492	39.959	41.314	27.723	48.301	34.829	45.859	47.595	49.668	46.317
47.771	51.045	50.574	37.444	52.994	46.819	41.511	39.962	41.319	27.726	48.304	34.832	45.862	47.601	49.671	46.321
47.776	51.051	50.58	37.448	52.997	46.823	41.53	39.965	41.325	27.729	48.306	34.836	45.864	47.606	49.674	46.325
47.765	51.042	50.572	37.438	52.99	46.815	41.523	39.959	41.315	27.722	48.301	34.828	45.858	47.601	49.668	46.316
47.754	51.032	50.564	37.429	52.983	46.807	41.515	39.954	41.304	27.715	48.295	34.821	45.851	47.596	49.663	46.307
47.743	51.023	50.557	37.419	52.975	46.798	41.508	39.949	41.293	27.708	48.29	34.814	45.845	47.59	49.658	46.298
47.731	51.014	50.549	37.41	52.968	46.79	41.501	39.945	41.283	27.701	48.284	34.806	45.839	47.585	49.652	46.289
47.72	51.005	50.542	37.4	52.961	46.782	41.494	39.94	41.272	27.694	48.279	34.799	45.832	47.58	49.647	46.28
47.709	50.996	50.534	37.391	52.954	46.774	41.486	39.935	41.261	27.687	48.273	34.792	45.826	47.575	49.641	46.271
47.698	50.987	50.527	37.382	52.947	46.766	41.479	39.93	41.25	27.68	48.268	34.784	45.819	47.57	49.636	46.262
47.687	50.978	50.519	37.372	52.94	46.757	41.472	39.925	41.24	27.673	48.262	34.777	45.813	47.564	49.631	46.253
47.676	50.969	50.512	37.363	52.933	46.749	41.465	39.92	41.229	27.666	48.257	34.77	45.807	47.559	49.625	46.244
47.665	50.96	50.504	37.353	52.926	46.741	41.457	39.915	41.218	27.659	48.251	34.762	45.8	47.554	49.62	46.235
47.653	50.95	50.497	37.344	52.919	46.733	41.45	39.91	41.208	27.652	48.246	34.755	45.794	47.549	49.614	46.226
47.642	50.941	50.489	37.335	52.912	46.725	41.443	39.905	41.197	27.645	48.24	34.748	45.787	47.544	49.609	46.218
47.631	50.932	50.481	37.325	52.905	46.717	41.436	39.9	41.187	27.638	48.234	34.74	45.781	47.539	49.604	46.209
47.62	50.923	50.474	37.316	52.898	46.709	41.428	39.895	41.176	27.631	48.229	34.733	45.775	47.533	49.598	46.2
47.609	50.914	50.466	37.307	52.891	46.701	41.421	39.89	41.165	27.624	48.223	34.726	45.768	47.528	49.593	46.191
47.598	50.905	50.459	37.297	52.884	46.692	41.414	39.885	41.155	27.617	48.218	34.718	45.762	47.523	49.587	46.182
47.587	50.896	50.451	37.288	52.877	46.684	41.407	39.88	41.144	27.61	48.212	34.711	45.755	47.518	49.582	46.173
47.576	50.887	50.444	37.279	52.87	46.676	41.4	39.875	41.134	27.603	48.207	34.704	45.749	47.513	49.577	46.164
47.565	50.878	50.436	37.27	52.863	46.668	41.392	39.87	41.123	27.596	48.201	34.697	45.743	47.508	49.571	46.155
47.554	50.869	50.429	37.26	52.855	46.66	41.385	39.865	41.113	27.589	48.196	34.689	45.736	47.502	49.566	46.146
47.543	50.86	50.421	37.251	52.848	46.652	41.378	39.86	41.102	27.582	48.19	34.682	45.73	47.497	49.56	46.137
47.531	50.851	50.414	37.242	52.841	46.644	41.371	39.855	41.091	27.575	48.185	34.675	45.723	47.492	49.555	46.128
47.52	50.842	50.406	37.233	52.834	46.636	41.364	39.85	41.081	27.568	48.179	34.667	45.717	47.487	49.55	46.12
47.526	50.848	50.412	37.236	52.837	46.64	41.383	39.853	41.087	27.571	48.182	34.671	45.72	47.492	49.552	46.123
47.532	50.854	50.417	37.24	52.84	46.644	41.402	39.855	41.093	27.574	48.184	34.674	45.722	47.498	49.555	46.127
47.537	50.86	50.423	37.243	52.842	46.649	41.421	39.858	41.099	27.577	48.187	34.677	45.725	47.503	49.558	46.131
47.543	50.866	50.428	37.247	52.845	46.653	41.439	39.861	41.105	27.581	48.189	34.681	45.727	47.508	49.561	46.135
47.548	50.872	50.434	37.251	52.848	46.657	41.458	39.863	41.111	27.584	48.192	34.684	45.73	47.514	49.563	46.139
47.554	50.878	50.439	37.254	52.851	46.661	41.477	39.866	41.117	27.587	48.194	34.687	45.733	47.519	49.566	46.143
47.559	50.884	50.445	37.258	52.853	46.666	41.496	39.869	41.123	27.59	48.197	34.691	45.735	47.524	49.569	46.147
47.565	50.891	50.45	37.262	52.856	46.67	41.515	39.871	41.129	27.593	48.199	34.694	45.738	47.53	49.572	46.151
47.57	50.897	50.456	37.265	52.859	46.674	41.534	39.874	41.135	27.597	48.202	34.697	45.741	47.535	49.574	46.155
47.576	50.903	50.461	37.269	52.861	46.678	41.553	39.876	41.141	27.6	48.205	34.701	45.743	47.54	49.577	46.159
47.565	50.894	50.454	37.26	52.854	46.67	41.545	39.872	41.131	27.593	48.199	34.694	45.737	47.535	49.572	46.15
47.554	50.885	50.446	37.25	52.847	46.662	41.538	39.867	41.12	27.586	48.193	34.686	45.73	47.53	49.566	46.141
47.543	50.876	50.439	37.241	52.84	46.654	41.531	39.862	41.11	27.579	48.188	34.679	45.724	47.525	49.561	46.132
47.532	50.867	50.431	37.232	52.833	46.646	41.523	39.857	41.099	27.572	48.182	34.672	45.718	47.52	49.555	46.123
47.521	50.858	50.424	37.223	52.826	46.638	41.516	39.852	41.089	27.565	48.177	34.664	45.711	47.514	49.55	46.114
47.51	50.848	50.416	37.213	52.819	46.63	41.509	39.847	41.078	27.558	48.171	34.657	45.705	47.509	49.545	46.105
47.499	50.839	50.409	37.204	52.812	46.622	41.502	39.842	41.068	27.551	48.166	34.65	45.699	47.504	49.539	46.097
47.488	50.83	50.401	37.195	52.805	46.614	41.494	39.837	41.057	27.544	48.16	34.643	45.692	47.499	49.534	46.088
47.476	50.821	50.394	37.186	52.798	46.606	41.487	39.832	41.047	27.537	48.155	34.635	45.686	47.494	49.529	46.079
47.465	50.812	50.386	37.177	52.791	46.598	41.48	39.827	41.036	27.53	48.15	34.628	45.679	47.489	49.523	46.07
47.454	50.803	50.379	37.167	52.784	46.59	41.473	39.822	41.026	27.523	48.144	34.621	45.673	47.483	49.518	46.061
47.443	50.794	50.371	37.158	52.777	46.582	41.465	39.817	41.015	27.516	48.139	34.613	45.667	47.478	49.512	46.052
47.432	50.785	50.364	37.149	52.77	46.574	41.458	39.812	41.005	27.509	48.133	34.606	45.66	47.473	49.507	46.043
47.421	50.776	50.356	37.14	52.763	46.566	41.451	39.807	40.994	27.502	48.128	34.599	45.654	47.468	49.502	46.034
47.41	50.767	50.349	37.131	52.756	46.558	41.444	39.802	40.984	27.495	48.122	34.592	45.647	47.463	49.496	46.026
47.399	50.758	50.342	37.122	52.749	46.55	41.436	39.797	40.973	27.489	48.117	34.584	45.641	47.458	49.491	46.017
47.388	50.749	50.334	37.113	52.742	46.542	41.429	39.793	40.963	27.482	48.111	34.577	45.635	47.453	49.486	46.008
47.377	50.74	50.327	37.103	52.735	46.534	41.422	39.788	40.953	27.475	48.106	34.57	45.628	47.447	49.48	45.999
47.366	50.731	50.319	37.094	52.728	46.526	41.415	39.783	40.942	27.468	48.1	34.563	45.622	47.442	49.475	45.99
47.355	50.722	50.312	37.085	52.721	46.518	41.408	39.778	40.932	27.461	48.095	34.555	45.616	47.437	49.469	45.981
47.344	50.713	50.304	37.076	52.714	46.511	41.4	39.773	40.922	27.454	48.089	34.548	45.609	47.432	49.464	45.973
47.333	50.704	50.297	37.067	52.707	46.503	41.393	39.768	40.911	27.447	48.084	34.541	45.603	47.427	49.459	45.964
47.322	50.696	50.289	37.058	52.7	46.495	41.386	39.763	40.901	27.44	48.078	34.534	45.597	47.422	49.453	45.955
47.311	50.687	50.282	37.049	52.693	46.487	41.379	39.758	40.89	27.433	48.073	34.526	45.59	47.417	49.448	45.946
47.3	50.678	50.275	37.04	52.686	46.479	41.372	39.753	40.88	27.426	48.067	34.519	45.584	47.412	49.443	45.937
47.289	50.669	50.267	37.031	52.679	46.471	41.365	39.748	40.87	27.419	48.062	34.512	45.577	47.406	49.437	45.928
47.278	50.66	50.26	37.022	52.672	46.463	41.357	39.743	40.86	27.412	48.056	34.505	45.571	47.401	49.432	45.92
47.267	50.651	50.252	37.013	52.665	46.456	41.35	39.739	40.849	27.406	48.051	34.497	45.565	47.396	49.427	45.911
47.257	50.642	50.245	37.004	52.658	46.448	41.343	39.734	40.839	27.399	48.045	34.49	45.558	47.391	49.421	45.902
47.246	50.633	50.237	36.995	52.651	46.44	41.336	39.729	40.829	27.392	48.04	34.483	45.552	47.386	49.416	45.893
47.235	50.624	50.23	36.986	52.644	46.432	41.329	39.724	40.818	27.385	48.034	34.476	45.546	47.381	49.411	45.884
47.224	50.615	50.223	36.977	52.637	46.424	41.322	39.719	40.808	27.378	48.029	34.469	45.539	47.376	49.405	45.875
47.213	50.606	50.215	36.968	52.631	46.417	41.314	39.714	40.798	27.371	48.023	34.461	45.533	47.371	49.4	45.867
47.202	50.597	50.208	36.959	52.624	46.409	41.307	39.709	40.788	27.364	48.018	34.454	45.527	47.366	49.395	45.858
47.191	50.588	50.2	36.95	52.617	46.401	41.3	39.704	40.777	27.357	48.013	34.447	45.52	47.361	49.389	45.849
47.18	50.579	50.193	36.941	52.61	46.393	41.293	39.699	40.767	27.351	48.007	34.44	45.514	47.355	49.384	45.84
47.169	50.571	50.186	36.932	52.603	46.386	41.286	39.695	40.757	27.344	48.002	34.432	45.508	47.35	49.379	45.831
47.158	50.562	50.178	36.923	52.596	46.378	41.279	39.69	40.747	27.337	47.996	34.425	45.501	47.345	49.373	45.823
47.147	50.553	50.171	36.915	52.589	46.37	41.272	39.685	40.737	27.33	47.991	34.418	45.495	47.34	49.368	45.814
47.136	50.544	50.164	36.906	52.582	46.362	41.265	39.68	40.726	27.323	47.985	34.411	45.489	47.335	49.363	45.805
47.125	50.535	50.156	36.897	52.575	46.355	41.258	39.675	40.716	27.316	47.98	34.404	45.482	47.33	49.357	45.796
47.115	50.526	50.149	36.888	52.568	46.347	41.25	39.67	40.706	27.309	47.974	34.396	45.476	47.325	49.352	45.788
47.104	50.517	50.141	36.879	52.561	46.339	41.243	39.665	40.696	27.303	47.969	34.389	45.47	47.32	49.347	45.779
47.093	50.508	50.134	36.87	52.554	46.332	41.236	39.661	40.686	27.296	47.963	34.382	45.463	47.315	49.341	45.77
47.082	50.499	50.127	36.861	52.547	46.324	41.229	39.656	40.676	27.289	47.958	34.375	45.457	47.31	49.336	45.761
47.071	50.491	50.119	36.853	52.54	46.316	41.222	39.651	40.666	27.282	47.952	34.368	45.451	47.305	49.331	45.752
47.06	50.482	50.112	36.844	52.534	46.309	41.215	39.646	40.655	27.275	47.947	34.36	45.444	47.3	49.325	45.744
47.049	50.473	50.105	36.835	52.527	46.301	41.208	39.641	40.645	27.268	47.942	34.353	45.438	47.295	49.32	45.735
47.038	50.464	50.097	36.826	52.52	46.293	41.201	39.636	40.635	27.262	47.936	34.346	45.432	47.289	49.315	45.726
47.028	50.455	50.09	36.817	52.513	46.286	41.194	39.631	40.625	27.255	47.931	34.339	45.425	47.284	49.309	45.717
47.033	50.461	50.096	36.821	52.516	46.29	41.213	39.634	40.631	27.258	47.933	34.342	45.428	47.29	49.312	45.722
47.039	50.468	50.101	36.825	52.518	46.294	41.232	39.637	40.638	27.261	47.936	34.346	45.431	47.295	49.315	45.726
47.045	50.474	50.107	36.828	52.521	46.298	41.251	39.639	40.644	27.265	47.938	34.349	45.434	47.301	49.318	45.73
47.051	50.48	50.112	36.832	52.524	46.303	41.27	39.642	40.65	27.268	47.941	34.353	45.436	47.306	49.32	45.734
47.056	50.486	50.118	36.836	52.526	46.307	41.289	39.645	40.656	27.271	47.944	34.356	45.439	47.311	49.323	45.738
47.062	50.493	50.123	36.839	52.529	46.311	41.308	39.647	40.662	27.274	47.946	34.359	45.442	47.317	49.326	45.742
47.068	50.499	50.129	36.843	52.532	46.315	41.327	39.65	40.668	27.278	47.949	34.363	45.444	47.322	49.329	45.746
47.074	50.505	50.135	36.847	52.535	46.32	41.346	39.653	40.675	27.281	47.951	34.366	45.447	47.328	49.332	45.75
47.079	50.511	50.14	36.85	52.537	46.324	41.365	39.655	40.681	27.284	47.954	34.37	45.45	47.333	49.334	45.754
47.085	50.518	50.146	36.854	52.54	46.328	41.384	39.658	40.687	27.287	47.956	34.373	45.452	47.338	49.337	45.758
47.091	50.524	50.151	36.858	52.543	46.332	41.403	39.661	40.693	27.291	47.959	34.377	45.455	47.344	49.34	45.762
47.097	50.53	50.157	36.861	52.545	46.337	41.422	39.663	40.699	27.294	47.962	34.38	45.458	47.349	49.343	45.766
47.102	50.536	50.163	36.865	52.548	46.341	41.441	39.666	40.705	27.297	47.964	34.383	45.46	47.355	49.345	45.77
47.108	50.543	50.168	36.868	52.551	46.345	41.46	39.669	40.711	27.3	47.967	34.387	45.463	47.36	49.348	45.774
47.114	50.549	50.174	36.872	52.554	46.349	41.479	39.671	40.718	27.304	47.969	34.39	45.466	47.365	49.351	45.778
47.119	50.555	50.179	36.876	52.556	46.354	41.498	39.674	40.724	27.307	47.972	34.394	45.468	47.371	49.354	45.782
47.125	50.561	50.185	36.879	52.559	46.358	41.517	39.677	40.73	27.31	47.974	34.397	45.471	47.376	49.356	45.786
47.131	50.568	50.19	36.883	52.562	46.362	41.536	39.679	40.736	27.313	47.977	34.4	45.474	47.381	49.359	45.79
47.137	50.574	50.196	36.887	52.564	46.366	41.554	39.682	40.742	27.317	47.98	34.404	45.477	47.387	49.362	45.794
47.142	50.58	50.202	36.89	52.567	46.371	41.573	39.685	40.748	27.32	47.982	34.407	45.479	47.392	49.365	45.798
47.148	50.586	50.207	36.894	52.57	46.375	41.592	39.687	40.754	27.323	47.985	34.411	45.482	47.397	49.367	45.803
47.154	50.592	50.213	36.898	52.573	46.379	41.611	39.69	40.761	27.326	47.987	34.414	45.485	47.403	49.37	45.807
47.159	50.599	50.218	36.901	52.575	46.383	41.629	39.693	40.767	27.33	47.99	34.418	45.487	47.408	49.373	45.811
47.165	50.605	50.224	36.905	52.578	46.388	41.648	39.695	40.773	27.333	47.992	34.421	45.49	47.414	49.376	45.815
47.171	50.611	50.229	36.909	52.581	46.392	41.667	39.698	40.779	27.336	47.995	34.424	45.493	47.419	49.379	45.819
47.176	50.617	50.235	36.912	52.584	46.396	41.686	39.701	40.785	27.339	47.998	34.428	45.495	47.424	49.381	45.823
47.182	50.623	50.24	36.916	52.586	46.4	41.704	39.703	40.791	27.343	48	34.431	45.498	47.43	49.384	45.827
47.188	50.63	50.246	36.92	52.589	46.405	41.723	39.706	40.797	27.346	48.003	34.435	45.501	47.435	49.387	45.831
47.194	50.636	50.252	36.923	52.592	46.409	41.741	39.709	40.803	27.349	48.005	34.438	45.503	47.44	49.39	45.835
47.199	50.642	50.257	36.927	52.594	46.413	41.76	39.711	40.81	27.352	48.008	34.441	45.506	47.446	49.392	45.839
47.205	50.648	50.263	36.93	52.597	46.417	41.779	39.714	40.816	27.356	48.01	34.445	45.509	47.451	49.395	45.843
47.211	50.654	50.268	36.934	52.6	46.422	41.797	39.717	40.822	27.359	48.013	34.448	45.511	47.456	49.398	45.847
47.216	50.661	50.274	36.938	52.603	46.426	41.816	39.719	40.828	27.362	48.015	34.452	45.514	47.462	49.401	45.851
47.222	50.667	50.279	36.941	52.605	46.43	41.834	39.722	40.834	27.365	48.018	34.455	45.517	47.467	49.403	45.855
47.228	50.673	50.285	36.945	52.608	46.434	41.853	39.725	40.84	27.369	48.021	34.458	45.519	47.472	49.406	45.859
47.233	50.679	50.29	36.949	52.611	46.439	41.871	39.727	40.846	27.372	48.023	34.462	45.522	47.478	49.409	45.863
47.239	50.685	50.296	36.952	52.613	46.443	41.89	39.73	40.852	27.375	48.026	34.465	45.525	47.483	49.412	45.867
47.245	50.691	50.301	36.956	52.616	46.447	41.908	39.733	40.859	27.378	48.028	34.469	45.527	47.488	49.414	45.871
47.25	50.698	50.307	36.96	52.619	46.451	41.927	39.735	40.865	27.382	48.031	34.472	45.53	47.494	49.417	45.875
47.256	50.704	50.312	36.963	52.622	46.456	41.945	39.738	40.871	27.385	48.033	34.475	45.533	47.499	49.42	45.879
47.262	50.71	50.318	36.967	52.624	46.46	41.964	39.741	40.877	27.388	48.036	34.479	45.535	47.505	49.423	45.883
47.267	50.716	50.324	36.971	52.627	46.464	41.982	39.743	40.883	27.391	48.038	34.482	45.538	47.51	49.425	45.887
47.273	50.722	50.329	36.974	52.63	46.468	42	39.746	40.889	27.395	48.041	34.486	45.541	47.515	49.428	45.891
47.279	50.728	50.335	36.978	52.632	46.473	42.019	39.749	40.895	27.398	48.044	34.489	45.543	47.521	49.431	45.895
47.284	50.735	50.34	36.981	52.635	46.477	42.037	39.751	40.901	27.401	48.046	34.492	45.546	47.526	49.434	45.899
47.29	50.741	50.346	36.985	52.638	46.481	42.055	39.754	40.907	27.404	48.049	34.496	45.549	47.531	49.436	45.903
47.296	50.747	50.351	36.989	52.64	46.485	42.074	39.756	40.913	27.408	48.051	34.499	45.551	47.536	49.439	45.907
47.301	50.753	50.357	36.992	52.643	46.49	42.092	39.759	40.92	27.411	48.054	34.502	45.554	47.542	49.442	45.911
47.307	50.759	50.362	36.996	52.646	46.494	42.11	39.762	40.926	27.414	48.056	34.506	45.557	47.547	49.445	45.915
47.313	50.765	50.368	37	52.649	46.498	42.128	39.764	40.932	27.417	48.059	34.509	45.559	47.552	49.447	45.919
47.318	50.771	50.373	37.003	52.651	46.502	42.147	39.767	40.938	27.42	48.061	34.513	45.562	47.558	49.45	45.923
47.324	50.778	50.379	37.007	52.654	46.506	42.165	39.77	40.944	27.424	48.064	34.516	45.565	47.563	49.453	45.927
47.33	50.784	50.384	37.011	52.657	46.511	42.183	39.772	40.95	27.427	48.066	34.519	45.567	47.568	49.456	45.931
47.335	50.79	50.39	37.014	52.659	46.515	42.201	39.775	40.956	27.43	48.069	34.523	45.57	47.574	49.458	45.935
47.341	50.796	50.395	37.018	52.662	46.519	42.219	39.778	40.962	27.433	48.072	34.526	45.573	47.579	49.461	45.939
47.347	50.802	50.401	37.022	52.665	46.523	42.238	39.78	40.968	27.437	48.074	34.529	45.575	47.584	49.464	45.943
47.352	50.808	50.406	37.025	52.668	46.528	42.256	39.783	40.974	27.44	48.077	34.533	45.578	47.59	49.467	45.947
47.358	50.814	50.412	37.029	52.67	46.532	42.274	39.786	40.98	27.443	48.079	34.536	45.581	47.595	49.469	45.951
47.363	50.82	50.417	37.032	52.673	46.536	42.292	39.788	40.986	27.446	48.082	34.54	45.583	47.6	49.472	45.955
47.369	50.827	50.423	37.036	52.676	46.54	42.31	39.791	40.993	27.45	48.084	34.543	45.586	47.606	49.475	45.959
47.375	50.833	50.428	37.04	52.678	46.545	42.328	39.794	40.999	27.453	48.087	34.546	45.589	47.611	49.478	45.963
47.38	50.839	50.434	37.043	52.681	46.549	42.346	39.796	41.005	27.456	48.089	34.55	45.591	47.616	49.48	45.967
47.386	50.845	50.439	37.047	52.684	46.553	42.364	39.799	41.011	27.459	48.092	34.553	45.594	47.622	49.483	45.971
47.392	50.851	50.445	37.051	52.687	46.557	42.382	39.802	41.017	27.463	48.094	34.556	45.597	47.627	49.486	45.975
47.397	50.857	50.45	37.054	52.689	46.561	42.4	39.804	41.023	27.466	48.097	34.56	45.599	47.632	49.489	45.979
47.403	50.863	50.456	37.058	52.692	46.566	42.418	39.807	41.029	27.469	48.099	34.563	45.602	47.637	49.491	45.983
47.408	50.869	50.461	37.062	52.695	46.57	42.436	39.81	41.035	27.472	48.102	34.567	45.605	47.643	49.494	45.987
47.414	50.875	50.466	37.065	52.697	46.574	42.454	39.812	41.041	27.475	48.105	34.57	45.607	47.648	49.497	45.991
47.42	50.881	50.472	37.069	52.7	46.578	42.472	39.815	41.047	27.479	48.107	34.573	45.61	47.653	49.5	45.995
47.425	50.888	50.477	37.072	52.703	46.583	42.49	39.817	41.053	27.482	48.11	34.577	45.613	47.659	49.502	45.999
47.431	50.894	50.483	37.076	52.705	46.587	42.507	39.82	41.059	27.485	48.112	34.58	45.615	47.664	49.505	46.003
47.436	50.9	50.488	37.08	52.708	46.591	42.525	39.823	41.065	27.488	48.115	34.583	45.618	47.669	49.508	46.007
47.442	50.906	50.494	37.083	52.711	46.595	42.543	39.825	41.071	27.492	48.117	34.587	45.621	47.674	49.511	46.011
47.448	50.912	50.499	37.087	52.714	46.599	42.561	39.828	41.077	27.495	48.12	34.59	45.623	47.68	49.513	46.015
47.453	50.918	50.505	37.091	52.716	46.604	42.579	39.831	41.083	27.498	48.122	34.593	45.626	47.685	49.516	46.019
47.459	50.924	50.51	37.094	52.719	46.608	42.597	39.833	41.089	27.501	48.125	34.597	45.629	47.69	49.519	46.023
47.464	50.93	50.516	37.098	52.722	46.612	42.614	39.836	41.095	27.505	48.127	34.6	45.631	47.696	49.521	46.027
47.47	50.936	50.521	37.102	52.724	46.616	42.632	39.839	41.102	27.508	48.13	34.604	45.634	47.701	49.524	46.03
47.476	50.942	50.527	37.105	52.727	46.621	42.65	39.841	41.108	27.511	48.132	34.607	45.637	47.706	49.527	46.034
47.481	50.948	50.532	37.109	52.73	46.625	42.668	39.844	41.114	27.514	48.135	34.61	45.639	47.711	49.53	46.038
47.487	50.954	50.537	37.112	52.733	46.629	42.685	39.847	41.12	27.517	48.137	34.614	45.642	47.717	49.532	46.042
47.492	50.961	50.543	37.116	52.735	46.633	42.703	39.849	41.126	27.521	48.14	34.617	45.645	47.722	49.535	46.046
47.498	50.967	50.548	37.12	52.738	46.637	42.721	39.852	41.132	27.524	48.142	34.62	45.647	47.727	49.538	46.05
47.504	50.973	50.554	37.123	52.741	46.642	42.738	39.855	41.138	27.527	48.145	34.624	45.65	47.732	49.541	46.054
47.509	50.979	50.559	37.127	52.743	46.646	42.756	39.857	41.144	27.53	48.147	34.627	45.652	47.738	49.543	46.058
47.515	50.985	50.565	37.131	52.746	46.65	42.774	39.86	41.15	27.534	48.15	34.63	45.655	47.743	49.546	46.062
47.52	50.991	50.57	37.134	52.749	46.654	42.791	39.862	41.156	27.537	48.153	34.634	45.658	47.748	49.549	46.066
47.526	50.997	50.576	37.138	52.751	46.658	42.809	39.865	41.162	27.54	48.155	34.637	45.66	47.754	49.552	46.07
47.531	51.003	50.581	37.142	52.754	46.663	42.826	39.868	41.168	27.543	48.158	34.64	45.663	47.759	49.554	46.074
47.537	51.009	50.586	37.145	52.757	46.667	42.844	39.87	41.174	27.546	48.16	34.644	45.666	47.764	49.557	46.078
47.543	51.015	50.592	37.149	52.76	46.671	42.861	39.873	41.18	27.55	48.163	34.647	45.668	47.769	49.56	46.082
47.548	51.021	50.597	37.152	52.762	46.675	42.879	39.876	41.186	27.553	48.165	34.65	45.671	47.775	49.563	46.086
47.554	51.027	50.603	37.156	52.765	46.679	42.896	39.878	41.192	27.556	48.168	34.654	45.674	47.78	49.565	46.09
47.559	51.033	50.608	37.16	52.768	46.684	42.914	39.881	41.198	27.559	48.17	34.657	45.676	47.785	49.568	46.094
47.565	51.039	50.614	37.163	52.77	46.688	42.931	39.884	41.204	27.563	48.173	34.661	45.679	47.79	49.571	46.098
47.57	51.045	50.619	37.167	52.773	46.692	42.949	39.886	41.21	27.566	48.175	34.664	45.682	47.796	49.573	46.102
47.576	51.051	50.624	37.171	52.776	46.696	42.966	39.889	41.216	27.569	48.178	34.667	45.684	47.801	49.576	46.105
47.582	51.057	50.63	37.174	52.778	46.701	42.984	39.892	41.222	27.572	48.18	34.671	45.687	47.806	49.579	46.109
47.587	51.063	50.635	37.178	52.781	46.705	43.001	39.894	41.228	27.575	48.183	34.674	45.69	47.811	49.582	46.113
47.593	51.069	50.641	37.182	52.784	46.709	43.018	39.897	41.234	27.579	48.185	34.677	45.692	47.817	49.584	46.117
47.598	51.075	50.646	37.185	52.787	46.713	43.036	39.899	41.24	27.582	48.188	34.681	45.695	47.822	49.587	46.121
47.604	51.081	50.652	37.189	52.789	46.717	43.053	39.902	41.246	27.585	48.19	34.684	45.697	47.827	49.59	46.125
47.609	51.087	50.657	37.192	52.792	46.722	43.07	39.905	41.252	27.588	48.193	34.687	45.7	47.832	49.593	46.129
47.615	51.093	50.662	37.196	52.795	46.726	43.088	39.907	41.258	27.591	48.195	34.691	45.703	47.838	49.595	46.133
47.62	51.099	50.668	37.2	52.797	46.73	43.105	39.91	41.264	27.595	48.198	34.694	45.705	47.843	49.598	46.137
47.626	51.105	50.673	37.203	52.8	46.734	43.122	39.913	41.27	27.598	48.2	34.697	45.708	47.848	49.601	46.141
47.631	51.111	50.679	37.207	52.803	46.738	43.139	39.915	41.276	27.601	48.203	34.701	45.711	47.853	49.603	46.145
47.637	51.117	50.684	37.211	52.805	46.743	43.157	39.918	41.282	27.604	48.205	34.704	45.713	47.858	49.606	46.149
47.643	51.123	50.689	37.214	52.808	46.747	43.174	39.921	41.288	27.608	48.208	34.707	45.716	47.864	49.609	46.153
47.648	51.129	50.695	37.218	52.811	46.751	43.191	39.923	41.294	27.611	48.21	34.711	45.719	47.869	49.612	46.157
47.654	51.135	50.7	37.221	52.813	46.755	43.208	39.926	41.3	27.614	48.213	34.714	45.721	47.874	49.614	46.16
47.659	51.141	50.706	37.225	52.816	46.759	43.225	39.929	41.306	27.617	48.215	34.717	45.724	47.879	49.617	46.164
47.665	51.147	50.711	37.229	52.819	46.764	43.243	39.931	41.312	27.62	48.218	34.721	45.726	47.885	49.62	46.168
47.67	51.153	50.716	37.232	52.822	46.768	43.26	39.934	41.318	27.624	48.22	34.724	45.729	47.89	49.622	46.172
47.676	51.159	50.722	37.236	52.824	46.772	43.277	39.936	41.324	27.627	48.223	34.727	45.732	47.895	49.625	46.176
47.681	51.165	50.727	37.24	52.827	46.776	43.294	39.939	41.33	27.63	48.225	34.73	45.734	47.9	49.628	46.18
47.687	51.171	50.733	37.243	52.83	46.78	43.311	39.942	41.336	27.633	48.228	34.734	45.737	47.905	49.631	46.184
47.692	51.177	50.738	37.247	52.832	46.785	43.328	39.944	41.342	27.636	48.23	34.737	45.74	47.911	49.633	46.188
47.698	51.183	50.743	37.25	52.835	46.789	43.345	39.947	41.348	27.64	48.233	34.74	45.742	47.916	49.636	46.192
47.703	51.189	50.749	37.254	52.838	46.793	43.362	39.95	41.354	27.643	48.235	34.744	45.745	47.921	49.639	46.196
47.709	51.195	50.754	37.258	52.84	46.797	43.379	39.952	41.36	27.646	48.238	34.747	45.747	47.926	49.641	46.2
47.714	51.201	50.759	37.261	52.843	46.801	43.396	39.955	41.366	27.649	48.24	34.75	45.75	47.932	49.644	46.204
47.72	51.207	50.765	37.265	52.846	46.806	43.413	39.958	41.372	27.652	48.243	34.754	45.753	47.937	49.647	46.207
47.725	51.213	50.77	37.269	52.848	46.81	43.43	39.96	41.378	27.656	48.245	34.757	45.755	47.942	49.65	46.211
47.731	51.219	50.776	37.272	52.851	46.814	43.447	39.963	41.384	27.659	48.248	34.76	45.758	47.947	49.652	46.215
47.736	51.225	50.781	37.276	52.854	46.818	43.464	39.965	41.389	27.662	48.25	34.764	45.761	47.952	49.655	46.219
47.742	51.231	50.786	37.279	52.857	46.822	43.481	39.968	41.395	27.665	48.253	34.767	45.763	47.958	49.658	46.223
47.747	51.237	50.792	37.283	52.859	46.826	43.498	39.971	41.401	27.669	48.255	34.77	45.766	47.963	49.661	46.227
47.753	51.243	50.797	37.287	52.862	46.831	43.515	39.973	41.407	27.672	48.258	34.774	45.768	47.968	49.663	46.231
47.758	51.249	50.802	37.29	52.865	46.835	43.532	39.976	41.413	27.675	48.26	34.777	45.771	47.973	49.666	46.235
47.764	51.255	50.808	37.294	52.867	46.839	43.549	39.979	41.419	27.678	48.263	34.78	45.774	47.978	49.669	46.239
47.769	51.261	50.813	37.298	52.87	46.843	43.565	39.981	41.425	27.681	48.265	34.784	45.776	47.984	49.671	46.242
47.775	51.267	50.818	37.301	52.873	46.847	43.582	39.984	41.431	27.685	48.268	34.787	45.779	47.989	49.674	46.246
47.78	51.273	50.824	37.305	52.875	46.852	43.599	39.987	41.437	27.688	48.27	34.79	45.782	47.994	49.677	46.25
47.786	51.279	50.829	37.308	52.878	46.856	43.616	39.989	41.443	27.691	48.272	34.793	45.784	47.999	49.679	46.254
47.791	51.285	50.835	37.312	52.881	46.86	43.633	39.992	41.449	27.694	48.275	34.797	45.787	48.004	49.682	46.258
47.797	51.29	50.84	37.316	52.883	46.864	43.649	39.994	41.455	27.697	48.277	34.8	45.789	48.01	49.685	46.262
47.802	51.296	50.845	37.319	52.886	46.868	43.666	39.997	41.461	27.701	48.28	34.803	45.792	48.015	49.688	46.266
47.808	51.302	50.851	37.323	52.889	46.873	43.683	40	41.467	27.704	48.282	34.807	45.795	48.02	49.69	46.27
47.813	51.308	50.856	37.327	52.891	46.877	43.699	40.002	41.473	27.707	48.285	34.81	45.797	48.025	49.693	46.274
47.818	51.314	50.861	37.33	52.894	46.881	43.716	40.005	41.479	27.71	48.287	34.813	45.8	48.03	49.696	46.277
47.824	51.32	50.867	37.334	52.897	46.885	43.733	40.008	41.485	27.713	48.29	34.817	45.803	48.035	49.698	46.281
47.829	51.326	50.872	37.337	52.9	46.889	43.749	40.01	41.491	27.717	48.292	34.82	45.805	48.041	49.701	46.285
47.835	51.332	50.877	37.341	52.902	46.893	43.766	40.013	41.497	27.72	48.295	34.823	45.808	48.046	49.704	46.289
47.84	51.338	50.883	37.345	52.905	46.898	43.783	40.015	41.502	27.723	48.297	34.826	45.81	48.051	49.707	46.293
47.846	51.344	50.888	37.348	52.908	46.902	43.799	40.018	41.508	27.726	48.3	34.83	45.813	48.056	49.709	46.297
47.851	51.35	50.893	37.352	52.91	46.906	43.816	40.021	41.514	27.729	48.302	34.833	45.816	48.061	49.712	46.301
47.857	51.356	50.899	37.356	52.913	46.91	43.833	40.023	41.52	27.733	48.305	34.836	45.818	48.066	49.715	46.305
47.862	51.361	50.904	37.359	52.916	46.914	43.849	40.026	41.526	27.736	48.307	34.84	45.821	48.072	49.717	46.308
47.868	51.367	50.909	37.363	52.918	46.918	43.866	40.029	41.532	27.739	48.31	34.843	45.823	48.077	49.72	46.312
47.873	51.373	50.915	37.366	52.921	46.923	43.882	40.031	41.538	27.742	48.312	34.846	45.826	48.082	49.723	46.316
47.879	51.379	50.92	37.37	52.924	46.927	43.899	40.034	41.544	27.745	48.315	34.85	45.829	48.087	49.726	46.32
47.884	51.385	50.925	37.374	52.926	46.931	43.915	40.037	41.55	27.749	48.317	34.853	45.831	48.092	49.728	46.324
47.889	51.391	50.931	37.377	52.929	46.935	43.932	40.039	41.556	27.752	48.32	34.856	45.834	48.097	49.731	46.328
47.895	51.397	50.936	37.381	52.932	46.939	43.948	40.042	41.562	27.755	48.322	34.859	45.836	48.103	49.734	46.332
47.9	51.403	50.941	37.384	52.934	46.944	43.965	40.044	41.568	27.758	48.324	34.863	45.839	48.108	49.736	46.336
47.906	51.409	50.946	37.388	52.937	46.948	43.981	40.047	41.573	27.761	48.327	34.866	45.842	48.113	49.739	46.339
47.911	51.415	50.952	37.392	52.94	46.952	43.997	40.05	41.579	27.764	48.329	34.869	45.844	48.118	49.742	46.343
47.917	51.42	50.957	37.395	52.942	46.956	44.014	40.052	41.585	27.768	48.332	34.873	45.847	48.123	49.744	46.347
47.922	51.426	50.962	37.399	52.945	46.96	44.03	40.055	41.591	27.771	48.334	34.876	45.849	48.128	49.747	46.351
47.927	51.432	50.968	37.403	52.948	46.964	44.047	40.058	41.597	27.774	48.337	34.879	45.852	48.134	49.75	46.355
47.933	51.438	50.973	37.406	52.951	46.969	44.063	40.06	41.603	27.777	48.339	34.882	45.855	48.139	49.753	46.359
47.938	51.444	50.978	37.41	52.953	46.973	44.079	40.063	41.609	27.78	48.342	34.886	45.857	48.144	49.755	46.362
47.944	51.45	50.984	37.413	52.956	46.977	44.096	40.065	41.615	27.784	48.344	34.889	45.86	48.149	49.758	46.366
47.949	51.456	50.989	37.417	52.959	46.981	44.112	40.068	41.621	27.787	48.347	34.892	45.863	48.154	49.761	46.37
47.955	51.462	50.994	37.421	52.961	46.985	44.128	40.071	41.627	27.79	48.349	34.896	45.865	48.159	49.763	46.374
47.96	51.467	51	37.424	52.964	46.989	44.144	40.073	41.632	27.793	48.352	34.899	45.868	48.164	49.766	46.378
47.965	51.473	51.005	37.428	52.967	46.994	44.161	40.076	41.638	27.796	48.354	34.902	45.87	48.17	49.769	46.382
47.971	51.479	51.01	37.432	52.969	46.998	44.177	40.079	41.644	27.8	48.356	34.905	45.873	48.175	49.771	46.386
47.976	51.485	51.015	37.435	52.972	47.002	44.193	40.081	41.65	27.803	48.359	34.909	45.876	48.18	49.774	46.389
47.982	51.491	51.021	37.439	52.975	47.006	44.209	40.084	41.656	27.806	48.361	34.912	45.878	48.185	49.777	46.393
47.987	51.497	51.026	37.442	52.977	47.01	44.225	40.086	41.662	27.809	48.364	34.915	45.881	48.19	49.779	46.397
47.992	51.503	51.031	37.446	52.98	47.014	44.242	40.089	41.668	27.812	48.366	34.918	45.883	48.195	49.782	46.401
47.998	51.508	51.037	37.45	52.983	47.019	44.258	40.092	41.674	27.815	48.369	34.922	45.886	48.2	49.785	46.405
48.003	51.514	51.042	37.453	52.985	47.023	44.274	40.094	41.68	27.819	48.371	34.925	45.889	48.206	49.788	46.409
48.009	51.52	51.047	37.457	52.988	47.027	44.29	40.097	41.685	27.822	48.374	34.928	45.891	48.211	49.79	46.412
48.014	51.526	51.052	37.46	52.991	47.031	44.306	40.1	41.691	27.825	48.376	34.932	45.894	48.216	49.793	46.416
48.019	51.532	51.058	37.464	52.993	47.035	44.322	40.102	41.697	27.828	48.379	34.935	45.896	48.221	49.796	46.42
48.025	51.538	51.063	37.468	52.996	47.039	44.338	40.105	41.703	27.831	48.381	34.938	45.899	48.226	49.798	46.424
48.03	51.543	51.068	37.471	52.999	47.044	44.354	40.107	41.709	27.835	48.383	34.941	45.902	48.231	49.801	46.428
48.036	51.549	51.073	37.475	53.001	47.048	44.37	40.11	41.715	27.838	48.386	34.945	45.904	48.236	49.804	46.432
48.041	51.555	51.079	37.478	53.004	47.052	44.387	40.113	41.721	27.841	48.388	34.948	45.907	48.241	49.806	46.435
48.046	51.561	51.084	37.482	53.007	47.056	44.403	40.115	41.727	27.844	48.391	34.951	45.909	48.246	49.809	46.439
48.052	51.567	51.089	37.486	53.009	47.06	44.419	40.118	41.732	27.847	48.393	34.954	45.912	48.252	49.812	46.443
48.057	51.573	51.095	37.489	53.012	47.064	44.435	40.121	41.738	27.851	48.396	34.958	45.914	48.257	49.814	46.447
48.063	51.578	51.1	37.493	53.015	47.068	44.45	40.123	41.744	27.854	48.398	34.961	45.917	48.262	49.817	46.451
48.068	51.584	51.105	37.497	53.017	47.073	44.466	40.126	41.75	27.857	48.401	34.964	45.92	48.267	49.82	46.455
48.073	51.59	51.11	37.5	53.02	47.077	44.482	40.128	41.756	27.86	48.403	34.967	45.922	48.272	49.823	46.458
48.079	51.596	51.116	37.504	53.023	47.081	44.498	40.131	41.762	27.863	48.405	34.971	45.925	48.277	49.825	46.462
48.084	51.602	51.121	37.507	53.025	47.085	44.514	40.134	41.768	27.866	48.408	34.974	45.927	48.282	49.828	46.466
48.089	51.607	51.126	37.511	53.028	47.089	44.53	40.136	41.773	27.87	48.41	34.977	45.93	48.287	49.831	46.47
48.095	51.613	51.131	37.515	53.031	47.093	44.546	40.139	41.779	27.873	48.413	34.981	45.933	48.292	49.833	46.474
48.1	51.619	51.137	37.518	53.033	47.098	44.562	40.142	41.785	27.876	48.415	34.984	45.935	48.298	49.836	46.477
48.106	51.625	51.142	37.522	53.036	47.102	44.578	40.144	41.791	27.879	48.418	34.987	45.938	48.303	49.839	46.481
48.111	51.631	51.147	37.525	53.039	47.106	44.593	40.147	41.797	27.882	48.42	34.99	45.94	48.308	49.841	46.485
48.116	51.637	51.152	37.529	53.041	47.11	44.609	40.149	41.803	27.885	48.422	34.994	45.943	48.313	49.844	46.489
48.122	51.642	51.158	37.533	53.044	47.114	44.625	40.152	41.808	27.889	48.425	34.997	45.946	48.318	49.847	46.493
48.127	51.648	51.163	37.536	53.047	47.118	44.641	40.155	41.814	27.892	48.427	35	45.948	48.323	49.849	46.497
48.132	51.654	51.168	37.54	53.05	47.122	44.657	40.157	41.82	27.895	48.43	35.003	45.951	48.328	49.852	46.5
48.138	51.66	51.173	37.543	53.052	47.127	44.672	40.16	41.826	27.898	48.432	35.007	45.953	48.333	49.855	46.504
48.143	51.665	51.179	37.547	53.055	47.131	44.688	40.162	41.832	27.901	48.435	35.01	45.956	48.338	49.857	46.508
48.148	51.671	51.184	37.551	53.058	47.135	44.704	40.165	41.838	27.905	48.437	35.013	45.958	48.343	49.86	46.512
48.154	51.677	51.189	37.554	53.06	47.139	44.72	40.168	41.843	27.908	48.44	35.016	45.961	48.349	49.863	46.516
48.159	51.683	51.194	37.558	53.063	47.143	44.735	40.17	41.849	27.911	48.442	35.02	45.964	48.354	49.865	46.519
48.164	51.689	51.199	37.562	53.066	47.147	44.751	40.173	41.855	27.914	48.444	35.023	45.966	48.359	49.868	46.523
48.17	51.694	51.205	37.565	53.068	47.152	44.767	40.176	41.861	27.917	48.447	35.026	45.969	48.364	49.871	46.527
48.175	51.7	51.21	37.569	53.071	47.156	44.782	40.178	41.867	27.92	48.449	35.029	45.971	48.369	49.873	46.531
48.18	51.706	51.215	37.572	53.074	47.16	44.798	40.181	41.873	27.924	48.452	35.033	45.974	48.374	49.876	46.535
48.186	51.712	51.22	37.576	53.076	47.164	44.813	40.183	41.878	27.927	48.454	35.036	45.977	48.379	49.879	46.538
48.191	51.717	51.226	37.58	53.079	47.168	44.829	40.186	41.884	27.93	48.457	35.039	45.979	48.384	49.882	46.542
48.196	51.723	51.231	37.583	53.082	47.172	44.845	40.189	41.89	27.933	48.459	35.042	45.982	48.389	49.884	46.546
48.202	51.729	51.236	37.587	53.084	47.176	44.86	40.191	41.896	27.936	48.461	35.045	45.984	48.394	49.887	46.55
48.207	51.735	51.241	37.59	53.087	47.181	44.876	40.194	41.902	27.939	48.464	35.049	45.987	48.399	49.89	46.554
48.212	51.741	51.246	37.594	53.09	47.185	44.891	40.197	41.908	27.943	48.466	35.052	45.989	48.404	49.892	46.557
48.218	51.746	51.252	37.598	53.092	47.189	44.907	40.199	41.913	27.946	48.469	35.055	45.992	48.409	49.895	46.561
48.223	51.752	51.257	37.601	53.095	47.193	44.922	40.202	41.919	27.949	48.471	35.058	45.995	48.415	49.898	46.565
48.228	51.758	51.262	37.605	53.098	47.197	44.938	40.204	41.925	27.952	48.474	35.062	45.997	48.42	49.9	46.569
48.234	51.764	51.267	37.608	53.1	47.201	44.953	40.207	41.931	27.955	48.476	35.065	46	48.425	49.903	46.572
48.239	51.769	51.272	37.612	53.103	47.205	44.969	40.21	41.937	27.958	48.478	35.068	46.002	48.43	49.906	46.576
48.244	51.775	51.278	37.616	53.106	47.21	44.984	40.212	41.942	27.962	48.481	35.071	46.005	48.435	49.908	46.58
48.25	51.781	51.283	37.619	53.108	47.214	45	40.215	41.948	27.965	48.483	35.075	46.007	48.44	49.911	46.584
48.255	51.786	51.288	37.623	53.111	47.218	45.015	40.217	41.954	27.968	48.486	35.078	46.01	48.445	49.914	46.588
48.26	51.792	51.293	37.626	53.114	47.222	45.03	40.22	41.96	27.971	48.488	35.081	46.013	48.45	49.916	46.591
48.266	51.798	51.298	37.63	53.116	47.226	45.046	40.223	41.966	27.974	48.49	35.084	46.015	48.455	49.919	46.595
48.271	51.804	51.304	37.634	53.119	47.23	45.061	40.225	41.971	27.977	48.493	35.088	46.018	48.46	49.922	46.599
48.276	51.809	51.309	37.637	53.122	47.234	45.077	40.228	41.977	27.981	48.495	35.091	46.02	48.465	49.924	46.603
48.282	51.815	51.314	37.641	53.124	47.238	45.092	40.23	41.983	27.984	48.498	35.094	46.023	48.47	49.927	46.606
48.287	51.821	51.319	37.644	53.127	47.243	45.107	40.233	41.989	27.987	48.5	35.097	46.025	48.475	49.93	46.61
48.292	51.827	51.324	37.648	53.13	47.247	45.123	40.236	41.995	27.99	48.503	35.1	46.028	48.48	49.932	46.614
48.297	51.832	51.33	37.652	53.132	47.251	45.138	40.238	42	27.993	48.505	35.104	46.031	48.485	49.935	46.618
48.286	51.823	51.322	37.642	53.125	47.242	45.128	40.233	41.989	27.986	48.499	35.096	46.024	48.48	49.929	46.609
48.275	51.813	51.314	37.632	53.118	47.233	45.118	40.228	41.978	27.979	48.494	35.089	46.018	48.474	49.924	46.6
48.263	51.804	51.306	37.623	53.111	47.225	45.109	40.223	41.966	27.972	48.488	35.081	46.011	48.468	49.918	46.591
48.269	51.81	51.311	37.626	53.113	47.229	45.124	40.226	41.972	27.975	48.491	35.085	46.014	48.474	49.921	46.594
48.274	51.815	51.316	37.63	53.116	47.233	45.139	40.228	41.978	27.978	48.493	35.088	46.016	48.479	49.924	46.598
48.279	51.821	51.321	37.633	53.119	47.237	45.155	40.231	41.984	27.981	48.495	35.091	46.019	48.484	49.926	46.602
48.285	51.827	51.327	37.637	53.121	47.241	45.17	40.233	41.989	27.984	48.498	35.094	46.021	48.489	49.929	46.606
48.29	51.832	51.332	37.641	53.124	47.245	45.185	40.236	41.995	27.988	48.5	35.097	46.024	48.494	49.932	46.609
48.295	51.838	51.337	37.644	53.127	47.25	45.2	40.239	42.001	27.991	48.503	35.101	46.027	48.499	49.934	46.613
48.3	51.844	51.342	37.648	53.129	47.254	45.216	40.241	42.007	27.994	48.505	35.104	46.029	48.504	49.937	46.617
48.306	51.85	51.347	37.651	53.132	47.258	45.231	40.244	42.013	27.997	48.508	35.107	46.032	48.509	49.94	46.621
48.311	51.855	51.353	37.655	53.135	47.262	45.246	40.246	42.018	28	48.51	35.11	46.034	48.514	49.942	46.625
48.316	51.861	51.358	37.659	53.137	47.266	45.261	40.249	42.024	28.003	48.512	35.114	46.037	48.519	49.945	46.628
48.322	51.867	51.363	37.662	53.14	47.27	45.276	40.252	42.03	28.007	48.515	35.117	46.039	48.524	49.948	46.632
48.327	51.872	51.368	37.666	53.143	47.274	45.292	40.254	42.036	28.01	48.517	35.12	46.042	48.529	49.95	46.636
48.332	51.878	51.373	37.669	53.145	47.278	45.307	40.257	42.041	28.013	48.52	35.123	46.045	48.534	49.953	46.64
48.337	51.884	51.378	37.673	53.148	47.283	45.322	40.259	42.047	28.016	48.522	35.126	46.047	48.539	49.956	46.643
48.343	51.89	51.384	37.677	53.151	47.287	45.337	40.262	42.053	28.019	48.524	35.13	46.05	48.544	49.958	46.647
48.348	51.895	51.389	37.68	53.153	47.291	45.352	40.265	42.059	28.022	48.527	35.133	46.052	48.549	49.961	46.651
48.353	51.901	51.394	37.684	53.156	47.295	45.367	40.267	42.065	28.025	48.529	35.136	46.055	48.554	49.964	46.655
48.359	51.907	51.399	37.687	53.159	47.299	45.382	40.27	42.07	28.029	48.532	35.139	46.057	48.559	49.966	46.658
48.364	51.912	51.404	37.691	53.161	47.303	45.397	40.273	42.076	28.032	48.534	35.143	46.06	48.564	49.969	46.662
48.369	51.918	51.409	37.695	53.164	47.307	45.412	40.275	42.082	28.035	48.536	35.146	46.063	48.569	49.972	46.666
48.374	51.924	51.415	37.698	53.167	47.311	45.427	40.278	42.088	28.038	48.539	35.149	46.065	48.574	49.974	46.67
48.38	51.929	51.42	37.702	53.169	47.316	45.442	40.28	42.093	28.041	48.541	35.152	46.068	48.579	49.977	46.673
48.385	51.935	51.425	37.705	53.172	47.32	45.457	40.283	42.099	28.044	48.544	35.155	46.07	48.584	49.98	46.677
48.39	51.941	51.43	37.709	53.175	47.324	45.472	40.286	42.105	28.048	48.546	35.159	46.073	48.589	49.982	46.681
48.395	51.946	51.435	37.713	53.177	47.328	45.487	40.288	42.111	28.051	48.548	35.162	46.075	48.594	49.985	46.685
48.401	51.952	51.44	37.716	53.18	47.332	45.502	40.291	42.116	28.054	48.551	35.165	46.078	48.599	49.988	46.688
48.406	51.958	51.445	37.72	53.183	47.336	45.517	40.293	42.122	28.057	48.553	35.168	46.08	48.604	49.99	46.692
48.411	51.963	51.451	37.723	53.185	47.34	45.532	40.296	42.128	28.06	48.556	35.171	46.083	48.609	49.993	46.696
48.416	51.969	51.456	37.727	53.188	47.344	45.547	40.299	42.134	28.063	48.558	35.175	46.086	48.614	49.996	46.7
48.422	51.975	51.461	37.731	53.191	47.349	45.562	40.301	42.139	28.067	48.56	35.178	46.088	48.619	49.998	46.703
48.427	51.98	51.466	37.734	53.193	47.353	45.576	40.304	42.145	28.07	48.563	35.181	46.091	48.624	50.001	46.707
48.432	51.986	51.471	37.738	53.196	47.357	45.591	40.306	42.151	28.073	48.565	35.184	46.093	48.629	50.004	46.711
48.437	51.992	51.476	37.741	53.199	47.361	45.606	40.309	42.157	28.076	48.568	35.187	46.096	48.634	50.006	46.715
48.443	51.997	51.481	37.745	53.201	47.365	45.621	40.312	42.162	28.079	48.57	35.191	46.098	48.639	50.009	46.718
48.448	52.003	51.487	37.749	53.204	47.369	45.636	40.314	42.168	28.082	48.572	35.194	46.101	48.644	50.012	46.722
48.453	52.009	51.492	37.752	53.207	47.373	45.651	40.317	42.174	28.085	48.575	35.197	46.103	48.649	50.014	46.726
48.458	52.014	51.497	37.756	53.209	47.377	45.665	40.319	42.18	28.089	48.577	35.2	46.106	48.654	50.017	46.729
48.464	52.02	51.502	37.759	53.212	47.381	45.68	40.322	42.185	28.092	48.58	35.203	46.109	48.659	50.02	46.733
48.469	52.026	51.507	37.763	53.214	47.386	45.695	40.325	42.191	28.095	48.582	35.207	46.111	48.664	50.022	46.737
48.474	52.031	51.512	37.767	53.217	47.39	45.71	40.327	42.197	28.098	48.584	35.21	46.114	48.669	50.025	46.741
48.479	52.037	51.517	37.77	53.22	47.394	45.724	40.33	42.203	28.101	48.587	35.213	46.116	48.674	50.028	46.744
48.485	52.043	51.522	37.774	53.222	47.398	45.739	40.332	42.208	28.104	48.589	35.216	46.119	48.679	50.03	46.748
48.49	52.048	51.528	37.777	53.225	47.402	45.754	40.335	42.214	28.107	48.592	35.219	46.121	48.684	50.033	46.752
48.495	52.054	51.533	37.781	53.228	47.406	45.768	40.338	42.22	28.111	48.594	35.223	46.124	48.689	50.036	46.756
48.5	52.059	51.538	37.785	53.23	47.41	45.783	40.34	42.226	28.114	48.596	35.226	46.126	48.694	50.038	46.759
48.505	52.065	51.543	37.788	53.233	47.414	45.798	40.343	42.231	28.117	48.599	35.229	46.129	48.699	50.041	46.763
48.511	52.071	51.548	37.792	53.236	47.418	45.812	40.345	42.237	28.12	48.601	35.232	46.131	48.704	50.043	46.767
48.516	52.076	51.553	37.795	53.238	47.423	45.827	40.348	42.243	28.123	48.603	35.235	46.134	48.709	50.046	46.77
48.521	52.082	51.558	37.799	53.241	47.427	45.842	40.351	42.248	28.126	48.606	35.239	46.137	48.714	50.049	46.774
48.526	52.088	51.563	37.803	53.244	47.431	45.856	40.353	42.254	28.13	48.608	35.242	46.139	48.719	50.051	46.778
48.532	52.093	51.568	37.806	53.246	47.435	45.871	40.356	42.26	28.133	48.611	35.245	46.142	48.724	50.054	46.782
48.537	52.099	51.574	37.81	53.249	47.439	45.885	40.358	42.266	28.136	48.613	35.248	46.144	48.729	50.057	46.785
48.542	52.104	51.579	37.813	53.252	47.443	45.9	40.361	42.271	28.139	48.615	35.251	46.147	48.734	50.059	46.789
48.547	52.11	51.584	37.817	53.254	47.447	45.914	40.364	42.277	28.142	48.618	35.254	46.149	48.739	50.062	46.793
48.552	52.116	51.589	37.821	53.257	47.451	45.929	40.366	42.283	28.145	48.62	35.258	46.152	48.744	50.065	46.796
48.558	52.121	51.594	37.824	53.26	47.455	45.943	40.369	42.288	28.148	48.622	35.261	46.154	48.749	50.067	46.8
48.563	52.127	51.599	37.828	53.262	47.46	45.958	40.371	42.294	28.152	48.625	35.264	46.157	48.754	50.07	46.804
48.568	52.133	51.604	37.831	53.265	47.464	45.972	40.374	42.3	28.155	48.627	35.267	46.159	48.759	50.073	46.808
48.573	52.138	51.609	37.835	53.268	47.468	45.987	40.377	42.306	28.158	48.63	35.27	46.162	48.764	50.075	46.811
48.578	52.144	51.614	37.838	53.27	47.472	46.001	40.379	42.311	28.161	48.632	35.274	46.165	48.769	50.078	46.815
48.584	52.149	51.619	37.842	53.273	47.476	46.016	40.382	42.317	28.164	48.634	35.277	46.167	48.774	50.081	46.819
48.589	52.155	51.625	37.846	53.275	47.48	46.03	40.384	42.323	28.167	48.637	35.28	46.17	48.779	50.083	46.822
48.594	52.161	51.63	37.849	53.278	47.484	46.044	40.387	42.328	28.17	48.639	35.283	46.172	48.784	50.086	46.826
48.599	52.166	51.635	37.853	53.281	47.488	46.059	40.39	42.334	28.174	48.641	35.286	46.175	48.789	50.088	46.83
48.604	52.172	51.64	37.856	53.283	47.492	46.073	40.392	42.34	28.177	48.644	35.289	46.177	48.794	50.091	46.833
48.61	52.177	51.645	37.86	53.286	47.496	46.088	40.395	42.345	28.18	48.646	35.293	46.18	48.799	50.094	46.837
48.615	52.183	51.65	37.864	53.289	47.501	46.102	40.397	42.351	28.183	48.649	35.296	46.182	48.804	50.096	46.841
48.62	52.188	51.655	37.867	53.291	47.505	46.116	40.4	42.357	28.186	48.651	35.299	46.185	48.809	50.099	46.845
48.625	52.194	51.66	37.871	53.294	47.509	46.131	40.403	42.362	28.189	48.653	35.302	46.187	48.813	50.102	46.848
48.63	52.2	51.665	37.874	53.297	47.513	46.145	40.405	42.368	28.192	48.656	35.305	46.19	48.818	50.104	46.852
48.635	52.205	51.67	37.878	53.299	47.517	46.159	40.408	42.374	28.195	48.658	35.308	46.192	48.823	50.107	46.856
48.641	52.211	51.675	37.882	53.302	47.521	46.173	40.41	42.38	28.199	48.66	35.312	46.195	48.828	50.11	46.859
48.646	52.216	51.68	37.885	53.305	47.525	46.188	40.413	42.385	28.202	48.663	35.315	46.198	48.833	50.112	46.863
48.651	52.222	51.685	37.889	53.307	47.529	46.202	40.416	42.391	28.205	48.665	35.318	46.2	48.838	50.115	46.867
48.656	52.227	51.69	37.892	53.31	47.533	46.216	40.418	42.397	28.208	48.668	35.321	46.203	48.843	50.117	46.87
48.661	52.233	51.696	37.896	53.313	47.537	46.23	40.421	42.402	28.211	48.67	35.324	46.205	48.848	50.12	46.874
48.666	52.239	51.701	37.9	53.315	47.542	46.245	40.423	42.408	28.214	48.672	35.327	46.208	48.853	50.123	46.878
48.672	52.244	51.706	37.903	53.318	47.546	46.259	40.426	42.414	28.217	48.675	35.331	46.21	48.858	50.125	46.881
48.677	52.25	51.711	37.907	53.32	47.55	46.273	40.429	42.419	28.221	48.677	35.334	46.213	48.863	50.128	46.885
48.682	52.255	51.716	37.91	53.323	47.554	46.287	40.431	42.425	28.224	48.679	35.337	46.215	48.868	50.131	46.889
48.687	52.261	51.721	37.914	53.326	47.558	46.301	40.434	42.431	28.227	48.682	35.34	46.218	48.873	50.133	46.892
48.692	52.266	51.726	37.917	53.328	47.562	46.315	40.436	42.436	28.23	48.684	35.343	46.22	48.878	50.136	46.896
48.697	52.272	51.731	37.921	53.331	47.566	46.33	40.439	42.442	28.233	48.686	35.346	46.223	48.883	50.139	46.9
48.703	52.277	51.736	37.925	53.334	47.57	46.344	40.442	42.448	28.236	48.689	35.35	46.225	48.888	50.141	46.903
48.708	52.283	51.741	37.928	53.336	47.574	46.358	40.444	42.453	28.239	48.691	35.353	46.228	48.892	50.144	46.907
48.713	52.289	51.746	37.932	53.339	47.578	46.372	40.447	42.459	28.242	48.693	35.356	46.23	48.897	50.146	46.911
48.718	52.294	51.751	37.935	53.342	47.582	46.386	40.449	42.465	28.246	48.696	35.359	46.233	48.902	50.149	46.914
48.723	52.3	51.756	37.939	53.344	47.587	46.4	40.452	42.47	28.249	48.698	35.362	46.235	48.907	50.152	46.918
48.728	52.305	51.761	37.943	53.347	47.591	46.414	40.455	42.476	28.252	48.701	35.365	46.238	48.912	50.154	46.922
48.733	52.311	51.766	37.946	53.35	47.595	46.428	40.457	42.482	28.255	48.703	35.369	46.241	48.917	50.157	46.925
48.739	52.316	51.771	37.95	53.352	47.599	46.442	40.46	42.487	28.258	48.705	35.372	46.243	48.922	50.16	46.929
48.744	52.322	51.776	37.953	53.355	47.603	46.456	40.462	42.493	28.261	48.708	35.375	46.246	48.927	50.162	46.933
48.749	52.327	51.781	37.957	53.357	47.607	46.47	40.465	42.498	28.264	48.71	35.378	46.248	48.932	50.165	46.936
48.754	52.333	51.786	37.96	53.36	47.611	46.484	40.468	42.504	28.268	48.712	35.381	46.251	48.937	50.167	46.94
48.759	52.338	51.791	37.964	53.363	47.615	46.498	40.47	42.51	28.271	48.715	35.384	46.253	48.942	50.17	46.944
48.764	52.344	51.796	37.968	53.365	47.619	46.512	40.473	42.515	28.274	48.717	35.387	46.256	48.947	50.173	46.947
48.769	52.349	51.801	37.971	53.368	47.623	46.526	40.475	42.521	28.277	48.719	35.391	46.258	48.951	50.175	46.951
48.774	52.355	51.806	37.975	53.371	47.627	46.54	40.478	42.527	28.28	48.722	35.394	46.261	48.956	50.178	46.955
48.78	52.36	51.811	37.978	53.373	47.631	46.554	40.48	42.532	28.283	48.724	35.397	46.263	48.961	50.181	46.958
48.785	52.366	51.817	37.982	53.376	47.636	46.568	40.483	42.538	28.286	48.726	35.4	46.266	48.966	50.183	46.962
48.79	52.371	51.822	37.986	53.379	47.64	46.581	40.486	42.544	28.289	48.729	35.403	46.268	48.971	50.186	46.966
48.795	52.377	51.827	37.989	53.381	47.644	46.595	40.488	42.549	28.293	48.731	35.406	46.271	48.976	50.188	46.969
48.8	52.382	51.832	37.993	53.384	47.648	46.609	40.491	42.555	28.296	48.733	35.409	46.273	48.981	50.191	46.973
48.805	52.388	51.837	37.996	53.386	47.652	46.623	40.493	42.561	28.299	48.736	35.413	46.276	48.986	50.194	46.977
48.81	52.393	51.842	38	53.389	47.656	46.637	40.496	42.566	28.302	48.738	35.416	46.278	48.991	50.196	46.98
48.815	52.399	51.847	38.003	53.392	47.66	46.651	40.499	42.572	28.305	48.74	35.419	46.281	48.996	50.199	46.984
48.821	52.404	51.852	38.007	53.394	47.664	46.664	40.501	42.577	28.308	48.743	35.422	46.283	49	50.202	46.988
48.826	52.41	51.857	38.011	53.397	47.668	46.678	40.504	42.583	28.311	48.745	35.425	46.286	49.005	50.204	46.991
48.831	52.415	51.862	38.014	53.4	47.672	46.692	40.506	42.589	28.314	48.747	35.428	46.288	49.01	50.207	46.995
48.836	52.421	51.867	38.018	53.402	47.676	46.706	40.509	42.594	28.317	48.75	35.431	46.291	49.015	50.209	46.999
48.841	52.426	51.872	38.021	53.405	47.68	46.72	40.512	42.6	28.321	48.752	35.435	46.293	49.02	50.212	47.002
48.846	52.432	51.877	38.025	53.408	47.684	46.733	40.514	42.606	28.324	48.754	35.438	46.296	49.025	50.215	47.006
48.851	52.437	51.882	38.029	53.41	47.689	46.747	40.517	42.611	28.327	48.757	35.441	46.298	49.03	50.217	47.009
48.856	52.443	51.887	38.032	53.413	47.693	46.761	40.519	42.617	28.33	48.759	35.444	46.301	49.035	50.22	47.013
48.861	52.448	51.892	38.036	53.415	47.697	46.774	40.522	42.622	28.333	48.761	35.447	46.303	49.04	50.223	47.017
48.866	52.454	51.897	38.039	53.418	47.701	46.788	40.524	42.628	28.336	48.764	35.45	46.306	49.044	50.225	47.02
48.872	52.459	51.902	38.043	53.421	47.705	46.802	40.527	42.634	28.339	48.766	35.453	46.308	49.049	50.228	47.024
48.877	52.465	51.907	38.046	53.423	47.709	46.815	40.53	42.639	28.342	48.768	35.456	46.311	49.054	50.23	47.028
48.882	52.47	51.912	38.05	53.426	47.713	46.829	40.532	42.645	28.346	48.771	35.46	46.313	49.059	50.233	47.031
48.887	52.476	51.917	38.054	53.429	47.717	46.843	40.535	42.65	28.349	48.773	35.463	46.316	49.064	50.236	47.035
48.892	52.481	51.922	38.057	53.431	47.721	46.856	40.537	42.656	28.352	48.775	35.466	46.318	49.069	50.238	47.039
48.897	52.487	51.927	38.061	53.434	47.725	46.87	40.54	42.662	28.355	48.778	35.469	46.321	49.074	50.241	47.042
48.902	52.492	51.932	38.064	53.437	47.729	46.883	40.543	42.667	28.358	48.78	35.472	46.324	49.079	50.244	47.046
48.907	52.498	51.937	38.068	53.439	47.733	46.897	40.545	42.673	28.361	48.782	35.475	46.326	49.083	50.246	47.049
48.912	52.503	51.942	38.071	53.442	47.737	46.911	40.548	42.678	28.364	48.785	35.478	46.329	49.088	50.249	47.053
48.917	52.508	51.946	38.075	53.444	47.741	46.924	40.55	42.684	28.367	48.787	35.481	46.331	49.093	50.251	47.057
48.922	52.514	51.951	38.079	53.447	47.746	46.938	40.553	42.69	28.37	48.789	35.485	46.334	49.098	50.254	47.06
48.927	52.519	51.956	38.082	53.45	47.75	46.951	40.555	42.695	28.374	48.792	35.488	46.336	49.103	50.257	47.064
48.932	52.525	51.961	38.086	53.452	47.754	46.965	40.558	42.701	28.377	48.794	35.491	46.339	49.108	50.259	47.067
48.938	52.53	51.966	38.089	53.455	47.758	46.978	40.561	42.706	28.38	48.796	35.494	46.341	49.113	50.262	47.071
48.943	52.536	51.971	38.093	53.458	47.762	46.992	40.563	42.712	28.383	48.799	35.497	46.344	49.118	50.264	47.075
48.948	52.541	51.976	38.096	53.46	47.766	47.005	40.566	42.718	28.386	48.801	35.5	46.346	49.122	50.267	47.078
48.936	52.531	51.968	38.086	53.453	47.757	46.994	40.561	42.706	28.379	48.795	35.493	46.339	49.116	50.261	47.069
48.924	52.521	51.96	38.076	53.446	47.747	46.983	40.555	42.693	28.371	48.79	35.485	46.333	49.111	50.256	47.06
48.913	52.512	51.952	38.066	53.438	47.738	46.972	40.55	42.681	28.364	48.784	35.478	46.326	49.105	50.25	47.051
48.901	52.502	51.944	38.056	53.431	47.729	46.961	40.545	42.669	28.357	48.779	35.47	46.32	49.099	50.245	47.042
48.889	52.492	51.935	38.046	53.424	47.719	46.951	40.539	42.657	28.349	48.773	35.462	46.313	49.093	50.239	47.032
48.878	52.482	51.927	38.036	53.417	47.71	46.94	40.534	42.645	28.342	48.767	35.455	46.307	49.087	50.234	47.023
48.866	52.472	51.919	38.026	53.409	47.701	46.929	40.529	42.633	28.335	48.762	35.447	46.3	49.081	50.228	47.014
48.854	52.462	51.911	38.015	53.402	47.692	46.918	40.523	42.621	28.327	48.756	35.44	46.294	49.075	50.222	47.005
48.843	52.453	51.903	38.005	53.395	47.682	46.907	40.518	42.609	28.32	48.751	35.432	46.287	49.069	50.217	46.996
48.831	52.443	51.894	37.995	53.388	47.673	46.896	40.513	42.597	28.312	48.745	35.425	46.281	49.063	50.211	46.986
48.82	52.433	51.886	37.985	53.38	47.664	46.885	40.508	42.585	28.305	48.739	35.417	46.274	49.058	50.206	46.977
48.808	52.423	51.878	37.975	53.373	47.655	46.875	40.502	42.573	28.298	48.734	35.41	46.268	49.052	50.2	46.968
48.796	52.413	51.87	37.965	53.366	47.646	46.864	40.497	42.561	28.29	48.728	35.402	46.261	49.046	50.195	46.959
48.785	52.404	51.862	37.955	53.359	47.636	46.853	40.492	42.55	28.283	48.722	35.395	46.255	49.04	50.189	46.95
48.773	52.394	51.854	37.945	53.352	47.627	46.842	40.487	42.538	28.276	48.717	35.387	46.248	49.034	50.183	46.94
48.761	52.384	51.846	37.935	53.344	47.618	46.831	40.481	42.526	28.268	48.711	35.38	46.242	49.028	50.178	46.931
48.75	52.374	51.837	37.925	53.337	47.609	46.821	40.476	42.514	28.261	48.706	35.372	46.235	49.022	50.172	46.922
48.738	52.365	51.829	37.915	53.33	47.6	46.81	40.471	42.502	28.254	48.7	35.365	46.229	49.017	50.167	46.913
48.727	52.355	51.821	37.905	53.323	47.591	46.799	40.466	42.49	28.247	48.694	35.357	46.222	49.011	50.161	46.904
48.715	52.345	51.813	37.895	53.315	47.582	46.788	40.46	42.478	28.239	48.689	35.35	46.216	49.005	50.156	46.895
48.704	52.335	51.805	37.885	53.308	47.573	46.777	40.455	42.466	28.232	48.683	35.342	46.209	48.999	50.15	46.886
48.692	52.326	51.797	37.875	53.301	47.563	46.767	40.45	42.455	28.225	48.678	35.335	46.202	48.993	50.145	46.876
48.68	52.316	51.789	37.865	53.294	47.554	46.756	40.445	42.443	28.217	48.672	35.327	46.196	48.987	50.139	46.867
48.669	52.306	51.781	37.855	53.287	47.545	46.745	40.439	42.431	28.21	48.666	35.32	46.189	48.981	50.134	46.858
48.657	52.296	51.772	37.846	53.279	47.536	46.734	40.434	42.419	28.203	48.661	35.312	46.183	48.976	50.128	46.849
48.646	52.287	51.764	37.836	53.272	47.527	46.724	40.429	42.407	28.195	48.655	35.305	46.176	48.97	50.122	46.84
48.634	52.277	51.756	37.826	53.265	47.518	46.713	40.424	42.395	28.188	48.65	35.297	46.17	48.964	50.117	46.831
48.623	52.267	51.748	37.816	53.258	47.509	46.702	40.418	42.384	28.181	48.644	35.29	46.163	48.958	50.111	46.822
48.611	52.257	51.74	37.806	53.251	47.5	46.692	40.413	42.372	28.174	48.638	35.282	46.157	48.952	50.106	46.812
48.6	52.248	51.732	37.796	53.243	47.491	46.681	40.408	42.36	28.166	48.633	35.275	46.15	48.946	50.1	46.803
48.588	52.238	51.724	37.786	53.236	47.482	46.67	40.403	42.348	28.159	48.627	35.267	46.144	48.941	50.095	46.794
48.577	52.228	51.716	37.776	53.229	47.473	46.659	40.397	42.337	28.152	48.622	35.26	46.137	48.935	50.089	46.785
48.565	52.219	51.708	37.767	53.222	47.464	46.649	40.392	42.325	28.145	48.616	35.252	46.131	48.929	50.084	46.776
48.554	52.209	51.7	37.757	53.215	47.455	46.638	40.387	42.313	28.137	48.611	35.245	46.125	48.923	50.078	46.767
48.542	52.199	51.692	37.747	53.208	47.446	46.627	40.382	42.302	28.13	48.605	35.237	46.118	48.917	50.073	46.758
48.531	52.19	51.683	37.737	53.2	47.437	46.617	40.377	42.29	28.123	48.599	35.23	46.112	48.912	50.067	46.749
48.519	52.18	51.675	37.727	53.193	47.428	46.606	40.371	42.278	28.116	48.594	35.222	46.105	48.906	50.062	46.74
48.508	52.17	51.667	37.718	53.186	47.419	46.596	40.366	42.267	28.108	48.588	35.215	46.099	48.9	50.056	46.73
48.496	52.161	51.659	37.708	53.179	47.411	46.585	40.361	42.255	28.101	48.583	35.207	46.092	48.894	50.051	46.721
48.485	52.151	51.651	37.698	53.172	47.402	46.574	40.356	42.243	28.094	48.577	35.2	46.086	48.888	50.045	46.712
48.473	52.141	51.643	37.688	53.165	47.393	46.564	40.351	42.232	28.087	48.571	35.192	46.079	48.883	50.04	46.703
48.462	52.132	51.635	37.679	53.157	47.384	46.553	40.345	42.22	28.079	48.566	35.185	46.073	48.877	50.034	46.694
48.45	52.122	51.627	37.669	53.15	47.375	46.542	40.34	42.209	28.072	48.56	35.177	46.066	48.871	50.029	46.685
48.439	52.112	51.619	37.659	53.143	47.366	46.532	40.335	42.197	28.065	48.555	35.17	46.06	48.865	50.023	46.676
48.427	52.103	51.611	37.65	53.136	47.357	46.521	40.33	42.185	28.058	48.549	35.163	46.053	48.859	50.017	46.667
48.416	52.093	51.603	37.64	53.129	47.348	46.511	40.325	42.174	28.051	48.544	35.155	46.047	48.854	50.012	46.658
48.404	52.083	51.595	37.63	53.122	47.34	46.5	40.32	42.162	28.043	48.538	35.148	46.04	48.848	50.006	46.649
48.393	52.074	51.587	37.621	53.115	47.331	46.489	40.314	42.151	28.036	48.532	35.14	46.034	48.842	50.001	46.64
48.382	52.064	51.579	37.611	53.108	47.322	46.479	40.309	42.139	28.029	48.527	35.133	46.027	48.836	49.995	46.631
48.37	52.054	51.571	37.601	53.1	47.313	46.468	40.304	42.128	28.022	48.521	35.125	46.021	48.831	49.99	46.621
48.359	52.045	51.563	37.592	53.093	47.304	46.458	40.299	42.116	28.015	48.516	35.118	46.014	48.825	49.984	46.612
48.347	52.035	51.555	37.582	53.086	47.296	46.447	40.294	42.105	28.007	48.51	35.11	46.008	48.819	49.979	46.603
48.336	52.026	51.547	37.572	53.079	47.287	46.437	40.288	42.093	28	48.505	35.103	46.002	48.813	49.973	46.594
48.324	52.016	51.539	37.563	53.072	47.278	46.426	40.283	42.082	27.993	48.499	35.096	45.995	48.808	49.968	46.585
48.313	52.006	51.531	37.553	53.065	47.269	46.416	40.278	42.07	27.986	48.494	35.088	45.989	48.802	49.962	46.576
48.302	51.997	51.523	37.544	53.058	47.26	46.405	40.273	42.059	27.979	48.488	35.081	45.982	48.796	49.957	46.567
48.29	51.987	51.515	37.534	53.051	47.252	46.395	40.268	42.047	27.971	48.482	35.073	45.976	48.79	49.951	46.558
48.279	51.978	51.507	37.525	53.043	47.243	46.384	40.263	42.036	27.964	48.477	35.066	45.969	48.784	49.946	46.549
48.267	51.968	51.499	37.515	53.036	47.234	46.374	40.258	42.024	27.957	48.471	35.059	45.963	48.779	49.94	46.54
48.256	51.959	51.491	37.505	53.029	47.226	46.363	40.252	42.013	27.95	48.466	35.051	45.956	48.773	49.935	46.531
48.245	51.949	51.483	37.496	53.022	47.217	46.353	40.247	42.002	27.943	48.46	35.044	45.95	48.767	49.929	46.522
48.233	51.939	51.475	37.486	53.015	47.208	46.342	40.242	41.99	27.936	48.455	35.036	45.943	48.762	49.924	46.513
48.222	51.93	51.467	37.477	53.008	47.2	46.332	40.237	41.979	27.929	48.449	35.029	45.937	48.756	49.919	46.504
48.211	51.92	51.459	37.467	53.001	47.191	46.321	40.232	41.967	27.921	48.443	35.021	45.931	48.75	49.913	46.495
48.199	51.911	51.451	37.458	52.994	47.182	46.311	40.227	41.956	27.914	48.438	35.014	45.924	48.744	49.908	46.486
48.188	51.901	51.443	37.448	52.987	47.174	46.3	40.222	41.945	27.907	48.432	35.007	45.918	48.739	49.902	46.477
48.177	51.892	51.435	37.439	52.98	47.165	46.29	40.216	41.933	27.9	48.427	34.999	45.911	48.733	49.897	46.468
48.165	51.882	51.427	37.43	52.973	47.156	46.279	40.211	41.922	27.893	48.421	34.992	45.905	48.727	49.891	46.459
48.154	51.873	51.419	37.42	52.965	47.148	46.269	40.206	41.911	27.886	48.416	34.985	45.898	48.721	49.886	46.45
48.143	51.863	51.411	37.411	52.958	47.139	46.259	40.201	41.899	27.879	48.41	34.977	45.892	48.716	49.88	46.441
48.131	51.854	51.403	37.401	52.951	47.13	46.248	40.196	41.888	27.871	48.405	34.97	45.886	48.71	49.875	46.432
48.12	51.844	51.395	37.392	52.944	47.122	46.238	40.191	41.877	27.864	48.399	34.962	45.879	48.704	49.869	46.423
48.109	51.835	51.387	37.382	52.937	47.113	46.227	40.186	41.866	27.857	48.394	34.955	45.873	48.699	49.864	46.414
48.097	51.825	51.379	37.373	52.93	47.105	46.217	40.181	41.854	27.85	48.388	34.948	45.866	48.693	49.858	46.405
48.086	51.816	51.372	37.364	52.923	47.096	46.207	40.175	41.843	27.843	48.382	34.94	45.86	48.687	49.853	46.396
48.075	51.806	51.364	37.354	52.916	47.088	46.196	40.17	41.832	27.836	48.377	34.933	45.853	48.681	49.847	46.387
48.063	51.797	51.356	37.345	52.909	47.079	46.186	40.165	41.821	27.829	48.371	34.925	45.847	48.676	49.842	46.378
48.052	51.787	51.348	37.336	52.902	47.071	46.175	40.16	41.809	27.822	48.366	34.918	45.841	48.67	49.836	46.369
48.041	51.778	51.34	37.326	52.895	47.062	46.165	40.155	41.798	27.815	48.36	34.911	45.834	48.664	49.831	46.36
48.029	51.768	51.332	37.317	52.888	47.054	46.155	40.15	41.787	27.807	48.355	34.903	45.828	48.659	49.826	46.351
48.018	51.759	51.324	37.308	52.881	47.045	46.144	40.145	41.776	27.8	48.349	34.896	45.821	48.653	49.82	46.342
48.007	51.749	51.316	37.298	52.874	47.037	46.134	40.14	41.765	27.793	48.344	34.889	45.815	48.647	49.815	46.333
47.996	51.74	51.308	37.289	52.867	47.028	46.124	40.135	41.753	27.786	48.338	34.881	45.808	48.642	49.809	46.324
47.984	51.73	51.3	37.28	52.86	47.02	46.113	40.13	41.742	27.779	48.333	34.874	45.802	48.636	49.804	46.315
47.973	51.721	51.292	37.27	52.853	47.011	46.103	40.124	41.731	27.772	48.327	34.867	45.796	48.63	49.798	46.306
47.962	51.711	51.285	37.261	52.846	47.003	46.093	40.119	41.72	27.765	48.322	34.859	45.789	48.625	49.793	46.297
47.951	51.702	51.277	37.252	52.838	46.994	46.082	40.114	41.709	27.758	48.316	34.852	45.783	48.619	49.787	46.288
47.939	51.692	51.269	37.243	52.831	46.986	46.072	40.109	41.698	27.751	48.311	34.845	45.776	48.613	49.782	46.279
47.928	51.683	51.261	37.233	52.824	46.977	46.062	40.104	41.687	27.744	48.305	34.837	45.77	48.608	49.776	46.27
47.917	51.674	51.253	37.224	52.817	46.969	46.052	40.099	41.676	27.737	48.3	34.83	45.764	48.602	49.771	46.262
47.906	51.664	51.245	37.215	52.81	46.961	46.041	40.094	41.664	27.73	48.294	34.823	45.757	48.596	49.766	46.253
47.894	51.655	51.237	37.206	52.803	46.952	46.031	40.089	41.653	27.723	48.288	34.815	45.751	48.591	49.76	46.244
47.883	51.645	51.229	37.196	52.796	46.944	46.021	40.084	41.642	27.716	48.283	34.808	45.744	48.585	49.755	46.235
47.872	51.636	51.222	37.187	52.789	46.935	46.011	40.079	41.631	27.709	48.277	34.801	45.738	48.579	49.749	46.226
47.861	51.626	51.214	37.178	52.782	46.927	46	40.074	41.62	27.702	48.272	34.793	45.732	48.574	49.744	46.217
47.85	51.617	51.206	37.169	52.775	46.919	45.99	40.069	41.609	27.694	48.266	34.786	45.725	48.568	49.738	46.208
47.838	51.608	51.198	37.16	52.768	46.91	45.98	40.064	41.598	27.687	48.261	34.779	45.719	48.562	49.733	46.199
47.827	51.598	51.19	37.151	52.761	46.902	45.97	40.059	41.587	27.68	48.255	34.771	45.712	48.557	49.728	46.19
47.816	51.589	51.182	37.141	52.754	46.894	45.959	40.054	41.576	27.673	48.25	34.764	45.706	48.551	49.722	46.181
47.805	51.579	51.174	37.132	52.747	46.885	45.949	40.049	41.565	27.666	48.244	34.757	45.7	48.545	49.717	46.172
47.794	51.57	51.167	37.123	52.74	46.877	45.939	40.043	41.554	27.659	48.239	34.749	45.693	48.54	49.711	46.163
47.782	51.561	51.159	37.114	52.733	46.869	45.929	40.038	41.543	27.652	48.233	34.742	45.687	48.534	49.706	46.155
47.771	51.551	51.151	37.105	52.726	46.861	45.919	40.033	41.532	27.645	48.228	34.735	45.681	48.528	49.7	46.146
47.76	51.542	51.143	37.096	52.719	46.852	45.908	40.028	41.521	27.638	48.222	34.727	45.674	48.523	49.695	46.137
47.749	51.533	51.135	37.087	52.712	46.844	45.898	40.023	41.51	27.631	48.217	34.72	45.668	48.517	49.69	46.128
47.738	51.523	51.128	37.078	52.705	46.836	45.888	40.018	41.5	27.624	48.211	34.713	45.661	48.512	49.684	46.119
47.727	51.514	51.12	37.069	52.698	46.827	45.878	40.013	41.489	27.617	48.206	34.705	45.655	48.506	49.679	46.11
47.715	51.504	51.112	37.06	52.691	46.819	45.868	40.008	41.478	27.61	48.2	34.698	45.649	48.5	49.673	46.101
47.704	51.495	51.104	37.051	52.685	46.811	45.857	40.003	41.467	27.603	48.195	34.691	45.642	48.495	49.668	46.092
47.693	51.486	51.096	37.041	52.678	46.803	45.847	39.998	41.456	27.596	48.189	34.684	45.636	48.489	49.662	46.083
47.682	51.476	51.088	37.032	52.671	46.795	45.837	39.993	41.445	27.589	48.184	34.676	45.63	48.484	49.657	46.075
47.671	51.467	51.081	37.023	52.664	46.786	45.827	39.988	41.434	27.582	48.178	34.669	45.623	48.478	49.652	46.066
47.66	51.458	51.073	37.014	52.657	46.778	45.817	39.983	41.423	27.575	48.173	34.662	45.617	48.472	49.646	46.057
47.649	51.448	51.065	37.005	52.65	46.77	45.807	39.978	41.413	27.568	48.167	34.654	45.61	48.467	49.641	46.048
47.638	51.439	51.057	36.996	52.643	46.762	45.797	39.973	41.402	27.561	48.162	34.647	45.604	48.461	49.635	46.039
47.626	51.43	51.05	36.987	52.636	46.754	45.787	39.968	41.391	27.555	48.156	34.64	45.598	48.455	49.63	46.03
47.615	51.421	51.042	36.978	52.629	46.745	45.776	39.963	41.38	27.548	48.151	34.633	45.591	48.45	49.625	46.021
47.604	51.411	51.034	36.97	52.622	46.737	45.766	39.958	41.369	27.541	48.145	34.625	45.585	48.444	49.619	46.013
47.593	51.402	51.026	36.961	52.615	46.729	45.756	39.953	41.359	27.534	48.14	34.618	45.579	48.439	49.614	46.004
47.582	51.393	51.018	36.952	52.608	46.721	45.746	39.948	41.348	27.527	48.134	34.611	45.572	48.433	49.608	45.995
47.571	51.383	51.011	36.943	52.601	46.713	45.736	39.943	41.337	27.52	48.129	34.604	45.566	48.428	49.603	45.986
47.56	51.374	51.003	36.934	52.594	46.705	45.726	39.938	41.326	27.513	48.123	34.596	45.56	48.422	49.598	45.977
47.549	51.365	50.995	36.925	52.587	46.697	45.716	39.933	41.315	27.506	48.118	34.589	45.553	48.416	49.592	45.968
47.538	51.355	50.987	36.916	52.58	46.689	45.706	39.928	41.305	27.499	48.112	34.582	45.547	48.411	49.587	45.959
47.527	51.346	50.98	36.907	52.573	46.681	45.696	39.923	41.294	27.492	48.107	34.574	45.541	48.405	49.581	45.951
47.516	51.337	50.972	36.898	52.566	46.672	45.686	39.918	41.283	27.485	48.101	34.567	45.534	48.4	49.576	45.942
47.505	51.328	50.964	36.889	52.559	46.664	45.676	39.913	41.273	27.478	48.096	34.56	45.528	48.394	49.571	45.933
47.494	51.318	50.956	36.881	52.553	46.656	45.666	39.908	41.262	27.471	48.09	34.553	45.522	48.389	49.565	45.924
47.482	51.309	50.949	36.872	52.546	46.648	45.656	39.903	41.251	27.464	48.085	34.545	45.515	48.383	49.56	45.915
47.471	51.3	50.941	36.863	52.539	46.64	45.646	39.898	41.241	27.457	48.079	34.538	45.509	48.377	49.554	45.906
47.477	51.306	50.946	36.866	52.541	46.644	45.661	39.901	41.247	27.461	48.082	34.542	45.512	48.382	49.557	45.911
47.483	51.312	50.952	36.87	52.544	46.649	45.675	39.904	41.253	27.464	48.085	34.545	45.514	48.388	49.56	45.915
47.488	51.318	50.957	36.874	52.547	46.653	45.69	39.906	41.259	27.467	48.087	34.548	45.517	48.393	49.563	45.918
47.494	51.324	50.962	36.877	52.55	46.657	45.705	39.909	41.265	27.47	48.09	34.552	45.52	48.398	49.565	45.922
47.499	51.329	50.968	36.881	52.552	46.661	45.72	39.911	41.271	27.474	48.092	34.555	45.522	48.403	49.568	45.926
47.505	51.335	50.973	36.885	52.555	46.666	45.734	39.914	41.277	27.477	48.095	34.558	45.525	48.408	49.571	45.93
47.511	51.341	50.978	36.888	52.558	46.67	45.749	39.917	41.283	27.48	48.097	34.562	45.528	48.413	49.574	45.934
47.499	51.332	50.97	36.879	52.551	46.662	45.739	39.912	41.272	27.473	48.092	34.555	45.521	48.407	49.568	45.926
47.488	51.323	50.963	36.871	52.544	46.654	45.729	39.907	41.261	27.466	48.086	34.547	45.515	48.402	49.563	45.917
47.477	51.314	50.955	36.862	52.537	46.646	45.719	39.902	41.25	27.459	48.081	34.54	45.509	48.396	49.557	45.908
47.466	51.304	50.947	36.853	52.53	46.638	45.709	39.897	41.24	27.452	48.075	34.533	45.502	48.391	49.552	45.899
47.455	51.295	50.939	36.844	52.523	46.63	45.699	39.892	41.229	27.445	48.07	34.526	45.496	48.385	49.547	45.89
47.444	51.286	50.932	36.835	52.516	46.621	45.689	39.887	41.218	27.438	48.064	34.518	45.49	48.379	49.541	45.882
47.433	51.277	50.924	36.827	52.509	46.613	45.679	39.882	41.208	27.432	48.059	34.511	45.483	48.374	49.536	45.873
47.422	51.267	50.916	36.818	52.502	46.605	45.669	39.877	41.197	27.425	48.053	34.504	45.477	48.368	49.531	45.864
47.411	51.258	50.909	36.809	52.496	46.598	45.658	39.872	41.187	27.418	48.048	34.497	45.471	48.363	49.525	45.855
47.4	51.249	50.901	36.8	52.489	46.59	45.648	39.867	41.176	27.411	48.042	34.489	45.464	48.357	49.52	45.846
47.389	51.24	50.893	36.791	52.482	46.582	45.638	39.862	41.165	27.404	48.037	34.482	45.458	48.352	49.514	45.838
47.378	51.23	50.885	36.783	52.475	46.574	45.628	39.857	41.155	27.397	48.031	34.475	45.452	48.346	49.509	45.829
47.367	51.221	50.878	36.774	52.468	46.566	45.618	39.852	41.144	27.39	48.026	34.468	45.445	48.341	49.504	45.82
47.356	51.212	50.87	36.765	52.461	46.558	45.608	39.847	41.134	27.383	48.021	34.461	45.439	48.335	49.498	45.811
47.345	51.203	50.862	36.756	52.454	46.55	45.598	39.842	41.123	27.376	48.015	34.453	45.433	48.33	49.493	45.802
47.334	51.194	50.855	36.748	52.447	46.542	45.589	39.837	41.113	27.37	48.01	34.446	45.426	48.324	49.488	45.794
47.323	51.184	50.847	36.739	52.44	46.534	45.579	39.832	41.102	27.363	48.004	34.439	45.42	48.318	49.482	45.785
47.312	51.175	50.839	36.73	52.434	46.526	45.569	39.827	41.091	27.356	47.999	34.432	45.414	48.313	49.477	45.776
47.301	51.166	50.832	36.722	52.427	46.518	45.559	39.823	41.081	27.349	47.993	34.424	45.407	48.307	49.471	45.767
47.29	51.157	50.824	36.713	52.42	46.51	45.549	39.818	41.07	27.342	47.988	34.417	45.401	48.302	49.466	45.759
47.279	51.148	50.816	36.704	52.413	46.502	45.539	39.813	41.06	27.335	47.982	34.41	45.395	48.296	49.461	45.75
47.268	51.138	50.809	36.696	52.406	46.494	45.529	39.808	41.049	27.328	47.977	34.403	45.388	48.291	49.455	45.741
47.257	51.129	50.801	36.687	52.399	46.487	45.519	39.803	41.039	27.322	47.971	34.396	45.382	48.285	49.45	45.732
47.246	51.12	50.793	36.678	52.392	46.479	45.509	39.798	41.028	27.315	47.966	34.388	45.376	48.28	49.445	45.724
47.236	51.111	50.786	36.67	52.386	46.471	45.499	39.793	41.018	27.308	47.96	34.381	45.369	48.274	49.439	45.715
47.225	51.102	50.778	36.661	52.379	46.463	45.489	39.788	41.008	27.301	47.955	34.374	45.363	48.269	49.434	45.706
47.214	51.093	50.77	36.653	52.372	46.455	45.479	39.783	40.997	27.294	47.95	34.367	45.357	48.263	49.429	45.697
47.203	51.083	50.763	36.644	52.365	46.447	45.469	39.778	40.987	27.287	47.944	34.36	45.351	48.258	49.423	45.689
47.192	51.074	50.755	36.635	52.358	46.44	45.459	39.773	40.976	27.281	47.939	34.353	45.344	48.252	49.418	45.68
47.181	51.065	50.747	36.627	52.351	46.432	45.45	39.768	40.966	27.274	47.933	34.345	45.338	48.247	49.413	45.671
47.17	51.056	50.74	36.618	52.344	46.424	45.44	39.763	40.955	27.267	47.928	34.338	45.332	48.241	49.407	45.662
47.159	51.047	50.732	36.61	52.338	46.416	45.43	39.759	40.945	27.26	47.922	34.331	45.325	48.236	49.402	45.654
47.148	51.038	50.724	36.601	52.331	46.408	45.42	39.754	40.935	27.253	47.917	34.324	45.319	48.23	49.397	45.645
47.137	51.029	50.717	36.592	52.324	46.401	45.41	39.749	40.924	27.246	47.911	34.317	45.313	48.225	49.391	45.636
47.126	51.02	50.709	36.584	52.317	46.393	45.4	39.744	40.914	27.24	47.906	34.309	45.307	48.219	49.386	45.627
47.115	51.01	50.701	36.575	52.31	46.385	45.39	39.739	40.904	27.233	47.9	34.302	45.3	48.214	49.381	45.619
47.105	51.001	50.694	36.567	52.303	46.377	45.381	39.734	40.893	27.226	47.895	34.295	45.294	48.208	49.375	45.61
47.094	50.992	50.686	36.558	52.297	46.37	45.371	39.729	40.883	27.219	47.89	34.288	45.288	48.203	49.37	45.601
47.083	50.983	50.679	36.55	52.29	46.362	45.361	39.724	40.873	27.212	47.884	34.281	45.281	48.197	49.365	45.593
47.072	50.974	50.671	36.541	52.283	46.354	45.351	39.719	40.862	27.206	47.879	34.274	45.275	48.192	49.359	45.584
47.061	50.965	50.663	36.533	52.276	46.347	45.341	39.715	40.852	27.199	47.873	34.267	45.269	48.186	49.354	45.575
47.05	50.956	50.656	36.524	52.269	46.339	45.331	39.71	40.842	27.192	47.868	34.259	45.263	48.181	49.349	45.566
47.039	50.947	50.648	36.516	52.263	46.331	45.322	39.705	40.831	27.185	47.862	34.252	45.256	48.175	49.343	45.558
47.029	50.938	50.641	36.508	52.256	46.324	45.312	39.7	40.821	27.179	47.857	34.245	45.25	48.17	49.338	45.549
47.018	50.929	50.633	36.499	52.249	46.316	45.302	39.695	40.811	27.172	47.852	34.238	45.244	48.164	49.333	45.54
47.007	50.92	50.625	36.491	52.242	46.308	45.292	39.69	40.801	27.165	47.846	34.231	45.237	48.159	49.327	45.532
46.996	50.91	50.618	36.482	52.235	46.301	45.282	39.685	40.79	27.158	47.841	34.224	45.231	48.154	49.322	45.523
46.985	50.901	50.61	36.474	52.229	46.293	45.273	39.68	40.78	27.151	47.835	34.216	45.225	48.148	49.317	45.514
46.974	50.892	50.603	36.465	52.222	46.285	45.263	39.676	40.77	27.145	47.83	34.209	45.219	48.143	49.311	45.506
46.964	50.883	50.595	36.457	52.215	46.278	45.253	39.671	40.76	27.138	47.824	34.202	45.212	48.137	49.306	45.497
46.953	50.874	50.588	36.449	52.208	46.27	45.243	39.666	40.75	27.131	47.819	34.195	45.206	48.132	49.301	45.488
46.942	50.865	50.58	36.44	52.201	46.262	45.234	39.661	40.739	27.124	47.814	34.188	45.2	48.126	49.295	45.48
46.931	50.856	50.572	36.432	52.195	46.255	45.224	39.656	40.729	27.118	47.808	34.181	45.194	48.121	49.29	45.471
46.92	50.847	50.565	36.423	52.188	46.247	45.214	39.651	40.719	27.111	47.803	34.174	45.187	48.115	49.285	45.462
46.909	50.838	50.557	36.415	52.181	46.24	45.205	39.646	40.709	27.104	47.797	34.167	45.181	48.11	49.279	45.454
46.899	50.829	50.55	36.407	52.174	46.232	45.195	39.642	40.699	27.097	47.792	34.159	45.175	48.105	49.274	45.445
46.888	50.82	50.542	36.398	52.168	46.225	45.185	39.637	40.689	27.091	47.786	34.152	45.169	48.099	49.269	45.436
46.877	50.811	50.535	36.39	52.161	46.217	45.175	39.632	40.678	27.084	47.781	34.145	45.162	48.094	49.264	45.428
46.866	50.802	50.527	36.382	52.154	46.209	45.166	39.627	40.668	27.077	47.776	34.138	45.156	48.088	49.258	45.419
46.856	50.793	50.52	36.373	52.147	46.202	45.156	39.622	40.658	27.071	47.77	34.131	45.15	48.083	49.253	45.41
46.845	50.784	50.512	36.365	52.14	46.194	45.146	39.617	40.648	27.064	47.765	34.124	45.144	48.077	49.248	45.402
46.834	50.775	50.504	36.357	52.134	46.187	45.137	39.613	40.638	27.057	47.759	34.117	45.137	48.072	49.242	45.393
46.823	50.766	50.497	36.349	52.127	46.179	45.127	39.608	40.628	27.05	47.754	34.11	45.131	48.067	49.237	45.384
46.812	50.757	50.489	36.34	52.12	46.172	45.117	39.603	40.618	27.044	47.748	34.103	45.125	48.061	49.232	45.376
46.802	50.748	50.482	36.332	52.113	46.164	45.108	39.598	40.608	27.037	47.743	34.095	45.119	48.056	49.226	45.367
46.791	50.739	50.474	36.324	52.107	46.157	45.098	39.593	40.598	27.03	47.738	34.088	45.112	48.05	49.221	45.358
46.78	50.73	50.467	36.316	52.1	46.149	45.088	39.588	40.588	27.024	47.732	34.081	45.106	48.045	49.216	45.35
46.769	50.721	50.459	36.307	52.093	46.142	45.079	39.584	40.578	27.017	47.727	34.074	45.1	48.039	49.211	45.341
46.759	50.712	50.452	36.299	52.086	46.134	45.069	39.579	40.568	27.01	47.721	34.067	45.094	48.034	49.205	45.333
46.748	50.703	50.444	36.291	52.08	46.127	45.059	39.574	40.558	27.003	47.716	34.06	45.087	48.029	49.2	45.324
46.737	50.694	50.437	36.283	52.073	46.12	45.05	39.569	40.548	26.997	47.711	34.053	45.081	48.023	49.195	45.315
46.727	50.685	50.429	36.274	52.066	46.112	45.04	39.564	40.538	26.99	47.705	34.046	45.075	48.018	49.189	45.307
46.716	50.676	50.422	36.266	52.059	46.105	45.031	39.56	40.528	26.983	47.7	34.039	45.069	48.012	49.184	45.298
46.705	50.667	50.414	36.258	52.053	46.097	45.021	39.555	40.518	26.977	47.694	34.032	45.062	48.007	49.179	45.29
46.694	50.658	50.407	36.25	52.046	46.09	45.011	39.55	40.508	26.97	47.689	34.025	45.056	48.002	49.174	45.281
46.684	50.649	50.399	36.242	52.039	46.082	45.002	39.545	40.498	26.963	47.684	34.018	45.05	47.996	49.168	45.272
46.673	50.64	50.392	36.234	52.033	46.075	44.992	39.54	40.488	26.957	47.678	34.01	45.044	47.991	49.163	45.264
46.662	50.632	50.384	36.225	52.026	46.068	44.983	39.536	40.478	26.95	47.673	34.003	45.038	47.986	49.158	45.255
46.652	50.623	50.377	36.217	52.019	46.06	44.973	39.531	40.468	26.943	47.667	33.996	45.031	47.98	49.152	45.247
46.641	50.614	50.369	36.209	52.012	46.053	44.964	39.526	40.458	26.937	47.662	33.989	45.025	47.975	49.147	45.238
46.647	50.62	50.375	36.213	52.015	46.057	44.979	39.529	40.464	26.94	47.665	33.993	45.028	47.98	49.15	45.242
46.653	50.626	50.38	36.217	52.018	46.062	44.994	39.531	40.47	26.943	47.667	33.996	45.031	47.985	49.153	45.246
46.659	50.632	50.386	36.22	52.021	46.066	45.01	39.534	40.477	26.947	47.67	34	45.033	47.99	49.156	45.251
46.664	50.638	50.391	36.224	52.024	46.07	45.025	39.537	40.483	26.95	47.673	34.003	45.036	47.996	49.158	45.255
46.67	50.645	50.397	36.228	52.026	46.074	45.041	39.539	40.489	26.953	47.675	34.007	45.039	48.001	49.161	45.259
46.66	50.636	50.389	36.219	52.02	46.067	45.031	39.535	40.479	26.947	47.67	34	45.033	47.995	49.156	45.25
46.649	50.627	50.382	36.211	52.013	46.06	45.021	39.53	40.469	26.94	47.665	33.993	45.027	47.99	49.151	45.242
46.638	50.618	50.375	36.203	52.006	46.052	45.012	39.525	40.459	26.933	47.659	33.986	45.02	47.985	49.145	45.233
46.628	50.609	50.367	36.195	51.999	46.045	45.002	39.52	40.449	26.927	47.654	33.979	45.014	47.979	49.14	45.225
46.617	50.6	50.36	36.187	51.993	46.038	44.993	39.515	40.439	26.92	47.648	33.972	45.008	47.974	49.135	45.216
46.606	50.591	50.352	36.179	51.986	46.03	44.983	39.511	40.43	26.913	47.643	33.964	45.002	47.968	49.13	45.208
46.596	50.582	50.345	36.171	51.979	46.023	44.974	39.506	40.42	26.907	47.638	33.957	44.995	47.963	49.124	45.199
46.585	50.573	50.337	36.163	51.973	46.016	44.964	39.501	40.41	26.9	47.632	33.95	44.989	47.958	49.119	45.19
46.574	50.564	50.33	36.155	51.966	46.008	44.954	39.496	40.4	26.893	47.627	33.943	44.983	47.952	49.114	45.182
46.564	50.556	50.322	36.147	51.959	46.001	44.945	39.492	40.39	26.887	47.621	33.936	44.977	47.947	49.109	45.173
46.553	50.547	50.315	36.139	51.953	45.994	44.935	39.487	40.38	26.88	47.616	33.929	44.971	47.942	49.103	45.165
46.542	50.538	50.307	36.13	51.946	45.986	44.926	39.482	40.37	26.873	47.611	33.922	44.964	47.936	49.098	45.156
46.532	50.529	50.3	36.122	51.939	45.979	44.916	39.477	40.361	26.867	47.605	33.915	44.958	47.931	49.093	45.148
46.521	50.52	50.293	36.114	51.932	45.972	44.907	39.472	40.351	26.86	47.6	33.908	44.952	47.926	49.087	45.139
46.51	50.511	50.285	36.106	51.926	45.965	44.897	39.468	40.341	26.854	47.594	33.901	44.946	47.92	49.082	45.13
46.5	50.502	50.278	36.098	51.919	45.957	44.888	39.463	40.331	26.847	47.589	33.894	44.94	47.915	49.077	45.122
46.506	50.508	50.283	36.102	51.922	45.962	44.903	39.466	40.337	26.85	47.592	33.898	44.942	47.92	49.08	45.126
46.512	50.515	50.289	36.106	51.925	45.966	44.919	39.468	40.344	26.854	47.594	33.901	44.945	47.925	49.083	45.13
46.518	50.521	50.294	36.109	51.927	45.97	44.934	39.471	40.35	26.857	47.597	33.905	44.948	47.931	49.085	45.135
46.524	50.527	50.3	36.113	51.93	45.974	44.95	39.474	40.356	26.86	47.6	33.908	44.951	47.936	49.088	45.139
46.529	50.533	50.305	36.117	51.933	45.979	44.965	39.476	40.362	26.864	47.602	33.912	44.954	47.941	49.091	45.143
46.535	50.54	50.311	36.121	51.936	45.983	44.981	39.479	40.369	26.867	47.605	33.915	44.956	47.946	49.094	45.147
46.541	50.546	50.316	36.124	51.939	45.987	44.996	39.482	40.375	26.87	47.608	33.919	44.959	47.951	49.097	45.152
46.547	50.552	50.322	36.128	51.941	45.992	45.011	39.484	40.381	26.873	47.611	33.922	44.962	47.957	49.099	45.156
46.553	50.558	50.327	36.132	51.944	45.996	45.027	39.487	40.387	26.877	47.613	33.926	44.965	47.962	49.102	45.16
46.559	50.565	50.333	36.135	51.947	46	45.042	39.49	40.394	26.88	47.616	33.929	44.968	47.967	49.105	45.164
46.565	50.571	50.338	36.139	51.95	46.005	45.058	39.492	40.4	26.883	47.619	33.933	44.97	47.972	49.108	45.169
46.571	50.577	50.344	36.143	51.952	46.009	45.073	39.495	40.406	26.887	47.621	33.937	44.973	47.977	49.111	45.173
46.577	50.583	50.35	36.146	51.955	46.013	45.088	39.498	40.412	26.89	47.624	33.94	44.976	47.983	49.114	45.177
46.583	50.589	50.355	36.15	51.958	46.017	45.104	39.5	40.419	26.893	47.627	33.944	44.979	47.988	49.116	45.181
46.589	50.596	50.361	36.154	51.961	46.022	45.119	39.503	40.425	26.897	47.629	33.947	44.982	47.993	49.119	45.186
46.595	50.602	50.366	36.157	51.964	46.026	45.134	39.506	40.431	26.9	47.632	33.951	44.984	47.998	49.122	45.19
46.6	50.608	50.372	36.161	51.966	46.03	45.15	39.508	40.437	26.903	47.635	33.954	44.987	48.003	49.125	45.194
46.606	50.614	50.377	36.165	51.969	46.035	45.165	39.511	40.443	26.907	47.637	33.958	44.99	48.008	49.128	45.198
46.612	50.62	50.383	36.169	51.972	46.039	45.18	39.514	40.45	26.91	47.64	33.961	44.993	48.014	49.13	45.203
46.618	50.627	50.388	36.172	51.975	46.043	45.195	39.517	40.456	26.913	47.643	33.965	44.995	48.019	49.133	45.207
46.624	50.633	50.394	36.176	51.977	46.048	45.211	39.519	40.462	26.916	47.645	33.968	44.998	48.024	49.136	45.211
46.63	50.639	50.399	36.18	51.98	46.052	45.226	39.522	40.468	26.92	47.648	33.972	45.001	48.029	49.139	45.215
46.636	50.645	50.405	36.183	51.983	46.056	45.241	39.525	40.475	26.923	47.651	33.975	45.004	48.034	49.142	45.22
46.642	50.651	50.41	36.187	51.986	46.06	45.256	39.527	40.481	26.926	47.653	33.979	45.007	48.04	49.144	45.224
46.648	50.658	50.416	36.191	51.989	46.065	45.271	39.53	40.487	26.93	47.656	33.982	45.009	48.045	49.147	45.228
46.654	50.664	50.421	36.194	51.991	46.069	45.286	39.533	40.493	26.933	47.659	33.986	45.012	48.05	49.15	45.232
46.659	50.67	50.427	36.198	51.994	46.073	45.302	39.535	40.499	26.936	47.661	33.989	45.015	48.055	49.153	45.236
46.665	50.676	50.432	36.202	51.997	46.078	45.317	39.538	40.506	26.94	47.664	33.993	45.018	48.06	49.156	45.241
46.671	50.682	50.437	36.205	52	46.082	45.332	39.541	40.512	26.943	47.667	33.997	45.02	48.065	49.158	45.245
46.677	50.688	50.443	36.209	52.002	46.086	45.347	39.543	40.518	26.946	47.669	34	45.023	48.071	49.161	45.249
46.683	50.695	50.448	36.213	52.005	46.09	45.362	39.546	40.524	26.949	47.672	34.004	45.026	48.076	49.164	45.253
46.689	50.701	50.454	36.217	52.008	46.095	45.377	39.549	40.53	26.953	47.675	34.007	45.029	48.081	49.167	45.258
46.695	50.707	50.459	36.22	52.011	46.099	45.392	39.551	40.537	26.956	47.677	34.011	45.032	48.086	49.17	45.262
46.701	50.713	50.465	36.224	52.014	46.103	45.407	39.554	40.543	26.959	47.68	34.014	45.034	48.091	49.172	45.266
46.706	50.719	50.47	36.228	52.016	46.108	45.422	39.557	40.549	26.963	47.683	34.018	45.037	48.096	49.175	45.27
46.712	50.725	50.476	36.231	52.019	46.112	45.437	39.559	40.555	26.966	47.685	34.021	45.04	48.102	49.178	45.274
46.702	50.716	50.468	36.223	52.012	46.104	45.427	39.554	40.545	26.959	47.68	34.014	45.034	48.096	49.173	45.266
46.691	50.708	50.461	36.215	52.006	46.097	45.417	39.55	40.535	26.953	47.674	34.007	45.028	48.091	49.167	45.257
46.68	50.699	50.453	36.207	51.999	46.09	45.408	39.545	40.525	26.946	47.669	34	45.021	48.085	49.162	45.249
46.669	50.69	50.446	36.199	51.992	46.082	45.398	39.54	40.515	26.939	47.664	33.993	45.015	48.08	49.157	45.24
46.659	50.681	50.438	36.191	51.986	46.075	45.388	39.535	40.505	26.933	47.658	33.986	45.009	48.074	49.152	45.231
46.648	50.672	50.431	36.183	51.979	46.067	45.378	39.531	40.495	26.926	47.653	33.979	45.003	48.069	49.146	45.223
46.637	50.663	50.423	36.174	51.972	46.06	45.368	39.526	40.485	26.919	47.647	33.972	44.996	48.064	49.141	45.214
46.627	50.654	50.416	36.166	51.965	46.053	45.358	39.521	40.475	26.913	47.642	33.965	44.99	48.058	49.136	45.206
46.616	50.645	50.408	36.158	51.959	46.045	45.349	39.516	40.465	26.906	47.637	33.958	44.984	48.053	49.13	45.197
46.605	50.636	50.401	36.15	51.952	46.038	45.339	39.511	40.456	26.899	47.631	33.951	44.978	48.047	49.125	45.189
46.595	50.627	50.393	36.142	51.945	46.031	45.329	39.507	40.446	26.893	47.626	33.943	44.972	48.042	49.12	45.18
46.584	50.618	50.386	36.134	51.939	46.023	45.319	39.502	40.436	26.886	47.62	33.936	44.965	48.037	49.115	45.171
46.573	50.609	50.378	36.126	51.932	46.016	45.309	39.497	40.426	26.879	47.615	33.929	44.959	48.031	49.109	45.163
46.563	50.6	50.371	36.118	51.925	46.009	45.3	39.492	40.416	26.873	47.61	33.922	44.953	48.026	49.104	45.154
46.552	50.591	50.363	36.11	51.919	46.001	45.29	39.487	40.406	26.866	47.604	33.915	44.947	48.02	49.099	45.146
46.541	50.582	50.356	36.102	51.912	45.994	45.28	39.483	40.396	26.86	47.599	33.908	44.941	48.015	49.094	45.137
46.531	50.574	50.349	36.094	51.905	45.987	45.27	39.478	40.386	26.853	47.594	33.901	44.934	48.01	49.088	45.129
46.52	50.565	50.341	36.086	51.899	45.98	45.26	39.473	40.377	26.846	47.588	33.894	44.928	48.004	49.083	45.12
46.51	50.556	50.334	36.078	51.892	45.972	45.251	39.468	40.367	26.84	47.583	33.887	44.922	47.999	49.078	45.111
46.499	50.547	50.326	36.07	51.885	45.965	45.241	39.464	40.357	26.833	47.577	33.88	44.916	47.993	49.073	45.103
46.488	50.538	50.319	36.062	51.879	45.958	45.231	39.459	40.347	26.827	47.572	33.873	44.91	47.988	49.067	45.094
46.478	50.529	50.311	36.054	51.872	45.95	45.221	39.454	40.337	26.82	47.567	33.866	44.903	47.983	49.062	45.086
46.467	50.52	50.304	36.046	51.865	45.943	45.212	39.449	40.327	26.813	47.561	33.859	44.897	47.977	49.057	45.077
46.456	50.511	50.296	36.038	51.859	45.936	45.202	39.445	40.318	26.807	47.556	33.852	44.891	47.972	49.052	45.069
46.446	50.502	50.289	36.03	51.852	45.929	45.192	39.44	40.308	26.8	47.551	33.845	44.885	47.967	49.046	45.06
46.435	50.494	50.281	36.022	51.845	45.922	45.183	39.435	40.298	26.794	47.545	33.838	44.879	47.961	49.041	45.052
46.425	50.485	50.274	36.014	51.839	45.914	45.173	39.43	40.288	26.787	47.54	33.831	44.872	47.956	49.036	45.043
46.414	50.476	50.267	36.007	51.832	45.907	45.163	39.426	40.279	26.78	47.534	33.824	44.866	47.95	49.031	45.035
46.403	50.467	50.259	35.999	51.825	45.9	45.154	39.421	40.269	26.774	47.529	33.817	44.86	47.945	49.025	45.026
46.393	50.458	50.252	35.991	51.819	45.893	45.144	39.416	40.259	26.767	47.524	33.81	44.854	47.94	49.02	45.018
46.382	50.449	50.244	35.983	51.812	45.886	45.134	39.411	40.249	26.761	47.518	33.803	44.848	47.934	49.015	45.009
46.372	50.44	50.237	35.975	51.805	45.878	45.124	39.407	40.24	26.754	47.513	33.796	44.842	47.929	49.01	45.001
46.361	50.432	50.23	35.967	51.799	45.871	45.115	39.402	40.23	26.748	47.508	33.789	44.835	47.924	49.004	44.992
46.351	50.423	50.222	35.959	51.792	45.864	45.105	39.397	40.22	26.741	47.502	33.782	44.829	47.918	48.999	44.984
46.34	50.414	50.215	35.951	51.786	45.857	45.096	39.393	40.211	26.734	47.497	33.775	44.823	47.913	48.994	44.975
46.33	50.405	50.207	35.944	51.779	45.85	45.086	39.388	40.201	26.728	47.491	33.768	44.817	47.908	48.989	44.967
46.319	50.396	50.2	35.936	51.772	45.843	45.076	39.383	40.191	26.721	47.486	33.761	44.811	47.902	48.984	44.958
46.308	50.388	50.193	35.928	51.766	45.836	45.067	39.378	40.182	26.715	47.481	33.754	44.805	47.897	48.978	44.95
46.298	50.379	50.185	35.92	51.759	45.828	45.057	39.374	40.172	26.708	47.475	33.747	44.798	47.892	48.973	44.941
46.287	50.37	50.178	35.912	51.753	45.821	45.047	39.369	40.162	26.702	47.47	33.74	44.792	47.886	48.968	44.933
46.277	50.361	50.17	35.904	51.746	45.814	45.038	39.364	40.153	26.695	47.465	33.733	44.786	47.881	48.963	44.924
46.266	50.352	50.163	35.897	51.739	45.807	45.028	39.36	40.143	26.689	47.459	33.726	44.78	47.876	48.957	44.916
46.256	50.344	50.156	35.889	51.733	45.8	45.019	39.355	40.134	26.682	47.454	33.719	44.774	47.87	48.952	44.907
46.245	50.335	50.148	35.881	51.726	45.793	45.009	39.35	40.124	26.676	47.449	33.712	44.768	47.865	48.947	44.899
46.235	50.326	50.141	35.873	51.719	45.786	44.999	39.345	40.114	26.669	47.443	33.705	44.761	47.86	48.942	44.89
46.224	50.317	50.134	35.866	51.713	45.779	44.99	39.341	40.105	26.663	47.438	33.698	44.755	47.854	48.937	44.882
46.214	50.308	50.126	35.858	51.706	45.772	44.98	39.336	40.095	26.656	47.433	33.691	44.749	47.849	48.931	44.873
46.203	50.3	50.119	35.85	51.7	45.765	44.971	39.331	40.086	26.65	47.427	33.684	44.743	47.844	48.926	44.865
46.193	50.291	50.111	35.842	51.693	45.758	44.961	39.327	40.076	26.643	47.422	33.677	44.737	47.838	48.921	44.856
46.182	50.282	50.104	35.835	51.686	45.751	44.952	39.322	40.067	26.636	47.416	33.67	44.731	47.833	48.916	44.848
46.172	50.273	50.097	35.827	51.68	45.744	44.942	39.317	40.057	26.63	47.411	33.663	44.725	47.828	48.911	44.84
46.161	50.265	50.089	35.819	51.673	45.737	44.932	39.313	40.047	26.623	47.406	33.656	44.718	47.822	48.905	44.831
46.151	50.256	50.082	35.811	51.667	45.73	44.923	39.308	40.038	26.617	47.4	33.649	44.712	47.817	48.9	44.823
46.14	50.247	50.075	35.804	51.66	45.723	44.913	39.303	40.028	26.61	47.395	33.642	44.706	47.812	48.895	44.814
46.13	50.238	50.067	35.796	51.654	45.716	44.904	39.299	40.019	26.604	47.39	33.636	44.7	47.806	48.89	44.806
46.119	50.23	50.06	35.788	51.647	45.709	44.894	39.294	40.009	26.597	47.384	33.629	44.694	47.801	48.885	44.797
46.109	50.221	50.053	35.781	51.64	45.702	44.885	39.289	40	26.591	47.379	33.622	44.688	47.796	48.879	44.789
46.098	50.212	50.045	35.773	51.634	45.695	44.875	39.285	39.99	26.585	47.374	33.615	44.682	47.791	48.874	44.78
46.088	50.203	50.038	35.765	51.627	45.688	44.866	39.28	39.981	26.578	47.368	33.608	44.675	47.785	48.869	44.772
46.078	50.195	50.031	35.758	51.621	45.681	44.856	39.275	39.972	26.572	47.363	33.601	44.669	47.78	48.864	44.764
46.067	50.186	50.023	35.75	51.614	45.674	44.847	39.271	39.962	26.565	47.358	33.594	44.663	47.775	48.859	44.755
46.057	50.177	50.016	35.743	51.608	45.667	44.837	39.266	39.953	26.559	47.352	33.587	44.657	47.769	48.853	44.747
46.046	50.169	50.009	35.735	51.601	45.66	44.828	39.261	39.943	26.552	47.347	33.58	44.651	47.764	48.848	44.738
46.036	50.16	50.002	35.727	51.594	45.653	44.818	39.257	39.934	26.546	47.342	33.573	44.645	47.759	48.843	44.73
46.025	50.151	49.994	35.72	51.588	45.646	44.809	39.252	39.924	26.539	47.336	33.566	44.639	47.754	48.838	44.721
46.015	50.142	49.987	35.712	51.581	45.639	44.8	39.247	39.915	26.533	47.331	33.559	44.633	47.748	48.833	44.713
46.005	50.134	49.98	35.705	51.575	45.633	44.79	39.243	39.906	26.526	47.326	33.552	44.626	47.743	48.827	44.705
45.994	50.125	49.972	35.697	51.568	45.626	44.781	39.238	39.896	26.52	47.32	33.545	44.62	47.738	48.822	44.696
45.984	50.116	49.965	35.689	51.562	45.619	44.771	39.233	39.887	26.513	47.315	33.538	44.614	47.733	48.817	44.688
45.973	50.108	49.958	35.682	51.555	45.612	44.762	39.229	39.878	26.507	47.31	33.532	44.608	47.727	48.812	44.679
45.963	50.099	49.951	35.674	51.549	45.605	44.752	39.224	39.868	26.501	47.304	33.525	44.602	47.722	48.807	44.671
45.953	50.09	49.943	35.667	51.542	45.598	44.743	39.219	39.859	26.494	47.299	33.518	44.596	47.717	48.802	44.663
45.942	50.082	49.936	35.659	51.536	45.591	44.734	39.215	39.849	26.488	47.294	33.511	44.59	47.712	48.796	44.654
45.932	50.073	49.929	35.652	51.529	45.585	44.724	39.21	39.84	26.481	47.288	33.504	44.584	47.706	48.791	44.646
45.921	50.064	49.921	35.644	51.523	45.578	44.715	39.206	39.831	26.475	47.283	33.497	44.577	47.701	48.786	44.637
45.911	50.056	49.914	35.637	51.516	45.571	44.705	39.201	39.822	26.468	47.278	33.49	44.571	47.696	48.781	44.629
45.901	50.047	49.907	35.629	51.509	45.564	44.696	39.196	39.812	26.462	47.272	33.483	44.565	47.691	48.776	44.621
45.89	50.038	49.9	35.622	51.503	45.557	44.687	39.192	39.803	26.456	47.267	33.476	44.559	47.685	48.77	44.612
45.88	50.03	49.892	35.614	51.496	45.551	44.677	39.187	39.794	26.449	47.262	33.469	44.553	47.68	48.765	44.604
45.87	50.021	49.885	35.607	51.49	45.544	44.668	39.182	39.784	26.443	47.257	33.463	44.547	47.675	48.76	44.596
45.859	50.013	49.878	35.599	51.483	45.537	44.658	39.178	39.775	26.436	47.251	33.456	44.541	47.67	48.755	44.587
45.849	50.004	49.871	35.592	51.477	45.53	44.649	39.173	39.766	26.43	47.246	33.449	44.535	47.664	48.75	44.579
45.839	49.995	49.863	35.584	51.47	45.523	44.64	39.169	39.757	26.423	47.241	33.442	44.529	47.659	48.745	44.57
45.828	49.987	49.856	35.577	51.464	45.517	44.63	39.164	39.747	26.417	47.235	33.435	44.523	47.654	48.74	44.562
45.818	49.978	49.849	35.569	51.457	45.51	44.621	39.159	39.738	26.411	47.23	33.428	44.516	47.649	48.734	44.554
45.808	49.969	49.842	35.562	51.451	45.503	44.612	39.155	39.729	26.404	47.225	33.421	44.51	47.643	48.729	44.545
45.797	49.961	49.834	35.555	51.444	45.496	44.602	39.15	39.72	26.398	47.219	33.414	44.504	47.638	48.724	44.537
45.787	49.952	49.827	35.547	51.438	45.49	44.593	39.146	39.711	26.392	47.214	33.407	44.498	47.633	48.719	44.529
45.777	49.944	49.82	35.54	51.431	45.483	44.584	39.141	39.701	26.385	47.209	33.401	44.492	47.628	48.714	44.52
45.766	49.935	49.813	35.532	51.425	45.476	44.575	39.136	39.692	26.379	47.203	33.394	44.486	47.623	48.709	44.512
45.756	49.926	49.806	35.525	51.418	45.47	44.565	39.132	39.683	26.372	47.198	33.387	44.48	47.617	48.703	44.504
45.746	49.918	49.798	35.518	51.412	45.463	44.556	39.127	39.674	26.366	47.193	33.38	44.474	47.612	48.698	44.495
45.735	49.909	49.791	35.51	51.405	45.456	44.547	39.123	39.665	26.36	47.187	33.373	44.468	47.607	48.693	44.487
45.725	49.901	49.784	35.503	51.399	45.45	44.537	39.118	39.655	26.353	47.182	33.366	44.462	47.602	48.688	44.479
45.715	49.892	49.777	35.496	51.392	45.443	44.528	39.113	39.646	26.347	47.177	33.359	44.456	47.596	48.683	44.47
45.705	49.884	49.77	35.488	51.386	45.436	44.519	39.109	39.637	26.341	47.172	33.353	44.449	47.591	48.678	44.462
45.694	49.875	49.762	35.481	51.38	45.43	44.51	39.104	39.628	26.334	47.166	33.346	44.443	47.586	48.673	44.454
45.684	49.866	49.755	35.474	51.373	45.423	44.5	39.1	39.619	26.328	47.161	33.339	44.437	47.581	48.667	44.445
45.674	49.858	49.748	35.466	51.367	45.416	44.491	39.095	39.61	26.321	47.156	33.332	44.431	47.576	48.662	44.437
45.663	49.849	49.741	35.459	51.36	45.41	44.482	39.09	39.601	26.315	47.15	33.325	44.425	47.571	48.657	44.429
45.653	49.841	49.734	35.452	51.354	45.403	44.473	39.086	39.592	26.309	47.145	33.318	44.419	47.565	48.652	44.42
45.643	49.832	49.726	35.444	51.347	45.396	44.463	39.081	39.583	26.302	47.14	33.311	44.413	47.56	48.647	44.412
45.633	49.824	49.719	35.437	51.341	45.39	44.454	39.077	39.574	26.296	47.135	33.305	44.407	47.555	48.642	44.404
45.622	49.815	49.712	35.43	51.334	45.383	44.445	39.072	39.564	26.29	47.129	33.298	44.401	47.55	48.637	44.396
45.612	49.807	49.705	35.422	51.328	45.377	44.436	39.068	39.555	26.283	47.124	33.291	44.395	47.545	48.631	44.387
45.602	49.798	49.698	35.415	51.321	45.37	44.427	39.063	39.546	26.277	47.119	33.284	44.389	47.539	48.626	44.379
45.592	49.79	49.691	35.408	51.315	45.363	44.417	39.059	39.537	26.271	47.113	33.277	44.383	47.534	48.621	44.371
45.581	49.781	49.683	35.401	51.309	45.357	44.408	39.054	39.528	26.264	47.108	33.27	44.377	47.529	48.616	44.362
[truncated: 41,201 more rows]
