# Supplementary material for: Global sleep homeostasis reflects temporally and spatially integrated local cortical neuronal activity
Source: eLife. 2020 Jul 2;9:e54148. doi: 10.7554/eLife.54148 (PMC7332296; doi:10.7554/eLife.54148)
Supplement: Figure 5—source data 1. [file elife-54148-fig5-data1.zip › Figure 5/Model Process S/Process-S-FR-Model-Off-Mouse-1.csv]

LFP 1	LFP 2	LFP 3	LFP 4	LFP 5	LFP 6	LFP 7	LFP 8	LFP 9	LFP 10	LFP 11	LFP 12
18.017	25.16	17.281	29.111	26.742	27.217	32.109	16.498	20.235	21.783	15.379	12.384
18.019	25.162	17.283	29.114	26.745	27.22	32.112	16.498	20.236	21.785	15.38	12.384
18.021	25.163	17.286	29.117	26.747	27.223	32.115	16.499	20.237	21.786	15.38	12.385
18.023	25.165	17.288	29.12	26.75	27.226	32.121	16.5	20.239	21.788	15.381	12.386
18.025	25.166	17.291	29.122	26.752	27.228	32.123	16.501	20.24	21.79	15.382	12.387
18.027	25.168	17.293	29.121	26.753	27.229	32.125	16.502	20.241	21.792	15.382	12.387
18.029	25.169	17.294	29.121	26.754	27.23	32.129	16.503	20.242	21.794	15.383	12.388
18.029	25.17	17.296	29.12	26.754	27.231	32.13	16.503	20.243	21.795	15.384	12.388
18.031	25.171	17.297	29.121	26.755	27.232	32.132	16.504	20.244	21.797	15.385	12.389
18.033	25.173	17.299	29.121	26.757	27.233	32.135	16.505	20.244	21.798	15.385	12.39
18.035	25.174	17.3	29.12	26.758	27.234	32.138	16.506	20.244	21.8	15.385	12.39
18.037	25.175	17.301	29.119	26.758	27.233	32.139	16.507	20.245	21.8	15.385	12.391
18.038	25.176	17.303	29.119	26.759	27.23	32.141	16.507	20.246	21.802	15.386	12.392
18.04	25.178	17.304	29.12	26.76	27.231	32.143	16.508	20.247	21.804	15.386	12.392
18.041	25.177	17.306	29.119	26.761	27.232	32.144	16.509	20.247	21.805	15.387	12.393
18.043	25.178	17.307	29.12	26.76	27.234	32.146	16.51	20.248	21.807	15.388	12.393
18.045	25.179	17.309	29.122	26.761	27.235	32.149	16.51	20.249	21.809	15.388	12.394
18.047	25.181	17.311	29.124	26.764	27.236	32.155	16.511	20.251	21.811	15.389	12.395
18.05	25.182	17.314	29.128	26.766	27.238	32.16	16.511	20.252	21.813	15.39	12.396
18.052	25.184	17.316	29.133	26.769	27.241	32.164	16.512	20.253	21.815	15.391	12.396
18.054	25.186	17.318	29.137	26.771	27.243	32.169	16.513	20.254	21.818	15.392	12.397
18.056	25.188	17.32	29.141	26.774	27.246	32.173	16.514	20.255	21.819	15.392	12.398
18.058	25.189	17.322	29.144	26.776	27.248	32.178	16.515	20.256	21.821	15.393	12.398
18.06	25.191	17.324	29.148	26.778	27.25	32.182	16.516	20.258	21.823	15.394	12.399
18.062	25.193	17.325	29.151	26.781	27.253	32.187	16.516	20.259	21.825	15.395	12.4
18.064	25.195	17.327	29.154	26.783	27.256	32.189	16.517	20.26	21.827	15.395	12.4
18.066	25.197	17.33	29.159	26.787	27.259	32.196	16.518	20.261	21.829	15.396	12.401
18.068	25.199	17.332	29.163	26.79	27.261	32.201	16.519	20.262	21.831	15.397	12.402
18.07	25.2	17.334	29.167	26.792	27.263	32.206	16.519	20.263	21.833	15.398	12.402
18.071	25.202	17.337	29.171	26.795	27.266	32.209	16.52	20.265	21.835	15.399	12.403
18.073	25.204	17.34	29.174	26.798	27.268	32.211	16.521	20.266	21.837	15.399	12.403
18.075	25.206	17.341	29.176	26.801	27.271	32.215	16.522	20.267	21.839	15.4	12.404
18.077	25.207	17.343	29.18	26.804	27.274	32.219	16.522	20.268	21.842	15.401	12.405
18.079	25.208	17.344	29.184	26.807	27.276	32.225	16.523	20.269	21.843	15.402	12.405
18.082	25.21	17.347	29.188	26.81	27.279	32.229	16.524	20.27	21.845	15.402	12.406
18.084	25.212	17.349	29.192	26.813	27.281	32.235	16.524	20.272	21.847	15.403	12.407
18.086	25.213	17.351	29.196	26.816	27.284	32.238	16.525	20.273	21.849	15.404	12.407
18.088	25.215	17.353	29.198	26.819	27.286	32.241	16.526	20.274	21.851	15.405	12.408
18.09	25.216	17.354	29.201	26.821	27.288	32.244	16.527	20.275	21.853	15.406	12.409
18.092	25.217	17.356	29.203	26.823	27.289	32.247	16.528	20.277	21.855	15.407	12.41
18.094	25.219	17.358	29.206	26.825	27.292	32.252	16.529	20.278	21.857	15.408	12.41
18.097	25.221	17.36	29.208	26.828	27.294	32.255	16.53	20.279	21.859	15.409	12.411
18.099	25.222	17.362	29.211	26.83	27.296	32.259	16.531	20.28	21.862	15.41	12.412
18.1	25.224	17.364	29.214	26.833	27.298	32.263	16.532	20.282	21.864	15.411	12.413
18.102	25.225	17.366	29.214	26.835	27.299	32.264	16.533	20.283	21.866	15.412	12.413
18.104	25.226	17.368	29.217	26.838	27.301	32.268	16.534	20.284	21.868	15.413	12.414
18.107	25.227	17.369	29.219	26.841	27.303	32.272	16.534	20.285	21.87	15.414	12.415
18.109	25.229	17.371	29.222	26.843	27.305	32.276	16.535	20.286	21.872	15.415	12.415
18.11	25.23	17.373	29.225	26.846	27.307	32.28	16.536	20.287	21.874	15.416	12.416
18.113	25.232	17.375	29.227	26.849	27.309	32.283	16.537	20.288	21.876	15.417	12.417
18.115	25.233	17.376	29.229	26.852	27.31	32.287	16.538	20.289	21.878	15.418	12.418
18.117	25.235	17.378	29.232	26.855	27.312	32.292	16.539	20.29	21.88	15.419	12.418
18.118	25.237	17.38	29.234	26.857	27.315	32.297	16.54	20.291	21.883	15.419	12.419
18.12	25.239	17.382	29.237	26.86	27.317	32.303	16.541	20.292	21.885	15.42	12.42
18.122	25.241	17.385	29.24	26.864	27.32	32.31	16.542	20.294	21.887	15.421	12.42
18.124	25.243	17.386	29.244	26.866	27.323	32.317	16.543	20.295	21.889	15.422	12.421
18.126	25.244	17.389	29.247	26.869	27.326	32.322	16.543	20.296	21.891	15.423	12.422
18.128	25.246	17.391	29.249	26.872	27.329	32.327	16.544	20.297	21.893	15.424	12.423
18.13	25.248	17.393	29.253	26.874	27.332	32.336	16.545	20.298	21.895	15.425	12.423
18.132	25.249	17.395	29.258	26.876	27.334	32.346	16.546	20.299	21.898	15.426	12.424
18.135	25.251	17.397	29.262	26.878	27.337	32.353	16.547	20.301	21.9	15.427	12.424
18.137	25.253	17.399	29.267	26.88	27.339	32.357	16.548	20.302	21.902	15.428	12.425
18.139	25.254	17.401	29.27	26.882	27.341	32.36	16.549	20.304	21.904	15.429	12.426
18.141	25.256	17.403	29.274	26.882	27.344	32.364	16.55	20.305	21.906	15.429	12.426
18.143	25.258	17.405	29.278	26.885	27.348	32.371	16.55	20.306	21.908	15.43	12.427
18.146	25.259	17.406	29.283	26.887	27.351	32.378	16.551	20.307	21.91	15.431	12.428
18.148	25.261	17.408	29.284	26.889	27.352	32.38	16.552	20.309	21.912	15.431	12.428
18.149	25.263	17.409	29.286	26.89	27.354	32.38	16.553	20.309	21.914	15.432	12.429
18.151	25.264	17.41	29.287	26.891	27.355	32.382	16.554	20.31	21.915	15.433	12.43
18.152	25.265	17.411	29.289	26.893	27.356	32.383	16.555	20.311	21.917	15.433	12.43
18.154	25.266	17.412	29.29	26.894	27.357	32.384	16.555	20.312	21.919	15.434	12.431
18.155	25.267	17.413	29.291	26.896	27.359	32.386	16.556	20.313	21.92	15.435	12.432
18.157	25.268	17.415	29.294	26.898	27.361	32.391	16.557	20.314	21.922	15.436	12.432
18.159	25.27	17.417	29.299	26.9	27.363	32.4	16.558	20.316	21.925	15.437	12.433
18.162	25.272	17.418	29.303	26.902	27.365	32.407	16.559	20.317	21.928	15.438	12.434
18.164	25.273	17.42	29.306	26.903	27.368	32.41	16.56	20.319	21.932	15.439	12.434
18.166	25.275	17.422	29.307	26.905	27.37	32.413	16.561	20.32	21.934	15.44	12.435
18.168	25.277	17.423	29.309	26.906	27.372	32.415	16.562	20.322	21.937	15.441	12.436
18.17	25.278	17.425	29.311	26.908	27.375	32.419	16.563	20.323	21.939	15.442	12.437
18.172	25.28	17.426	29.313	26.91	27.378	32.422	16.564	20.324	21.942	15.443	12.438
18.175	25.282	17.428	29.315	26.911	27.381	32.425	16.565	20.326	21.945	15.444	12.438
18.177	25.283	17.429	29.317	26.913	27.383	32.428	16.566	20.327	21.947	15.445	12.439
18.179	25.285	17.431	29.319	26.914	27.386	32.428	16.567	20.329	21.95	15.446	12.44
18.181	25.287	17.432	29.321	26.915	27.388	32.429	16.568	20.33	21.952	15.447	12.441
18.183	25.288	17.434	29.324	26.917	27.391	32.434	16.569	20.331	21.954	15.448	12.441
18.186	25.29	17.436	29.326	26.918	27.393	32.437	16.57	20.332	21.957	15.449	12.442
18.188	25.292	17.436	29.327	26.92	27.396	32.439	16.572	20.334	21.959	15.45	12.443
18.19	25.294	17.437	29.327	26.921	27.398	32.439	16.573	20.335	21.962	15.451	12.444
18.192	25.295	17.439	29.329	26.923	27.4	32.442	16.574	20.337	21.964	15.452	12.444
18.194	25.297	17.44	29.331	26.925	27.403	32.445	16.575	20.338	21.967	15.453	12.445
18.196	25.299	17.442	29.333	26.926	27.405	32.448	16.576	20.339	21.969	15.454	12.446
18.198	25.301	17.444	29.336	26.928	27.407	32.451	16.577	20.34	21.972	15.455	12.447
18.201	25.303	17.446	29.339	26.93	27.408	32.453	16.578	20.342	21.974	15.456	12.447
18.202	25.304	17.447	29.341	26.931	27.41	32.457	16.579	20.343	21.976	15.457	12.448
18.204	25.306	17.448	29.342	26.932	27.412	32.46	16.58	20.344	21.979	15.458	12.449
18.204	25.308	17.45	29.345	26.932	27.413	32.464	16.581	20.345	21.981	15.459	12.449
18.206	25.309	17.451	29.347	26.933	27.414	32.467	16.582	20.346	21.983	15.46	12.45
18.207	25.31	17.452	29.349	26.935	27.415	32.469	16.583	20.347	21.985	15.46	12.451
18.208	25.312	17.454	29.352	26.935	27.416	32.474	16.584	20.348	21.987	15.461	12.451
18.211	25.313	17.456	29.355	26.937	27.418	32.477	16.585	20.35	21.99	15.462	12.452
18.213	25.315	17.456	29.358	26.937	27.42	32.48	16.586	20.351	21.992	15.464	12.453
18.215	25.316	17.457	29.361	26.938	27.422	32.483	16.587	20.352	21.995	15.465	12.453
18.217	25.318	17.458	29.363	26.94	27.424	32.484	16.588	20.353	21.997	15.466	12.454
18.219	25.319	17.459	29.365	26.941	27.425	32.488	16.589	20.354	21.999	15.466	12.455
18.222	25.321	17.461	29.368	26.943	27.427	32.491	16.59	20.356	22.001	15.467	12.456
18.224	25.322	17.461	29.37	26.943	27.429	32.494	16.591	20.357	22.004	15.468	12.456
18.226	25.324	17.463	29.373	26.944	27.43	32.497	16.592	20.358	22.006	15.469	12.457
18.229	25.325	17.464	29.375	26.945	27.433	32.501	16.593	20.359	22.009	15.47	12.458
18.231	25.327	17.466	29.377	26.947	27.435	32.503	16.593	20.36	22.011	15.471	12.458
18.233	25.329	17.467	29.38	26.948	27.437	32.505	16.594	20.362	22.014	15.473	12.459
18.236	25.33	17.469	29.383	26.949	27.44	32.509	16.595	20.363	22.016	15.474	12.46
18.237	25.332	17.47	29.385	26.951	27.441	32.509	16.596	20.364	22.018	15.475	12.461
18.239	25.334	17.471	29.386	26.953	27.443	32.512	16.597	20.365	22.02	15.475	12.461
18.241	25.335	17.473	29.388	26.955	27.444	32.512	16.598	20.366	22.022	15.476	12.462
18.243	25.337	17.474	29.391	26.957	27.446	32.516	16.599	20.368	22.025	15.477	12.463
18.246	25.339	17.476	29.394	26.959	27.448	32.519	16.6	20.369	22.027	15.478	12.463
18.248	25.341	17.477	29.397	26.961	27.45	32.521	16.601	20.37	22.029	15.479	12.464
18.25	25.342	17.479	29.401	26.963	27.453	32.524	16.602	20.371	22.031	15.48	12.465
18.251	25.344	17.479	29.403	26.964	27.455	32.529	16.603	20.373	22.034	15.481	12.465
18.253	25.346	17.48	29.405	26.964	27.456	32.53	16.604	20.374	22.036	15.483	12.466
18.255	25.347	17.481	29.407	26.966	27.458	32.53	16.605	20.376	22.038	15.483	12.467
18.257	25.35	17.482	29.41	26.969	27.46	32.532	16.606	20.377	22.04	15.484	12.467
18.259	25.352	17.484	29.414	26.971	27.462	32.535	16.607	20.378	22.041	15.485	12.468
18.261	25.353	17.485	29.417	26.974	27.464	32.541	16.608	20.38	22.044	15.486	12.469
18.264	25.355	17.487	29.42	26.975	27.466	32.544	16.609	20.381	22.047	15.487	12.469
18.266	25.356	17.489	29.423	26.977	27.467	32.548	16.61	20.382	22.049	15.488	12.47
18.266	25.358	17.49	29.425	26.979	27.469	32.55	16.611	20.383	22.051	15.489	12.471
18.268	25.359	17.492	29.427	26.98	27.47	32.554	16.612	20.385	22.054	15.49	12.472
18.269	25.361	17.493	29.429	26.982	27.471	32.557	16.613	20.386	22.056	15.491	12.472
18.271	25.362	17.495	29.431	26.984	27.473	32.559	16.614	20.387	22.058	15.492	12.473
18.273	25.364	17.496	29.434	26.985	27.474	32.564	16.615	20.388	22.06	15.493	12.474
18.275	25.365	17.498	29.437	26.987	27.476	32.567	16.616	20.389	22.063	15.494	12.474
18.277	25.367	17.5	29.439	26.989	27.476	32.571	16.616	20.39	22.065	15.495	12.475
18.279	25.369	17.502	29.442	26.99	27.477	32.574	16.617	20.392	22.067	15.496	12.476
18.28	25.37	17.502	29.444	26.992	27.477	32.578	16.618	20.393	22.069	15.497	12.476
18.282	25.372	17.504	29.447	26.994	27.478	32.581	16.619	20.394	22.072	15.498	12.477
18.283	25.373	17.505	29.449	26.995	27.479	32.585	16.62	20.395	22.073	15.499	12.478
18.284	25.375	17.507	29.452	26.997	27.48	32.589	16.621	20.396	22.075	15.5	12.478
18.285	25.376	17.508	29.455	26.998	27.481	32.594	16.622	20.398	22.077	15.501	12.479
18.287	25.378	17.51	29.457	27	27.482	32.598	16.623	20.399	22.08	15.502	12.48
18.288	25.379	17.511	29.459	27.001	27.483	32.601	16.624	20.4	22.08	15.502	12.48
18.291	25.381	17.513	29.463	27.003	27.484	32.607	16.625	20.401	22.083	15.503	12.481
18.293	25.382	17.515	29.466	27.004	27.486	32.613	16.627	20.403	22.086	15.504	12.482
18.294	25.384	17.516	29.468	27.006	27.487	32.617	16.628	20.404	22.088	15.505	12.483
18.296	25.386	17.518	29.471	27.007	27.488	32.621	16.629	20.405	22.091	15.507	12.483
18.298	25.387	17.52	29.474	27.008	27.49	32.626	16.63	20.406	22.093	15.508	12.484
18.3	25.389	17.521	29.476	27.01	27.491	32.629	16.631	20.408	22.096	15.509	12.485
18.302	25.39	17.523	29.478	27.011	27.492	32.632	16.632	20.409	22.098	15.51	12.486
18.304	25.391	17.524	29.48	27.013	27.493	32.634	16.633	20.41	22.1	15.511	12.486
18.306	25.393	17.526	29.482	27.014	27.494	32.638	16.634	20.411	22.103	15.512	12.487
18.308	25.395	17.527	29.485	27.017	27.495	32.642	16.635	20.412	22.105	15.513	12.488
18.31	25.397	17.529	29.489	27.018	27.497	32.644	16.636	20.414	22.107	15.514	12.489
18.313	25.399	17.531	29.492	27.02	27.499	32.647	16.637	20.415	22.109	15.515	12.489
18.315	25.401	17.532	29.495	27.022	27.501	32.649	16.638	20.416	22.111	15.515	12.49
18.317	25.403	17.534	29.498	27.025	27.504	32.653	16.638	20.417	22.112	15.516	12.491
18.319	25.405	17.536	29.502	27.027	27.507	32.66	16.639	20.418	22.114	15.517	12.491
18.321	25.407	17.538	29.506	27.03	27.509	32.662	16.64	20.419	22.116	15.518	12.492
18.323	25.409	17.539	29.509	27.032	27.513	32.668	16.641	20.421	22.118	15.519	12.492
18.325	25.411	17.541	29.512	27.035	27.516	32.674	16.641	20.422	22.12	15.519	12.493
18.327	25.412	17.543	29.517	27.037	27.519	32.684	16.642	20.423	22.123	15.52	12.494
18.329	25.413	17.545	29.52	27.04	27.521	32.689	16.643	20.424	22.124	15.521	12.494
18.331	25.415	17.547	29.522	27.043	27.524	32.692	16.644	20.425	22.126	15.522	12.495
18.333	25.417	17.549	29.524	27.046	27.525	32.694	16.644	20.426	22.128	15.522	12.496
18.334	25.418	17.55	29.525	27.048	27.526	32.694	16.645	20.427	22.129	15.523	12.496
18.336	25.42	17.552	29.528	27.051	27.527	32.695	16.645	20.428	22.131	15.523	12.497
18.339	25.421	17.554	29.531	27.054	27.529	32.7	16.646	20.429	22.133	15.524	12.497
18.341	25.423	17.556	29.534	27.056	27.531	32.703	16.647	20.43	22.135	15.525	12.498
18.342	25.425	17.558	29.537	27.058	27.534	32.71	16.647	20.431	22.137	15.526	12.499
18.344	25.427	17.56	29.541	27.061	27.536	32.716	16.648	20.432	22.139	15.526	12.499
18.346	25.428	17.562	29.544	27.063	27.538	32.722	16.649	20.434	22.142	15.527	12.5
18.348	25.43	17.564	29.547	27.066	27.541	32.727	16.65	20.435	22.144	15.528	12.501
18.35	25.431	17.566	29.552	27.068	27.543	32.734	16.651	20.436	22.146	15.529	12.502
18.352	25.432	17.568	29.555	27.07	27.544	32.74	16.651	20.437	22.149	15.53	12.502
18.354	25.434	17.57	29.557	27.072	27.546	32.743	16.652	20.438	22.151	15.531	12.503
18.356	25.435	17.571	29.558	27.074	27.547	32.745	16.653	20.439	22.153	15.532	12.504
18.358	25.437	17.573	29.56	27.076	27.549	32.748	16.653	20.44	22.155	15.533	12.505
18.36	25.436	17.574	29.561	27.077	27.547	32.748	16.654	20.441	22.156	15.533	12.505
18.362	25.438	17.576	29.563	27.079	27.549	32.752	16.655	20.442	22.159	15.534	12.506
18.363	25.439	17.577	29.564	27.08	27.55	32.753	16.655	20.443	22.16	15.535	12.506
18.365	25.438	17.578	29.564	27.082	27.551	32.754	16.656	20.444	22.162	15.536	12.507
18.367	25.439	17.579	29.564	27.084	27.553	32.751	16.656	20.445	22.163	15.536	12.507
18.369	25.44	17.58	29.566	27.086	27.554	32.753	16.657	20.445	22.165	15.537	12.508
18.371	25.441	17.581	29.568	27.087	27.556	32.755	16.658	20.447	22.167	15.538	12.509
18.373	25.442	17.582	29.57	27.088	27.557	32.756	16.658	20.447	22.169	15.539	12.509
18.375	25.443	17.583	29.572	27.09	27.558	32.758	16.659	20.448	22.171	15.54	12.51
18.376	25.444	17.584	29.573	27.091	27.56	32.759	16.659	20.449	22.172	15.54	12.51
18.378	25.445	17.585	29.574	27.093	27.56	32.758	16.66	20.45	22.174	15.541	12.511
18.38	25.446	17.586	29.576	27.094	27.561	32.759	16.66	20.45	22.176	15.542	12.511
18.382	25.447	17.587	29.577	27.096	27.562	32.757	16.661	20.451	22.176	15.542	12.512
18.383	25.447	17.587	29.579	27.097	27.562	32.757	16.661	20.452	22.178	15.543	12.513
18.385	25.448	17.588	29.58	27.099	27.563	32.758	16.662	20.453	22.179	15.544	12.513
18.387	25.449	17.589	29.582	27.101	27.565	32.757	16.662	20.454	22.181	15.545	12.514
18.389	25.45	17.59	29.583	27.102	27.566	32.757	16.663	20.454	22.183	15.545	12.514
18.39	25.451	17.591	29.584	27.103	27.566	32.757	16.663	20.455	22.185	15.546	12.515
18.391	25.452	17.591	29.585	27.104	27.567	32.757	16.663	20.456	22.186	15.547	12.515
18.393	25.453	17.591	29.585	27.106	27.568	32.758	16.664	20.457	22.187	15.547	12.516
18.394	25.454	17.591	29.586	27.107	27.569	32.754	16.664	20.457	22.189	15.548	12.516
18.394	25.454	17.592	29.585	27.108	27.569	32.752	16.664	20.458	22.19	15.548	12.517
18.396	25.455	17.593	29.586	27.109	27.57	32.752	16.665	20.459	22.191	15.549	12.517
18.397	25.456	17.594	29.586	27.11	27.57	32.753	16.665	20.459	22.193	15.55	12.518
18.399	25.457	17.595	29.588	27.112	27.572	32.753	16.666	20.46	22.194	15.551	12.519
18.4	25.457	17.596	29.589	27.113	27.573	32.754	16.667	20.461	22.196	15.551	12.519
18.402	25.458	17.598	29.591	27.115	27.575	32.755	16.667	20.462	22.198	15.552	12.52
18.403	25.459	17.599	29.592	27.116	27.576	32.753	16.668	20.462	22.199	15.553	12.52
18.405	25.46	17.6	29.594	27.118	27.577	32.756	16.668	20.463	22.201	15.554	12.521
18.407	25.461	17.601	29.597	27.119	27.579	32.759	16.669	20.464	22.203	15.555	12.522
18.409	25.463	17.603	29.6	27.122	27.581	32.766	16.67	20.465	22.205	15.556	12.522
18.411	25.465	17.605	29.602	27.124	27.583	32.77	16.671	20.466	22.207	15.556	12.523
18.413	25.467	17.607	29.606	27.126	27.585	32.777	16.672	20.467	22.209	15.557	12.524
18.415	25.469	17.609	29.609	27.128	27.587	32.78	16.672	20.468	22.211	15.558	12.524
18.417	25.47	17.61	29.611	27.13	27.587	32.783	16.673	20.469	22.213	15.558	12.525
18.419	25.472	17.612	29.614	27.133	27.589	32.786	16.673	20.47	22.215	15.559	12.525
18.42	25.473	17.613	29.617	27.135	27.59	32.789	16.674	20.471	22.216	15.559	12.526
18.422	25.475	17.615	29.62	27.137	27.592	32.794	16.675	20.472	22.218	15.56	12.527
18.424	25.477	17.617	29.622	27.139	27.593	32.798	16.675	20.473	22.22	15.561	12.527
18.426	25.478	17.619	29.625	27.139	27.595	32.802	16.676	20.474	22.221	15.561	12.528
18.428	25.481	17.62	29.628	27.141	27.598	32.809	16.677	20.475	22.223	15.562	12.529
18.43	25.483	17.622	29.627	27.143	27.597	32.811	16.678	20.476	22.225	15.563	12.529
18.432	25.484	17.623	29.629	27.145	27.598	32.814	16.679	20.477	22.227	15.564	12.53
18.433	25.484	17.624	29.631	27.146	27.598	32.816	16.679	20.478	22.229	15.565	12.531
18.435	25.486	17.625	29.633	27.148	27.599	32.819	16.68	20.478	22.231	15.565	12.531
18.437	25.488	17.627	29.634	27.15	27.598	32.823	16.681	20.479	22.233	15.566	12.532
18.44	25.489	17.629	29.637	27.152	27.599	32.83	16.682	20.48	22.235	15.567	12.533
18.442	25.491	17.631	29.64	27.155	27.601	32.838	16.682	20.481	22.238	15.568	12.533
18.443	25.492	17.632	29.642	27.156	27.602	32.839	16.683	20.482	22.24	15.569	12.534
18.445	25.494	17.634	29.644	27.159	27.604	32.845	16.684	20.483	22.242	15.57	12.535
18.447	25.495	17.636	29.647	27.161	27.606	32.849	16.684	20.484	22.244	15.57	12.535
18.449	25.497	17.638	29.65	27.163	27.608	32.853	16.685	20.485	22.245	15.571	12.536
18.451	25.5	17.639	29.65	27.165	27.61	32.856	16.686	20.486	22.247	15.572	12.537
18.453	25.502	17.639	29.651	27.167	27.612	32.858	16.687	20.487	22.249	15.572	12.537
18.455	25.504	17.64	29.653	27.169	27.613	32.86	16.687	20.488	22.251	15.572	12.538
18.456	25.505	17.642	29.655	27.171	27.615	32.863	16.688	20.489	22.252	15.573	12.538
18.458	25.507	17.644	29.659	27.173	27.617	32.87	16.689	20.49	22.254	15.574	12.539
18.46	25.509	17.646	29.662	27.176	27.62	32.873	16.689	20.491	22.256	15.574	12.54
18.462	25.511	17.648	29.667	27.178	27.622	32.881	16.69	20.492	22.258	15.575	12.54
18.464	25.514	17.65	29.671	27.18	27.625	32.887	16.691	20.494	22.26	15.576	12.541
18.467	25.516	17.652	29.675	27.183	27.628	32.893	16.692	20.495	22.262	15.577	12.542
18.467	25.516	17.654	29.677	27.185	27.63	32.893	16.692	20.496	22.263	15.577	12.542
18.469	25.518	17.656	29.681	27.187	27.633	32.901	16.693	20.497	22.266	15.578	12.543
18.472	25.52	17.658	29.685	27.189	27.635	32.907	16.694	20.498	22.268	15.579	12.544
18.473	25.523	17.659	29.687	27.191	27.636	32.909	16.695	20.499	22.269	15.58	12.544
18.475	25.525	17.661	29.69	27.193	27.636	32.915	16.696	20.5	22.272	15.58	12.545
18.477	25.527	17.662	29.69	27.194	27.638	32.916	16.697	20.501	22.273	15.581	12.546
18.479	25.528	17.664	29.692	27.196	27.638	32.92	16.698	20.502	22.275	15.582	12.546
18.481	25.53	17.665	29.694	27.198	27.639	32.923	16.699	20.503	22.277	15.582	12.547
18.483	25.531	17.667	29.695	27.2	27.64	32.925	16.699	20.504	22.279	15.583	12.548
18.484	25.532	17.668	29.698	27.201	27.638	32.928	16.7	20.505	22.281	15.584	12.548
18.485	25.534	17.669	29.7	27.203	27.636	32.931	16.701	20.506	22.282	15.585	12.549
18.487	25.536	17.671	29.704	27.205	27.639	32.94	16.701	20.507	22.284	15.585	12.55
18.49	25.538	17.673	29.708	27.208	27.641	32.945	16.702	20.508	22.286	15.586	12.55
18.492	25.539	17.675	29.712	27.21	27.645	32.952	16.703	20.509	22.288	15.587	12.551
18.495	25.541	17.677	29.715	27.213	27.647	32.957	16.704	20.51	22.29	15.588	12.552
18.496	25.542	17.678	29.718	27.215	27.649	32.959	16.704	20.511	22.292	15.588	12.552
18.499	25.544	17.68	29.722	27.217	27.652	32.965	16.705	20.513	22.294	15.589	12.553
18.5	25.547	17.682	29.724	27.218	27.654	32.968	16.706	20.514	22.296	15.59	12.554
18.503	25.548	17.684	29.726	27.22	27.655	32.973	16.707	20.515	22.299	15.591	12.554
18.505	25.55	17.685	29.727	27.221	27.657	32.976	16.708	20.516	22.301	15.592	12.555
18.507	25.55	17.687	29.729	27.223	27.658	32.98	16.709	20.517	22.303	15.593	12.556
18.509	25.552	17.689	29.731	27.224	27.659	32.985	16.71	20.518	22.306	15.593	12.557
18.511	25.553	17.692	29.735	27.227	27.662	32.995	16.711	20.519	22.309	15.594	12.557
18.514	25.555	17.694	29.741	27.229	27.665	33.007	16.712	20.521	22.311	15.595	12.558
18.516	25.557	17.696	29.746	27.231	27.667	33.013	16.712	20.522	22.314	15.596	12.559
18.518	25.559	17.698	29.749	27.234	27.67	33.018	16.713	20.523	22.316	15.596	12.559
18.521	25.561	17.7	29.752	27.236	27.672	33.024	16.714	20.524	22.318	15.597	12.56
18.523	25.562	17.702	29.757	27.238	27.675	33.036	16.715	20.525	22.32	15.598	12.561
18.525	25.564	17.703	29.761	27.24	27.677	33.043	16.716	20.526	22.322	15.599	12.561
18.528	25.565	17.706	29.764	27.243	27.679	33.048	16.716	20.527	22.324	15.6	12.562
18.53	25.567	17.708	29.767	27.245	27.681	33.051	16.717	20.529	22.327	15.601	12.563
18.532	25.569	17.71	29.771	27.249	27.683	33.057	16.718	20.53	22.329	15.602	12.563
18.535	25.571	17.712	29.773	27.252	27.685	33.059	16.719	20.531	22.331	15.603	12.564
18.537	25.573	17.714	29.776	27.255	27.688	33.063	16.719	20.532	22.333	15.603	12.565
18.539	25.575	17.715	29.776	27.258	27.689	33.065	16.72	20.532	22.334	15.604	12.565
18.541	25.577	17.717	29.778	27.261	27.691	33.068	16.721	20.533	22.337	15.605	12.566
18.543	25.579	17.718	29.78	27.264	27.692	33.069	16.722	20.534	22.338	15.605	12.567
18.545	25.581	17.72	29.78	27.267	27.694	33.069	16.723	20.535	22.34	15.606	12.567
18.547	25.583	17.721	29.781	27.269	27.695	33.068	16.723	20.536	22.341	15.606	12.568
18.546	25.584	17.721	29.781	27.271	27.694	33.066	16.723	20.537	22.342	15.607	12.568
18.549	25.586	17.723	29.783	27.275	27.696	33.07	16.724	20.538	22.344	15.607	12.569
18.551	25.587	17.724	29.785	27.277	27.698	33.073	16.725	20.539	22.346	15.608	12.57
18.552	25.589	17.726	29.787	27.28	27.699	33.074	16.725	20.54	22.347	15.609	12.57
18.553	25.591	17.726	29.789	27.283	27.701	33.077	16.726	20.541	22.349	15.609	12.571
18.555	25.593	17.729	29.792	27.286	27.703	33.082	16.727	20.542	22.351	15.61	12.571
18.557	25.594	17.731	29.796	27.289	27.706	33.09	16.728	20.543	22.353	15.611	12.572
18.56	25.596	17.733	29.799	27.29	27.708	33.095	16.728	20.544	22.355	15.612	12.573
18.562	25.598	17.734	29.801	27.293	27.711	33.099	16.729	20.545	22.357	15.613	12.573
18.564	25.6	17.736	29.805	27.295	27.712	33.104	16.73	20.546	22.359	15.613	12.574
18.566	25.602	17.738	29.809	27.297	27.715	33.11	16.731	20.547	22.361	15.614	12.575
18.568	25.603	17.74	29.813	27.3	27.718	33.118	16.731	20.548	22.364	15.615	12.575
18.57	25.605	17.742	29.816	27.303	27.721	33.123	16.732	20.549	22.366	15.616	12.576
18.572	25.607	17.743	29.82	27.305	27.724	33.128	16.733	20.55	22.367	15.616	12.577
18.574	25.609	17.745	29.824	27.307	27.726	33.136	16.734	20.551	22.369	15.617	12.577
18.576	25.611	17.748	29.828	27.31	27.729	33.142	16.734	20.552	22.371	15.618	12.578
18.578	25.613	17.75	29.833	27.313	27.732	33.147	16.735	20.554	22.374	15.619	12.579
18.58	25.615	17.751	29.833	27.314	27.732	33.143	16.736	20.555	22.376	15.619	12.579
18.582	25.617	17.754	29.837	27.316	27.736	33.151	16.737	20.556	22.378	15.62	12.58
18.584	25.619	17.756	29.84	27.319	27.739	33.159	16.738	20.557	22.38	15.621	12.58
18.586	25.621	17.758	29.844	27.321	27.742	33.167	16.738	20.558	22.382	15.622	12.581
18.588	25.623	17.76	29.847	27.323	27.745	33.173	16.739	20.559	22.384	15.622	12.582
18.59	25.624	17.762	29.85	27.326	27.747	33.177	16.74	20.561	22.386	15.623	12.582
18.592	25.626	17.764	29.854	27.329	27.749	33.178	16.741	20.562	22.388	15.624	12.583
18.594	25.627	17.767	29.857	27.331	27.751	33.179	16.742	20.563	22.391	15.625	12.584
18.597	25.628	17.769	29.859	27.334	27.752	33.179	16.743	20.564	22.393	15.626	12.585
18.598	25.63	17.77	29.861	27.337	27.754	33.182	16.744	20.565	22.395	15.626	12.585
18.6	25.631	17.772	29.864	27.339	27.756	33.18	16.745	20.566	22.397	15.627	12.586
18.602	25.632	17.773	29.863	27.341	27.757	33.178	16.746	20.567	22.398	15.627	12.587
18.605	25.634	17.775	29.866	27.344	27.759	33.182	16.746	20.568	22.401	15.628	12.587
18.607	25.635	17.777	29.87	27.347	27.762	33.187	16.747	20.57	22.403	15.629	12.588
18.61	25.637	17.779	29.873	27.351	27.765	33.19	16.748	20.571	22.405	15.63	12.589
18.611	25.638	17.781	29.874	27.352	27.766	33.192	16.749	20.572	22.406	15.631	12.589
18.612	25.636	17.781	29.875	27.355	27.767	33.189	16.749	20.573	22.407	15.631	12.59
18.614	25.638	17.783	29.88	27.358	27.77	33.193	16.75	20.574	22.41	15.632	12.591
18.617	25.64	17.786	29.883	27.362	27.772	33.197	16.751	20.575	22.412	15.633	12.591
18.619	25.642	17.788	29.886	27.366	27.775	33.202	16.752	20.576	22.415	15.634	12.592
18.622	25.644	17.79	29.89	27.37	27.778	33.206	16.753	20.577	22.417	15.635	12.593
18.624	25.646	17.792	29.895	27.373	27.78	33.211	16.754	20.579	22.419	15.636	12.594
18.625	25.647	17.795	29.898	27.374	27.782	33.215	16.755	20.58	22.421	15.637	12.594
18.627	25.649	17.797	29.902	27.377	27.784	33.219	16.755	20.581	22.423	15.638	12.595
18.63	25.65	17.799	29.905	27.38	27.786	33.224	16.756	20.582	22.425	15.639	12.596
18.632	25.652	17.801	29.907	27.383	27.788	33.228	16.757	20.583	22.428	15.64	12.596
18.634	25.653	17.803	29.91	27.386	27.79	33.233	16.758	20.584	22.43	15.641	12.597
18.636	25.653	17.805	29.913	27.389	27.792	33.236	16.759	20.585	22.432	15.641	12.598
18.639	25.655	17.807	29.917	27.392	27.794	33.239	16.76	20.586	22.434	15.642	12.599
18.641	25.656	17.809	29.921	27.395	27.796	33.241	16.761	20.588	22.436	15.643	12.599
18.643	25.658	17.811	29.924	27.398	27.799	33.244	16.762	20.589	22.439	15.644	12.6
18.645	25.66	17.813	29.928	27.401	27.802	33.247	16.763	20.59	22.441	15.644	12.601
18.648	25.661	17.815	29.931	27.404	27.804	33.25	16.764	20.591	22.443	15.645	12.601
18.65	25.663	17.818	29.935	27.408	27.807	33.254	16.764	20.592	22.445	15.646	12.602
18.652	25.664	17.82	29.939	27.411	27.809	33.257	16.765	20.593	22.448	15.646	12.603
18.654	25.666	17.822	29.943	27.415	27.812	33.261	16.766	20.594	22.45	15.647	12.603
18.656	25.668	17.824	29.947	27.418	27.815	33.265	16.767	20.596	22.452	15.648	12.604
18.659	25.669	17.826	29.951	27.421	27.817	33.27	16.768	20.597	22.454	15.649	12.605
18.661	25.671	17.828	29.954	27.424	27.82	33.276	16.769	20.598	22.456	15.65	12.605
18.663	25.673	17.83	29.958	27.427	27.823	33.281	16.769	20.599	22.458	15.65	12.606
18.665	25.675	17.832	29.962	27.43	27.825	33.287	16.77	20.6	22.461	15.651	12.607
18.667	25.676	17.835	29.965	27.433	27.827	33.292	16.771	20.601	22.463	15.652	12.607
18.669	25.678	17.838	29.969	27.435	27.829	33.295	16.772	20.603	22.465	15.653	12.608
18.671	25.68	17.84	29.972	27.438	27.831	33.298	16.773	20.604	22.467	15.654	12.609
18.673	25.681	17.842	29.973	27.44	27.832	33.301	16.774	20.605	22.47	15.655	12.609
18.675	25.682	17.844	29.976	27.443	27.833	33.305	16.775	20.606	22.472	15.656	12.61
18.678	25.684	17.846	29.979	27.446	27.835	33.31	16.776	20.607	22.474	15.657	12.611
18.68	25.685	17.848	29.981	27.449	27.836	33.313	16.777	20.608	22.477	15.658	12.611
18.683	25.687	17.849	29.983	27.452	27.838	33.317	16.778	20.609	22.479	15.659	12.612
18.685	25.688	17.851	29.986	27.454	27.84	33.323	16.779	20.61	22.481	15.66	12.613
18.688	25.69	17.852	29.988	27.457	27.842	33.326	16.78	20.611	22.484	15.661	12.614
18.69	25.692	17.855	29.992	27.461	27.844	33.329	16.781	20.612	22.486	15.662	12.614
18.692	25.693	17.856	29.995	27.464	27.847	33.331	16.782	20.613	22.487	15.662	12.615
18.694	25.695	17.858	29.999	27.467	27.85	33.334	16.783	20.615	22.49	15.663	12.616
18.696	25.697	17.86	30.003	27.47	27.852	33.338	16.784	20.616	22.492	15.664	12.616
18.698	25.699	17.862	30.007	27.473	27.855	33.343	16.784	20.617	22.494	15.665	12.617
18.7	25.701	17.863	30.011	27.476	27.857	33.347	16.785	20.618	22.496	15.665	12.618
18.702	25.701	17.865	30.014	27.479	27.858	33.349	16.786	20.619	22.498	15.666	12.618
18.704	25.703	17.867	30.019	27.482	27.861	33.353	16.786	20.621	22.5	15.667	12.619
18.706	25.703	17.868	30.024	27.485	27.863	33.357	16.787	20.622	22.502	15.667	12.62
18.708	25.705	17.87	30.028	27.488	27.865	33.36	16.788	20.623	22.504	15.668	12.62
18.71	25.706	17.872	30.031	27.49	27.867	33.363	16.789	20.624	22.506	15.669	12.621
18.712	25.707	17.874	30.034	27.492	27.868	33.366	16.79	20.625	22.509	15.67	12.622
18.714	25.709	17.876	30.038	27.495	27.869	33.37	16.791	20.626	22.511	15.671	12.623
18.716	25.711	17.878	30.04	27.498	27.871	33.376	16.792	20.627	22.513	15.672	12.623
18.719	25.712	17.879	30.041	27.5	27.873	33.379	16.793	20.628	22.515	15.673	12.624
18.721	25.714	17.881	30.044	27.503	27.875	33.383	16.794	20.629	22.518	15.674	12.625
18.722	25.715	17.883	30.047	27.506	27.877	33.387	16.795	20.63	22.52	15.675	12.625
18.723	25.717	17.885	30.048	27.508	27.878	33.389	16.795	20.631	22.522	15.675	12.626
18.725	25.718	17.887	30.05	27.511	27.88	33.393	16.796	20.632	22.524	15.676	12.627
18.727	25.72	17.889	30.053	27.514	27.882	33.396	16.797	20.633	22.526	15.677	12.628
18.729	25.721	17.892	30.056	27.517	27.882	33.397	16.798	20.634	22.528	15.678	12.628
18.731	25.722	17.893	30.057	27.519	27.884	33.399	16.799	20.635	22.53	15.679	12.629
18.734	25.724	17.895	30.059	27.52	27.886	33.402	16.8	20.636	22.532	15.68	12.63
18.736	25.726	17.898	30.063	27.524	27.888	33.407	16.801	20.637	22.534	15.681	12.63
18.737	25.728	17.9	30.068	27.528	27.89	33.413	16.802	20.638	22.536	15.682	12.631
18.739	25.73	17.903	30.072	27.53	27.892	33.417	16.803	20.639	22.539	15.683	12.632
18.742	25.731	17.905	30.076	27.533	27.894	33.421	16.804	20.641	22.541	15.684	12.632
18.743	25.733	17.907	30.078	27.536	27.896	33.426	16.804	20.642	22.543	15.685	12.633
18.746	25.734	17.909	30.081	27.54	27.898	33.429	16.805	20.643	22.545	15.686	12.634
18.748	25.735	17.91	30.083	27.543	27.9	33.432	16.806	20.644	22.547	15.687	12.635
18.75	25.737	17.912	30.086	27.546	27.9	33.435	16.807	20.645	22.549	15.688	12.635
18.752	25.738	17.914	30.089	27.549	27.9	33.439	16.808	20.646	22.551	15.689	12.636
18.755	25.739	17.915	30.091	27.552	27.902	33.443	16.809	20.647	22.553	15.689	12.637
18.757	25.741	17.916	30.093	27.555	27.904	33.447	16.81	20.648	22.556	15.69	12.637
18.759	25.742	17.918	30.095	27.558	27.906	33.451	16.811	20.649	22.558	15.691	12.638
18.761	25.744	17.92	30.098	27.562	27.908	33.456	16.812	20.65	22.56	15.692	12.639
18.763	25.745	17.922	30.1	27.566	27.91	33.46	16.812	20.651	22.562	15.693	12.64
18.765	25.747	17.924	30.102	27.569	27.912	33.466	16.813	20.652	22.564	15.694	12.64
18.767	25.749	17.926	30.105	27.572	27.915	33.469	16.814	20.653	22.566	15.695	12.641
18.769	25.75	17.927	30.108	27.574	27.916	33.47	16.815	20.654	22.568	15.695	12.642
18.771	25.752	17.928	30.11	27.577	27.918	33.472	16.816	20.655	22.57	15.696	12.642
18.773	25.753	17.93	30.113	27.581	27.921	33.475	16.817	20.656	22.572	15.697	12.643
18.775	25.754	17.931	30.114	27.583	27.922	33.477	16.817	20.657	22.573	15.697	12.643
18.775	25.755	17.931	30.115	27.584	27.923	33.473	16.816	20.658	22.57	15.697	12.644
18.773	25.756	17.932	30.114	27.584	27.923	33.472	16.815	20.657	22.57	15.696	12.644
18.772	25.756	17.932	30.115	27.584	27.923	33.471	16.815	20.657	22.571	15.695	12.645
18.77	25.756	17.933	30.117	27.586	27.923	33.472	16.815	20.658	22.573	15.695	12.645
18.773	25.758	17.935	30.121	27.59	27.926	33.475	16.816	20.659	22.575	15.696	12.646
18.774	25.759	17.937	30.124	27.593	27.928	33.477	16.817	20.66	22.577	15.696	12.646
18.776	25.761	17.939	30.125	27.596	27.931	33.48	16.817	20.661	22.579	15.697	12.647
18.778	25.76	17.94	30.124	27.598	27.932	33.48	16.818	20.661	22.579	15.697	12.648
18.777	25.759	17.941	30.121	27.6	27.931	33.481	16.818	20.662	22.577	15.698	12.647
18.774	25.757	17.942	30.12	27.599	27.93	33.483	16.818	20.663	22.578	15.697	12.647
18.767	25.756	17.939	30.117	27.597	27.928	33.483	16.818	20.662	22.576	15.697	12.648
18.768	25.753	17.94	30.117	27.598	27.928	33.481	16.817	20.662	22.577	15.697	12.648
18.766	25.749	17.937	30.114	27.594	27.926	33.48	16.817	20.66	22.576	15.697	12.649
18.749	25.743	17.931	30.111	27.59	27.921	33.478	16.815	20.659	22.572	15.696	12.646
18.743	25.737	17.929	30.109	27.586	27.913	33.475	16.814	20.657	22.571	15.695	12.646
18.738	25.737	17.925	30.106	27.581	27.911	33.474	16.815	20.657	22.569	15.695	12.647
18.738	25.734	17.925	30.102	27.582	27.907	33.472	16.814	20.657	22.57	15.694	12.647
18.732	25.735	17.923	30.101	27.58	27.908	33.472	16.815	20.658	22.568	15.694	12.647
18.723	25.73	17.917	30.099	27.577	27.903	33.471	16.812	20.655	22.565	15.693	12.647
18.723	25.727	17.916	30.096	27.575	27.899	33.465	16.811	20.655	22.566	15.692	12.647
18.715	25.723	17.909	30.094	27.569	27.896	33.463	16.808	20.653	22.561	15.691	12.646
18.717	25.723	17.91	30.095	27.572	27.898	33.464	16.808	20.654	22.563	15.691	12.647
18.718	25.724	17.911	30.097	27.572	27.9	33.466	16.809	20.655	22.565	15.692	12.647
18.72	25.725	17.913	30.098	27.574	27.901	33.467	16.81	20.656	22.566	15.692	12.648
18.722	25.727	17.915	30.101	27.576	27.903	33.469	16.811	20.657	22.567	15.693	12.648
18.723	25.728	17.916	30.099	27.576	27.903	33.469	16.812	20.658	22.568	15.693	12.649
18.725	25.728	17.916	30.1	27.578	27.904	33.47	16.812	20.659	22.568	15.694	12.649
18.727	25.73	17.917	30.099	27.58	27.905	33.471	16.813	20.66	22.57	15.694	12.65
18.728	25.731	17.918	30.099	27.58	27.905	33.473	16.814	20.66	22.571	15.695	12.651
18.729	25.732	17.919	30.101	27.583	27.907	33.473	16.815	20.661	22.572	15.695	12.651
18.731	25.733	17.92	30.101	27.584	27.908	33.474	16.815	20.662	22.574	15.696	12.652
18.733	25.734	17.922	30.101	27.587	27.91	33.475	16.816	20.663	22.575	15.697	12.652
18.734	25.734	17.923	30.102	27.589	27.911	33.478	16.817	20.663	22.577	15.697	12.653
18.736	25.736	17.924	30.102	27.591	27.912	33.478	16.818	20.664	22.578	15.698	12.653
18.738	25.737	17.925	30.101	27.592	27.912	33.478	16.818	20.665	22.579	15.698	12.654
18.74	25.739	17.925	30.103	27.594	27.913	33.481	16.819	20.666	22.58	15.698	12.654
18.742	25.74	17.927	30.105	27.596	27.916	33.485	16.82	20.667	22.582	15.699	12.655
18.744	25.74	17.927	30.105	27.598	27.917	33.487	16.821	20.668	22.583	15.699	12.656
18.746	25.742	17.929	30.107	27.6	27.919	33.491	16.822	20.669	22.585	15.7	12.656
18.748	25.743	17.93	30.109	27.603	27.921	33.494	16.823	20.67	22.586	15.701	12.657
18.75	25.745	17.93	30.112	27.607	27.924	33.498	16.823	20.671	22.587	15.701	12.658
18.752	25.747	17.932	30.115	27.611	27.926	33.502	16.824	20.672	22.589	15.702	12.658
18.754	25.749	17.934	30.117	27.614	27.928	33.506	16.825	20.673	22.591	15.703	12.659
18.757	25.75	17.936	30.118	27.616	27.929	33.508	16.826	20.674	22.592	15.702	12.659
18.759	25.751	17.935	30.119	27.618	27.93	33.509	16.827	20.675	22.594	15.703	12.66
18.761	25.752	17.937	30.12	27.62	27.932	33.511	16.828	20.676	22.596	15.703	12.661
18.763	25.753	17.938	30.12	27.622	27.933	33.514	16.828	20.677	22.598	15.704	12.661
18.765	25.753	17.94	30.121	27.626	27.936	33.518	16.829	20.678	22.6	15.705	12.662
18.767	25.755	17.942	30.124	27.629	27.938	33.524	16.83	20.679	22.602	15.705	12.663
18.77	25.757	17.945	30.127	27.633	27.94	33.528	16.831	20.68	22.604	15.706	12.663
18.772	25.758	17.947	30.13	27.635	27.943	33.533	16.832	20.681	22.606	15.707	12.664
18.773	25.759	17.948	30.131	27.637	27.944	33.534	16.832	20.682	22.608	15.707	12.665
18.775	25.76	17.95	30.133	27.64	27.946	33.537	16.833	20.683	22.61	15.708	12.665
18.777	25.759	17.95	30.131	27.642	27.947	33.537	16.834	20.684	22.612	15.709	12.666
18.778	25.76	17.952	30.13	27.644	27.948	33.534	16.835	20.684	22.613	15.709	12.667
18.78	25.761	17.954	30.13	27.646	27.949	33.531	16.835	20.685	22.613	15.709	12.667
18.782	25.763	17.956	30.132	27.648	27.951	33.534	16.836	20.686	22.615	15.71	12.668
18.784	25.764	17.957	30.136	27.652	27.955	33.539	16.837	20.687	22.617	15.711	12.669
18.786	25.765	17.958	30.14	27.656	27.957	33.544	16.838	20.688	22.619	15.712	12.669
18.789	25.766	17.96	30.145	27.659	27.959	33.549	16.838	20.689	22.621	15.713	12.67
18.791	25.768	17.961	30.15	27.662	27.962	33.552	16.839	20.69	22.623	15.713	12.67
18.793	25.769	17.963	30.153	27.666	27.964	33.555	16.84	20.691	22.625	15.714	12.671
18.795	25.771	17.964	30.158	27.669	27.967	33.559	16.841	20.692	22.626	15.715	12.672
18.798	25.772	17.965	30.162	27.673	27.969	33.563	16.842	20.693	22.629	15.716	12.672
18.8	25.774	17.967	30.165	27.677	27.971	33.567	16.843	20.694	22.631	15.716	12.673
18.802	25.776	17.969	30.168	27.68	27.974	33.571	16.844	20.695	22.633	15.717	12.674
18.805	25.778	17.971	30.171	27.683	27.976	33.576	16.845	20.697	22.635	15.718	12.674
18.808	25.779	17.973	30.173	27.685	27.978	33.58	16.846	20.698	22.637	15.719	12.675
18.81	25.78	17.975	30.175	27.687	27.979	33.583	16.847	20.699	22.64	15.72	12.676
18.812	25.781	17.975	30.176	27.689	27.98	33.581	16.847	20.7	22.641	15.721	12.676
18.813	25.782	17.975	30.178	27.69	27.982	33.579	16.848	20.7	22.642	15.721	12.677
18.815	25.782	17.976	30.179	27.692	27.983	33.581	16.849	20.701	22.644	15.722	12.678
18.817	25.783	17.978	30.18	27.691	27.984	33.582	16.85	20.702	22.644	15.723	12.678
18.819	25.783	17.977	30.181	27.692	27.985	33.582	16.851	20.703	22.645	15.724	12.679
18.821	25.783	17.978	30.182	27.694	27.986	33.584	16.851	20.704	22.647	15.725	12.679
18.823	25.785	17.981	30.184	27.696	27.987	33.586	16.852	20.705	22.649	15.726	12.68
18.824	25.786	17.982	30.185	27.698	27.987	33.586	16.853	20.705	22.649	15.726	12.681
18.826	25.787	17.984	30.186	27.7	27.989	33.589	16.854	20.706	22.651	15.727	12.681
18.828	25.788	17.986	30.186	27.702	27.99	33.59	16.855	20.707	22.652	15.727	12.682
18.829	25.79	17.988	30.186	27.703	27.991	33.592	16.855	20.708	22.653	15.728	12.682
18.832	25.791	17.989	30.187	27.705	27.993	33.592	16.856	20.708	22.655	15.728	12.683
18.832	25.792	17.991	30.185	27.707	27.994	33.59	16.857	20.709	22.656	15.729	12.684
18.834	25.793	17.993	30.186	27.709	27.996	33.591	16.858	20.71	22.657	15.73	12.684
18.836	25.793	17.995	30.185	27.712	27.997	33.587	16.858	20.711	22.658	15.73	12.685
18.838	25.794	17.997	30.185	27.714	27.999	33.585	16.859	20.711	22.659	15.731	12.686
18.84	25.795	17.999	30.186	27.716	28	33.585	16.86	20.712	22.661	15.731	12.686
18.842	25.796	18	30.188	27.719	28.002	33.587	16.861	20.713	22.663	15.732	12.687
18.844	25.796	18.002	30.189	27.721	28.001	33.588	16.862	20.714	22.664	15.733	12.688
18.846	25.797	18.004	30.19	27.724	28.002	33.589	16.863	20.714	22.666	15.733	12.688
18.847	25.798	18.005	30.191	27.726	28.002	33.591	16.864	20.715	22.667	15.734	12.689
18.849	25.798	18.007	30.193	27.728	28.002	33.592	16.864	20.716	22.669	15.735	12.689
18.851	25.8	18.008	30.193	27.73	28.002	33.591	16.865	20.717	22.668	15.734	12.69
18.853	25.801	18.01	30.195	27.732	28.003	33.591	16.866	20.718	22.67	15.735	12.691
18.854	25.802	18.012	30.196	27.734	28.005	33.593	16.866	20.718	22.672	15.735	12.691
18.856	25.802	18.014	30.198	27.736	28.006	33.593	16.867	20.719	22.673	15.736	12.692
18.858	25.803	18.015	30.199	27.738	28.004	33.594	16.868	20.72	22.675	15.736	12.692
18.86	25.804	18.017	30.2	27.741	28.006	33.592	16.869	20.721	22.676	15.737	12.693
18.858	25.806	18.018	30.201	27.742	28.002	33.594	16.869	20.722	22.675	15.738	12.693
18.859	25.807	18.019	30.202	27.744	28.003	33.596	16.87	20.722	22.677	15.738	12.694
18.861	25.808	18.021	30.203	27.745	28.005	33.595	16.871	20.723	22.679	15.739	12.695
18.863	25.809	18.022	30.205	27.747	28.006	33.597	16.872	20.724	22.679	15.739	12.695
18.865	25.81	18.024	30.207	27.749	28.007	33.597	16.873	20.725	22.68	15.74	12.696
18.867	25.812	18.026	30.209	27.752	28.009	33.601	16.874	20.726	22.682	15.741	12.697
18.868	25.813	18.027	30.21	27.753	28.011	33.603	16.874	20.727	22.684	15.741	12.697
18.87	25.814	18.029	30.21	27.756	28.012	33.607	16.875	20.727	22.685	15.742	12.698
18.873	25.816	18.031	30.212	27.759	28.014	33.61	16.876	20.729	22.688	15.743	12.699
18.875	25.818	18.033	30.215	27.761	28.016	33.613	16.877	20.73	22.689	15.744	12.699
18.877	25.818	18.034	30.215	27.762	28.017	33.613	16.878	20.73	22.691	15.744	12.7
18.879	25.82	18.036	30.218	27.765	28.019	33.616	16.879	20.731	22.693	15.745	12.701
18.881	25.822	18.038	30.22	27.767	28.019	33.618	16.88	20.732	22.694	15.745	12.701
18.883	25.824	18.04	30.222	27.77	28.021	33.622	16.881	20.733	22.696	15.746	12.702
18.885	25.825	18.042	30.224	27.772	28.022	33.624	16.881	20.733	22.697	15.747	12.702
18.887	25.827	18.044	30.226	27.774	28.024	33.629	16.882	20.734	22.699	15.748	12.703
18.889	25.828	18.045	30.228	27.776	28.025	33.63	16.884	20.735	22.701	15.749	12.704
18.889	25.829	18.047	30.23	27.778	28.027	33.633	16.885	20.736	22.703	15.75	12.705
18.89	25.83	18.048	30.231	27.779	28.027	33.633	16.885	20.737	22.704	15.751	12.705
18.892	25.831	18.05	30.232	27.781	28.029	33.633	16.886	20.738	22.706	15.751	12.706
18.895	25.832	18.052	30.234	27.784	28.031	33.637	16.887	20.738	22.708	15.752	12.707
18.897	25.834	18.054	30.237	27.787	28.033	33.643	16.888	20.739	22.71	15.753	12.707
18.9	25.836	18.057	30.24	27.79	28.035	33.647	16.889	20.741	22.712	15.754	12.708
18.901	25.838	18.058	30.241	27.792	28.036	33.649	16.89	20.741	22.715	15.755	12.709
18.903	25.839	18.059	30.243	27.794	28.038	33.652	16.891	20.742	22.717	15.756	12.709
18.905	25.841	18.061	30.245	27.797	28.04	33.654	16.892	20.743	22.718	15.756	12.71
18.908	25.842	18.064	30.247	27.8	28.042	33.653	16.893	20.744	22.72	15.757	12.711
18.91	25.842	18.065	30.249	27.801	28.043	33.651	16.894	20.745	22.721	15.758	12.711
18.911	25.841	18.067	30.249	27.802	28.043	33.649	16.895	20.746	22.722	15.758	12.712
18.913	25.84	18.068	30.249	27.803	28.044	33.647	16.895	20.747	22.722	15.759	12.712
18.914	25.839	18.069	30.249	27.801	28.045	33.64	16.895	20.747	22.722	15.758	12.713
18.913	25.836	18.068	30.249	27.801	28.042	33.639	16.895	20.747	22.722	15.756	12.713
18.911	25.833	18.066	30.248	27.799	28.04	33.636	16.894	20.747	22.716	15.754	12.713
18.91	25.831	18.065	30.248	27.799	28.04	33.637	16.893	20.747	22.716	15.751	12.714
18.9	25.825	18.063	30.248	27.796	28.035	33.636	16.889	20.745	22.711	15.748	12.713
18.893	25.823	18.059	30.244	27.796	28.031	33.636	16.888	20.745	22.709	15.745	12.709
18.892	25.823	18.06	30.244	27.798	28.029	33.634	16.888	20.746	22.711	15.745	12.708
18.893	25.823	18.062	30.242	27.799	28.026	33.629	16.888	20.746	22.712	15.746	12.709
18.892	25.824	18.063	30.24	27.799	28.026	33.63	16.889	20.745	22.71	15.745	12.709
18.878	25.824	18.059	30.238	27.797	28.023	33.627	16.887	20.743	22.708	15.744	12.708
18.874	25.824	18.059	30.237	27.796	28.021	33.625	16.885	20.741	22.706	15.742	12.709
18.875	25.821	18.059	30.234	27.792	28.02	33.621	16.882	20.742	22.704	15.741	12.708
18.876	25.821	18.059	30.231	27.793	28.021	33.621	16.883	20.742	22.706	15.741	12.709
18.878	25.821	18.061	30.23	27.795	28.022	33.622	16.884	20.742	22.706	15.742	12.709
18.88	25.821	18.063	30.229	27.797	28.023	33.62	16.885	20.743	22.707	15.743	12.71
18.882	25.822	18.064	30.23	27.799	28.023	33.62	16.886	20.744	22.709	15.743	12.71
18.883	25.823	18.065	30.231	27.801	28.024	33.621	16.887	20.744	22.71	15.744	12.711
18.885	25.822	18.067	30.233	27.802	28.023	33.62	16.887	20.745	22.712	15.744	12.711
18.885	25.822	18.067	30.232	27.802	28.017	33.615	16.887	20.744	22.711	15.742	12.712
18.883	25.82	18.066	30.233	27.802	28.015	33.615	16.887	20.743	22.71	15.741	12.712
18.882	25.817	18.065	30.232	27.8	28.013	33.617	16.887	20.744	22.709	15.742	12.713
18.883	25.817	18.066	30.23	27.8	28.014	33.614	16.888	20.745	22.711	15.741	12.713
18.883	25.817	18.067	30.231	27.802	28.015	33.613	16.889	20.745	22.713	15.742	12.714
18.885	25.817	18.069	30.232	27.804	28.015	33.614	16.889	20.746	22.712	15.743	12.714
18.886	25.818	18.069	30.233	27.806	28.016	33.615	16.89	20.747	22.714	15.743	12.715
18.888	25.817	18.07	30.235	27.807	28.014	33.615	16.89	20.747	22.714	15.744	12.715
18.879	25.815	18.067	30.233	27.805	28.012	33.617	16.891	20.747	22.714	15.744	12.715
18.866	25.812	18.063	30.232	27.803	28.003	33.617	16.889	20.743	22.711	15.74	12.714
18.867	25.813	18.064	30.232	27.803	28.003	33.617	16.89	20.744	22.712	15.741	12.714
18.869	25.814	18.066	30.233	27.805	28.003	33.616	16.89	20.745	22.713	15.741	12.715
18.871	25.815	18.067	30.235	27.807	28.004	33.617	16.891	20.745	22.714	15.742	12.715
18.873	25.816	18.068	30.237	27.81	28.006	33.618	16.891	20.746	22.716	15.743	12.716
18.875	25.817	18.069	30.238	27.813	28.008	33.62	16.892	20.746	22.718	15.744	12.716
18.876	25.818	18.071	30.241	27.815	28.009	33.621	16.893	20.747	22.719	15.744	12.717
18.878	25.82	18.073	30.243	27.818	28.011	33.624	16.894	20.748	22.721	15.745	12.718
18.881	25.821	18.074	30.245	27.821	28.012	33.627	16.895	20.749	22.723	15.746	12.718
18.883	25.823	18.076	30.246	27.823	28.013	33.63	16.896	20.75	22.725	15.746	12.719
18.885	25.824	18.078	30.248	27.826	28.015	33.633	16.896	20.751	22.727	15.747	12.72
18.887	25.824	18.08	30.249	27.83	28.016	33.637	16.897	20.752	22.729	15.747	12.72
18.889	25.825	18.082	30.251	27.833	28.018	33.641	16.898	20.753	22.731	15.748	12.721
18.892	25.826	18.083	30.252	27.836	28.02	33.644	16.899	20.753	22.733	15.748	12.722
18.894	25.827	18.085	30.254	27.839	28.021	33.645	16.9	20.754	22.735	15.749	12.722
18.896	25.829	18.086	30.254	27.842	28.022	33.646	16.901	20.755	22.736	15.75	12.723
18.898	25.83	18.088	30.256	27.845	28.023	33.648	16.901	20.756	22.738	15.75	12.724
18.9	25.831	18.09	30.258	27.847	28.025	33.651	16.902	20.757	22.74	15.751	12.724
18.903	25.832	18.091	30.26	27.851	28.026	33.653	16.903	20.758	22.741	15.751	12.725
18.903	25.832	18.091	30.26	27.851	28.025	33.648	16.903	20.759	22.743	15.752	12.725
18.905	25.833	18.092	30.261	27.853	28.025	33.649	16.904	20.759	22.745	15.753	12.726
18.906	25.834	18.092	30.262	27.854	28.026	33.649	16.905	20.76	22.746	15.753	12.727
18.908	25.834	18.092	30.263	27.855	28.027	33.65	16.905	20.761	22.748	15.754	12.727
18.91	25.835	18.093	30.264	27.853	28.026	33.647	16.906	20.761	22.749	15.754	12.728
18.911	25.835	18.093	30.265	27.854	28.025	33.648	16.906	20.762	22.751	15.755	12.728
18.913	25.835	18.094	30.266	27.855	28.023	33.641	16.907	20.762	22.752	15.756	12.729
18.914	25.836	18.095	30.266	27.857	28.024	33.639	16.908	20.762	22.754	15.756	12.73
18.916	25.837	18.096	30.267	27.859	28.025	33.64	16.908	20.763	22.755	15.757	12.73
18.917	25.838	18.097	30.269	27.861	28.026	33.642	16.909	20.764	22.757	15.757	12.731
18.919	25.838	18.098	30.27	27.863	28.027	33.643	16.91	20.764	22.759	15.758	12.731
18.919	25.838	18.098	30.271	27.865	28.025	33.642	16.911	20.765	22.76	15.759	12.732
18.921	25.839	18.099	30.272	27.866	28.026	33.643	16.911	20.766	22.762	15.759	12.733
18.923	25.84	18.1	30.274	27.867	28.026	33.644	16.912	20.766	22.763	15.76	12.733
18.924	25.841	18.1	30.275	27.869	28.027	33.645	16.913	20.767	22.765	15.76	12.734
18.919	25.842	18.1	30.274	27.869	28.025	33.643	16.913	20.768	22.764	15.761	12.734
18.92	25.842	18.101	30.275	27.871	28.026	33.643	16.914	20.768	22.766	15.761	12.735
18.92	25.842	18.099	30.276	27.872	28.026	33.644	16.915	20.769	22.767	15.762	12.735
18.921	25.843	18.101	30.277	27.873	28.027	33.645	16.915	20.769	22.768	15.762	12.736
18.919	25.842	18.102	30.278	27.876	28.027	33.643	16.916	20.769	22.77	15.763	12.736
18.919	25.843	18.103	30.276	27.877	28.026	33.642	16.917	20.77	22.77	15.762	12.737
18.921	25.843	18.104	30.278	27.879	28.028	33.642	16.918	20.771	22.77	15.762	12.737
18.923	25.844	18.105	30.28	27.88	28.029	33.644	16.918	20.771	22.77	15.763	12.738
18.921	25.845	18.106	30.28	27.881	28.027	33.644	16.919	20.771	22.769	15.763	12.738
18.923	25.846	18.108	30.282	27.883	28.029	33.646	16.919	20.772	22.768	15.764	12.739
18.925	25.846	18.109	30.281	27.883	28.03	33.645	16.92	20.773	22.769	15.764	12.739
18.927	25.847	18.11	30.284	27.886	28.032	33.648	16.92	20.773	22.771	15.765	12.74
18.928	25.845	18.11	30.28	27.888	28.031	33.647	16.92	20.773	22.77	15.763	12.739
18.927	25.843	18.11	30.281	27.885	28.029	33.647	16.919	20.773	22.77	15.763	12.739
18.921	25.842	18.106	30.281	27.886	28.027	33.649	16.919	20.771	22.767	15.758	12.737
18.913	25.839	18.102	30.28	27.879	28.023	33.647	16.919	20.771	22.766	15.759	12.737
18.902	25.833	18.094	30.278	27.874	28.02	33.646	16.915	20.768	22.762	15.754	12.732
18.893	25.829	18.088	30.276	27.871	28.012	33.643	16.915	20.765	22.762	15.752	12.732
18.875	25.822	18.078	30.273	27.863	28.004	33.635	16.911	20.762	22.754	15.75	12.729
18.863	25.817	18.071	30.27	27.854	27.995	33.63	16.909	20.761	22.752	15.749	12.728
18.85	25.812	18.065	30.268	27.848	27.988	33.629	16.906	20.758	22.75	15.746	12.727
18.843	25.808	18.062	30.264	27.845	27.983	33.626	16.904	20.754	22.748	15.743	12.726
18.837	25.802	18.06	30.262	27.842	27.975	33.625	16.903	20.752	22.744	15.738	12.722
18.816	25.792	18.05	30.255	27.831	27.964	33.62	16.901	20.752	22.739	15.735	12.719
18.796	25.785	18.045	30.25	27.823	27.95	33.616	16.897	20.749	22.733	15.728	12.717
18.777	25.778	18.036	30.246	27.815	27.943	33.609	16.893	20.744	22.724	15.72	12.715
18.762	25.771	18.03	30.243	27.808	27.938	33.602	16.889	20.741	22.717	15.715	12.709
18.75	25.767	18.022	30.241	27.805	27.933	33.602	16.887	20.739	22.714	15.71	12.706
18.734	25.762	18.012	30.238	27.797	27.924	33.598	16.882	20.733	22.703	15.705	12.7
18.721	25.758	18.007	30.236	27.793	27.921	33.595	16.874	20.728	22.694	15.701	12.694
18.703	25.75	17.998	30.233	27.785	27.914	33.59	16.871	20.725	22.687	15.698	12.689
18.689	25.742	17.982	30.226	27.775	27.901	33.579	16.868	20.722	22.68	15.694	12.685
18.679	25.737	17.977	30.222	27.772	27.898	33.574	16.867	20.719	22.673	15.693	12.682
18.667	25.732	17.969	30.219	27.766	27.891	33.572	16.863	20.716	22.667	15.691	12.679
18.659	25.726	17.965	30.216	27.761	27.885	33.573	16.861	20.715	22.662	15.689	12.675
18.638	25.717	17.955	30.207	27.748	27.869	33.564	16.857	20.71	22.654	15.684	12.668
18.62	25.711	17.947	30.205	27.742	27.859	33.56	16.852	20.705	22.645	15.679	12.665
18.609	25.707	17.939	30.203	27.739	27.855	33.558	16.848	20.699	22.64	15.674	12.662
18.592	25.699	17.932	30.198	27.728	27.847	33.554	16.846	20.696	22.634	15.67	12.657
18.58	25.692	17.925	30.191	27.721	27.837	33.549	16.84	20.69	22.631	15.669	12.658
18.57	25.685	17.919	30.186	27.719	27.832	33.546	16.839	20.687	22.625	15.667	12.651
18.552	25.673	17.91	30.177	27.709	27.821	33.539	16.836	20.684	22.619	15.663	12.649
18.542	25.67	17.904	30.177	27.705	27.816	33.538	16.832	20.682	22.613	15.659	12.646
18.537	25.665	17.903	30.175	27.699	27.812	33.537	16.829	20.68	22.611	15.656	12.644
18.522	25.657	17.895	30.17	27.69	27.806	33.53	16.826	20.678	22.607	15.656	12.639
18.51	25.651	17.89	30.166	27.684	27.798	33.526	16.821	20.676	22.601	15.65	12.635
18.506	25.649	17.888	30.163	27.683	27.793	33.519	16.817	20.674	22.593	15.648	12.632
18.499	25.647	17.883	30.161	27.679	27.791	33.516	16.815	20.673	22.589	15.643	12.629
18.493	25.644	17.882	30.16	27.675	27.786	33.513	16.812	20.67	22.587	15.64	12.627
18.486	25.641	17.881	30.157	27.67	27.778	33.51	16.808	20.668	22.579	15.636	12.623
18.479	25.637	17.875	30.156	27.665	27.772	33.506	16.802	20.664	22.577	15.634	12.622
18.468	25.63	17.868	30.154	27.657	27.765	33.5	16.798	20.657	22.57	15.629	12.618
18.435	25.616	17.854	30.146	27.648	27.746	33.49	16.79	20.648	22.557	15.62	12.608
18.424	25.612	17.848	30.139	27.641	27.738	33.483	16.785	20.645	22.549	15.617	12.604
18.41	25.602	17.838	30.13	27.631	27.726	33.476	16.778	20.635	22.538	15.611	12.597
18.408	25.599	17.833	30.125	27.623	27.722	33.472	16.777	20.635	22.536	15.611	12.597
18.402	25.595	17.829	30.124	27.617	27.718	33.467	16.773	20.631	22.532	15.608	12.589
18.39	25.587	17.814	30.118	27.607	27.708	33.459	16.768	20.629	22.522	15.603	12.584
18.364	25.579	17.801	30.112	27.597	27.694	33.452	16.764	20.624	22.509	15.595	12.579
18.35	25.571	17.792	30.107	27.587	27.68	33.444	16.76	20.621	22.503	15.594	12.574
18.334	25.568	17.784	30.103	27.58	27.672	33.439	16.753	20.614	22.493	15.587	12.571
18.317	25.559	17.778	30.098	27.571	27.664	33.434	16.75	20.611	22.479	15.58	12.564
18.305	25.551	17.769	30.092	27.564	27.659	33.428	16.743	20.602	22.469	15.571	12.557
18.268	25.537	17.751	30.085	27.554	27.645	33.42	16.736	20.591	22.455	15.567	12.547
18.254	25.529	17.743	30.082	27.542	27.636	33.411	16.729	20.587	22.448	15.559	12.542
18.242	25.52	17.732	30.075	27.531	27.624	33.403	16.722	20.578	22.437	15.554	12.535
18.226	25.514	17.724	30.071	27.523	27.618	33.398	16.72	20.575	22.43	15.548	12.527
18.215	25.51	17.717	30.067	27.52	27.61	33.394	16.716	20.569	22.419	15.546	12.524
18.201	25.505	17.71	30.066	27.516	27.605	33.393	16.713	20.563	22.41	15.542	12.518
18.191	25.496	17.702	30.062	27.511	27.598	33.392	16.711	20.562	22.405	15.542	12.513
18.184	25.49	17.698	30.059	27.506	27.594	33.389	16.709	20.562	22.4	15.54	12.511
18.171	25.483	17.691	30.054	27.5	27.586	33.387	16.705	20.558	22.393	15.536	12.504
18.157	25.474	17.681	30.047	27.491	27.576	33.379	16.701	20.555	22.384	15.531	12.5
18.149	25.469	17.676	30.045	27.482	27.571	33.372	16.695	20.553	22.377	15.528	12.496
18.135	25.464	17.67	30.041	27.477	27.565	33.373	16.69	20.547	22.369	15.523	12.492
18.128	25.457	17.665	30.035	27.473	27.558	33.369	16.688	20.544	22.361	15.519	12.489
18.126	25.456	17.666	30.035	27.472	27.559	33.369	16.686	20.543	22.36	15.514	12.485
18.124	25.451	17.66	30.032	27.472	27.553	33.367	16.685	20.541	22.358	15.513	12.484
18.111	25.446	17.654	30.027	27.468	27.549	33.36	16.678	20.537	22.346	15.505	12.478
18.093	25.438	17.643	30.023	27.462	27.538	33.35	16.668	20.53	22.333	15.5	12.47
18.07	25.429	17.628	30.016	27.45	27.526	33.342	16.663	20.523	22.32	15.495	12.462
18.07	25.428	17.629	30.017	27.452	27.527	33.339	16.661	20.523	22.316	15.493	12.461
18.071	25.429	17.631	30.018	27.452	27.527	33.341	16.66	20.522	22.314	15.491	12.46
18.069	25.427	17.629	30.015	27.453	27.527	33.339	16.658	20.52	22.31	15.488	12.459
18.064	25.427	17.627	30.012	27.45	27.526	33.338	16.657	20.519	22.307	15.486	12.457
18.058	25.425	17.628	30.012	27.445	27.523	33.337	16.654	20.518	22.303	15.483	12.453
18.048	25.418	17.62	30.009	27.44	27.516	33.331	16.652	20.515	22.293	15.482	12.45
18.04	25.412	17.613	30.007	27.433	27.513	33.329	16.65	20.513	22.287	15.478	12.446
18.022	25.405	17.602	30.002	27.427	27.501	33.325	16.647	20.507	22.283	15.472	12.445
18.016	25.394	17.597	29.998	27.418	27.495	33.32	16.644	20.506	22.28	15.468	12.44
18.011	25.393	17.595	29.998	27.415	27.494	33.314	16.641	20.504	22.273	15.465	12.433
17.991	25.384	17.584	29.992	27.408	27.484	33.309	16.635	20.5	22.266	15.461	12.429
17.977	25.376	17.576	29.988	27.402	27.473	33.304	16.629	20.495	22.257	15.454	12.425
17.962	25.371	17.57	29.984	27.397	27.466	33.301	16.623	20.49	22.249	15.45	12.42
17.936	25.363	17.558	29.978	27.388	27.455	33.295	16.618	20.485	22.24	15.446	12.416
17.924	25.357	17.55	29.974	27.384	27.446	33.289	16.614	20.48	22.234	15.439	12.411
17.915	25.352	17.54	29.971	27.376	27.44	33.285	16.611	20.479	22.228	15.438	12.406
17.91	25.346	17.532	29.966	27.371	27.433	33.28	16.61	20.477	22.225	15.436	12.402
17.891	25.338	17.52	29.961	27.365	27.42	33.274	16.604	20.47	22.214	15.43	12.394
17.882	25.334	17.515	29.958	27.363	27.412	33.272	16.599	20.466	22.207	15.421	12.389
17.864	25.324	17.505	29.952	27.35	27.397	33.266	16.593	20.458	22.196	15.414	12.382
17.839	25.312	17.49	29.941	27.336	27.382	33.255	16.587	20.449	22.184	15.404	12.372
17.819	25.304	17.483	29.937	27.329	27.373	33.248	16.583	20.442	22.173	15.397	12.363
17.811	25.301	17.48	29.937	27.325	27.37	33.247	16.582	20.44	22.166	15.395	12.356
17.798	25.292	17.47	29.931	27.318	27.36	33.242	16.575	20.435	22.159	15.39	12.347
17.784	25.284	17.461	29.927	27.314	27.349	33.239	16.572	20.433	22.154	15.388	12.342
17.763	25.277	17.45	29.921	27.305	27.338	33.233	16.567	20.426	22.144	15.382	12.334
17.752	25.268	17.439	29.917	27.298	27.328	33.227	16.561	20.421	22.138	15.376	12.329
17.745	25.263	17.435	29.914	27.293	27.321	33.224	16.556	20.413	22.13	15.372	12.321
17.737	25.259	17.43	29.911	27.286	27.315	33.221	16.551	20.408	22.126	15.371	12.321
17.726	25.252	17.426	29.905	27.28	27.309	33.219	16.548	20.405	22.115	15.367	12.317
17.709	25.244	17.418	29.902	27.274	27.3	33.214	16.541	20.398	22.105	15.362	12.31
17.702	25.235	17.409	29.898	27.264	27.292	33.207	16.536	20.391	22.1	15.358	12.306
17.693	25.223	17.4	29.891	27.251	27.281	33.197	16.53	20.384	22.092	15.353	12.301
17.683	25.215	17.394	29.886	27.245	27.271	33.193	16.522	20.378	22.083	15.347	12.295
17.664	25.207	17.383	29.882	27.237	27.264	33.187	16.515	20.374	22.071	15.343	12.285
17.643	25.199	17.367	29.875	27.226	27.251	33.179	16.502	20.362	22.058	15.332	12.271
17.638	25.195	17.363	29.871	27.223	27.246	33.172	16.501	20.361	22.053	15.331	12.27
17.622	25.189	17.358	29.867	27.217	27.238	33.168	16.491	20.352	22.044	15.326	12.263
17.616	25.184	17.343	29.86	27.211	27.231	33.164	16.487	20.349	22.042	15.324	12.261
17.607	25.175	17.33	29.856	27.206	27.217	33.156	16.481	20.343	22.032	15.321	12.253
17.597	25.171	17.323	29.854	27.202	27.211	33.154	16.475	20.34	22.029	15.322	12.252
17.584	25.163	17.317	29.849	27.196	27.205	33.15	16.471	20.336	22.023	15.32	12.247
17.576	25.16	17.311	29.846	27.193	27.199	33.148	16.47	20.334	22.02	15.315	12.243
17.56	25.152	17.3	29.84	27.18	27.191	33.139	16.464	20.33	22.005	15.309	12.233
17.546	25.145	17.291	29.835	27.175	27.186	33.133	16.458	20.324	21.991	15.303	12.224
17.527	25.137	17.281	29.829	27.167	27.176	33.126	16.45	20.317	21.975	15.296	12.211
17.506	25.128	17.272	29.824	27.158	27.161	33.12	16.442	20.311	21.964	15.29	12.201
17.488	25.121	17.261	29.819	27.146	27.145	33.117	16.436	20.305	21.955	15.284	12.191
17.484	25.116	17.258	29.814	27.141	27.138	33.115	16.432	20.3	21.948	15.278	12.189
17.476	25.111	17.253	29.81	27.137	27.131	33.109	16.426	20.295	21.939	15.274	12.182
17.47	25.104	17.245	29.807	27.132	27.123	33.109	16.424	20.294	21.939	15.27	12.181
17.462	25.099	17.241	29.807	27.129	27.119	33.107	16.419	20.29	21.931	15.267	12.175
17.443	25.086	17.229	29.797	27.12	27.106	33.097	16.413	20.283	21.922	15.259	12.168
17.426	25.075	17.218	29.789	27.11	27.096	33.089	16.404	20.277	21.906	15.25	12.159
17.403	25.067	17.203	29.784	27.1	27.083	33.086	16.398	20.272	21.898	15.244	12.151
17.382	25.054	17.194	29.775	27.089	27.069	33.079	16.391	20.264	21.89	15.235	12.144
17.366	25.045	17.182	29.77	27.081	27.06	33.075	16.383	20.254	21.877	15.228	12.134
17.354	25.039	17.177	29.766	27.071	27.052	33.072	16.375	20.247	21.867	15.223	12.125
17.34	25.027	17.168	29.757	27.06	27.042	33.064	16.372	20.243	21.854	15.217	12.119
17.333	25.021	17.159	29.755	27.055	27.034	33.057	16.369	20.239	21.847	15.212	12.115
17.329	25.019	17.155	29.754	27.052	27.03	33.056	16.367	20.236	21.841	15.213	12.112
17.316	25.013	17.147	29.748	27.045	27.023	33.054	16.364	20.233	21.836	15.209	12.106
17.308	25.009	17.144	29.747	27.04	27.021	33.053	16.36	20.23	21.832	15.207	12.101
17.3	25.003	17.137	29.743	27.035	27.014	33.049	16.355	20.225	21.826	15.201	12.096
17.278	24.991	17.125	29.738	27.022	27.001	33.043	16.348	20.219	21.815	15.194	12.086
17.275	24.983	17.118	29.734	27.018	26.999	33.041	16.343	20.214	21.806	15.188	12.084
17.257	24.972	17.109	29.728	27.01	26.991	33.034	16.339	20.202	21.795	15.181	12.079
17.24	24.965	17.1	29.72	27.005	26.978	33.031	16.334	20.193	21.782	15.171	12.072
17.218	24.955	17.089	29.715	26.994	26.965	33.024	16.325	20.185	21.768	15.164	12.063
17.205	24.949	17.082	29.708	26.985	26.957	33.016	16.32	20.178	21.756	15.159	12.057
17.195	24.942	17.075	29.704	26.974	26.952	33.013	16.316	20.172	21.754	15.158	12.056
17.187	24.937	17.067	29.7	26.969	26.944	33.007	16.309	20.162	21.743	15.152	12.049
17.174	24.93	17.061	29.696	26.964	26.936	33.002	16.305	20.156	21.734	15.147	12.044
17.168	24.925	17.056	29.693	26.959	26.933	32.997	16.3	20.15	21.726	15.143	12.034
17.155	24.913	17.05	29.688	26.952	26.921	32.988	16.295	20.145	21.715	15.135	12.029
17.14	24.904	17.04	29.683	26.943	26.909	32.981	16.289	20.137	21.706	15.128	12.023
17.122	24.893	17.034	29.674	26.929	26.895	32.971	16.283	20.13	21.695	15.12	12.018
17.111	24.888	17.028	29.672	26.924	26.89	32.967	16.278	20.122	21.686	15.117	12.009
17.104	24.881	17.024	29.667	26.918	26.884	32.961	16.276	20.12	21.675	15.115	12.004
17.102	24.875	17.024	29.66	26.915	26.883	32.96	16.273	20.117	21.671	15.112	12.001
17.086	24.868	17.021	29.656	26.907	26.877	32.956	16.267	20.114	21.665	15.111	11.999
17.075	24.864	17.017	29.654	26.901	26.866	32.952	16.265	20.11	21.661	15.108	11.992
17.065	24.857	17.01	29.648	26.892	26.859	32.947	16.262	20.106	21.651	15.103	11.989
17.059	24.853	17.008	29.646	26.89	26.856	32.944	16.258	20.101	21.642	15.099	11.984
17.049	24.847	17.003	29.643	26.887	26.848	32.943	16.257	20.101	21.64	15.097	11.981
17.038	24.841	16.995	29.64	26.881	26.843	32.939	16.251	20.094	21.629	15.093	11.972
17.026	24.837	16.989	29.634	26.871	26.832	32.931	16.246	20.091	21.622	15.088	11.965
17.02	24.828	16.985	29.632	26.866	26.822	32.929	16.244	20.088	21.61	15.084	11.959
17.005	24.817	16.974	29.625	26.858	26.813	32.921	16.238	20.083	21.596	15.078	11.949
16.976	24.808	16.957	29.619	26.847	26.8	32.911	16.226	20.074	21.584	15.07	11.937
16.96	24.801	16.94	29.614	26.838	26.792	32.903	16.218	20.066	21.574	15.065	11.928
16.949	24.793	16.934	29.61	26.83	26.781	32.896	16.213	20.059	21.568	15.056	11.921
16.929	24.787	16.921	29.606	26.822	26.772	32.89	16.209	20.052	21.561	15.053	11.916
16.921	24.782	16.916	29.605	26.817	26.767	32.889	16.204	20.047	21.552	15.052	11.911
16.912	24.777	16.909	29.603	26.814	26.76	32.885	16.199	20.042	21.544	15.047	11.907
16.906	24.772	16.905	29.6	26.812	26.754	32.885	16.193	20.039	21.536	15.043	11.905
16.895	24.764	16.897	29.594	26.805	26.744	32.881	16.19	20.035	21.529	15.036	11.898
16.893	24.758	16.894	29.59	26.8	26.738	32.878	16.189	20.032	21.526	15.034	11.895
16.887	24.752	16.888	29.586	26.796	26.734	32.876	16.184	20.029	21.52	15.028	11.892
16.88	24.749	16.883	29.584	26.79	26.731	32.87	16.179	20.026	21.514	15.022	11.887
16.873	24.741	16.88	29.58	26.787	26.723	32.87	16.172	20.022	21.511	15.016	11.883
16.874	24.742	16.881	29.581	26.789	26.724	32.873	16.169	20.021	21.506	15.012	11.882
16.87	24.742	16.881	29.581	26.79	26.724	32.874	16.167	20.02	21.504	15.008	11.879
16.871	24.743	16.881	29.581	26.791	26.725	32.876	16.165	20.018	21.503	15.007	11.879
16.872	24.744	16.882	29.582	26.792	26.726	32.877	16.164	20.017	21.504	15.005	11.88
16.873	24.745	16.884	29.583	26.794	26.728	32.879	16.164	20.017	21.504	15.003	11.88
16.875	24.746	16.885	29.584	26.796	26.729	32.882	16.164	20.017	21.505	15.002	11.88
16.876	24.747	16.885	29.583	26.797	26.729	32.881	16.162	20.017	21.504	15.001	11.88
16.876	24.748	16.885	29.583	26.797	26.73	32.88	16.161	20.016	21.5	14.996	11.878
16.878	24.749	16.886	29.585	26.799	26.732	32.882	16.161	20.016	21.501	14.996	11.879
16.879	24.75	16.887	29.587	26.801	26.735	32.886	16.162	20.017	21.501	14.996	11.879
16.881	24.751	16.889	29.588	26.803	26.736	32.89	16.162	20.018	21.502	14.996	11.879
16.882	24.753	16.89	29.59	26.805	26.739	32.895	16.163	20.018	21.503	14.994	11.879
16.883	24.754	16.891	29.593	26.808	26.74	32.899	16.163	20.019	21.504	14.994	11.879
16.885	24.755	16.893	29.594	26.81	26.742	32.903	16.163	20.02	21.505	14.995	11.879
16.887	24.756	16.894	29.595	26.813	26.744	32.905	16.164	20.02	21.506	14.995	11.879
16.888	24.758	16.896	29.597	26.814	26.745	32.908	16.164	20.021	21.507	14.995	11.88
16.89	24.759	16.898	29.598	26.816	26.746	32.907	16.165	20.022	21.509	14.996	11.88
16.891	24.759	16.899	29.6	26.818	26.748	32.908	16.166	20.023	21.509	14.996	11.881
16.893	24.761	16.9	29.603	26.821	26.751	32.912	16.166	20.023	21.509	14.997	11.881
16.895	24.761	16.9	29.606	26.823	26.753	32.915	16.167	20.024	21.509	14.997	11.882
16.896	24.762	16.9	29.607	26.826	26.756	32.918	16.167	20.025	21.51	14.998	11.882
16.894	24.763	16.901	29.608	26.827	26.757	32.918	16.168	20.026	21.511	14.998	11.883
16.896	24.763	16.902	29.606	26.829	26.758	32.919	16.168	20.026	21.51	14.998	11.882
16.895	24.764	16.903	29.607	26.83	26.758	32.92	16.168	20.026	21.508	14.999	11.882
16.895	24.765	16.903	29.606	26.832	26.759	32.92	16.166	20.026	21.506	14.997	11.882
16.897	24.764	16.904	29.607	26.833	26.76	32.919	16.166	20.026	21.506	14.997	11.883
16.898	24.762	16.905	29.608	26.833	26.761	32.92	16.164	20.025	21.505	14.993	11.882
16.896	24.758	16.903	29.607	26.832	26.761	32.92	16.163	20.023	21.498	14.993	11.882
16.897	24.758	16.904	29.608	26.832	26.76	32.919	16.161	20.02	21.495	14.992	11.88
16.889	24.756	16.901	29.606	26.832	26.756	32.916	16.156	20.015	21.493	14.99	11.88
16.89	24.758	16.902	29.608	26.833	26.757	32.917	16.157	20.015	21.494	14.991	11.877
16.888	24.756	16.902	29.605	26.832	26.755	32.916	16.153	20.012	21.488	14.986	11.875
16.886	24.755	16.897	29.603	26.831	26.752	32.909	16.15	20.01	21.484	14.984	11.873
16.879	24.751	16.895	29.6	26.827	26.749	32.907	16.145	20.007	21.477	14.981	11.87
16.874	24.748	16.892	29.599	26.822	26.742	32.906	16.141	20.005	21.475	14.981	11.867
16.872	24.746	16.891	29.599	26.821	26.743	32.905	16.14	20	21.472	14.98	11.864
16.867	24.744	16.889	29.599	26.816	26.74	32.905	16.138	19.999	21.471	14.98	11.863
16.855	24.738	16.882	29.596	26.812	26.728	32.9	16.135	19.996	21.465	14.976	11.86
16.843	24.735	16.876	29.593	26.805	26.718	32.898	16.133	19.993	21.461	14.974	11.859
16.835	24.732	16.87	29.592	26.802	26.714	32.9	16.128	19.987	21.454	14.97	11.856
16.825	24.728	16.863	29.588	26.796	26.706	32.893	16.126	19.988	21.448	14.965	11.848
16.823	24.727	16.861	29.587	26.795	26.703	32.891	16.121	19.986	21.448	14.964	11.848
16.817	24.719	16.854	29.584	26.791	26.692	32.886	16.117	19.981	21.441	14.958	11.846
16.794	24.711	16.845	29.579	26.785	26.685	32.882	16.111	19.974	21.426	14.953	11.838
16.785	24.705	16.835	29.576	26.779	26.68	32.878	16.104	19.972	21.418	14.952	11.835
16.778	24.7	16.831	29.575	26.771	26.674	32.877	16.099	19.97	21.415	14.949	11.834
16.765	24.691	16.822	29.568	26.763	26.66	32.872	16.093	19.96	21.404	14.944	11.829
16.758	24.687	16.82	29.566	26.758	26.654	32.868	16.092	19.958	21.401	14.944	11.828
16.748	24.682	16.816	29.564	26.755	26.648	32.867	16.09	19.955	21.394	14.941	11.823
16.741	24.679	16.809	29.559	26.748	26.64	32.863	16.088	19.953	21.383	14.939	11.82
16.733	24.672	16.803	29.557	26.746	26.634	32.86	16.088	19.95	21.377	14.937	11.818
16.711	24.662	16.794	29.549	26.735	26.626	32.853	16.084	19.946	21.366	14.929	11.812
16.693	24.654	16.781	29.543	26.726	26.615	32.847	16.076	19.94	21.356	14.923	11.807
16.688	24.65	16.777	29.539	26.722	26.61	32.842	16.075	19.938	21.35	14.921	11.805
16.683	24.646	16.772	29.535	26.718	26.604	32.838	16.071	19.935	21.347	14.917	11.801
16.681	24.642	16.768	29.53	26.705	26.599	32.834	16.069	19.931	21.339	14.916	11.798
16.677	24.634	16.763	29.528	26.701	26.592	32.832	16.065	19.927	21.334	14.913	11.795
16.668	24.624	16.754	29.522	26.694	26.579	32.828	16.061	19.922	21.327	14.909	11.788
16.657	24.615	16.746	29.515	26.686	26.57	32.823	16.057	19.917	21.322	14.907	11.787
16.648	24.609	16.739	29.513	26.683	26.563	32.819	16.053	19.912	21.317	14.904	11.779
16.639	24.6	16.732	29.508	26.676	26.553	32.814	16.05	19.907	21.311	14.901	11.773
16.627	24.592	16.726	29.504	26.671	26.546	32.809	16.044	19.904	21.303	14.895	11.769
16.617	24.581	16.721	29.495	26.664	26.539	32.805	16.04	19.9	21.296	14.89	11.767
16.599	24.574	16.717	29.493	26.658	26.536	32.802	16.035	19.894	21.286	14.886	11.759
16.59	24.572	16.714	29.492	26.655	26.532	32.798	16.031	19.892	21.283	14.882	11.757
16.588	24.57	16.711	29.492	26.655	26.525	32.796	16.029	19.891	21.281	14.881	11.757
16.589	24.566	16.713	29.493	26.657	26.527	32.792	16.029	19.891	21.28	14.881	11.757
16.588	24.564	16.712	29.488	26.657	26.525	32.79	16.025	19.889	21.274	14.88	11.756
16.589	24.561	16.712	29.488	26.655	26.525	32.789	16.024	19.889	21.274	14.879	11.755
16.584	24.558	16.709	29.486	26.653	26.518	32.786	16.02	19.883	21.268	14.878	11.753
16.581	24.557	16.706	29.482	26.649	26.515	32.785	16.018	19.879	21.262	14.876	11.749
16.573	24.549	16.702	29.479	26.646	26.504	32.781	16.015	19.874	21.259	14.872	11.745
16.567	24.545	16.7	29.477	26.641	26.499	32.776	16.01	19.869	21.253	14.868	11.739
16.56	24.543	16.697	29.476	26.639	26.496	32.777	16.006	19.868	21.25	14.867	11.736
16.549	24.536	16.69	29.469	26.63	26.485	32.772	16.001	19.865	21.241	14.859	11.731
16.534	24.53	16.677	29.461	26.621	26.474	32.769	15.997	19.862	21.233	14.855	11.727
16.515	24.522	16.672	29.455	26.612	26.471	32.761	15.992	19.853	21.228	14.85	11.722
16.509	24.52	16.668	29.452	26.609	26.467	32.758	15.988	19.85	21.224	14.845	11.717
16.501	24.513	16.66	29.446	26.605	26.453	32.752	15.983	19.847	21.216	14.842	11.713
16.495	24.51	16.656	29.444	26.601	26.445	32.75	15.981	19.845	21.209	14.84	11.708
16.488	24.51	16.653	29.444	26.597	26.44	32.749	15.98	19.844	21.206	14.838	11.705
16.478	24.507	16.648	29.44	26.597	26.438	32.75	15.978	19.842	21.202	14.836	11.702
16.467	24.495	16.642	29.431	26.584	26.426	32.744	15.972	19.835	21.188	14.828	11.693
16.456	24.488	16.632	29.428	26.575	26.417	32.736	15.961	19.826	21.18	14.822	11.688
16.44	24.477	16.62	29.415	26.562	26.399	32.724	15.956	19.819	21.17	14.815	11.683
16.424	24.468	16.614	29.407	26.554	26.386	32.721	15.947	19.808	21.155	14.804	11.673
16.408	24.46	16.603	29.405	26.546	26.376	32.714	15.942	19.804	21.147	14.799	11.668
16.388	24.446	16.593	29.395	26.533	26.357	32.708	15.936	19.794	21.134	14.793	11.661
16.382	24.444	16.589	29.392	26.53	26.354	32.704	15.931	19.792	21.132	14.79	11.657
16.367	24.435	16.576	29.387	26.525	26.341	32.696	15.925	19.787	21.124	14.786	11.651
16.358	24.428	16.571	29.382	26.518	26.332	32.69	15.918	19.78	21.115	14.777	11.646
16.353	24.425	16.569	29.381	26.512	26.329	32.687	15.915	19.776	21.105	14.771	11.64
16.353	24.424	16.568	29.381	26.511	26.327	32.687	15.913	19.774	21.104	14.771	11.639
16.341	24.418	16.562	29.375	26.505	26.318	32.681	15.907	19.767	21.093	14.764	11.635
16.333	24.413	16.557	29.372	26.499	26.31	32.674	15.899	19.76	21.087	14.759	11.629
16.316	24.406	16.549	29.365	26.491	26.301	32.665	15.89	19.751	21.071	14.752	11.618
16.316	24.403	16.546	29.358	26.493	26.3	32.666	15.889	19.748	21.07	14.751	11.616
16.299	24.392	16.538	29.35	26.484	26.29	32.664	15.883	19.743	21.06	14.743	11.61
16.291	24.387	16.532	29.345	26.48	26.286	32.661	15.879	19.74	21.054	14.74	11.606
16.286	24.381	16.525	29.339	26.469	26.276	32.658	15.875	19.734	21.046	14.738	11.603
16.275	24.373	16.518	29.337	26.463	26.267	32.652	15.869	19.718	21.037	14.73	11.596
16.267	24.364	16.51	29.331	26.459	26.255	32.647	15.859	19.709	21.023	14.725	11.59
16.26	24.359	16.505	29.327	26.453	26.242	32.643	15.856	19.701	21.01	14.722	11.584
16.258	24.359	16.504	29.327	26.453	26.241	32.64	15.853	19.698	21.003	14.719	11.579
16.248	24.351	16.502	29.324	26.45	26.234	32.638	15.849	19.695	20.996	14.717	11.574
16.236	24.346	16.493	29.32	26.443	26.226	32.636	15.843	19.687	20.986	14.712	11.566
16.216	24.336	16.478	29.313	26.429	26.215	32.626	15.84	19.683	20.972	14.708	11.558
16.21	24.329	16.474	29.31	26.426	26.206	32.623	15.836	19.677	20.964	14.703	11.554
16.196	24.321	16.464	29.305	26.419	26.196	32.619	15.833	19.671	20.96	14.698	11.55
16.189	24.315	16.459	29.302	26.413	26.191	32.618	15.832	19.667	20.95	14.696	11.546
16.176	24.308	16.455	29.301	26.408	26.186	32.615	15.826	19.662	20.944	14.691	11.541
16.164	24.303	16.446	29.296	26.398	26.176	32.61	15.82	19.656	20.939	14.69	11.537
16.158	24.3	16.443	29.293	26.392	26.175	32.608	15.817	19.652	20.932	14.686	11.531
16.149	24.293	16.44	29.289	26.387	26.167	32.604	15.813	19.645	20.928	14.68	11.527
16.144	24.287	16.434	29.281	26.381	26.161	32.6	15.808	19.64	20.921	14.673	11.521
16.132	24.283	16.431	29.277	26.374	26.154	32.593	15.806	19.636	20.916	14.671	11.518
16.121	24.275	16.424	29.272	26.369	26.145	32.59	15.801	19.631	20.908	14.667	11.513
16.115	24.269	16.419	29.264	26.363	26.138	32.586	15.796	19.627	20.9	14.666	11.509
16.109	24.263	16.417	29.261	26.36	26.131	32.585	15.79	19.621	20.893	14.659	11.503
16.097	24.257	16.409	29.255	26.352	26.119	32.579	15.787	19.617	20.89	14.657	11.497
16.088	24.248	16.4	29.249	26.344	26.112	32.572	15.782	19.61	20.875	14.651	11.486
16.084	24.244	16.398	29.248	26.342	26.107	32.57	15.78	19.609	20.869	14.645	11.484
16.075	24.243	16.394	29.245	26.34	26.105	32.566	15.776	19.606	20.867	14.64	11.483
16.073	24.237	16.39	29.241	26.339	26.103	32.558	15.774	19.604	20.862	14.637	11.48
16.069	24.233	16.387	29.239	26.336	26.098	32.555	15.773	19.601	20.856	14.636	11.48
16.055	24.229	16.377	29.236	26.328	26.09	32.553	15.769	19.598	20.845	14.63	11.473
16.052	24.224	16.374	29.235	26.327	26.089	32.55	15.765	19.594	20.842	14.626	11.468
16.05	24.216	16.374	29.233	26.324	26.087	32.549	15.758	19.593	20.841	14.626	11.465
16.043	24.212	16.37	29.232	26.321	26.082	32.547	15.755	19.59	20.835	14.623	11.461
16.04	24.208	16.367	29.23	26.317	26.078	32.546	15.753	19.584	20.827	14.622	11.46
16.032	24.201	16.362	29.224	26.309	26.07	32.542	15.749	19.579	20.814	14.619	11.455
16.023	24.196	16.359	29.218	26.306	26.065	32.534	15.743	19.575	20.803	14.613	11.446
16.018	24.194	16.354	29.217	26.305	26.06	32.535	15.739	19.574	20.797	14.611	11.442
16.012	24.191	16.349	29.215	26.301	26.056	32.531	15.735	19.57	20.789	14.604	11.438
16.002	24.18	16.34	29.211	26.289	26.048	32.524	15.734	19.568	20.782	14.604	11.431
15.997	24.174	16.34	29.206	26.288	26.042	32.521	15.729	19.563	20.779	14.6	11.428
15.991	24.17	16.335	29.204	26.284	26.036	32.521	15.726	19.56	20.774	14.598	11.424
15.987	24.166	16.332	29.202	26.281	26.031	32.521	15.725	19.559	20.773	14.596	11.425
15.982	24.162	16.33	29.197	26.276	26.025	32.516	15.721	19.556	20.767	14.589	11.419
15.978	24.156	16.326	29.192	26.271	26.021	32.51	15.718	19.553	20.764	14.585	11.416
15.974	24.151	16.325	29.188	26.271	26.015	32.51	15.716	19.552	20.762	14.578	11.414
15.972	24.148	16.324	29.188	26.269	26.015	32.502	15.713	19.55	20.754	14.575	11.411
15.969	24.146	16.322	29.187	26.264	26.009	32.499	15.712	19.548	20.748	14.576	11.406
15.968	24.144	16.317	29.185	26.261	26.007	32.494	15.708	19.546	20.744	14.572	11.399
15.958	24.128	16.31	29.178	26.255	25.997	32.486	15.703	19.538	20.739	14.569	11.397
15.959	24.122	16.31	29.176	26.252	25.997	32.481	15.7	19.537	20.735	14.567	11.397
15.957	24.119	16.309	29.172	26.252	25.994	32.481	15.691	19.526	20.73	14.564	11.393
15.956	24.118	16.307	29.172	26.248	25.988	32.48	15.689	19.523	20.726	14.564	11.392
15.952	24.114	16.305	29.17	26.243	25.984	32.478	15.682	19.518	20.721	14.561	11.388
15.947	24.113	16.301	29.168	26.241	25.979	32.478	15.678	19.515	20.717	14.561	11.384
15.939	24.107	16.295	29.164	26.227	25.971	32.47	15.675	19.512	20.714	14.559	11.383
15.929	24.098	16.286	29.157	26.219	25.962	32.462	15.671	19.507	20.706	14.556	11.379
15.92	24.092	16.279	29.155	26.216	25.953	32.459	15.664	19.503	20.703	14.555	11.377
15.918	24.091	16.276	29.154	26.215	25.951	32.459	15.66	19.5	20.7	14.553	11.374
15.915	24.085	16.268	29.152	26.21	25.945	32.454	15.66	19.498	20.697	14.55	11.372
15.908	24.08	16.262	29.149	26.205	25.938	32.452	15.654	19.496	20.692	14.547	11.368
15.903	24.074	16.261	29.146	26.202	25.933	32.445	15.652	19.494	20.69	14.546	11.366
15.891	24.064	16.256	29.139	26.195	25.925	32.441	15.648	19.489	20.678	14.542	11.357
15.879	24.053	16.243	29.13	26.184	25.908	32.433	15.64	19.482	20.664	14.534	11.349
15.867	24.044	16.235	29.127	26.178	25.898	32.43	15.634	19.475	20.655	14.529	11.34
15.855	24.036	16.228	29.122	26.173	25.889	32.426	15.628	19.469	20.646	14.522	11.336
15.849	24.033	16.219	29.119	26.171	25.883	32.425	15.624	19.468	20.634	14.521	11.332
15.845	24.026	16.217	29.116	26.165	25.875	32.418	15.62	19.463	20.628	14.521	11.329
15.842	24.018	16.213	29.112	26.16	25.871	32.412	15.619	19.459	20.625	14.518	11.327
15.844	24.017	16.212	29.112	26.16	25.872	32.414	15.616	19.456	20.623	14.516	11.325
15.845	24.016	16.213	29.113	26.159	25.87	32.414	15.616	19.457	20.624	14.514	11.324
15.845	24.018	16.214	29.113	26.159	25.869	32.413	15.615	19.457	20.622	14.513	11.323
15.839	24.014	16.207	29.108	26.156	25.864	32.401	15.613	19.455	20.617	14.51	11.321
15.825	24.006	16.195	29.101	26.149	25.856	32.398	15.607	19.449	20.606	14.503	11.313
15.81	23.997	16.187	29.097	26.144	25.85	32.391	15.597	19.441	20.597	14.496	11.304
15.804	23.989	16.18	29.092	26.138	25.846	32.383	15.591	19.435	20.585	14.493	11.295
15.806	23.989	16.18	29.091	26.141	25.847	32.384	15.591	19.436	20.584	14.494	11.295
15.803	23.988	16.178	29.09	26.14	25.847	32.383	15.586	19.432	20.578	14.489	11.291
15.799	23.983	16.177	29.082	26.135	25.839	32.381	15.583	19.427	20.573	14.487	11.287
15.791	23.98	16.168	29.078	26.124	25.829	32.375	15.581	19.422	20.565	14.485	11.284
15.786	23.973	16.165	29.073	26.121	25.823	32.374	15.577	19.419	20.561	14.483	11.281
15.777	23.969	16.159	29.07	26.116	25.816	32.367	15.574	19.417	20.55	14.482	11.28
15.777	23.969	16.156	29.067	26.116	25.815	32.368	15.572	19.414	20.548	14.479	11.279
15.778	23.966	16.155	29.063	26.11	25.812	32.366	15.566	19.411	20.542	14.476	11.277
15.766	23.957	16.146	29.057	26.105	25.802	32.362	15.557	19.406	20.528	14.464	11.268
15.757	23.951	16.14	29.053	26.1	25.795	32.356	15.55	19.402	20.518	14.461	11.261
15.752	23.944	16.134	29.045	26.092	25.789	32.349	15.549	19.4	20.511	14.459	11.258
15.745	23.939	16.128	29.04	26.088	25.781	32.344	15.547	19.395	20.508	14.456	11.255
15.737	23.932	16.122	29.035	26.078	25.773	32.335	15.542	19.391	20.5	14.451	11.248
15.729	23.927	16.115	29.033	26.07	25.767	32.33	15.538	19.385	20.493	14.45	11.241
15.721	23.922	16.108	29.03	26.066	25.762	32.322	15.536	19.38	20.489	14.444	11.238
15.709	23.919	16.104	29.027	26.061	25.757	32.321	15.532	19.377	20.485	14.441	11.236
15.706	23.914	16.102	29.025	26.058	25.752	32.318	15.529	19.373	20.48	14.439	11.233
15.704	23.911	16.098	29.021	26.057	25.748	32.313	15.528	19.372	20.472	14.438	11.232
15.702	23.911	16.098	29.022	26.056	25.749	32.313	15.527	19.371	20.472	14.436	11.232
15.698	23.91	16.097	29.019	26.052	25.745	32.308	15.524	19.369	20.467	14.432	11.228
15.685	23.907	16.092	29.014	26.049	25.737	32.303	15.518	19.364	20.462	14.428	11.224
15.683	23.904	16.09	29.011	26.048	25.731	32.304	15.51	19.361	20.457	14.424	11.221
15.675	23.898	16.087	29.008	26.04	25.722	32.299	15.507	19.357	20.452	14.421	11.216
15.669	23.893	16.084	29.005	26.036	25.715	32.296	15.502	19.352	20.444	14.419	11.211
15.664	23.889	16.082	29.003	26.031	25.714	32.292	15.498	19.35	20.441	14.416	11.208
15.662	23.885	16.077	29.001	26.029	25.707	32.291	15.495	19.344	20.432	14.413	11.203
15.643	23.877	16.069	28.997	26.021	25.698	32.287	15.492	19.342	20.421	14.408	11.199
15.632	23.866	16.06	28.99	26.012	25.686	32.28	15.488	19.337	20.413	14.403	11.193
15.624	23.86	16.056	28.987	26.007	25.679	32.279	15.485	19.333	20.407	14.4	11.193
15.617	23.855	16.053	28.983	26.003	25.673	32.274	15.479	19.33	20.402	14.396	11.191
15.611	23.846	16.044	28.978	25.994	25.663	32.267	15.475	19.325	20.392	14.39	11.184
15.606	23.837	16.035	28.972	25.983	25.653	32.259	15.467	19.319	20.384	14.386	11.181
15.592	23.827	16.025	28.966	25.973	25.645	32.25	15.458	19.312	20.373	14.381	11.171
15.581	23.818	16.02	28.961	25.967	25.639	32.246	15.453	19.305	20.366	14.376	11.165
15.572	23.813	16.018	28.959	25.961	25.631	32.243	15.449	19.302	20.36	14.373	11.16
15.564	23.81	16.015	28.957	25.957	25.626	32.243	15.444	19.299	20.355	14.371	11.159
15.557	23.805	16.013	28.956	25.954	25.622	32.241	15.44	19.297	20.351	14.367	11.153
15.545	23.797	16.007	28.951	25.95	25.615	32.239	15.438	19.292	20.341	14.364	11.148
15.536	23.792	16.001	28.949	25.941	25.608	32.233	15.435	19.289	20.331	14.361	11.142
15.53	23.786	16	28.947	25.938	25.602	32.233	15.428	19.28	20.324	14.354	11.138
15.525	23.784	15.996	28.946	25.936	25.599	32.233	15.425	19.279	20.323	14.351	11.136
15.523	23.78	15.994	28.944	25.933	25.595	32.234	15.424	19.277	20.321	14.35	11.135
15.521	23.778	15.993	28.942	25.93	25.593	32.23	15.424	19.275	20.318	14.349	11.133
15.516	23.773	15.991	28.94	25.926	25.591	32.229	15.422	19.273	20.315	14.346	11.132
15.509	23.767	15.987	28.935	25.922	25.585	32.226	15.419	19.269	20.309	14.342	11.127
15.506	23.766	15.987	28.933	25.922	25.584	32.225	15.416	19.268	20.305	14.339	11.123
15.506	23.765	15.988	28.932	25.922	25.585	32.226	15.412	19.264	20.303	14.334	11.124
15.499	23.758	15.98	28.925	25.919	25.576	32.218	15.405	19.257	20.296	14.325	11.12
15.488	23.755	15.975	28.923	25.919	25.573	32.217	15.401	19.252	20.292	14.32	11.118
15.483	23.755	15.973	28.922	25.916	25.57	32.214	15.401	19.252	20.293	14.319	11.113
15.485	23.753	15.974	28.923	25.917	25.571	32.215	15.396	19.248	20.289	14.312	11.112
15.475	23.75	15.967	28.915	25.916	25.567	32.215	15.387	19.246	20.28	14.302	11.109
15.475	23.749	15.968	28.914	25.918	25.568	32.216	15.382	19.245	20.278	14.298	11.108
15.475	23.75	15.969	28.915	25.92	25.569	32.218	15.382	19.245	20.279	14.298	11.109
15.477	23.749	15.97	28.915	25.921	25.568	32.218	15.381	19.243	20.279	14.297	11.109
15.476	23.749	15.969	28.914	25.921	25.568	32.22	15.38	19.241	20.278	14.296	11.105
15.475	23.749	15.97	28.915	25.921	25.569	32.219	15.38	19.24	20.278	14.295	11.104
15.474	23.745	15.969	28.907	25.92	25.563	32.218	15.378	19.236	20.274	14.294	11.103
15.469	23.743	15.967	28.906	25.92	25.56	32.219	15.376	19.234	20.271	14.293	11.101
15.467	23.741	15.967	28.907	25.915	25.558	32.216	15.374	19.232	20.267	14.29	11.098
15.463	23.74	15.964	28.904	25.913	25.557	32.218	15.37	19.229	20.263	14.289	11.097
15.455	23.738	15.962	28.899	25.91	25.554	32.213	15.369	19.227	20.26	14.288	11.094
15.448	23.73	15.96	28.897	25.905	25.549	32.208	15.368	19.226	20.257	14.285	11.091
15.446	23.728	15.954	28.894	25.899	25.547	32.204	15.367	19.224	20.256	14.284	11.089
15.443	23.723	15.954	28.894	25.895	25.545	32.203	15.366	19.221	20.256	14.281	11.088
15.434	23.719	15.949	28.888	25.889	25.537	32.197	15.363	19.219	20.252	14.277	11.085
15.426	23.713	15.944	28.887	25.884	25.533	32.197	15.36	19.214	20.247	14.274	11.077
15.419	23.707	15.937	28.884	25.876	25.527	32.19	15.353	19.211	20.24	14.271	11.073
15.411	23.697	15.931	28.878	25.866	25.519	32.182	15.35	19.205	20.23	14.268	11.066
15.397	23.687	15.917	28.87	25.854	25.507	32.175	15.341	19.199	20.218	14.258	11.058
15.389	23.683	15.914	28.866	25.85	25.5	32.171	15.338	19.196	20.207	14.255	11.059
15.387	23.678	15.91	28.863	25.847	25.492	32.171	15.334	19.19	20.201	14.249	11.058
15.377	23.672	15.902	28.859	25.845	25.485	32.169	15.332	19.188	20.198	14.247	11.056
15.371	23.667	15.899	28.853	25.841	25.48	32.164	15.324	19.18	20.193	14.241	11.049
15.362	23.662	15.892	28.85	25.836	25.473	32.161	15.319	19.176	20.186	14.238	11.043
15.357	23.658	15.888	28.847	25.831	25.469	32.161	15.317	19.176	20.182	14.235	11.04
15.359	23.654	15.89	28.844	25.83	25.47	32.159	15.315	19.176	20.177	14.235	11.04
15.355	23.645	15.886	28.835	25.824	25.461	32.15	15.313	19.172	20.171	14.23	11.038
15.355	23.646	15.888	28.835	25.825	25.461	32.148	15.313	19.172	20.166	14.23	11.032
15.349	23.64	15.885	28.83	25.82	25.455	32.144	15.31	19.169	20.161	14.228	11.031
15.336	23.633	15.877	28.825	25.813	25.445	32.138	15.304	19.162	20.149	14.222	11.025
15.333	23.632	15.873	28.823	25.81	25.44	32.132	15.301	19.159	20.146	14.22	11.021
15.324	23.626	15.87	28.822	25.808	25.435	32.128	15.296	19.158	20.141	14.217	11.017
15.313	23.621	15.863	28.819	25.803	25.43	32.125	15.292	19.155	20.136	14.214	11.013
15.306	23.616	15.856	28.813	25.791	25.424	32.117	15.29	19.153	20.124	14.212	11.006
15.298	23.608	15.852	28.81	25.787	25.419	32.115	15.286	19.15	20.111	14.21	11.001
15.295	23.605	15.85	28.807	25.782	25.415	32.112	15.283	19.143	20.103	14.208	10.996
15.285	23.6	15.843	28.8	25.775	25.407	32.106	15.277	19.142	20.094	14.203	10.993
15.272	23.592	15.834	28.797	25.764	25.4	32.098	15.272	19.134	20.08	14.198	10.987
15.262	23.587	15.833	28.789	25.757	25.395	32.091	15.267	19.129	20.074	14.193	10.983
15.255	23.584	15.83	28.787	25.751	25.389	32.085	15.264	19.124	20.068	14.191	10.979
15.247	23.578	15.825	28.784	25.746	25.384	32.081	15.259	19.115	20.057	14.186	10.972
15.243	23.572	15.823	28.781	25.742	25.381	32.078	15.256	19.112	20.05	14.181	10.968
15.239	23.569	15.817	28.773	25.737	25.374	32.073	15.252	19.107	20.041	14.181	10.963
15.232	23.564	15.813	28.768	25.736	25.368	32.075	15.251	19.104	20.035	14.175	10.962
15.227	23.556	15.808	28.768	25.734	25.362	32.066	15.245	19.099	20.025	14.168	10.96
15.224	23.55	15.808	28.765	25.728	25.358	32.063	15.243	19.098	20.02	14.166	10.958
15.217	23.545	15.804	28.76	25.724	25.353	32.06	15.24	19.093	20.013	14.16	10.953
15.204	23.536	15.796	28.754	25.716	25.34	32.053	15.237	19.086	20.008	14.156	10.948
15.195	23.527	15.787	28.75	25.709	25.331	32.05	15.231	19.083	20	14.149	10.942
15.192	23.524	15.785	28.746	25.71	25.328	32.045	15.226	19.08	19.992	14.144	10.939
15.19	23.517	15.785	28.739	25.709	25.324	32.04	15.223	19.077	19.991	14.142	10.937
15.187	23.514	15.783	28.736	25.709	25.32	32.039	15.218	19.072	19.985	14.131	10.934
15.188	23.514	15.784	28.737	25.711	25.322	32.041	15.218	19.072	19.985	14.131	10.935
15.184	23.503	15.781	28.731	25.706	25.315	32.034	15.217	19.068	19.977	14.128	10.93
15.185	23.498	15.78	28.728	25.705	25.311	32.033	15.215	19.066	19.975	14.126	10.931
15.183	23.492	15.78	28.723	25.703	25.305	32.03	15.21	19.061	19.972	14.125	10.926
15.174	23.488	15.775	28.718	25.7	25.3	32.028	15.208	19.058	19.968	14.123	10.923
15.17	23.484	15.773	28.716	25.696	25.293	32.025	15.203	19.053	19.962	14.119	10.92
15.154	23.475	15.765	28.713	25.69	25.285	32.019	15.2	19.048	19.952	14.111	10.914
15.143	23.466	15.759	28.706	25.682	25.274	32.017	15.197	19.04	19.942	14.105	10.913
15.139	23.466	15.759	28.706	25.675	25.273	32.015	15.193	19.039	19.941	14.105	10.912
15.136	23.464	15.756	28.705	25.673	25.27	32.013	15.189	19.033	19.936	14.102	10.909
15.133	23.459	15.754	28.703	25.669	25.263	32.012	15.185	19.029	19.933	14.098	10.907
15.118	23.449	15.742	28.694	25.661	25.253	32.003	15.181	19.021	19.923	14.092	10.904
15.107	23.443	15.732	28.691	25.656	25.248	31.999	15.173	19.014	19.913	14.085	10.9
15.093	23.433	15.725	28.686	25.651	25.242	31.989	15.167	19.007	19.904	14.08	10.895
15.074	23.422	15.713	28.676	25.644	25.23	31.984	15.161	19	19.891	14.071	10.89
15.064	23.414	15.706	28.673	25.64	25.221	31.979	15.155	18.99	19.881	14.062	10.882
15.055	23.406	15.699	28.668	25.634	25.213	31.973	15.149	18.981	19.87	14.055	10.875
15.047	23.397	15.691	28.659	25.623	25.199	31.965	15.147	18.978	19.858	14.055	10.873
15.043	23.388	15.687	28.652	25.62	25.192	31.962	15.144	18.975	19.849	14.052	10.87
15.035	23.386	15.686	28.651	25.616	25.187	31.964	15.139	18.971	19.844	14.048	10.867
15.029	23.38	15.681	28.649	25.613	25.182	31.96	15.136	18.967	19.84	14.046	10.863
15.024	23.373	15.678	28.641	25.607	25.177	31.954	15.134	18.963	19.829	14.044	10.857
15.006	23.363	15.664	28.633	25.598	25.166	31.95	15.127	18.957	19.823	14.033	10.85
14.991	23.355	15.658	28.627	25.588	25.155	31.944	15.119	18.947	19.811	14.025	10.839
14.974	23.344	15.648	28.621	25.583	25.145	31.937	15.113	18.937	19.799	14.02	10.832
14.962	23.337	15.638	28.616	25.572	25.137	31.929	15.111	18.931	19.785	14.015	10.825
14.946	23.322	15.63	28.61	25.562	25.126	31.921	15.107	18.921	19.773	14.009	10.816
14.931	23.318	15.623	28.607	25.556	25.12	31.915	15.102	18.913	19.764	14.007	10.81
14.927	23.312	15.62	28.602	25.549	25.115	31.91	15.099	18.911	19.764	14.004	10.807
14.921	23.308	15.615	28.599	25.546	25.111	31.909	15.096	18.905	19.757	14.002	10.805
14.917	23.305	15.61	28.595	25.543	25.109	31.904	15.096	18.903	19.754	14.001	10.803
14.914	23.303	15.609	28.593	25.54	25.107	31.905	15.093	18.9	19.746	14	10.802
14.909	23.301	15.606	28.59	25.535	25.101	31.903	15.093	18.901	19.745	13.999	10.801
14.908	23.3	15.606	28.59	25.535	25.1	31.904	15.092	18.9	19.744	13.996	10.799
14.901	23.293	15.604	28.586	25.531	25.092	31.898	15.089	18.896	19.735	13.992	10.795
14.901	23.291	15.604	28.583	25.531	25.092	31.899	15.087	18.893	19.733	13.989	10.794
14.897	23.292	15.605	28.584	25.532	25.093	31.9	15.083	18.892	19.729	13.984	10.793
14.895	23.291	15.602	28.581	25.53	25.09	31.901	15.078	18.889	19.726	13.979	10.791
14.893	23.292	15.603	28.58	25.53	25.089	31.902	15.076	18.886	19.726	13.976	10.791
14.894	23.291	15.603	28.58	25.53	25.089	31.903	15.075	18.885	19.723	13.973	10.788
14.879	23.285	15.596	28.575	25.527	25.084	31.897	15.07	18.88	19.717	13.966	10.784
14.876	23.283	15.593	28.575	25.527	25.083	31.897	15.067	18.876	19.708	13.964	10.781
14.878	23.284	15.594	28.575	25.529	25.084	31.899	15.067	18.877	19.709	13.964	10.782
14.879	23.283	15.595	28.575	25.529	25.084	31.899	15.067	18.876	19.703	13.964	10.782
14.879	23.282	15.595	28.575	25.531	25.082	31.9	15.064	18.872	19.702	13.964	10.781
14.881	23.282	15.596	28.576	25.533	25.083	31.901	15.065	18.871	19.702	13.964	10.781
14.877	23.279	15.594	28.575	25.531	25.081	31.899	15.064	18.869	19.699	13.962	10.778
14.873	23.276	15.593	28.575	25.532	25.077	31.896	15.06	18.867	19.696	13.959	10.777
14.867	23.275	15.59	28.573	25.528	25.073	31.894	15.056	18.862	19.692	13.957	10.775
14.868	23.274	15.591	28.572	25.527	25.072	31.893	15.055	18.861	19.69	13.955	10.773
14.867	23.273	15.589	28.574	25.526	25.071	31.895	15.053	18.859	19.687	13.954	10.77
14.86	23.273	15.586	28.574	25.526	25.071	31.896	15.051	18.86	19.684	13.951	10.766
14.856	23.272	15.585	28.573	25.525	25.071	31.896	15.05	18.856	19.681	13.948	10.765
14.849	23.268	15.582	28.572	25.522	25.067	31.893	15.047	18.853	19.676	13.944	10.762
14.839	23.26	15.576	28.568	25.516	25.061	31.888	15.044	18.848	19.673	13.94	10.758
14.825	23.253	15.568	28.56	25.506	25.056	31.883	15.041	18.839	19.668	13.935	10.755
14.819	23.25	15.565	28.56	25.5	25.052	31.882	15.038	18.837	19.66	13.934	10.755
14.806	23.244	15.56	28.558	25.494	25.044	31.878	15.033	18.833	19.652	13.928	10.746
14.802	23.239	15.557	28.555	25.489	25.037	31.874	15.031	18.829	19.646	13.925	10.741
14.795	23.234	15.553	28.552	25.483	25.028	31.868	15.026	18.824	19.643	13.918	10.739
14.79	23.225	15.546	28.544	25.478	25.018	31.864	15.019	18.815	19.638	13.915	10.733
14.788	23.219	15.542	28.538	25.47	25.012	31.86	15.017	18.811	19.633	13.913	10.728
14.779	23.213	15.535	28.535	25.466	25.007	31.857	15.015	18.808	19.627	13.908	10.723
14.773	23.21	15.531	28.533	25.461	25.001	31.854	15.013	18.806	19.626	13.905	10.722
14.768	23.204	15.528	28.53	25.458	24.998	31.852	15.008	18.805	19.62	13.901	10.72
14.752	23.193	15.516	28.524	25.451	24.99	31.849	14.999	18.795	19.609	13.892	10.709
14.733	23.188	15.506	28.518	25.443	24.983	31.846	14.987	18.785	19.598	13.881	10.704
14.728	23.18	15.504	28.515	25.436	24.976	31.842	14.981	18.776	19.586	13.878	10.696
14.72	23.171	15.498	28.512	25.43	24.971	31.836	14.976	18.769	19.578	13.874	10.691
14.707	23.167	15.488	28.51	25.425	24.962	31.828	14.972	18.762	19.571	13.868	10.685
14.697	23.158	15.481	28.504	25.421	24.953	31.825	14.97	18.758	19.564	13.864	10.68
14.69	23.151	15.477	28.498	25.414	24.942	31.82	14.965	18.752	19.558	13.86	10.675
14.683	23.147	15.472	28.496	25.409	24.934	31.814	14.96	18.744	19.548	13.851	10.668
14.672	23.135	15.466	28.491	25.398	24.924	31.807	14.956	18.733	19.538	13.846	10.66
14.664	23.128	15.459	28.487	25.396	24.918	31.806	14.951	18.724	19.532	13.84	10.659
14.661	23.124	15.457	28.485	25.393	24.915	31.803	14.949	18.721	19.527	13.837	10.657
14.658	23.119	15.452	28.482	25.385	24.907	31.797	14.947	18.718	19.519	13.833	10.655
14.647	23.112	15.445	28.478	25.38	24.898	31.791	14.944	18.71	19.508	13.827	10.647
14.639	23.109	15.441	28.478	25.376	24.89	31.789	14.938	18.706	19.501	13.823	10.638
14.636	23.104	15.44	28.475	25.37	24.882	31.785	14.933	18.699	19.49	13.823	10.637
14.63	23.1	15.438	28.474	25.366	24.88	31.781	14.929	18.694	19.485	13.819	10.631
14.624	23.094	15.434	28.469	25.36	24.872	31.777	14.928	18.693	19.479	13.818	10.629
14.62	23.091	15.431	28.467	25.357	24.869	31.777	14.926	18.689	19.476	13.817	10.627
14.614	23.084	15.425	28.463	25.351	24.864	31.769	14.923	18.684	19.47	13.814	10.622
14.609	23.079	15.422	28.46	25.346	24.86	31.764	14.919	18.68	19.465	13.81	10.619
14.606	23.072	15.422	28.457	25.34	24.855	31.76	14.915	18.677	19.459	13.807	10.617
14.6	23.067	15.419	28.454	25.336	24.849	31.759	14.912	18.672	19.452	13.804	10.616
14.595	23.066	15.416	28.452	25.333	24.846	31.756	14.91	18.67	19.447	13.803	10.614
14.591	23.062	15.414	28.451	25.33	24.844	31.757	14.906	18.667	19.44	13.798	10.61
14.571	23.054	15.405	28.444	25.325	24.834	31.755	14.905	18.661	19.436	13.795	10.608
14.562	23.047	15.396	28.44	25.317	24.827	31.749	14.901	18.653	19.43	13.791	10.603
14.55	23.039	15.389	28.436	25.311	24.819	31.743	14.893	18.641	19.421	13.783	10.595
14.545	23.036	15.386	28.435	25.308	24.819	31.742	14.891	18.638	19.414	13.779	10.591
14.54	23.025	15.378	28.426	25.301	24.811	31.736	14.89	18.63	19.411	13.775	10.586
14.54	23.02	15.376	28.421	25.297	24.805	31.733	14.888	18.628	19.407	13.774	10.585
14.537	23.019	15.376	28.42	25.296	24.804	31.732	14.885	18.626	19.404	13.772	10.583
14.539	23.02	15.377	28.421	25.297	24.805	31.733	14.885	18.626	19.402	13.771	10.582
14.54	23.02	15.378	28.421	25.298	24.806	31.733	14.883	18.625	19.401	13.769	10.582
14.541	23.02	15.378	28.421	25.299	24.806	31.733	14.88	18.624	19.397	13.763	10.581
14.536	23.015	15.376	28.418	25.296	24.805	31.73	14.873	18.624	19.396	13.756	10.581
14.534	23.014	15.374	28.416	25.294	24.801	31.73	14.871	18.618	19.391	13.754	10.579
14.533	23.012	15.374	28.415	25.294	24.799	31.731	14.869	18.616	19.386	13.753	10.578
14.533	23.009	15.375	28.414	25.294	24.799	31.732	14.866	18.613	19.383	13.749	10.575
14.531	23.006	15.373	28.414	25.294	24.796	31.733	14.863	18.612	19.38	13.743	10.574
14.527	23.002	15.37	28.413	25.292	24.795	31.73	14.86	18.606	19.373	13.739	10.568
14.522	23	15.367	28.409	25.292	24.791	31.73	14.856	18.601	19.372	13.735	10.566
14.519	22.998	15.366	28.409	25.289	24.79	31.728	14.853	18.6	19.371	13.734	10.565
14.511	22.994	15.363	28.405	25.285	24.785	31.726	14.85	18.595	19.366	13.73	10.563
14.507	22.989	15.359	28.404	25.276	24.783	31.718	14.848	18.591	19.36	13.726	10.56
14.496	22.976	15.351	28.396	25.268	24.772	31.711	14.843	18.584	19.351	13.717	10.554
14.49	22.968	15.346	28.388	25.259	24.767	31.703	14.84	18.577	19.344	13.712	10.55
14.485	22.962	15.342	28.384	25.256	24.763	31.699	14.836	18.572	19.334	13.708	10.542
14.476	22.957	15.337	28.383	25.249	24.756	31.694	14.83	18.566	19.324	13.703	10.537
14.472	22.949	15.334	28.381	25.247	24.75	31.688	14.827	18.558	19.321	13.698	10.532
14.468	22.944	15.331	28.378	25.24	24.746	31.684	14.825	18.556	19.316	13.696	10.53
14.46	22.936	15.326	28.369	25.233	24.736	31.679	14.823	18.554	19.311	13.69	10.525
14.459	22.933	15.323	28.366	25.229	24.732	31.68	14.82	18.55	19.309	13.689	10.523
14.456	22.928	15.321	28.365	25.227	24.728	31.678	14.816	18.547	19.3	13.685	10.52
14.457	22.927	15.32	28.365	25.227	24.726	31.677	14.814	18.545	19.297	13.685	10.517
14.457	22.924	15.32	28.364	25.226	24.724	31.678	14.813	18.545	19.298	13.682	10.516
14.447	22.92	15.316	28.359	25.222	24.718	31.674	14.811	18.541	19.292	13.677	10.514
14.434	22.909	15.305	28.353	25.214	24.708	31.666	14.8	18.531	19.274	13.667	10.502
14.425	22.897	15.298	28.345	25.209	24.7	31.661	14.793	18.522	19.262	13.658	10.493
14.417	22.889	15.293	28.341	25.204	24.692	31.655	14.788	18.517	19.253	13.654	10.487
14.41	22.881	15.289	28.336	25.198	24.683	31.652	14.782	18.512	19.245	13.647	10.483
14.406	22.874	15.284	28.331	25.191	24.678	31.646	14.781	18.509	19.24	13.646	10.478
14.396	22.867	15.275	28.324	25.184	24.668	31.641	14.776	18.5	19.228	13.64	10.472
14.384	22.86	15.267	28.318	25.177	24.659	31.634	14.769	18.492	19.219	13.633	10.462
14.368	22.851	15.258	28.312	25.17	24.647	31.631	14.765	18.487	19.216	13.626	10.456
14.356	22.846	15.253	28.308	25.164	24.64	31.623	14.759	18.479	19.207	13.622	10.447
14.35	22.839	15.246	28.305	25.16	24.634	31.62	14.753	18.472	19.195	13.614	10.441
14.346	22.833	15.243	28.299	25.157	24.627	31.615	14.75	18.47	19.191	13.614	10.437
14.343	22.828	15.241	28.292	25.152	24.621	31.61	14.747	18.466	19.185	13.609	10.433
14.344	22.823	15.241	28.291	25.151	24.62	31.607	14.746	18.459	19.183	13.609	10.431
14.342	22.816	15.24	28.289	25.148	24.618	31.606	14.745	18.458	19.181	13.606	10.43
14.341	22.816	15.241	28.29	25.149	24.617	31.609	14.742	18.457	19.179	13.606	10.428
14.341	22.816	15.24	28.289	25.147	24.616	31.605	14.74	18.453	19.175	13.602	10.425
14.34	22.814	15.24	28.289	25.147	24.616	31.605	14.736	18.451	19.169	13.597	10.422
14.341	22.815	15.241	28.29	25.149	24.618	31.607	14.736	18.451	19.169	13.597	10.422
14.343	22.817	15.243	28.292	25.151	24.621	31.611	14.736	18.452	19.171	13.596	10.423
14.345	22.818	15.245	28.294	25.153	24.624	31.614	14.737	18.453	19.172	13.597	10.423
14.347	22.82	15.247	28.298	25.155	24.626	31.619	14.738	18.455	19.173	13.597	10.424
14.348	22.821	15.248	28.3	25.156	24.628	31.621	14.738	18.455	19.174	13.598	10.424
14.35	22.823	15.251	28.302	25.158	24.631	31.624	14.739	18.457	19.175	13.598	10.425
14.352	22.825	15.252	28.304	25.159	24.634	31.627	14.74	18.457	19.176	13.599	10.425
14.353	22.825	15.254	28.304	25.159	24.636	31.628	14.741	18.458	19.177	13.6	10.426
14.355	22.827	15.256	28.306	25.161	24.637	31.632	14.742	18.459	19.178	13.6	10.426
14.356	22.828	15.257	28.308	25.163	24.638	31.634	14.742	18.459	19.179	13.601	10.427
14.357	22.829	15.258	28.308	25.164	24.639	31.636	14.742	18.46	19.18	13.601	10.427
14.359	22.831	15.26	28.31	25.166	24.641	31.641	14.743	18.461	19.18	13.601	10.427
14.361	22.832	15.26	28.31	25.167	24.643	31.643	14.743	18.461	19.18	13.601	10.428
14.362	22.834	15.261	28.311	25.169	24.643	31.644	14.743	18.461	19.181	13.601	10.428
14.364	22.835	15.263	28.311	25.17	24.645	31.646	14.744	18.461	19.182	13.602	10.429
14.365	22.835	15.263	28.313	25.171	24.646	31.647	14.744	18.462	19.182	13.602	10.429
14.366	22.836	15.264	28.314	25.173	24.648	31.651	14.745	18.463	19.183	13.603	10.43
14.367	22.837	15.265	28.315	25.175	24.649	31.652	14.745	18.463	19.184	13.603	10.43
14.369	22.837	15.266	28.316	25.176	24.65	31.654	14.746	18.464	19.184	13.603	10.431
14.37	22.838	15.267	28.317	25.178	24.65	31.657	14.745	18.464	19.185	13.604	10.431
14.371	22.837	15.268	28.316	25.177	24.651	31.655	14.746	18.465	19.186	13.604	10.432
14.37	22.837	15.268	28.318	25.178	24.649	31.654	14.744	18.462	19.184	13.604	10.431
14.367	22.837	15.268	28.317	25.178	24.647	31.655	14.741	18.462	19.182	13.6	10.43
14.365	22.836	15.267	28.314	25.175	24.647	31.647	14.74	18.461	19.18	13.6	10.429
14.363	22.833	15.266	28.314	25.173	24.646	31.648	14.74	18.461	19.179	13.596	10.429
14.365	22.83	15.267	28.313	25.17	24.644	31.646	14.738	18.46	19.177	13.596	10.427
14.361	22.829	15.267	28.312	25.17	24.641	31.648	14.736	18.454	19.174	13.595	10.424
14.36	22.829	15.268	28.307	25.164	24.64	31.64	14.736	18.454	19.17	13.595	10.423
14.355	22.828	15.265	28.307	25.162	24.637	31.641	14.736	18.453	19.164	13.593	10.419
14.353	22.827	15.264	28.308	25.161	24.637	31.642	14.735	18.449	19.164	13.592	10.418
14.349	22.825	15.262	28.301	25.158	24.634	31.64	14.733	18.448	19.158	13.59	10.416
14.347	22.823	15.26	28.3	25.151	24.629	31.636	14.732	18.445	19.152	13.59	10.415
14.346	22.823	15.26	28.3	25.15	24.627	31.635	14.731	18.444	19.147	13.588	10.414
14.342	22.819	15.259	28.298	25.147	24.622	31.634	14.731	18.442	19.144	13.586	10.412
14.343	22.817	15.259	28.297	25.148	24.621	31.635	14.727	18.441	19.14	13.583	10.411
14.337	22.812	15.255	28.292	25.144	24.615	31.632	14.725	18.439	19.135	13.581	10.408
14.334	22.811	15.253	28.29	25.142	24.609	31.631	14.723	18.437	19.134	13.58	10.408
14.331	22.805	15.25	28.287	25.136	24.603	31.627	14.719	18.435	19.126	13.576	10.403
14.326	22.801	15.247	28.284	25.133	24.597	31.624	14.716	18.433	19.123	13.575	10.398
14.316	22.796	15.243	28.283	25.131	24.589	31.625	14.712	18.422	19.116	13.572	10.394
14.309	22.792	15.239	28.277	25.127	24.583	31.619	14.709	18.417	19.112	13.567	10.389
14.305	22.791	15.239	28.276	25.125	24.582	31.619	14.707	18.416	19.106	13.566	10.388
14.303	22.782	15.236	28.272	25.121	24.578	31.613	14.705	18.414	19.102	13.565	10.387
14.295	22.777	15.234	28.268	25.119	24.573	31.612	14.699	18.41	19.097	13.563	10.384
14.293	22.772	15.23	28.265	25.113	24.566	31.608	14.697	18.408	19.092	13.563	10.383
14.288	22.771	15.229	28.266	25.112	24.565	31.61	14.693	18.402	19.088	13.561	10.383
14.282	22.766	15.224	28.263	25.106	24.558	31.606	14.691	18.398	19.084	13.558	10.38
14.27	22.757	15.219	28.258	25.1	24.548	31.598	14.687	18.393	19.078	13.553	10.377
14.254	22.75	15.214	28.248	25.09	24.542	31.591	14.684	18.39	19.072	13.55	10.375
14.251	22.743	15.209	28.238	25.085	24.536	31.588	14.679	18.388	19.067	13.546	10.37
14.248	22.741	15.207	28.236	25.082	24.532	31.585	14.674	18.383	19.059	13.543	10.366
14.241	22.733	15.203	28.233	25.077	24.523	31.581	14.668	18.375	19.053	13.54	10.363
14.233	22.726	15.196	28.23	25.07	24.52	31.575	14.665	18.373	19.049	13.537	10.36
14.232	22.725	15.196	28.226	25.068	24.517	31.574	14.663	18.371	19.044	13.534	10.358
14.228	22.721	15.193	28.225	25.063	24.513	31.574	14.661	18.368	19.039	13.532	10.355
14.225	22.714	15.191	28.222	25.058	24.509	31.57	14.659	18.367	19.037	13.531	10.353
14.222	22.711	15.185	28.218	25.056	24.503	31.568	14.654	18.362	19.027	13.526	10.346
14.22	22.706	15.185	28.215	25.057	24.502	31.565	14.651	18.359	19.024	13.521	10.344
14.214	22.702	15.182	28.213	25.054	24.498	31.561	14.649	18.356	19.02	13.52	10.34
14.211	22.699	15.182	28.212	25.048	24.494	31.556	14.648	18.353	19.016	13.518	10.338
14.206	22.693	15.178	28.208	25.044	24.487	31.551	14.645	18.35	19.011	13.517	10.333
14.199	22.688	15.174	28.204	25.039	24.478	31.548	14.639	18.344	19.003	13.508	10.329
14.192	22.682	15.168	28.201	25.034	24.471	31.546	14.637	18.339	19	13.506	10.327
14.192	22.678	15.166	28.199	25.029	24.469	31.546	14.631	18.338	18.994	13.505	10.326
14.189	22.675	15.163	28.197	25.024	24.465	31.54	14.627	18.335	18.99	13.504	10.322
14.185	22.672	15.161	28.194	25.021	24.462	31.537	14.625	18.334	18.986	13.5	10.319
14.183	22.671	15.159	28.191	25.019	24.459	31.535	14.621	18.331	18.98	13.496	10.317
14.177	22.668	15.156	28.19	25.016	24.455	31.535	14.619	18.329	18.976	13.497	10.317
14.173	22.666	15.155	28.19	25.014	24.453	31.539	14.616	18.327	18.973	13.494	10.314
14.165	22.661	15.149	28.187	25.009	24.444	31.537	14.615	18.321	18.966	13.489	10.306
14.159	22.654	15.145	28.181	25	24.437	31.527	14.612	18.32	18.961	13.488	10.305
14.152	22.646	15.141	28.177	24.992	24.426	31.522	14.609	18.313	18.947	13.48	10.298
14.143	22.642	15.137	28.173	24.984	24.418	31.513	14.601	18.309	18.942	13.475	10.292
14.137	22.636	15.133	28.169	24.977	24.414	31.505	14.597	18.299	18.934	13.471	10.287
14.131	22.629	15.13	28.166	24.972	24.403	31.503	14.591	18.29	18.927	13.465	10.282
14.13	22.622	15.125	28.162	24.97	24.396	31.501	14.585	18.288	18.922	13.461	10.28
14.124	22.614	15.121	28.156	24.963	24.388	31.497	14.583	18.284	18.919	13.458	10.275
14.123	22.613	15.121	28.155	24.96	24.388	31.496	14.582	18.282	18.914	13.453	10.271
14.123	22.61	15.117	28.152	24.957	24.379	31.494	14.581	18.279	18.909	13.447	10.268
14.123	22.608	15.116	28.149	24.954	24.377	31.493	14.581	18.278	18.907	13.446	10.268
14.123	22.608	15.118	28.149	24.954	24.375	31.495	14.58	18.275	18.905	13.445	10.266
14.124	22.609	15.119	28.151	24.955	24.377	31.497	14.58	18.274	18.903	13.444	10.266
14.126	22.609	15.12	28.151	24.953	24.378	31.497	14.575	18.274	18.899	13.441	10.264
14.125	22.608	15.12	28.152	24.953	24.377	31.498	14.572	18.27	18.897	13.433	10.262
14.126	22.608	15.12	28.152	24.955	24.373	31.5	14.569	18.269	18.893	13.429	10.262
14.123	22.607	15.121	28.151	24.955	24.373	31.502	14.565	18.267	18.886	13.423	10.261
14.123	22.608	15.119	28.15	24.954	24.374	31.504	14.562	18.261	18.884	13.42	10.261
14.124	22.608	15.12	28.15	24.954	24.374	31.506	14.559	18.26	18.88	13.419	10.259
14.121	22.607	15.12	28.148	24.952	24.366	31.506	14.557	18.256	18.875	13.418	10.257
14.114	22.602	15.117	28.147	24.949	24.362	31.506	14.553	18.251	18.867	13.415	10.254
14.107	22.598	15.114	28.143	24.946	24.358	31.504	14.548	18.246	18.86	13.409	10.25
14.103	22.592	15.11	28.135	24.943	24.35	31.501	14.542	18.243	18.851	13.403	10.244
14.093	22.589	15.106	28.132	24.939	24.346	31.499	14.54	18.239	18.845	13.4	10.239
14.091	22.591	15.106	28.133	24.939	24.347	31.501	14.533	18.236	18.842	13.396	10.238
14.084	22.583	15.102	28.129	24.933	24.338	31.501	14.529	18.231	18.834	13.39	10.234
14.077	22.579	15.097	28.124	24.93	24.334	31.497	14.527	18.227	18.829	13.383	10.226
14.077	22.578	15.097	28.123	24.93	24.333	31.495	14.526	18.226	18.825	13.381	10.225
14.078	22.579	15.098	28.123	24.93	24.334	31.496	14.525	18.227	18.825	13.381	10.225
14.076	22.574	15.095	28.119	24.927	24.331	31.495	14.525	18.223	18.819	13.379	10.225
14.077	22.575	15.095	28.116	24.923	24.331	31.493	14.523	18.222	18.819	13.379	10.223
14.075	22.573	15.094	28.116	24.921	24.329	31.495	14.517	18.214	18.815	13.377	10.224
14.072	22.571	15.093	28.116	24.918	24.325	31.495	14.516	18.21	18.812	13.375	10.222
14.06	22.569	15.088	28.114	24.914	24.319	31.493	14.511	18.207	18.805	13.373	10.218
14.052	22.564	15.082	28.112	24.911	24.312	31.49	14.508	18.205	18.803	13.371	10.213
14.049	22.559	15.082	28.109	24.909	24.308	31.485	14.506	18.203	18.802	13.367	10.211
14.042	22.555	15.08	28.106	24.907	24.302	31.486	14.504	18.194	18.797	13.365	10.207
14.037	22.553	15.077	28.103	24.901	24.292	31.484	14.502	18.193	18.795	13.365	10.206
14.036	22.55	15.076	28.1	24.898	24.29	31.484	14.501	18.19	18.795	13.363	10.206
14.033	22.548	15.074	28.1	24.895	24.287	31.483	14.498	18.187	18.794	13.361	10.205
14.022	22.541	15.067	28.096	24.891	24.279	31.482	14.495	18.184	18.787	13.358	10.201
14.019	22.536	15.061	28.091	24.888	24.273	31.474	14.492	18.179	18.785	13.354	10.198
14.012	22.529	15.055	28.086	24.882	24.268	31.472	14.49	18.175	18.782	13.352	10.194
14	22.52	15.048	28.081	24.878	24.259	31.469	14.484	18.17	18.774	13.343	10.188
13.988	22.513	15.04	28.077	24.872	24.252	31.462	14.478	18.16	18.766	13.335	10.184
13.979	22.508	15.035	28.075	24.87	24.244	31.46	14.472	18.155	18.759	13.332	10.18
13.968	22.497	15.028	28.068	24.863	24.234	31.456	14.468	18.149	18.752	13.327	10.176
13.968	22.497	15.03	28.067	24.866	24.235	31.457	14.465	18.149	18.75	13.327	10.175
13.965	22.496	15.029	28.066	24.866	24.234	31.458	14.465	18.149	18.748	13.327	10.174
13.96	22.49	15.027	28.063	24.864	24.228	31.459	14.461	18.141	18.743	13.324	10.169
13.952	22.483	15.025	28.057	24.86	24.221	31.458	14.46	18.138	18.739	13.321	10.167
13.947	22.481	15.023	28.054	24.854	24.214	31.454	14.458	18.134	18.735	13.319	10.164
13.945	22.476	15.022	28.05	24.853	24.212	31.452	14.454	18.124	18.725	13.314	10.161
13.939	22.473	15.02	28.048	24.851	24.207	31.451	14.45	18.121	18.721	13.31	10.16
13.935	22.472	15.018	28.048	24.848	24.206	31.451	14.447	18.12	18.715	13.309	10.155
13.927	22.467	15.011	28.045	24.841	24.199	31.444	14.446	18.117	18.712	13.306	10.152
13.923	22.464	15.01	28.044	24.838	24.195	31.443	14.443	18.112	18.704	13.301	10.149
13.911	22.458	15	28.039	24.83	24.189	31.434	14.441	18.109	18.697	13.295	10.147
13.908	22.454	14.996	28.036	24.826	24.186	31.433	14.437	18.101	18.693	13.292	10.141
13.903	22.445	14.993	28.029	24.823	24.179	31.43	14.432	18.096	18.685	13.287	10.136
13.9	22.437	14.989	28.023	24.819	24.172	31.424	14.432	18.093	18.686	13.287	10.137
13.899	22.435	14.989	28.021	24.815	24.172	31.423	14.431	18.093	18.687	13.285	10.137
13.897	22.431	14.988	28.02	24.812	24.167	31.424	14.43	18.091	18.686	13.283	10.136
13.891	22.428	14.986	28.017	24.809	24.163	31.425	14.425	18.088	18.683	13.28	10.132
13.881	22.424	14.979	28.012	24.801	24.158	31.42	14.422	18.082	18.681	13.277	10.129
13.875	22.418	14.976	28.011	24.798	24.152	31.415	14.42	18.078	18.673	13.276	10.122
13.874	22.417	14.976	28.009	24.797	24.151	31.415	14.42	18.078	18.672	13.273	10.12
13.875	22.416	14.976	28.009	24.796	24.151	31.414	14.421	18.078	18.671	13.273	10.12
13.87	22.411	14.972	28.006	24.793	24.148	31.411	14.418	18.073	18.667	13.268	10.118
13.869	22.407	14.971	28.004	24.792	24.145	31.41	14.418	18.072	18.664	13.268	10.116
13.87	22.408	14.972	28.004	24.793	24.146	31.413	14.418	18.072	18.664	13.268	10.117
13.872	22.409	14.973	28.006	24.796	24.148	31.415	14.419	18.073	18.665	13.269	10.117
13.873	22.41	14.974	28.009	24.799	24.151	31.419	14.419	18.075	18.667	13.27	10.118
13.874	22.411	14.975	28.01	24.8	24.152	31.42	14.419	18.076	18.666	13.27	10.118
13.876	22.412	14.977	28.013	24.803	24.154	31.422	14.419	18.077	18.666	13.271	10.118
13.878	22.414	14.979	28.017	24.806	24.157	31.429	14.419	18.078	18.668	13.272	10.119
13.879	22.416	14.981	28.022	24.809	24.159	31.434	14.42	18.08	18.67	13.273	10.119
13.881	22.417	14.983	28.026	24.811	24.162	31.438	14.421	18.082	18.671	13.274	10.12
13.883	22.418	14.985	28.029	24.814	24.165	31.442	14.422	18.083	18.673	13.275	10.121
13.884	22.419	14.986	28.03	24.816	24.167	31.444	14.423	18.085	18.675	13.275	10.122
13.886	22.418	14.987	28.031	24.817	24.169	31.443	14.424	18.086	18.675	13.276	10.123
13.887	22.419	14.988	28.031	24.817	24.17	31.442	14.422	18.086	18.673	13.275	10.122
13.887	22.416	14.987	28.03	24.816	24.168	31.44	14.421	18.086	18.669	13.274	10.122
13.886	22.414	14.987	28.028	24.815	24.167	31.438	14.421	18.082	18.666	13.273	10.122
13.884	22.412	14.985	28.026	24.811	24.163	31.431	14.418	18.08	18.661	13.271	10.121
13.883	22.411	14.984	28.027	24.811	24.163	31.433	14.414	18.078	18.66	13.269	10.119
13.877	22.409	14.983	28.024	24.807	24.161	31.427	14.413	18.076	18.656	13.267	10.116
13.866	22.405	14.979	28.023	24.806	24.155	31.427	14.408	18.07	18.651	13.264	10.115
13.862	22.4	14.976	28.019	24.802	24.15	31.422	14.406	18.066	18.649	13.262	10.114
13.855	22.397	14.972	28.017	24.8	24.148	31.419	14.403	18.065	18.645	13.259	10.111
13.845	22.387	14.966	28.012	24.793	24.139	31.409	14.399	18.062	18.638	13.256	10.107
13.834	22.381	14.961	28.006	24.784	24.128	31.399	14.396	18.058	18.632	13.252	10.102
13.828	22.377	14.957	28.004	24.784	24.12	31.399	14.387	18.053	18.626	13.246	10.1
13.821	22.374	14.954	28.003	24.782	24.119	31.399	14.385	18.05	18.622	13.245	10.099
13.811	22.368	14.953	27.995	24.777	24.116	31.392	14.382	18.044	18.615	13.241	10.097
13.809	22.366	14.952	27.994	24.775	24.114	31.393	14.38	18.044	18.613	13.241	10.096
13.803	22.358	14.948	27.992	24.77	24.108	31.385	14.375	18.039	18.607	13.234	10.091
13.796	22.351	14.942	27.989	24.765	24.097	31.38	14.371	18.033	18.602	13.23	10.085
13.796	22.35	14.942	27.988	24.763	24.097	31.379	14.368	18.029	18.597	13.228	10.082
13.795	22.35	14.942	27.989	24.762	24.097	31.378	14.366	18.027	18.594	13.227	10.08
13.784	22.343	14.936	27.982	24.752	24.081	31.37	14.362	18.024	18.587	13.221	10.075
13.777	22.337	14.929	27.979	24.742	24.075	31.363	14.357	18.019	18.579	13.214	10.07
13.777	22.333	14.928	27.972	24.741	24.072	31.358	14.356	18.015	18.573	13.211	10.07
13.774	22.33	14.927	27.969	24.739	24.067	31.357	14.352	18.01	18.568	13.208	10.067
13.77	22.327	14.925	27.968	24.736	24.063	31.354	14.349	18.006	18.564	13.205	10.064
13.765	22.321	14.918	27.965	24.731	24.057	31.353	14.347	18.004	18.56	13.2	10.063
13.752	22.315	14.91	27.961	24.722	24.05	31.349	14.346	17.998	18.555	13.2	10.06
13.745	22.31	14.908	27.955	24.721	24.045	31.343	14.341	17.994	18.545	13.191	10.055
13.736	22.306	14.905	27.952	24.715	24.04	31.339	14.339	17.99	18.541	13.189	10.051
13.728	22.3	14.902	27.946	24.711	24.035	31.337	14.337	17.985	18.531	13.186	10.05
13.721	22.295	14.896	27.942	24.705	24.027	31.333	14.335	17.983	18.525	13.181	10.044
13.718	22.284	14.894	27.935	24.696	24.018	31.328	14.329	17.982	18.52	13.179	10.042
13.718	22.283	14.894	27.933	24.696	24.017	31.328	14.329	17.982	18.52	13.178	10.041
13.72	22.283	14.894	27.934	24.697	24.016	31.329	14.328	17.98	18.519	13.179	10.04
13.717	22.282	14.895	27.935	24.696	24.014	31.33	14.326	17.98	18.52	13.179	10.04
13.715	22.28	14.89	27.934	24.69	24.011	31.325	14.325	17.978	18.516	13.177	10.037
13.715	22.278	14.891	27.932	24.689	24.009	31.323	14.322	17.978	18.514	13.176	10.037
13.713	22.278	14.89	27.931	24.684	24.006	31.319	14.32	17.975	18.511	13.171	10.032
13.71	22.271	14.888	27.927	24.683	24.004	31.316	14.317	17.974	18.509	13.169	10.03
13.711	22.268	14.888	27.928	24.684	24.001	31.314	14.313	17.973	18.505	13.167	10.031
13.708	22.261	14.885	27.926	24.681	23.998	31.309	14.309	17.968	18.497	13.163	10.028
13.704	22.256	14.88	27.921	24.676	23.991	31.304	14.308	17.964	18.493	13.161	10.026
13.699	22.253	14.877	27.919	24.673	23.985	31.302	14.305	17.96	18.491	13.159	10.022
13.694	22.248	14.876	27.915	24.668	23.981	31.303	14.303	17.954	18.484	13.157	10.018
13.689	22.243	14.873	27.914	24.665	23.976	31.301	14.302	17.948	18.48	13.157	10.014
13.687	22.239	14.871	27.912	24.663	23.974	31.296	14.301	17.946	18.477	13.156	10.013
13.681	22.236	14.866	27.91	24.658	23.971	31.292	14.3	17.944	18.474	13.153	10.011
13.667	22.231	14.859	27.906	24.652	23.965	31.289	14.299	17.941	18.47	13.149	10.008
13.663	22.226	14.855	27.903	24.649	23.959	31.289	14.296	17.934	18.465	13.148	10.005
13.654	22.221	14.847	27.899	24.638	23.953	31.282	14.296	17.932	18.459	13.145	10.001
13.652	22.216	14.848	27.892	24.633	23.947	31.279	14.293	17.928	18.454	13.141	9.9981
13.645	22.211	14.845	27.888	24.631	23.945	31.279	14.291	17.924	18.452	13.139	9.9965
13.642	22.206	14.843	27.886	24.629	23.938	31.278	14.29	17.922	18.446	13.138	9.9951
13.636	22.203	14.839	27.884	24.623	23.933	31.276	14.288	17.92	18.442	13.136	9.9917
13.631	22.199	14.837	27.878	24.62	23.925	31.269	14.284	17.914	18.432	13.131	9.9846
13.623	22.187	14.832	27.873	24.614	23.915	31.265	14.277	17.905	18.427	13.124	9.9814
13.61	22.178	14.824	27.867	24.607	23.906	31.259	14.274	17.901	18.419	13.121	9.978
13.605	22.175	14.822	27.864	24.606	23.903	31.258	14.273	17.901	18.416	13.119	9.9773
13.602	22.171	14.821	27.862	24.605	23.901	31.26	14.271	17.898	18.415	13.118	9.9766
13.596	22.167	14.816	27.857	24.602	23.895	31.258	14.269	17.897	18.413	13.117	9.9771
13.595	22.167	14.816	27.859	24.603	23.895	31.258	14.268	17.897	18.413	13.114	9.9758
13.591	22.166	14.815	27.858	24.602	23.891	31.255	14.268	17.897	18.411	13.112	9.9726
13.589	22.163	14.815	27.852	24.602	23.889	31.251	14.267	17.898	18.408	13.109	9.9701
13.592	22.164	14.817	27.854	24.605	23.892	31.255	14.267	17.899	18.409	13.11	9.9692
13.593	22.165	14.819	27.856	24.608	23.895	31.26	14.268	17.899	18.41	13.109	9.9696
13.595	22.167	14.821	27.857	24.61	23.898	31.265	14.269	17.9	18.411	13.109	9.9703
13.598	22.169	14.823	27.858	24.612	23.9	31.269	14.27	17.902	18.412	13.11	9.9711
13.6	22.171	14.825	27.86	24.613	23.902	31.271	14.271	17.903	18.413	13.111	9.9716
13.601	22.172	14.826	27.859	24.614	23.902	31.272	14.269	17.903	18.413	13.111	9.9714
13.602	22.173	14.827	27.859	24.616	23.904	31.272	14.269	17.903	18.414	13.112	9.9717
13.604	22.174	14.829	27.862	24.617	23.906	31.274	14.27	17.905	18.415	13.112	9.9724
13.606	22.176	14.831	27.865	24.62	23.909	31.279	14.271	17.906	18.417	13.113	9.973
13.608	22.178	14.833	27.867	24.622	23.912	31.284	14.272	17.907	18.418	13.113	9.9737
13.61	22.18	14.835	27.869	24.624	23.915	31.288	14.273	17.908	18.419	13.114	9.9744
13.611	22.181	14.837	27.871	24.626	23.918	31.292	14.273	17.909	18.42	13.114	9.9749
13.614	22.183	14.839	27.873	24.628	23.92	31.295	14.274	17.91	18.422	13.115	9.9755
13.615	22.185	14.841	27.876	24.63	23.922	31.297	14.275	17.912	18.423	13.115	9.9761
13.618	22.187	14.844	27.879	24.632	23.925	31.3	14.276	17.914	18.425	13.116	9.977
13.62	22.188	14.846	27.882	24.634	23.928	31.303	14.277	17.915	18.427	13.117	9.9778
13.623	22.19	14.848	27.885	24.635	23.931	31.306	14.278	17.916	18.429	13.117	9.9784
13.624	22.191	14.849	27.886	24.637	23.933	31.307	14.278	17.917	18.429	13.117	9.979
13.625	22.191	14.849	27.887	24.639	23.934	31.307	14.278	17.916	18.429	13.116	9.9789
13.626	22.192	14.851	27.888	24.641	23.935	31.307	14.278	17.916	18.427	13.115	9.9787
13.628	22.194	14.852	27.89	24.642	23.936	31.31	14.278	17.916	18.426	13.115	9.9792
13.629	22.195	14.853	27.891	24.644	23.937	31.312	14.278	17.917	18.427	13.115	9.9793
13.63	22.196	14.855	27.893	24.646	23.939	31.314	14.278	17.918	18.428	13.115	9.9799
13.632	22.198	14.857	27.896	24.647	23.942	31.317	14.279	17.92	18.43	13.116	9.9806
13.633	22.2	14.859	27.898	24.648	23.945	31.319	14.28	17.921	18.432	13.117	9.9813
13.635	22.201	14.86	27.9	24.649	23.948	31.321	14.28	17.922	18.433	13.117	9.9818
13.636	22.203	14.862	27.902	24.651	23.95	31.325	14.281	17.923	18.434	13.117	9.9816
13.638	22.204	14.864	27.905	24.653	23.952	31.326	14.281	17.922	18.435	13.117	9.9821
13.639	22.206	14.866	27.906	24.655	23.954	31.33	14.282	17.923	18.436	13.118	9.9826
13.641	22.208	14.867	27.908	24.657	23.956	31.334	14.282	17.924	18.436	13.118	9.9827
13.643	22.21	14.87	27.909	24.66	23.959	31.338	14.283	17.925	18.438	13.119	9.9835
13.645	22.211	14.872	27.911	24.662	23.962	31.343	14.284	17.926	18.439	13.119	9.9842
13.646	22.214	14.874	27.912	24.664	23.964	31.347	14.285	17.927	18.44	13.12	9.9848
13.648	22.215	14.875	27.913	24.665	23.966	31.349	14.285	17.928	18.441	13.12	9.9853
13.65	22.216	14.877	27.915	24.667	23.969	31.355	14.286	17.929	18.442	13.121	9.9859
13.651	22.218	14.879	27.917	24.669	23.971	31.359	14.286	17.931	18.444	13.121	9.9865
13.653	22.22	14.881	27.919	24.672	23.975	31.364	14.287	17.932	18.445	13.122	9.9872
13.656	22.221	14.884	27.922	24.674	23.977	31.369	14.288	17.933	18.448	13.123	9.988
13.658	22.223	14.885	27.924	24.675	23.98	31.372	14.289	17.934	18.449	13.123	9.9886
13.66	22.224	14.887	27.927	24.678	23.983	31.377	14.29	17.936	18.451	13.124	9.9895
13.662	22.225	14.888	27.928	24.68	23.984	31.378	14.29	17.937	18.452	13.123	9.9902
13.663	22.225	14.888	27.929	24.682	23.985	31.379	14.289	17.938	18.451	13.123	9.99
13.664	22.226	14.889	27.93	24.683	23.986	31.382	14.289	17.938	18.452	13.123	9.9905
13.665	22.225	14.889	27.93	24.683	23.986	31.384	14.288	17.937	18.453	13.123	9.9899
13.666	22.223	14.889	27.93	24.685	23.985	31.386	14.287	17.934	18.451	13.12	9.9888
13.665	22.222	14.89	27.93	24.685	23.983	31.387	14.285	17.935	18.451	13.118	9.9886
13.665	22.223	14.891	27.931	24.687	23.985	31.389	14.282	17.931	18.447	13.117	9.9877
13.664	22.222	14.89	27.932	24.684	23.984	31.388	14.279	17.928	18.444	13.117	9.9872
13.664	22.221	14.889	27.932	24.683	23.983	31.382	14.278	17.927	18.442	13.115	9.9861
13.66	22.218	14.888	27.932	24.683	23.979	31.382	14.275	17.922	18.442	13.111	9.9856
13.66	22.219	14.889	27.933	24.683	23.98	31.382	14.275	17.922	18.442	13.111	9.9851
13.657	22.218	14.89	27.933	24.682	23.981	31.382	14.273	17.921	18.44	13.109	9.9841
13.655	22.217	14.89	27.932	24.681	23.98	31.38	14.271	17.921	18.438	13.107	9.9834
13.654	22.217	14.89	27.932	24.678	23.981	31.381	14.268	17.919	18.437	13.107	9.9813
13.655	22.217	14.891	27.932	24.679	23.981	31.382	14.264	17.917	18.435	13.1	9.9812
13.653	22.216	14.891	27.931	24.679	23.981	31.377	14.262	17.916	18.432	13.092	9.9806
13.654	22.217	14.892	27.931	24.681	23.982	31.379	14.261	17.916	18.431	13.092	9.981
13.654	22.216	14.893	27.931	24.682	23.981	31.378	14.26	17.916	18.43	13.091	9.9792
13.654	22.216	14.894	27.93	24.682	23.979	31.38	14.257	17.915	18.429	13.09	9.9774
13.653	22.215	14.894	27.93	24.682	23.979	31.381	14.257	17.913	18.428	13.09	9.9753
13.647	22.213	14.89	27.928	24.676	23.972	31.378	14.255	17.911	18.423	13.085	9.973
13.646	22.211	14.889	27.929	24.676	23.969	31.38	14.252	17.906	18.423	13.084	9.9711
13.642	22.207	14.888	27.928	24.672	23.964	31.379	14.251	17.905	18.423	13.083	9.9703
13.638	22.203	14.885	27.928	24.668	23.962	31.378	14.25	17.904	18.42	13.083	9.9686
13.624	22.198	14.876	27.924	24.663	23.953	31.374	14.247	17.9	18.419	13.079	9.9646
13.613	22.192	14.873	27.918	24.659	23.946	31.367	14.246	17.896	18.413	13.076	9.9625
13.61	22.184	14.867	27.912	24.653	23.936	31.363	14.241	17.891	18.41	13.072	9.9573
13.607	22.181	14.865	27.911	24.651	23.931	31.358	14.239	17.885	18.406	13.071	9.956
13.602	22.177	14.86	27.908	24.646	23.928	31.354	14.237	17.884	18.402	13.071	9.9529
13.588	22.17	14.854	27.906	24.639	23.919	31.346	14.232	17.877	18.391	13.068	9.9477
13.577	22.16	14.849	27.898	24.632	23.911	31.34	14.223	17.872	18.387	13.062	9.9431
13.571	22.152	14.846	27.893	24.626	23.904	31.339	14.219	17.866	18.384	13.059	9.9421
13.57	22.151	14.845	27.891	24.623	23.903	31.338	14.215	17.861	18.378	13.058	9.9393
13.564	22.148	14.842	27.89	24.619	23.899	31.336	14.212	17.858	18.374	13.056	9.9364
13.554	22.142	14.836	27.886	24.609	23.891	31.326	14.208	17.854	18.365	13.053	9.9298
13.552	22.14	14.833	27.884	24.606	23.886	31.325	14.206	17.854	18.362	13.053	9.9297
13.549	22.137	14.83	27.88	24.601	23.881	31.323	14.202	17.847	18.358	13.048	9.9295
13.538	22.13	14.825	27.875	24.594	23.872	31.317	14.198	17.842	18.353	13.043	9.9279
13.528	22.124	14.817	27.873	24.584	23.866	31.312	14.196	17.838	18.347	13.039	9.9196
13.525	22.122	14.816	27.87	24.58	23.862	31.31	14.196	17.837	18.346	13.037	9.9173
13.526	22.123	14.817	27.87	24.581	23.863	31.311	14.195	17.838	18.344	13.036	9.9178
13.519	22.119	14.811	27.866	24.577	23.856	31.307	14.192	17.833	18.34	13.034	9.9146
13.518	22.113	14.81	27.864	24.576	23.848	31.307	14.188	17.829	18.337	13.03	9.9133
13.511	22.108	14.805	27.858	24.569	23.841	31.302	14.188	17.827	18.335	13.029	9.9118
13.508	22.103	14.804	27.855	24.567	23.834	31.302	14.185	17.822	18.333	13.027	9.9107
13.508	22.102	14.804	27.849	24.566	23.83	31.297	14.182	17.822	18.331	13.027	9.9111
13.509	22.102	14.805	27.847	24.568	23.83	31.297	14.182	17.821	18.33	13.024	9.9116
13.509	22.101	14.806	27.846	24.569	23.829	31.298	14.181	17.82	18.331	13.022	9.912
13.51	22.102	14.807	27.847	24.57	23.83	31.298	14.182	17.821	18.332	13.023	9.9125
13.508	22.102	14.808	27.844	24.571	23.831	31.294	14.181	17.822	18.33	13.021	9.913
13.507	22.102	14.808	27.84	24.572	23.828	31.291	14.181	17.822	18.331	13.022	9.9135
13.508	22.102	14.808	27.84	24.573	23.828	31.292	14.181	17.823	18.331	13.021	9.9138
13.506	22.1	14.807	27.834	24.574	23.822	31.293	14.179	17.823	18.329	13.017	9.9143
13.506	22.098	14.807	27.831	24.574	23.818	31.281	14.177	17.822	18.329	13.014	9.9148
13.505	22.096	14.806	27.824	24.574	23.812	31.274	14.176	17.821	18.328	13.013	9.9139
13.506	22.096	14.807	27.824	24.575	23.812	31.276	14.174	17.821	18.328	13.01	9.9143
13.504	22.096	14.806	27.822	24.574	23.809	31.276	14.173	17.821	18.327	13.008	9.9134
13.504	22.096	14.807	27.821	24.574	23.808	31.275	14.17	17.821	18.323	13.003	9.9133
13.502	22.096	14.807	27.821	24.575	23.809	31.277	14.168	17.82	18.32	13	9.9109
13.496	22.096	14.806	27.818	24.574	23.804	31.275	14.161	17.816	18.314	12.992	9.9054
13.496	22.096	14.806	27.818	24.575	23.804	31.277	14.159	17.816	18.313	12.992	9.9058
13.497	22.097	14.807	27.818	24.576	23.805	31.279	14.156	17.815	18.313	12.991	9.9055
13.495	22.095	14.806	27.813	24.577	23.804	31.279	14.155	17.813	18.31	12.986	9.9051
13.494	22.095	14.806	27.812	24.578	23.803	31.281	14.152	17.811	18.306	12.985	9.9025
13.495	22.095	14.807	27.812	24.579	23.803	31.282	14.149	17.81	18.301	12.98	9.9002
13.497	22.095	14.808	27.813	24.581	23.804	31.284	14.146	17.809	18.299	12.978	9.9002
13.499	22.097	14.81	27.818	24.583	23.808	31.288	14.147	17.811	18.301	12.979	9.9014
13.502	22.097	14.81	27.819	24.585	23.809	31.289	14.147	17.813	18.301	12.98	9.9021
13.504	22.097	14.811	27.82	24.587	23.81	31.29	14.148	17.814	18.302	12.98	9.9028
13.507	22.098	14.812	27.823	24.589	23.812	31.292	14.149	17.816	18.303	12.981	9.9039
13.509	22.1	14.814	27.827	24.592	23.816	31.296	14.15	17.818	18.305	12.982	9.905
13.512	22.102	14.817	27.83	24.595	23.82	31.301	14.151	17.82	18.308	12.984	9.9063
13.514	22.105	14.819	27.834	24.597	23.822	31.305	14.153	17.822	18.31	12.985	9.9076
13.516	22.107	14.821	27.836	24.6	23.825	31.308	14.154	17.824	18.312	12.987	9.9088
13.519	22.109	14.824	27.84	24.603	23.828	31.312	14.155	17.826	18.314	12.988	9.9098
13.52	22.111	14.827	27.844	24.606	23.83	31.317	14.157	17.828	18.317	12.99	9.911
13.522	22.113	14.829	27.847	24.608	23.833	31.321	14.158	17.83	18.319	12.991	9.9122
13.524	22.115	14.831	27.85	24.611	23.835	31.325	14.159	17.833	18.321	12.992	9.9133
13.526	22.118	14.833	27.853	24.614	23.837	31.328	14.161	17.834	18.323	12.993	9.9144
13.528	22.12	14.835	27.856	24.617	23.84	31.332	14.162	17.836	18.325	12.994	9.9155
13.53	22.122	14.837	27.858	24.619	23.842	31.335	14.163	17.838	18.327	12.995	9.9167
13.532	22.123	14.839	27.862	24.622	23.845	31.339	14.165	17.84	18.329	12.997	9.9179
13.535	22.124	14.841	27.864	24.624	23.847	31.342	14.166	17.842	18.331	12.998	9.9191
13.537	22.124	14.843	27.867	24.627	23.849	31.345	14.167	17.844	18.333	13	9.9202
13.54	22.126	14.844	27.869	24.63	23.851	31.347	14.168	17.846	18.336	13.001	9.9215
13.543	22.127	14.846	27.87	24.632	23.853	31.35	14.169	17.848	18.338	13.003	9.9227
13.545	22.129	14.848	27.873	24.635	23.856	31.354	14.171	17.85	18.34	13.004	9.924
13.546	22.13	14.85	27.875	24.636	23.857	31.355	14.172	17.851	18.341	13.005	9.9247
13.545	22.13	14.851	27.875	24.636	23.855	31.352	14.171	17.852	18.339	13.005	9.9253
13.545	22.127	14.852	27.873	24.636	23.855	31.35	14.171	17.852	18.338	13.006	9.925
13.544	22.128	14.852	27.873	24.637	23.854	31.351	14.17	17.852	18.335	13.006	9.9256
13.542	22.127	14.852	27.872	24.635	23.85	31.352	14.17	17.853	18.334	13.006	9.9257
13.539	22.124	14.852	27.871	24.636	23.85	31.348	14.17	17.853	18.334	13.005	9.9257
13.536	22.121	14.851	27.869	24.635	23.848	31.346	14.169	17.85	18.332	13.004	9.9256
13.533	22.12	14.851	27.865	24.633	23.846	31.344	14.167	17.848	18.328	13.003	9.9245
13.534	22.12	14.853	27.867	24.635	23.846	31.345	14.168	17.849	18.329	13.003	9.9254
13.534	22.118	14.853	27.869	24.635	23.846	31.346	14.169	17.851	18.33	13.004	9.9262
13.533	22.115	14.855	27.871	24.636	23.845	31.344	14.169	17.852	18.331	13.005	9.9268
13.534	22.114	14.856	27.872	24.637	23.846	31.345	14.169	17.851	18.328	13.004	9.9275
13.532	22.113	14.855	27.871	24.636	23.844	31.346	14.17	17.85	18.325	13.004	9.9282
13.534	22.112	14.856	27.873	24.638	23.845	31.346	14.17	17.851	18.325	13.005	9.9289
13.534	22.113	14.857	27.874	24.637	23.845	31.346	14.17	17.851	18.324	13.004	9.929
13.529	22.112	14.856	27.875	24.635	23.843	31.346	14.17	17.851	18.324	13.003	9.9285
13.53	22.113	14.857	27.878	24.638	23.845	31.348	14.171	17.852	18.326	13.004	9.9292
13.532	22.113	14.859	27.881	24.638	23.847	31.348	14.172	17.854	18.326	13.005	9.9302
13.534	22.115	14.86	27.885	24.641	23.849	31.35	14.173	17.856	18.328	13.006	9.9313
13.536	22.116	14.862	27.888	24.644	23.852	31.352	14.174	17.858	18.33	13.007	9.9324
13.536	22.117	14.864	27.888	24.646	23.853	31.354	14.173	17.858	18.33	13.008	9.9331
13.536	22.118	14.865	27.887	24.647	23.853	31.353	14.171	17.859	18.326	13.008	9.9337
13.531	22.117	14.865	27.886	24.645	23.852	31.352	14.171	17.858	18.323	13.007	9.9343
13.531	22.117	14.865	27.888	24.647	23.852	31.351	14.171	17.857	18.322	13.007	9.9335
13.531	22.115	14.866	27.888	24.648	23.853	31.347	14.172	17.857	18.321	13.007	9.9337
13.529	22.114	14.865	27.888	24.646	23.852	31.348	14.172	17.856	18.321	13.007	9.9329
13.527	22.114	14.865	27.887	24.644	23.852	31.347	14.172	17.857	18.321	13.007	9.9326
13.522	22.112	14.863	27.884	24.642	23.849	31.345	14.172	17.855	18.319	13.007	9.9314
13.514	22.108	14.859	27.882	24.638	23.843	31.34	14.17	17.852	18.314	13.003	9.9306
13.507	22.102	14.855	27.879	24.633	23.842	31.334	14.167	17.847	18.31	13.002	9.9289
13.501	22.099	14.851	27.877	24.632	23.838	31.332	14.166	17.848	18.311	13.001	9.9278
13.495	22.096	14.848	27.875	24.629	23.833	31.329	14.162	17.845	18.306	12.999	9.9258
13.491	22.091	14.845	27.873	24.626	23.824	31.327	14.16	17.84	18.303	12.999	9.9226
13.486	22.089	14.842	27.872	24.622	23.82	31.323	14.158	17.838	18.301	12.997	9.9208
13.476	22.082	14.837	27.867	24.619	23.813	31.32	14.153	17.836	18.297	12.992	9.9197
13.469	22.076	14.829	27.862	24.615	23.807	31.317	14.152	17.833	18.292	12.991	9.9154
13.464	22.07	14.827	27.858	24.611	23.799	31.316	14.147	17.829	18.289	12.988	9.9128
13.458	22.067	14.822	27.857	24.605	23.793	31.313	14.145	17.825	18.286	12.985	9.9105
13.449	22.061	14.817	27.855	24.601	23.786	31.313	14.142	17.82	18.282	12.984	9.9053
13.437	22.053	14.811	27.849	24.592	23.778	31.306	14.139	17.813	18.272	12.98	9.9004
13.437	22.049	14.81	27.848	24.591	23.777	31.302	14.138	17.813	18.271	12.979	9.9004
13.431	22.043	14.808	27.843	24.587	23.771	31.293	14.136	17.812	18.268	12.976	9.8983
13.424	22.038	14.807	27.838	24.582	23.767	31.29	14.134	17.808	18.266	12.975	9.8972
13.42	22.037	14.807	27.838	24.582	23.766	31.29	14.132	17.804	18.262	12.973	9.8955
13.417	22.036	14.806	27.839	24.579	23.76	31.289	14.132	17.803	18.26	12.973	9.8941
13.41	22.03	14.802	27.836	24.571	23.754	31.284	14.13	17.799	18.257	12.969	9.893
13.407	22.03	14.803	27.836	24.57	23.752	31.284	14.129	17.798	18.256	12.968	9.8918
13.399	22.023	14.796	27.831	24.564	23.743	31.278	14.125	17.791	18.246	12.966	9.8875
13.395	22.019	14.796	27.831	24.561	23.742	31.279	14.125	17.788	18.244	12.966	9.888
13.388	22.014	14.793	27.826	24.555	23.738	31.271	14.123	17.787	18.241	12.965	9.8872
13.377	22.007	14.789	27.823	24.549	23.729	31.268	14.12	17.784	18.237	12.963	9.8833
13.371	22.003	14.785	27.821	24.544	23.723	31.263	14.12	17.78	18.231	12.963	9.8811
13.363	21.998	14.782	27.811	24.534	23.715	31.258	14.115	17.774	18.225	12.958	9.8762
13.358	21.995	14.78	27.81	24.532	23.713	31.256	14.112	17.769	18.22	12.955	9.8743
13.354	21.992	14.775	27.807	24.528	23.709	31.256	14.11	17.766	18.215	12.954	9.8739
13.353	21.988	14.774	27.804	24.526	23.706	31.254	14.108	17.763	18.214	12.952	9.8727
13.339	21.982	14.769	27.801	24.519	23.698	31.249	14.103	17.759	18.207	12.946	9.8693
13.331	21.973	14.764	27.798	24.508	23.691	31.242	14.097	17.753	18.199	12.939	9.8623
13.323	21.966	14.759	27.796	24.504	23.679	31.24	14.092	17.745	18.197	12.936	9.8604
13.317	21.96	14.755	27.79	24.499	23.673	31.234	14.089	17.738	18.191	12.934	9.8567
13.307	21.956	14.749	27.787	24.493	23.664	31.233	14.082	17.728	18.185	12.93	9.8516
13.303	21.95	14.745	27.783	24.488	23.661	31.226	14.079	17.726	18.183	12.927	9.8492
13.292	21.943	14.742	27.778	24.485	23.65	31.224	14.071	17.722	18.178	12.922	9.8464
13.286	21.939	14.74	27.776	24.482	23.646	31.222	14.067	17.721	18.172	12.917	9.8455
13.284	21.936	14.736	27.773	24.478	23.643	31.222	14.062	17.719	18.17	12.915	9.8438
13.281	21.936	14.734	27.774	24.478	23.643	31.22	14.061	17.719	18.168	12.914	9.8428
13.278	21.933	14.733	27.772	24.476	23.64	31.221	14.061	17.718	18.169	12.914	9.8426
13.276	21.931	14.733	27.772	24.474	23.637	31.218	14.06	17.718	18.168	12.914	9.8422
13.274	21.927	14.727	27.77	24.471	23.633	31.217	14.058	17.717	18.159	12.911	9.8402
13.271	21.924	14.725	27.769	24.469	23.627	31.215	14.056	17.713	18.155	12.91	9.8376
13.267	21.915	14.722	27.765	24.462	23.619	31.21	14.054	17.705	18.151	12.906	9.8349
13.259	21.909	14.716	27.76	24.454	23.608	31.205	14.05	17.702	18.146	12.902	9.8291
13.253	21.899	14.711	27.754	24.447	23.597	31.2	14.044	17.694	18.139	12.898	9.8267
13.248	21.891	14.705	27.752	24.441	23.587	31.197	14.039	17.689	18.131	12.895	9.8222
13.243	21.884	14.701	27.749	24.431	23.585	31.191	14.034	17.687	18.125	12.891	9.8176
13.24	21.88	14.699	27.744	24.428	23.579	31.19	14.029	17.679	18.118	12.887	9.8129
13.236	21.875	14.695	27.742	24.423	23.573	31.187	14.025	17.675	18.115	12.884	9.8102
13.234	21.871	14.692	27.739	24.419	23.566	31.184	14.018	17.673	18.111	12.881	9.8084
13.227	21.865	14.688	27.735	24.416	23.557	31.181	14.011	17.666	18.104	12.876	9.8048
13.221	21.86	14.685	27.733	24.411	23.551	31.176	14.008	17.658	18.097	12.874	9.7996
13.216	21.854	14.681	27.73	24.405	23.542	31.171	14.003	17.653	18.088	12.871	9.7951
13.212	21.85	14.68	27.728	24.405	23.539	31.172	14	17.65	18.084	12.868	9.7938
13.21	21.846	14.678	27.727	24.403	23.537	31.172	13.998	17.649	18.082	12.866	9.7925
13.2	21.839	14.669	27.722	24.398	23.529	31.167	13.996	17.644	18.074	12.863	9.7881
13.197	21.832	14.665	27.717	24.392	23.522	31.163	13.986	17.636	18.061	12.857	9.7791
13.187	21.822	14.66	27.712	24.385	23.512	31.156	13.976	17.629	18.047	12.853	9.7706
13.182	21.82	14.656	27.706	24.378	23.503	31.151	13.974	17.626	18.04	12.852	9.7663
13.177	21.817	14.652	27.704	24.375	23.5	31.149	13.969	17.623	18.033	12.848	9.7631
13.175	21.815	14.651	27.702	24.374	23.499	31.15	13.967	17.618	18.03	12.846	9.7597
13.168	21.812	14.648	27.7	24.372	23.496	31.147	13.96	17.613	18.024	12.841	9.7539
13.164	21.81	14.647	27.7	24.372	23.494	31.145	13.958	17.612	18.021	12.839	9.7524
13.156	21.804	14.644	27.696	24.369	23.485	31.144	13.955	17.608	18.016	12.835	9.7487
13.148	21.8	14.64	27.693	24.366	23.471	31.143	13.953	17.601	18.013	12.832	9.7441
13.144	21.797	14.635	27.689	24.359	23.464	31.137	13.951	17.6	18.007	12.829	9.7429
13.142	21.793	14.633	27.687	24.356	23.461	31.133	13.947	17.598	18.002	12.829	9.7384
13.138	21.788	14.631	27.685	24.35	23.456	31.126	13.947	17.596	17.997	12.829	9.7368
13.136	21.785	14.629	27.681	24.346	23.451	31.124	13.944	17.591	17.992	12.826	9.7325
13.129	21.781	14.626	27.678	24.34	23.446	31.121	13.942	17.588	17.989	12.821	9.729
13.121	21.777	14.621	27.676	24.334	23.441	31.118	13.94	17.583	17.985	12.818	9.7248
13.119	21.775	14.618	27.674	24.331	23.436	31.116	13.939	17.579	17.98	12.814	9.722
13.117	21.773	14.617	27.674	24.33	23.434	31.12	13.936	17.575	17.975	12.812	9.7191
13.112	21.771	14.614	27.672	24.327	23.432	31.118	13.936	17.574	17.972	12.813	9.7161
13.109	21.769	14.612	27.67	24.325	23.43	31.118	13.934	17.572	17.967	12.81	9.7137
13.103	21.762	14.61	27.669	24.323	23.423	31.119	13.931	17.568	17.965	12.805	9.712
13.101	21.758	14.608	27.669	24.322	23.421	31.117	13.928	17.566	17.963	12.804	9.7095
13.098	21.755	14.603	27.666	24.319	23.418	31.111	13.926	17.564	17.954	12.803	9.7081
13.093	21.752	14.6	27.664	24.311	23.415	31.108	13.926	17.564	17.953	12.803	9.7076
13.092	21.747	14.599	27.661	24.309	23.409	31.107	13.924	17.56	17.95	12.799	9.7058
13.086	21.745	14.595	27.66	24.306	23.406	31.107	13.921	17.556	17.946	12.797	9.7033
13.081	21.743	14.593	27.658	24.304	23.404	31.106	13.92	17.554	17.942	12.794	9.7031
13.079	21.744	14.592	27.658	24.305	23.403	31.109	13.914	17.553	17.94	12.789	9.7012
13.077	21.743	14.59	27.657	24.303	23.403	31.107	13.914	17.553	17.94	12.789	9.6996
13.078	21.743	14.592	27.656	24.303	23.402	31.106	13.913	17.553	17.939	12.789	9.6987
13.076	21.744	14.593	27.657	24.304	23.401	31.107	13.912	17.553	17.939	12.789	9.698
13.078	21.745	14.594	27.659	24.307	23.403	31.109	13.913	17.554	17.94	12.79	9.6981
13.079	21.747	14.595	27.66	24.307	23.404	31.11	13.914	17.555	17.941	12.79	9.6985
13.08	21.749	14.597	27.661	24.308	23.406	31.111	13.915	17.557	17.942	12.791	9.699
13.08	21.748	14.596	27.658	24.308	23.404	31.109	13.914	17.556	17.939	12.789	9.6987
13.081	21.749	14.597	27.661	24.311	23.406	31.113	13.915	17.557	17.94	12.79	9.6994
13.083	21.75	14.599	27.663	24.314	23.409	31.117	13.916	17.56	17.941	12.791	9.7004
13.085	21.752	14.6	27.665	24.315	23.412	31.119	13.917	17.561	17.941	12.79	9.7013
13.086	21.752	14.6	27.664	24.316	23.413	31.118	13.918	17.559	17.939	12.787	9.7013
13.086	21.752	14.601	27.664	24.316	23.413	31.122	13.917	17.56	17.938	12.785	9.701
13.087	21.752	14.602	27.666	24.318	23.415	31.122	13.917	17.56	17.938	12.784	9.7003
13.087	21.749	14.602	27.665	24.316	23.414	31.121	13.915	17.559	17.937	12.784	9.7008
13.084	21.748	14.6	27.664	24.317	23.412	31.121	13.91	17.553	17.936	12.783	9.7004
13.079	21.745	14.598	27.661	24.31	23.406	31.116	13.91	17.55	17.932	12.783	9.6996
13.077	21.745	14.598	27.661	24.31	23.405	31.113	13.91	17.548	17.931	12.783	9.6984
13.074	21.741	14.597	27.655	24.304	23.4	31.11	13.909	17.544	17.928	12.782	9.6963
13.075	21.739	14.598	27.656	24.306	23.397	31.109	13.906	17.541	17.927	12.782	9.6958
13.07	21.737	14.595	27.656	24.304	23.394	31.108	13.905	17.539	17.922	12.777	9.6931
13.063	21.732	14.59	27.652	24.298	23.389	31.104	13.901	17.537	17.917	12.776	9.6896
13.059	21.729	14.588	27.647	24.294	23.386	31.103	13.897	17.53	17.911	12.771	9.6855
13.056	21.723	14.586	27.647	24.288	23.375	31.098	13.892	17.526	17.903	12.769	9.6833
13.05	21.719	14.583	27.644	24.284	23.37	31.094	13.889	17.522	17.895	12.767	9.6785
13.046	21.717	14.581	27.641	24.282	23.365	31.094	13.885	17.516	17.89	12.766	9.676
13.046	21.715	14.578	27.64	24.277	23.363	31.086	13.885	17.514	17.888	12.767	9.6745
13.042	21.712	14.577	27.636	24.275	23.361	31.086	13.881	17.508	17.885	12.764	9.6728
13.04	21.711	14.576	27.636	24.274	23.361	31.086	13.88	17.506	17.881	12.764	9.6723
13.035	21.708	14.573	27.634	24.271	23.356	31.087	13.88	17.505	17.878	12.763	9.6709
13.035	21.708	14.572	27.632	24.264	23.356	31.082	13.879	17.501	17.878	12.763	9.6696
13.032	21.705	14.571	27.627	24.261	23.351	31.079	13.875	17.495	17.876	12.76	9.6676
13.03	21.703	14.568	27.626	24.26	23.349	31.079	13.874	17.493	17.874	12.757	9.6645
13.021	21.697	14.561	27.622	24.251	23.341	31.071	13.87	17.488	17.864	12.754	9.6585
13.014	21.689	14.557	27.619	24.247	23.333	31.068	13.865	17.477	17.858	12.749	9.6552
13.009	21.683	14.554	27.616	24.239	23.328	31.066	13.859	17.472	17.848	12.746	9.6482
13.005	21.678	14.551	27.613	24.232	23.324	31.063	13.852	17.466	17.84	12.741	9.6422
12.999	21.673	14.547	27.611	24.226	23.32	31.058	13.848	17.462	17.833	12.738	9.6385
12.993	21.665	14.543	27.604	24.222	23.312	31.053	13.846	17.455	17.826	12.735	9.6362
12.991	21.661	14.541	27.603	24.219	23.306	31.052	13.846	17.452	17.821	12.735	9.6346
12.989	21.659	14.539	27.6	24.217	23.303	31.05	13.845	17.452	17.819	12.735	9.6339
12.987	21.655	14.537	27.597	24.215	23.301	31.05	13.843	17.451	17.818	12.733	9.6338
12.984	21.654	14.535	27.596	24.213	23.299	31.051	13.843	17.45	17.815	12.733	9.6322
12.982	21.652	14.533	27.595	24.213	23.298	31.048	13.84	17.446	17.813	12.731	9.6297
12.976	21.648	14.529	27.594	24.211	23.292	31.045	13.839	17.442	17.807	12.726	9.6266
12.969	21.648	14.525	27.592	24.209	23.292	31.045	13.838	17.441	17.804	12.724	9.6221
12.968	21.645	14.524	27.592	24.207	23.291	31.044	13.836	17.441	17.803	12.724	9.622
12.967	21.646	14.525	27.593	24.208	23.293	31.046	13.836	17.441	17.803	12.724	9.6178
12.968	21.647	14.526	27.595	24.209	23.294	31.048	13.836	17.442	17.804	12.723	9.6182
12.97	21.649	14.527	27.596	24.211	23.296	31.051	13.834	17.438	17.803	12.723	9.6167
12.971	21.65	14.528	27.598	24.213	23.298	31.054	13.834	17.439	17.804	12.723	9.6174
12.972	21.651	14.528	27.598	24.213	23.3	31.056	13.835	17.44	17.804	12.724	9.6165
12.974	21.651	14.529	27.599	24.213	23.301	31.055	13.836	17.441	17.805	12.725	9.617
12.976	21.652	14.531	27.6	24.215	23.302	31.057	13.837	17.441	17.806	12.725	9.6176
12.977	21.654	14.533	27.601	24.218	23.305	31.062	13.837	17.443	17.807	12.726	9.6182
12.979	21.657	14.535	27.604	24.219	23.309	31.068	13.838	17.444	17.808	12.727	9.6187
12.983	21.659	14.537	27.607	24.222	23.312	31.075	13.84	17.446	17.81	12.728	9.6198
12.984	21.661	14.539	27.609	24.223	23.317	31.078	13.841	17.448	17.812	12.728	9.6206
12.986	21.663	14.541	27.613	24.225	23.32	31.083	13.842	17.449	17.814	12.729	9.6213
12.987	21.665	14.542	27.614	24.228	23.322	31.086	13.841	17.45	17.815	12.729	9.6218
12.989	21.667	14.544	27.615	24.231	23.324	31.09	13.842	17.452	17.816	12.73	9.6225
12.991	21.669	14.546	27.616	24.233	23.326	31.094	13.842	17.453	17.818	12.731	9.623
12.993	21.67	14.547	27.618	24.235	23.329	31.097	13.843	17.454	17.819	12.731	9.6238
12.994	21.671	14.548	27.618	24.236	23.33	31.098	13.844	17.454	17.819	12.732	9.6243
12.995	21.671	14.549	27.619	24.238	23.332	31.099	13.844	17.455	17.82	12.732	9.6247
12.996	21.671	14.55	27.619	24.239	23.332	31.102	13.842	17.455	17.821	12.729	9.6252
12.998	21.672	14.551	27.62	24.241	23.333	31.105	13.841	17.452	17.818	12.727	9.6258
12.999	21.673	14.552	27.621	24.243	23.334	31.108	13.841	17.453	17.818	12.728	9.6257
12.999	21.671	14.553	27.616	24.242	23.334	31.106	13.84	17.453	17.819	12.728	9.6254
13	21.672	14.555	27.617	24.243	23.335	31.108	13.84	17.454	17.818	12.729	9.6244
12.999	21.671	14.555	27.616	24.243	23.335	31.11	13.838	17.451	17.816	12.728	9.623
12.999	21.669	14.554	27.611	24.24	23.332	31.107	13.838	17.448	17.816	12.728	9.6238
13	21.669	14.556	27.613	24.24	23.332	31.107	13.837	17.449	17.817	12.729	9.6244
12.998	21.668	14.553	27.614	24.239	23.332	31.108	13.837	17.449	17.817	12.73	9.625
12.998	21.665	14.553	27.614	24.237	23.332	31.108	13.837	17.447	17.816	12.728	9.625
12.994	21.662	14.551	27.611	24.235	23.328	31.104	13.835	17.444	17.809	12.724	9.6221
12.994	21.661	14.552	27.611	24.235	23.329	31.102	13.834	17.443	17.809	12.724	9.6208
12.987	21.654	14.549	27.604	24.229	23.325	31.095	13.829	17.439	17.803	12.719	9.6158
12.988	21.655	14.55	27.601	24.231	23.325	31.093	13.824	17.437	17.797	12.714	9.6129
12.986	21.655	14.549	27.598	24.231	23.321	31.091	13.822	17.433	17.796	12.71	9.6111
12.984	21.65	14.547	27.595	24.229	23.319	31.09	13.819	17.426	17.793	12.709	9.608
12.984	21.649	14.547	27.597	24.229	23.316	31.094	13.818	17.425	17.793	12.709	9.6071
12.981	21.648	14.542	27.595	24.227	23.313	31.091	13.816	17.422	17.79	12.708	9.6069
12.98	21.648	14.541	27.595	24.225	23.312	31.091	13.814	17.418	17.786	12.707	9.6051
12.974	21.642	14.537	27.591	24.219	23.306	31.087	13.811	17.417	17.781	12.705	9.6018
12.97	21.639	14.536	27.59	24.215	23.303	31.08	13.807	17.414	17.778	12.703	9.5992
12.967	21.636	14.534	27.587	24.212	23.297	31.077	13.805	17.41	17.772	12.701	9.5973
12.961	21.628	14.527	27.578	24.204	23.292	31.066	13.802	17.402	17.767	12.698	9.5937
12.957	21.626	14.523	27.574	24.2	23.289	31.063	13.801	17.399	17.763	12.696	9.5924
12.957	21.625	14.521	27.571	24.197	23.285	31.061	13.798	17.397	17.762	12.696	9.5922
12.951	21.619	14.517	27.567	24.191	23.28	31.057	13.793	17.395	17.751	12.693	9.5903
12.946	21.616	14.512	27.566	24.182	23.275	31.051	13.789	17.392	17.742	12.687	9.5826
12.939	21.611	14.509	27.564	24.179	23.26	31.05	13.784	17.385	17.738	12.681	9.5788
12.932	21.604	14.504	27.56	24.173	23.253	31.044	13.781	17.377	17.727	12.675	9.5747
12.931	21.6	14.502	27.558	24.17	23.249	31.044	13.779	17.374	17.724	12.673	9.5716
12.929	21.598	14.502	27.557	24.169	23.248	31.04	13.777	17.373	17.723	12.672	9.5697
12.924	21.591	14.5	27.556	24.165	23.243	31.04	13.774	17.369	17.717	12.669	9.5677
12.922	21.587	14.497	27.553	24.161	23.237	31.039	13.773	17.367	17.714	12.668	9.5661
12.923	21.581	14.497	27.549	24.156	23.231	31.035	13.77	17.364	17.713	12.667	9.5643
12.92	21.578	14.495	27.545	24.155	23.229	31.035	13.77	17.362	17.711	12.668	9.5638
12.918	21.577	14.495	27.545	24.156	23.229	31.036	13.769	17.359	17.71	12.665	9.5619
12.911	21.571	14.488	27.539	24.151	23.221	31.029	13.763	17.353	17.702	12.66	9.5556
12.903	21.56	14.482	27.532	24.141	23.212	31.021	13.758	17.347	17.696	12.654	9.5533
12.898	21.555	14.48	27.531	24.139	23.207	31.018	13.752	17.342	17.69	12.65	9.5491
12.893	21.553	14.477	27.53	24.136	23.206	31.016	13.747	17.336	17.687	12.647	9.548
12.889	21.546	14.474	27.526	24.126	23.2	31.009	13.745	17.331	17.683	12.643	9.5437
12.883	21.541	14.471	27.518	24.121	23.19	31.004	13.739	17.325	17.679	12.639	9.5407
12.883	21.538	14.471	27.517	24.12	23.188	31.004	13.738	17.324	17.679	12.639	9.5404
12.88	21.534	14.469	27.515	24.117	23.185	31.003	13.735	17.32	17.672	12.638	9.5373
12.878	21.531	14.468	27.513	24.115	23.184	31	13.733	17.318	17.671	12.637	9.5341
12.872	21.524	14.463	27.509	24.11	23.178	30.997	13.73	17.315	17.667	12.637	9.5318
12.873	21.524	14.463	27.51	24.108	23.178	30.999	13.729	17.315	17.666	12.636	9.5319
12.87	21.52	14.461	27.507	24.105	23.173	30.995	13.727	17.312	17.661	12.633	9.5295
12.869	21.521	14.46	27.507	24.105	23.174	30.996	13.726	17.311	17.658	12.632	9.5285
12.869	21.521	14.461	27.507	24.105	23.173	30.998	13.725	17.312	17.656	12.631	9.5265
12.871	21.522	14.462	27.508	24.106	23.174	30.999	13.726	17.313	17.657	12.631	9.5271
12.873	21.523	14.464	27.509	24.107	23.175	31.001	13.727	17.313	17.657	12.632	9.5276
12.872	21.524	14.465	27.51	24.108	23.175	31.004	13.727	17.314	17.657	12.631	9.5275
12.874	21.526	14.466	27.511	24.109	23.178	31.006	13.728	17.315	17.658	12.633	9.5283
12.876	21.528	14.468	27.513	24.111	23.181	31.01	13.729	17.316	17.66	12.634	9.529
12.876	21.529	14.469	27.514	24.112	23.181	31.012	13.728	17.314	17.66	12.633	9.5294
12.877	21.53	14.47	27.514	24.112	23.182	31.014	13.728	17.313	17.66	12.632	9.5287
12.879	21.531	14.472	27.515	24.113	23.183	31.016	13.728	17.314	17.66	12.631	9.5292
12.88	21.531	14.472	27.515	24.114	23.184	31.017	13.725	17.312	17.654	12.629	9.529
12.878	21.53	14.472	27.515	24.114	23.18	31.019	13.721	17.312	17.652	12.623	9.5294
12.879	21.53	14.473	27.515	24.116	23.181	31.022	13.721	17.312	17.653	12.624	9.5299
12.876	21.53	14.473	27.517	24.117	23.181	31.025	13.72	17.309	17.653	12.622	9.5304
12.874	21.527	14.47	27.517	24.113	23.18	31.023	13.718	17.306	17.649	12.621	9.5302
12.876	21.527	14.471	27.512	24.114	23.179	31.023	13.718	17.307	17.65	12.618	9.5307
12.876	21.526	14.471	27.51	24.113	23.176	31.023	13.716	17.307	17.647	12.616	9.5295
12.875	21.525	14.471	27.51	24.113	23.174	31.022	13.715	17.304	17.645	12.615	9.5282
12.873	21.524	14.469	27.51	24.113	23.172	31.024	13.713	17.299	17.641	12.614	9.5235
12.874	21.524	14.47	27.507	24.114	23.173	31.022	13.711	17.291	17.64	12.614	9.5228
12.876	21.525	14.469	27.506	24.111	23.173	31.022	13.711	17.292	17.638	12.614	9.5223
12.872	21.521	14.468	27.504	24.107	23.171	31.019	13.708	17.287	17.632	12.607	9.5197
12.868	21.519	14.464	27.502	24.101	23.165	31.018	13.707	17.285	17.629	12.607	9.5167
12.866	21.518	14.463	27.502	24.1	23.163	31.017	13.705	17.281	17.625	12.606	9.5137
12.861	21.513	14.462	27.497	24.094	23.157	31.015	13.703	17.279	17.624	12.605	9.5102
12.862	21.512	14.461	27.497	24.093	23.153	31.013	13.703	17.28	17.622	12.605	9.5099
12.862	21.509	14.46	27.496	24.092	23.152	31.013	13.701	17.279	17.621	12.604	9.51
12.861	21.506	14.457	27.494	24.09	23.15	31.011	13.695	17.274	17.615	12.599	9.5057
12.854	21.502	14.453	27.487	24.085	23.144	31.007	13.692	17.272	17.609	12.595	9.5017
12.846	21.498	14.45	27.481	24.082	23.132	31.004	13.688	17.269	17.602	12.59	9.4977
12.845	21.497	14.45	27.481	24.079	23.133	31.004	13.686	17.268	17.598	12.588	9.4948
12.842	21.491	14.448	27.476	24.074	23.128	30.999	13.683	17.264	17.596	12.587	9.4943
12.838	21.491	14.448	27.476	24.072	23.125	30.998	13.679	17.262	17.597	12.586	9.4942
12.835	21.487	14.447	27.473	24.067	23.12	30.993	13.676	17.258	17.595	12.584	9.488
12.833	21.485	14.446	27.472	24.066	23.115	30.994	13.676	17.257	17.594	12.585	9.486
12.831	21.483	14.442	27.472	24.065	23.111	30.996	13.673	17.256	17.592	12.582	9.4831
12.828	21.479	14.439	27.471	24.061	23.106	30.992	13.671	17.253	17.584	12.579	9.4795
12.823	21.476	14.437	27.467	24.056	23.098	30.985	13.671	17.251	17.583	12.578	9.48
12.816	21.47	14.431	27.465	24.049	23.093	30.985	13.664	17.245	17.576	12.576	9.4747
12.804	21.464	14.425	27.461	24.041	23.084	30.98	13.662	17.243	17.57	12.567	9.469
12.789	21.457	14.419	27.454	24.036	23.074	30.976	13.659	17.238	17.565	12.565	9.4674
12.785	21.453	14.416	27.45	24.031	23.07	30.972	13.656	17.234	17.559	12.561	9.4647
12.782	21.451	14.413	27.447	24.028	23.067	30.967	13.656	17.232	17.557	12.559	9.4613
12.778	21.447	14.409	27.444	24.026	23.062	30.964	13.653	17.229	17.55	12.557	9.4592
12.776	21.445	14.407	27.442	24.021	23.056	30.96	13.652	17.227	17.547	12.554	9.4585
12.776	21.442	14.407	27.439	24.015	23.048	30.959	13.651	17.227	17.545	12.554	9.4573
12.773	21.44	14.405	27.435	24.012	23.04	30.955	13.649	17.223	17.54	12.551	9.4546
12.773	21.44	14.405	27.436	24.012	23.039	30.958	13.65	17.223	17.539	12.552	9.454
12.771	21.435	14.403	27.434	24.008	23.034	30.956	13.649	17.222	17.536	12.551	9.4527
12.767	21.431	14.402	27.432	24.004	23.032	30.953	13.646	17.219	17.531	12.548	9.4516
12.761	21.427	14.398	27.425	24.001	23.028	30.95	13.64	17.214	17.524	12.542	9.4474
12.756	21.422	14.394	27.424	23.994	23.023	30.95	13.633	17.211	17.52	12.535	9.4431
12.752	21.42	14.394	27.423	23.987	23.02	30.943	13.631	17.208	17.518	12.533	9.4435
12.746	21.414	14.387	27.42	23.977	23.013	30.939	13.627	17.202	17.511	12.529	9.4374
12.739	21.408	14.38	27.415	23.971	23.005	30.932	13.621	17.195	17.501	12.524	9.4304
12.731	21.401	14.377	27.411	23.966	23	30.925	13.618	17.186	17.496	12.519	9.4262
12.725	21.395	14.37	27.408	23.961	22.993	30.92	13.614	17.174	17.489	12.515	9.4198
12.719	21.39	14.364	27.403	23.953	22.988	30.92	13.61	17.17	17.483	12.51	9.4164
12.711	21.383	14.362	27.398	23.948	22.981	30.916	13.608	17.165	17.473	12.506	9.4118
12.706	21.374	14.357	27.393	23.942	22.973	30.911	13.603	17.156	17.466	12.5	9.407
12.704	21.372	14.356	27.392	23.938	22.972	30.911	13.602	17.15	17.461	12.498	9.4054
12.697	21.362	14.353	27.384	23.935	22.964	30.906	13.601	17.144	17.455	12.497	9.4028
12.698	21.36	14.353	27.382	23.933	22.963	30.908	13.598	17.143	17.453	12.497	9.4023
12.694	21.358	14.352	27.382	23.934	22.96	30.908	13.594	17.139	17.447	12.494	9.4003
12.689	21.356	14.35	27.382	23.931	22.958	30.909	13.589	17.134	17.444	12.493	9.3975
12.686	21.353	14.349	27.379	23.929	22.952	30.905	13.589	17.133	17.441	12.493	9.3948
12.682	21.346	14.347	27.372	23.924	22.944	30.898	13.582	17.128	17.428	12.485	9.3919
12.679	21.345	14.345	27.369	23.924	22.941	30.898	13.578	17.125	17.423	12.48	9.3913
12.671	21.338	14.339	27.363	23.918	22.93	30.891	13.572	17.117	17.414	12.475	9.3832
12.663	21.328	14.334	27.355	23.911	22.92	30.886	13.567	17.111	17.41	12.471	9.3798
12.662	21.324	14.333	27.352	23.909	22.913	30.882	13.567	17.11	17.409	12.471	9.3765
12.659	21.322	14.331	27.352	23.904	22.909	30.88	13.565	17.106	17.406	12.47	9.3749
12.659	21.319	14.332	27.351	23.902	22.906	30.879	13.563	17.102	17.399	12.468	9.3736
12.657	21.318	14.33	27.347	23.898	22.906	30.876	13.56	17.1	17.392	12.467	9.372
12.656	21.314	14.328	27.344	23.896	22.903	30.877	13.558	17.099	17.391	12.464	9.371
12.652	21.309	14.324	27.343	23.893	22.901	30.877	13.554	17.095	17.384	12.459	9.3684
12.644	21.301	14.318	27.335	23.886	22.892	30.872	13.547	17.086	17.374	12.451	9.3609
12.633	21.294	14.311	27.33	23.876	22.882	30.864	13.545	17.079	17.36	12.444	9.3563
12.624	21.287	14.302	27.324	23.87	22.869	30.859	13.542	17.074	17.356	12.439	9.3525
12.621	21.282	14.299	27.322	23.865	22.86	30.856	13.539	17.071	17.355	12.438	9.3498
12.619	21.276	14.298	27.316	23.862	22.857	30.849	13.537	17.066	17.35	12.436	9.3472
12.615	21.272	14.295	27.314	23.858	22.852	30.845	13.534	17.062	17.344	12.433	9.3434
12.612	21.268	14.293	27.311	23.854	22.848	30.842	13.531	17.057	17.342	12.43	9.3376
12.613	21.265	14.293	27.309	23.853	22.845	30.842	13.53	17.057	17.342	12.427	9.3367
12.611	21.262	14.293	27.307	23.85	22.839	30.843	13.529	17.055	17.339	12.425	9.3372
12.606	21.256	14.29	27.304	23.847	22.831	30.84	13.529	17.056	17.337	12.424	9.3354
12.604	21.251	14.288	27.301	23.845	22.827	30.84	13.528	17.055	17.336	12.424	9.3346
12.6	21.242	14.285	27.295	23.838	22.822	30.83	13.525	17.051	17.328	12.42	9.3329
12.598	21.238	14.284	27.292	23.837	22.819	30.832	13.523	17.048	17.325	12.419	9.3304
12.598	21.235	14.281	27.288	23.832	22.816	30.827	13.521	17.047	17.324	12.418	9.3299
12.595	21.234	14.282	27.288	23.832	22.815	30.829	13.519	17.046	17.323	12.418	9.3285
12.594	21.233	14.28	27.286	23.83	22.814	30.827	13.519	17.045	17.319	12.417	9.3277
12.592	21.234	14.278	27.287	23.832	22.816	30.829	13.519	17.04	17.32	12.417	9.3282
12.594	21.235	14.28	27.288	23.834	22.817	30.832	13.518	17.041	17.314	12.417	9.3269
12.595	21.237	14.281	27.289	23.836	22.82	30.836	13.519	17.041	17.315	12.417	9.3273
12.597	21.238	14.284	27.291	23.838	22.823	30.839	13.52	17.043	17.316	12.418	9.328
12.6	21.24	14.286	27.294	23.84	22.826	30.844	13.521	17.045	17.318	12.42	9.3289
12.601	21.241	14.288	27.295	23.84	22.827	30.845	13.522	17.045	17.317	12.42	9.3295
12.603	21.244	14.29	27.297	23.843	22.83	30.849	13.523	17.047	17.32	12.421	9.3303
12.606	21.246	14.292	27.301	23.845	22.835	30.856	13.524	17.049	17.322	12.422	9.3311
12.608	21.248	14.293	27.303	23.847	22.838	30.86	13.524	17.05	17.323	12.423	9.3317
12.609	21.249	14.295	27.304	23.849	22.839	30.862	13.525	17.051	17.324	12.423	9.3322
12.611	21.252	14.297	27.306	23.851	22.841	30.866	13.526	17.053	17.325	12.424	9.333
12.613	21.254	14.299	27.308	23.852	22.844	30.87	13.527	17.054	17.327	12.425	9.3337
12.615	21.255	14.3	27.309	23.855	22.847	30.873	13.528	17.055	17.328	12.426	9.3343
12.616	21.257	14.302	27.311	23.856	22.848	30.878	13.529	17.056	17.329	12.426	9.3349
12.618	21.259	14.304	27.314	23.858	22.851	30.881	13.53	17.058	17.331	12.427	9.3356
12.62	21.261	14.306	27.316	23.859	22.853	30.885	13.531	17.06	17.333	12.428	9.3364
12.622	21.264	14.308	27.318	23.861	22.854	30.886	13.532	17.062	17.334	12.429	9.3372
12.623	21.265	14.309	27.319	23.863	22.856	30.889	13.533	17.063	17.335	12.43	9.3378
12.625	21.266	14.31	27.32	23.865	22.859	30.89	13.533	17.064	17.336	12.43	9.3385
12.626	21.266	14.31	27.32	23.866	22.86	30.892	13.534	17.064	17.336	12.43	9.3389
12.626	21.267	14.311	27.321	23.868	22.861	30.895	13.534	17.062	17.337	12.431	9.3395
12.627	21.268	14.313	27.323	23.868	22.862	30.897	13.535	17.063	17.338	12.432	9.3393
12.629	21.269	14.313	27.323	23.869	22.863	30.9	13.535	17.064	17.338	12.432	9.3397
12.63	21.271	14.315	27.325	23.87	22.864	30.901	13.536	17.065	17.339	12.433	9.3403
12.631	21.272	14.316	27.328	23.872	22.866	30.905	13.537	17.066	17.341	12.434	9.3408
12.632	21.274	14.317	27.329	23.873	22.867	30.907	13.537	17.066	17.342	12.434	9.3414
12.632	21.275	14.318	27.332	23.874	22.868	30.91	13.538	17.067	17.342	12.435	9.3418
12.634	21.276	14.32	27.335	23.876	22.871	30.914	13.539	17.066	17.344	12.435	9.3425
12.635	21.278	14.321	27.337	23.877	22.872	30.917	13.539	17.067	17.344	12.435	9.3419
12.637	21.281	14.324	27.34	23.878	22.875	30.921	13.54	17.069	17.346	12.436	9.3427
12.64	21.284	14.327	27.344	23.88	22.878	30.927	13.541	17.071	17.348	12.437	9.3438
12.642	21.287	14.329	27.346	23.882	22.881	30.929	13.543	17.073	17.349	12.438	9.3447
12.643	21.289	14.331	27.349	23.883	22.883	30.931	13.544	17.074	17.351	12.44	9.3456
12.646	21.291	14.333	27.353	23.885	22.887	30.936	13.545	17.076	17.353	12.441	9.3466
12.649	21.294	14.336	27.355	23.887	22.89	30.94	13.547	17.078	17.356	12.442	9.3476
12.65	21.296	14.337	27.357	23.889	22.892	30.945	13.548	17.079	17.357	12.442	9.3481
12.653	21.298	14.34	27.36	23.891	22.894	30.95	13.549	17.081	17.36	12.443	9.349
12.655	21.299	14.342	27.362	23.893	22.896	30.951	13.55	17.082	17.361	12.444	9.3497
12.657	21.3	14.344	27.364	23.894	22.899	30.956	13.551	17.084	17.363	12.444	9.3504
12.658	21.302	14.345	27.365	23.895	22.9	30.959	13.551	17.085	17.364	12.445	9.3509
12.659	21.303	14.347	27.366	23.898	22.902	30.961	13.552	17.085	17.365	12.445	9.3514
12.661	21.305	14.349	27.367	23.899	22.904	30.962	13.552	17.086	17.366	12.445	9.3519
12.663	21.307	14.35	27.37	23.901	22.906	30.967	13.553	17.087	17.367	12.446	9.3526
12.664	21.309	14.351	27.372	23.903	22.909	30.972	13.554	17.088	17.369	12.446	9.3519
12.666	21.311	14.353	27.375	23.906	22.912	30.977	13.555	17.09	17.371	12.447	9.3527
12.668	21.314	14.355	27.378	23.907	22.915	30.982	13.556	17.092	17.373	12.448	9.3536
12.669	21.316	14.357	27.38	23.908	22.917	30.984	13.557	17.093	17.374	12.449	9.3542
12.671	21.318	14.359	27.382	23.91	22.919	30.987	13.558	17.094	17.375	12.45	9.3549
12.672	21.32	14.361	27.384	23.911	22.922	30.99	13.559	17.096	17.377	12.451	9.3559
12.674	21.322	14.362	27.385	23.912	22.925	30.993	13.561	17.097	17.378	12.452	9.3568
12.675	21.324	14.364	27.387	23.914	22.927	30.997	13.562	17.098	17.38	12.453	9.3575
12.677	21.327	14.366	27.389	23.915	22.93	30.999	13.563	17.1	17.382	12.454	9.3584
12.679	21.329	14.368	27.392	23.917	22.932	31.002	13.564	17.101	17.383	12.455	9.3591
12.68	21.331	14.369	27.393	23.919	22.934	31.005	13.565	17.102	17.384	12.455	9.3596
12.682	21.332	14.371	27.394	23.921	22.937	31.008	13.565	17.103	17.385	12.456	9.3602
12.683	21.333	14.372	27.395	23.922	22.939	31.009	13.566	17.104	17.386	12.455	9.3608
12.685	21.335	14.374	27.396	23.924	22.94	31.014	13.566	17.103	17.387	12.456	9.3615
12.687	21.337	14.376	27.4	23.926	22.942	31.018	13.566	17.104	17.389	12.456	9.3618
12.688	21.339	14.378	27.403	23.928	22.944	31.022	13.568	17.106	17.391	12.457	9.3624
12.69	21.341	14.38	27.407	23.93	22.947	31.027	13.569	17.108	17.393	12.458	9.3633
12.692	21.343	14.382	27.411	23.931	22.95	31.032	13.57	17.111	17.395	12.459	9.3643
12.693	21.345	14.383	27.413	23.932	22.952	31.033	13.571	17.112	17.396	12.46	9.3651
12.695	21.348	14.385	27.416	23.934	22.955	31.039	13.573	17.114	17.397	12.461	9.3655
12.697	21.35	14.387	27.42	23.936	22.957	31.044	13.574	17.116	17.399	12.462	9.3657
12.699	21.352	14.388	27.422	23.937	22.959	31.046	13.575	17.117	17.4	12.463	9.3664
12.701	21.354	14.39	27.424	23.94	22.961	31.052	13.576	17.118	17.402	12.463	9.3665
12.702	21.355	14.392	27.425	23.941	22.962	31.053	13.576	17.119	17.403	12.464	9.367
12.703	21.357	14.392	27.425	23.943	22.964	31.055	13.577	17.12	17.404	12.465	9.3677
12.705	21.358	14.394	27.426	23.944	22.966	31.057	13.578	17.122	17.405	12.465	9.3685
12.707	21.358	14.395	27.426	23.945	22.967	31.058	13.578	17.121	17.404	12.464	9.369
12.708	21.359	14.396	27.426	23.946	22.968	31.061	13.578	17.122	17.404	12.464	9.3688
12.709	21.36	14.397	27.425	23.947	22.969	31.063	13.577	17.122	17.399	12.463	9.3689
12.71	21.36	14.398	27.426	23.948	22.97	31.059	13.574	17.122	17.399	12.46	9.3687
12.711	21.353	14.397	27.424	23.948	22.969	31.061	13.571	17.113	17.397	12.459	9.3682
12.71	21.354	14.399	27.424	23.949	22.971	31.063	13.571	17.113	17.397	12.458	9.3675
12.706	21.35	14.394	27.423	23.947	22.967	31.063	13.567	17.108	17.391	12.456	9.3645
12.704	21.349	14.392	27.421	23.947	22.966	31.063	13.566	17.104	17.39	12.455	9.364
12.703	21.347	14.39	27.418	23.944	22.966	31.061	13.566	17.104	17.39	12.455	9.364
12.7	21.347	14.389	27.413	23.941	22.965	31.056	13.564	17.103	17.386	12.454	9.3634
12.695	21.343	14.387	27.413	23.94	22.959	31.058	13.561	17.097	17.385	12.453	9.3627
12.694	21.341	14.386	27.412	23.936	22.957	31.057	13.559	17.095	17.383	12.451	9.3623
12.692	21.338	14.383	27.408	23.933	22.954	31.053	13.555	17.094	17.382	12.451	9.3613
12.69	21.336	14.382	27.406	23.93	22.949	31.053	13.554	17.09	17.38	12.45	9.3599
12.687	21.335	14.38	27.405	23.927	22.947	31.051	13.552	17.089	17.377	12.447	9.3571
12.68	21.331	14.377	27.402	23.925	22.942	31.051	13.551	17.085	17.373	12.445	9.3534
12.674	21.325	14.374	27.398	23.919	22.933	31.046	13.548	17.077	17.369	12.442	9.3477
12.672	21.324	14.372	27.396	23.917	22.932	31.046	13.544	17.077	17.368	12.441	9.3467
12.671	21.324	14.371	27.394	23.918	22.933	31.047	13.543	17.076	17.368	12.44	9.3465
12.67	21.322	14.37	27.392	23.916	22.932	31.037	13.541	17.071	17.363	12.435	9.3452
12.669	21.319	14.369	27.39	23.914	22.929	31.035	13.541	17.07	17.36	12.434	9.3408
12.665	21.314	14.367	27.389	23.913	22.922	31.036	13.539	17.066	17.357	12.432	9.3391
12.662	21.312	14.364	27.385	23.904	22.919	31.031	13.537	17.064	17.349	12.431	9.3372
12.659	21.311	14.362	27.384	23.903	22.915	31.028	13.534	17.06	17.343	12.428	9.3365
12.656	21.308	14.359	27.381	23.9	22.909	31.025	13.533	17.059	17.337	12.426	9.3354
12.648	21.303	14.354	27.378	23.895	22.903	31.022	13.529	17.056	17.333	12.421	9.3323
12.647	21.304	14.352	27.38	23.897	22.902	31.023	13.527	17.056	17.333	12.419	9.3319
12.644	21.301	14.349	27.378	23.893	22.897	31.023	13.525	17.054	17.331	12.418	9.3299
12.643	21.296	14.347	27.374	23.889	22.893	31.019	13.526	17.053	17.325	12.416	9.3276
12.638	21.291	14.343	27.372	23.884	22.89	31.019	13.522	17.049	17.32	12.413	9.3238
12.628	21.287	14.338	27.37	23.878	22.884	31.014	13.517	17.045	17.316	12.408	9.3198
12.624	21.279	14.336	27.364	23.87	22.88	31.006	13.511	17.036	17.304	12.401	9.3126
12.618	21.275	14.331	27.36	23.864	22.872	31.001	13.51	17.031	17.298	12.399	9.3094
12.614	21.269	14.328	27.358	23.858	22.864	30.998	13.507	17.028	17.296	12.397	9.307
12.611	21.262	14.327	27.353	23.856	22.858	30.997	13.503	17.022	17.291	12.393	9.3058
12.609	21.256	14.325	27.349	23.852	22.851	30.99	13.5	17.02	17.286	12.391	9.3027
12.607	21.254	14.324	27.349	23.85	22.848	30.992	13.497	17.017	17.286	12.388	9.3025
12.603	21.244	14.321	27.345	23.845	22.841	30.988	13.495	17.012	17.28	12.385	9.2999
12.595	21.239	14.319	27.344	23.844	22.836	30.988	13.488	17.009	17.276	12.38	9.2963
12.594	21.234	14.318	27.34	23.841	22.832	30.984	13.483	17.004	17.271	12.377	9.2941
12.585	21.229	14.313	27.336	23.837	22.824	30.981	13.478	16.998	17.263	12.372	9.2901
12.574	21.225	14.309	27.334	23.834	22.821	30.978	13.472	16.991	17.253	12.368	9.2855
12.566	21.217	14.305	27.33	23.831	22.811	30.975	13.467	16.986	17.246	12.363	9.2822
12.559	21.21	14.299	27.327	23.823	22.8	30.968	13.463	16.982	17.239	12.358	9.2781
12.553	21.203	14.297	27.325	23.819	22.792	30.968	13.458	16.975	17.233	12.353	9.2739
12.547	21.199	14.295	27.321	23.813	22.785	30.964	13.455	16.972	17.23	12.35	9.2701
12.544	21.197	14.294	27.318	23.804	22.78	30.956	13.451	16.966	17.225	12.344	9.2657
12.544	21.193	14.294	27.312	23.802	22.774	30.949	13.449	16.964	17.224	12.341	9.2642
12.543	21.19	14.293	27.311	23.801	22.769	30.948	13.449	16.963	17.222	12.338	9.263
12.543	21.184	14.293	27.308	23.797	22.763	30.947	13.447	16.958	17.219	12.337	9.262
12.542	21.181	14.291	27.306	23.792	22.758	30.944	13.445	16.957	17.215	12.337	9.2603
12.536	21.176	14.286	27.301	23.789	22.751	30.938	13.442	16.954	17.214	12.332	9.2584
12.533	21.173	14.285	27.299	23.787	22.747	30.937	13.441	16.952	17.213	12.332	9.256
12.529	21.168	14.282	27.297	23.785	22.743	30.934	13.435	16.948	17.208	12.327	9.2517
12.518	21.159	14.275	27.288	23.778	22.727	30.93	13.429	16.938	17.201	12.321	9.2454
12.512	21.157	14.273	27.288	23.774	22.723	30.927	13.421	16.933	17.196	12.314	9.2387
12.508	21.15	14.268	27.28	23.77	22.712	30.921	13.418	16.924	17.189	12.31	9.2341
12.504	21.145	14.264	27.277	23.764	22.707	30.913	13.416	16.917	17.185	12.308	9.2299
12.501	21.142	14.261	27.274	23.761	22.702	30.91	13.41	16.914	17.18	12.306	9.2273
12.498	21.14	14.259	27.275	23.759	22.7	30.913	13.408	16.911	17.176	12.306	9.2261
12.49	21.128	14.251	27.267	23.749	22.685	30.909	13.406	16.906	17.164	12.297	9.2239
12.479	21.121	14.244	27.262	23.742	22.675	30.899	13.4	16.903	17.159	12.29	9.2204
12.474	21.115	14.239	27.259	23.738	22.669	30.897	13.396	16.901	17.156	12.285	9.2183
12.47	21.11	14.232	27.257	23.73	22.663	30.892	13.393	16.898	17.152	12.282	9.2162
12.463	21.102	14.226	27.246	23.724	22.653	30.884	13.391	16.894	17.147	12.276	9.2116
12.457	21.096	14.223	27.24	23.711	22.647	30.878	13.386	16.887	17.142	12.272	9.2067
12.453	21.09	14.219	27.236	23.708	22.641	30.876	13.382	16.882	17.134	12.268	9.2037
12.449	21.086	14.218	27.236	23.706	22.639	30.873	13.378	16.881	17.133	12.267	9.2025
12.445	21.08	14.215	27.234	23.705	22.633	30.874	13.375	16.876	17.128	12.263	9.1978
12.444	21.077	14.214	27.232	23.703	22.63	30.874	13.373	16.873	17.123	12.26	9.194
12.442	21.073	14.21	27.225	23.698	22.623	30.867	13.369	16.87	17.119	12.256	9.1924
12.436	21.067	14.207	27.22	23.695	22.617	30.868	13.364	16.867	17.11	12.251	9.1882
12.432	21.058	14.204	27.214	23.691	22.613	30.862	13.362	16.864	17.102	12.248	9.1845
12.43	21.054	14.205	27.213	23.691	22.611	30.86	13.36	16.862	17.099	12.246	9.1829
12.424	21.049	14.201	27.21	23.687	22.605	30.859	13.358	16.86	17.097	12.243	9.1802
12.418	21.047	14.195	27.206	23.682	22.599	30.856	13.356	16.857	17.093	12.239	9.1781
12.408	21.04	14.189	27.202	23.675	22.591	30.848	13.347	16.85	17.084	12.232	9.1676
12.399	21.032	14.179	27.197	23.668	22.579	30.84	13.342	16.844	17.077	12.227	9.1598
12.392	21.02	14.174	27.191	23.663	22.571	30.832	13.335	16.838	17.07	12.22	9.1537
12.38	21.013	14.171	27.186	23.655	22.56	30.824	13.327	16.831	17.061	12.214	9.1496
12.375	21.009	14.168	27.183	23.651	22.555	30.819	13.322	16.827	17.055	12.209	9.1425
12.371	21.002	14.165	27.179	23.647	22.545	30.817	13.318	16.823	17.048	12.207	9.1372
12.366	20.997	14.161	27.173	23.644	22.538	30.813	13.314	16.82	17.042	12.203	9.1336
12.363	20.993	14.154	27.17	23.64	22.532	30.81	13.314	16.819	17.035	12.202	9.1323
12.358	20.987	14.15	27.164	23.636	22.523	30.806	13.312	16.816	17.028	12.199	9.1294
12.354	20.982	14.149	27.16	23.632	22.518	30.805	13.307	16.807	17.023	12.192	9.1259
12.346	20.976	14.145	27.157	23.626	22.513	30.8	13.302	16.801	17.016	12.19	9.123
12.343	20.969	14.142	27.154	23.624	22.507	30.797	13.299	16.795	17.01	12.185	9.1197
12.336	20.961	14.136	27.149	23.616	22.496	30.79	13.294	16.789	17.003	12.181	9.1145
12.331	20.952	14.131	27.144	23.61	22.488	30.785	13.289	16.781	16.994	12.176	9.1082
12.329	20.949	14.128	27.142	23.608	22.485	30.784	13.288	16.779	16.993	12.174	9.1071
12.327	20.944	14.128	27.138	23.606	22.48	30.786	13.282	16.774	16.991	12.168	9.1063
12.325	20.941	14.126	27.139	23.604	22.478	30.787	13.281	16.772	16.989	12.167	9.1052
12.32	20.937	14.124	27.138	23.601	22.477	30.786	13.278	16.768	16.982	12.166	9.1038
12.316	20.931	14.122	27.135	23.597	22.471	30.784	13.274	16.763	16.978	12.161	9.1026
12.309	20.928	14.12	27.134	23.594	22.467	30.783	13.271	16.761	16.975	12.159	9.1008
12.303	20.924	14.116	27.132	23.591	22.461	30.78	13.268	16.757	16.967	12.153	9.0952
12.296	20.913	14.112	27.124	23.582	22.453	30.774	13.264	16.75	16.962	12.149	9.0925
12.292	20.907	14.108	27.121	23.578	22.448	30.771	13.262	16.749	16.959	12.144	9.0884
12.285	20.897	14.098	27.114	23.567	22.434	30.765	13.258	16.743	16.953	12.139	9.0864
12.275	20.89	14.089	27.111	23.562	22.428	30.762	13.253	16.736	16.946	12.134	9.0797
12.271	20.885	14.085	27.108	23.557	22.423	30.76	13.243	16.731	16.941	12.131	9.0746
12.265	20.878	14.08	27.103	23.55	22.415	30.752	13.24	16.723	16.935	12.129	9.0681
12.259	20.87	14.075	27.098	23.545	22.41	30.748	13.236	16.718	16.927	12.123	9.0609
12.247	20.865	14.069	27.095	23.538	22.405	30.743	13.233	16.709	16.917	12.119	9.0554
12.244	20.857	14.066	27.088	23.531	22.393	30.736	13.23	16.704	16.91	12.116	9.0503
12.242	20.853	14.064	27.086	23.525	22.382	30.729	13.226	16.701	16.908	12.113	9.0491
[truncated: 41,201 more rows]
