# Supplementary material for: Global sleep homeostasis reflects temporally and spatially integrated local cortical neuronal activity
Source: eLife. 2020 Jul 2;9:e54148. doi: 10.7554/eLife.54148 (PMC7332296; doi:10.7554/eLife.54148)
Supplement: Figure 5—source data 1. [file elife-54148-fig5-data1.zip › Figure 5/Model Process S/Process-S-FR-Model-Off-Mouse-2.csv]

LFP 1	LFP 2	LFP 3	LFP 4	LFP 5	LFP 6	LFP 7	LFP 8	LFP 9	LFP 10	LFP 11	LFP 12	LFP 13	LFP 14	LFP 15	LFP 16
20.636	34.833	32.393	23.337	32.241	42.881	20	43.12	16.43	22.759	27.304	16.793	44.704	20.831	41.532	21.708
20.641	34.837	32.398	23.342	32.256	42.885	20.008	43.123	16.44	22.763	27.311	16.8	44.707	20.834	41.533	21.714
20.647	34.837	32.394	23.347	32.264	42.889	20.01	43.124	16.446	22.766	27.319	16.806	44.708	20.835	41.532	21.717
20.651	34.84	32.393	23.351	32.262	42.891	20.013	43.125	16.456	22.77	27.326	16.816	44.709	20.842	41.531	21.725
20.657	34.841	32.392	23.356	32.259	42.893	20.015	43.125	16.467	22.774	27.335	16.825	44.71	20.847	41.531	21.728
20.662	34.844	32.394	23.36	32.259	42.896	20.018	43.127	16.472	22.778	27.342	16.83	44.712	20.852	41.532	21.73
20.667	34.845	32.391	23.363	32.272	42.899	20.022	43.127	16.476	22.782	27.347	16.836	44.713	20.855	41.533	21.734
20.671	34.847	32.392	23.367	32.284	42.901	20.027	43.129	16.479	22.785	27.352	16.841	44.716	20.861	41.535	21.737
20.675	34.848	32.394	23.37	32.294	42.904	20.031	43.13	16.482	22.789	27.358	16.846	44.717	20.866	41.536	21.74
20.679	34.85	32.396	23.374	32.303	42.906	20.035	43.131	16.486	22.793	27.364	16.851	44.719	20.871	41.537	21.743
20.683	34.851	32.397	23.377	32.317	42.908	20.039	43.132	16.489	22.797	27.369	16.855	44.721	20.877	41.538	21.746
20.687	34.852	32.398	23.38	32.329	42.91	20.043	43.133	16.492	22.801	27.374	16.86	44.723	20.881	41.539	21.748
20.691	34.85	32.398	23.384	32.342	42.911	20.048	43.132	16.497	22.804	27.38	16.865	44.725	20.884	41.54	21.751
20.694	34.852	32.399	23.388	32.36	42.913	20.052	43.134	16.5	22.808	27.384	16.87	44.727	20.888	41.541	21.754
20.699	34.853	32.397	23.391	32.374	42.914	20.057	43.135	16.506	22.812	27.392	16.875	44.729	20.89	41.542	21.757
20.704	34.855	32.392	23.395	32.403	42.915	20.06	43.135	16.514	22.816	27.4	16.883	44.728	20.894	41.542	21.762
20.708	34.857	32.393	23.398	32.418	42.917	20.064	43.137	16.518	22.82	27.405	16.888	44.73	20.899	41.543	21.765
20.712	34.858	32.395	23.401	32.429	42.918	20.068	43.138	16.52	22.823	27.411	16.893	44.732	20.904	41.544	21.767
20.717	34.858	32.395	23.405	32.428	42.919	20.071	43.138	16.525	22.828	27.418	16.898	44.732	20.908	41.544	21.771
20.72	34.859	32.397	23.409	32.443	42.921	20.076	43.139	16.528	22.832	27.424	16.903	44.734	20.912	41.546	21.774
20.724	34.861	32.389	23.412	32.457	42.923	20.081	43.14	16.533	22.836	27.431	16.91	44.735	20.914	41.546	21.778
20.728	34.861	32.388	23.416	32.471	42.924	20.087	43.14	16.539	22.841	27.437	16.916	44.735	20.916	41.547	21.783
20.732	34.862	32.379	23.419	32.482	42.926	20.09	43.139	16.54	22.844	27.443	16.922	44.737	20.919	41.548	21.786
20.736	34.863	32.381	23.422	32.49	42.928	20.095	43.14	16.542	22.848	27.451	16.927	44.739	20.924	41.549	21.788
20.74	34.864	32.383	23.425	32.507	42.93	20.099	43.141	16.545	22.852	27.456	16.931	44.74	20.929	41.55	21.791
20.743	34.865	32.384	23.428	32.515	42.931	20.104	43.143	16.548	22.855	27.462	16.936	44.742	20.932	41.551	21.794
20.748	34.867	32.385	23.432	32.536	42.933	20.109	43.144	16.554	22.86	27.469	16.942	44.744	20.933	41.552	21.798
20.75	34.866	32.382	23.433	32.529	42.935	20.113	43.143	16.557	22.864	27.474	16.946	44.745	20.935	41.552	21.8
20.753	34.865	32.379	23.437	32.526	42.936	20.117	43.143	16.56	22.869	27.479	16.951	44.746	20.94	41.553	21.801
20.758	34.866	32.378	23.441	32.533	42.938	20.12	43.143	16.565	22.873	27.485	16.959	44.746	20.94	41.551	21.803
20.765	34.868	32.383	23.446	32.615	42.941	20.125	43.146	16.577	22.878	27.492	16.97	44.749	20.946	41.553	21.811
20.77	34.87	32.387	23.451	32.637	42.943	20.131	43.148	16.588	22.882	27.499	16.981	44.752	20.951	41.553	21.815
20.775	34.872	32.386	23.455	32.645	42.944	20.133	43.148	16.596	22.887	27.506	16.988	44.751	20.956	41.553	21.818
20.779	34.87	32.387	23.458	32.672	42.947	20.138	43.15	16.601	22.891	27.515	16.995	44.755	20.958	41.554	21.821
20.783	34.872	32.389	23.462	32.697	42.948	20.142	43.151	16.608	22.895	27.521	17.001	44.758	20.963	41.553	21.826
20.788	34.873	32.391	23.465	32.713	42.95	20.147	43.152	16.61	22.899	27.527	17.006	44.759	20.968	41.554	21.83
20.791	34.874	32.391	23.468	32.735	42.952	20.155	43.153	16.614	22.903	27.534	17.011	44.76	20.971	41.556	21.832
20.795	34.876	32.392	23.472	32.758	42.953	20.16	43.154	16.618	22.907	27.539	17.016	44.761	20.973	41.557	21.836
20.799	34.877	32.394	23.475	32.775	42.955	20.164	43.155	16.621	22.91	27.545	17.021	44.764	20.978	41.558	21.838
20.803	34.878	32.395	23.477	32.785	42.957	20.17	43.156	16.623	22.914	27.55	17.025	44.766	20.981	41.559	21.841
20.808	34.879	32.391	23.481	32.782	42.958	20.176	43.155	16.633	22.918	27.557	17.033	44.767	20.983	41.558	21.845
20.812	34.879	32.379	23.484	32.782	42.959	20.18	43.154	16.639	22.923	27.562	17.039	44.767	20.981	41.557	21.849
20.816	34.879	32.372	23.485	32.795	42.961	20.184	43.154	16.641	22.927	27.57	17.045	44.766	20.98	41.555	21.852
20.822	34.882	32.37	23.489	32.808	42.962	20.188	43.154	16.645	22.931	27.577	17.051	44.764	20.982	41.555	21.856
20.825	34.884	32.37	23.493	32.824	42.965	20.195	43.156	16.649	22.936	27.584	17.057	44.765	20.983	41.556	21.861
20.83	34.886	32.364	23.495	32.899	42.965	20.195	43.157	16.66	22.94	27.591	17.063	44.766	20.979	41.554	21.863
20.837	34.889	32.366	23.499	32.932	42.967	20.198	43.158	16.665	22.945	27.597	17.069	44.768	20.982	41.555	21.868
20.842	34.891	32.363	23.503	32.96	42.969	20.2	43.158	16.673	22.949	27.603	17.076	44.77	20.982	41.555	21.87
20.847	34.893	32.365	23.508	32.987	42.971	20.204	43.16	16.679	22.954	27.612	17.082	44.774	20.983	41.557	21.875
20.853	34.896	32.37	23.512	33.021	42.972	20.208	43.164	16.688	22.957	27.621	17.09	44.777	20.982	41.56	21.879
20.858	34.898	32.372	23.516	33.03	42.975	20.212	43.166	16.697	22.961	27.629	17.097	44.781	20.983	41.563	21.883
20.862	34.901	32.378	23.521	33.048	42.977	20.219	43.17	16.705	22.965	27.639	17.105	44.785	20.983	41.565	21.89
20.869	34.902	32.38	23.526	33.059	42.98	20.221	43.171	16.712	22.968	27.645	17.112	44.787	20.978	41.568	21.895
20.875	34.905	32.39	23.53	33.097	42.983	20.226	43.176	16.719	22.972	27.657	17.12	44.792	20.98	41.572	21.9
20.88	34.909	32.392	23.534	33.135	42.985	20.23	43.177	16.724	22.976	27.667	17.125	44.794	20.982	41.573	21.904
20.885	34.912	32.39	23.54	33.146	42.989	20.235	43.176	16.73	22.979	27.673	17.13	44.795	20.98	41.572	21.91
20.89	34.914	32.381	23.545	33.156	42.99	20.235	43.174	16.735	22.982	27.681	17.136	44.792	20.976	41.57	21.914
20.895	34.915	32.376	23.549	33.158	42.993	20.234	43.174	16.744	22.986	27.687	17.144	44.792	20.971	41.569	21.915
20.901	34.919	32.38	23.554	33.177	42.997	20.24	43.176	16.749	22.989	27.694	17.149	44.795	20.973	41.57	21.92
20.905	34.921	32.386	23.559	33.196	43	20.245	43.178	16.758	22.993	27.701	17.156	44.8	20.976	41.571	21.928
20.912	34.925	32.391	23.564	33.209	43.004	20.25	43.18	16.766	22.996	27.709	17.163	44.803	20.981	41.573	21.933
20.918	34.927	32.386	23.57	33.228	43.006	20.25	43.181	16.774	23	27.714	17.169	44.803	20.983	41.572	21.935
20.924	34.927	32.385	23.575	33.25	43.008	20.25	43.182	16.778	23.004	27.722	17.177	44.802	20.985	41.57	21.94
20.929	34.929	32.391	23.58	33.258	43.012	20.254	43.186	16.789	23.008	27.729	17.185	44.806	20.989	41.572	21.946
20.935	34.931	32.395	23.585	33.277	43.014	20.26	43.189	16.799	23.012	27.74	17.193	44.809	20.989	41.575	21.95
20.939	34.931	32.398	23.589	33.296	43.017	20.265	43.193	16.806	23.016	27.748	17.201	44.812	20.991	41.578	21.953
20.944	34.931	32.394	23.593	33.329	43.018	20.266	43.194	16.806	23.019	27.757	17.207	44.813	20.986	41.577	21.957
20.95	34.934	32.396	23.598	33.35	43.021	20.271	43.197	16.813	23.023	27.765	17.214	44.816	20.988	41.58	21.96
20.955	34.935	32.397	23.602	33.365	43.023	20.275	43.2	16.816	23.026	27.772	17.22	44.817	20.989	41.582	21.963
20.958	34.936	32.398	23.606	33.373	43.026	20.278	43.202	16.817	23.03	27.78	17.225	44.818	20.993	41.584	21.966
20.961	34.938	32.399	23.609	33.399	43.028	20.282	43.203	16.82	23.034	27.785	17.23	44.82	20.996	41.586	21.969
20.965	34.94	32.403	23.614	33.429	43.031	20.29	43.205	16.825	23.038	27.793	17.237	44.825	21.001	41.589	21.974
20.969	34.943	32.404	23.617	33.463	43.033	20.293	43.208	16.828	23.043	27.801	17.244	44.826	20.999	41.591	21.976
20.975	34.945	32.41	23.621	33.499	43.036	20.3	43.211	16.83	23.048	27.81	17.25	44.828	21.003	41.593	21.979
20.979	34.947	32.414	23.625	33.54	43.039	20.304	43.213	16.834	23.052	27.817	17.255	44.832	21.005	41.596	21.982
20.985	34.949	32.416	23.629	33.586	43.042	20.311	43.216	16.837	23.056	27.827	17.261	44.833	21.008	41.598	21.986
20.989	34.951	32.419	23.632	33.597	43.044	20.318	43.218	16.84	23.06	27.834	17.266	44.836	21.012	41.601	21.99
20.993	34.953	32.423	23.635	33.627	43.046	20.325	43.219	16.843	23.063	27.84	17.27	44.838	21.016	41.603	21.993
20.998	34.955	32.426	23.639	33.657	43.048	20.33	43.22	16.85	23.067	27.849	17.276	44.841	21.017	41.605	21.996
21.002	34.957	32.429	23.642	33.688	43.051	20.336	43.223	16.849	23.071	27.856	17.281	44.843	21.021	41.608	21.999
21.006	34.959	32.432	23.646	33.718	43.053	20.341	43.225	16.852	23.075	27.864	17.286	44.846	21.025	41.61	22.002
21.011	34.961	32.435	23.649	33.749	43.054	20.347	43.226	16.856	23.079	27.872	17.291	44.849	21.026	41.612	22.005
21.016	34.964	32.443	23.653	33.784	43.056	20.352	43.229	16.868	23.084	27.882	17.299	44.853	21.029	41.615	22.01
21.022	34.964	32.443	23.657	33.826	43.058	20.356	43.231	16.877	23.089	27.892	17.306	44.856	21.029	41.617	22.014
21.029	34.967	32.448	23.661	33.887	43.059	20.358	43.233	16.884	23.093	27.903	17.313	44.86	21.032	41.619	22.017
21.034	34.969	32.453	23.666	33.939	43.062	20.362	43.237	16.895	23.097	27.91	17.32	44.864	21.033	41.622	22.022
21.04	34.971	32.458	23.67	33.973	43.063	20.366	43.241	16.897	23.101	27.92	17.328	44.867	21.035	41.625	22.028
21.044	34.973	32.462	23.673	34.002	43.066	20.372	43.243	16.899	23.106	27.929	17.335	44.871	21.038	41.628	22.032
21.047	34.976	32.466	23.678	34.065	43.066	20.374	43.245	16.909	23.11	27.935	17.34	44.874	21.033	41.63	22.034
21.053	34.979	32.473	23.68	34.099	43.069	20.375	43.249	16.917	23.114	27.944	17.348	44.877	21.033	41.632	22.039
21.059	34.981	32.479	23.684	34.127	43.071	20.377	43.251	16.923	23.119	27.951	17.353	44.881	21.035	41.635	22.043
21.065	34.983	32.485	23.688	34.151	43.074	20.379	43.255	16.931	23.123	27.962	17.362	44.885	21.034	41.638	22.047
21.071	34.987	32.493	23.693	34.157	43.077	20.384	43.259	16.935	23.128	27.971	17.371	44.889	21.034	41.641	22.051
21.077	34.989	32.5	23.697	34.169	43.08	20.388	43.261	16.944	23.132	27.98	17.378	44.893	21.036	41.644	22.055
21.083	34.99	32.505	23.701	34.169	43.084	20.391	43.264	16.952	23.137	27.988	17.386	44.897	21.034	41.647	22.057
21.09	34.992	32.513	23.706	34.21	43.088	20.39	43.267	16.958	23.141	27.998	17.396	44.9	21.039	41.65	22.061
21.095	34.994	32.522	23.711	34.233	43.091	20.394	43.271	16.966	23.146	28.007	17.405	44.905	21.041	41.654	22.069
21.099	34.996	32.531	23.715	34.264	43.094	20.398	43.275	16.974	23.15	28.014	17.412	44.911	21.042	41.658	22.075
21.099	34.999	32.534	23.719	34.292	43.096	20.403	43.277	16.981	23.152	28.023	17.418	44.912	21.039	41.66	22.076
21.102	35.003	32.54	23.724	34.325	43.099	20.407	43.28	16.987	23.156	28.028	17.424	44.915	21.043	41.661	22.079
21.107	35.006	32.544	23.729	34.367	43.103	20.41	43.282	16.993	23.159	28.033	17.43	44.917	21.044	41.662	22.082
21.11	35.008	32.541	23.733	34.401	43.106	20.411	43.283	16.999	23.163	28.038	17.435	44.92	21.046	41.66	22.085
21.115	35.01	32.542	23.738	34.433	43.108	20.413	43.284	17.004	23.167	28.042	17.441	44.921	21.048	41.658	22.088
21.119	35.012	32.544	23.742	34.448	43.11	20.415	43.286	17.01	23.17	28.045	17.447	44.924	21.052	41.657	22.092
21.123	35.015	32.545	23.747	34.469	43.111	20.416	43.286	17.016	23.174	28.05	17.452	44.926	21.054	41.658	22.095
21.126	35.018	32.538	23.752	34.464	43.111	20.416	43.285	17.022	23.176	28.055	17.457	44.927	21.054	41.656	22.096
21.13	35.02	32.532	23.758	34.477	43.112	20.416	43.286	17.026	23.179	28.06	17.462	44.928	21.052	41.653	22.097
21.134	35.023	32.534	23.762	34.495	43.116	20.418	43.289	17.029	23.183	28.069	17.47	44.932	21.049	41.655	22.1
21.137	35.026	32.536	23.766	34.516	43.118	20.423	43.292	17.03	23.185	28.078	17.478	44.935	21.047	41.658	22.105
21.143	35.03	32.539	23.771	34.536	43.121	20.426	43.294	17.033	23.189	28.085	17.484	44.937	21.05	41.659	22.109
21.148	35.033	32.543	23.777	34.539	43.123	20.429	43.297	17.039	23.192	28.094	17.491	44.94	21.045	41.662	22.112
21.153	35.034	32.544	23.781	34.588	43.123	20.434	43.299	17.044	23.196	28.103	17.496	44.943	21.044	41.663	22.115
21.157	35.036	32.543	23.785	34.615	43.125	20.434	43.301	17.045	23.199	28.106	17.501	44.943	21.042	41.66	22.118
21.161	35.039	32.538	23.79	34.63	43.126	20.435	43.301	17.05	23.202	28.109	17.506	44.944	21.04	41.656	22.122
21.165	35.04	32.538	23.796	34.66	43.128	20.435	43.302	17.054	23.205	28.114	17.511	44.945	21.035	41.653	22.124
21.17	35.043	32.537	23.8	34.691	43.128	20.433	43.302	17.059	23.208	28.118	17.517	44.947	21.036	41.65	22.125
21.174	35.044	32.532	23.805	34.713	43.128	20.431	43.303	17.061	23.212	28.122	17.523	44.948	21.035	41.645	22.128
21.178	35.047	32.529	23.81	34.75	43.128	20.432	43.304	17.066	23.216	28.129	17.531	44.95	21.039	41.644	22.132
21.183	35.05	32.53	23.815	34.778	43.132	20.433	43.305	17.071	23.22	28.138	17.536	44.952	21.043	41.644	22.135
21.185	35.053	32.536	23.819	34.78	43.136	20.438	43.308	17.077	23.224	28.145	17.543	44.956	21.045	41.645	22.141
21.19	35.057	32.541	23.825	34.805	43.14	20.442	43.309	17.082	23.228	28.151	17.549	44.958	21.045	41.645	22.145
21.193	35.058	32.544	23.829	34.843	43.143	20.443	43.31	17.088	23.23	28.157	17.555	44.958	21.04	41.645	22.148
21.196	35.059	32.534	23.834	34.862	43.143	20.442	43.308	17.094	23.234	28.159	17.56	44.958	21.034	41.643	22.149
21.202	35.062	32.536	23.839	34.892	43.145	20.446	43.311	17.097	23.237	28.168	17.567	44.961	21.035	41.642	22.153
21.207	35.064	32.539	23.844	34.911	43.147	20.453	43.315	17.102	23.24	28.176	17.576	44.963	21.031	41.645	22.156
21.212	35.067	32.541	23.848	34.945	43.15	20.462	43.318	17.104	23.244	28.184	17.582	44.966	21.032	41.647	22.161
21.217	35.067	32.542	23.854	34.945	43.151	20.469	43.319	17.112	23.248	28.194	17.589	44.969	21.031	41.648	22.175
21.221	35.07	32.542	23.859	34.958	43.155	20.475	43.32	17.117	23.252	28.202	17.595	44.97	21.031	41.648	22.179
21.223	35.072	32.543	23.864	34.969	43.155	20.48	43.321	17.122	23.255	28.205	17.599	44.971	21.027	41.647	22.186
21.229	35.077	32.548	23.87	34.984	43.159	20.485	43.323	17.129	23.258	28.211	17.606	44.973	21.029	41.648	22.193
21.232	35.079	32.547	23.876	34.998	43.161	20.49	43.324	17.135	23.262	28.218	17.612	44.976	21.028	41.648	22.196
21.235	35.08	32.551	23.881	35.016	43.165	20.493	43.328	17.143	23.266	28.223	17.62	44.979	21.031	41.649	22.2
21.241	35.082	32.559	23.885	35.035	43.169	20.499	43.331	17.149	23.27	28.232	17.628	44.983	21.035	41.653	22.204
21.247	35.085	32.566	23.89	35.046	43.173	20.504	43.335	17.156	23.274	28.241	17.635	44.988	21.036	41.657	22.207
21.252	35.087	32.574	23.894	35.064	43.177	20.509	43.339	17.162	23.278	28.25	17.642	44.991	21.039	41.66	22.211
21.258	35.089	32.582	23.898	35.08	43.18	20.514	43.342	17.166	23.282	28.257	17.648	44.994	21.042	41.664	22.215
21.264	35.091	32.59	23.902	35.103	43.184	20.52	43.346	17.173	23.287	28.268	17.656	44.998	21.044	41.668	22.22
21.268	35.093	32.594	23.906	35.115	43.188	20.524	43.348	17.171	23.291	28.275	17.662	45.001	21.048	41.67	22.222
21.274	35.095	32.6	23.91	35.132	43.191	20.528	43.35	17.173	23.295	28.283	17.668	45.004	21.052	41.673	22.225
21.279	35.097	32.607	23.914	35.147	43.193	20.533	43.353	17.177	23.299	28.292	17.674	45.009	21.054	41.677	22.229
21.284	35.097	32.611	23.918	35.155	43.195	20.537	43.356	17.174	23.303	28.3	17.68	45.012	21.058	41.68	22.232
21.29	35.098	32.617	23.922	35.163	43.198	20.54	43.358	17.178	23.307	28.309	17.686	45.015	21.062	41.683	22.235
21.296	35.099	32.622	23.926	35.175	43.2	20.545	43.361	17.182	23.311	28.315	17.693	45.018	21.065	41.686	22.239
21.302	35.102	32.628	23.93	35.187	43.203	20.549	43.364	17.189	23.316	28.325	17.701	45.022	21.065	41.689	22.243
21.308	35.105	32.634	23.934	35.186	43.206	20.552	43.366	17.196	23.32	28.332	17.708	45.026	21.063	41.692	22.248
21.314	35.105	32.641	23.938	35.197	43.209	20.553	43.368	17.2	23.325	28.339	17.715	45.03	21.063	41.695	22.251
21.321	35.108	32.647	23.943	35.221	43.212	20.56	43.372	17.205	23.329	28.349	17.723	45.034	21.066	41.699	22.257
21.326	35.111	32.646	23.949	35.224	43.215	20.562	43.373	17.215	23.331	28.353	17.729	45.034	21.066	41.697	22.261
21.332	35.114	32.652	23.954	35.26	43.218	20.566	43.376	17.222	23.335	28.36	17.736	45.039	21.07	41.699	22.266
21.336	35.116	32.661	23.958	35.281	43.222	20.571	43.379	17.232	23.339	28.37	17.744	45.044	21.076	41.702	22.273
21.341	35.119	32.667	23.962	35.299	43.225	20.579	43.383	17.243	23.343	28.379	17.751	45.049	21.08	41.705	22.279
21.345	35.122	32.675	23.966	35.32	43.228	20.585	43.386	17.251	23.347	28.388	17.758	45.052	21.083	41.708	22.285
21.35	35.124	32.679	23.969	35.356	43.23	20.59	43.389	17.259	23.35	28.398	17.765	45.057	21.086	41.71	22.289
21.354	35.126	32.687	23.974	35.389	43.232	20.596	43.392	17.273	23.355	28.411	17.773	45.061	21.094	41.712	22.299
21.358	35.129	32.693	23.98	35.404	43.235	20.603	43.393	17.285	23.36	28.422	17.782	45.063	21.104	41.713	22.307
21.362	35.133	32.699	23.987	35.416	43.238	20.609	43.396	17.292	23.364	28.43	17.789	45.067	21.11	41.714	22.313
21.366	35.136	32.701	23.992	35.425	43.241	20.615	43.398	17.302	23.368	28.44	17.795	45.069	21.114	41.716	22.319
21.37	35.139	32.706	23.997	35.439	43.244	20.622	43.4	17.308	23.372	28.45	17.802	45.072	21.119	41.717	22.324
21.374	35.141	32.713	24.002	35.459	43.246	20.629	43.401	17.322	23.376	28.462	17.81	45.076	21.13	41.718	22.333
21.378	35.142	32.72	24.007	35.47	43.248	20.633	43.403	17.334	23.381	28.471	17.816	45.078	21.135	41.72	22.341
21.383	35.145	32.725	24.011	35.482	43.25	20.64	43.406	17.345	23.385	28.48	17.823	45.083	21.141	41.721	22.347
21.388	35.147	32.733	24.016	35.516	43.253	20.646	43.409	17.358	23.391	28.493	17.833	45.087	21.15	41.723	22.357
21.395	35.147	32.739	24.02	35.558	43.255	20.65	43.411	17.366	23.397	28.503	17.843	45.091	21.156	41.725	22.366
21.4	35.148	32.741	24.025	35.605	43.257	20.652	43.413	17.37	23.403	28.51	17.852	45.094	21.16	41.727	22.374
21.405	35.149	32.749	24.03	35.65	43.26	20.657	43.417	17.377	23.409	28.52	17.86	45.099	21.166	41.729	22.381
21.414	35.152	32.761	24.038	35.73	43.266	20.663	43.422	17.385	23.415	28.531	17.87	45.104	21.171	41.732	22.389
21.419	35.155	32.775	24.044	35.784	43.271	20.67	43.427	17.401	23.421	28.55	17.879	45.112	21.182	41.735	22.399
21.425	35.157	32.783	24.05	35.821	43.274	20.674	43.43	17.412	23.427	28.56	17.889	45.116	21.192	41.738	22.408
21.432	35.159	32.791	24.057	35.864	43.279	20.68	43.434	17.422	23.433	28.571	17.897	45.121	21.2	41.74	22.416
21.44	35.162	32.798	24.062	35.889	43.282	20.683	43.436	17.429	23.439	28.582	17.909	45.124	21.214	41.742	22.424
21.447	35.166	32.811	24.07	35.944	43.287	20.69	43.442	17.439	23.444	28.595	17.917	45.131	21.222	41.746	22.432
21.454	35.168	32.819	24.077	35.972	43.292	20.697	43.445	17.451	23.448	28.609	17.927	45.135	21.228	41.748	22.44
21.458	35.172	32.826	24.082	36.007	43.295	20.706	43.449	17.461	23.453	28.622	17.935	45.141	21.234	41.751	22.446
21.463	35.174	32.834	24.087	36.032	43.299	20.713	43.453	17.473	23.458	28.634	17.943	45.145	21.244	41.753	22.456
21.47	35.177	32.842	24.092	36.05	43.301	20.72	43.455	17.483	23.463	28.643	17.953	45.148	21.256	41.753	22.464
21.475	35.176	32.848	24.095	36.099	43.304	20.723	43.457	17.49	23.469	28.65	17.963	45.153	21.26	41.755	22.473
21.478	35.177	32.858	24.1	36.172	43.308	20.729	43.461	17.496	23.475	28.661	17.973	45.157	21.266	41.758	22.481
21.487	35.181	32.871	24.108	36.248	43.314	20.738	43.466	17.508	23.481	28.675	17.982	45.165	21.274	41.762	22.491
21.494	35.183	32.885	24.114	36.302	43.318	20.746	43.47	17.52	23.487	28.688	17.994	45.171	21.289	41.765	22.501
21.501	35.185	32.894	24.119	36.365	43.323	20.751	43.474	17.526	23.494	28.697	18.004	45.176	21.296	41.768	22.509
21.507	35.188	32.906	24.126	36.423	43.328	20.758	43.479	17.54	23.498	28.713	18.013	45.183	21.305	41.772	22.519
21.512	35.192	32.914	24.133	36.452	43.332	20.765	43.484	17.552	23.502	28.724	18.021	45.187	21.311	41.775	22.526
21.519	35.193	32.924	24.137	36.461	43.334	20.772	43.486	17.563	23.507	28.733	18.03	45.191	21.325	41.777	22.535
21.524	35.196	32.934	24.142	36.485	43.337	20.779	43.489	17.578	23.511	28.747	18.039	45.196	21.336	41.779	22.546
21.532	35.198	32.943	24.147	36.519	43.338	20.784	43.491	17.59	23.518	28.757	18.05	45.199	21.344	41.78	22.558
21.538	35.2	32.956	24.151	36.589	43.341	20.79	43.494	17.6	23.523	28.768	18.06	45.205	21.352	41.783	22.564
21.547	35.201	32.965	24.156	36.63	43.344	20.795	43.497	17.61	23.529	28.779	18.071	45.21	21.358	41.786	22.575
21.553	35.203	32.976	24.161	36.686	43.348	20.801	43.501	17.621	23.535	28.791	18.082	45.216	21.37	41.789	22.583
21.559	35.205	32.989	24.167	36.734	43.351	20.809	43.505	17.632	23.542	28.803	18.092	45.221	21.379	41.792	22.591
21.566	35.207	33.002	24.173	36.785	43.354	20.816	43.509	17.645	23.548	28.816	18.103	45.227	21.387	41.795	22.6
21.574	35.208	33.013	24.177	36.843	43.357	20.822	43.512	17.654	23.554	28.826	18.112	45.231	21.394	41.796	22.607
21.583	35.21	33.023	24.182	36.882	43.361	20.827	43.515	17.663	23.559	28.835	18.123	45.235	21.402	41.799	22.614
21.589	35.212	33.034	24.187	36.916	43.361	20.83	43.518	17.674	23.565	28.846	18.133	45.24	21.407	41.8	22.621
21.595	35.214	33.045	24.192	36.975	43.364	20.837	43.521	17.684	23.57	28.856	18.14	45.246	21.412	41.802	22.628
21.602	35.216	33.058	24.198	37.009	43.367	20.845	43.525	17.698	23.575	28.869	18.151	45.25	21.421	41.805	22.639
21.609	35.218	33.069	24.202	37.048	43.371	20.85	43.527	17.708	23.579	28.877	18.161	45.254	21.428	41.807	22.646
21.617	35.22	33.079	24.207	37.08	43.373	20.856	43.529	17.719	23.585	28.888	18.171	45.259	21.436	41.809	22.653
21.624	35.222	33.088	24.213	37.124	43.377	20.863	43.533	17.731	23.591	28.9	18.181	45.265	21.443	41.812	22.661
21.63	35.224	33.098	24.218	37.152	43.38	20.869	43.536	17.744	23.598	28.914	18.191	45.271	21.452	41.814	22.671
21.635	35.225	33.103	24.222	37.177	43.383	20.873	43.539	17.751	23.604	28.922	18.2	45.275	21.458	41.816	22.678
21.641	35.225	33.11	24.227	37.201	43.386	20.877	43.541	17.757	23.61	28.93	18.209	45.279	21.462	41.818	22.686
21.647	35.227	33.115	24.232	37.236	43.389	20.882	43.544	17.766	23.615	28.937	18.219	45.283	21.467	41.821	22.693
21.654	35.23	33.128	24.239	37.309	43.395	20.89	43.549	17.783	23.622	28.952	18.229	45.29	21.476	41.825	22.702
21.661	35.232	33.138	24.245	37.346	43.399	20.899	43.552	17.794	23.628	28.965	18.238	45.296	21.485	41.827	22.711
21.665	35.234	33.146	24.25	37.363	43.401	20.906	43.555	17.804	23.634	28.974	18.248	45.3	21.494	41.83	22.721
21.673	35.235	33.152	24.254	37.383	43.404	20.912	43.558	17.814	23.639	28.983	18.258	45.305	21.5	41.832	22.728
21.681	35.238	33.162	24.26	37.419	43.409	20.919	43.562	17.828	23.644	28.995	18.267	45.311	21.511	41.834	22.736
21.687	35.24	33.171	24.265	37.444	43.412	20.924	43.565	17.838	23.651	29.004	18.279	45.315	21.522	41.836	22.745
21.693	35.243	33.184	24.271	37.497	43.417	20.93	43.57	17.849	23.657	29.017	18.288	45.321	21.532	41.84	22.753
21.703	35.244	33.192	24.275	37.543	43.42	20.935	43.573	17.856	23.663	29.025	18.3	45.325	21.538	41.842	22.763
21.711	35.247	33.202	24.28	37.591	43.423	20.941	43.577	17.868	23.669	29.038	18.309	45.331	21.542	41.845	22.771
21.72	35.249	33.213	24.286	37.637	43.427	20.947	43.581	17.877	23.676	29.049	18.321	45.335	21.554	41.847	22.779
21.725	35.25	33.221	24.29	37.695	43.431	20.951	43.585	17.882	23.683	29.06	18.33	45.341	21.56	41.851	22.785
21.731	35.252	33.23	24.295	37.787	43.436	20.956	43.589	17.888	23.689	29.07	18.339	45.347	21.562	41.853	22.791
21.737	35.254	33.239	24.301	37.867	43.441	20.961	43.593	17.893	23.695	29.079	18.347	45.352	21.566	41.856	22.797
21.743	35.256	33.249	24.305	37.946	43.446	20.965	43.598	17.9	23.701	29.088	18.356	45.358	21.572	41.859	22.805
21.753	35.258	33.258	24.31	38.004	43.45	20.974	43.602	17.911	23.708	29.098	18.367	45.362	21.581	41.862	22.813
21.76	35.26	33.266	24.315	38.045	43.454	20.979	43.606	17.922	23.715	29.109	18.377	45.366	21.589	41.864	22.822
21.766	35.262	33.273	24.32	38.074	43.458	20.983	43.608	17.929	23.721	29.117	18.387	45.37	21.596	41.866	22.83
21.773	35.264	33.285	24.325	38.108	43.461	20.99	43.612	17.943	23.727	29.13	18.396	45.375	21.607	41.87	22.842
21.782	35.266	33.297	24.332	38.196	43.467	20.996	43.617	17.951	23.734	29.144	18.409	45.383	21.619	41.874	22.852
21.79	35.268	33.307	24.337	38.252	43.471	21.001	43.621	17.963	23.741	29.155	18.418	45.388	21.629	41.876	22.861
21.797	35.271	33.317	24.341	38.282	43.474	21.006	43.624	17.975	23.748	29.166	18.428	45.39	21.646	41.878	22.87
21.806	35.273	33.33	24.348	38.335	43.479	21.011	43.629	17.986	23.754	29.177	18.439	45.395	21.657	41.881	22.879
21.814	35.275	33.342	24.353	38.393	43.483	21.018	43.633	17.999	23.761	29.191	18.45	45.401	21.669	41.884	22.888
21.822	35.277	33.354	24.358	38.43	43.486	21.023	43.637	18.011	23.768	29.2	18.46	45.405	21.681	41.886	22.898
21.831	35.279	33.364	24.363	38.46	43.489	21.027	43.64	18.018	23.774	29.21	18.472	45.41	21.692	41.889	22.908
21.839	35.281	33.378	24.367	38.514	43.493	21.034	43.645	18.032	23.781	29.222	18.482	45.416	21.701	41.892	22.919
21.848	35.283	33.388	24.372	38.549	43.497	21.039	43.649	18.041	23.787	29.231	18.495	45.42	21.715	41.895	22.928
21.857	35.285	33.399	24.377	38.588	43.501	21.046	43.652	18.053	23.794	29.243	18.506	45.425	21.723	41.896	22.936
21.865	35.287	33.414	24.383	38.646	43.504	21.049	43.656	18.063	23.801	29.256	18.517	45.429	21.736	41.899	22.944
21.872	35.289	33.427	24.388	38.701	43.508	21.056	43.661	18.075	23.808	29.267	18.527	45.434	21.746	41.903	22.954
21.877	35.29	33.44	24.392	38.741	43.511	21.061	43.664	18.083	23.814	29.276	18.536	45.439	21.756	41.905	22.96
21.885	35.293	33.452	24.397	38.785	43.515	21.068	43.668	18.095	23.82	29.287	18.548	45.444	21.77	41.908	22.97
21.893	35.294	33.462	24.401	38.822	43.518	21.073	43.672	18.107	23.825	29.296	18.557	45.448	21.78	41.91	22.977
21.899	35.296	33.475	24.407	38.873	43.521	21.08	43.677	18.118	23.831	29.308	18.568	45.453	21.791	41.913	22.986
21.906	35.299	33.488	24.412	38.921	43.525	21.087	43.681	18.128	23.839	29.319	18.578	45.46	21.802	41.916	22.995
21.914	35.301	33.5	24.418	38.982	43.529	21.096	43.684	18.139	23.846	29.33	18.589	45.466	21.811	41.919	23.007
21.919	35.301	33.508	24.422	39.005	43.53	21.102	43.687	18.146	23.853	29.341	18.601	45.469	21.824	41.92	23.016
21.928	35.304	33.52	24.428	39.093	43.533	21.108	43.691	18.159	23.859	29.354	18.611	45.475	21.833	41.924	23.025
21.935	35.306	33.534	24.434	39.137	43.538	21.114	43.696	18.17	23.867	29.369	18.624	45.481	21.846	41.928	23.034
21.943	35.307	33.542	24.438	39.168	43.54	21.119	43.698	18.18	23.873	29.378	18.634	45.484	21.86	41.929	23.041
21.95	35.309	33.554	24.444	39.224	43.543	21.125	43.703	18.193	23.88	29.392	18.645	45.489	21.875	41.933	23.052
21.956	35.312	33.564	24.448	39.272	43.546	21.131	43.707	18.202	23.887	29.403	18.653	45.494	21.884	41.936	23.06
21.964	35.314	33.577	24.454	39.324	43.549	21.137	43.711	18.211	23.893	29.414	18.664	45.5	21.894	41.939	23.07
21.97	35.316	33.59	24.458	39.367	43.552	21.144	43.715	18.221	23.9	29.427	18.674	45.504	21.907	41.942	23.077
21.978	35.318	33.6	24.463	39.4	43.555	21.149	43.718	18.231	23.906	29.436	18.684	45.508	21.914	41.944	23.085
21.983	35.32	33.608	24.469	39.453	43.559	21.154	43.722	18.238	23.912	29.446	18.694	45.512	21.922	41.947	23.093
21.988	35.322	33.616	24.474	39.515	43.563	21.159	43.726	18.246	23.918	29.454	18.704	45.518	21.928	41.95	23.101
21.997	35.323	33.621	24.477	39.553	43.566	21.166	43.728	18.254	23.924	29.463	18.715	45.522	21.939	41.952	23.11
22.006	35.327	33.636	24.485	39.636	43.572	21.174	43.734	18.27	23.929	29.476	18.723	45.528	21.946	41.956	23.118
22.013	35.329	33.642	24.489	39.672	43.574	21.179	43.737	18.283	23.936	29.488	18.734	45.532	21.96	41.958	23.128
22.02	35.331	33.653	24.494	39.717	43.578	21.188	43.742	18.295	23.943	29.502	18.744	45.538	21.972	41.961	23.138
22.027	35.333	33.663	24.499	39.774	43.582	21.192	43.746	18.303	23.949	29.512	18.755	45.544	21.979	41.964	23.147
22.037	35.336	33.674	24.505	39.834	43.587	21.199	43.75	18.313	23.955	29.526	18.766	45.551	21.986	41.968	23.158
22.044	35.338	33.686	24.511	39.894	43.591	21.204	43.755	18.324	23.963	29.538	18.779	45.556	21.994	41.972	23.169
22.053	35.341	33.698	24.518	39.934	43.595	21.214	43.76	18.34	23.969	29.555	18.789	45.563	22.003	41.975	23.178
22.059	35.343	33.703	24.522	39.966	43.597	21.217	43.763	18.347	23.974	29.563	18.799	45.566	22.01	41.977	23.186
22.062	35.345	33.707	24.526	39.998	43.6	21.222	43.765	18.352	23.98	29.57	18.809	45.57	22.016	41.979	23.193
22.067	35.347	33.715	24.531	40.036	43.603	21.224	43.768	18.359	23.986	29.578	18.818	45.574	22.023	41.982	23.2
22.073	35.349	33.723	24.536	40.075	43.607	21.229	43.772	18.366	23.992	29.587	18.828	45.58	22.027	41.984	23.208
22.08	35.349	33.729	24.541	40.101	43.61	21.233	43.774	18.372	23.997	29.596	18.839	45.584	22.034	41.986	23.216
22.089	35.354	33.742	24.548	40.204	43.617	21.241	43.78	18.384	24.003	29.61	18.848	45.591	22.039	41.991	23.226
22.096	35.357	33.756	24.554	40.265	43.621	21.249	43.786	18.399	24.01	29.623	18.859	45.597	22.048	41.994	23.235
22.103	35.359	33.767	24.559	40.307	43.625	21.254	43.79	18.41	24.017	29.634	18.871	45.602	22.056	41.998	23.244
22.109	35.361	33.773	24.563	40.35	43.628	21.258	43.793	18.416	24.024	29.644	18.882	45.607	22.063	42	23.254
22.119	35.364	33.785	24.57	40.423	43.634	21.266	43.798	18.428	24.029	29.657	18.893	45.613	22.071	42.004	23.265
22.128	35.371	33.796	24.579	40.463	43.64	21.275	43.805	18.437	24.035	29.671	18.905	45.619	22.08	42.008	23.276
22.132	35.373	33.801	24.582	40.491	43.641	21.279	43.805	18.447	24.039	29.677	18.913	45.622	22.085	42.008	23.282
22.137	35.373	33.805	24.586	40.511	43.642	21.281	43.806	18.454	24.042	29.68	18.92	45.623	22.088	42.007	23.285
22.141	35.376	33.808	24.589	40.519	43.643	21.285	43.807	18.461	24.045	29.683	18.928	45.626	22.09	42.008	23.289
22.145	35.378	33.812	24.593	40.531	43.645	21.29	43.809	18.469	24.048	29.689	18.936	45.629	22.092	42.009	23.295
22.148	35.382	33.817	24.598	40.54	43.649	21.295	43.81	18.478	24.051	29.694	18.944	45.632	22.095	42.01	23.299
22.153	35.386	33.827	24.603	40.569	43.652	21.301	43.814	18.489	24.054	29.702	18.952	45.637	22.101	42.012	23.306
22.159	35.389	33.833	24.608	40.613	43.656	21.31	43.818	18.496	24.059	29.71	18.96	45.64	22.106	42.014	23.313
22.164	35.392	33.841	24.614	40.67	43.66	21.316	43.822	18.503	24.062	29.719	18.967	45.643	22.11	42.016	23.318
22.17	35.395	33.85	24.621	40.703	43.665	21.322	43.826	18.509	24.066	29.731	18.977	45.648	22.118	42.02	23.324
22.175	35.397	33.856	24.626	40.766	43.667	21.327	43.83	18.514	24.07	29.739	18.984	45.65	22.122	42.021	23.333
22.181	35.399	33.86	24.631	40.811	43.669	21.331	43.832	18.52	24.074	29.748	18.992	45.654	22.129	42.023	23.339
22.185	35.4	33.866	24.634	40.832	43.671	21.333	43.834	18.533	24.079	29.755	19.002	45.657	22.138	42.025	23.348
22.19	35.403	33.87	24.638	40.841	43.672	21.337	43.835	18.542	24.084	29.761	19.013	45.66	22.146	42.026	23.358
22.194	35.404	33.873	24.642	40.847	43.673	21.34	43.837	18.548	24.089	29.771	19.022	45.663	22.155	42.028	23.368
22.2	35.406	33.876	24.646	40.861	43.675	21.343	43.838	18.556	24.094	29.779	19.031	45.666	22.165	42.03	23.376
22.207	35.407	33.879	24.65	40.864	43.677	21.342	43.839	18.563	24.098	29.783	19.039	45.669	22.171	42.03	23.386
22.211	35.409	33.885	24.654	40.88	43.677	21.346	43.84	18.574	24.105	29.791	19.047	45.672	22.18	42.031	23.397
22.215	35.411	33.888	24.657	40.887	43.679	21.35	43.841	18.585	24.111	29.799	19.056	45.675	22.188	42.033	23.405
22.218	35.412	33.892	24.661	40.89	43.68	21.354	43.842	18.594	24.116	29.805	19.065	45.678	22.194	42.034	23.411
22.221	35.414	33.896	24.665	40.895	43.682	21.359	43.843	18.604	24.123	29.812	19.074	45.68	22.2	42.035	23.42
22.224	35.415	33.9	24.668	40.896	43.683	21.362	43.844	18.615	24.128	29.82	19.083	45.683	22.205	42.036	23.428
22.23	35.416	33.906	24.673	40.905	43.685	21.365	43.845	18.624	24.132	29.826	19.091	45.686	22.214	42.037	23.437
22.236	35.418	33.914	24.678	40.931	43.688	21.373	43.849	18.631	24.135	29.835	19.099	45.689	22.222	42.04	23.445
22.241	35.421	33.92	24.683	40.961	43.691	21.377	43.852	18.637	24.138	29.844	19.106	45.692	22.228	42.042	23.451
22.246	35.425	33.928	24.69	40.98	43.694	21.384	43.854	18.646	24.141	29.854	19.114	45.696	22.233	42.043	23.46
22.252	35.428	33.933	24.694	41	43.698	21.389	43.857	18.653	24.144	29.859	19.12	45.699	22.237	42.045	23.467
22.256	35.43	33.936	24.699	41.024	43.702	21.393	43.859	18.66	24.147	29.863	19.126	45.702	22.242	42.046	23.471
22.262	35.433	33.938	24.703	41.029	43.705	21.398	43.862	18.667	24.151	29.87	19.133	45.705	22.246	42.047	23.477
22.267	35.435	33.941	24.708	41.046	43.709	21.403	43.864	18.671	24.155	29.878	19.14	45.708	22.25	42.048	23.482
22.273	35.44	33.946	24.712	41.055	43.713	21.41	43.868	18.677	24.159	29.888	19.149	45.711	22.255	42.05	23.489
22.279	35.445	33.953	24.717	41.063	43.716	21.417	43.87	18.68	24.163	29.895	19.156	45.715	22.26	42.052	23.495
22.285	35.448	33.958	24.722	41.082	43.719	21.426	43.872	18.686	24.166	29.903	19.162	45.718	22.266	42.054	23.503
22.29	35.451	33.963	24.728	41.095	43.722	21.432	43.875	18.691	24.17	29.912	19.169	45.722	22.271	42.056	23.51
22.294	35.453	33.965	24.733	41.088	43.723	21.435	43.876	18.696	24.173	29.922	19.177	45.725	22.271	42.057	23.516
22.299	35.455	33.968	24.737	41.104	43.726	21.441	43.878	18.702	24.177	29.929	19.182	45.728	22.277	42.058	23.523
22.305	35.459	33.972	24.743	41.112	43.729	21.449	43.88	18.708	24.181	29.936	19.189	45.73	22.282	42.06	23.534
22.311	35.461	33.976	24.747	41.12	43.733	21.455	43.883	18.716	24.185	29.945	19.196	45.734	22.287	42.062	23.539
22.317	35.464	33.984	24.751	41.132	43.735	21.46	43.886	18.726	24.188	29.953	19.205	45.738	22.293	42.064	23.546
22.323	35.467	33.994	24.755	41.148	43.738	21.465	43.888	18.734	24.192	29.961	19.213	45.741	22.297	42.067	23.55
22.328	35.47	34	24.759	41.156	43.741	21.47	43.891	18.742	24.196	29.968	19.221	45.746	22.302	42.071	23.556
22.333	35.472	34.007	24.762	41.164	43.743	21.474	43.894	18.75	24.2	29.977	19.229	45.75	22.306	42.073	23.561
22.338	35.475	34.014	24.767	41.176	43.746	21.48	43.897	18.756	24.203	29.983	19.236	45.754	22.309	42.076	23.567
22.344	35.478	34.021	24.77	41.187	43.749	21.485	43.9	18.761	24.207	29.993	19.242	45.758	22.312	42.079	23.572
22.35	35.481	34.025	24.775	41.21	43.752	21.491	43.902	18.766	24.21	30.002	19.248	45.76	22.316	42.08	23.577
22.356	35.483	34.028	24.78	41.215	43.753	21.494	43.903	18.774	24.213	30.01	19.255	45.762	22.32	42.079	23.581
22.362	35.486	34.032	24.786	41.228	43.756	21.502	43.905	18.783	24.216	30.022	19.262	45.766	22.325	42.081	23.587
22.366	35.488	34.036	24.791	41.237	43.757	21.507	43.907	18.791	24.22	30.027	19.271	45.768	22.327	42.081	23.593
22.367	35.491	34.041	24.794	41.23	43.759	21.511	43.909	18.799	24.224	30.031	19.278	45.772	22.329	42.083	23.599
22.372	35.494	34.045	24.799	41.24	43.763	21.515	43.912	18.804	24.227	30.038	19.285	45.774	22.331	42.084	23.603
22.378	35.498	34.05	24.804	41.254	43.766	21.522	43.915	18.811	24.231	30.046	19.292	45.777	22.336	42.085	23.608
22.385	35.501	34.055	24.809	41.274	43.769	21.527	43.918	18.818	24.234	30.053	19.299	45.78	22.341	42.087	23.614
22.391	35.504	34.057	24.813	41.262	43.772	21.535	43.921	18.825	24.237	30.061	19.306	45.783	22.343	42.088	23.619
22.396	35.506	34.058	24.818	41.262	43.775	21.539	43.923	18.831	24.24	30.07	19.311	45.785	22.344	42.091	23.623
22.4	35.507	34.053	24.822	41.249	43.776	21.544	43.924	18.835	24.243	30.076	19.318	45.785	22.342	42.091	23.625
22.405	35.51	34.051	24.824	41.248	43.778	21.549	43.926	18.843	24.246	30.086	19.325	45.787	22.342	42.094	23.628
22.41	35.512	34.05	24.828	41.24	43.779	21.551	43.928	18.846	24.249	30.093	19.33	45.789	22.344	42.096	23.633
22.415	35.512	34.051	24.832	41.232	43.78	21.555	43.929	18.849	24.253	30.1	19.336	45.791	22.344	42.096	23.634
22.42	35.512	34.049	24.836	41.218	43.781	21.559	43.93	18.851	24.256	30.107	19.341	45.79	22.344	42.098	23.638
22.426	35.514	34.05	24.839	41.21	43.781	21.563	43.931	18.855	24.26	30.113	19.347	45.79	22.344	42.1	23.641
22.43	35.512	34.047	24.842	41.208	43.781	21.566	43.932	18.855	24.264	30.117	19.353	45.791	22.343	42.101	23.644
22.436	35.514	34.051	24.846	41.222	43.783	21.571	43.934	18.859	24.267	30.124	19.36	45.794	22.344	42.101	23.649
22.442	35.514	34.05	24.85	41.228	43.784	21.577	43.935	18.865	24.27	30.131	19.365	45.796	22.345	42.103	23.651
22.448	35.516	34.053	24.854	41.231	43.786	21.581	43.938	18.867	24.274	30.139	19.371	45.798	22.346	42.105	23.653
22.455	35.516	34.057	24.857	41.231	43.788	21.587	43.94	18.875	24.279	30.145	19.378	45.801	22.349	42.107	23.658
22.462	35.516	34.06	24.858	41.225	43.789	21.591	43.942	18.882	24.282	30.152	19.385	45.802	22.353	42.108	23.661
22.467	35.517	34.063	24.863	41.226	43.79	21.591	43.942	18.889	24.286	30.158	19.391	45.804	22.353	42.108	23.664
22.473	35.519	34.067	24.866	41.237	43.792	21.596	43.945	18.898	24.289	30.168	19.399	45.806	22.357	42.11	23.67
22.478	35.52	34.07	24.869	41.242	43.794	21.598	43.947	18.905	24.292	30.174	19.406	45.811	22.361	42.111	23.674
22.483	35.523	34.07	24.875	41.254	43.795	21.603	43.949	18.908	24.293	30.179	19.412	45.812	22.36	42.112	23.678
22.488	35.526	34.074	24.88	41.262	43.799	21.608	43.952	18.915	24.297	30.186	19.418	45.813	22.364	42.113	23.684
22.492	35.53	34.078	24.884	41.278	43.801	21.615	43.954	18.927	24.301	30.198	19.426	45.816	22.37	42.114	23.69
22.497	35.533	34.074	24.889	41.263	43.803	21.621	43.955	18.933	24.305	30.203	19.431	45.817	22.375	42.114	23.699
22.502	35.536	34.075	24.893	41.245	43.805	21.627	43.956	18.939	24.308	30.21	19.437	45.817	22.377	42.115	23.706
22.507	35.539	34.079	24.898	41.255	43.807	21.635	43.958	18.946	24.312	30.216	19.443	45.82	22.381	42.117	23.714
22.512	35.541	34.086	24.901	41.272	43.809	21.642	43.96	18.956	24.315	30.224	19.452	45.822	22.391	42.118	23.724
22.517	35.544	34.091	24.906	41.287	43.812	21.648	43.963	18.962	24.32	30.231	19.459	45.824	22.398	42.119	23.731
22.522	35.548	34.093	24.91	41.302	43.814	21.656	43.965	18.969	24.324	30.237	19.464	45.826	22.402	42.119	23.738
22.526	35.552	34.096	24.915	41.314	43.816	21.664	43.967	18.976	24.328	30.244	19.469	45.829	22.408	42.121	23.744
22.53	35.554	34.1	24.921	41.339	43.818	21.672	43.969	18.981	24.332	30.251	19.475	45.831	22.412	42.122	23.75
22.532	35.558	34.102	24.925	41.344	43.82	21.679	43.97	18.986	24.336	30.258	19.48	45.834	22.417	42.123	23.753
22.537	35.561	34.107	24.93	41.373	43.822	21.686	43.972	18.992	24.34	30.266	19.487	45.837	22.421	42.124	23.76
22.54	35.563	34.11	24.934	41.412	43.824	21.693	43.973	18.996	24.344	30.271	19.493	45.839	22.426	42.125	23.767
22.544	35.566	34.115	24.938	41.448	43.826	21.698	43.974	19.004	24.349	30.28	19.499	45.842	22.432	42.126	23.774
22.548	35.569	34.116	24.942	41.455	43.828	21.705	43.976	19.008	24.353	30.285	19.505	45.843	22.435	42.127	23.778
22.551	35.572	34.12	24.947	41.481	43.83	21.713	43.978	19.015	24.357	30.293	19.512	45.846	22.439	42.128	23.783
22.555	35.574	34.124	24.951	41.509	43.831	21.72	43.979	19.019	24.361	30.299	19.518	45.848	22.445	42.129	23.79
22.559	35.577	34.132	24.956	41.54	43.833	21.728	43.981	19.031	24.366	30.309	19.527	45.851	22.452	42.13	23.8
22.563	35.579	34.136	24.96	41.566	43.835	21.735	43.982	19.039	24.37	30.317	19.533	45.853	22.459	42.132	23.807
22.566	35.581	34.138	24.964	41.624	43.837	21.742	43.984	19.042	24.375	30.323	19.54	45.856	22.464	42.132	23.812
22.571	35.583	34.142	24.969	41.639	43.839	21.748	43.985	19.047	24.38	30.329	19.545	45.858	22.469	42.134	23.817
22.575	35.588	34.145	24.973	41.657	43.842	21.752	43.987	19.053	24.384	30.335	19.553	45.86	22.474	42.135	23.823
22.579	35.59	34.149	24.977	41.686	43.843	21.757	43.988	19.06	24.389	30.341	19.56	45.862	22.48	42.136	23.83
22.584	35.592	34.151	24.98	41.703	43.845	21.762	43.989	19.063	24.393	30.346	19.566	45.864	22.488	42.137	23.836
22.588	35.594	34.154	24.984	41.713	43.846	21.768	43.991	19.068	24.397	30.351	19.573	45.868	22.496	42.138	23.843
22.592	35.597	34.159	24.989	41.726	43.848	21.773	43.992	19.074	24.402	30.359	19.58	45.871	22.508	42.139	23.85
22.599	35.599	34.165	24.994	41.751	43.85	21.777	43.994	19.08	24.406	30.366	19.59	45.873	22.521	42.141	23.857
22.603	35.601	34.167	24.997	41.778	43.852	21.783	43.996	19.087	24.411	30.373	19.596	45.876	22.529	42.142	23.863
22.609	35.604	34.171	25.001	41.8	43.854	21.787	43.998	19.094	24.415	30.38	19.604	45.878	22.535	42.143	23.87
22.615	35.607	34.176	25.006	41.813	43.856	21.794	44	19.1	24.419	30.386	19.609	45.882	22.542	42.144	23.876
22.62	35.61	34.179	25.011	41.828	43.858	21.803	44.002	19.105	24.423	30.394	19.615	45.883	22.548	42.145	23.882
22.625	35.612	34.183	25.015	41.856	43.86	21.81	44.003	19.111	24.427	30.401	19.622	45.886	22.554	42.146	23.888
22.629	35.615	34.187	25.019	41.885	43.863	21.818	44.005	19.115	24.432	30.409	19.628	45.888	22.558	42.147	23.892
22.633	35.618	34.191	25.023	41.932	43.864	21.825	44.006	19.121	24.436	30.417	19.635	45.89	22.561	42.148	23.899
22.638	35.619	34.196	25.027	41.949	43.866	21.83	44.008	19.126	24.441	30.422	19.641	45.892	22.568	42.149	23.904
22.643	35.621	34.201	25.031	41.968	43.868	21.836	44.009	19.132	24.445	30.429	19.648	45.893	22.576	42.151	23.91
22.648	35.623	34.206	25.036	41.996	43.871	21.842	44.011	19.138	24.45	30.434	19.657	45.894	22.582	42.151	23.915
22.654	35.626	34.209	25.04	42.015	43.873	21.846	44.013	19.143	24.455	30.441	19.663	45.897	22.589	42.153	23.919
22.66	35.629	34.214	25.045	42.028	43.876	21.853	44.015	19.152	24.459	30.451	19.669	45.9	22.595	42.154	23.926
22.665	35.631	34.216	25.049	42.054	43.878	21.859	44.017	19.156	24.463	30.456	19.675	45.903	22.602	42.155	23.933
22.669	35.634	34.219	25.053	42.066	43.88	21.865	44.018	19.16	24.468	30.462	19.682	45.904	22.61	42.156	23.939
22.674	35.636	34.223	25.057	42.085	43.881	21.872	44.019	19.167	24.473	30.468	19.689	45.907	22.621	42.157	23.949
22.681	35.639	34.228	25.061	42.102	43.883	21.878	44.021	19.175	24.477	30.476	19.697	45.911	22.634	42.159	23.958
22.689	35.64	34.238	25.065	42.133	43.887	21.885	44.026	19.183	24.483	30.488	19.707	45.916	22.645	42.162	23.964
22.695	35.64	34.243	25.069	42.145	43.889	21.89	44.029	19.19	24.488	30.496	19.716	45.92	22.654	42.165	23.971
22.702	35.642	34.249	25.074	42.184	43.892	21.897	44.033	19.198	24.494	30.507	19.727	45.926	22.662	42.167	23.976
22.71	35.645	34.265	25.083	42.273	43.899	21.907	44.04	19.207	24.501	30.523	19.737	45.935	22.677	42.173	23.985
22.717	35.648	34.276	25.089	42.32	43.905	21.914	44.045	19.216	24.506	30.535	19.748	45.94	22.688	42.176	23.994
22.724	35.652	34.288	25.096	42.372	43.91	21.924	44.05	19.224	24.512	30.549	19.759	45.945	22.699	42.18	24.005
22.73	35.655	34.299	25.103	42.452	43.916	21.934	44.056	19.232	24.518	30.565	19.769	45.95	22.708	42.183	24.014
22.735	35.657	34.304	25.108	42.518	43.919	21.942	44.058	19.234	24.523	30.573	19.776	45.953	22.714	42.185	24.021
22.741	35.66	34.307	25.114	42.557	43.922	21.95	44.061	19.242	24.528	30.58	19.784	45.957	22.72	42.187	24.03
22.747	35.663	34.309	25.118	42.564	43.923	21.956	44.061	19.246	24.532	30.588	19.789	45.959	22.725	42.187	24.036
22.752	35.667	34.315	25.123	42.574	43.926	21.963	44.064	19.254	24.536	30.597	19.797	45.962	22.732	42.188	24.043
22.759	35.669	34.322	25.128	42.593	43.929	21.972	44.067	19.263	24.54	30.608	19.804	45.964	22.738	42.191	24.051
22.764	35.673	34.326	25.133	42.608	43.932	21.978	44.069	19.269	24.544	30.615	19.811	45.967	22.744	42.192	24.057
22.769	35.676	34.327	25.137	42.63	43.933	21.984	44.07	19.276	24.548	30.622	19.817	45.969	22.746	42.193	24.064
22.775	35.679	34.33	25.141	42.645	43.935	21.988	44.071	19.284	24.551	30.628	19.824	45.969	22.75	42.193	24.069
22.78	35.68	34.335	25.147	42.667	43.937	21.996	44.074	19.294	24.556	30.637	19.832	45.969	22.756	42.194	24.074
22.786	35.682	34.338	25.151	42.67	43.938	22.002	44.075	19.302	24.561	30.646	19.841	45.972	22.765	42.195	24.082
22.794	35.685	34.348	25.158	42.729	43.942	22.007	44.08	19.309	24.566	30.659	19.852	45.978	22.773	42.199	24.09
22.799	35.688	34.355	25.164	42.755	43.945	22.015	44.082	19.319	24.57	30.671	19.861	45.984	22.779	42.201	24.098
22.805	35.691	34.359	25.168	42.775	43.948	22.023	44.084	19.327	24.573	30.677	19.868	45.988	22.778	42.203	24.103
22.81	35.694	34.365	25.173	42.792	43.952	22.029	44.087	19.335	24.578	30.686	19.876	45.991	22.784	42.204	24.109
22.815	35.697	34.368	25.178	42.797	43.954	22.035	44.088	19.343	24.582	30.693	19.883	45.992	22.787	42.206	24.114
22.818	35.7	34.362	25.182	42.799	43.956	22.042	44.089	19.348	24.585	30.7	19.888	45.992	22.785	42.205	24.122
22.821	35.702	34.359	25.184	42.784	43.956	22.051	44.091	19.355	24.588	30.706	19.895	45.993	22.787	42.204	24.129
22.824	35.704	34.364	25.188	42.78	43.956	22.058	44.093	19.363	24.592	30.711	19.902	45.995	22.789	42.203	24.135
22.828	35.706	34.363	25.192	42.782	43.951	22.064	44.093	19.37	24.596	30.715	19.908	45.995	22.783	42.202	24.141
22.831	35.708	34.363	25.196	42.753	43.947	22.069	44.093	19.379	24.601	30.719	19.912	45.992	22.779	42.198	24.149
22.835	35.71	34.366	25.2	42.74	43.948	22.077	44.093	19.386	24.605	30.726	19.919	45.993	22.779	42.198	24.155
22.841	35.708	34.369	25.203	42.747	43.944	22.08	44.094	19.394	24.61	30.736	19.928	45.996	22.786	42.199	24.164
22.846	35.708	34.372	25.206	42.753	43.943	22.084	44.095	19.399	24.615	30.743	19.938	46	22.792	42.201	24.17
22.854	35.71	34.378	25.211	42.803	43.943	22.088	44.097	19.405	24.622	30.753	19.948	46.004	22.802	42.203	24.177
22.862	35.708	34.381	25.214	42.822	43.941	22.09	44.098	19.412	24.628	30.76	19.958	46.007	22.813	42.205	24.183
22.87	35.71	34.391	25.22	42.899	43.943	22.097	44.102	19.419	24.633	30.772	19.968	46.012	22.832	42.206	24.192
22.874	35.705	34.394	25.223	42.904	43.943	22.102	44.103	19.425	24.639	30.78	19.977	46.016	22.832	42.208	24.198
22.879	35.703	34.395	25.227	42.924	43.941	22.106	44.103	19.432	24.646	30.785	19.985	46.019	22.836	42.208	24.201
22.881	35.7	34.394	25.231	42.964	43.941	22.111	44.105	19.436	24.653	30.794	19.994	46.022	22.835	42.21	24.205
22.886	35.7	34.399	25.236	43.012	43.943	22.117	44.108	19.441	24.658	30.804	20.003	46.026	22.838	42.213	24.208
22.893	35.702	34.402	25.242	43.062	43.944	22.124	44.109	19.448	24.664	30.816	20.014	46.031	22.849	42.214	24.211
22.904	35.705	34.41	25.248	43.139	43.947	22.132	44.111	19.459	24.669	30.832	20.025	46.033	22.868	42.215	24.222
22.909	35.704	34.407	25.252	43.166	43.948	22.134	44.111	19.467	24.674	30.839	20.032	46.034	22.874	42.214	24.228
22.916	35.701	34.41	25.256	43.221	43.95	22.139	44.113	19.475	24.68	30.846	20.039	46.036	22.877	42.215	24.231
22.921	35.699	34.412	25.26	43.256	43.95	22.142	44.114	19.483	24.685	30.852	20.045	46.037	22.882	42.216	24.234
22.925	35.7	34.413	25.261	43.284	43.949	22.145	44.115	19.491	24.691	30.858	20.051	46.039	22.891	42.216	24.236
22.931	35.699	34.415	25.265	43.304	43.949	22.15	44.116	19.499	24.696	30.863	20.057	46.039	22.894	42.217	24.239
22.936	35.695	34.419	25.268	43.345	43.949	22.152	44.118	19.51	24.701	30.872	20.064	46.044	22.899	42.218	24.244
22.94	35.687	34.416	25.272	43.344	43.949	22.156	44.118	19.519	24.705	30.876	20.072	46.045	22.91	42.218	24.246
22.947	35.689	34.418	25.276	43.386	43.95	22.157	44.12	19.528	24.71	30.883	20.082	46.048	22.92	42.218	24.253
22.955	35.684	34.417	25.28	43.424	43.947	22.162	44.119	19.536	24.714	30.893	20.092	46.05	22.928	42.218	24.26
22.962	35.684	34.416	25.284	43.469	43.945	22.165	44.12	19.542	24.718	30.9	20.102	46.051	22.936	42.216	24.266
22.969	35.684	34.412	25.288	43.47	43.942	22.166	44.119	19.551	24.721	30.905	20.112	46.053	22.939	42.214	24.276
22.972	35.685	34.413	25.29	43.466	43.939	22.167	44.118	19.562	24.726	30.911	20.12	46.053	22.948	42.214	24.284
22.975	35.679	34.413	25.293	43.445	43.934	22.171	44.116	19.571	24.73	30.914	20.13	46.052	22.954	42.214	24.291
22.976	35.676	34.408	25.295	43.437	43.931	22.173	44.115	19.579	24.735	30.917	20.14	46.052	22.958	42.212	24.3
22.981	35.675	34.4	25.298	43.433	43.931	22.174	44.114	19.586	24.738	30.92	20.148	46.052	22.96	42.21	24.304
22.984	35.676	34.391	25.302	43.419	43.927	22.177	44.113	19.594	24.742	30.923	20.154	46.05	22.958	42.206	24.312
22.986	35.676	34.391	25.307	43.436	43.928	22.18	44.114	19.604	24.744	30.929	20.159	46.051	22.961	42.206	24.32
22.992	35.676	34.387	25.312	43.446	43.929	22.184	44.115	19.611	24.747	30.931	20.165	46.052	22.966	42.206	24.325
22.998	35.679	34.389	25.316	43.456	43.93	22.187	44.116	19.62	24.75	30.938	20.17	46.053	22.97	42.207	24.333
23.004	35.681	34.392	25.321	43.477	43.932	22.191	44.116	19.628	24.753	30.944	20.175	46.056	22.971	42.207	24.337
23.01	35.683	34.398	25.325	43.475	43.933	22.195	44.117	19.637	24.758	30.951	20.183	46.059	22.981	42.208	24.345
23.015	35.685	34.404	25.328	43.47	43.935	22.2	44.119	19.647	24.762	30.958	20.19	46.061	22.988	42.21	24.349
23.02	35.686	34.407	25.332	43.461	43.935	22.202	44.121	19.653	24.766	30.963	20.197	46.064	22.995	42.21	24.355
23.023	35.688	34.408	25.336	43.467	43.936	22.205	44.122	19.66	24.769	30.969	20.203	46.067	23.01	42.211	24.362
23.027	35.689	34.413	25.339	43.474	43.937	22.21	44.123	19.666	24.774	30.975	20.21	46.069	23.028	42.212	24.369
23.031	35.691	34.413	25.343	43.455	43.937	22.213	44.124	19.674	24.776	30.98	20.217	46.07	23.035	42.212	24.373
23.035	35.686	34.407	25.344	43.435	43.932	22.212	44.118	19.682	24.782	30.985	20.226	46.07	23.042	42.209	24.379
23.038	35.685	34.405	25.348	43.438	43.931	22.216	44.118	19.688	24.785	30.99	20.232	46.069	23.05	42.209	24.385
23.041	35.687	34.406	25.352	43.457	43.932	22.221	44.119	19.694	24.787	30.99	20.236	46.071	23.052	42.208	24.39
23.045	35.689	34.407	25.357	43.476	43.933	22.224	44.121	19.7	24.79	30.994	20.239	46.073	23.055	42.208	24.395
23.05	35.691	34.408	25.361	43.475	43.932	22.227	44.122	19.71	24.794	31.001	20.248	46.075	23.062	42.208	24.403
23.054	35.686	34.406	25.364	43.451	43.93	22.23	44.119	19.722	24.799	31.008	20.256	46.077	23.065	42.205	24.408
23.058	35.682	34.397	25.367	43.444	43.928	22.233	44.116	19.733	24.805	31.015	20.264	46.078	23.065	42.205	24.417
23.063	35.683	34.398	25.371	43.438	43.93	22.239	44.116	19.743	24.809	31.021	20.271	46.08	23.071	42.205	24.424
23.07	35.685	34.403	25.375	43.462	43.931	22.243	44.118	19.752	24.813	31.028	20.279	46.083	23.078	42.206	24.429
23.074	35.686	34.399	25.378	43.465	43.932	22.248	44.119	19.756	24.817	31.035	20.288	46.085	23.083	42.208	24.436
23.081	35.683	34.402	25.381	43.466	43.929	22.252	44.12	19.759	24.821	31.039	20.298	46.087	23.09	42.209	24.44
23.087	35.682	34.406	25.384	43.483	43.93	22.254	44.122	19.762	24.826	31.046	20.309	46.089	23.095	42.209	24.444
23.091	35.683	34.41	25.388	43.502	43.931	22.26	44.124	19.766	24.831	31.051	20.318	46.091	23.102	42.21	24.45
23.098	35.685	34.414	25.392	43.55	43.932	22.263	44.126	19.772	24.836	31.058	20.328	46.096	23.111	42.212	24.457
23.103	35.686	34.413	25.395	43.578	43.933	22.268	44.128	19.776	24.841	31.061	20.336	46.098	23.117	42.213	24.46
23.109	35.687	34.42	25.398	43.62	43.934	22.272	44.13	19.781	24.845	31.067	20.344	46.101	23.127	42.215	24.466
23.116	35.689	34.427	25.403	43.695	43.937	22.278	44.133	19.788	24.852	31.076	20.354	46.104	23.138	42.217	24.473
23.124	35.69	34.438	25.409	43.762	43.942	22.286	44.139	19.797	24.856	31.087	20.363	46.109	23.148	42.221	24.483
23.13	35.692	34.445	25.414	43.788	43.944	22.291	44.143	19.804	24.862	31.097	20.374	46.114	23.158	42.223	24.491
23.136	35.692	34.448	25.416	43.822	43.945	22.296	44.145	19.809	24.868	31.106	20.383	46.116	23.164	42.225	24.497
23.14	35.693	34.45	25.42	43.841	43.946	22.3	44.146	19.812	24.873	31.11	20.39	46.119	23.167	42.227	24.501
23.145	35.692	34.452	25.423	43.861	43.946	22.304	44.148	19.817	24.878	31.116	20.397	46.122	23.17	42.228	24.505
23.15	35.693	34.456	25.426	43.887	43.947	22.31	44.149	19.821	24.882	31.122	20.407	46.124	23.179	42.229	24.511
23.158	35.695	34.467	25.43	43.945	43.95	22.316	44.153	19.828	24.888	31.133	20.419	46.129	23.189	42.231	24.518
23.165	35.697	34.475	25.435	43.996	43.953	22.323	44.156	19.835	24.894	31.145	20.429	46.133	23.198	42.234	24.524
23.172	35.699	34.483	25.44	44.046	43.956	22.328	44.16	19.841	24.899	31.154	20.441	46.138	23.209	42.237	24.53
23.177	35.7	34.487	25.443	44.084	43.958	22.332	44.162	19.844	24.904	31.16	20.451	46.14	23.217	42.238	24.535
23.183	35.702	34.497	25.449	44.148	43.962	22.339	44.167	19.852	24.91	31.171	20.46	46.145	23.227	42.242	24.542
23.191	35.705	34.507	25.454	44.221	43.965	22.345	44.172	19.861	24.915	31.183	20.47	46.15	23.24	42.245	24.55
23.198	35.706	34.514	25.458	44.259	43.968	22.349	44.175	19.869	24.919	31.19	20.48	46.154	23.248	42.247	24.556
23.205	35.709	34.521	25.463	44.292	43.97	22.355	44.179	19.876	24.924	31.199	20.486	46.156	23.255	42.248	24.563
23.212	35.71	34.528	25.468	44.318	43.969	22.359	44.182	19.882	24.929	31.208	20.494	46.16	23.266	42.25	24.57
23.217	35.709	34.527	25.471	44.314	43.97	22.361	44.184	19.881	24.934	31.213	20.504	46.163	23.269	42.251	24.572
23.223	35.711	34.526	25.475	44.348	43.97	22.364	44.186	19.887	24.938	31.22	20.513	46.166	23.274	42.253	24.578
23.23	35.712	34.534	25.479	44.349	43.971	22.369	44.189	19.893	24.944	31.23	20.524	46.169	23.287	42.254	24.585
23.234	35.713	34.539	25.482	44.373	43.973	22.374	44.191	19.898	24.949	31.235	20.535	46.172	23.295	42.256	24.593
23.24	35.713	34.546	25.486	44.408	43.974	22.379	44.194	19.902	24.956	31.243	20.545	46.176	23.302	42.258	24.597
23.243	35.714	34.549	25.488	44.416	43.973	22.381	44.194	19.906	24.961	31.249	20.554	46.178	23.31	42.259	24.603
23.25	35.716	34.558	25.494	44.482	43.976	22.387	44.198	19.916	24.967	31.263	20.565	46.181	23.322	42.262	24.61
23.255	35.717	34.565	25.497	44.504	43.979	22.392	44.202	19.924	24.973	31.273	20.576	46.183	23.331	42.265	24.617
23.263	35.718	34.571	25.501	44.526	43.981	22.399	44.204	19.93	24.978	31.283	20.586	46.186	23.343	42.267	24.624
23.271	35.72	34.582	25.505	44.568	43.984	22.407	44.207	19.94	24.983	31.295	20.596	46.191	23.358	42.27	24.632
23.278	35.722	34.594	25.51	44.618	43.987	22.414	44.211	19.949	24.987	31.306	20.604	46.195	23.368	42.273	24.64
23.285	35.723	34.597	25.513	44.627	43.988	22.42	44.213	19.956	24.992	31.313	20.614	46.197	23.379	42.274	24.646
23.291	35.722	34.6	25.516	44.646	43.989	22.425	44.213	19.96	24.997	31.317	20.625	46.199	23.388	42.275	24.651
23.296	35.72	34.601	25.52	44.647	43.988	22.426	44.213	19.961	25.002	31.321	20.634	46.202	23.399	42.276	24.654
23.304	35.72	34.608	25.525	44.704	43.991	22.434	44.217	19.97	25.008	31.332	20.643	46.206	23.413	42.279	24.661
23.31	35.722	34.619	25.53	44.745	43.994	22.441	44.221	19.98	25.014	31.342	20.652	46.21	23.427	42.282	24.67
23.315	35.724	34.625	25.535	44.779	43.997	22.447	44.223	19.987	25.018	31.35	20.662	46.212	23.434	42.284	24.675
23.324	35.726	34.634	25.539	44.822	43.999	22.455	44.226	20	25.024	31.362	20.672	46.217	23.454	42.286	24.685
23.33	35.727	34.637	25.542	44.856	44	22.461	44.227	20.007	25.028	31.367	20.678	46.219	23.46	42.287	24.691
23.335	35.728	34.642	25.545	44.89	44.002	22.465	44.231	20.014	25.033	31.373	20.686	46.222	23.468	42.289	24.696
23.339	35.728	34.647	25.549	44.921	44.003	22.469	44.232	20.02	25.038	31.379	20.693	46.224	23.475	42.291	24.7
23.345	35.73	34.655	25.553	44.961	44.006	22.473	44.236	20.027	25.043	31.388	20.701	46.228	23.484	42.294	24.706
23.35	35.731	34.66	25.557	44.989	44.007	22.478	44.238	20.034	25.047	31.394	20.709	46.231	23.495	42.296	24.712
23.355	35.732	34.666	25.56	45.035	44.01	22.483	44.242	20.038	25.051	31.4	20.716	46.233	23.502	42.298	24.716
23.361	35.735	34.672	25.565	45.077	44.013	22.49	44.245	20.045	25.057	31.409	20.724	46.237	23.513	42.3	24.721
23.368	35.734	34.674	25.57	45.108	44.016	22.494	44.25	20.053	25.061	31.415	20.733	46.24	23.517	42.303	24.726
23.373	35.735	34.68	25.574	45.124	44.018	22.499	44.251	20.063	25.065	31.423	20.741	46.243	23.525	42.304	24.735
23.38	35.737	34.685	25.578	45.148	44.018	22.503	44.253	20.073	25.068	31.427	20.749	46.244	23.532	42.305	24.742
23.385	35.738	34.687	25.581	45.151	44.019	22.506	44.254	20.08	25.074	31.433	20.757	46.246	23.536	42.305	24.748
23.39	35.735	34.691	25.583	45.151	44.019	22.508	44.255	20.084	25.079	31.438	20.765	46.247	23.541	42.306	24.755
23.397	35.736	34.694	25.586	45.154	44.02	22.512	44.256	20.091	25.084	31.444	20.774	46.249	23.553	42.307	24.761
23.403	35.736	34.697	25.589	45.154	44.02	22.516	44.255	20.098	25.089	31.447	20.782	46.249	23.561	42.307	24.767
23.409	35.731	34.699	25.591	45.145	44.019	22.519	44.255	20.105	25.094	31.451	20.79	46.25	23.569	42.307	24.774
23.416	35.732	34.701	25.593	45.138	44.02	22.523	44.256	20.111	25.099	31.455	20.797	46.25	23.576	42.306	24.777
23.424	35.733	34.704	25.596	45.142	44.021	22.527	44.258	20.118	25.104	31.46	20.806	46.252	23.585	42.307	24.782
23.432	35.734	34.706	25.599	45.115	44.019	22.529	44.257	20.125	25.11	31.464	20.815	46.252	23.592	42.307	24.788
23.437	35.735	34.706	25.601	45.114	44.019	22.533	44.258	20.131	25.113	31.468	20.822	46.252	23.597	42.307	24.794
23.439	35.735	34.703	25.604	45.089	44.015	22.535	44.258	20.137	25.119	31.474	20.83	46.253	23.603	42.306	24.799
23.441	35.732	34.704	25.606	45.091	44.015	22.539	44.258	20.142	25.123	31.479	20.836	46.253	23.607	42.307	24.802
23.443	35.733	34.706	25.608	45.1	44.015	22.543	44.259	20.148	25.127	31.483	20.842	46.255	23.612	42.307	24.805
23.447	35.73	34.708	25.607	45.095	44.014	22.546	44.258	20.154	25.132	31.487	20.848	46.251	23.621	42.307	24.811
23.454	35.728	34.712	25.607	45.099	44.009	22.551	44.257	20.163	25.137	31.491	20.856	46.251	23.628	42.307	24.816
23.458	35.728	34.713	25.609	45.101	44.007	22.554	44.256	20.169	25.141	31.495	20.862	46.249	23.632	42.307	24.82
23.465	35.729	34.716	25.612	45.103	44.007	22.56	44.257	20.177	25.146	31.501	20.87	46.25	23.641	42.308	24.826
23.472	35.729	34.719	25.615	45.093	44.007	22.568	44.258	20.186	25.151	31.506	20.878	46.251	23.65	42.309	24.834
23.479	35.73	34.717	25.619	45.103	44.005	22.573	44.258	20.196	25.155	31.512	20.884	46.252	23.657	42.308	24.842
23.485	35.731	34.719	25.621	45.106	44.006	22.576	44.26	20.201	25.159	31.517	20.893	46.252	23.664	42.308	24.849
23.492	35.729	34.721	25.625	45.112	44.006	22.578	44.261	20.209	25.162	31.521	20.899	46.253	23.671	42.307	24.856
23.496	35.731	34.722	25.629	45.085	44.006	22.58	44.262	20.214	25.166	31.525	20.906	46.252	23.675	42.307	24.863
23.501	35.733	34.725	25.632	45.091	44.007	22.583	44.264	20.224	25.17	31.53	20.912	46.253	23.685	42.307	24.871
23.505	35.735	34.725	25.636	45.086	44.009	22.588	44.265	20.233	25.171	31.535	20.918	46.254	23.692	42.307	24.878
23.508	35.729	34.725	25.637	45.066	44.007	22.593	44.263	20.248	25.177	31.542	20.929	46.256	23.694	42.307	24.888
23.514	35.724	34.726	25.64	45.049	44.004	22.597	44.261	20.26	25.182	31.548	20.938	46.255	23.697	42.307	24.896
23.517	35.723	34.725	25.643	45.036	44.005	22.601	44.261	20.271	25.187	31.555	20.945	46.256	23.7	42.307	24.905
23.519	35.724	34.728	25.645	45.037	44.005	22.606	44.262	20.28	25.194	31.56	20.952	46.256	23.704	42.308	24.912
23.523	35.725	34.73	25.649	45.042	44.007	22.613	44.264	20.289	25.198	31.569	20.958	46.258	23.71	42.309	24.919
23.529	35.727	34.736	25.651	45.046	44.007	22.617	44.265	20.297	25.204	31.577	20.967	46.259	23.724	42.31	24.929
23.535	35.728	34.739	25.654	45.05	44.008	22.621	44.266	20.303	25.209	31.583	20.976	46.261	23.738	42.311	24.934
23.54	35.729	34.742	25.656	45.07	44.008	22.626	44.267	20.312	25.214	31.59	20.984	46.262	23.748	42.31	24.942
23.54	35.727	34.745	25.658	45.053	44.009	22.63	44.267	20.321	25.219	31.597	20.993	46.264	23.752	42.311	24.948
23.544	35.729	34.749	25.661	45.055	44.009	22.634	44.268	20.33	25.224	31.604	21.001	46.265	23.756	42.312	24.955
23.548	35.729	34.753	25.663	45.056	44.01	22.638	44.269	20.34	25.227	31.609	21.012	46.267	23.761	42.313	24.963
23.552	35.73	34.758	25.666	45.064	44.011	22.642	44.269	20.348	25.231	31.613	21.021	46.269	23.767	42.313	24.97
23.556	35.732	34.762	25.668	45.07	44.01	22.645	44.27	20.355	25.236	31.616	21.03	46.269	23.776	42.314	24.978
23.56	35.733	34.765	25.67	45.074	44.009	22.649	44.27	20.362	25.242	31.621	21.04	46.271	23.789	42.315	24.989
23.557	35.729	34.765	25.672	45.06	44.006	22.654	44.269	20.369	25.246	31.624	21.049	46.271	23.797	42.315	24.996
23.563	35.729	34.766	25.675	45.051	44.006	22.659	44.27	20.379	25.25	31.63	21.057	46.273	23.803	42.316	25.004
23.57	35.73	34.769	25.679	45.047	44.006	22.662	44.271	20.388	25.254	31.638	21.065	46.274	23.806	42.317	25.011
23.577	35.731	34.774	25.681	45.052	44.007	22.668	44.272	20.396	25.259	31.645	21.073	46.276	23.815	42.319	25.019
23.583	35.732	34.778	25.685	45.05	44.007	22.672	44.273	20.404	25.263	31.653	21.081	46.278	23.826	42.319	25.027
23.591	35.734	34.781	25.688	45.061	44.009	22.677	44.274	20.414	25.267	31.661	21.089	46.28	23.839	42.32	25.034
23.596	35.735	34.786	25.692	45.101	44.01	22.683	44.277	20.421	25.273	31.667	21.097	46.283	23.848	42.322	25.04
23.602	35.735	34.79	25.695	45.131	44.012	22.689	44.279	20.427	25.277	31.673	21.105	46.285	23.857	42.324	25.046
23.606	35.736	34.793	25.698	45.151	44.013	22.695	44.281	20.435	25.282	31.679	21.114	46.287	23.866	42.325	25.051
23.612	35.737	34.798	25.702	45.184	44.015	22.7	44.284	20.44	25.287	31.686	21.121	46.29	23.875	42.327	25.057
23.612	35.739	34.804	25.706	45.228	44.017	22.705	44.287	20.443	25.293	31.691	21.129	46.293	23.879	42.328	25.061
23.616	35.739	34.81	25.709	45.272	44.019	22.71	44.29	20.45	25.299	31.698	21.137	46.296	23.887	42.33	25.067
23.622	35.739	34.816	25.713	45.299	44.02	22.716	44.292	20.456	25.304	31.705	21.146	46.3	23.897	42.332	25.073
23.627	35.74	34.827	25.718	45.355	44.024	22.719	44.297	20.465	25.309	31.712	21.153	46.305	23.903	42.335	25.078
23.632	35.739	34.832	25.721	45.377	44.025	22.724	44.299	20.477	25.312	31.719	21.162	46.307	23.91	42.337	25.085
23.642	35.742	34.839	25.725	45.391	44.027	22.733	44.3	20.487	25.317	31.726	21.171	46.307	23.928	42.337	25.094
23.651	35.745	34.842	25.729	45.402	44.028	22.74	44.303	20.496	25.321	31.734	21.18	46.309	23.943	42.338	25.102
23.658	35.747	34.845	25.732	45.419	44.03	22.746	44.305	20.503	25.326	31.739	21.186	46.311	23.95	42.34	25.107
23.669	35.75	34.856	25.738	45.452	44.034	22.757	44.309	20.512	25.332	31.75	21.196	46.315	23.965	42.342	25.117
23.674	35.753	34.866	25.742	45.458	44.037	22.764	44.312	20.52	25.336	31.758	21.204	46.318	23.972	42.344	25.125
23.678	35.755	34.871	25.745	45.464	44.038	22.771	44.314	20.526	25.341	31.764	21.211	46.32	23.979	42.345	25.133
23.682	35.757	34.877	25.748	45.47	44.039	22.777	44.315	20.533	25.345	31.771	21.218	46.321	23.984	42.346	25.142
23.686	35.759	34.88	25.751	45.478	44.04	22.783	44.316	20.539	25.349	31.777	21.225	46.323	23.989	42.346	25.149
23.688	35.761	34.883	25.754	45.475	44.042	22.789	44.317	20.546	25.354	31.784	21.232	46.323	23.992	42.347	25.159
23.692	35.763	34.887	25.757	45.482	44.043	22.796	44.319	20.553	25.358	31.79	21.239	46.324	23.997	42.348	25.166
23.697	35.765	34.891	25.761	45.476	44.044	22.8	44.32	20.56	25.362	31.798	21.244	46.325	24.002	42.348	25.174
23.701	35.767	34.893	25.764	45.466	44.044	22.807	44.319	20.566	25.368	31.806	21.252	46.325	24.005	42.348	25.18
23.705	35.768	34.895	25.767	45.444	44.044	22.811	44.32	20.573	25.372	31.81	21.257	46.324	24.004	42.348	25.185
23.709	35.77	34.899	25.771	45.462	44.046	22.818	44.321	20.579	25.377	31.817	21.263	46.326	24.007	42.349	25.193
23.709	35.772	34.901	25.775	45.47	44.047	22.826	44.323	20.586	25.381	31.822	21.27	46.327	24.014	42.349	25.201
23.714	35.774	34.904	25.778	45.467	44.048	22.834	44.323	20.591	25.385	31.828	21.274	46.328	24.02	42.35	25.207
23.718	35.777	34.907	25.781	45.462	44.05	22.841	44.324	20.597	25.389	31.832	21.279	46.331	24.025	42.35	25.214
23.723	35.78	34.91	25.783	45.469	44.05	22.851	44.326	20.603	25.393	31.838	21.284	46.331	24.028	42.35	25.22
23.726	35.782	34.912	25.786	45.476	44.05	22.857	44.327	20.608	25.396	31.843	21.288	46.332	24.032	42.351	25.226
23.73	35.784	34.913	25.787	45.464	44.048	22.863	44.328	20.614	25.399	31.85	21.293	46.33	24.036	42.349	25.235
23.736	35.787	34.915	25.79	45.469	44.049	22.869	44.33	20.621	25.403	31.854	21.298	46.332	24.041	42.35	25.244
23.74	35.789	34.92	25.793	45.467	44.051	22.875	44.331	20.63	25.406	31.861	21.304	46.334	24.047	42.351	25.251
23.744	35.791	34.925	25.797	45.456	44.052	22.881	44.333	20.638	25.41	31.869	21.311	46.336	24.052	42.352	25.258
23.747	35.793	34.929	25.799	45.458	44.053	22.886	44.334	20.644	25.413	31.874	21.316	46.338	24.056	42.352	25.264
23.751	35.795	34.933	25.801	45.462	44.054	22.894	44.336	20.65	25.417	31.881	21.319	46.339	24.061	42.352	25.271
23.755	35.797	34.938	25.804	45.469	44.055	22.901	44.338	20.655	25.42	31.887	21.325	46.34	24.067	42.352	25.278
23.759	35.798	34.942	25.806	45.479	44.056	22.907	44.34	20.66	25.425	31.893	21.33	46.341	24.072	42.353	25.285
23.765	35.8	34.948	25.81	45.485	44.057	22.914	44.342	20.666	25.429	31.9	21.337	46.343	24.079	42.354	25.292
23.77	35.803	34.954	25.814	45.491	44.058	22.92	44.343	20.674	25.433	31.905	21.343	46.345	24.084	42.355	25.302
23.775	35.803	34.959	25.817	45.481	44.06	22.925	44.345	20.682	25.436	31.911	21.35	46.346	24.088	42.356	25.307
23.781	35.806	34.961	25.82	45.475	44.061	22.929	44.345	20.689	25.44	31.916	21.357	46.346	24.091	42.355	25.314
23.783	35.808	34.964	25.823	45.469	44.062	22.936	44.346	20.695	25.444	31.92	21.363	46.347	24.095	42.356	25.322
23.787	35.81	34.968	25.826	45.476	44.063	22.943	44.348	20.702	25.447	31.926	21.369	46.349	24.1	42.356	25.329
23.791	35.812	34.974	25.829	45.481	44.064	22.949	44.35	20.708	25.451	31.93	21.375	46.35	24.104	42.357	25.335
23.796	35.813	34.977	25.832	45.487	44.066	22.957	44.351	20.714	25.454	31.934	21.379	46.352	24.109	42.357	25.34
23.802	35.815	34.982	25.836	45.492	44.067	22.965	44.353	20.723	25.458	31.941	21.385	46.353	24.115	42.358	25.346
23.806	35.817	34.983	25.839	45.476	44.067	22.972	44.354	20.73	25.461	31.945	21.389	46.354	24.121	42.358	25.352
23.81	35.819	34.987	25.843	45.469	44.066	22.978	44.356	20.734	25.465	31.95	21.394	46.355	24.128	42.359	25.356
23.817	35.821	34.991	25.846	45.471	44.067	22.984	44.357	20.744	25.47	31.957	21.403	46.358	24.134	42.36	25.369
23.821	35.823	34.995	25.849	45.474	44.069	22.991	44.358	20.751	25.475	31.964	21.41	46.36	24.14	42.361	25.375
23.827	35.821	35	25.852	45.481	44.07	22.997	44.36	20.758	25.479	31.971	21.419	46.363	24.15	42.363	25.382
23.835	35.822	35.001	25.855	45.472	44.071	23.002	44.361	20.768	25.484	31.979	21.429	46.365	24.163	42.364	25.387
23.841	35.821	35.005	25.858	45.488	44.072	23.006	44.363	20.772	25.489	31.985	21.439	46.368	24.171	42.366	25.393
23.846	35.822	35.01	25.86	45.506	44.073	23.01	44.364	20.774	25.494	31.99	21.448	46.37	24.177	42.367	25.399
23.849	35.821	35.014	25.863	45.52	44.074	23.014	44.365	20.777	25.499	31.995	21.456	46.372	24.181	42.369	25.402
23.854	35.82	35.02	25.866	45.537	44.075	23.019	44.367	20.782	25.504	32	21.465	46.374	24.185	42.371	25.407
23.858	35.816	35.025	25.867	45.559	44.074	23.023	44.366	20.786	25.509	32.005	21.474	46.376	24.191	42.372	25.413
23.863	35.818	35.029	25.868	45.57	44.074	23.028	44.365	20.791	25.514	32.011	21.483	46.377	24.198	42.372	25.419
23.868	35.819	35.036	25.872	45.612	44.076	23.033	44.368	20.791	25.52	32.018	21.492	46.38	24.207	42.374	25.425
23.875	35.821	35.045	25.877	45.656	44.078	23.042	44.371	20.8	25.526	32.03	21.503	46.381	24.22	42.376	25.431
23.88	35.822	35.048	25.88	45.672	44.08	23.048	44.373	20.803	25.53	32.035	21.512	46.384	24.227	42.378	25.436
23.888	35.824	35.057	25.886	45.74	44.084	23.058	44.377	20.811	25.536	32.048	21.522	46.389	24.243	42.381	25.444
23.894	35.824	35.062	25.888	45.748	44.085	23.063	44.378	20.818	25.541	32.055	21.532	46.39	24.25	42.383	25.45
23.9	35.825	35.067	25.892	45.782	44.087	23.069	44.38	20.823	25.545	32.061	21.541	46.393	24.262	42.385	25.455
23.907	35.826	35.072	25.895	45.808	44.09	23.073	44.382	20.829	25.55	32.069	21.55	46.396	24.272	42.387	25.46
23.913	35.828	35.081	25.9	45.867	44.093	23.078	44.386	20.837	25.555	32.078	21.559	46.401	24.283	42.39	25.467
23.919	35.829	35.084	25.903	45.887	44.094	23.082	44.387	20.841	25.56	32.083	21.569	46.402	24.291	42.391	25.472
23.925	35.83	35.09	25.906	45.923	44.097	23.086	44.389	20.844	25.565	32.089	21.578	46.403	24.306	42.392	25.478
23.93	35.83	35.096	25.909	45.957	44.098	23.09	44.391	20.849	25.57	32.096	21.588	46.407	24.313	42.395	25.481
23.935	35.83	35.102	25.912	45.993	44.101	23.093	44.394	20.854	25.576	32.104	21.599	46.41	24.324	42.397	25.487
23.94	35.829	35.105	25.914	46.016	44.1	23.097	44.395	20.857	25.581	32.109	21.608	46.411	24.333	42.398	25.492
23.946	35.83	35.105	25.917	46.031	44.101	23.101	44.395	20.862	25.587	32.116	21.619	46.412	24.344	42.399	25.498
23.953	35.831	35.114	25.922	46.111	44.105	23.108	44.4	20.867	25.592	32.127	21.628	46.417	24.355	42.403	25.504
23.961	35.833	35.123	25.926	46.171	44.107	23.114	44.404	20.876	25.597	32.137	21.636	46.42	24.369	42.405	25.515
23.967	35.834	35.123	25.928	46.181	44.108	23.118	44.403	20.881	25.601	32.141	21.646	46.422	24.377	42.405	25.519
23.973	35.83	35.124	25.928	46.197	44.107	23.118	44.401	20.884	25.605	32.144	21.655	46.422	24.385	42.405	25.522
23.979	35.832	35.132	25.933	46.262	44.111	23.126	44.406	20.89	25.61	32.154	21.663	46.426	24.397	42.408	25.534
23.985	35.834	35.138	25.937	46.278	44.113	23.132	44.408	20.896	25.614	32.161	21.67	46.427	24.407	42.41	25.54
23.99	35.835	35.142	25.941	46.3	44.114	23.138	44.41	20.904	25.618	32.168	21.677	46.429	24.417	42.411	25.549
23.995	35.836	35.145	25.944	46.306	44.115	23.145	44.41	20.917	25.624	32.174	21.685	46.431	24.421	42.412	25.56
23.998	35.837	35.147	25.946	46.309	44.116	23.147	44.411	20.921	25.627	32.179	21.69	46.432	24.427	42.413	25.565
24.005	35.839	35.152	25.95	46.316	44.117	23.153	44.413	20.932	25.631	32.186	21.7	46.435	24.44	42.414	25.575
24.012	35.839	35.151	25.953	46.322	44.118	23.157	44.414	20.937	25.636	32.19	21.709	46.437	24.449	42.415	25.579
24.018	35.841	35.155	25.956	46.354	44.12	23.163	44.416	20.947	25.641	32.196	21.716	46.439	24.461	42.417	25.587
24.025	35.842	35.159	25.959	46.381	44.121	23.169	44.417	20.955	25.646	32.203	21.724	46.442	24.471	42.418	25.593
24.032	35.843	35.162	25.962	46.393	44.123	23.174	44.419	20.964	25.651	32.21	21.734	46.444	24.482	42.42	25.599
24.038	35.844	35.165	25.966	46.408	44.124	23.178	44.42	20.974	25.655	32.219	21.742	46.445	24.489	42.421	25.608
24.042	35.845	35.168	25.969	46.422	44.125	23.184	44.421	20.982	25.659	32.226	21.749	46.447	24.498	42.422	25.615
24.045	35.847	35.171	25.972	46.428	44.125	23.189	44.421	20.991	25.662	32.233	21.757	46.448	24.512	42.424	25.622
24.052	35.847	35.172	25.974	46.436	44.126	23.192	44.422	20.994	25.666	32.237	21.767	46.45	24.522	42.424	25.628
24.056	35.846	35.176	25.977	46.454	44.127	23.198	44.422	20.999	25.67	32.242	21.777	46.451	24.535	42.424	25.634
24.063	35.847	35.181	25.981	46.487	44.129	23.205	44.425	21.006	25.675	32.249	21.787	46.454	24.548	42.426	25.643
24.071	35.847	35.184	25.984	46.496	44.13	23.21	44.426	21.015	25.68	32.257	21.796	46.457	24.563	42.427	25.65
24.076	35.848	35.188	25.987	46.506	44.131	23.215	44.427	21.023	25.685	32.263	21.805	46.459	24.573	42.429	25.657
24.082	35.848	35.189	25.99	46.506	44.131	23.219	44.428	21.024	25.69	32.269	21.814	46.46	24.583	42.43	25.662
24.087	35.847	35.19	25.991	46.522	44.131	23.221	44.428	21.029	25.694	32.275	21.823	46.461	24.593	42.43	25.669
24.094	35.847	35.194	25.992	46.536	44.131	23.226	44.429	21.036	25.699	32.281	21.832	46.463	24.606	42.431	25.676
24.099	35.848	35.197	25.995	46.577	44.132	23.232	44.43	21.042	25.703	32.288	21.839	46.465	24.616	42.433	25.68
24.108	35.849	35.2	25.998	46.588	44.132	23.237	44.43	21.052	25.707	32.295	21.849	46.465	24.631	42.434	25.687
24.114	35.85	35.203	26.001	46.598	44.133	23.242	44.432	21.061	25.711	32.302	21.858	46.467	24.643	42.435	25.696
24.119	35.852	35.207	26.004	46.615	44.134	23.249	44.434	21.066	25.714	32.308	21.863	46.468	24.651	42.436	25.704
24.123	35.853	35.211	26.008	46.635	44.136	23.255	44.436	21.073	25.716	32.313	21.868	46.47	24.657	42.437	25.712
24.127	35.855	35.211	26.012	46.644	44.137	23.259	44.437	21.08	25.719	32.318	21.872	46.472	24.666	42.438	25.72
24.132	35.858	35.213	26.015	46.666	44.138	23.264	44.439	21.087	25.721	32.323	21.876	46.473	24.673	42.438	25.726
24.137	35.86	35.217	26.019	46.671	44.139	23.269	44.441	21.095	25.724	32.328	21.881	46.475	24.679	42.439	25.734
24.142	35.861	35.22	26.022	46.664	44.141	23.275	44.442	21.103	25.729	32.333	21.889	46.477	24.688	42.44	25.742
24.146	35.857	35.222	26.025	46.632	44.14	23.278	44.443	21.112	25.734	32.338	21.896	46.478	24.694	42.441	25.75
24.147	35.859	35.226	26.028	46.625	44.141	23.285	44.444	21.12	25.738	32.342	21.902	46.48	24.699	42.441	25.757
24.152	35.86	35.229	26.03	46.615	44.142	23.289	44.445	21.129	25.742	32.347	21.908	46.482	24.707	42.441	25.765
24.157	35.862	35.232	26.033	46.624	44.143	23.294	44.447	21.136	25.745	32.352	21.913	46.484	24.712	42.442	25.773
24.161	35.863	35.234	26.036	46.631	44.144	23.299	44.448	21.144	25.749	32.357	21.92	46.486	24.719	42.443	25.782
24.165	35.86	35.235	26.039	46.617	44.141	23.302	44.448	21.151	25.753	32.361	21.927	46.485	24.726	42.443	25.792
24.169	35.855	35.238	26.041	46.625	44.141	23.305	44.448	21.158	25.757	32.365	21.936	46.485	24.733	42.444	25.799
24.172	35.856	35.239	26.042	46.62	44.141	23.307	44.446	21.166	25.762	32.369	21.943	46.486	24.742	42.444	25.806
24.176	35.854	35.241	26.043	46.621	44.142	23.311	44.447	21.173	25.766	32.373	21.953	46.485	24.75	42.444	25.812
24.177	35.852	35.242	26.045	46.611	44.138	23.314	44.447	21.18	25.77	32.377	21.96	46.485	24.755	42.445	25.819
24.177	35.853	35.239	26.046	46.619	44.137	23.318	44.447	21.186	25.774	32.38	21.97	46.485	24.761	42.445	25.824
24.18	35.852	35.235	26.048	46.597	44.138	23.321	44.448	21.192	25.779	32.384	21.979	46.484	24.767	42.445	25.83
24.183	35.852	35.233	26.049	46.595	44.137	23.321	44.447	21.198	25.782	32.387	21.987	46.485	24.77	42.444	25.834
24.187	35.852	35.232	26.05	46.596	44.136	23.324	44.447	21.205	25.786	32.39	21.997	46.486	24.777	42.445	25.84
24.19	35.851	35.232	26.052	46.597	44.134	23.328	44.446	21.209	25.79	32.394	22.005	46.485	24.782	42.445	25.846
24.195	35.852	35.236	26.054	46.602	44.134	23.33	44.448	21.216	25.794	32.401	22.014	46.487	24.791	42.446	25.852
24.202	35.853	35.24	26.057	46.613	44.135	23.334	44.449	21.22	25.799	32.406	22.025	46.488	24.805	42.448	25.857
24.208	35.855	35.244	26.06	46.639	44.138	23.34	44.452	21.227	25.805	32.413	22.036	46.491	24.818	42.45	25.866
24.213	35.856	35.249	26.061	46.627	44.139	23.343	44.452	21.232	25.81	32.418	22.044	46.492	24.831	42.451	25.873
24.218	35.857	35.254	26.063	46.603	44.139	23.347	44.452	21.239	25.815	32.422	22.049	46.494	24.841	42.452	25.879
24.222	35.857	35.257	26.065	46.607	44.14	23.349	44.453	21.245	25.819	32.425	22.057	46.495	24.853	42.452	25.885
24.228	35.859	35.259	26.067	46.595	44.14	23.352	44.455	21.251	25.823	32.43	22.065	46.495	24.863	42.453	25.89
24.233	35.86	35.262	26.07	46.595	44.141	23.357	44.456	21.259	25.828	32.435	22.07	46.496	24.874	42.453	25.896
24.239	35.86	35.265	26.072	46.599	44.142	23.36	44.457	21.264	25.833	32.439	22.079	46.497	24.885	42.454	25.902
24.244	35.857	35.267	26.074	46.599	44.142	23.363	44.457	21.27	25.838	32.444	22.084	46.498	24.894	42.455	25.907
24.249	35.858	35.268	26.076	46.601	44.142	23.367	44.458	21.275	25.842	32.447	22.091	46.498	24.901	42.455	25.911
24.254	35.859	35.27	26.078	46.569	44.143	23.372	44.458	21.283	25.846	32.451	22.1	46.497	24.913	42.455	25.916
24.258	35.86	35.273	26.08	46.574	44.143	23.376	44.459	21.289	25.85	32.456	22.108	46.498	24.921	42.456	25.924
24.263	35.861	35.275	26.082	46.577	44.144	23.38	44.46	21.294	25.854	32.461	22.116	46.499	24.929	42.457	25.931
24.266	35.862	35.276	26.084	46.58	44.145	23.386	44.462	21.301	25.859	32.468	22.126	46.5	24.94	42.457	25.94
24.271	35.863	35.279	26.086	46.584	44.145	23.389	44.463	21.304	25.864	32.473	22.133	46.501	24.95	42.458	25.946
24.277	35.862	35.282	26.086	46.55	44.145	23.392	44.462	21.309	25.869	32.478	22.143	46.503	24.961	42.459	25.952
24.283	35.863	35.285	26.089	46.554	44.146	23.399	44.463	21.317	25.873	32.484	22.154	46.504	24.974	42.46	25.959
24.29	35.865	35.288	26.092	46.56	44.147	23.404	44.465	21.324	25.876	32.491	22.163	46.505	24.988	42.461	25.966
24.294	35.866	35.29	26.095	46.561	44.148	23.408	44.466	21.33	25.882	32.496	22.172	46.506	24.998	42.461	25.973
24.299	35.867	35.293	26.097	46.563	44.149	23.412	44.467	21.336	25.886	32.501	22.18	46.507	25.011	42.462	25.98
24.304	35.868	35.292	26.099	46.565	44.15	23.416	44.468	21.343	25.89	32.505	22.187	46.509	25.018	42.462	25.987
24.308	35.865	35.293	26.101	46.566	44.149	23.418	44.47	21.348	25.894	32.509	22.195	46.507	25.026	42.462	25.992
24.312	35.866	35.293	26.104	46.567	44.15	23.422	44.471	21.353	25.897	32.513	22.199	46.507	25.032	42.463	25.999
24.317	35.868	35.296	26.107	46.572	44.151	23.427	44.471	21.363	25.902	32.519	22.206	46.508	25.038	42.464	26.009
24.322	35.868	35.299	26.109	46.576	44.151	23.429	44.472	21.37	25.907	32.523	22.213	46.509	25.049	42.464	26.016
24.326	35.869	35.303	26.111	46.578	44.152	23.433	44.473	21.376	25.91	32.527	22.219	46.51	25.055	42.464	26.022
24.33	35.87	35.306	26.113	46.566	44.153	23.435	44.474	21.383	25.914	32.53	22.225	46.511	25.061	42.465	26.03
24.336	35.871	35.31	26.116	46.554	44.152	23.44	44.475	21.393	25.919	32.536	22.233	46.512	25.071	42.465	26.04
24.34	35.87	35.311	26.118	46.554	44.153	23.443	44.476	21.397	25.922	32.54	22.239	46.512	25.075	42.464	26.044
24.343	35.867	35.31	26.12	46.543	44.153	23.443	44.477	21.402	25.925	32.544	22.245	46.511	25.082	42.465	26.049
24.347	35.868	35.311	26.12	46.545	44.152	23.444	44.478	21.409	25.929	32.546	22.253	46.511	25.09	42.465	26.054
24.352	35.866	35.314	26.12	46.546	44.15	23.448	44.478	21.416	25.933	32.549	22.261	46.512	25.096	42.463	26.06
24.358	35.867	35.317	26.123	46.534	44.149	23.45	44.479	21.425	25.937	32.554	22.267	46.511	25.103	42.463	26.067
24.362	35.866	35.32	26.123	46.536	44.149	23.452	44.48	21.432	25.942	32.559	22.273	46.513	25.111	42.464	26.072
24.367	35.864	35.32	26.123	46.537	44.148	23.453	44.48	21.439	25.946	32.561	22.281	46.512	25.123	42.462	26.08
24.372	35.861	35.324	26.124	46.538	44.148	23.457	44.481	21.444	25.951	32.566	22.287	46.513	25.132	42.463	26.086
24.377	35.862	35.326	26.126	46.54	44.148	23.462	44.481	21.449	25.953	32.57	22.292	46.514	25.139	42.463	26.092
24.381	35.863	35.328	26.129	46.524	44.149	23.467	44.482	21.455	25.956	32.573	22.296	46.515	25.144	42.463	26.098
24.385	35.863	35.327	26.132	46.515	44.149	23.471	44.482	21.461	25.958	32.575	22.3	46.515	25.15	42.462	26.103
24.39	35.864	35.328	26.134	46.502	44.149	23.474	44.483	21.466	25.961	32.579	22.305	46.514	25.156	42.462	26.108
24.395	35.862	35.33	26.137	46.498	44.15	23.479	44.483	21.474	25.964	32.584	22.31	46.515	25.162	42.462	26.114
24.4	35.863	35.333	26.139	46.505	44.15	23.484	44.485	21.482	25.968	32.587	22.316	46.517	25.17	42.463	26.12
24.403	35.864	35.336	26.141	46.515	44.151	23.488	44.485	21.492	25.972	32.59	22.322	46.518	25.177	42.464	26.125
24.406	35.865	35.339	26.143	46.515	44.151	23.492	44.485	21.504	25.975	32.594	22.327	46.52	25.185	42.465	26.132
24.41	35.866	35.342	26.146	46.52	44.152	23.496	44.487	21.512	25.979	32.599	22.332	46.522	25.191	42.466	26.141
24.413	35.864	35.344	26.148	46.524	44.153	23.5	44.488	21.519	25.982	32.603	22.338	46.524	25.197	42.466	26.15
24.416	35.865	35.348	26.15	46.526	44.154	23.503	44.489	21.525	25.985	32.607	22.343	46.525	25.205	42.467	26.155
24.421	35.867	35.351	26.153	46.53	44.155	23.508	44.49	21.53	25.989	32.612	22.35	46.526	25.214	42.468	26.163
24.425	35.868	35.352	26.156	46.505	44.156	23.512	44.491	21.54	25.993	32.618	22.356	46.527	25.222	42.468	26.169
24.429	35.869	35.357	26.158	46.508	44.157	23.516	44.493	21.545	25.996	32.622	22.363	46.527	25.231	42.469	26.176
24.433	35.87	35.359	26.161	46.512	44.158	23.519	44.494	21.551	25.998	32.626	22.367	46.527	25.237	42.469	26.18
24.439	35.871	35.361	26.163	46.518	44.159	23.525	44.495	21.558	26	32.629	22.373	46.529	25.245	42.47	26.185
24.443	35.866	35.359	26.165	46.52	44.157	23.53	44.496	21.566	26.003	32.632	22.378	46.528	25.253	42.469	26.191
24.447	35.862	35.358	26.168	46.504	44.157	23.535	44.496	21.572	26.006	32.636	22.383	46.529	25.259	42.469	26.195
24.451	35.864	35.36	26.17	46.494	44.157	23.54	44.498	21.578	26.009	32.639	22.388	46.531	25.267	42.469	26.201
24.456	35.863	35.36	26.172	46.494	44.157	23.545	44.498	21.588	26.012	32.642	22.394	46.531	25.275	42.47	26.208
24.459	35.864	35.362	26.175	46.495	44.158	23.55	44.499	21.594	26.015	32.645	22.399	46.533	25.282	42.471	26.214
24.461	35.865	35.363	26.178	46.481	44.156	23.553	44.5	21.601	26.017	32.648	22.405	46.534	25.291	42.471	26.219
24.468	35.866	35.366	26.18	46.486	44.156	23.558	44.501	21.61	26.021	32.655	22.414	46.534	25.305	42.472	26.227
24.473	35.868	35.37	26.183	46.491	44.157	23.563	44.503	21.615	26.024	32.66	22.42	46.534	25.311	42.472	26.233
24.478	35.869	35.373	26.185	46.492	44.158	23.566	44.504	21.623	26.027	32.664	22.425	46.536	25.318	42.473	26.238
24.484	35.868	35.374	26.188	46.495	44.156	23.571	44.505	21.629	26.031	32.667	22.433	46.536	25.331	42.473	26.244
24.49	35.869	35.377	26.19	46.501	44.157	23.575	44.506	21.633	26.035	32.673	22.442	46.538	25.341	42.475	26.249
24.494	35.87	35.38	26.193	46.497	44.156	23.58	44.508	21.639	26.038	32.678	22.449	46.537	25.347	42.476	26.253
24.497	35.868	35.378	26.194	46.498	44.153	23.579	44.507	21.641	26.04	32.682	22.456	46.535	25.354	42.476	26.258
24.5	35.868	35.38	26.193	46.488	44.153	23.581	44.507	21.645	26.043	32.685	22.462	46.536	25.36	42.476	26.264
24.504	35.869	35.383	26.195	46.493	44.151	23.584	44.508	21.651	26.047	32.688	22.469	46.536	25.367	42.477	26.269
24.508	35.87	35.385	26.197	46.488	44.152	23.589	44.51	21.656	26.047	32.692	22.478	46.537	25.373	42.478	26.273
24.511	35.868	35.385	26.197	46.488	44.152	23.592	44.51	21.66	26.05	32.694	22.485	46.538	25.382	42.478	26.277
24.516	35.869	35.39	26.2	46.493	44.153	23.596	44.511	21.665	26.053	32.698	22.493	46.54	25.391	42.479	26.281
24.522	35.867	35.393	26.2	46.476	44.151	23.602	44.511	21.673	26.057	32.703	22.501	46.539	25.4	42.479	26.288
24.527	35.863	35.396	26.201	46.484	44.152	23.609	44.51	21.679	26.061	32.708	22.508	46.538	25.407	42.48	26.295
24.532	35.865	35.397	26.203	46.462	44.152	23.615	44.512	21.686	26.064	32.713	22.512	46.537	25.414	42.479	26.298
24.538	35.865	35.397	26.206	46.466	44.152	23.62	44.512	21.696	26.066	32.718	22.517	46.538	25.42	42.479	26.302
24.544	35.867	35.395	26.209	46.452	44.151	23.623	44.513	21.704	26.07	32.722	22.523	46.536	25.427	42.479	26.307
24.547	35.865	35.391	26.209	46.455	44.15	23.624	44.511	21.695	26.072	32.723	22.526	46.536	25.429	42.468	26.308
24.543	35.856	35.369	26.204	46.439	44.149	23.621	44.51	21.685	26.07	32.724	22.522	46.53	25.426	42.467	26.308
24.539	35.848	35.351	26.199	46.415	44.146	23.618	44.508	21.675	26.067	32.72	22.523	46.526	25.425	42.467	26.309
24.54	35.849	35.352	26.201	46.409	44.146	23.62	44.508	21.681	26.069	32.723	22.526	46.523	25.432	42.465	26.314
24.543	35.842	35.352	26.196	46.411	44.14	23.623	44.508	21.679	26.072	32.726	22.53	46.521	25.436	42.464	26.317
24.538	35.838	35.346	26.193	46.4	44.132	23.621	44.505	21.669	26.068	32.723	22.518	46.513	25.43	42.455	26.316
24.527	35.817	35.315	26.189	46.356	44.124	23.615	44.498	21.659	26.06	32.718	22.51	46.506	25.422	42.452	26.313
24.52	35.807	35.287	26.185	46.34	44.12	23.61	44.492	21.653	26.057	32.716	22.502	46.503	25.412	42.451	26.314
24.506	35.794	35.264	26.175	46.327	44.117	23.609	44.488	21.645	26.048	32.716	22.491	46.501	25.406	42.449	26.313
24.499	35.786	35.245	26.168	46.309	44.112	23.608	44.482	21.646	26.045	32.715	22.486	46.498	25.396	42.446	26.312
24.499	35.778	35.241	26.163	46.3	44.104	23.608	44.477	21.643	26.047	32.715	22.489	46.497	25.396	42.442	26.315
24.499	35.772	35.236	26.159	46.301	44.101	23.609	44.476	21.628	26.046	32.714	22.488	46.49	25.395	42.437	26.315
24.492	35.756	35.22	26.152	46.293	44.098	23.607	44.471	21.62	26.044	32.71	22.484	46.484	25.394	42.433	26.315
24.48	35.741	35.212	26.136	46.28	44.092	23.598	44.465	21.607	26.04	32.704	22.479	46.475	25.385	42.426	26.313
24.467	35.731	35.186	26.124	46.249	44.088	23.593	44.458	21.589	26.032	32.698	22.468	46.464	25.381	42.421	26.313
24.459	35.722	35.173	26.118	46.236	44.085	23.589	44.454	21.58	26.028	32.689	22.463	46.456	25.377	42.415	26.311
24.435	35.715	35.146	26.11	46.207	44.081	23.585	44.452	21.553	26.02	32.678	22.449	46.448	25.358	42.411	26.306
24.425	35.697	35.128	26.102	46.172	44.073	23.582	44.443	21.536	26.014	32.671	22.44	46.444	25.345	42.41	26.305
24.43	35.699	35.125	26.104	46.184	44.075	23.588	44.445	21.543	26.015	32.675	22.444	46.446	25.348	42.411	26.31
24.435	35.699	35.129	26.107	46.185	44.075	23.594	44.446	21.551	26.017	32.68	22.45	46.447	25.347	42.412	26.316
24.44	35.701	35.129	26.109	46.174	44.076	23.6	44.447	21.552	26.019	32.684	22.455	46.448	25.348	42.412	26.318
24.444	35.699	35.131	26.107	46.178	44.074	23.601	44.447	21.548	26.021	32.685	22.458	46.441	25.352	42.412	26.32
24.447	35.7	35.131	26.109	46.178	44.075	23.604	44.448	21.549	26.024	32.685	22.461	46.441	25.355	42.413	26.321
24.444	35.7	35.127	26.111	46.179	44.075	23.608	44.448	21.55	26.021	32.687	22.458	46.442	25.355	42.413	26.322
24.449	35.7	35.131	26.114	46.19	44.076	23.612	44.45	21.555	26.022	32.691	22.462	46.442	25.359	42.414	26.327
24.454	35.701	35.132	26.119	46.164	44.075	23.615	44.452	21.561	26.025	32.693	22.468	46.439	25.362	42.412	26.329
24.459	35.702	35.133	26.122	46.164	44.076	23.621	44.454	21.566	26.028	32.696	22.472	46.439	25.368	42.411	26.333
24.463	35.704	35.13	26.125	46.163	44.076	23.625	44.454	21.567	26.03	32.698	22.474	46.439	25.37	42.41	26.334
24.467	35.705	35.132	26.126	46.145	44.078	23.628	44.456	21.573	26.033	32.701	22.478	46.438	25.372	42.41	26.337
24.472	35.705	35.132	26.129	46.13	44.077	23.626	44.457	21.578	26.036	32.705	22.483	46.436	25.376	42.409	26.339
24.478	35.707	35.136	26.132	46.138	44.078	23.63	44.459	21.584	26.038	32.709	22.489	46.437	25.382	42.41	26.343
24.483	35.708	35.13	26.136	46.128	44.078	23.629	44.46	21.586	26.039	32.711	22.493	46.434	25.383	42.408	26.343
24.487	35.704	35.125	26.139	46.101	44.076	23.627	44.461	21.589	26.042	32.709	22.496	46.427	25.38	42.406	26.346
24.492	35.703	35.128	26.141	46.109	44.075	23.63	44.462	21.592	26.044	32.712	22.499	46.428	25.384	42.405	26.35
24.496	35.7	35.129	26.144	46.121	44.074	23.634	44.464	21.596	26.047	32.715	22.504	46.426	25.388	42.404	26.354
24.5	35.698	35.129	26.147	46.116	44.073	23.63	44.464	21.6	26.049	32.717	22.503	46.427	25.391	42.404	26.355
24.504	35.699	35.129	26.149	46.12	44.074	23.633	44.465	21.598	26.051	32.717	22.504	46.426	25.395	42.402	26.356
24.509	35.699	35.132	26.153	46.135	44.075	23.637	44.467	21.603	26.055	32.721	22.509	46.428	25.4	42.402	26.36
24.512	35.694	35.131	26.151	46.124	44.075	23.637	44.468	21.604	26.058	32.722	22.511	46.426	25.403	42.402	26.361
24.509	35.695	35.13	26.15	46.13	44.075	23.64	44.467	21.606	26.052	32.723	22.505	46.426	25.398	42.4	26.363
24.506	35.691	35.124	26.149	46.133	44.073	23.642	44.466	21.604	26.052	32.725	22.504	46.423	25.397	42.399	26.364
24.508	35.692	35.123	26.152	46.146	44.074	23.647	44.467	21.608	26.053	32.726	22.506	46.416	25.403	42.397	26.366
24.515	35.688	35.123	26.154	46.132	44.072	23.645	44.467	21.612	26.058	32.727	22.516	46.414	25.406	42.396	26.371
24.52	35.687	35.127	26.156	46.14	44.073	23.65	44.469	21.615	26.063	32.731	22.523	46.416	25.413	42.397	26.376
24.525	35.687	35.13	26.158	46.144	44.074	23.654	44.47	21.619	26.068	32.736	22.533	46.417	25.42	42.399	26.382
24.529	35.687	35.137	26.162	46.181	44.077	23.66	44.474	21.62	26.073	32.743	22.54	46.42	25.424	42.401	26.386
24.536	35.688	35.142	26.165	46.209	44.079	23.665	44.476	21.624	26.079	32.749	22.551	46.422	25.432	42.403	26.391
24.541	35.689	35.148	26.168	46.212	44.079	23.667	44.478	21.627	26.083	32.754	22.56	46.423	25.44	42.404	26.395
24.547	35.69	35.152	26.17	46.228	44.08	23.671	44.478	21.629	26.088	32.758	22.568	46.424	25.449	42.405	26.4
24.551	35.691	35.158	26.174	46.25	44.082	23.675	44.481	21.632	26.093	32.763	22.576	46.425	25.457	42.406	26.405
24.557	35.692	35.164	26.177	46.284	44.084	23.678	44.484	21.636	26.098	32.768	22.584	46.428	25.466	42.408	26.409
24.563	35.684	35.169	26.18	46.32	44.086	23.683	44.487	21.636	26.102	32.774	22.592	46.428	25.471	42.41	26.413
24.568	35.683	35.17	26.182	46.315	44.086	23.685	44.488	21.638	26.106	32.777	22.602	46.429	25.476	42.411	26.416
24.574	35.684	35.178	26.186	46.361	44.089	23.69	44.492	21.633	26.11	32.783	22.611	46.432	25.482	42.412	26.419
24.577	35.684	35.18	26.187	46.364	44.089	23.693	44.494	21.636	26.113	32.786	22.62	46.433	25.489	42.413	26.423
24.584	35.684	35.186	26.191	46.4	44.09	23.7	44.497	21.641	26.118	32.793	22.63	46.435	25.498	42.416	26.427
24.588	35.683	35.192	26.195	46.436	44.092	23.706	44.5	21.645	26.123	32.798	22.637	46.437	25.505	42.418	26.431
24.596	35.685	35.199	26.199	46.507	44.094	23.711	44.504	21.652	26.128	32.807	22.647	46.44	25.519	42.42	26.437
24.602	35.685	35.203	26.2	46.516	44.095	23.716	44.505	21.654	26.131	32.811	22.656	46.441	25.531	42.421	26.441
24.608	35.684	35.209	26.202	46.553	44.097	23.722	44.508	21.654	26.135	32.817	22.664	46.444	25.542	42.422	26.444
24.614	35.685	35.217	26.206	46.613	44.1	23.727	44.513	21.648	26.139	32.824	22.67	46.447	25.55	42.425	26.447
24.62	35.685	35.222	26.208	46.637	44.099	23.731	44.516	21.651	26.144	32.83	22.679	46.449	25.558	42.427	26.453
24.623	35.684	35.227	26.212	46.672	44.101	23.733	44.52	21.649	26.147	32.835	22.685	46.451	25.563	42.428	26.456
24.628	35.686	35.231	26.215	46.68	44.102	23.735	44.521	21.652	26.152	32.839	22.694	46.45	25.57	42.43	26.462
24.633	35.686	35.235	26.217	46.7	44.101	23.737	44.524	21.657	26.156	32.844	22.702	46.452	25.576	42.432	26.466
24.636	35.682	35.236	26.217	46.674	44.099	23.738	44.521	21.657	26.161	32.847	22.709	46.451	25.579	42.431	26.469
24.64	35.683	35.245	26.221	46.723	44.103	23.743	44.526	21.659	26.166	32.854	22.718	46.454	25.587	42.434	26.473
24.646	35.682	35.243	26.223	46.73	44.102	23.746	44.527	21.66	26.171	32.858	22.726	46.454	25.593	42.433	26.477
24.65	35.682	35.247	26.226	46.747	44.103	23.749	44.529	21.66	26.176	32.864	22.734	46.457	25.598	42.435	26.481
24.656	35.68	35.255	26.228	46.791	44.106	23.751	44.533	21.663	26.18	32.871	22.741	46.46	25.605	42.437	26.484
24.661	35.677	35.26	26.231	46.816	44.108	23.749	44.536	21.666	26.185	32.875	22.749	46.461	25.609	42.438	26.488
24.666	35.678	35.264	26.232	46.844	44.109	23.752	44.538	21.669	26.189	32.881	22.757	46.463	25.618	42.44	26.493
24.671	35.679	35.268	26.234	46.863	44.11	23.755	44.54	21.673	26.194	32.886	22.765	46.464	25.625	42.442	26.497
24.676	35.68	35.275	26.237	46.913	44.112	23.757	44.544	21.676	26.198	32.892	22.771	46.468	25.631	42.444	26.501
24.682	35.676	35.278	26.242	46.973	44.113	23.762	44.548	21.681	26.201	32.898	22.779	46.468	25.634	42.445	26.505
24.687	35.678	35.282	26.246	47.014	44.116	23.768	44.552	21.687	26.206	32.904	22.783	46.471	25.642	42.446	26.51
24.694	35.68	35.287	26.249	47.029	44.117	23.774	44.555	21.693	26.209	32.909	22.791	46.473	25.651	42.446	26.515
24.702	35.682	35.295	26.253	47.056	44.12	23.78	44.558	21.7	26.212	32.916	22.799	46.473	25.665	42.448	26.522
24.71	35.683	35.3	26.256	47.061	44.122	23.787	44.561	21.711	26.218	32.924	22.807	46.476	25.679	42.45	26.529
24.717	35.684	35.306	26.261	47.098	44.125	23.793	44.564	21.717	26.221	32.93	22.815	46.478	25.687	42.452	26.533
24.722	35.686	35.313	26.265	47.144	44.128	23.799	44.569	21.721	26.226	32.937	22.821	46.482	25.696	42.455	26.538
24.727	35.688	35.316	26.268	47.153	44.129	23.804	44.572	21.729	26.229	32.942	22.83	46.481	25.703	42.456	26.542
24.728	35.683	35.314	26.269	47.151	44.128	23.808	44.571	21.726	26.232	32.935	22.833	46.48	25.705	42.455	26.542
24.722	35.678	35.305	26.267	47.14	44.124	23.808	44.568	21.723	26.229	32.936	22.827	46.476	25.704	42.453	26.539
24.724	35.669	35.305	26.263	47.141	44.119	23.81	44.563	21.713	26.231	32.932	22.826	46.47	25.703	42.447	26.539
24.717	35.66	35.274	26.26	47.103	44.111	23.806	44.557	21.692	26.229	32.931	22.822	46.462	25.691	42.443	26.535
24.706	35.656	35.262	26.253	47.066	44.104	23.803	44.555	21.683	26.227	32.928	22.818	46.456	25.687	42.438	26.536
24.7	35.644	35.26	26.239	47.067	44.099	23.801	44.551	21.671	26.224	32.926	22.814	46.45	25.683	42.435	26.537
24.686	35.638	35.242	26.234	47.052	44.098	23.801	44.548	21.65	26.218	32.925	22.805	46.441	25.673	42.43	26.535
24.676	35.631	35.22	26.226	47.006	44.092	23.798	44.546	21.636	26.209	32.916	22.799	46.434	25.665	42.426	26.532
24.659	35.622	35.2	26.221	46.997	44.087	23.794	44.543	21.613	26.203	32.905	22.789	46.428	25.662	42.417	26.528
24.661	35.62	35.201	26.218	47.012	44.086	23.801	44.543	21.61	26.204	32.906	22.79	46.429	25.664	42.413	26.53
24.666	35.623	35.208	26.222	47.028	44.087	23.805	44.547	21.609	26.208	32.911	22.799	46.429	25.671	42.413	26.534
24.666	35.62	35.209	26.221	47.02	44.086	23.807	44.547	21.605	26.209	32.908	22.798	46.43	25.67	42.414	26.536
24.666	35.618	35.201	26.22	46.981	44.08	23.809	44.546	21.601	26.21	32.909	22.799	46.429	25.671	42.414	26.537
24.66	35.605	35.196	26.218	46.983	44.074	23.804	44.542	21.594	26.208	32.908	22.791	46.419	25.666	42.412	26.537
24.642	35.588	35.172	26.213	46.983	44.071	23.803	44.537	21.582	26.199	32.902	22.783	46.41	25.656	42.408	26.528
24.629	35.567	35.154	26.201	46.968	44.062	23.796	44.528	21.571	26.192	32.892	22.777	46.402	25.645	42.402	26.527
24.62	35.567	35.138	26.197	46.936	44.06	23.789	44.521	21.547	26.187	32.888	22.77	46.397	25.63	42.397	26.523
24.604	35.554	35.115	26.189	46.927	44.054	23.779	44.518	21.521	26.179	32.88	22.758	46.393	25.615	42.393	26.52
24.597	35.543	35.098	26.183	46.919	44.049	23.779	44.512	21.519	26.178	32.882	22.756	46.388	25.609	42.39	26.521
24.584	35.53	35.083	26.171	46.887	44.045	23.774	44.506	21.507	26.171	32.878	22.746	46.381	25.6	42.387	26.517
24.57	35.516	35.053	26.161	46.849	44.038	23.765	44.498	21.487	26.159	32.868	22.735	46.37	25.594	42.381	26.513
24.563	35.499	35.029	26.151	46.822	44.036	23.76	44.491	21.469	26.155	32.863	22.729	46.363	25.588	42.377	26.51
24.558	35.492	35.008	26.147	46.8	44.028	23.759	44.484	21.438	26.149	32.858	22.721	46.352	25.584	42.369	26.507
24.55	35.465	34.986	26.124	46.764	44.02	23.757	44.475	21.427	26.144	32.851	22.71	46.345	25.571	42.364	26.506
24.541	35.452	34.963	26.105	46.722	44.014	23.752	44.467	21.412	26.141	32.845	22.705	46.335	25.562	42.358	26.504
24.535	35.439	34.945	26.099	46.717	44.01	23.751	44.463	21.4	26.136	32.842	22.7	46.331	25.554	42.354	26.502
24.528	35.435	34.94	26.093	46.689	44.008	23.748	44.458	21.398	26.13	32.839	22.689	46.319	25.549	42.349	26.5
24.518	35.419	34.923	26.079	46.67	44.001	23.746	44.451	21.376	26.123	32.837	22.682	46.308	25.544	42.343	26.494
24.504	35.41	34.906	26.06	46.67	43.998	23.742	44.445	21.353	26.112	32.827	22.671	46.302	25.533	42.335	26.492
24.502	35.401	34.875	26.056	46.66	43.991	23.74	44.44	21.344	26.108	32.824	22.666	46.292	25.522	42.329	26.492
24.498	35.395	34.849	26.052	46.631	43.991	23.737	44.435	21.341	26.103	32.82	22.66	46.284	25.515	42.327	26.494
24.493	35.383	34.835	26.04	46.622	43.981	23.734	44.425	21.335	26.102	32.816	22.66	46.272	25.51	42.319	26.494
24.491	35.374	34.828	26.033	46.618	43.976	23.733	44.419	21.332	26.1	32.811	22.654	46.267	25.509	42.313	26.493
24.478	35.364	34.816	26.027	46.598	43.974	23.729	44.415	21.322	26.095	32.808	22.647	46.258	25.5	42.308	26.49
24.475	35.349	34.803	26.022	46.599	43.967	23.724	44.408	21.313	26.087	32.804	22.64	46.248	25.497	42.302	26.492
24.467	35.329	34.791	26.003	46.575	43.959	23.717	44.402	21.297	26.079	32.796	22.63	46.237	25.491	42.293	26.489
24.467	35.315	34.78	25.991	46.568	43.95	23.714	44.396	21.274	26.075	32.792	22.621	46.226	25.484	42.287	26.487
24.465	35.305	34.764	25.986	46.554	43.943	23.713	44.395	21.25	26.071	32.791	22.617	46.219	25.479	42.285	26.484
24.455	35.3	34.759	25.98	46.547	43.939	23.71	44.393	21.236	26.066	32.781	22.611	46.207	25.473	42.282	26.484
24.443	35.295	34.744	25.967	46.523	43.936	23.704	44.39	21.218	26.059	32.777	22.601	46.197	25.456	42.276	26.48
24.434	35.286	34.727	25.961	46.499	43.929	23.693	44.385	21.2	26.052	32.769	22.594	46.186	25.447	42.274	26.474
24.421	35.273	34.703	25.948	46.468	43.925	23.686	44.381	21.184	26.045	32.765	22.582	46.178	25.432	42.269	26.469
24.407	35.262	34.68	25.936	46.457	43.919	23.679	44.373	21.171	26.036	32.759	22.572	46.165	25.423	42.26	26.468
24.403	35.25	34.66	25.924	46.421	43.914	23.674	44.362	21.159	26.033	32.751	22.564	46.16	25.415	42.248	26.466
24.401	35.241	34.649	25.916	46.41	43.911	23.667	44.357	21.152	26.031	32.751	22.56	46.159	25.412	42.248	26.466
24.398	35.222	34.634	25.893	46.398	43.902	23.66	44.351	21.127	26.029	32.742	22.558	46.147	25.405	42.238	26.466
24.388	35.204	34.608	25.884	46.4	43.897	23.655	44.344	21.112	26.023	32.734	22.548	46.141	25.39	42.234	26.46
24.365	35.183	34.585	25.865	46.398	43.887	23.647	44.337	21.09	26.009	32.717	22.533	46.129	25.379	42.227	26.453
24.353	35.172	34.568	25.856	46.396	43.882	23.642	44.331	21.064	25.999	32.71	22.522	46.118	25.367	42.217	26.447
24.34	35.159	34.547	25.84	46.382	43.877	23.634	44.326	21.038	25.991	32.697	22.515	46.11	25.36	42.212	26.443
24.329	35.141	34.528	25.823	46.361	43.871	23.631	44.319	21.019	25.981	32.687	22.503	46.098	25.346	42.209	26.441
24.328	35.127	34.521	25.812	46.321	43.863	23.625	44.313	20.997	25.977	32.675	22.496	46.084	25.344	42.201	26.438
24.316	35.112	34.509	25.799	46.315	43.858	23.624	44.306	20.982	25.973	32.671	22.485	46.079	25.338	42.194	26.435
24.305	35.106	34.472	25.793	46.274	43.855	23.617	44.301	20.965	25.964	32.667	22.472	46.074	25.33	42.191	26.429
24.299	35.098	34.463	25.787	46.249	43.852	23.612	44.297	20.96	25.957	32.664	22.468	46.066	25.326	42.181	26.43
24.286	35.087	34.445	25.774	46.236	43.849	23.605	44.291	20.934	25.951	32.657	22.459	46.052	25.32	42.174	26.427
24.276	35.081	34.438	25.765	46.199	43.847	23.602	44.286	20.929	25.944	32.652	22.455	46.044	25.318	42.169	26.425
24.262	35.073	34.418	25.752	46.187	43.841	23.592	44.282	20.914	25.936	32.646	22.449	46.032	25.314	42.164	26.423
24.248	35.061	34.404	25.742	46.17	43.839	23.589	44.282	20.89	25.921	32.641	22.439	46.019	25.307	42.157	26.419
24.234	35.052	34.382	25.734	46.135	43.832	23.585	44.276	20.879	25.913	32.64	22.431	46.013	25.299	42.153	26.415
24.215	35.037	34.351	25.723	46.122	43.826	23.58	44.269	20.852	25.902	32.63	22.421	46.002	25.288	42.144	26.412
24.209	35.028	34.331	25.715	46.094	43.822	23.578	44.265	20.837	25.896	32.621	22.412	45.993	25.284	42.137	26.411
24.192	35.016	34.311	25.697	46.068	43.818	23.572	44.258	20.829	25.886	32.617	22.403	45.984	25.27	42.13	26.408
24.173	35.004	34.295	25.688	46.035	43.81	23.568	44.25	20.815	25.875	32.605	22.389	45.976	25.261	42.126	26.402
24.163	34.993	34.276	25.679	46.025	43.804	23.563	44.245	20.791	25.859	32.598	22.368	45.969	25.249	42.123	26.397
24.161	34.983	34.254	25.672	46.004	43.798	23.557	44.24	20.784	25.847	32.593	22.356	45.962	25.249	42.115	26.392
24.146	34.968	34.239	25.658	45.968	43.79	23.552	44.234	20.756	25.839	32.583	22.345	45.954	25.235	42.112	26.387
24.127	34.951	34.221	25.646	45.935	43.786	23.547	44.229	20.738	25.829	32.58	22.33	45.946	25.226	42.11	26.385
24.113	34.941	34.21	25.635	45.899	43.78	23.542	44.223	20.72	25.819	32.575	22.317	45.943	25.213	42.103	26.382
24.109	34.932	34.207	25.629	45.903	43.774	23.54	44.217	20.713	25.815	32.575	22.317	45.935	25.206	42.093	26.382
24.093	34.926	34.188	25.623	45.871	43.771	23.533	44.215	20.698	25.808	32.565	22.311	45.931	25.202	42.092	26.377
24.081	34.9	34.177	25.599	45.845	43.768	23.522	44.203	20.681	25.802	32.554	22.303	45.917	25.193	42.092	26.372
24.073	34.886	34.165	25.586	45.828	43.762	23.516	44.198	20.678	25.794	32.55	22.294	45.911	25.178	42.085	26.369
24.063	34.876	34.146	25.571	45.795	43.756	23.505	44.189	20.664	25.785	32.54	22.285	45.901	25.163	42.084	26.362
24.048	34.86	34.125	25.554	45.765	43.746	23.497	44.181	20.639	25.775	32.534	22.27	45.89	25.15	42.079	26.358
24.036	34.849	34.111	25.541	45.738	43.739	23.489	44.175	20.622	25.767	32.522	22.255	45.88	25.139	42.071	26.354
24.027	34.839	34.106	25.53	45.707	43.732	23.488	44.169	20.615	25.762	32.513	22.249	45.874	25.134	42.063	26.351
24.019	34.834	34.098	25.526	45.697	43.73	23.487	44.168	20.605	25.759	32.511	22.245	45.874	25.131	42.059	26.345
24.009	34.825	34.088	25.515	45.67	43.721	23.48	44.158	20.596	25.745	32.508	22.232	45.867	25.122	42.053	26.345
23.993	34.81	34.062	25.498	45.631	43.715	23.475	44.151	20.58	25.734	32.5	22.222	45.859	25.111	42.043	26.339
23.996	34.812	34.061	25.5	45.632	43.715	23.478	44.151	20.58	25.735	32.497	22.22	45.857	25.109	42.042	26.339
24.002	34.813	34.062	25.502	45.634	43.716	23.481	44.152	20.585	25.736	32.5	22.225	45.858	25.111	42.043	26.341
24.008	34.815	34.066	25.505	45.636	43.717	23.486	44.153	20.588	25.738	32.504	22.229	45.859	25.113	42.044	26.344
24.012	34.817	34.07	25.507	45.636	43.718	23.491	44.154	20.591	25.738	32.508	22.233	45.86	25.116	42.045	26.347
24.02	34.816	34.074	25.51	45.608	43.716	23.495	44.154	20.59	25.742	32.51	22.24	45.858	25.12	42.045	26.35
24.023	34.812	34.073	25.508	45.608	43.708	23.498	44.155	20.561	25.741	32.505	22.241	45.85	25.121	42.044	26.353
24.02	34.813	34.073	25.509	45.608	43.705	23.498	44.153	20.558	25.741	32.5	22.242	45.844	25.125	42.042	26.353
24.017	34.81	34.067	25.505	45.603	43.699	23.499	44.15	20.552	25.74	32.5	22.243	45.84	25.123	42.037	26.351
24.019	34.802	34.051	25.5	45.604	43.697	23.493	44.147	20.543	25.74	32.498	22.238	45.829	25.121	42.034	26.35
24.013	34.794	34.042	25.495	45.599	43.691	23.493	44.144	20.533	25.735	32.492	22.231	45.818	25.115	42.028	26.343
24.01	34.788	34.026	25.489	45.588	43.685	23.485	44.14	20.53	25.731	32.489	22.226	45.812	25.105	42.026	26.343
24.005	34.77	34.012	25.475	45.566	43.674	23.479	44.133	20.523	25.727	32.486	22.223	45.806	25.098	42.016	26.342
23.996	34.754	33.985	25.462	45.567	43.668	23.473	44.126	20.502	25.722	32.478	22.218	45.801	25.087	42.008	26.339
23.982	34.74	33.954	25.448	45.529	43.663	23.466	44.117	20.486	25.72	32.465	22.212	45.787	25.084	42.002	26.337
23.971	34.727	33.932	25.438	45.512	43.658	23.46	44.112	20.47	25.711	32.458	22.201	45.784	25.071	41.998	26.333
23.965	34.717	33.917	25.428	45.505	43.653	23.453	44.105	20.463	25.706	32.455	22.196	45.776	25.062	41.986	26.333
23.955	34.7	33.907	25.419	45.483	43.645	23.446	44.098	20.455	25.7	32.447	22.191	45.764	25.055	41.982	26.332
23.948	34.679	33.894	25.403	45.479	43.638	23.441	44.095	20.443	25.694	32.439	22.183	45.756	25.046	41.975	26.328
23.942	34.664	33.882	25.392	45.48	43.633	23.438	44.086	20.422	25.682	32.431	22.169	45.744	25.04	41.971	26.324
23.937	34.645	33.87	25.374	45.445	43.626	23.429	44.081	20.409	25.678	32.425	22.159	45.733	25.028	41.963	26.322
23.922	34.631	33.845	25.356	45.424	43.616	23.424	44.073	20.395	25.67	32.416	22.146	45.723	25.016	41.956	26.316
23.918	34.626	33.83	25.356	45.398	43.614	23.418	44.066	20.386	25.664	32.413	22.14	45.72	25.005	41.955	26.314
23.905	34.606	33.818	25.342	45.369	43.604	23.411	44.059	20.37	25.656	32.408	22.13	45.714	24.995	41.95	26.31
23.89	34.597	33.799	25.333	45.354	43.597	23.409	44.051	20.356	25.642	32.405	22.114	45.704	24.98	41.946	26.308
23.879	34.577	33.782	25.315	45.339	43.588	23.403	44.043	20.341	25.631	32.396	22.103	45.699	24.97	41.941	26.301
23.873	34.565	33.767	25.307	45.327	43.583	23.396	44.039	20.329	25.622	32.389	22.095	45.69	24.96	41.937	26.299
23.865	34.55	33.753	25.292	45.329	43.577	23.392	44.027	20.319	25.611	32.378	22.083	45.682	24.948	41.932	26.296
23.84	34.53	33.726	25.278	45.295	43.569	23.38	44.02	20.291	25.595	32.37	22.065	45.672	24.933	41.925	26.291
23.828	34.514	33.709	25.266	45.288	43.564	23.374	44.016	20.27	25.587	32.36	22.05	45.669	24.927	41.913	26.284
23.822	34.497	33.691	25.254	45.259	43.555	23.37	44.008	20.253	25.578	32.351	22.039	45.662	24.913	41.903	26.277
23.808	34.486	33.67	25.249	45.232	43.552	23.368	44.002	20.239	25.568	32.341	22.025	45.655	24.9	41.898	26.273
23.802	34.472	33.653	25.24	45.215	43.547	23.361	43.997	20.233	25.561	32.336	22.019	45.645	24.894	41.894	26.272
23.794	34.458	33.646	25.234	45.178	43.54	23.354	43.994	20.227	25.556	32.327	22.016	45.635	24.891	41.886	26.267
23.793	34.443	33.635	25.225	45.165	43.536	23.349	43.991	20.212	25.552	32.324	22.011	45.629	24.884	41.885	26.264
23.789	34.43	33.629	25.21	45.166	43.532	23.342	43.985	20.211	25.548	32.321	22.007	45.619	24.879	41.881	26.266
23.783	34.418	33.614	25.198	45.134	43.526	23.331	43.979	20.198	25.543	32.31	22.001	45.615	24.868	41.872	26.261
23.779	34.404	33.595	25.183	45.105	43.519	23.322	43.971	20.18	25.533	32.305	21.996	45.613	24.864	41.867	26.261
23.765	34.394	33.574	25.177	45.106	43.513	23.318	43.966	20.172	25.52	32.302	21.977	45.605	24.848	41.865	26.257
23.752	34.381	33.564	25.16	45.086	43.508	23.313	43.96	20.161	25.509	32.298	21.961	45.6	24.839	41.858	26.253
23.737	34.367	33.552	25.151	45.062	43.497	23.308	43.952	20.147	25.502	32.29	21.954	45.587	24.829	41.851	26.25
23.73	34.355	33.539	25.139	45.042	43.491	23.3	43.946	20.131	25.493	32.281	21.946	45.576	24.822	41.844	26.242
23.723	34.342	33.534	25.13	45.021	43.485	23.296	43.935	20.12	25.488	32.28	21.94	45.563	24.819	41.834	26.241
23.716	34.332	33.528	25.118	45.018	43.48	23.293	43.931	20.097	25.484	32.279	21.935	45.549	24.817	41.831	26.241
23.71	34.329	33.518	25.114	45.018	43.476	23.293	43.932	20.087	25.478	32.273	21.934	45.537	24.815	41.828	26.237
23.704	34.306	33.496	25.1	44.982	43.465	23.283	43.926	20.054	25.468	32.26	21.917	45.523	24.806	41.82	26.231
23.7	34.293	33.484	25.092	44.982	43.461	23.279	43.923	20.045	25.463	32.257	21.91	45.518	24.804	41.815	26.228
23.687	34.276	33.454	25.072	44.944	43.451	23.267	43.914	20.021	25.452	32.248	21.896	45.504	24.793	41.807	26.222
23.677	34.261	33.448	25.064	44.919	43.443	23.265	43.907	19.994	25.443	32.243	21.884	45.496	24.781	41.804	26.213
23.667	34.257	33.42	25.064	44.906	43.442	23.259	43.902	19.986	25.436	32.239	21.873	45.495	24.772	41.804	26.207
23.655	34.24	33.398	25.051	44.896	43.432	23.248	43.892	19.968	25.423	32.23	21.861	45.487	24.757	41.797	26.204
23.652	34.234	33.394	25.045	44.897	43.425	23.249	43.885	19.965	25.417	32.223	21.854	45.485	24.752	41.796	26.204
23.645	34.22	33.38	25.039	44.865	43.418	23.242	43.877	19.961	25.415	32.219	21.848	45.477	24.744	41.793	26.202
23.634	34.205	33.371	25.019	44.84	43.412	23.237	43.868	19.944	25.411	32.218	21.841	45.469	24.738	41.788	26.199
23.626	34.192	33.353	25.007	44.82	43.406	23.231	43.863	19.933	25.405	32.211	21.827	45.463	24.726	41.784	26.195
23.616	34.186	33.331	24.999	44.817	43.399	23.226	43.856	19.914	25.394	32.198	21.817	45.455	24.721	41.783	26.19
23.606	34.175	33.323	24.983	44.818	43.393	23.22	43.85	19.905	25.387	32.189	21.815	45.446	24.713	41.778	26.188
23.602	34.17	33.316	24.982	44.805	43.39	23.22	43.844	19.899	25.38	32.187	21.811	45.443	24.708	41.777	26.189
23.593	34.16	33.309	24.974	44.777	43.384	23.216	43.839	19.894	25.376	32.174	21.808	45.441	24.704	41.773	26.184
23.586	34.149	33.284	24.965	44.765	43.378	23.214	43.833	19.892	25.37	32.166	21.802	45.427	24.7	41.765	26.184
23.572	34.139	33.264	24.961	44.741	43.372	23.203	43.827	19.877	25.362	32.157	21.786	45.418	24.687	41.76	26.18
23.567	34.129	33.251	24.948	44.723	43.367	23.196	43.817	19.863	25.359	32.147	21.783	45.407	24.681	41.751	26.175
23.561	34.117	33.244	24.931	44.703	43.361	23.192	43.811	19.854	25.353	32.139	21.777	45.395	24.676	41.745	26.175
23.552	34.109	33.228	24.92	44.699	43.355	23.188	43.804	19.845	25.35	32.137	21.773	45.393	24.672	41.738	26.175
23.549	34.095	33.221	24.914	44.675	43.35	23.182	43.797	19.838	25.347	32.133	21.772	45.381	24.672	41.729	26.175
23.544	34.077	33.202	24.896	44.663	43.342	23.173	43.791	19.819	25.343	32.126	21.767	45.37	24.668	41.721	26.171
23.538	34.061	33.196	24.887	44.643	43.335	23.17	43.787	19.816	25.337	32.127	21.764	45.369	24.666	41.718	26.172
23.537	34.059	33.187	24.886	44.625	43.333	23.169	43.782	19.804	25.332	32.12	21.759	45.366	24.663	41.712	26.17
23.524	34.052	33.162	24.883	44.607	43.329	23.159	43.775	19.792	25.324	32.11	21.754	45.365	24.655	41.708	26.166
23.516	34.031	33.157	24.87	44.582	43.326	23.155	43.77	19.766	25.319	32.101	21.751	45.354	24.652	41.705	26.168
23.503	34.018	33.14	24.86	44.562	43.318	23.148	43.765	19.755	25.313	32.091	21.743	45.339	24.644	41.701	26.165
23.494	34.01	33.132	24.851	44.55	43.312	23.14	43.757	19.748	25.302	32.087	21.736	45.33	24.637	41.699	26.164
23.483	33.996	33.117	24.847	44.529	43.302	23.138	43.753	19.726	25.294	32.083	21.729	45.323	24.631	41.693	26.159
23.472	33.974	33.104	24.847	44.516	43.297	23.13	43.748	19.71	25.285	32.078	21.719	45.32	24.624	41.689	26.155
23.457	33.962	33.081	24.837	44.516	43.291	23.127	43.742	19.686	25.271	32.075	21.701	45.317	24.604	41.684	26.151
23.456	33.958	33.071	24.832	44.518	43.291	23.126	43.74	19.665	25.266	32.07	21.695	45.312	24.597	41.684	26.149
23.456	33.947	33.063	24.821	44.483	43.284	23.121	43.735	19.655	25.262	32.066	21.692	45.3	24.593	41.679	26.145
23.444	33.934	33.051	24.809	44.471	43.277	23.118	43.729	19.642	25.251	32.061	21.679	45.295	24.581	41.671	26.142
23.428	33.919	33.022	24.803	44.464	43.27	23.114	43.724	19.633	25.246	32.048	21.672	45.286	24.576	41.664	26.138
23.412	33.9	33.008	24.786	44.446	43.262	23.109	43.716	19.611	25.229	32.039	21.655	45.272	24.559	41.656	26.133
23.395	33.886	32.99	24.778	44.44	43.259	23.104	43.71	19.6	25.223	32.035	21.649	45.266	24.556	41.652	26.131
23.39	33.882	32.987	24.776	44.434	43.258	23.102	43.708	19.596	25.215	32.035	21.643	45.262	24.552	41.648	26.131
23.387	33.868	32.973	24.766	44.424	43.252	23.099	43.701	19.596	25.21	32.028	21.639	45.251	24.551	41.64	26.128
23.383	33.858	32.973	24.761	44.407	43.244	23.097	43.695	19.589	25.208	32.024	21.635	45.243	24.547	41.631	26.123
23.372	33.847	32.959	24.751	44.375	43.237	23.091	43.687	19.58	25.2	32.017	21.629	45.235	24.538	41.625	26.122
23.369	33.838	32.954	24.746	44.368	43.233	23.086	43.676	19.578	25.193	32.014	21.622	45.227	24.529	41.624	26.122
23.365	33.827	32.945	24.739	44.357	43.226	23.083	43.67	19.569	25.185	32.007	21.618	45.215	24.53	41.614	26.12
23.358	33.811	32.941	24.736	44.362	43.221	23.079	43.668	19.558	25.181	31.997	21.611	45.207	24.523	41.609	26.12
23.338	33.799	32.908	24.727	44.363	43.213	23.066	43.662	19.543	25.171	31.992	21.599	45.201	24.514	41.603	26.111
23.326	33.78	32.893	24.712	44.346	43.207	23.061	43.653	19.532	25.164	31.985	21.589	45.191	24.507	41.599	26.108
23.309	33.767	32.871	24.705	44.321	43.205	23.057	43.65	19.521	25.15	31.978	21.571	45.185	24.491	41.596	26.104
23.297	33.761	32.858	24.699	44.315	43.2	23.053	43.645	19.517	25.143	31.971	21.559	45.179	24.488	41.586	26.104
23.287	33.754	32.851	24.691	44.304	43.198	23.049	43.642	19.501	25.137	31.965	21.548	45.173	24.481	41.581	26.102
23.286	33.741	32.838	24.686	44.283	43.193	23.042	43.639	19.48	25.134	31.957	21.544	45.167	24.477	41.578	26.101
23.271	33.723	32.812	24.669	44.264	43.186	23.031	43.631	19.469	25.125	31.951	21.532	45.164	24.467	41.574	26.097
23.266	33.717	32.799	24.654	44.267	43.179	23.027	43.624	19.455	25.12	31.945	21.523	45.159	24.462	41.572	26.093
23.264	33.695	32.792	24.649	44.268	43.172	23.02	43.619	19.436	25.115	31.939	21.517	45.151	24.455	41.565	26.085
23.256	33.677	32.78	24.635	44.257	43.165	23.017	43.61	19.428	25.11	31.935	21.506	45.147	24.451	41.564	26.081
23.253	33.661	32.763	24.626	44.247	43.16	23.015	43.602	19.416	25.106	31.929	21.503	45.145	24.44	41.558	26.078
23.245	33.652	32.752	24.62	44.24	43.156	23.013	43.597	19.406	25.1	31.922	21.494	45.138	24.43	41.548	26.077
23.247	33.644	32.754	24.616	44.247	43.151	23.01	43.59	19.405	25.099	31.921	21.493	45.13	24.426	41.545	26.08
23.241	33.633	32.747	24.606	44.24	43.145	23.006	43.584	19.398	25.095	31.918	21.488	45.127	24.421	41.541	26.08
23.234	33.621	32.734	24.597	44.226	43.138	23.003	43.576	19.391	25.089	31.917	21.485	45.121	24.415	41.532	26.075
23.229	33.602	32.73	24.585	44.208	43.131	22.995	43.575	19.385	25.081	31.912	21.479	45.109	24.41	41.523	26.075
23.213	33.586	32.711	24.569	44.168	43.126	22.988	43.568	19.369	25.068	31.907	21.467	45.109	24.404	41.518	26.069
23.2	33.571	32.692	24.553	44.14	43.119	22.98	43.56	19.351	25.059	31.902	21.458	45.103	24.392	41.506	26.062
23.192	33.558	32.68	24.537	44.144	43.112	22.972	43.556	19.336	25.048	31.893	21.453	45.1	24.383	41.5	26.059
23.175	33.538	32.66	24.519	44.116	43.105	22.967	43.545	19.32	25.036	31.882	21.442	45.096	24.368	41.492	26.053
23.166	33.526	32.65	24.507	44.1	43.098	22.96	43.539	19.309	25.027	31.871	21.432	45.094	24.36	41.481	26.051
23.159	33.514	32.636	24.497	44.095	43.095	22.953	43.533	19.296	25.023	31.858	21.426	45.087	24.354	41.478	26.05
23.15	33.505	32.621	24.491	44.083	43.089	22.949	43.528	19.29	25.019	31.855	21.426	45.074	24.355	41.475	26.05
23.146	33.492	32.616	24.482	44.07	43.082	22.948	43.524	19.284	25.016	31.85	21.424	45.066	24.353	41.47	26.05
23.129	33.489	32.596	24.478	44.049	43.079	22.942	43.521	19.274	25.007	31.846	21.418	45.067	24.352	41.465	26.05
23.127	33.477	32.595	24.466	44.051	43.073	22.94	43.516	19.274	25.001	31.843	21.417	45.056	24.351	41.458	26.049
23.109	33.464	32.583	24.453	44.039	43.061	22.936	43.51	19.265	24.996	31.836	21.411	45.043	24.345	41.446	26.044
23.09	33.444	32.559	24.441	44.039	43.056	22.925	43.505	19.24	24.986	31.824	21.4	45.032	24.333	41.44	26.04
23.073	33.427	32.543	24.427	44.029	43.047	22.914	43.497	19.215	24.976	31.813	21.389	45.017	24.322	41.433	26.035
23.058	33.41	32.523	24.414	44.03	43.04	22.907	43.489	19.199	24.964	31.802	21.374	45.007	24.312	41.425	26.032
23.044	33.399	32.511	24.401	44.03	43.038	22.908	43.482	19.188	24.951	31.789	21.361	45.007	24.3	41.419	26.029
23.038	33.386	32.504	24.39	44.02	43.033	22.907	43.477	19.185	24.946	31.78	21.353	45.007	24.294	41.412	26.029
23.029	33.378	32.489	24.386	44.022	43.028	22.904	43.472	19.176	24.937	31.777	21.344	45.007	24.286	41.406	26.025
23.024	33.371	32.473	24.377	43.999	43.021	22.897	43.463	19.17	24.933	31.771	21.34	45	24.282	41.398	26.023
23.014	33.361	32.46	24.369	44	43.016	22.894	43.456	19.16	24.926	31.766	21.335	44.991	24.273	41.391	26.021
23.002	33.352	32.451	24.358	43.992	43.008	22.888	43.449	19.151	24.923	31.761	21.332	44.984	24.261	41.383	26.022
22.996	33.336	32.436	24.349	43.97	43.004	22.882	43.445	19.144	24.919	31.754	21.329	44.983	24.258	41.373	26.022
22.991	33.331	32.43	24.347	43.945	43.002	22.879	43.443	19.14	24.918	31.752	21.326	44.983	24.256	41.37	26.022
22.989	33.322	32.423	24.338	43.923	42.992	22.877	43.438	19.129	24.915	31.752	21.324	44.981	24.254	41.362	26.021
22.985	33.313	32.423	24.335	43.926	42.987	22.879	43.432	19.129	24.909	31.752	21.32	44.978	24.248	41.357	26.018
22.97	33.305	32.398	24.326	43.899	42.983	22.874	43.425	19.107	24.9	31.742	21.31	44.968	24.237	41.351	26.014
22.956	33.296	32.383	24.318	43.9	42.978	22.87	43.424	19.098	24.894	31.737	21.306	44.96	24.233	41.348	26.009
22.941	33.291	32.381	24.319	43.879	42.978	22.866	43.425	19.082	24.889	31.731	21.302	44.949	24.225	41.347	26.004
22.936	33.291	32.375	24.317	43.866	42.978	22.866	43.426	19.062	24.884	31.726	21.297	44.944	24.219	41.344	26.001
22.939	33.291	32.379	24.319	43.868	42.979	22.868	43.428	19.06	24.879	31.727	21.295	44.945	24.215	41.344	25.999
22.936	33.292	32.382	24.321	43.869	42.979	22.87	43.429	19.057	24.874	31.728	21.29	44.941	24.217	41.338	25.999
22.937	33.293	32.384	24.323	43.87	42.98	22.872	43.43	19.052	24.874	31.729	21.291	44.942	24.217	41.339	25.997
22.941	33.294	32.389	24.325	43.873	42.982	22.877	43.432	19.054	24.876	31.732	21.295	44.942	24.222	41.339	26
22.944	33.295	32.394	24.327	43.876	42.984	22.882	43.435	19.055	24.878	31.734	21.298	44.943	24.227	41.34	26.002
22.943	33.295	32.395	24.329	43.877	42.986	22.887	43.437	19.05	24.876	31.735	21.299	44.936	24.231	41.34	26.003
22.947	33.296	32.396	24.33	43.878	42.987	22.889	43.438	19.052	24.879	31.737	21.304	44.936	24.235	41.341	26.005
22.95	33.296	32.401	24.332	43.879	42.989	22.893	43.44	19.054	24.88	31.738	21.307	44.937	24.239	41.341	26.007
22.953	33.297	32.405	24.334	43.881	42.991	22.898	43.442	19.055	24.882	31.739	21.311	44.937	24.243	41.341	26.008
22.958	33.298	32.408	24.336	43.883	42.992	22.904	43.443	19.061	24.885	31.746	21.318	44.939	24.253	41.342	26.012
22.962	33.297	32.41	24.336	43.885	42.994	22.907	43.445	19.062	24.887	31.75	21.322	44.94	24.258	41.342	26.017
22.966	33.298	32.415	24.337	43.888	42.997	22.912	43.447	19.063	24.89	31.752	21.326	44.94	24.263	41.342	26.019
22.97	33.299	32.417	24.339	43.888	42.998	22.915	43.448	19.064	24.892	31.753	21.329	44.94	24.262	41.343	26.018
22.975	33.3	32.421	24.341	43.89	42.998	22.919	43.449	19.067	24.895	31.755	21.336	44.941	24.264	41.343	26.02
22.978	33.3	32.424	24.343	43.894	42.999	22.922	43.45	19.069	24.898	31.757	21.343	44.941	24.268	41.344	26.023
22.982	33.301	32.428	24.346	43.897	43.001	22.929	43.451	19.073	24.901	31.76	21.35	44.941	24.274	41.345	26.025
22.985	33.302	32.432	24.347	43.897	43.002	22.936	43.453	19.074	24.903	31.762	21.353	44.942	24.278	41.345	26.027
22.987	33.303	32.435	24.348	43.902	43.003	22.939	43.454	19.072	24.905	31.763	21.355	44.941	24.281	41.346	26.027
22.991	33.304	32.439	24.35	43.905	43.004	22.943	43.456	19.076	24.907	31.766	21.359	44.942	24.287	41.346	26.03
22.997	33.304	32.444	24.352	43.908	43.005	22.946	43.458	19.08	24.91	31.769	21.367	44.942	24.296	41.347	26.034
23.001	33.305	32.446	24.355	43.909	43.006	22.951	43.459	19.082	24.913	31.771	21.372	44.942	24.299	41.348	26.036
23.007	33.306	32.451	24.356	43.914	43.008	22.956	43.46	19.088	24.916	31.776	21.38	44.944	24.31	41.348	26.039
23.01	33.307	32.456	24.359	43.918	43.008	22.959	43.462	19.091	24.918	31.779	21.387	44.944	24.315	41.349	26.043
23.014	33.308	32.459	24.361	43.919	43.01	22.963	43.464	19.094	24.921	31.782	21.392	44.945	24.32	41.35	26.047
23.017	33.309	32.463	24.362	43.92	43.011	22.968	43.465	19.085	24.922	31.782	21.391	44.942	24.32	41.35	26.048
23.018	33.31	32.468	24.365	43.922	43.013	22.972	43.466	19.085	24.923	31.784	21.392	44.943	24.321	41.351	26.048
23.021	33.313	32.473	24.368	43.925	43.015	22.976	43.467	19.089	24.925	31.788	21.395	44.944	24.325	41.351	26.051
23.025	33.314	32.479	24.37	43.928	43.017	22.979	43.468	19.093	24.927	31.794	21.401	44.945	24.331	41.352	26.056
23.029	33.315	32.482	24.372	43.931	43.019	22.985	43.47	19.098	24.931	31.796	21.408	44.945	24.338	41.353	26.059
23.033	33.315	32.488	24.374	43.934	43.02	22.99	43.471	19.102	24.935	31.8	21.415	44.945	24.345	41.353	26.062
23.036	33.316	32.491	24.377	43.937	43.022	22.995	43.473	19.107	24.937	31.805	21.421	44.946	24.35	41.353	26.065
23.038	33.316	32.497	24.38	43.939	43.023	22.998	43.474	19.11	24.94	31.807	21.423	44.946	24.353	41.354	26.067
23.041	33.317	32.501	24.382	43.94	43.024	23.002	43.476	19.115	24.942	31.811	21.428	44.947	24.358	41.354	26.071
23.045	33.318	32.506	24.384	43.945	43.026	23.006	43.477	19.118	24.945	31.815	21.433	44.947	24.363	41.355	26.074
23.048	33.319	32.511	24.387	43.949	43.027	23.01	43.479	19.122	24.949	31.817	21.44	44.948	24.37	41.355	26.077
23.053	33.316	32.513	24.389	43.951	43.029	23.016	43.481	19.125	24.951	31.819	21.446	44.943	24.378	41.356	26.079
23.057	33.318	32.52	24.391	43.954	43.031	23.022	43.483	19.13	24.955	31.823	21.454	44.944	24.385	41.357	26.084
23.06	33.318	32.525	24.393	43.956	43.033	23.03	43.485	19.131	24.958	31.825	21.456	44.945	24.388	41.357	26.085
23.064	33.319	32.53	24.394	43.958	43.034	23.039	43.487	19.135	24.96	31.829	21.461	44.946	24.395	41.358	26.087
23.068	33.32	32.534	24.396	43.961	43.036	23.043	43.49	19.14	24.964	31.832	21.467	44.946	24.403	41.358	26.09
23.071	33.321	32.538	24.399	43.962	43.037	23.046	43.491	19.142	24.966	31.833	21.472	44.946	24.407	41.359	26.091
23.075	33.321	32.543	24.4	43.958	43.038	23.049	43.492	19.145	24.969	31.835	21.476	44.947	24.413	41.36	26.095
23.08	33.322	32.549	24.401	43.96	43.038	23.054	43.492	19.15	24.971	31.839	21.48	44.948	24.419	41.361	26.101
23.082	33.322	32.552	24.401	43.961	43.039	23.056	43.492	19.15	24.974	31.841	21.483	44.948	24.423	41.361	26.103
23.084	33.322	32.554	24.402	43.961	43.039	23.057	43.493	19.151	24.976	31.842	21.485	44.948	24.424	41.362	26.104
23.086	33.323	32.555	24.398	43.961	43.039	23.057	43.493	19.15	24.978	31.838	21.486	44.936	24.428	41.358	26.107
23.084	33.315	32.551	24.39	43.962	43.032	23.056	43.491	19.147	24.98	31.834	21.486	44.934	24.428	41.355	26.107
23.085	33.311	32.549	24.385	43.962	43.03	23.058	43.489	19.144	24.982	31.835	21.487	44.931	24.426	41.355	26.109
23.079	33.304	32.548	24.384	43.938	43.029	23.058	43.483	19.138	24.979	31.833	21.485	44.924	24.428	41.354	26.107
23.069	33.285	32.538	24.373	43.938	43.025	23.052	43.476	19.133	24.97	31.827	21.479	44.912	24.419	41.347	26.105
23.046	33.272	32.513	24.36	43.926	43.019	23.044	43.466	19.124	24.964	31.823	21.472	44.904	24.409	41.344	26.099
23.04	33.252	32.501	24.347	43.911	43.008	23.038	43.463	19.12	24.959	31.815	21.469	44.894	24.407	41.34	26.099
23.039	33.238	32.482	24.342	43.894	43.004	23.035	43.455	19.106	24.956	31.813	21.466	44.894	24.403	41.338	26.101
23.029	33.231	32.475	24.336	43.872	43.002	23.032	43.451	19.098	24.951	31.808	21.46	44.886	24.391	41.332	26.1
23.017	33.224	32.469	24.326	43.873	42.999	23.026	43.448	19.09	24.948	31.807	21.456	44.878	24.384	41.325	26.092
23.016	33.203	32.455	24.325	43.873	42.999	23.024	43.443	19.07	24.944	31.799	21.45	44.869	24.376	41.323	26.089
23.006	33.196	32.438	24.319	43.859	42.995	23.019	43.44	19.064	24.938	31.791	21.444	44.859	24.37	41.315	26.085
23.003	33.185	32.431	24.312	43.857	42.99	23.016	43.434	19.062	24.933	31.784	21.439	44.856	24.366	41.314	26.084
23.003	33.179	32.424	24.305	43.855	42.987	23.01	43.431	19.059	24.93	31.778	21.437	44.848	24.367	41.307	26.085
22.997	33.165	32.413	24.296	43.831	42.979	23.002	43.425	19.051	24.929	31.774	21.436	44.839	24.364	41.304	26.083
22.997	33.155	32.409	24.292	43.839	42.976	22.999	43.422	19.044	24.927	31.77	21.436	44.833	24.358	41.303	26.082
22.991	33.148	32.395	24.286	43.846	42.967	22.997	43.415	19.039	24.92	31.769	21.427	44.831	24.353	41.299	26.08
22.985	33.149	32.382	24.282	43.846	42.963	22.999	43.411	19.04	24.921	31.77	21.428	44.829	24.355	41.299	26.079
22.98	33.128	32.372	24.273	43.848	42.956	23	43.406	19.033	24.916	31.761	21.42	44.829	24.352	41.297	26.078
22.976	33.109	32.352	24.263	43.832	42.948	22.999	43.402	19.004	24.916	31.751	21.418	44.823	24.349	41.291	26.075
22.974	33.099	32.345	24.25	43.818	42.943	22.996	43.397	19.001	24.912	31.749	21.414	44.819	24.339	41.287	26.071
22.968	33.087	32.333	24.242	43.81	42.938	22.99	43.392	19.006	24.903	31.743	21.403	44.809	24.318	41.282	26.072
22.963	33.08	32.319	24.235	43.811	42.933	22.986	43.384	19	24.903	31.739	21.401	44.809	24.314	41.274	26.071
22.951	33.067	32.298	24.225	43.784	42.926	22.981	43.38	18.993	24.897	31.733	21.391	44.802	24.312	41.264	26.069
22.937	33.055	32.272	24.212	43.765	42.921	22.971	43.37	18.977	24.891	31.723	21.38	44.789	24.304	41.254	26.063
22.938	33.038	32.266	24.2	43.751	42.914	22.966	43.359	18.975	24.889	31.718	21.373	44.784	24.299	41.245	26.061
22.933	33.031	32.262	24.193	43.724	42.91	22.965	43.355	18.973	24.888	31.715	21.371	44.784	24.297	41.24	26.059
22.931	33.019	32.239	24.184	43.701	42.906	22.958	43.349	18.971	24.884	31.711	21.369	44.779	24.296	41.236	26.059
22.922	33.004	32.23	24.175	43.701	42.899	22.953	43.344	18.959	24.879	31.704	21.362	44.772	24.291	41.23	26.058
22.912	32.994	32.213	24.162	43.685	42.894	22.946	43.336	18.947	24.876	31.699	21.353	44.76	24.286	41.223	26.057
22.905	32.989	32.204	24.155	43.659	42.888	22.943	43.328	18.945	24.873	31.699	21.349	44.756	24.281	41.217	26.059
22.898	32.974	32.19	24.143	43.662	42.881	22.937	43.321	18.929	24.864	31.693	21.341	44.756	24.271	41.21	26.059
22.89	32.968	32.172	24.141	43.64	42.88	22.932	43.317	18.923	24.858	31.689	21.332	44.744	24.264	41.206	26.058
22.881	32.961	32.167	24.137	43.625	42.874	22.927	43.314	18.914	24.853	31.687	21.329	44.742	24.257	41.2	26.055
22.878	32.953	32.164	24.13	43.615	42.869	22.924	43.307	18.913	24.848	31.684	21.324	44.729	24.258	41.195	26.052
22.879	32.944	32.155	24.125	43.602	42.861	22.924	43.301	18.903	24.844	31.675	21.322	44.719	24.254	41.187	26.052
22.873	32.931	32.145	24.114	43.574	42.854	22.916	43.297	18.898	24.837	31.668	21.318	44.715	24.252	41.179	26.05
22.869	32.921	32.139	24.102	43.552	42.848	22.916	43.285	18.898	24.83	31.664	21.31	44.705	24.241	41.171	26.046
22.856	32.904	32.117	24.085	43.554	42.84	22.903	43.277	18.877	24.82	31.655	21.296	44.693	24.227	41.163	26.041
22.849	32.886	32.109	24.077	43.534	42.835	22.9	43.268	18.86	24.813	31.646	21.289	44.693	24.216	41.158	26.038
22.842	32.871	32.09	24.066	43.517	42.824	22.896	43.258	18.846	24.808	31.638	21.281	44.678	24.206	41.147	26.035
22.829	32.859	32.084	24.056	43.512	42.82	22.892	43.253	18.834	24.802	31.63	21.276	44.678	24.199	41.147	26.033
22.825	32.851	32.074	24.051	43.506	42.815	22.888	43.245	18.826	24.798	31.629	21.27	44.674	24.195	41.143	26.033
22.806	32.836	32.05	24.045	43.488	42.807	22.883	43.235	18.826	24.794	31.616	21.263	44.675	24.186	41.137	26.034
22.8	32.828	32.043	24.037	43.479	42.798	22.879	43.23	18.816	24.79	31.61	21.256	44.667	24.177	41.134	26.033
22.786	32.815	32.031	24.025	43.452	42.789	22.873	43.222	18.807	24.778	31.604	21.244	44.658	24.168	41.126	26.029
22.778	32.797	32.021	24.016	43.445	42.781	22.867	43.214	18.799	24.774	31.594	21.241	44.649	24.162	41.122	26.027
22.765	32.779	32.01	24.009	43.445	42.77	22.864	43.214	18.782	24.767	31.583	21.235	44.638	24.155	41.122	26.026
22.754	32.76	31.993	24.001	43.419	42.762	22.858	43.208	18.764	24.761	31.575	21.228	44.63	24.149	41.112	26.02
22.754	32.757	31.987	23.993	43.419	42.763	22.859	43.208	18.752	24.763	31.575	21.226	44.623	24.144	41.109	26.023
22.755	32.744	31.983	23.985	43.419	42.756	22.86	43.208	18.735	24.76	31.572	21.226	44.621	24.142	41.107	26.018
22.747	32.733	31.971	23.977	43.419	42.751	22.859	43.203	18.727	24.761	31.567	21.225	44.614	24.14	41.104	26.013
22.745	32.724	31.969	23.974	43.42	42.745	22.86	43.201	18.729	24.76	31.562	21.225	44.614	24.142	41.099	26.011
22.739	32.712	31.954	23.959	43.408	42.738	22.857	43.199	18.721	24.759	31.55	21.224	44.602	24.136	41.094	26.01
22.725	32.705	31.946	23.954	43.377	42.732	22.858	43.191	18.718	24.749	31.541	21.209	44.591	24.136	41.088	26.008
22.722	32.701	31.935	23.946	43.364	42.73	22.855	43.188	18.714	24.745	31.537	21.201	44.588	24.124	41.084	26.003
22.717	32.688	31.93	23.931	43.35	42.725	22.845	43.18	18.7	24.739	31.535	21.196	44.584	24.124	41.08	26.002
22.716	32.673	31.927	23.922	43.35	42.718	22.842	43.175	18.678	24.734	31.527	21.192	44.582	24.113	41.072	26.002
22.699	32.655	31.897	23.908	43.334	42.711	22.838	43.166	18.65	24.725	31.522	21.179	44.571	24.107	41.066	25.998
22.69	32.65	31.88	23.902	43.317	42.703	22.836	43.16	18.649	24.717	31.515	21.173	44.562	24.098	41.058	25.994
22.687	32.644	31.876	23.897	43.313	42.693	22.834	43.155	18.65	24.712	31.512	21.16	44.56	24.097	41.057	25.994
22.674	32.634	31.871	23.893	43.291	42.689	22.827	43.15	18.637	24.703	31.504	21.151	44.553	24.089	41.054	25.993
22.667	32.624	31.858	23.883	43.262	42.685	22.821	43.141	18.632	24.7	31.494	21.145	44.553	24.081	41.045	25.988
22.663	32.618	31.843	23.879	43.242	42.677	22.812	43.136	18.624	24.698	31.492	21.143	44.552	24.077	41.038	25.987
22.658	32.612	31.834	23.877	43.23	42.674	22.809	43.132	18.617	24.693	31.49	21.138	44.553	24.073	41.038	25.986
22.644	32.602	31.823	23.865	43.225	42.668	22.799	43.126	18.608	24.686	31.478	21.133	44.543	24.068	41.031	25.984
22.633	32.586	31.803	23.857	43.198	42.663	22.793	43.12	18.592	24.675	31.471	21.122	44.53	24.056	41.027	25.981
22.621	32.577	31.789	23.846	43.175	42.654	22.787	43.114	18.582	24.666	31.461	21.114	44.525	24.051	41.023	25.979
22.611	32.562	31.783	23.834	43.172	42.651	22.782	43.109	18.572	24.657	31.459	21.103	44.516	24.041	41.019	25.978
22.608	32.547	31.782	23.823	43.156	42.643	22.777	43.104	18.573	24.653	31.454	21.1	44.512	24.041	41.01	25.976
22.605	32.537	31.777	23.812	43.147	42.637	22.774	43.095	18.574	24.648	31.455	21.1	44.506	24.041	41.01	25.975
22.601	32.528	31.768	23.799	43.129	42.628	22.772	43.088	18.57	24.647	31.453	21.101	44.507	24.04	41.005	25.976
22.595	32.521	31.76	23.79	43.122	42.623	22.766	43.078	18.562	24.643	31.452	21.099	44.504	24.037	40.998	25.975
22.577	32.511	31.754	23.782	43.111	42.618	22.765	43.074	18.552	24.629	31.451	21.085	44.503	24.03	40.993	25.974
22.569	32.496	31.734	23.766	43.111	42.607	22.761	43.063	18.518	24.626	31.439	21.077	44.489	24.024	40.984	25.974
22.545	32.49	31.706	23.763	43.116	42.607	22.761	43.054	18.51	24.616	31.435	21.06	44.475	24.012	40.982	25.97
22.533	32.477	31.692	23.759	43.107	42.598	22.762	43.05	18.495	24.607	31.428	21.045	44.464	24	40.978	25.967
22.53	32.459	31.674	23.741	43.088	42.587	22.757	43.039	18.486	24.605	31.418	21.039	44.457	23.993	40.972	25.965
22.514	32.448	31.661	23.73	43.067	42.58	22.749	43.033	18.471	24.596	31.409	21.022	44.454	23.984	40.971	25.962
22.509	32.439	31.637	23.72	43.048	42.577	22.746	43.024	18.466	24.587	31.4	21.016	44.449	23.984	40.963	25.961
22.506	32.435	31.632	23.716	43.046	42.57	22.744	43.018	18.469	24.585	31.398	21.017	44.442	23.987	40.959	25.962
22.503	32.428	31.628	23.71	43.042	42.57	22.737	43.012	18.459	24.582	31.395	21.011	44.432	23.987	40.951	25.96
22.496	32.417	31.607	23.698	43.012	42.559	22.731	43.007	18.448	24.58	31.386	21.007	44.42	23.981	40.941	25.959
22.481	32.401	31.589	23.684	42.993	42.552	22.721	43.001	18.432	24.564	31.374	20.994	44.414	23.961	40.933	25.956
22.47	32.385	31.58	23.67	42.981	42.544	22.716	42.995	18.416	24.554	31.364	20.981	44.41	23.946	40.923	25.952
22.466	32.376	31.57	23.666	42.967	42.541	22.718	42.99	18.406	24.548	31.36	20.974	44.403	23.938	40.914	25.949
22.461	32.367	31.554	23.652	42.967	42.536	22.713	42.986	18.394	24.542	31.354	20.965	44.39	23.935	40.914	25.947
22.458	32.359	31.546	23.643	42.957	42.528	22.711	42.982	18.389	24.534	31.344	20.961	44.386	23.93	40.91	25.946
22.455	32.347	31.537	23.634	42.944	42.523	22.704	42.977	18.38	24.533	31.333	20.959	44.386	23.922	40.906	25.945
22.437	32.335	31.521	23.622	42.908	42.518	22.699	42.97	18.367	24.524	31.325	20.95	44.381	23.916	40.905	25.938
22.431	32.328	31.512	23.61	42.906	42.512	22.693	42.964	18.356	24.518	31.321	20.945	44.379	23.909	40.898	25.935
22.426	32.321	31.504	23.606	42.883	42.507	22.688	42.956	18.344	24.512	31.312	20.94	44.372	23.904	40.889	25.936
22.416	32.312	31.497	23.602	42.852	42.502	22.682	42.953	18.339	24.504	31.305	20.933	44.373	23.894	40.884	25.933
22.404	32.3	31.471	23.591	42.842	42.497	22.677	42.947	18.332	24.492	31.298	20.922	44.365	23.882	40.874	25.933
22.392	32.281	31.45	23.575	42.821	42.493	22.671	42.939	18.313	24.482	31.288	20.913	44.359	23.872	40.869	25.93
22.395	32.276	31.449	23.571	42.822	42.491	22.674	42.936	18.31	24.484	31.291	20.919	44.355	23.875	40.87	25.932
22.387	32.26	31.438	23.564	42.823	42.485	22.673	42.929	18.289	24.477	31.282	20.91	44.343	23.871	40.864	25.931
22.381	32.245	31.426	23.555	42.794	42.479	22.67	42.923	18.279	24.469	31.279	20.902	44.341	23.864	40.862	25.928
22.37	32.233	31.402	23.54	42.795	42.47	22.662	42.915	18.268	24.457	31.273	20.895	44.332	23.852	40.853	25.928
22.364	32.222	31.395	23.53	42.765	42.463	22.657	42.907	18.259	24.451	31.265	20.89	44.327	23.848	40.846	25.926
22.351	32.214	31.384	23.523	42.751	42.457	22.651	42.902	18.254	24.444	31.261	20.877	44.315	23.84	40.84	25.925
22.342	32.209	31.368	23.517	42.745	42.449	22.648	42.895	18.247	24.439	31.25	20.872	44.315	23.83	40.834	25.921
22.341	32.198	31.361	23.509	42.725	42.44	22.644	42.892	18.242	24.438	31.246	20.869	44.304	23.832	40.829	25.922
22.334	32.18	31.353	23.498	42.699	42.432	22.642	42.884	18.237	24.438	31.24	20.871	44.294	23.832	40.822	25.922
22.319	32.173	31.341	23.493	42.677	42.425	22.64	42.876	18.227	24.432	31.232	20.866	44.285	23.83	40.816	25.921
22.306	32.164	31.318	23.484	42.654	42.42	22.634	42.869	18.216	24.423	31.226	20.85	44.279	23.813	40.806	25.918
22.304	32.158	31.311	23.475	42.654	42.414	22.63	42.864	18.208	24.416	31.216	20.847	44.268	23.808	40.797	25.915
22.301	32.152	31.305	23.469	42.634	42.41	22.628	42.855	18.205	24.406	31.214	20.844	44.258	23.809	40.793	25.915
22.283	32.138	31.29	23.459	42.622	42.404	22.625	42.846	18.199	24.397	31.202	20.833	44.252	23.805	40.786	25.911
22.271	32.129	31.277	23.452	42.593	42.396	22.621	42.842	18.192	24.39	31.198	20.823	44.248	23.796	40.78	25.909
22.262	32.112	31.266	23.437	42.567	42.388	22.614	42.835	18.181	24.38	31.192	20.82	44.248	23.789	40.775	25.907
22.257	32.105	31.261	23.421	42.553	42.382	22.609	42.83	18.177	24.372	31.186	20.815	44.241	23.778	40.767	25.907
22.252	32.097	31.254	23.412	42.546	42.377	22.605	42.826	18.171	24.367	31.182	20.815	44.232	23.775	40.76	25.906
22.245	32.093	31.25	23.406	42.546	42.371	22.602	42.821	18.169	24.363	31.18	20.812	44.232	23.771	40.76	25.907
22.244	32.085	31.238	23.403	42.531	42.366	22.598	42.811	18.162	24.359	31.177	20.813	44.224	23.773	40.751	25.905
22.235	32.072	31.226	23.391	42.532	42.359	22.595	42.803	18.153	24.354	31.171	20.813	44.21	23.772	40.741	25.902
22.231	32.061	31.221	23.383	42.526	42.354	22.593	42.802	18.153	24.349	31.17	20.811	44.204	23.773	40.739	25.9
22.219	32.047	31.205	23.366	42.505	42.347	22.591	42.791	18.149	24.337	31.161	20.799	44.198	23.762	40.733	25.896
22.218	32.032	31.202	23.36	42.505	42.343	22.587	42.788	18.119	24.332	31.156	20.792	44.199	23.752	40.733	25.89
22.21	32.025	31.177	23.351	42.469	42.339	22.585	42.783	18.098	24.322	31.151	20.785	44.194	23.748	40.732	25.887
22.189	32.02	31.167	23.344	42.472	42.334	22.584	42.778	18.083	24.312	31.148	20.771	44.181	23.741	40.729	25.881
22.178	32.006	31.157	23.341	42.454	42.332	22.579	42.768	18.067	24.3	31.142	20.759	44.175	23.725	40.723	25.872
22.164	31.99	31.151	23.334	42.454	42.331	22.571	42.767	18.053	24.295	31.141	20.742	44.166	23.709	40.717	25.871
22.158	31.981	31.134	23.327	42.431	42.324	22.566	42.761	18.04	24.283	31.13	20.738	44.166	23.707	40.716	25.868
22.157	31.974	31.13	23.32	42.403	42.318	22.563	42.755	18.042	24.277	31.126	20.73	44.163	23.699	40.713	25.867
22.141	31.96	31.114	23.311	42.406	42.312	22.553	42.749	18.029	24.272	31.12	20.728	44.148	23.697	40.702	25.866
22.139	31.947	31.106	23.299	42.397	42.306	22.548	42.741	18.013	24.267	31.11	20.723	44.142	23.693	40.698	25.861
22.136	31.938	31.101	23.293	42.388	42.3	22.546	42.737	18.011	24.26	31.105	20.719	44.132	23.684	40.687	25.858
22.128	31.926	31.085	23.283	42.367	42.29	22.538	42.727	18.007	24.255	31.098	20.717	44.132	23.68	40.684	25.858
22.104	31.913	31.066	23.273	42.361	42.283	22.528	42.716	17.985	24.243	31.089	20.702	44.128	23.663	40.673	25.855
22.094	31.903	31.05	23.258	42.341	42.277	22.523	42.712	17.976	24.235	31.08	20.691	44.12	23.645	40.664	25.848
22.083	31.889	31.034	23.251	42.322	42.272	22.516	42.706	17.967	24.228	31.069	20.684	44.109	23.637	40.661	25.844
22.071	31.873	31.021	23.246	42.287	42.268	22.511	42.697	17.957	24.223	31.063	20.674	44.101	23.622	40.649	25.841
22.062	31.869	31.013	23.237	42.275	42.267	22.51	42.693	17.947	24.215	31.058	20.668	44.091	23.618	40.64	25.84
22.051	31.857	31.007	23.229	42.253	42.258	22.507	42.688	17.937	24.204	31.052	20.659	44.086	23.611	40.631	25.835
22.05	31.848	30.999	23.219	42.248	42.25	22.504	42.682	17.928	24.201	31.043	20.656	44.078	23.611	40.628	25.835
22.035	31.828	30.987	23.21	42.234	42.24	22.5	42.674	17.918	24.189	31.037	20.644	44.071	23.6	40.624	25.832
22.024	31.819	30.958	23.199	42.235	42.236	22.491	42.668	17.905	24.173	31.029	20.628	44.065	23.594	40.616	25.828
22.012	31.812	30.94	23.193	42.236	42.23	22.488	42.658	17.898	24.165	31.027	20.616	44.061	23.584	40.612	25.828
22.003	31.798	30.931	23.183	42.223	42.223	22.485	42.649	17.887	24.156	31.022	20.608	44.048	23.579	40.611	25.824
21.994	31.789	30.92	23.175	42.216	42.215	22.477	42.642	17.869	24.153	31.013	20.602	44.048	23.573	40.604	25.816
21.987	31.778	30.898	23.162	42.192	42.209	22.472	42.638	17.852	24.145	31.008	20.595	44.036	23.566	40.596	25.81
21.984	31.772	30.893	23.155	42.184	42.204	22.471	42.633	17.84	24.138	31.002	20.59	44.028	23.557	40.587	25.807
21.975	31.762	30.888	23.154	42.168	42.2	22.469	42.627	17.838	24.135	31	20.588	44.025	23.554	40.587	25.807
21.968	31.757	30.87	23.143	42.155	42.194	22.458	42.624	17.835	24.128	30.995	20.581	44.019	23.548	40.583	25.804
21.955	31.742	30.861	23.13	42.134	42.19	22.453	42.618	17.82	24.12	30.985	20.574	44.008	23.538	40.573	25.8
21.954	31.733	30.85	23.125	42.134	42.184	22.449	42.61	17.815	24.117	30.982	20.573	44.003	23.543	40.568	25.8
21.954	31.72	30.845	23.12	42.131	42.179	22.446	42.604	17.807	24.113	30.979	20.576	43.995	23.542	40.561	25.8
21.948	31.712	30.84	23.111	42.116	42.174	22.444	42.596	17.804	24.109	30.975	20.573	43.983	23.54	40.555	25.8
21.937	31.704	30.826	23.104	42.089	42.17	22.437	42.591	17.802	24.101	30.97	20.568	43.975	23.535	40.55	25.797
21.931	31.699	30.823	23.1	42.071	42.162	22.433	42.583	17.791	24.095	30.964	20.562	43.968	23.531	40.542	25.794
21.92	31.691	30.811	23.098	42.057	42.159	22.425	42.579	17.783	24.087	30.955	20.557	43.957	23.525	40.533	25.792
21.902	31.674	30.795	23.085	42.033	42.15	22.418	42.572	17.767	24.075	30.948	20.543	43.945	23.51	40.524	25.787
21.893	31.664	30.788	23.077	42.024	42.142	22.414	42.565	17.756	24.066	30.943	20.525	43.938	23.504	40.516	25.782
21.876	31.649	30.768	23.064	42.004	42.133	22.406	42.557	17.741	24.051	30.943	20.513	43.929	23.495	40.507	25.776
21.876	31.64	30.76	23.057	42.008	42.125	22.403	42.551	17.743	24.05	30.942	20.515	43.925	23.498	40.498	25.776
21.87	31.634	30.749	23.052	41.993	42.121	22.402	42.546	17.741	24.049	30.939	20.515	43.922	23.499	40.49	25.773
21.867	31.629	30.744	23.049	41.982	42.119	22.399	42.544	17.741	24.043	30.94	20.514	43.919	23.495	40.49	25.774
21.862	31.619	30.736	23.039	41.981	42.113	22.396	42.537	17.734	24.038	30.937	20.512	43.909	23.49	40.487	25.773
21.85	31.605	30.727	23.028	41.967	42.108	22.394	42.529	17.728	24.029	30.934	20.507	43.905	23.488	40.48	25.77
21.841	31.601	30.722	23.024	41.943	42.103	22.395	42.523	17.721	24.024	30.932	20.5	43.898	23.477	40.48	25.769
21.823	31.584	30.706	23.016	41.943	42.092	22.392	42.519	17.698	24.014	30.928	20.486	43.892	23.471	40.473	25.763
21.815	31.577	30.69	23.011	41.95	42.088	22.388	42.517	17.688	24.002	30.918	20.473	43.892	23.462	40.463	25.763
21.802	31.557	30.675	23.002	41.952	42.083	22.386	42.51	17.669	23.992	30.904	20.463	43.892	23.451	40.462	25.758
21.79	31.549	30.669	22.994	41.93	42.082	22.384	42.507	17.668	23.986	30.9	20.454	43.889	23.446	40.456	25.754
21.785	31.543	30.647	22.987	41.922	42.078	22.382	42.503	17.664	23.973	30.894	20.444	43.881	23.444	40.45	25.753
21.771	31.526	30.622	22.978	41.922	42.07	22.376	42.495	17.653	23.965	30.886	20.437	43.876	23.439	40.444	25.743
21.759	31.515	30.605	22.966	41.909	42.063	22.371	42.491	17.638	23.958	30.88	20.427	43.867	23.431	40.435	25.739
21.748	31.512	30.594	22.96	41.891	42.059	22.369	42.482	17.634	23.949	30.877	20.423	43.853	23.428	40.429	25.732
21.747	31.505	30.588	22.957	41.891	42.056	22.365	42.477	17.635	23.947	30.874	20.425	43.846	23.429	40.427	25.731
21.725	31.497	30.565	22.946	41.88	42.051	22.354	42.471	17.627	23.935	30.865	20.417	43.838	23.419	40.422	25.73
21.711	31.49	30.557	22.941	41.867	42.045	22.349	42.469	17.627	23.931	30.864	20.416	43.828	23.419	40.413	25.727
21.703	31.484	30.545	22.934	41.853	42.041	22.347	42.464	17.617	23.924	30.859	20.408	43.823	23.41	40.407	25.722
21.7	31.478	30.536	22.923	41.849	42.036	22.338	42.46	17.598	23.918	30.846	20.402	43.818	23.401	40.399	25.719
21.693	31.47	30.517	22.913	41.822	42.027	22.333	42.456	17.592	23.916	30.836	20.401	43.805	23.399	40.393	25.717
21.691	31.465	30.516	22.908	41.795	42.019	22.329	42.453	17.584	23.912	30.829	20.401	43.792	23.396	40.385	25.716
21.674	31.453	30.505	22.9	41.78	42.014	22.321	42.449	17.578	23.9	30.822	20.389	43.787	23.385	40.38	25.715
21.664	31.433	30.496	22.883	41.782	42.007	22.321	42.442	17.562	23.885	30.816	20.374	43.779	23.379	40.378	25.711
21.65	31.419	30.484	22.871	41.748	42.001	22.32	42.431	17.554	23.876	30.811	20.368	43.773	23.374	40.376	25.708
21.627	31.403	30.465	22.863	41.724	41.993	22.319	42.426	17.54	23.869	30.807	20.356	43.765	23.365	40.37	25.702
21.621	31.391	30.453	22.853	41.714	41.989	22.314	42.424	17.53	23.861	30.798	20.35	43.754	23.358	40.367	25.695
21.609	31.385	30.443	22.849	41.712	41.987	22.312	42.423	17.519	23.854	30.786	20.346	43.748	23.347	40.365	25.693
21.598	31.376	30.431	22.842	41.713	41.985	22.308	42.417	17.507	23.845	30.783	20.338	43.741	23.339	40.365	25.69
21.585	31.364	30.419	22.831	41.682	41.977	22.299	42.409	17.499	23.838	30.778	20.331	43.73	23.335	40.356	25.689
21.582	31.357	30.412	22.826	41.667	41.969	22.297	42.404	17.496	23.835	30.772	20.331	43.724	23.328	40.355	25.688
21.575	31.351	30.406	22.818	41.67	41.966	22.292	42.395	17.488	23.828	30.765	20.324	43.719	23.318	40.349	25.687
21.568	31.345	30.405	22.813	41.65	41.958	22.29	42.392	17.481	23.828	30.763	20.322	43.708	23.315	40.344	25.683
21.565	31.342	30.398	22.812	41.648	41.958	22.292	42.391	17.48	23.826	30.764	20.322	43.709	23.315	40.344	25.684
21.554	31.333	30.389	22.804	41.624	41.954	22.29	42.384	17.471	23.815	30.76	20.314	43.698	23.31	40.342	25.68
21.548	31.325	30.377	22.8	41.611	41.948	22.283	42.381	17.46	23.805	30.748	20.309	43.684	23.305	40.332	25.679
21.541	31.319	30.375	22.798	41.618	41.943	22.281	42.38	17.454	23.799	30.747	20.304	43.674	23.301	40.331	25.676
21.533	31.309	30.365	22.786	41.596	41.938	22.276	42.372	17.453	23.795	30.742	20.302	43.671	23.294	40.323	25.677
21.52	31.301	30.345	22.781	41.575	41.932	22.273	42.366	17.436	23.786	30.736	20.291	43.667	23.282	40.322	25.676
21.505	31.287	30.326	22.771	41.568	41.925	22.264	42.359	17.413	23.773	30.724	20.276	43.657	23.266	40.316	25.672
21.495	31.278	30.312	22.762	41.548	41.92	22.259	42.349	17.396	23.765	30.714	20.27	43.646	23.265	40.306	25.67
21.491	31.27	30.3	22.76	41.541	41.912	22.258	42.341	17.395	23.76	30.71	20.268	43.646	23.261	40.303	25.669
21.483	31.26	30.291	22.755	41.534	41.907	22.255	42.336	17.388	23.754	30.71	20.265	43.646	23.251	40.294	25.663
21.48	31.252	30.287	22.748	41.536	41.902	22.251	42.33	17.39	23.754	30.707	20.268	43.642	23.255	40.283	25.664
21.476	31.24	30.281	22.74	41.522	41.896	22.249	42.324	17.389	23.749	30.705	20.265	43.632	23.254	40.283	25.664
21.47	31.234	30.272	22.731	41.522	41.894	22.244	42.319	17.388	23.743	30.703	20.263	43.619	23.254	40.28	25.662
21.468	31.229	30.27	22.729	41.522	41.89	22.241	42.31	17.387	23.741	30.703	20.264	43.614	23.254	40.278	25.665
21.462	31.222	30.265	22.725	41.535	41.887	22.239	42.305	17.382	23.734	30.699	20.261	43.611	23.254	40.271	25.664
21.453	31.209	30.257	22.715	41.525	41.88	22.234	42.298	17.366	23.724	30.693	20.249	43.602	23.245	40.263	25.661
21.451	31.2	30.252	22.711	41.526	41.878	22.235	42.297	17.359	23.726	30.693	20.252	43.59	23.248	40.258	25.659
21.449	31.197	30.246	22.707	41.528	41.875	22.236	42.294	17.359	23.723	30.693	20.249	43.589	23.25	40.258	25.657
21.447	31.185	30.246	22.699	41.505	41.872	22.236	42.291	17.359	23.724	30.693	20.252	43.581	23.253	40.257	25.658
21.434	31.172	30.231	22.689	41.494	41.863	22.233	42.283	17.343	23.717	30.687	20.241	43.571	23.244	40.25	25.652
21.431	31.167	30.225	22.683	41.497	41.862	22.234	42.279	17.339	23.714	30.685	20.238	43.565	23.241	40.25	25.652
21.426	31.161	30.222	22.673	41.489	41.858	22.232	42.273	17.336	23.711	30.678	20.232	43.562	23.233	40.248	25.65
21.42	31.155	30.214	22.667	41.464	41.855	22.228	42.269	17.326	23.706	30.673	20.229	43.555	23.232	40.244	25.65
21.408	31.145	30.208	22.656	41.441	41.85	22.22	42.263	17.327	23.696	30.659	20.22	43.542	23.229	40.234	25.648
21.406	31.135	30.201	22.653	41.419	41.844	22.217	42.257	17.321	23.692	30.652	20.22	43.529	23.226	40.224	25.645
21.391	31.117	30.17	22.643	41.409	41.842	22.21	42.252	17.309	23.682	30.645	20.214	43.519	23.22	40.214	25.642
21.38	31.112	30.161	22.638	41.396	41.839	22.2	42.251	17.297	23.671	30.636	20.196	43.519	23.199	40.209	25.64
21.374	31.106	30.156	22.633	41.377	41.837	22.198	42.248	17.288	23.668	30.63	20.186	43.511	23.192	40.199	25.637
21.375	31.1	30.147	22.625	41.356	41.829	22.192	42.244	17.292	23.668	30.629	20.188	43.505	23.195	40.189	25.638
21.371	31.092	30.141	22.623	41.356	41.824	22.189	42.238	17.287	23.667	30.622	20.186	43.503	23.185	40.183	25.632
21.365	31.081	30.129	22.616	41.35	41.82	22.185	42.23	17.266	23.66	30.619	20.18	43.503	23.181	40.175	25.628
21.356	31.07	30.115	22.603	41.338	41.813	22.181	42.223	17.26	23.653	30.615	20.169	43.496	23.169	40.173	25.628
21.333	31.06	30.098	22.589	41.327	41.805	22.174	42.217	17.243	23.64	30.605	20.156	43.489	23.15	40.167	25.621
21.328	31.044	30.079	22.578	41.315	41.797	22.17	42.207	17.229	23.638	30.593	20.154	43.487	23.144	40.158	25.618
21.325	31.037	30.07	22.571	41.314	41.796	22.166	42.205	17.218	23.63	30.586	20.142	43.483	23.139	40.154	25.613
21.316	31.031	30.063	22.563	41.314	41.796	22.164	42.202	17.212	23.623	30.586	20.136	43.482	23.137	40.151	25.614
21.3	31.024	30.049	22.546	41.295	41.788	22.159	42.194	17.198	23.614	30.575	20.124	43.469	23.128	40.145	25.608
21.294	31.018	30.037	22.541	41.276	41.785	22.154	42.19	17.194	23.608	30.57	20.116	43.463	23.123	40.145	25.605
21.286	31.014	30.03	22.535	41.251	41.781	22.152	42.185	17.183	23.604	30.562	20.109	43.454	23.116	40.136	25.602
21.276	31.006	30.018	22.532	41.237	41.775	22.148	42.182	17.174	23.6	30.556	20.101	43.446	23.11	40.135	25.598
21.263	30.998	30.014	22.526	41.229	41.771	22.146	42.179	17.162	23.591	30.552	20.089	43.442	23.098	40.131	25.592
21.262	30.983	30.008	22.515	41.219	41.762	22.142	42.17	17.163	23.59	30.548	20.09	43.432	23.096	40.124	25.592
21.26	30.982	29.999	22.512	41.21	41.758	22.135	42.164	17.16	23.588	30.54	20.091	43.433	23.098	40.115	25.594
21.251	30.97	29.987	22.506	41.199	41.747	22.127	42.16	17.152	23.581	30.537	20.087	43.425	23.094	40.11	25.592
21.245	30.962	29.979	22.5	41.184	41.742	22.124	42.156	17.144	23.572	30.527	20.077	43.424	23.087	40.098	25.588
21.239	30.953	29.973	22.494	41.164	41.736	22.12	42.149	17.142	23.565	30.522	20.074	43.424	23.083	40.092	25.586
21.236	30.945	29.973	22.489	41.149	41.73	22.118	42.145	17.136	23.562	30.518	20.071	43.418	23.083	40.084	25.585
21.231	30.935	29.967	22.482	41.146	41.726	22.115	42.14	17.132	23.559	30.516	20.069	43.415	23.081	40.078	25.582
21.223	30.93	29.957	22.479	41.121	41.723	22.113	42.134	17.125	23.553	30.513	20.066	43.406	23.076	40.074	25.581
21.206	30.918	29.943	22.468	41.121	41.714	22.109	42.124	17.104	23.539	30.5	20.054	43.392	23.059	40.071	25.574
21.193	30.908	29.933	22.462	41.111	41.711	22.105	42.119	17.093	23.529	30.495	20.042	43.383	23.051	40.064	25.567
21.182	30.895	29.913	22.452	41.089	41.705	22.099	42.114	17.088	23.52	30.492	20.032	43.378	23.041	40.06	25.567
21.182	30.884	29.903	22.443	41.091	41.698	22.096	42.107	17.076	23.516	30.484	20.019	43.366	23.029	40.053	25.566
21.171	30.874	29.892	22.436	41.085	41.69	22.09	42.096	17.068	23.508	30.477	20.004	43.355	23.017	40.05	25.564
21.165	30.865	29.875	22.428	41.071	41.683	22.085	42.091	17.057	23.502	30.465	19.998	43.347	23.004	40.043	25.56
21.156	30.859	29.871	22.422	41.068	41.682	22.083	42.083	17.05	23.494	30.458	19.994	43.341	22.998	40.038	25.557
21.147	30.85	29.86	22.417	41.069	41.679	22.08	42.08	17.035	23.486	30.454	19.987	43.335	22.995	40.033	25.553
21.144	30.843	29.856	22.409	41.062	41.676	22.077	42.075	17.029	23.483	30.451	19.986	43.334	22.996	40.025	25.554
21.138	30.838	29.837	22.404	41.048	41.672	22.071	42.073	17.023	23.481	30.444	19.988	43.33	22.996	40.02	25.551
21.134	30.832	29.824	22.399	41.04	41.667	22.068	42.069	17.017	23.475	30.443	19.984	43.327	22.992	40.01	25.55
21.122	30.821	29.816	22.394	41.012	41.662	22.065	42.065	17.009	23.465	30.439	19.982	43.321	22.983	40.006	25.547
21.116	30.817	29.811	22.392	41.013	41.661	22.066	42.061	16.999	23.463	30.438	19.983	43.313	22.985	40.001	25.547
21.115	30.818	29.805	22.393	41.013	41.661	22.069	42.062	17.005	23.463	30.438	19.986	43.314	22.988	39.994	25.55
21.105	30.818	29.805	22.395	41	41.662	22.072	42.063	17.001	23.456	30.435	19.984	43.314	22.984	39.995	25.551
21.102	30.815	29.812	22.396	40.99	41.662	22.075	42.062	17.003	23.456	30.434	19.983	43.308	22.988	39.989	25.552
21.103	30.813	29.815	22.395	40.983	41.66	22.078	42.063	17.006	23.454	30.435	19.985	43.308	22.989	39.988	25.554
21.1	30.812	29.814	22.394	40.987	41.659	22.08	42.062	17.002	23.448	30.427	19.979	43.296	22.983	39.987	25.553
21.107	30.813	29.818	22.396	40.99	41.659	22.084	42.064	17	23.448	30.427	19.979	43.293	22.988	39.985	25.554
21.11	30.814	29.823	22.398	40.991	41.661	22.089	42.065	17.003	23.449	30.424	19.98	43.294	22.992	39.986	25.554
21.119	30.815	29.827	22.4	40.992	41.662	22.092	42.066	17.005	23.451	30.425	19.983	43.294	23	39.986	25.557
21.125	30.806	29.831	22.399	40.993	41.66	22.094	42.067	17.005	23.453	30.424	19.988	43.292	23.004	39.987	25.559
21.128	30.806	29.833	22.4	40.993	41.661	22.097	42.067	17.007	23.454	30.426	19.99	43.293	23.008	39.987	25.561
21.131	30.806	29.835	22.401	40.993	41.661	22.1	42.067	17.008	23.455	30.427	19.993	43.293	23.01	39.988	25.563
21.134	30.807	29.837	22.402	40.994	41.662	22.102	42.067	17.009	23.457	30.428	19.994	43.293	23.012	39.988	25.565
21.128	30.798	29.831	22.399	40.996	41.658	22.103	42.064	17.006	23.456	30.425	19.993	43.294	23.012	39.989	25.565
21.127	30.798	29.832	22.4	40.999	41.659	22.104	42.064	17.009	23.457	30.425	19.995	43.294	23.016	39.989	25.567
21.123	30.781	29.828	22.399	41.001	41.657	22.102	42.063	17.003	23.454	30.421	19.993	43.29	23.01	39.989	25.566
21.116	30.773	29.817	22.395	41.008	41.65	22.1	42.058	16.995	23.448	30.419	19.988	43.282	23.011	39.986	25.566
21.111	30.769	29.811	22.391	41.002	41.648	22.1	42.056	16.991	23.446	30.412	19.986	43.274	23.013	39.98	25.564
21.108	30.764	29.801	22.386	40.997	41.646	22.097	42.05	16.993	23.444	30.413	19.987	43.267	23.015	39.973	25.566
21.112	30.756	29.799	22.385	40.996	41.641	22.098	42.047	16.998	23.443	30.414	19.989	43.264	23.017	39.974	25.569
21.106	30.75	29.798	22.38	40.989	41.637	22.098	42.043	16.995	23.44	30.412	19.988	43.258	23.014	39.965	25.568
21.104	30.749	29.795	22.378	40.962	41.633	22.096	42.038	16.991	23.438	30.409	19.987	43.258	23.018	39.964	25.568
21.104	30.744	29.792	22.372	40.964	41.629	22.095	42.033	16.996	23.436	30.405	19.987	43.252	23.017	39.962	25.569
21.102	30.737	29.784	22.366	40.961	41.623	22.094	42.028	16.988	23.433	30.402	19.981	43.243	23.015	39.956	25.57
21.094	30.727	29.778	22.358	40.965	41.617	22.092	42.021	16.987	23.428	30.399	19.978	43.235	23.014	39.951	25.57
21.077	30.723	29.772	22.353	40.97	41.614	22.091	42.016	16.973	23.419	30.393	19.966	43.23	23.005	39.952	25.564
21.074	30.718	29.766	22.35	40.971	41.606	22.091	42.015	16.972	23.414	30.393	19.964	43.22	23.01	39.952	25.566
21.069	30.713	29.758	22.346	40.966	41.604	22.088	42.01	16.97	23.41	30.393	19.958	43.22	23.001	39.947	25.565
21.063	30.707	29.747	22.338	40.958	41.597	22.078	42.002	16.957	23.407	30.388	19.954	43.211	22.997	39.942	25.563
21.06	30.698	29.732	22.334	40.938	41.594	22.078	41.996	16.956	23.405	30.382	19.954	43.197	22.994	39.933	25.565
21.058	30.689	29.724	22.326	40.92	41.587	22.074	41.988	16.954	23.399	30.378	19.953	43.194	22.995	39.927	25.561
21.047	30.682	29.712	22.318	40.905	41.58	22.068	41.981	16.946	23.389	30.37	19.941	43.185	22.985	39.919	25.559
21.029	30.674	29.697	22.313	40.887	41.575	22.06	41.975	16.936	23.381	30.361	19.934	43.185	22.966	39.914	25.557
21.019	30.664	29.688	22.312	40.862	41.569	22.059	41.971	16.925	23.374	30.359	19.922	43.183	22.955	39.912	25.554
21.004	30.646	29.673	22.302	40.834	41.56	22.056	41.966	16.92	23.364	30.352	19.915	43.183	22.949	39.903	25.551
20.988	30.635	29.66	22.293	40.833	41.554	22.053	41.958	16.9	23.354	30.349	19.903	43.173	22.936	39.899	25.546
20.98	30.626	29.653	22.283	40.815	41.549	22.049	41.95	16.894	23.348	30.346	19.896	43.165	22.927	39.89	25.544
20.972	30.609	29.64	22.271	40.815	41.539	22.044	41.944	16.877	23.34	30.336	19.886	43.154	22.913	39.881	25.539
20.966	30.599	29.631	22.262	40.807	41.532	22.041	41.938	16.872	23.331	30.331	19.878	43.154	22.911	39.879	25.537
20.964	30.584	29.624	22.255	40.792	41.526	22.038	41.933	16.869	23.325	30.328	19.872	43.154	22.907	39.87	25.536
20.961	30.577	29.626	22.249	40.798	41.523	22.039	41.927	16.864	23.316	30.329	19.866	43.154	22.903	39.87	25.536
20.959	30.566	29.618	22.248	40.806	41.517	22.036	41.922	16.868	23.314	30.326	19.866	43.149	22.899	39.861	25.536
20.96	30.561	29.609	22.245	40.781	41.513	22.031	41.919	16.863	23.314	30.319	19.868	43.145	22.902	39.854	25.534
20.955	30.553	29.601	22.241	40.782	41.506	22.028	41.912	16.861	23.313	30.315	19.867	43.133	22.9	39.844	25.534
20.956	30.545	29.596	22.232	40.762	41.501	22.022	41.906	16.861	23.31	30.313	19.868	43.131	22.902	39.838	25.536
20.942	30.536	29.581	22.225	40.759	41.493	22.017	41.896	16.838	23.298	30.303	19.853	43.119	22.888	39.83	25.532
20.946	30.536	29.584	22.226	40.76	41.489	22.02	41.896	16.839	23.3	30.304	19.855	43.119	22.892	39.831	25.534
20.951	30.537	29.587	22.227	40.761	41.489	22.026	41.896	16.841	23.301	30.307	19.858	43.12	22.896	39.831	25.535
20.956	30.532	29.59	22.228	40.733	41.49	22.031	41.896	16.839	23.303	30.308	19.861	43.117	22.899	39.829	25.536
20.958	30.516	29.581	22.225	40.734	41.485	22.033	41.89	16.839	23.303	30.304	19.861	43.108	22.9	39.825	25.535
20.958	30.502	29.58	22.222	40.734	41.481	22.032	41.887	16.841	23.304	30.306	19.862	43.108	22.905	39.823	25.535
20.957	30.499	29.576	22.221	40.739	41.476	22.031	41.882	16.844	23.303	30.306	19.858	43.101	22.906	39.819	25.535
20.951	30.494	29.569	22.22	40.744	41.471	22.031	41.88	16.842	23.301	30.304	19.855	43.094	22.901	39.816	25.534
20.952	30.489	29.571	22.218	40.745	41.468	22.034	41.877	16.837	23.299	30.305	19.855	43.084	22.904	39.814	25.531
20.95	30.49	29.558	22.219	40.754	41.465	22.035	41.875	16.84	23.297	30.303	19.846	43.083	22.901	39.807	25.53
20.948	30.485	29.549	22.217	40.766	41.463	22.035	41.87	16.841	23.294	30.302	19.843	43.078	22.894	39.802	25.53
20.941	30.482	29.544	22.213	40.769	41.459	22.037	41.866	16.845	23.287	30.3	19.842	43.076	22.887	39.802	25.531
20.927	30.469	29.536	22.206	40.737	41.454	22.035	41.857	16.834	23.28	30.29	19.834	43.067	22.877	39.797	25.529
20.925	30.461	29.526	22.2	40.71	41.448	22.034	41.854	16.839	23.277	30.283	19.829	43.066	22.874	39.796	25.53
20.913	30.452	29.505	22.196	40.689	41.443	22.033	41.851	16.831	23.269	30.28	19.818	43.053	22.861	39.791	25.524
20.91	30.451	29.497	22.195	40.68	41.441	22.033	41.845	16.832	23.265	30.28	19.815	43.051	22.854	39.79	25.526
20.908	30.438	29.492	22.188	40.681	41.438	22.032	41.837	16.828	23.261	30.278	19.814	43.048	22.854	39.786	25.528
20.902	30.424	29.484	22.179	40.668	41.43	22.027	41.83	16.808	23.26	30.273	19.814	43.041	22.849	39.777	25.521
20.901	30.418	29.478	22.176	40.656	41.43	22.021	41.827	16.808	23.258	30.269	19.814	43.039	22.85	39.772	25.52
20.9	30.409	29.477	22.171	40.64	41.424	22.022	41.821	16.807	23.251	30.268	19.815	43.028	22.852	39.762	25.52
20.896	30.399	29.479	22.166	40.645	41.419	22.024	41.818	16.81	23.248	30.27	19.815	43.029	22.849	39.763	25.521
20.894	30.393	29.472	22.16	40.642	41.411	22.025	41.81	16.813	23.246	30.269	19.814	43.029	22.847	39.758	25.518
20.874	30.379	29.459	22.144	40.631	41.404	22.022	41.801	16.799	23.235	30.262	19.8	43.025	22.835	39.758	25.517
20.862	30.373	29.448	22.14	40.616	41.397	22.02	41.794	16.792	23.22	30.254	19.79	43.019	22.826	39.751	25.51
20.858	30.37	29.443	22.131	40.615	41.394	22.019	41.79	16.789	23.213	30.251	19.784	43.014	22.818	39.747	25.508
20.853	30.363	29.433	22.127	40.6	41.387	22.011	41.784	16.78	23.208	30.243	19.784	43.012	22.815	39.74	25.507
20.845	30.354	29.426	22.12	40.595	41.38	22.006	41.775	16.774	23.202	30.239	19.78	43.005	22.809	39.74	25.507
20.841	30.349	29.413	22.114	40.565	41.372	22.002	41.771	16.774	23.201	30.233	19.781	43.003	22.81	39.737	25.507
20.838	30.342	29.399	22.106	40.535	41.365	21.998	41.764	16.774	23.193	30.229	19.779	42.999	22.809	39.732	25.509
20.835	30.337	29.395	22.1	40.531	41.363	21.995	41.762	16.773	23.188	30.228	19.779	42.987	22.809	39.727	25.508
20.832	30.332	29.394	22.092	40.535	41.36	21.998	41.758	16.774	23.185	30.229	19.781	42.982	22.812	39.722	25.51
20.832	30.325	29.391	22.086	40.5	41.353	21.998	41.754	16.772	23.181	30.225	19.783	42.973	22.813	39.718	25.51
20.827	30.317	29.387	22.086	40.484	41.352	21.996	41.754	16.765	23.177	30.221	19.783	42.966	22.813	39.714	25.505
20.827	30.317	29.386	22.087	40.485	41.348	21.998	41.75	16.769	23.175	30.221	19.786	42.967	22.816	39.709	25.508
20.825	30.317	29.386	22.089	40.47	41.349	22.001	41.751	16.762	23.17	30.22	19.784	42.966	22.815	39.71	25.508
20.823	30.314	29.384	22.09	40.47	41.347	22.003	41.75	16.754	23.165	30.22	19.781	42.963	22.811	39.71	25.509
20.828	30.31	29.39	22.091	40.46	41.346	22.003	41.75	16.754	23.166	30.219	19.785	42.964	22.819	39.71	25.509
20.831	30.305	29.397	22.093	40.461	41.347	22.008	41.751	16.748	23.17	30.221	19.791	42.964	22.827	39.711	25.511
20.834	30.306	29.403	22.094	40.466	41.347	22.012	41.752	16.749	23.172	30.222	19.793	42.964	22.83	39.711	25.511
20.834	30.307	29.407	22.097	40.455	41.349	22.018	41.753	16.751	23.173	30.224	19.792	42.963	22.825	39.711	25.508
20.839	30.307	29.41	22.099	40.46	41.349	22.024	41.753	16.756	23.176	30.226	19.8	42.964	22.832	39.712	25.511
20.845	30.309	29.416	22.102	40.47	41.352	22.034	41.756	16.759	23.178	30.229	19.806	42.964	22.838	39.713	25.513
20.849	30.31	29.421	22.104	40.471	41.353	22.044	41.758	16.761	23.179	30.23	19.809	42.965	22.841	39.713	25.515
20.853	30.311	29.426	22.107	40.474	41.356	22.054	41.761	16.761	23.181	30.232	19.813	42.966	22.846	39.714	25.516
20.857	30.313	29.429	22.109	40.479	41.357	22.063	41.762	16.762	23.183	30.234	19.818	42.966	22.849	39.714	25.518
20.859	30.314	29.432	22.111	40.483	41.358	22.07	41.763	16.764	23.185	30.236	19.821	42.967	22.853	39.715	25.519
20.863	30.316	29.436	22.113	40.486	41.36	22.078	41.764	16.765	23.187	30.237	19.824	42.967	22.858	39.715	25.52
20.87	30.316	29.44	22.113	40.489	41.359	22.08	41.764	16.762	23.189	30.238	19.828	42.968	22.862	39.715	25.52
20.873	30.316	29.443	22.114	40.489	41.36	22.086	41.765	16.764	23.191	30.24	19.831	42.968	22.865	39.716	25.521
20.876	30.317	29.445	22.114	40.49	41.361	22.09	41.765	16.764	23.193	30.24	19.833	42.968	22.867	39.716	25.522
20.873	30.317	29.447	22.115	40.491	41.361	22.095	41.765	16.765	23.194	30.237	19.835	42.969	22.87	39.717	25.522
20.875	30.317	29.45	22.115	40.491	41.361	22.098	41.766	16.765	23.194	30.235	19.834	42.969	22.872	39.717	25.524
20.871	30.309	29.45	22.114	40.478	41.356	22.1	41.765	16.767	23.196	30.232	19.834	42.967	22.873	39.717	25.524
20.867	30.307	29.444	22.112	40.472	41.352	22.1	41.764	16.76	23.193	30.231	19.83	42.961	22.871	39.716	25.525
20.87	30.307	29.445	22.113	40.478	41.353	22.104	41.765	16.765	23.194	30.233	19.832	42.962	22.873	39.716	25.528
20.871	30.302	29.444	22.11	40.464	41.35	22.107	41.761	16.761	23.195	30.23	19.833	42.95	22.87	39.71	25.528
20.867	30.297	29.424	22.102	40.464	41.341	22.108	41.756	16.752	23.196	30.229	19.832	42.938	22.871	39.705	25.526
20.86	30.289	29.407	22.091	40.439	41.337	22.105	41.749	16.746	23.192	30.221	19.827	42.931	22.869	39.698	25.521
20.86	30.282	29.402	22.089	40.437	41.335	22.104	41.746	16.751	23.192	30.222	19.827	42.922	22.868	39.696	25.521
20.859	30.276	29.401	22.089	40.427	41.33	22.104	41.743	16.746	23.191	30.22	19.825	42.916	22.87	39.694	25.519
20.856	30.275	29.396	22.08	40.417	41.325	22.109	41.739	16.737	23.191	30.215	19.824	42.905	22.873	39.692	25.519
20.857	30.273	29.391	22.076	40.414	41.322	22.109	41.736	16.738	23.189	30.21	19.823	42.897	22.873	39.688	25.516
20.851	30.265	29.371	22.072	40.387	41.318	22.105	41.734	16.742	23.19	30.209	19.827	42.893	22.874	39.683	25.517
20.842	30.257	29.364	22.066	40.384	41.312	22.103	41.728	16.738	23.182	30.205	19.813	42.884	22.863	39.676	25.515
20.839	30.25	29.358	22.059	40.367	41.307	22.102	41.726	16.741	23.178	30.204	19.813	42.88	22.859	39.669	25.514
20.839	30.247	29.354	22.058	40.369	41.301	22.102	41.721	16.745	23.174	30.201	19.81	42.878	22.86	39.664	25.513
20.836	30.239	29.348	22.055	40.349	41.296	22.103	41.714	16.743	23.169	30.199	19.809	42.871	22.859	39.66	25.513
20.834	30.23	29.342	22.052	40.35	41.29	22.103	41.71	16.743	23.168	30.2	19.812	42.866	22.86	39.657	25.511
20.833	30.221	29.342	22.047	40.331	41.285	22.106	41.704	16.727	23.164	30.196	19.807	42.855	22.86	39.654	25.511
20.836	30.22	29.343	22.046	40.337	41.284	22.109	41.701	16.731	23.164	30.199	19.81	42.855	22.865	39.653	25.515
20.833	30.214	29.336	22.045	40.339	41.279	22.109	41.698	16.732	23.161	30.196	19.811	42.847	22.866	39.65	25.517
20.816	30.207	29.327	22.042	40.336	41.274	22.108	41.694	16.728	23.15	30.193	19.799	42.839	22.859	39.643	25.518
20.807	30.197	29.314	22.034	40.315	41.268	22.102	41.686	16.717	23.143	30.184	19.787	42.826	22.845	39.637	25.512
20.798	30.189	29.296	22.025	40.296	41.264	22.098	41.681	16.713	23.139	30.174	19.783	42.813	22.839	39.631	25.508
20.795	30.178	29.282	22.019	40.279	41.256	22.094	41.672	16.712	23.138	30.171	19.779	42.813	22.834	39.627	25.509
20.783	30.162	29.269	22.007	40.254	41.249	22.091	41.664	16.701	23.131	30.162	19.769	42.804	22.824	39.62	25.505
20.774	30.147	29.25	22	40.232	41.243	22.09	41.657	16.686	23.125	30.159	19.761	42.793	22.816	39.62	25.496
20.769	30.14	29.247	21.995	40.221	41.238	22.086	41.651	16.685	23.122	30.15	19.759	42.785	22.814	39.616	25.494
20.761	30.129	29.242	21.988	40.222	41.232	22.087	41.646	16.668	23.113	30.137	19.75	42.772	22.808	39.613	25.492
20.753	30.124	29.236	21.985	40.222	41.232	22.087	41.642	16.668	23.105	30.133	19.737	42.765	22.794	39.611	25.49
20.751	30.123	29.231	21.981	40.225	41.227	22.087	41.639	16.66	23.101	30.127	19.733	42.758	22.785	39.605	25.489
20.748	30.103	29.217	21.975	40.204	41.22	22.085	41.629	16.649	23.097	30.117	19.729	42.75	22.782	39.601	25.487
20.747	30.1	29.212	21.971	40.18	41.22	22.086	41.626	16.647	23.093	30.116	19.727	42.75	22.779	39.599	25.487
20.739	30.093	29.203	21.968	40.173	41.218	22.086	41.621	16.648	23.089	30.114	19.723	42.747	22.777	39.593	25.486
20.736	30.086	29.198	21.962	40.158	41.212	22.079	41.617	16.654	23.089	30.109	19.72	42.741	22.775	39.588	25.485
20.732	30.082	29.188	21.958	40.154	41.209	22.079	41.613	16.647	23.083	30.101	19.716	42.733	22.772	39.58	25.483
20.731	30.076	29.173	21.95	40.153	41.204	22.08	41.606	16.645	23.072	30.094	19.704	42.726	22.757	39.577	25.481
20.725	30.069	29.171	21.944	40.14	41.196	22.08	41.598	16.645	23.071	30.091	19.701	42.714	22.75	39.571	25.481
20.721	30.068	29.166	21.942	40.124	41.189	22.077	41.59	16.643	23.065	30.087	19.697	42.706	22.74	39.568	25.481
20.716	30.062	29.15	21.94	40.127	41.184	22.074	41.587	16.637	23.059	30.08	19.693	42.705	22.738	39.565	25.478
20.714	30.056	29.144	21.937	40.126	41.179	22.073	41.581	16.634	23.058	30.079	19.693	42.705	22.736	39.562	25.479
20.714	30.052	29.139	21.934	40.126	41.174	22.074	41.576	16.637	23.054	30.076	19.691	42.7	22.736	39.555	25.478
20.712	30.047	29.132	21.932	40.11	41.171	22.073	41.571	16.64	23.047	30.072	19.69	42.691	22.736	39.551	25.481
20.706	30.036	29.121	21.924	40.113	41.168	22.071	41.567	16.634	23.038	30.066	19.686	42.685	22.732	39.543	25.479
20.7	30.024	29.111	21.917	40.096	41.164	22.066	41.564	16.622	23.035	30.057	19.684	42.675	22.728	39.54	25.477
20.694	30.017	29.103	21.913	40.097	41.159	22.065	41.559	16.613	23.03	30.051	19.679	42.662	22.718	39.531	25.475
20.685	30.009	29.1	21.91	40.075	41.153	22.067	41.555	16.612	23.023	30.047	19.676	42.662	22.714	39.527	25.476
20.677	30.009	29.102	21.912	40.06	41.153	22.069	41.555	16.612	23.018	30.047	19.669	42.661	22.713	39.523	25.478
20.673	30.01	29.106	21.914	40.064	41.154	22.075	41.557	16.615	23.014	30.049	19.668	42.661	22.714	39.523	25.479
20.678	30.011	29.11	21.915	40.067	41.157	22.085	41.558	16.612	23.016	30.05	19.672	42.661	22.716	39.524	25.482
20.681	30.013	29.115	21.918	40.069	41.159	22.096	41.559	16.614	23.017	30.051	19.673	42.662	22.721	39.524	25.484
20.683	30.014	29.12	21.919	40.07	41.16	22.101	41.561	16.615	23.018	30.052	19.676	42.662	22.724	39.525	25.485
20.686	30.015	29.124	21.921	40.073	41.161	22.106	41.562	16.618	23.016	30.053	19.673	42.663	22.719	39.525	25.485
20.68	30.015	29.117	21.922	40.074	41.161	22.108	41.563	16.616	23.008	30.053	19.669	42.663	22.711	39.525	25.485
20.683	30.015	29.12	21.923	40.075	41.163	22.113	41.564	16.617	23.01	30.055	19.672	42.664	22.713	39.526	25.486
20.685	30.015	29.121	21.924	40.078	41.163	22.117	41.564	16.608	23.011	30.054	19.673	42.661	22.716	39.527	25.484
20.688	30.016	29.124	21.925	40.078	41.163	22.122	41.565	16.609	23.012	30.055	19.676	42.661	22.719	39.527	25.485
20.692	30.016	29.128	21.927	40.083	41.165	22.127	41.566	16.61	23.014	30.057	19.678	42.662	22.721	39.528	25.487
20.697	30.018	29.132	21.929	40.091	41.166	22.135	41.567	16.611	23.017	30.059	19.681	42.664	22.725	39.529	25.488
20.7	30.018	29.127	21.928	40.092	41.16	22.14	41.562	16.604	23.019	30.058	19.684	42.664	22.725	39.528	25.489
20.706	30.019	29.131	21.93	40.094	41.161	22.146	41.563	16.605	23.02	30.054	19.686	42.663	22.723	39.528	25.489
20.711	30.02	29.136	21.932	40.097	41.164	22.154	41.564	16.609	23.023	30.059	19.69	42.664	22.726	39.529	25.492
20.715	30.022	29.14	21.935	40.102	41.165	22.165	41.565	16.613	23.024	30.06	19.692	42.664	22.73	39.53	25.492
20.722	30.025	29.145	21.937	40.088	41.166	22.172	41.565	16.618	23.026	30.063	19.698	42.657	22.735	39.53	25.494
20.729	30.026	29.15	21.94	40.102	41.168	22.18	41.567	16.623	23.028	30.064	19.702	42.658	22.742	39.531	25.497
20.733	30.028	29.159	21.942	40.123	41.17	22.19	41.568	16.628	23.032	30.07	19.707	42.66	22.746	39.534	25.502
20.742	30.029	29.166	21.944	40.127	41.172	22.196	41.569	16.636	23.035	30.075	19.716	42.661	22.756	39.536	25.508
20.748	30.031	29.176	21.948	40.134	41.176	22.207	41.571	16.643	23.039	30.081	19.722	42.664	22.763	39.539	25.511
20.753	30.032	29.182	21.95	40.147	41.179	22.215	41.573	16.649	23.042	30.086	19.727	42.666	22.769	39.541	25.515
20.758	30.034	29.188	21.953	40.157	41.181	22.224	41.575	16.656	23.045	30.091	19.732	42.668	22.774	39.543	25.52
20.765	30.035	29.194	21.956	40.167	41.182	22.23	41.575	16.662	23.047	30.095	19.738	42.669	22.782	39.544	25.524
20.771	30.036	29.2	21.958	40.181	41.184	22.238	41.576	16.666	23.051	30.099	19.744	42.671	22.79	39.545	25.528
20.776	30.036	29.202	21.96	40.187	41.185	22.243	41.577	16.669	23.054	30.102	19.75	42.671	22.797	39.544	25.53
20.775	30.03	29.199	21.957	40.188	41.181	22.247	41.574	16.664	23.053	30.097	19.75	42.663	22.8	39.536	25.529
20.773	30.02	29.193	21.957	40.189	41.179	22.248	41.569	16.658	23.053	30.096	19.75	42.65	22.799	39.533	25.526
20.77	30.016	29.187	21.954	40.16	41.174	22.25	41.565	16.643	23.055	30.095	19.751	42.65	22.802	39.53	25.526
20.767	30.005	29.184	21.95	40.154	41.174	22.253	41.562	16.642	23.053	30.095	19.748	42.645	22.802	39.527	25.523
20.762	29.997	29.174	21.947	40.137	41.168	22.256	41.557	16.625	23.051	30.095	19.742	42.643	22.797	39.524	25.521
20.756	29.988	29.164	21.945	40.128	41.165	22.259	41.555	16.615	23.048	30.09	19.738	42.635	22.794	39.519	25.521
20.745	29.98	29.149	21.943	40.105	41.161	22.26	41.554	16.61	23.042	30.088	19.732	42.632	22.79	39.519	25.517
20.74	29.972	29.133	21.939	40.081	41.154	22.26	41.547	16.599	23.037	30.083	19.727	42.627	22.787	39.517	25.516
20.735	29.966	29.126	21.936	40.065	41.149	22.264	41.542	16.594	23.036	30.08	19.721	42.62	22.782	39.511	25.513
20.728	29.958	29.121	21.932	40.049	41.148	22.264	41.536	16.585	23.033	30.076	19.718	42.618	22.782	39.505	25.508
20.722	29.954	29.115	21.927	40.033	41.148	22.263	41.531	16.581	23.028	30.07	19.716	42.606	22.779	39.502	25.506
20.716	29.947	29.106	21.924	40.034	41.146	22.265	41.527	16.579	23.022	30.062	19.715	42.594	22.778	39.498	25.507
20.707	29.94	29.102	21.919	40.007	41.139	22.263	41.521	16.57	23.016	30.053	19.707	42.588	22.768	39.493	25.503
20.702	29.936	29.094	21.915	39.976	41.137	22.266	41.519	16.57	23.015	30.042	19.709	42.582	22.771	39.488	25.503
20.691	29.931	29.083	21.911	39.966	41.132	22.259	41.513	16.564	23.009	30.037	19.7	42.575	22.765	39.482	25.497
20.684	29.924	29.079	21.903	39.969	41.126	22.26	41.505	16.566	23.009	30.037	19.7	42.57	22.764	39.476	25.496
20.681	29.915	29.073	21.897	39.957	41.121	22.262	41.502	16.555	23.007	30.028	19.697	42.56	22.76	39.468	25.494
20.67	29.909	29.064	21.891	39.938	41.113	22.26	41.495	16.552	23.002	30.023	19.691	42.556	22.755	39.464	25.494
20.648	29.896	29.042	21.882	39.925	41.105	22.26	41.486	16.547	22.99	30.015	19.674	42.548	22.731	39.459	25.486
20.643	29.889	29.022	21.871	39.902	41.098	22.26	41.477	16.54	22.984	30.007	19.667	42.543	22.731	39.452	25.484
20.637	29.887	29.019	21.869	39.879	41.091	22.262	41.469	16.542	22.977	30.008	19.667	42.543	22.731	39.444	25.483
20.633	29.881	29.015	21.863	39.872	41.086	22.265	41.466	16.54	22.974	30.003	19.666	42.536	22.728	39.437	25.481
20.631	29.873	29.01	21.86	39.879	41.08	22.264	41.461	16.538	22.971	30.002	19.665	42.529	22.725	39.434	25.477
20.632	29.864	29.005	21.854	39.858	41.075	22.265	41.454	16.534	22.971	29.995	19.666	42.521	22.726	39.429	25.472
20.616	29.857	28.983	21.85	39.859	41.069	22.265	41.446	16.519	22.964	29.988	19.649	42.519	22.717	39.427	25.472
20.608	29.852	28.978	21.848	39.852	41.065	22.262	41.443	16.513	22.958	29.984	19.644	42.516	22.714	39.424	25.471
20.605	29.844	28.967	21.846	39.85	41.062	22.262	41.436	16.515	22.955	29.979	19.641	42.506	22.714	39.42	25.469
20.6	29.837	28.962	21.843	39.841	41.058	22.263	41.429	16.515	22.95	29.977	19.639	42.502	22.708	39.42	25.467
20.592	29.83	28.949	21.84	39.842	41.052	22.261	41.424	16.511	22.945	29.973	19.636	42.499	22.708	39.418	25.466
20.595	29.822	28.951	21.837	39.846	41.047	22.263	41.419	16.51	22.946	29.971	19.635	42.499	22.711	39.413	25.466
20.594	29.815	28.947	21.828	39.833	41.042	22.263	41.414	16.51	22.945	29.969	19.636	42.492	22.712	39.408	25.465
20.589	29.811	28.944	21.827	39.834	41.039	22.26	41.408	16.505	22.943	29.966	19.634	42.491	22.708	39.404	25.464
20.585	29.804	28.931	21.823	39.837	41.038	22.259	41.406	16.503	22.939	29.959	19.63	42.481	22.7	39.402	25.465
20.581	29.797	28.927	21.82	39.819	41.033	22.259	41.399	16.499	22.934	29.956	19.628	42.471	22.699	39.393	25.465
20.576	29.787	28.928	21.816	39.811	41.029	22.262	41.395	16.501	22.93	29.95	19.628	42.464	22.698	39.389	25.465
20.576	29.781	28.925	21.813	39.802	41.025	22.264	41.391	16.492	22.926	29.947	19.627	42.455	22.703	39.386	25.46
20.572	29.776	28.917	21.813	39.794	41.023	22.264	41.388	16.487	22.922	29.946	19.625	42.453	22.702	39.383	25.46
20.563	29.776	28.906	21.813	39.763	41.023	22.265	41.385	16.483	22.92	29.945	19.622	42.448	22.699	39.381	25.459
20.552	29.768	28.897	21.809	39.742	41.018	22.268	41.379	16.47	22.916	29.943	19.616	42.441	22.693	39.376	25.455
20.543	29.763	28.882	21.797	39.712	41.012	22.27	41.374	16.463	22.91	29.93	19.614	42.434	22.685	39.371	25.454
20.54	29.758	28.868	21.793	39.709	41.01	22.27	41.367	16.46	22.907	29.926	19.615	42.432	22.679	39.37	25.452
20.537	29.747	28.86	21.786	39.692	41.001	22.268	41.358	16.452	22.903	29.918	19.612	42.424	22.672	39.361	25.447
20.525	29.74	28.853	21.782	39.678	40.995	22.268	41.354	16.45	22.897	29.914	19.607	42.42	22.666	39.359	25.445
20.523	29.733	28.844	21.776	39.677	40.988	22.266	41.35	16.446	22.896	29.913	19.606	42.414	22.666	39.356	25.445
20.519	29.725	28.839	21.77	39.658	40.986	22.268	41.344	16.437	22.895	29.905	19.603	42.414	22.662	39.351	25.443
20.509	29.721	28.832	21.77	39.641	40.98	22.27	41.339	16.43	22.893	29.901	19.6	42.405	22.657	39.349	25.443
20.508	29.712	28.832	21.765	39.637	40.976	22.263	41.334	16.431	22.891	29.899	19.598	42.405	22.657	39.344	25.443
20.506	29.704	28.822	21.76	39.615	40.971	22.26	41.329	16.425	22.886	29.894	19.593	42.4	22.651	39.341	25.44
20.502	29.701	28.813	21.756	39.592	40.968	22.257	41.326	16.415	22.884	29.882	19.59	42.39	22.649	39.334	25.438
20.5	29.699	28.812	21.755	39.565	40.967	22.258	41.324	16.42	22.887	29.88	19.595	42.388	22.654	39.335	25.44
20.488	29.693	28.804	21.748	39.559	40.964	22.255	41.318	16.41	22.88	29.877	19.586	42.38	22.645	39.326	25.434
20.481	29.686	28.801	21.741	39.55	40.956	22.258	41.312	16.41	22.872	29.877	19.58	42.368	22.643	39.323	25.433
20.473	29.681	28.787	21.737	39.546	40.949	22.252	41.307	16.404	22.868	29.87	19.576	42.356	22.643	39.316	25.43
20.467	29.678	28.783	21.735	39.539	40.945	22.252	41.302	16.404	22.866	29.864	19.573	42.35	22.64	39.313	25.43
20.467	29.677	28.783	21.733	39.538	40.94	22.254	41.296	16.402	22.865	29.862	19.575	42.346	22.64	39.307	25.433
20.465	29.671	28.785	21.731	39.528	40.937	22.256	41.289	16.4	22.861	29.853	19.576	42.338	22.642	39.301	25.435
20.458	29.665	28.773	21.727	39.521	40.933	22.253	41.282	16.39	22.859	29.85	19.575	42.336	22.641	39.293	25.433
20.45	29.661	28.77	21.726	39.525	40.934	22.255	41.28	16.385	22.853	29.841	19.571	42.336	22.637	39.29	25.432
20.435	29.651	28.749	21.716	39.505	40.929	22.255	41.274	16.366	22.838	29.832	19.553	42.323	22.628	39.282	25.427
20.425	29.643	28.738	21.712	39.489	40.925	22.257	41.269	16.357	22.834	29.824	19.543	42.316	22.622	39.273	25.423
20.421	29.64	28.731	21.709	39.478	40.923	22.257	41.265	16.35	22.829	29.823	19.537	42.307	22.615	39.266	25.421
20.415	29.634	28.721	21.704	39.458	40.915	22.256	41.258	16.346	22.824	29.818	19.534	42.299	22.611	39.259	25.418
20.406	29.63	28.712	21.7	39.446	40.914	22.254	41.254	16.321	22.817	29.817	19.52	42.296	22.603	39.254	25.414
20.403	29.626	28.7	21.697	39.424	40.908	22.254	41.249	16.322	22.812	29.816	19.521	42.296	22.606	39.248	25.414
20.401	29.62	28.695	21.692	39.399	40.905	22.255	41.246	16.324	22.812	29.813	19.521	42.294	22.606	39.245	25.414
20.404	29.617	28.697	21.693	39.409	40.901	22.257	41.243	16.33	22.812	29.815	19.524	42.295	22.612	39.245	25.416
20.406	29.612	28.69	21.692	39.396	40.899	22.258	41.236	16.32	22.812	29.815	19.527	42.295	22.608	39.241	25.416
20.397	29.604	28.689	21.69	39.381	40.894	22.259	41.23	16.318	22.809	29.816	19.526	42.289	22.605	39.24	25.417
20.395	29.603	28.682	21.685	39.373	40.895	22.263	41.229	16.318	22.806	29.818	19.526	42.288	22.609	39.241	25.419
20.391	29.602	28.676	21.687	39.374	40.895	22.267	41.227	16.317	22.802	29.816	19.524	42.28	22.607	39.24	25.418
20.388	29.603	28.677	21.688	39.377	40.896	22.271	41.226	16.316	22.796	29.816	19.523	42.28	22.606	39.239	25.419
20.392	29.605	28.682	21.691	39.38	40.9	22.28	41.228	16.319	22.798	29.818	19.524	42.281	22.608	39.24	25.419
20.397	29.607	28.688	21.694	39.386	40.902	22.292	41.229	16.32	22.8	29.82	19.528	42.281	22.613	39.24	25.421
20.4	29.608	28.693	21.695	39.388	40.903	22.301	41.23	16.322	22.802	29.822	19.532	42.282	22.616	39.241	25.421
20.402	29.609	28.699	21.697	39.391	40.905	22.307	41.231	16.33	22.804	29.823	19.536	42.282	22.614	39.24	25.423
20.404	29.61	28.702	21.7	39.394	40.906	22.316	41.232	16.327	22.805	29.825	19.538	42.282	22.617	39.24	25.423
20.408	29.611	28.705	21.703	39.395	40.908	22.325	41.235	16.328	22.807	29.826	19.541	42.282	22.62	39.241	25.424
20.414	29.613	28.711	21.706	39.396	40.91	22.333	41.237	16.333	22.809	29.83	19.548	42.283	22.625	39.242	25.428
20.418	29.614	28.72	21.709	39.4	40.914	22.343	41.238	16.337	22.813	29.833	19.556	42.284	22.631	39.243	25.432
20.422	29.615	28.728	21.712	39.404	40.916	22.35	41.24	16.342	22.817	29.837	19.563	42.285	22.635	39.244	25.436
20.42	29.616	28.736	21.715	39.411	40.917	22.359	41.242	16.34	22.817	29.838	19.566	42.28	22.637	39.245	25.437
20.423	29.617	28.741	21.718	39.413	40.918	22.366	41.243	16.342	22.819	29.839	19.572	42.28	22.642	39.245	25.44
20.427	29.619	28.748	21.72	39.417	40.921	22.375	41.245	16.343	22.821	29.841	19.574	42.281	22.646	39.246	25.441
20.433	29.621	28.758	21.723	39.423	40.923	22.387	41.247	16.345	22.823	29.845	19.579	42.283	22.652	39.247	25.443
20.442	29.617	28.762	21.723	39.421	40.918	22.39	41.246	16.345	22.824	29.846	19.585	42.278	22.656	39.244	25.445
20.446	29.614	28.765	21.724	39.399	40.917	22.397	41.246	16.344	22.826	29.846	19.587	42.278	22.655	39.242	25.446
20.449	29.606	28.766	21.724	39.399	40.917	22.4	41.247	16.346	22.828	29.847	19.59	42.278	22.659	39.243	25.448
20.452	29.606	28.769	21.725	39.401	40.917	22.403	41.247	16.349	22.829	29.848	19.592	42.279	22.664	39.243	25.451
20.45	29.606	28.768	21.722	39.396	40.916	22.407	41.244	16.349	22.829	29.848	19.591	42.271	22.659	39.241	25.453
20.45	29.605	28.761	21.723	39.41	40.917	22.41	41.241	16.35	22.828	29.846	19.592	42.269	22.658	39.24	25.454
20.444	29.599	28.757	21.721	39.41	40.916	22.408	41.24	16.343	22.827	29.845	19.594	42.265	22.656	39.239	25.452
20.444	29.599	28.758	21.722	39.412	40.917	22.41	41.239	16.343	22.826	29.846	19.594	42.265	22.655	39.24	25.45
20.444	29.597	28.752	21.719	39.419	40.909	22.409	41.238	16.344	22.824	29.842	19.595	42.252	22.654	39.234	25.452
20.441	29.591	28.753	21.716	39.422	40.904	22.412	41.233	16.341	22.822	29.84	19.592	42.249	22.653	39.231	25.453
20.439	29.587	28.751	21.717	39.428	40.901	22.414	41.232	16.343	22.82	29.841	19.591	42.248	22.652	39.229	25.455
20.439	29.58	28.748	21.714	39.417	40.898	22.415	41.227	16.337	22.82	29.841	19.59	42.24	22.65	39.228	25.455
20.437	29.567	28.736	21.71	39.417	40.898	22.417	41.224	16.34	22.819	29.842	19.591	42.241	22.65	39.228	25.454
20.436	29.563	28.737	21.711	39.42	40.899	22.422	41.224	16.329	22.818	29.843	19.594	42.239	22.649	39.228	25.456
20.44	29.563	28.745	21.712	39.424	40.898	22.426	41.223	16.337	22.822	29.848	19.604	42.235	22.66	39.227	25.462
20.446	29.563	28.749	21.713	39.425	40.899	22.428	41.224	16.34	22.827	29.853	19.615	42.236	22.67	39.229	25.469
20.451	29.561	28.752	21.714	39.425	40.897	22.43	41.224	16.345	22.832	29.855	19.624	42.234	22.674	39.229	25.475
20.457	29.561	28.757	21.714	39.425	40.898	22.433	41.217	16.352	22.835	29.859	19.635	42.235	22.681	39.23	25.481
20.46	29.551	28.763	21.714	39.426	40.899	22.436	41.217	16.357	22.84	29.862	19.644	42.233	22.688	39.23	25.487
20.464	29.55	28.766	21.714	39.428	40.898	22.44	41.216	16.362	22.844	29.866	19.652	42.231	22.694	39.231	25.494
20.467	29.549	28.76	21.716	39.431	40.897	22.442	41.216	16.366	22.847	29.87	19.658	42.229	22.701	39.231	25.497
20.471	29.551	28.766	21.717	39.44	40.899	22.449	41.216	16.369	22.851	29.874	19.665	42.23	22.704	39.229	25.503
20.477	29.553	28.772	21.72	39.443	40.901	22.459	41.217	16.374	22.854	29.879	19.67	42.232	22.709	39.23	25.508
20.478	29.551	28.768	21.719	39.444	40.899	22.463	41.217	16.374	22.855	29.879	19.668	42.231	22.712	39.23	25.511
20.476	29.544	28.768	21.717	39.429	40.898	22.465	41.214	16.372	22.855	29.878	19.668	42.221	22.713	39.228	25.513
20.47	29.543	28.76	21.716	39.417	40.896	22.468	41.213	16.368	22.85	29.872	19.661	42.217	22.704	39.224	25.508
20.464	29.536	28.745	21.71	39.406	40.894	22.469	41.211	16.352	22.845	29.868	19.656	42.211	22.692	39.223	25.506
20.457	29.531	28.738	21.702	39.406	40.889	22.474	41.206	16.349	22.84	29.868	19.651	42.204	22.692	39.222	25.504
20.453	29.527	28.733	21.701	39.402	40.885	22.477	41.203	16.345	22.838	29.862	19.649	42.197	22.688	39.22	25.505
20.453	29.525	28.732	21.7	39.383	40.885	22.478	41.201	16.344	22.83	29.86	19.642	42.198	22.682	39.22	25.499
20.454	29.516	28.73	21.697	39.38	40.879	22.477	41.197	16.346	22.833	29.859	19.647	42.196	22.685	39.218	25.502
20.45	29.512	28.728	21.692	39.373	40.875	22.479	41.193	16.343	22.83	29.855	19.644	42.194	22.681	39.213	25.499
20.443	29.498	28.709	21.687	39.368	40.87	22.482	41.186	16.331	22.824	29.852	19.638	42.189	22.679	39.21	25.495
20.429	29.491	28.699	21.681	39.36	40.865	22.482	41.181	16.314	22.814	29.846	19.624	42.183	22.667	39.208	25.487
20.425	29.486	28.692	21.677	39.348	40.863	22.479	41.178	16.31	22.808	29.842	19.617	42.176	22.662	39.205	25.488
20.422	29.477	28.689	21.674	39.328	40.858	22.482	41.171	16.305	22.807	29.834	19.612	42.168	22.659	39.198	25.487
20.417	29.469	28.679	21.668	39.324	40.852	22.48	41.166	16.287	22.803	29.829	19.606	42.168	22.653	39.189	25.484
20.42	29.466	28.679	21.668	39.326	40.851	22.481	41.163	16.284	22.802	29.831	19.608	42.167	22.657	39.188	25.486
20.409	29.461	28.673	21.664	39.327	40.848	22.485	41.16	16.276	22.797	29.831	19.604	42.157	22.654	39.178	25.481
20.407	29.454	28.67	21.663	39.318	40.84	22.486	41.154	16.276	22.797	29.83	19.602	42.151	22.654	39.171	25.481
20.394	29.449	28.668	21.662	39.321	40.837	22.488	41.149	16.267	22.794	29.829	19.6	42.147	22.654	39.171	25.477
20.391	29.438	28.66	21.661	39.304	40.832	22.484	41.144	16.264	22.792	29.825	19.601	42.145	22.654	39.166	25.475
20.388	29.434	28.661	21.657	39.285	40.83	22.484	41.14	16.262	22.792	29.825	19.598	42.14	22.651	39.165	25.472
20.387	29.426	28.658	21.65	39.287	40.826	22.487	41.135	16.257	22.787	29.821	19.594	42.136	22.649	39.159	25.469
20.375	29.422	28.657	21.647	39.274	40.823	22.487	41.134	16.254	22.786	29.812	19.592	42.136	22.647	39.153	25.47
20.368	29.417	28.649	21.643	39.264	40.818	22.485	41.129	16.245	22.783	29.802	19.587	42.132	22.636	39.144	25.468
20.359	29.408	28.635	21.635	39.249	40.813	22.481	41.12	16.235	22.776	29.793	19.58	42.125	22.625	39.139	25.464
20.351	29.397	28.628	21.63	39.249	40.81	22.481	41.116	16.232	22.768	29.785	19.567	42.125	22.623	39.138	25.458
20.342	29.391	28.626	21.625	39.25	40.807	22.483	41.112	16.23	22.764	29.785	19.563	42.122	22.623	39.137	25.457
20.341	29.385	28.628	21.621	39.237	40.802	22.48	41.108	16.235	22.766	29.785	19.566	42.117	22.625	39.137	25.457
20.342	29.381	28.615	21.619	39.218	40.798	22.48	41.102	16.234	22.765	29.779	19.566	42.109	22.626	39.128	25.458
20.335	29.372	28.6	21.613	39.199	40.793	22.478	41.095	16.23	22.76	29.777	19.56	42.102	22.616	39.123	25.456
20.324	29.367	28.585	21.607	39.183	40.789	22.478	41.089	16.219	22.748	29.77	19.546	42.095	22.608	39.117	25.453
20.316	29.363	28.572	21.603	39.168	40.788	22.475	41.085	16.214	22.742	29.766	19.542	42.091	22.598	39.113	25.449
20.314	29.36	28.565	21.6	39.161	40.782	22.474	41.079	16.212	22.74	29.759	19.542	42.086	22.599	39.109	25.449
20.312	29.355	28.56	21.594	39.139	40.774	22.469	41.072	16.21	22.738	29.749	19.542	42.077	22.597	39.103	25.444
20.311	29.348	28.555	21.591	39.129	40.772	22.467	41.067	16.208	22.737	29.745	19.541	42.068	22.598	39.1	25.443
20.304	29.34	28.543	21.583	39.121	40.767	22.461	41.061	16.209	22.735	29.74	19.541	42.057	22.592	39.091	25.443
20.298	29.333	28.535	21.581	39.11	40.764	22.46	41.058	16.201	22.733	29.732	19.537	42.046	22.59	39.085	25.441
20.286	29.322	28.526	21.576	39.11	40.759	22.458	41.056	16.19	22.727	29.722	19.527	42.04	22.582	39.074	25.434
20.28	29.309	28.515	21.57	39.112	40.756	22.46	41.049	16.181	22.716	29.718	19.513	42.036	22.575	39.072	25.429
20.275	29.303	28.503	21.566	39.112	40.753	22.46	41.045	16.171	22.705	29.714	19.506	42.033	22.565	39.067	25.425
20.266	29.298	28.49	21.56	39.082	40.747	22.457	41.044	16.164	22.698	29.709	19.5	42.03	22.559	39.065	25.423
20.264	29.287	28.478	21.551	39.076	40.743	22.456	41.04	16.161	22.692	29.707	19.496	42.026	22.556	39.063	25.421
20.256	29.282	28.474	21.546	39.063	40.742	22.456	41.038	16.149	22.68	29.698	19.484	42.014	22.544	39.06	25.418
20.25	29.28	28.468	21.543	39.068	40.741	22.454	41.037	16.146	22.677	29.694	19.48	42.009	22.539	39.057	25.417
20.248	29.276	28.457	21.54	39.054	40.737	22.454	41.032	16.143	22.672	29.687	19.478	41.999	22.534	39.053	25.417
20.247	29.274	28.459	21.541	39.059	40.736	22.457	41.026	16.145	22.673	29.687	19.479	41.994	22.538	39.054	25.418
20.246	29.267	28.453	21.537	39.04	40.735	22.456	41.02	16.134	22.67	29.686	19.479	41.992	22.537	39.048	25.415
20.24	29.264	28.451	21.537	39.019	40.734	22.458	41.018	16.137	22.665	29.681	19.476	41.991	22.534	39.039	25.416
20.239	29.261	28.451	21.533	39.028	40.731	22.459	41.01	16.138	22.665	29.68	19.477	41.99	22.534	39.038	25.417
20.237	29.254	28.439	21.529	39.018	40.728	22.458	41.007	16.14	22.659	29.676	19.475	41.987	22.536	39.028	25.416
20.228	29.247	28.431	21.524	39.017	40.723	22.46	41.003	16.124	22.649	29.671	19.461	41.988	22.53	39.025	25.413
20.217	29.241	28.414	21.519	39.015	40.719	22.46	40.998	16.114	22.639	29.667	19.451	41.977	22.519	39.015	25.408
20.21	29.23	28.408	21.508	39.016	40.715	22.456	40.987	16.102	22.637	29.663	19.447	41.969	22.515	39.011	25.407
20.198	29.222	28.391	21.501	39.004	40.71	22.452	40.982	16.094	22.628	29.658	19.439	41.969	22.506	39.005	25.399
20.196	29.215	28.391	21.499	39.009	40.705	22.453	40.976	16.097	22.628	29.658	19.438	41.963	22.505	39.004	25.4
20.193	29.209	28.388	21.496	39.006	40.7	22.455	40.971	16.091	22.626	29.657	19.435	41.959	22.502	38.996	25.398
20.188	29.209	28.384	21.492	38.991	40.693	22.457	40.968	16.092	22.619	29.656	19.435	41.958	22.504	38.99	25.399
20.19	29.206	28.38	21.491	38.989	40.693	22.456	40.965	16.084	22.617	29.656	19.436	41.95	22.501	38.985	25.399
20.19	29.19	28.372	21.487	38.978	40.684	22.454	40.959	16.072	22.612	29.652	19.437	41.95	22.498	38.978	25.399
20.188	29.19	28.37	21.486	38.977	40.682	22.457	40.955	16.073	22.613	29.653	19.44	41.946	22.502	38.976	25.399
20.187	29.177	28.368	21.475	38.971	40.676	22.458	40.947	16.077	22.614	29.649	19.443	41.938	22.503	38.971	25.401
20.181	29.173	28.361	21.475	38.961	40.672	22.46	40.947	16.075	22.609	29.65	19.444	41.932	22.502	38.965	25.402
20.182	29.166	28.349	21.47	38.959	40.667	22.459	40.941	16.076	22.606	29.647	19.446	41.926	22.502	38.957	25.402
20.172	29.163	28.339	21.47	38.949	40.666	22.462	40.937	16.069	22.6	29.645	19.443	41.926	22.501	38.957	25.398
20.173	29.162	28.343	21.47	38.949	40.664	22.466	40.931	16.072	22.599	29.646	19.447	41.923	22.502	38.957	25.399
20.166	29.163	28.341	21.472	38.95	40.665	22.468	40.931	16.075	22.596	29.643	19.448	41.92	22.5	38.954	25.399
20.167	29.162	28.344	21.472	38.951	40.664	22.471	40.931	16.074	22.595	29.641	19.45	41.915	22.5	38.952	25.399
20.155	29.152	28.335	21.47	38.951	40.664	22.464	40.926	16.064	22.587	29.633	19.436	41.916	22.484	38.944	25.394
20.153	29.145	28.331	21.467	38.943	40.663	22.469	40.922	16.032	22.585	29.625	19.435	41.911	22.483	38.94	25.391
20.15	29.138	28.327	21.463	38.948	40.66	22.473	40.918	16.029	22.582	29.625	19.437	41.904	22.479	38.934	25.39
20.149	29.136	28.32	21.459	38.95	40.657	22.475	40.912	16.028	22.578	29.623	19.434	41.898	22.48	38.932	25.39
20.152	29.136	28.323	21.46	38.95	40.657	22.479	40.912	16.018	22.58	29.624	19.435	41.898	22.481	38.933	25.392
20.15	29.135	28.315	21.46	38.95	40.657	22.481	40.912	16.008	22.579	29.622	19.433	41.895	22.48	38.933	25.39
20.148	29.135	28.309	21.461	38.933	40.656	22.481	40.908	16.006	22.578	29.624	19.429	41.89	22.477	38.929	25.387
20.143	29.135	28.308	21.461	38.931	40.655	22.485	40.905	15.999	22.576	29.619	19.425	41.888	22.473	38.927	25.386
20.137	29.127	28.295	21.455	38.92	40.65	22.481	40.899	16.005	22.573	29.613	19.426	41.881	22.471	38.923	25.387
20.133	29.125	28.291	21.453	38.91	40.648	22.483	40.897	16.009	22.57	29.612	19.424	41.882	22.469	38.92	25.388
20.131	29.118	28.29	21.449	38.905	40.644	22.484	40.893	16.006	22.569	29.608	19.422	41.882	22.467	38.918	25.387
20.131	29.113	28.286	21.447	38.88	40.638	22.484	40.888	16.006	22.57	29.608	19.423	41.873	22.471	38.911	25.386
20.128	29.104	28.28	21.444	38.848	40.634	22.481	40.881	16.006	22.568	29.603	19.423	41.871	22.463	38.909	25.387
20.13	29.099	28.276	21.441	38.844	40.629	22.481	40.877	15.999	22.567	29.598	19.42	41.866	22.461	38.904	25.386
20.12	29.096	28.265	21.438	38.845	40.626	22.481	40.87	15.991	22.562	29.594	19.413	41.862	22.452	38.897	25.381
20.099	29.087	28.248	21.428	38.841	40.625	22.48	40.861	15.976	22.548	29.583	19.399	41.855	22.442	38.894	25.373
20.09	29.079	28.238	21.423	38.845	40.624	22.481	40.855	15.969	22.542	29.574	19.393	41.855	22.442	38.892	25.372
20.082	29.075	28.228	21.418	38.841	40.619	22.48	40.849	15.965	22.533	29.567	19.39	41.845	22.438	38.884	25.369
20.079	29.072	28.223	21.413	38.844	40.617	22.481	40.847	15.962	22.529	29.567	19.387	41.838	22.432	38.882	25.367
20.077	29.067	28.221	21.411	38.821	40.615	22.48	40.845	15.963	22.528	29.563	19.385	41.829	22.425	38.874	25.366
20.076	29.063	28.218	21.409	38.81	40.613	22.48	40.842	15.955	22.521	29.552	19.381	41.829	22.421	38.864	25.362
20.069	29.058	28.21	21.407	38.812	40.612	22.481	40.837	15.956	22.514	29.55	19.375	41.82	22.416	38.858	25.361
20.064	29.053	28.202	21.404	38.807	40.609	22.482	40.833	15.946	22.511	29.551	19.371	41.814	22.409	38.853	25.362
20.057	29.042	28.189	21.396	38.809	40.605	22.482	40.823	15.943	22.507	29.545	19.368	41.808	22.408	38.847	25.36
20.055	29.033	28.181	21.387	38.795	40.601	22.479	40.814	15.94	22.504	29.538	19.365	41.801	22.403	38.841	25.357
20.043	29.021	28.169	21.376	38.775	40.595	22.476	40.807	15.925	22.497	29.526	19.353	41.791	22.39	38.835	25.352
20.037	29.016	28.155	21.372	38.753	40.587	22.472	40.804	15.923	22.492	29.519	19.348	41.792	22.386	38.831	25.35
20.034	29.01	28.145	21.371	38.73	40.582	22.467	40.801	15.923	22.489	29.517	19.346	41.784	22.385	38.824	25.35
20.028	29.003	28.141	21.369	38.715	40.58	22.466	40.799	15.92	22.484	29.516	19.342	41.773	22.379	38.82	25.346
20.028	29.002	28.142	21.368	38.726	40.575	22.469	40.795	15.921	22.481	29.518	19.343	41.774	22.378	38.82	25.348
20.025	28.996	28.139	21.365	38.723	40.571	22.468	40.787	15.918	22.478	29.515	19.345	41.77	22.379	38.817	25.349
20.016	28.988	28.123	21.363	38.707	40.566	22.466	40.78	15.916	22.476	29.512	19.342	41.758	22.375	38.812	25.344
20.007	28.979	28.113	21.356	38.693	40.561	22.464	40.775	15.913	22.467	29.507	19.335	41.759	22.356	38.809	25.342
19.997	28.967	28.1	21.347	38.672	40.553	22.461	40.765	15.9	22.458	29.501	19.326	41.754	22.346	38.806	25.339
19.988	28.962	28.095	21.344	38.672	40.547	22.46	40.76	15.896	22.445	29.49	19.32	41.745	22.346	38.8	25.339
19.981	28.96	28.087	21.336	38.674	40.54	22.459	40.753	15.885	22.435	29.486	19.307	41.737	22.341	38.797	25.336
19.975	28.955	28.088	21.334	38.674	40.539	22.46	40.75	15.887	22.431	29.482	19.304	41.727	22.338	38.792	25.334
19.971	28.952	28.087	21.332	38.671	40.537	22.46	40.742	15.89	22.429	29.481	19.301	41.72	22.337	38.787	25.336
19.973	28.948	28.089	21.329	38.663	40.532	22.461	40.737	15.892	22.427	29.48	19.304	41.72	22.339	38.779	25.337
19.97	28.944	28.09	21.326	38.658	40.529	22.462	40.734	15.89	22.422	29.481	19.302	41.71	22.338	38.772	25.338
19.97	28.941	28.086	21.324	38.646	40.528	22.461	40.73	15.891	22.422	29.481	19.303	41.708	22.34	38.767	25.338
19.958	28.931	28.076	21.316	38.64	40.52	22.463	40.725	15.883	22.413	29.472	19.297	41.698	22.333	38.765	25.336
19.954	28.925	28.067	21.311	38.625	40.514	22.464	40.72	15.879	22.41	29.467	19.294	41.695	22.33	38.761	25.335
19.947	28.918	28.052	21.304	38.616	40.512	22.465	40.713	15.87	22.4	29.462	19.28	41.695	22.319	38.755	25.329
19.935	28.907	28.044	21.298	38.618	40.507	22.462	40.704	15.861	22.391	29.458	19.268	41.687	22.312	38.748	25.323
19.916	28.897	28.026	21.29	38.595	40.501	22.458	40.698	15.843	22.378	29.452	19.258	41.681	22.298	38.74	25.32
19.912	28.888	28.015	21.282	38.579	40.495	22.453	40.693	15.835	22.37	29.444	19.251	41.673	22.292	38.736	25.317
19.911	28.882	28.014	21.278	38.574	40.49	22.452	40.688	15.831	22.366	29.441	19.248	41.668	22.285	38.73	25.317
19.904	28.88	28.003	21.271	38.574	40.486	22.451	40.681	15.83	22.362	29.44	19.247	41.662	22.284	38.728	25.316
19.902	28.87	28.001	21.269	38.576	40.482	22.448	40.676	15.827	22.36	29.438	19.245	41.656	22.284	38.723	25.315
19.898	28.867	27.998	21.262	38.564	40.479	22.446	40.67	15.822	22.357	29.436	19.245	41.654	22.285	38.717	25.316
19.896	28.862	27.997	21.26	38.561	40.471	22.447	40.664	15.818	22.352	29.435	19.241	41.647	22.284	38.714	25.314
19.894	28.855	27.996	21.258	38.564	40.465	22.446	40.656	15.817	22.352	29.434	19.243	41.643	22.287	38.709	25.315
19.89	28.85	27.988	21.256	38.55	40.461	22.448	40.655	15.808	22.349	29.429	19.24	41.635	22.282	38.705	25.315
19.886	28.849	27.984	21.256	38.537	40.46	22.45	40.653	15.809	22.345	29.429	19.238	41.632	22.282	38.702	25.316
19.885	28.848	27.983	21.257	38.532	40.461	22.454	40.653	15.811	22.343	29.428	19.24	41.63	22.284	38.699	25.318
19.879	28.842	27.979	21.256	38.532	40.456	22.453	40.652	15.807	22.34	29.425	19.24	41.616	22.279	38.693	25.317
19.878	28.842	27.981	21.257	38.537	40.456	22.457	40.652	15.813	22.339	29.426	19.239	41.615	22.282	38.693	25.319
19.879	28.843	27.98	21.26	38.541	40.456	22.463	40.653	15.818	22.334	29.429	19.238	41.616	22.281	38.693	25.32
19.882	28.844	27.985	21.262	38.541	40.457	22.47	40.655	15.82	22.335	29.43	19.24	41.616	22.281	38.694	25.319
19.886	28.845	27.992	21.264	38.542	40.46	22.478	40.656	15.825	22.337	29.433	19.244	41.617	22.285	38.695	25.32
19.889	28.847	27.997	21.267	38.545	40.462	22.486	40.658	15.826	22.338	29.435	19.246	41.618	22.29	38.695	25.322
19.893	28.848	28.002	21.27	38.547	40.465	22.496	40.66	15.827	22.34	29.437	19.251	41.619	22.296	38.696	25.323
19.898	28.849	28.009	21.272	38.548	40.466	22.504	40.662	15.829	22.343	29.439	19.254	41.62	22.303	38.697	25.325
19.904	28.85	28.015	21.275	38.551	40.468	22.511	40.664	15.833	22.345	29.443	19.257	41.622	22.309	38.698	25.327
19.909	28.851	28.022	21.278	38.556	40.471	22.52	40.666	15.84	22.348	29.447	19.263	41.623	22.316	38.699	25.331
19.914	28.852	28.028	21.281	38.557	40.473	22.526	40.667	15.843	22.35	29.45	19.27	41.624	22.324	38.699	25.333
19.918	28.853	28.033	21.284	38.559	40.475	22.535	40.668	15.846	22.353	29.451	19.277	41.624	22.33	38.7	25.337
19.923	28.855	28.039	21.287	38.565	40.478	22.542	40.671	15.85	22.356	29.455	19.286	41.625	22.338	38.701	25.34
19.929	28.857	28.047	21.289	38.58	40.481	22.552	40.673	15.855	22.359	29.459	19.294	41.626	22.344	38.702	25.344
19.932	28.859	28.053	21.292	38.584	40.483	22.558	40.674	15.857	22.361	29.46	19.297	41.626	22.347	38.702	25.345
19.936	28.859	28.059	21.293	38.584	40.483	22.562	40.675	15.859	22.362	29.462	19.3	41.627	22.351	38.702	25.347
19.939	28.859	28.062	21.294	38.586	40.483	22.568	40.675	15.861	22.364	29.465	19.303	41.627	22.353	38.703	25.35
19.94	28.86	28.062	21.295	38.589	40.483	22.575	40.676	15.862	22.367	29.466	19.305	41.627	22.356	38.704	25.351
19.943	28.86	28.065	21.295	38.591	40.484	22.58	40.676	15.863	22.369	29.467	19.308	41.628	22.358	38.704	25.352
19.945	28.86	28.069	21.296	38.594	40.484	22.586	40.677	15.868	22.37	29.468	19.31	41.629	22.365	38.705	25.354
19.948	28.86	28.074	21.296	38.597	40.485	22.588	40.677	15.87	22.369	29.47	19.307	41.625	22.367	38.704	25.356
19.949	28.854	28.076	21.295	38.604	40.483	22.591	40.672	15.87	22.368	29.467	19.301	41.622	22.366	38.702	25.355
19.951	28.85	28.079	21.29	38.617	40.479	22.594	40.668	15.877	22.37	29.469	19.306	41.617	22.37	38.7	25.359
19.951	28.842	28.081	21.287	38.61	40.475	22.597	40.665	15.878	22.367	29.468	19.302	41.613	22.368	38.701	25.361
19.94	28.84	28.079	21.284	38.597	40.473	22.598	40.66	15.879	22.362	29.466	19.295	41.607	22.36	38.701	25.36
19.94	28.836	28.078	21.276	38.589	40.471	22.598	40.656	15.881	22.362	29.467	19.293	41.6	22.361	38.697	25.359
19.939	28.829	28.064	21.276	38.59	40.466	22.6	40.652	15.882	22.359	29.463	19.29	41.597	22.361	38.689	25.359
19.942	28.829	28.068	21.274	38.594	40.465	22.606	40.651	15.884	22.359	29.464	19.293	41.597	22.365	38.69	25.36
19.944	28.826	28.068	21.276	38.6	40.463	22.61	40.649	15.887	22.359	29.464	19.296	41.597	22.368	38.689	25.362
19.944	28.827	28.075	21.279	38.604	40.466	22.617	40.652	15.886	22.355	29.464	19.29	41.594	22.362	38.69	25.36
19.947	28.829	28.08	21.281	38.609	40.468	22.627	40.653	15.889	22.357	29.469	19.292	41.596	22.365	38.69	25.363
19.95	28.83	28.087	21.283	38.615	40.47	22.638	40.655	15.893	22.359	29.472	19.295	41.597	22.369	38.691	25.365
19.954	28.832	28.094	21.286	38.623	40.473	22.65	40.657	15.894	22.362	29.474	19.298	41.597	22.373	38.692	25.367
19.957	28.833	28.1	21.288	38.627	40.475	22.661	40.659	15.89	22.364	29.476	19.303	41.598	22.376	38.693	25.368
19.962	28.834	28.107	21.29	38.63	40.478	22.672	40.66	15.892	22.366	29.478	19.309	41.599	22.382	38.694	25.37
19.966	28.835	28.113	21.293	38.635	40.481	22.683	40.662	15.894	22.368	29.48	19.313	41.6	22.386	38.694	25.371
19.97	28.836	28.118	21.295	38.64	40.483	22.689	40.663	15.893	22.37	29.482	19.316	41.6	22.388	38.695	25.37
19.972	28.836	28.121	21.297	38.645	40.484	22.694	40.664	15.895	22.372	29.484	19.318	41.601	22.39	38.697	25.373
19.975	28.837	28.121	21.297	38.645	40.485	22.698	40.665	15.896	22.373	29.484	19.321	41.602	22.392	38.697	25.374
19.975	28.837	28.112	21.298	38.647	40.485	22.702	40.665	15.89	22.375	29.482	19.322	41.602	22.389	38.694	25.372
19.977	28.837	28.115	21.298	38.649	40.485	22.705	40.665	15.894	22.376	29.483	19.324	41.602	22.389	38.694	25.374
19.979	28.838	28.118	21.299	38.654	40.486	22.708	40.666	15.901	22.377	29.486	19.326	41.603	22.393	38.695	25.377
19.978	28.835	28.12	21.299	38.657	40.484	22.712	40.664	15.894	22.375	29.484	19.322	41.598	22.396	38.693	25.377
19.975	28.834	28.106	21.299	38.644	40.481	22.714	40.664	15.883	22.373	29.484	19.322	41.599	22.396	38.69	25.379
19.971	28.831	28.105	21.298	38.615	40.48	22.717	40.663	15.881	22.372	29.485	19.322	41.598	22.397	38.687	25.377
19.972	28.821	28.103	21.295	38.615	40.475	22.719	40.659	15.882	22.372	29.483	19.323	41.598	22.4	38.684	25.377
19.973	28.821	28.104	21.295	38.624	40.476	22.722	40.657	15.889	22.375	29.485	19.326	41.595	22.404	38.684	25.379
19.973	28.818	28.108	21.291	38.616	40.473	22.725	40.654	15.892	22.373	29.483	19.321	41.586	22.403	38.681	25.379
19.974	28.814	28.108	21.289	38.621	40.47	22.726	40.65	15.896	22.374	29.481	19.322	41.581	22.406	38.681	25.381
19.97	28.811	28.106	21.287	38.593	40.467	22.729	40.646	15.892	22.373	29.479	19.32	41.576	22.402	38.675	25.38
19.972	28.808	28.106	21.286	38.588	40.464	22.729	40.643	15.898	22.375	29.477	19.323	41.57	22.404	38.672	25.383
19.971	28.803	28.102	21.284	38.581	40.462	22.73	40.64	15.898	22.373	29.475	19.324	41.566	22.402	38.667	25.382
19.968	28.8	28.101	21.283	38.593	40.46	22.73	40.637	15.895	22.371	29.474	19.322	41.567	22.395	38.667	25.381
19.967	28.8	28.1	21.285	38.582	40.461	22.731	40.637	15.902	22.37	29.475	19.319	41.567	22.393	38.668	25.382
19.964	28.794	28.102	21.281	38.58	40.458	22.731	40.634	15.905	22.368	29.473	19.319	41.561	22.391	38.667	25.379
19.954	28.789	28.091	21.278	38.581	40.453	22.733	40.634	15.897	22.361	29.463	19.313	41.558	22.384	38.663	25.376
19.954	28.785	28.081	21.273	38.587	40.449	22.737	40.63	15.893	22.357	29.456	19.314	41.553	22.386	38.664	25.377
19.962	28.784	28.087	21.274	38.591	40.45	22.742	40.631	15.898	22.359	29.46	19.322	41.555	22.396	38.665	25.382
19.969	28.785	28.092	21.277	38.592	40.452	22.748	40.631	15.903	22.362	29.464	19.329	41.556	22.404	38.666	25.385
19.971	28.784	28.098	21.278	38.592	40.452	22.758	40.63	15.9	22.365	29.465	19.333	41.555	22.408	38.667	25.385
19.972	28.783	28.098	21.278	38.587	40.443	22.765	40.627	15.901	22.368	29.466	19.336	41.551	22.41	38.661	25.384
19.972	28.782	28.094	21.279	38.59	40.442	22.768	40.626	15.901	22.369	29.466	19.337	41.548	22.412	38.661	25.386
19.968	28.781	28.094	21.278	38.577	40.44	22.767	40.624	15.9	22.368	29.462	19.337	41.54	22.412	38.655	25.386
19.965	28.773	28.085	21.277	38.551	40.441	22.771	40.623	15.902	22.369	29.461	19.333	41.539	22.414	38.654	25.386
19.961	28.768	28.082	21.275	38.529	40.435	22.775	40.621	15.905	22.368	29.458	19.327	41.53	22.415	38.648	25.386
19.961	28.763	28.077	21.275	38.535	40.43	22.776	40.619	15.906	22.367	29.451	19.326	41.517	22.409	38.642	25.385
19.958	28.759	28.078	21.271	38.529	40.427	22.777	40.614	15.912	22.367	29.452	19.327	41.513	22.408	38.64	25.386
19.953	28.756	28.076	21.268	38.531	40.42	22.778	40.61	15.913	22.364	29.45	19.322	41.508	22.407	38.638	25.381
19.95	28.752	28.073	21.265	38.52	40.416	22.775	40.607	15.913	22.36	29.448	19.317	41.504	22.402	38.636	25.381
19.947	28.744	28.067	21.26	38.523	40.411	22.776	40.603	15.914	22.36	29.443	19.315	41.493	22.401	38.631	25.38
19.948	28.742	28.069	21.258	38.529	40.41	22.775	40.602	15.916	22.359	29.446	19.318	41.493	22.404	38.629	25.383
19.947	28.732	28.063	21.251	38.51	40.404	22.774	40.594	15.915	22.356	29.443	19.318	41.488	22.401	38.624	25.384
19.942	28.726	28.054	21.243	38.506	40.397	22.772	40.586	15.914	22.348	29.433	19.305	41.478	22.387	38.618	25.38
19.935	28.716	28.041	21.236	38.495	40.39	22.77	40.582	15.904	22.343	29.425	19.303	41.47	22.379	38.612	25.38
19.93	28.71	28.041	21.232	38.493	40.39	22.77	40.577	15.908	22.343	29.426	19.302	41.47	22.372	38.613	25.379
19.929	28.703	28.038	21.23	38.474	40.385	22.767	40.573	15.905	22.343	29.421	19.302	41.471	22.374	38.61	25.379
19.929	28.701	28.04	21.229	38.466	40.381	22.771	40.569	15.906	22.341	29.421	19.301	41.463	22.371	38.606	25.375
19.926	28.695	28.041	21.229	38.467	40.372	22.773	40.565	15.905	22.339	29.42	19.3	41.455	22.372	38.599	25.375
19.92	28.688	28.032	21.226	38.473	40.365	22.775	40.562	15.907	22.336	29.415	19.298	41.453	22.371	38.597	25.377
19.914	28.687	28.033	21.224	38.473	40.363	22.777	40.561	15.907	22.332	29.416	19.297	41.453	22.37	38.594	25.375
19.913	28.686	28.032	21.224	38.473	40.363	22.78	40.557	15.905	22.33	29.414	19.296	41.446	22.37	38.594	25.375
19.914	28.681	28.026	21.218	38.465	40.359	22.781	40.55	15.908	22.329	29.413	19.299	41.439	22.37	38.588	25.375
19.899	28.668	28.011	21.21	38.461	40.353	22.779	40.54	15.891	22.318	29.403	19.294	41.439	22.359	38.579	25.372
19.893	28.665	28.005	21.209	38.453	40.351	22.776	40.538	15.88	22.31	29.392	19.286	41.43	22.352	38.577	25.367
19.89	28.66	27.998	21.203	38.448	40.349	22.779	40.534	15.877	22.302	29.384	19.278	41.423	22.344	38.574	25.365
19.886	28.651	27.991	21.196	38.45	40.346	22.779	40.525	15.877	22.301	29.38	19.277	41.415	22.343	38.568	25.365
19.88	28.645	27.98	21.192	38.452	40.345	22.778	40.519	15.878	22.299	29.38	19.27	41.416	22.334	38.566	25.367
19.875	28.633	27.975	21.187	38.435	40.335	22.777	40.51	15.869	22.295	29.372	19.268	41.409	22.332	38.562	25.366
19.871	28.631	27.971	21.184	38.438	40.331	22.778	40.505	15.875	22.295	29.369	19.27	41.399	22.333	38.557	25.368
19.871	28.628	27.97	21.184	38.441	40.329	22.776	40.502	15.873	22.291	29.37	19.272	41.392	22.333	38.555	25.369
19.871	28.623	27.969	21.179	38.445	40.325	22.778	40.496	15.874	22.291	29.367	19.274	41.385	22.332	38.55	25.37
19.868	28.616	27.968	21.178	38.446	40.318	22.78	40.492	15.873	22.288	29.362	19.272	41.386	22.332	38.551	25.366
19.867	28.613	27.971	21.178	38.44	40.318	22.781	40.49	15.869	22.285	29.361	19.27	41.381	22.333	38.551	25.365
19.869	28.611	27.969	21.179	38.44	40.316	22.785	40.49	15.873	22.283	29.362	19.274	41.381	22.336	38.55	25.365
19.869	28.607	27.971	21.178	38.438	40.315	22.789	40.488	15.872	22.281	29.362	19.275	41.374	22.339	38.542	25.365
19.869	28.605	27.971	21.178	38.416	40.314	22.792	40.486	15.865	22.278	29.36	19.276	41.374	22.339	38.536	25.364
19.867	28.606	27.975	21.18	38.419	40.316	22.796	40.487	15.865	22.275	29.361	19.277	41.374	22.342	38.537	25.364
19.87	28.606	27.986	21.182	38.417	40.316	22.801	40.488	15.873	22.278	29.362	19.283	41.375	22.349	38.537	25.368
19.871	28.606	27.991	21.184	38.42	40.316	22.804	40.488	15.868	22.277	29.358	19.284	41.375	22.351	38.536	25.371
19.873	28.607	27.995	21.186	38.433	40.318	22.81	40.489	15.862	22.279	29.353	19.285	41.369	22.342	38.536	25.364
19.877	28.608	28.003	21.188	38.441	40.319	22.818	40.491	15.869	22.281	29.354	19.29	41.368	22.349	38.536	25.366
19.881	28.609	28.009	21.191	38.453	40.32	22.825	40.491	15.874	22.284	29.357	19.299	41.368	22.36	38.537	25.37
19.885	28.611	28.015	21.194	38.456	40.323	22.838	40.493	15.876	22.286	29.36	19.304	41.369	22.366	38.538	25.372
19.888	28.612	28.019	21.196	38.461	40.325	22.844	40.495	15.874	22.289	29.361	19.306	41.37	22.367	38.539	25.373
19.894	28.614	28.029	21.199	38.463	40.328	22.858	40.498	15.878	22.291	29.366	19.309	41.371	22.371	38.541	25.377
19.898	28.615	28.037	21.202	38.473	40.331	22.866	40.5	15.882	22.293	29.371	19.313	41.372	22.376	38.542	25.38
19.902	28.617	28.045	21.205	38.478	40.333	22.873	40.502	15.886	22.295	29.377	19.318	41.373	22.38	38.543	25.383
19.908	28.62	28.052	21.208	38.483	40.337	22.885	40.505	15.889	22.298	29.382	19.323	41.373	22.387	38.544	25.386
19.913	28.621	28.057	21.211	38.49	40.341	22.896	40.508	15.892	22.3	29.386	19.328	41.374	22.392	38.545	25.389
19.918	28.622	28.062	21.214	38.497	40.343	22.904	40.51	15.895	22.302	29.388	19.332	41.375	22.396	38.546	25.391
19.922	28.624	28.068	21.216	38.501	40.346	22.914	40.513	15.897	22.304	29.391	19.337	41.376	22.402	38.547	25.392
19.927	28.625	28.074	21.22	38.507	40.349	22.923	40.515	15.899	22.307	29.394	19.34	41.377	22.405	38.548	25.394
19.932	28.627	28.084	21.223	38.507	40.355	22.931	40.517	15.905	22.309	29.399	19.346	41.379	22.411	38.549	25.397
19.937	28.629	28.092	21.226	38.516	40.358	22.939	40.519	15.908	22.312	29.403	19.349	41.38	22.418	38.55	25.4
19.941	28.631	28.098	21.229	38.522	40.36	22.946	40.52	15.913	22.315	29.405	19.354	41.38	22.422	38.55	25.403
19.944	28.632	28.102	21.231	38.525	40.359	22.95	40.521	15.915	22.317	29.407	19.357	41.38	22.425	38.551	25.406
19.947	28.632	28.106	21.232	38.529	40.36	22.958	40.521	15.917	22.319	29.408	19.36	41.381	22.427	38.552	25.408
19.948	28.632	28.099	21.231	38.532	40.36	22.962	40.522	15.916	22.319	29.408	19.361	41.381	22.427	38.551	25.409
19.951	28.633	28.102	21.23	38.534	40.358	22.964	40.522	15.92	22.321	29.409	19.366	41.381	22.431	38.551	25.412
19.951	28.627	28.105	21.23	38.547	40.357	22.966	40.521	15.921	22.317	29.409	19.362	41.379	22.432	38.549	25.413
19.954	28.628	28.109	21.23	38.552	40.357	22.971	40.52	15.928	22.32	29.41	19.367	41.38	22.437	38.548	25.419
19.951	28.625	28.109	21.227	38.557	40.353	22.972	40.519	15.929	22.318	29.406	19.363	41.373	22.436	38.544	25.421
19.949	28.622	28.11	21.225	38.564	40.349	22.972	40.516	15.921	22.317	29.403	19.357	41.365	22.435	38.538	25.421
19.945	28.62	28.109	21.224	38.554	40.348	22.973	40.514	15.921	22.314	29.403	19.357	41.364	22.429	38.537	25.421
19.943	28.62	28.112	21.223	38.555	40.342	22.972	40.514	15.921	22.314	29.402	19.357	41.364	22.426	38.534	25.419
19.937	28.619	28.11	21.221	38.549	40.342	22.975	40.511	15.912	22.311	29.401	19.353	41.362	22.424	38.531	25.42
19.935	28.62	28.108	21.222	38.537	40.338	22.976	40.51	15.91	22.31	29.402	19.349	41.355	22.418	38.53	25.421
19.936	28.617	28.103	21.22	38.54	40.335	22.978	40.506	15.915	22.312	29.403	19.352	41.351	22.419	38.526	25.425
19.934	28.612	28.098	21.22	38.536	40.335	22.981	40.501	15.919	22.31	29.398	19.353	41.349	22.416	38.525	25.428
19.93	28.612	28.096	21.218	38.538	40.333	22.981	40.497	15.91	22.309	29.392	19.349	41.35	22.413	38.521	25.428
19.931	28.611	28.09	21.217	38.528	40.33	22.985	40.498	15.907	22.307	29.391	19.347	41.342	22.414	38.516	25.43
19.931	28.598	28.084	21.213	38.53	40.32	22.99	40.497	15.9	22.307	29.39	19.344	41.33	22.413	38.516	25.43
19.93	28.595	28.079	21.209	38.506	40.313	22.992	40.491	15.902	22.305	29.385	19.344	41.325	22.409	38.513	25.43
19.927	28.589	28.079	21.206	38.505	40.307	22.996	40.484	15.89	22.303	29.382	19.335	41.321	22.403	38.509	25.427
19.92	28.586	28.069	21.2	38.498	40.304	22.993	40.48	15.891	22.301	29.38	19.332	41.317	22.396	38.508	25.424
19.916	28.582	28.069	21.196	38.497	40.301	22.992	40.476	15.893	22.299	29.379	19.331	41.315	22.392	38.504	25.424
19.916	28.578	28.068	21.194	38.5	40.297	22.995	40.471	15.892	22.299	29.376	19.33	41.307	22.392	38.502	25.423
19.917	28.575	28.063	21.192	38.488	40.293	22.997	40.47	15.894	22.297	29.374	19.328	41.301	22.392	38.496	25.425
19.915	28.572	28.059	21.19	38.488	40.293	22.999	40.466	15.889	22.297	29.372	19.325	41.301	22.387	38.494	25.427
19.915	28.569	28.054	21.189	38.489	40.288	22.998	40.459	15.887	22.297	29.363	19.328	41.297	22.388	38.489	25.426
19.914	28.565	28.054	21.188	38.484	40.287	23.003	40.455	15.891	22.297	29.362	19.33	41.292	22.396	38.482	25.426
19.904	28.556	28.046	21.179	38.469	40.282	23.001	40.449	15.883	22.287	29.359	19.321	41.285	22.382	38.479	25.421
19.902	28.546	28.035	21.174	38.475	40.273	23.004	40.444	15.871	22.284	29.352	19.316	41.278	22.375	38.478	25.417
19.895	28.54	28.014	21.168	38.472	40.266	23.005	40.439	15.868	22.271	29.348	19.311	41.269	22.371	38.471	25.415
19.895	28.536	28.006	21.166	38.453	40.262	23.006	40.435	15.865	22.272	29.345	19.31	41.265	22.37	38.469	25.413
19.897	28.531	28.009	21.164	38.445	40.26	23.007	40.426	15.873	22.273	29.341	19.312	41.259	22.372	38.458	25.414
19.897	28.531	28.006	21.163	38.435	40.258	23.007	40.423	15.871	22.272	29.333	19.313	41.255	22.367	38.456	25.415
19.893	28.527	27.999	21.161	38.43	40.255	23.006	40.416	15.864	22.27	29.328	19.311	41.243	22.366	38.45	25.412
19.893	28.524	28	21.159	38.433	40.254	23.006	40.412	15.865	22.269	29.329	19.309	41.24	22.363	38.448	25.412
19.887	28.516	27.99	21.155	38.426	40.248	23.005	40.404	15.854	22.261	29.318	19.303	41.228	22.352	38.438	25.409
19.881	28.514	27.984	21.151	38.428	40.245	23.005	40.4	15.854	22.256	29.313	19.299	41.219	22.348	38.434	25.41
19.88	28.508	27.976	21.15	38.413	40.242	23.006	40.395	15.852	22.258	29.303	19.3	41.219	22.35	38.431	25.412
19.878	28.502	27.96	21.147	38.423	40.239	23.006	40.386	15.857	22.255	29.303	19.302	41.214	22.353	38.429	25.412
19.877	28.5	27.961	21.146	38.408	40.237	23.008	40.384	15.861	22.252	29.3	19.301	41.204	22.343	38.423	25.413
19.876	28.497	27.959	21.143	38.415	40.234	23.008	40.382	15.861	22.249	29.3	19.303	41.197	22.344	38.42	25.412
19.873	28.488	27.959	21.139	38.413	40.227	23.008	40.375	15.858	22.244	29.298	19.301	41.193	22.34	38.417	25.412
19.858	28.485	27.954	21.138	38.389	40.225	23.01	40.369	15.843	22.236	29.29	19.295	41.193	22.339	38.415	25.405
19.85	28.481	27.947	21.136	38.383	40.219	23.009	40.364	15.836	22.23	29.286	19.291	41.19	22.334	38.412	25.406
19.839	28.476	27.935	21.133	38.365	40.215	23.007	40.358	15.828	22.219	29.277	19.284	41.183	22.321	38.408	25.404
19.83	28.471	27.915	21.124	38.365	40.211	23.004	40.349	15.813	22.213	29.27	19.273	41.178	22.316	38.402	25.4
19.818	28.464	27.91	21.118	38.35	40.208	23	40.344	15.811	22.205	29.268	19.264	41.173	22.312	38.398	25.398
19.812	28.457	27.906	21.115	38.355	40.202	23.001	40.335	15.81	22.2	29.265	19.258	41.164	22.307	38.398	25.396
19.801	28.452	27.888	21.113	38.356	40.2	23	40.331	15.795	22.191	29.259	19.247	41.164	22.301	38.39	25.393
19.795	28.445	27.885	21.106	38.345	40.194	22.996	40.324	15.786	22.187	29.251	19.246	41.156	22.296	38.385	25.39
19.788	28.442	27.881	21.103	38.339	40.193	22.994	40.32	15.782	22.182	29.247	19.242	41.148	22.291	38.383	25.391
19.784	28.437	27.869	21.1	38.333	40.183	22.992	40.311	15.781	22.18	29.242	19.241	41.141	22.289	38.377	25.391
19.778	28.435	27.863	21.096	38.328	40.18	22.989	40.306	15.777	22.176	29.241	19.24	41.141	22.291	38.369	25.393
19.774	28.432	27.852	21.091	38.303	40.173	22.986	40.302	15.776	22.174	29.237	19.242	41.139	22.294	38.364	25.392
19.773	28.427	27.848	21.09	38.295	40.172	22.985	40.3	15.774	22.174	29.238	19.245	41.135	22.298	38.363	25.394
19.772	28.421	27.847	21.087	38.294	40.171	22.987	40.298	15.773	22.173	29.237	19.244	41.133	22.298	38.362	25.395
19.772	28.416	27.845	21.089	38.298	40.163	22.989	40.295	15.774	22.17	29.235	19.244	41.129	22.301	38.361	25.394
19.769	28.407	27.836	21.081	38.288	40.156	22.988	40.285	15.764	22.168	29.227	19.243	41.122	22.297	38.354	25.393
19.773	28.4	27.833	21.077	38.281	40.156	22.988	40.283	15.758	22.168	29.226	19.245	41.117	22.295	38.352	25.39
19.77	28.388	27.828	21.072	38.262	40.149	22.99	40.275	15.749	22.167	29.215	19.242	41.11	22.293	38.345	25.389
19.758	28.379	27.814	21.064	38.241	40.143	22.989	40.267	15.743	22.156	29.208	19.233	41.103	22.282	38.339	25.385
19.755	28.376	27.805	21.061	38.24	40.143	22.989	40.264	15.739	22.151	29.208	19.225	41.1	22.275	38.336	25.383
19.746	28.371	27.8	21.056	38.223	40.138	22.989	40.26	15.735	22.145	29.204	19.221	41.09	22.27	38.327	25.381
19.741	28.367	27.797	21.053	38.216	40.137	22.986	40.254	15.733	22.139	29.202	19.215	41.085	22.261	38.328	25.38
19.744	28.366	27.799	21.053	38.225	40.133	22.988	40.248	15.734	22.14	29.199	19.215	41.074	22.26	38.324	25.382
19.744	28.362	27.796	21.051	38.231	40.132	22.985	40.246	15.733	22.14	29.194	19.217	41.065	22.261	38.316	25.385
19.741	28.351	27.79	21.046	38.215	40.126	22.979	40.237	15.729	22.136	29.19	19.216	41.065	22.257	38.313	25.382
19.731	28.345	27.778	21.038	38.198	40.118	22.976	40.228	15.722	22.127	29.182	19.209	41.055	22.249	38.304	25.378
19.728	28.342	27.769	21.032	38.191	40.114	22.97	40.224	15.719	22.123	29.179	19.205	41.046	22.245	38.296	25.375
19.721	28.332	27.763	21.026	38.179	40.108	22.972	40.212	15.706	22.113	29.173	19.203	41.046	22.241	38.289	25.371
19.722	28.327	27.755	21.023	38.171	40.104	22.973	40.209	15.71	22.113	29.167	19.203	41.04	22.242	38.285	25.373
19.72	28.32	27.746	21.017	38.161	40.098	22.969	40.204	15.713	22.109	29.163	19.201	41.036	22.243	38.277	25.373
19.723	28.319	27.748	21.015	38.169	40.097	22.969	40.202	15.713	22.107	29.165	19.204	41.029	22.246	38.273	25.374
19.724	28.317	27.741	21.014	38.165	40.096	22.966	40.202	15.709	22.105	29.164	19.202	41.027	22.246	38.268	25.374
19.709	28.307	27.734	21.008	38.164	40.09	22.96	40.193	15.703	22.099	29.158	19.195	41.027	22.235	38.258	25.37
19.699	28.3	27.723	21.002	38.142	40.083	22.958	40.188	15.695	22.089	29.151	19.186	41.018	22.226	38.251	25.363
19.689	28.292	27.709	20.994	38.124	40.082	22.953	40.185	15.68	22.081	29.14	19.177	41.01	22.212	38.241	25.361
19.68	28.286	27.703	20.988	38.102	40.076	22.952	40.177	15.661	22.072	29.137	19.168	41.01	22.204	38.235	25.356
19.676	28.282	27.697	20.987	38.098	40.073	22.952	40.171	15.658	22.067	29.127	19.164	41.002	22.199	38.229	25.354
19.671	28.281	27.684	20.986	38.086	40.067	22.951	40.165	15.654	22.063	29.123	19.159	40.997	22.192	38.225	25.353
19.668	28.277	27.68	20.98	38.082	40.06	22.948	40.157	15.648	22.055	29.115	19.152	40.989	22.19	38.22	25.352
19.669	28.273	27.673	20.976	38.078	40.056	22.946	40.154	15.654	22.054	29.112	19.153	40.984	22.192	38.217	25.355
19.667	28.27	27.667	20.972	38.076	40.053	22.943	40.147	15.656	22.054	29.109	19.152	40.975	22.192	38.216	25.357
19.664	28.264	27.662	20.971	38.067	40.049	22.946	40.141	15.65	22.051	29.106	19.152	40.969	22.192	38.21	25.357
19.662	28.257	27.657	20.968	38.063	40.043	22.949	40.138	15.65	22.049	29.1	19.152	40.965	22.188	38.206	25.354
19.658	28.255	27.656	20.969	38.06	40.042	22.953	40.138	15.649	22.048	29.094	19.151	40.957	22.187	38.198	25.353
19.66	28.253	27.655	20.969	38.065	40.044	22.957	40.138	15.641	22.043	29.09	19.151	40.952	22.18	38.195	25.351
19.658	28.253	27.659	20.972	38.066	40.045	22.961	40.139	15.641	22.042	29.091	19.154	40.952	22.186	38.196	25.35
19.661	28.254	27.668	20.974	38.067	40.046	22.966	40.139	15.647	22.043	29.093	19.157	40.953	22.188	38.192	25.353
19.665	28.254	27.676	20.976	38.068	40.047	22.973	40.14	15.647	22.045	29.095	19.163	40.953	22.193	38.194	25.357
19.669	28.255	27.682	20.978	38.071	40.048	22.978	40.142	15.648	22.046	29.097	19.17	40.953	22.198	38.195	25.361
19.672	28.257	27.687	20.98	38.074	40.049	22.985	40.143	15.643	22.046	29.093	19.172	40.954	22.203	38.195	25.358
19.673	28.257	27.691	20.982	38.079	40.05	22.991	40.144	15.644	22.045	29.086	19.172	40.943	22.202	38.195	25.358
19.676	28.258	27.696	20.985	38.082	40.052	23	40.145	15.646	22.047	29.089	19.177	40.944	22.208	38.196	25.36
19.679	28.259	27.7	20.988	38.083	40.054	23.008	40.146	15.649	22.05	29.093	19.178	40.944	22.209	38.197	25.363
19.685	28.26	27.709	20.991	38.097	40.056	23.017	40.148	15.656	22.053	29.098	19.187	40.946	22.217	38.198	25.368
19.687	28.257	27.713	20.992	38.101	40.054	23.021	40.148	15.661	22.055	29.1	19.191	40.944	22.221	38.195	25.37
19.691	28.258	27.718	20.994	38.106	40.056	23.028	40.149	15.667	22.056	29.106	19.194	40.945	22.225	38.196	25.372
19.693	28.259	27.721	20.995	38.106	40.056	23.033	40.15	15.668	22.058	29.103	19.195	40.945	22.226	38.196	25.374
19.695	28.252	27.722	20.99	38.108	40.056	23.036	40.15	15.67	22.06	29.104	19.198	40.946	22.228	38.197	25.374
19.698	28.252	27.724	20.991	38.11	40.056	23.038	40.145	15.671	22.062	29.105	19.201	40.946	22.231	38.198	25.377
19.701	28.252	27.726	20.991	38.113	40.056	23.04	40.146	15.676	22.064	29.103	19.203	40.946	22.236	38.196	25.379
19.704	28.251	27.728	20.991	38.114	40.053	23.045	40.142	15.676	22.067	29.104	19.205	40.945	22.24	38.195	25.38
19.707	28.251	27.73	20.992	38.118	40.053	23.046	40.142	15.683	22.068	29.106	19.208	40.943	22.242	38.19	25.383
19.707	28.252	27.732	20.993	38.115	40.054	23.05	40.143	15.688	22.067	29.105	19.205	40.942	22.24	38.191	25.385
19.707	28.249	27.734	20.992	38.117	40.053	23.051	40.14	15.686	22.068	29.104	19.207	40.938	22.243	38.187	25.385
19.708	28.242	27.726	20.986	38.12	40.049	23.051	40.134	15.685	22.067	29.099	19.209	40.938	22.244	38.184	25.387
19.709	28.239	27.722	20.984	38.114	40.045	23.049	40.131	15.684	22.065	29.092	19.206	40.931	22.239	38.178	25.385
19.709	28.233	27.717	20.983	38.108	40.042	23.051	40.13	15.683	22.062	29.082	19.205	40.928	22.24	38.173	25.387
19.708	28.231	27.719	20.976	38.111	40.04	23.054	40.127	15.687	22.063	29.078	19.206	40.923	22.241	38.168	25.388
19.71	28.226	27.725	20.975	38.115	40.034	23.056	40.123	15.692	22.062	29.08	19.209	40.924	22.244	38.167	25.39
19.708	28.22	27.72	20.97	38.097	40.031	23.052	40.118	15.682	22.06	29.075	19.208	40.915	22.239	38.161	25.387
19.703	28.22	27.71	20.964	38.078	40.031	23.049	40.113	15.668	22.054	29.066	19.199	40.909	22.232	38.151	25.383
19.701	28.215	27.697	20.962	38.071	40.031	23.052	40.111	15.667	22.051	29.064	19.197	40.909	22.233	38.152	25.384
19.701	28.215	27.7	20.963	38.075	40.032	23.055	40.111	15.663	22.046	29.062	19.19	40.909	22.23	38.152	25.384
19.699	28.203	27.696	20.959	38.062	40.028	23.057	40.11	15.658	22.045	29.059	19.186	40.898	22.225	38.15	25.38
19.683	28.192	27.678	20.958	38.063	40.029	23.06	40.109	15.651	22.037	29.059	19.178	40.89	22.216	38.15	25.376
19.681	28.189	27.674	20.959	38.049	40.026	23.064	40.104	15.64	22.034	29.057	19.177	40.887	22.216	38.15	25.372
19.676	28.19	27.676	20.961	38.054	40.027	23.068	40.104	15.645	22.03	29.061	19.171	40.888	22.211	38.148	25.374
19.672	28.184	27.665	20.96	38.041	40.025	23.071	40.1	15.646	22.024	29.059	19.168	40.881	22.21	38.144	25.371
19.667	28.179	27.657	20.957	38.038	40.022	23.071	40.095	15.636	22.016	29.057	19.162	40.877	22.212	38.139	25.369
19.665	28.179	27.647	20.957	38.039	40.022	23.071	40.094	15.613	22.011	29.05	19.16	40.872	22.205	38.138	25.368
19.663	28.175	27.643	20.957	38.021	40.021	23.074	40.095	15.597	22.006	29.046	19.155	40.866	22.197	38.132	25.366
19.658	28.163	27.643	20.95	38.023	40.016	23.075	40.09	15.584	22.002	29.044	19.152	40.866	22.196	38.122	25.364
19.66	28.158	27.639	20.948	38.023	40.011	23.078	40.086	15.59	22.005	29.036	19.153	40.862	22.197	38.117	25.365
19.659	28.156	27.638	20.948	38.02	40.01	23.079	40.083	15.591	22	29.033	19.15	40.857	22.195	38.111	25.364
19.654	28.156	27.63	20.949	38.018	40.011	23.081	40.082	15.587	21.994	29.03	19.149	40.854	22.196	38.106	25.363
19.651	28.152	27.631	20.949	38.013	40.006	23.08	40.082	15.589	21.993	29.031	19.148	40.851	22.195	38.106	25.364
19.651	28.151	27.633	20.948	38.013	40.008	23.079	40.077	15.586	21.986	29.032	19.147	40.847	22.189	38.102	25.365
19.639	28.144	27.622	20.941	38	40.005	23.081	40.072	15.579	21.981	29.028	19.146	40.838	22.187	38.093	25.363
19.627	28.136	27.617	20.934	37.977	39.999	23.079	40.064	15.572	21.972	29.02	19.137	40.829	22.178	38.089	25.361
19.625	28.134	27.604	20.933	37.959	39.997	23.079	40.062	15.572	21.97	29.022	19.135	40.83	22.172	38.09	25.361
19.627	28.129	27.606	20.931	37.94	39.993	23.079	40.06	15.575	21.969	29.018	19.134	40.821	22.172	38.09	25.362
19.617	28.125	27.597	20.928	37.921	39.991	23.08	40.058	15.568	21.964	29.012	19.13	40.814	22.162	38.084	25.36
19.615	28.122	27.596	20.926	37.924	39.986	23.08	40.054	15.57	21.965	29.013	19.135	40.809	22.165	38.079	25.362
19.608	28.114	27.589	20.922	37.917	39.981	23.079	40.05	15.562	21.959	29.01	19.134	40.802	22.166	38.074	25.36
19.605	28.11	27.586	20.919	37.903	39.98	23.081	40.046	15.561	21.957	29.011	19.134	40.797	22.165	38.073	25.362
19.596	28.107	27.576	20.918	37.883	39.973	23.083	40.041	15.561	21.946	29.009	19.129	40.797	22.162	38.066	25.361
19.583	28.102	27.567	20.912	37.884	39.968	23.083	40.035	15.556	21.936	29.005	19.116	40.789	22.155	38.059	25.358
19.577	28.097	27.563	20.911	37.876	39.967	23.083	40.031	15.555	21.929	29.003	19.115	40.785	22.154	38.054	25.358
19.578	28.092	27.56	20.91	37.867	39.961	23.083	40.024	15.555	21.928	29.001	19.112	40.774	22.158	38.047	25.36
19.574	28.085	27.553	20.905	37.868	39.955	23.081	40.02	15.554	21.926	28.996	19.111	40.77	22.156	38.041	25.358
19.571	28.078	27.553	20.9	37.84	39.945	23.08	40.011	15.552	21.923	28.984	19.109	40.77	22.157	38.035	25.358
19.571	28.073	27.548	20.897	37.825	39.941	23.082	40.005	15.545	21.924	28.981	19.111	40.763	22.156	38.029	25.358
19.566	28.068	27.544	20.894	37.81	39.937	23.08	39.999	15.545	21.922	28.982	19.112	40.764	22.156	38.025	25.356
19.564	28.064	27.546	20.891	37.806	39.931	23.082	39.996	15.55	21.923	28.983	19.116	40.759	22.16	38.024	25.359
19.562	28.056	27.539	20.888	37.808	39.926	23.08	39.995	15.541	21.919	28.978	19.113	40.749	22.156	38.018	25.358
19.554	28.044	27.527	20.879	37.806	39.92	23.081	39.987	15.507	21.913	28.968	19.103	40.742	22.142	38.017	25.352
19.543	28.033	27.515	20.869	37.791	39.913	23.079	39.979	15.498	21.909	28.959	19.093	40.743	22.135	38.014	25.347
19.535	28.031	27.512	20.867	37.786	39.91	23.081	39.976	15.493	21.901	28.957	19.086	40.738	22.123	38.012	25.343
19.529	28.024	27.507	20.862	37.79	39.904	23.081	39.969	15.488	21.897	28.95	19.084	40.728	22.118	38.009	25.342
19.522	28.018	27.496	20.858	37.761	39.895	23.085	39.966	15.473	21.889	28.944	19.074	40.728	22.109	38.002	25.337
19.515	28.014	27.495	20.856	37.74	39.889	23.084	39.961	15.47	21.882	28.938	19.069	40.723	22.106	37.997	25.335
19.505	28.008	27.478	20.85	37.734	39.884	23.083	39.954	15.455	21.877	28.93	19.056	40.718	22.097	37.99	25.33
19.499	28.002	27.475	20.847	37.723	39.881	23.081	39.948	15.453	21.872	28.92	19.051	40.712	22.089	37.984	25.329
19.491	28	27.47	20.846	37.707	39.882	23.08	39.945	15.453	21.864	28.919	19.043	40.7	22.084	37.979	25.33
19.49	27.997	27.464	20.841	37.699	39.879	23.08	39.942	15.455	21.86	28.916	19.045	40.697	22.084	37.973	25.33
19.489	27.993	27.464	20.837	37.696	39.876	23.08	39.939	15.457	21.86	28.918	19.043	40.693	22.084	37.969	25.331
[truncated: 41,201 more rows]
