# Supplementary material for: Global sleep homeostasis reflects temporally and spatially integrated local cortical neuronal activity
Source: eLife. 2020 Jul 2;9:e54148. doi: 10.7554/eLife.54148 (PMC7332296; doi:10.7554/eLife.54148)
Supplement: Figure 5—source data 1. [file elife-54148-fig5-data1.zip › Figure 5/Model Process S/Process-S-FR-Model-Off-Mouse-3.csv]

LFP 1	LFP 2	LFP 3	LFP 4	LFP 6	LFP 7	LFP 8	LFP 9	LFP 10	LFP 11
40.419	56.075	64.488	57.902	42.374	45.126	41.69	46.983	27.911	54.971
40.419	56.073	64.458	57.896	42.375	45.122	41.692	46.982	27.921	54.967
40.415	56.071	64.435	57.891	42.378	45.125	41.693	46.982	27.927	54.971
40.416	56.068	64.416	57.886	42.382	45.125	41.693	46.983	27.933	54.969
40.411	56.064	64.416	57.879	42.383	45.127	41.696	46.98	27.943	54.965
40.411	56.059	64.397	57.877	42.383	45.125	41.695	46.977	27.948	54.969
40.412	56.059	64.355	57.875	42.384	45.123	41.696	46.975	27.961	54.969
40.409	56.055	64.333	57.866	42.387	45.124	41.697	46.976	27.963	54.968
40.41	56.051	64.311	57.863	42.389	45.123	41.695	46.971	27.97	54.965
40.403	56.045	64.278	57.85	42.388	45.12	41.693	46.962	27.97	54.956
40.41	56.043	64.256	57.848	42.388	45.121	41.695	46.959	27.974	54.96
40.407	56.044	64.231	57.848	42.396	45.122	41.702	46.958	27.992	54.96
40.399	56.041	64.198	57.841	42.402	45.125	41.71	46.957	28.004	54.961
40.393	56.037	64.177	57.831	42.405	45.118	41.705	46.955	28.012	54.953
40.385	56.035	64.17	57.828	42.411	45.118	41.709	46.952	28.024	54.953
40.386	56.035	64.157	57.831	42.417	45.12	41.714	46.952	28.043	54.956
40.386	56.036	64.137	57.83	42.422	45.122	41.717	46.953	28.061	54.959
40.376	56.038	64.139	57.832	42.425	45.124	41.725	46.953	28.081	54.961
40.366	56.036	64.118	57.825	42.427	45.123	41.735	46.949	28.096	54.955
40.364	56.035	64.099	57.827	42.431	45.127	41.738	46.949	28.12	54.952
40.36	56.032	64.07	57.817	42.434	45.125	41.743	46.947	28.132	54.947
40.357	56.027	64.061	57.811	42.435	45.12	41.747	46.94	28.129	54.938
40.356	56.024	64.049	57.809	42.437	45.122	41.753	46.939	28.138	54.937
40.356	56.021	64.036	57.801	42.428	45.116	41.76	46.934	28.151	54.932
40.353	56.011	64.011	57.793	42.418	45.114	41.763	46.933	28.166	54.926
40.347	56.012	63.995	57.789	42.416	45.107	41.763	46.926	28.175	54.925
40.342	56.006	63.995	57.788	42.418	45.103	41.766	46.924	28.181	54.921
40.338	56.005	63.996	57.783	42.414	45.1	41.768	46.924	28.191	54.917
40.336	56.004	63.963	57.785	42.417	45.102	41.773	46.922	28.208	54.92
40.336	56.005	63.963	57.78	42.42	45.103	41.774	46.922	28.221	54.923
40.337	56.004	63.959	57.781	42.421	45.104	41.778	46.922	28.226	54.925
40.33	56.002	63.926	57.775	42.418	45.104	41.778	46.918	28.238	54.918
40.328	55.995	63.903	57.768	42.419	45.103	41.784	46.914	28.246	54.913
40.325	55.995	63.877	57.771	42.423	45.102	41.785	46.914	28.262	54.915
40.326	55.994	63.862	57.763	42.426	45.102	41.788	46.909	28.261	54.913
40.322	55.996	63.825	57.756	42.429	45.104	41.791	46.908	28.273	54.917
40.324	55.997	63.826	57.757	42.432	45.106	41.794	46.908	28.286	54.919
40.324	55.994	63.813	57.748	42.435	45.109	41.798	46.905	28.29	54.914
40.324	55.995	63.814	57.745	42.438	45.111	41.801	46.905	28.304	54.916
40.324	55.992	63.814	57.744	42.442	45.113	41.799	46.898	28.316	54.914
40.324	55.992	63.816	57.738	42.445	45.114	41.8	46.898	28.331	54.912
40.322	55.99	63.784	57.733	42.445	45.113	41.803	46.892	28.34	54.911
40.321	55.992	63.774	57.734	42.449	45.116	41.805	46.891	28.353	54.914
40.314	55.99	63.753	57.728	42.456	45.118	41.813	46.888	28.367	54.917
40.307	55.988	63.728	57.721	42.46	45.121	41.817	46.884	28.387	54.921
40.3	55.987	63.719	57.719	42.459	45.122	41.818	46.881	28.388	54.918
40.3	55.98	63.71	57.711	42.448	45.112	41.813	46.874	28.377	54.913
40.291	55.973	63.689	57.703	42.445	45.107	41.817	46.868	28.367	54.903
40.283	55.965	63.665	57.692	42.43	45.098	41.813	46.863	28.359	54.894
40.274	55.957	63.623	57.686	42.426	45.089	41.816	46.852	28.352	54.883
40.274	55.951	63.599	57.678	42.416	45.08	41.802	46.842	28.345	54.873
40.274	55.949	63.599	57.676	42.41	45.07	41.797	46.836	28.338	54.868
40.272	55.94	63.585	57.668	42.403	45.063	41.79	46.827	28.33	54.864
40.272	55.932	63.562	57.661	42.404	45.058	41.783	46.822	28.347	54.864
40.273	55.925	63.563	57.659	42.406	45.057	41.781	46.819	28.341	54.861
40.273	55.916	63.529	57.65	42.401	45.054	41.775	46.813	28.343	54.86
40.273	55.908	63.516	57.639	42.393	45.049	41.77	46.808	28.334	54.854
40.273	55.904	63.485	57.63	42.375	45.034	41.764	46.8	28.323	54.835
40.271	55.898	63.446	57.623	42.367	45.024	41.763	46.795	28.325	54.832
40.267	55.891	63.43	57.62	42.358	45.016	41.762	46.788	28.324	54.814
40.266	55.88	63.4	57.61	42.346	45.005	41.751	46.783	28.306	54.795
40.255	55.874	63.366	57.604	42.331	44.994	41.743	46.778	28.295	54.781
40.251	55.868	63.34	57.602	42.318	44.987	41.738	46.763	28.287	54.765
40.252	55.86	63.316	57.592	42.298	44.972	41.731	46.752	28.273	54.757
40.242	55.852	63.294	57.585	42.287	44.959	41.724	46.738	28.262	54.744
40.238	55.842	63.27	57.582	42.269	44.938	41.711	46.728	28.25	54.733
40.229	55.836	63.24	57.578	42.246	44.92	41.701	46.721	28.236	54.722
40.229	55.832	63.218	57.573	42.233	44.914	41.7	46.715	28.224	54.717
40.227	55.821	63.187	57.562	42.212	44.898	41.691	46.708	28.216	54.715
40.216	55.811	63.148	57.553	42.198	44.887	41.683	46.694	28.203	54.706
40.206	55.803	63.128	57.542	42.177	44.871	41.679	46.691	28.197	54.696
40.203	55.797	63.094	57.534	42.169	44.858	41.675	46.682	28.19	54.697
40.201	55.792	63.067	57.526	42.158	44.847	41.67	46.67	28.171	54.697
40.196	55.785	63.035	57.518	42.149	44.839	41.667	46.66	28.171	54.681
40.188	55.783	63.008	57.51	42.136	44.832	41.662	46.654	28.166	54.672
40.178	55.774	62.979	57.5	42.118	44.819	41.653	46.645	28.166	54.655
40.171	55.768	62.951	57.501	42.104	44.8	41.643	46.637	28.139	54.642
40.171	55.759	62.913	57.492	42.084	44.786	41.632	46.627	28.13	54.636
40.167	55.753	62.9	57.485	42.069	44.765	41.631	46.616	28.126	54.624
40.158	55.753	62.888	57.477	42.057	44.749	41.624	46.6	28.114	54.612
40.149	55.749	62.847	57.467	42.048	44.737	41.619	46.59	28.114	54.61
40.149	55.742	62.814	57.459	42.03	44.719	41.608	46.581	28.113	54.593
40.142	55.738	62.798	57.457	42.02	44.712	41.607	46.573	28.116	54.583
40.142	55.734	62.767	57.451	42.009	44.689	41.598	46.565	28.112	54.569
40.135	55.732	62.737	57.449	41.993	44.673	41.585	46.553	28.093	54.555
40.13	55.723	62.693	57.449	41.976	44.656	41.575	46.541	28.078	54.543
40.126	55.713	62.67	57.436	41.959	44.639	41.562	46.53	28.072	54.529
40.121	55.709	62.653	57.437	41.945	44.63	41.557	46.522	28.07	54.512
40.114	55.701	62.632	57.431	41.933	44.623	41.55	46.518	28.062	54.498
40.105	55.695	62.615	57.428	41.924	44.609	41.537	46.515	28.041	54.482
40.095	55.688	62.58	57.418	41.903	44.595	41.531	46.505	28.022	54.478
40.085	55.682	62.556	57.412	41.893	44.586	41.524	46.5	28.019	54.468
40.077	55.677	62.53	57.408	41.88	44.572	41.516	46.491	28.011	54.462
40.076	55.672	62.515	57.4	41.87	44.565	41.513	46.486	28.015	54.45
40.069	55.667	62.505	57.4	41.858	44.555	41.51	46.478	28.019	54.439
40.06	55.661	62.477	57.393	41.84	44.547	41.5	46.474	28.001	54.43
40.051	55.659	62.454	57.382	41.829	44.537	41.489	46.463	27.991	54.412
40.043	55.651	62.432	57.379	41.818	44.531	41.482	46.456	27.993	54.409
40.044	55.647	62.394	57.373	41.809	44.525	41.47	46.446	27.995	54.404
40.038	55.645	62.36	57.362	41.794	44.507	41.461	46.43	27.975	54.397
40.03	55.642	62.338	57.362	41.786	44.493	41.454	46.42	27.977	54.392
40.027	55.643	62.319	57.36	41.786	44.49	41.451	46.406	27.982	54.391
40.027	55.638	62.298	57.356	41.784	44.488	41.449	46.397	27.983	54.384
40.027	55.632	62.283	57.342	41.773	44.475	41.442	46.389	27.981	54.378
40.016	55.63	62.246	57.341	41.762	44.462	41.434	46.38	27.977	54.368
40.012	55.62	62.211	57.328	41.752	44.441	41.425	46.37	27.959	54.351
40.012	55.616	62.182	57.318	41.735	44.429	41.415	46.362	27.946	54.345
40.011	55.611	62.155	57.311	41.723	44.418	41.4	46.353	27.945	54.336
40.005	55.602	62.135	57.305	41.708	44.407	41.393	46.343	27.942	54.33
40.004	55.598	62.103	57.297	41.7	44.397	41.389	46.336	27.928	54.315
39.995	55.591	62.074	57.297	41.691	44.39	41.381	46.331	27.928	54.304
39.993	55.584	62.074	57.288	41.672	44.376	41.377	46.317	27.931	54.292
39.99	55.579	62.063	57.284	41.662	44.365	41.372	46.307	27.917	54.284
39.985	55.575	62.041	57.276	41.646	44.349	41.364	46.291	27.907	54.272
39.976	55.566	62.013	57.277	41.636	44.339	41.352	46.284	27.902	54.266
39.965	55.556	61.982	57.266	41.627	44.332	41.343	46.28	27.892	54.26
39.962	55.546	61.953	57.256	41.619	44.318	41.334	46.268	27.869	54.246
39.954	55.541	61.938	57.247	41.6	44.302	41.323	46.252	27.853	54.231
39.954	55.538	61.897	57.242	41.587	44.294	41.312	46.244	27.862	54.23
39.95	55.528	61.885	57.23	41.572	44.28	41.306	46.235	27.849	54.213
39.943	55.527	61.859	57.222	41.559	44.269	41.306	46.229	27.849	54.202
39.943	55.524	61.847	57.216	41.543	44.261	41.296	46.222	27.838	54.191
39.942	55.521	61.826	57.213	41.538	44.252	41.289	46.212	27.82	54.189
39.936	55.515	61.808	57.204	41.529	44.238	41.286	46.207	27.814	54.183
39.928	55.515	61.799	57.197	41.525	44.239	41.273	46.204	27.816	54.177
39.922	55.513	61.774	57.191	41.515	44.229	41.269	46.195	27.812	54.163
39.922	55.509	61.76	57.187	41.506	44.222	41.26	46.191	27.799	54.158
39.922	55.503	61.728	57.177	41.49	44.205	41.25	46.182	27.785	54.151
39.92	55.502	61.69	57.171	41.471	44.189	41.242	46.171	27.767	54.149
39.916	55.497	61.652	57.164	41.461	44.172	41.238	46.16	27.776	54.135
39.908	55.491	61.63	57.154	41.446	44.161	41.236	46.147	27.773	54.129
39.9	55.49	61.62	57.153	41.429	44.15	41.233	46.145	27.776	54.125
39.9	55.49	61.603	57.145	41.415	44.14	41.231	46.138	27.777	54.115
39.895	55.488	61.588	57.138	41.403	44.13	41.22	46.127	27.763	54.103
39.893	55.486	61.571	57.139	41.4	44.129	41.219	46.121	27.764	54.09
39.893	55.487	61.561	57.14	41.401	44.13	41.218	46.118	27.762	54.091
39.893	55.483	61.547	57.14	41.4	44.129	41.213	46.116	27.762	54.09
39.886	55.473	61.523	57.132	41.396	44.128	41.206	46.109	27.754	54.076
39.874	55.471	61.522	57.125	41.392	44.128	41.202	46.106	27.75	54.075
39.874	55.472	61.514	57.126	41.391	44.13	41.196	46.09	27.742	54.076
39.865	55.472	61.497	57.123	41.382	44.125	41.188	46.079	27.742	54.07
39.855	55.464	61.483	57.116	41.372	44.117	41.183	46.07	27.742	54.061
39.846	55.464	61.459	57.116	41.37	44.115	41.177	46.062	27.744	54.06
39.846	55.457	61.445	57.108	41.363	44.111	41.161	46.054	27.737	54.052
39.839	55.455	61.43	57.101	41.357	44.104	41.155	46.049	27.737	54.042
39.83	55.453	61.411	57.093	41.35	44.09	41.154	46.038	27.732	54.029
39.83	55.446	61.385	57.082	41.336	44.08	41.157	46.032	27.718	54.019
39.829	55.442	61.372	57.08	41.327	44.071	41.153	46.022	27.712	54.009
39.818	55.44	61.353	57.08	41.306	44.054	41.148	46.008	27.691	54.002
39.818	55.436	61.334	57.077	41.288	44.04	41.146	45.999	27.69	53.994
39.812	55.43	61.314	57.066	41.276	44.027	41.149	45.987	27.693	53.985
39.811	55.423	61.285	57.056	41.254	44.01	41.142	45.977	27.696	53.972
39.811	55.423	61.256	57.052	41.253	44.002	41.14	45.971	27.697	53.962
39.802	55.419	61.235	57.045	41.239	43.992	41.137	45.965	27.694	53.943
39.794	55.409	61.231	57.038	41.222	43.985	41.129	45.959	27.693	53.933
39.788	55.399	61.217	57.029	41.204	43.968	41.122	45.945	27.671	53.924
39.784	55.391	61.202	57.018	41.193	43.959	41.115	45.938	27.652	53.915
39.784	55.388	61.17	57.012	41.175	43.947	41.108	45.926	27.646	53.903
39.778	55.381	61.154	57.004	41.167	43.936	41.104	45.915	27.648	53.888
39.772	55.38	61.126	56.998	41.153	43.926	41.1	45.912	27.645	53.883
39.766	55.371	61.1	56.989	41.14	43.916	41.089	45.906	27.642	53.876
39.763	55.367	61.08	56.984	41.123	43.905	41.076	45.894	27.617	53.859
39.755	55.358	61.045	56.979	41.111	43.892	41.072	45.883	27.6	53.847
39.748	55.351	61.036	56.979	41.099	43.874	41.064	45.877	27.593	53.83
39.748	55.347	61.013	56.974	41.086	43.86	41.057	45.868	27.586	53.824
39.74	55.341	60.989	56.965	41.071	43.85	41.055	45.861	27.584	53.82
39.738	55.339	60.964	56.957	41.061	43.838	41.049	45.852	27.588	53.815
39.736	55.332	60.938	56.956	41.047	43.826	41.041	45.841	27.578	53.806
39.728	55.328	60.908	56.95	41.041	43.822	41.033	45.836	27.57	53.803
39.721	55.32	60.886	56.939	41.03	43.81	41.023	45.828	27.567	53.793
39.714	55.316	60.869	56.928	41.026	43.809	41.023	45.825	27.567	53.788
39.704	55.306	60.841	56.922	41.016	43.795	41.018	45.81	27.555	53.773
39.704	55.298	60.8	56.919	40.989	43.777	41.004	45.798	27.531	53.766
39.702	55.29	60.781	56.911	40.965	43.761	40.991	45.782	27.512	53.754
39.701	55.285	60.749	56.908	40.95	43.753	40.988	45.773	27.504	53.75
39.693	55.281	60.719	56.898	40.933	43.732	40.974	45.76	27.483	53.735
39.688	55.277	60.692	56.891	40.931	43.722	40.966	45.755	27.474	53.725
39.679	55.274	60.668	56.881	40.92	43.711	40.96	45.746	27.468	53.717
39.674	55.274	60.639	56.871	40.908	43.694	40.951	45.737	27.46	53.703
39.669	55.273	60.613	56.864	40.902	43.687	40.943	45.73	27.455	53.699
39.665	55.268	60.585	56.856	40.887	43.68	40.934	45.722	27.443	53.684
39.657	55.263	60.562	56.851	40.872	43.669	40.931	45.718	27.439	53.674
39.652	55.259	60.545	56.841	40.863	43.664	40.929	45.711	27.441	53.665
39.645	55.254	60.53	56.83	40.844	43.653	40.925	45.696	27.433	53.656
39.636	55.249	60.499	56.826	40.831	43.645	40.911	45.687	27.421	53.648
39.629	55.24	60.469	56.825	40.816	43.621	40.907	45.672	27.408	53.638
39.624	55.237	60.453	56.822	40.806	43.609	40.898	45.658	27.393	53.624
39.622	55.23	60.439	56.816	40.794	43.588	40.894	45.652	27.386	53.611
39.62	55.225	60.407	56.808	40.779	43.575	40.885	45.637	27.377	53.599
39.614	55.216	60.368	56.798	40.764	43.56	40.877	45.626	27.365	53.599
39.608	55.21	60.339	56.798	40.75	43.545	40.864	45.612	27.352	53.589
39.609	55.203	60.321	56.786	40.738	43.533	40.858	45.601	27.347	53.584
39.602	55.195	60.293	56.773	40.726	43.521	40.855	45.589	27.341	53.576
39.595	55.188	60.273	56.766	40.712	43.509	40.851	45.58	27.345	53.566
39.595	55.185	60.245	56.755	40.701	43.493	40.838	45.573	27.329	53.547
39.591	55.182	60.239	56.744	40.677	43.476	40.819	45.559	27.319	53.544
39.58	55.177	60.234	56.745	40.662	43.463	40.807	45.55	27.303	53.532
39.58	55.171	60.213	56.737	40.645	43.444	40.797	45.538	27.291	53.529
39.575	55.163	60.202	56.733	40.63	43.432	40.786	45.527	27.282	53.516
39.575	55.153	60.185	56.726	40.615	43.417	40.774	45.518	27.269	53.505
39.571	55.143	60.154	56.718	40.601	43.404	40.765	45.508	27.261	53.504
39.566	55.139	60.134	56.712	40.592	43.398	40.764	45.502	27.27	53.492
39.561	55.135	60.111	56.71	40.577	43.388	40.756	45.49	27.26	53.481
39.555	55.129	60.092	56.704	40.564	43.377	40.751	45.481	27.251	53.472
39.551	55.125	60.083	56.701	40.556	43.374	40.747	45.479	27.255	53.465
39.542	55.117	60.066	56.696	40.549	43.367	40.745	45.476	27.246	53.452
39.534	55.116	60.034	56.689	40.538	43.355	40.736	45.465	27.236	53.439
39.527	55.105	60.035	56.682	40.517	43.334	40.726	45.456	27.234	53.434
39.523	55.097	59.998	56.683	40.5	43.316	40.708	45.441	27.211	53.418
39.513	55.091	59.971	56.675	40.49	43.311	40.698	45.433	27.198	53.401
39.503	55.086	59.944	56.668	40.477	43.3	40.691	45.423	27.187	53.392
39.503	55.078	59.942	56.665	40.464	43.287	40.688	45.412	27.18	53.377
39.494	55.075	59.925	56.658	40.451	43.282	40.685	45.403	27.181	53.37
39.493	55.073	59.913	56.659	40.433	43.272	40.675	45.399	27.183	53.353
39.489	55.069	59.904	56.651	40.422	43.265	40.674	45.39	27.176	53.349
39.479	55.061	59.873	56.644	40.403	43.258	40.671	45.387	27.176	53.345
39.47	55.056	59.851	56.64	40.39	43.252	40.663	45.375	27.165	53.332
39.464	55.049	59.826	56.641	40.391	43.25	40.656	45.368	27.162	53.332
39.453	55.05	59.807	56.641	40.393	43.253	40.65	45.357	27.163	53.325
39.444	55.043	59.794	56.639	40.394	43.256	40.65	45.351	27.146	53.319
39.445	55.043	59.787	56.639	40.396	43.259	40.648	45.348	27.143	53.32
39.439	55.039	59.779	56.631	40.395	43.264	40.639	45.336	27.129	53.31
39.439	55.041	59.781	56.633	40.398	43.272	40.64	45.336	27.147	53.311
39.439	55.042	59.782	56.635	40.4	43.278	40.641	45.336	27.163	53.312
39.439	55.043	59.784	56.636	40.403	43.285	40.642	45.336	27.176	53.313
39.439	55.044	59.786	56.637	40.405	43.292	40.643	45.337	27.187	53.314
39.44	55.046	59.786	56.639	40.407	43.298	40.645	45.337	27.199	53.314
39.44	55.048	59.789	56.64	40.409	43.304	40.647	45.337	27.211	53.315
39.441	55.048	59.791	56.641	40.411	43.308	40.647	45.337	27.22	53.316
39.441	55.049	59.792	56.642	40.413	43.313	40.647	45.337	27.227	53.316
39.437	55.05	59.765	56.643	40.416	43.316	40.649	45.338	27.244	53.317
39.437	55.044	59.76	56.643	40.415	43.311	40.644	45.324	27.246	53.313
39.439	55.043	59.748	56.639	40.418	43.312	40.635	45.321	27.257	53.319
39.432	55.041	59.748	56.639	40.412	43.31	40.631	45.31	27.268	53.314
39.431	55.04	59.748	56.639	40.412	43.308	40.631	45.307	27.276	53.304
39.424	55.041	59.743	56.64	40.414	43.309	40.632	45.308	27.283	53.305
39.424	55.035	59.743	56.634	40.402	43.305	40.617	45.304	27.278	53.301
39.424	55.028	59.717	56.634	40.399	43.304	40.615	45.295	27.276	53.289
39.421	55.027	59.718	56.631	40.399	43.305	40.619	45.291	27.288	53.291
39.413	55.02	59.695	56.622	40.392	43.296	40.612	45.286	27.283	53.285
39.408	55.012	59.673	56.613	40.383	43.287	40.614	45.28	27.288	53.274
39.403	55.004	59.653	56.606	40.381	43.276	40.612	45.275	27.281	53.26
39.402	54.996	59.645	56.595	40.375	43.269	40.605	45.267	27.285	53.263
39.391	54.99	59.636	56.587	40.369	43.26	40.604	45.26	27.294	53.26
39.39	54.988	59.61	56.588	40.368	43.261	40.602	45.256	27.292	53.252
39.381	54.984	59.601	56.58	40.36	43.251	40.598	45.247	27.281	53.236
39.373	54.983	59.581	56.58	40.348	43.241	40.59	45.239	27.281	53.223
39.369	54.979	59.56	56.573	40.334	43.221	40.582	45.231	27.271	53.212
39.369	54.976	59.539	56.573	40.327	43.206	40.579	45.223	27.26	53.203
39.369	54.976	59.532	56.57	40.318	43.203	40.577	45.215	27.264	53.194
39.369	54.974	59.511	56.56	40.299	43.18	40.566	45.204	27.249	53.18
39.362	54.97	59.496	56.55	40.284	43.165	40.556	45.193	27.24	53.169
39.356	54.967	59.485	56.546	40.272	43.154	40.551	45.181	27.242	53.159
39.348	54.961	59.467	56.54	40.258	43.136	40.545	45.174	27.237	53.147
39.342	54.955	59.441	56.534	40.25	43.129	40.543	45.168	27.223	53.144
39.337	54.951	59.423	56.53	40.237	43.121	40.538	45.162	27.218	53.134
39.329	54.942	59.394	56.526	40.223	43.108	40.529	45.158	27.217	53.123
39.32	54.937	59.382	56.516	40.22	43.105	40.527	45.154	27.212	53.115
39.316	54.933	59.353	56.514	40.205	43.089	40.518	45.14	27.192	53.106
39.312	54.927	59.322	56.505	40.194	43.077	40.513	45.132	27.189	53.101
39.306	54.921	59.314	56.5	40.182	43.064	40.506	45.123	27.181	53.1
39.295	54.914	59.288	56.488	40.166	43.054	40.502	45.117	27.176	53.093
39.295	54.905	59.263	56.485	40.157	43.037	40.493	45.104	27.165	53.083
39.288	54.898	59.231	56.477	40.146	43.021	40.482	45.093	27.147	53.07
39.279	54.893	59.232	56.47	40.135	43.011	40.477	45.088	27.146	53.071
39.275	54.887	59.207	56.464	40.131	43.002	40.469	45.076	27.12	53.065
39.267	54.88	59.18	56.456	40.113	42.984	40.462	45.066	27.112	53.056
39.268	54.878	59.15	56.446	40.101	42.974	40.451	45.06	27.103	53.048
39.266	54.873	59.129	56.439	40.084	42.959	40.443	45.049	27.1	53.042
39.259	54.866	59.114	56.433	40.066	42.939	40.438	45.035	27.086	53.028
39.25	54.863	59.084	56.425	40.057	42.928	40.427	45.026	27.064	53.013
39.249	54.854	59.065	56.42	40.049	42.92	40.424	45.02	27.058	53.002
39.249	54.849	59.061	56.412	40.033	42.912	40.414	45.006	27.06	53.003
39.241	54.846	59.033	56.409	40.023	42.904	40.411	45.002	27.059	52.998
39.23	54.841	59.009	56.399	40.008	42.897	40.4	44.991	27.051	52.988
39.222	54.834	58.993	56.389	39.997	42.887	40.395	44.984	27.046	52.98
39.222	54.832	58.963	56.388	39.989	42.883	40.393	44.974	27.045	52.966
39.214	54.828	58.949	56.376	39.977	42.872	40.383	44.963	27.036	52.954
39.212	54.826	58.946	56.373	39.962	42.856	40.377	44.959	27.036	52.946
39.212	54.816	58.921	56.364	39.948	42.845	40.37	44.947	27.014	52.935
39.206	54.811	58.884	56.364	39.93	42.824	40.354	44.938	26.992	52.928
39.206	54.807	58.861	56.357	39.92	42.811	40.345	44.93	26.973	52.921
39.206	54.803	58.836	56.352	39.903	42.797	40.336	44.921	26.966	52.916
39.206	54.797	58.823	56.352	39.898	42.785	40.331	44.913	26.952	52.903
39.196	54.791	58.789	56.345	39.88	42.767	40.327	44.906	26.933	52.894
39.191	54.786	58.773	56.333	39.872	42.762	40.319	44.899	26.922	52.879
39.185	54.778	58.753	56.325	39.861	42.748	40.319	44.889	26.916	52.869
39.185	54.772	58.741	56.317	39.848	42.739	40.31	44.882	26.899	52.863
39.178	54.771	58.721	56.31	39.839	42.732	40.304	44.873	26.904	52.857
39.171	54.766	58.701	56.309	39.826	42.726	40.297	44.864	26.887	52.857
39.162	54.756	58.679	56.303	39.815	42.721	40.292	44.861	26.888	52.843
39.155	54.748	58.657	56.29	39.813	42.721	40.289	44.856	26.89	52.844
39.155	54.743	58.648	56.285	39.813	42.721	40.288	44.847	26.896	52.84
39.156	54.743	58.65	56.285	39.814	42.726	40.29	44.84	26.906	52.841
39.15	54.743	58.637	56.286	39.816	42.733	40.288	44.838	26.918	52.836
39.15	54.744	58.624	56.287	39.818	42.74	40.29	44.836	26.93	52.837
39.15	54.745	58.625	56.289	39.82	42.747	40.291	44.836	26.945	52.838
39.15	54.746	58.628	56.29	39.823	42.754	40.292	44.836	26.955	52.838
39.151	54.747	58.624	56.292	39.825	42.761	40.293	44.837	26.968	52.839
39.144	54.749	58.626	56.293	39.828	42.769	40.297	44.837	26.979	52.84
39.141	54.751	58.627	56.295	39.831	42.776	40.299	44.837	26.995	52.841
39.142	54.751	58.629	56.296	39.833	42.781	40.301	44.838	27.006	52.841
39.138	54.751	58.632	56.292	39.835	42.785	40.305	44.838	27.018	52.841
39.139	54.753	58.635	56.293	39.84	42.79	40.308	44.838	27.032	52.842
39.139	54.754	58.636	56.294	39.844	42.794	40.31	44.838	27.046	52.842
39.14	54.75	58.634	56.295	39.846	42.798	40.309	44.838	27.048	52.831
39.14	54.752	58.636	56.296	39.85	42.803	40.313	44.838	27.062	52.833
39.14	54.753	58.637	56.296	39.851	42.806	40.316	44.838	27.076	52.833
39.14	54.754	58.639	56.296	39.854	42.81	40.321	44.839	27.088	52.833
39.141	54.755	58.641	56.296	39.856	42.808	40.322	44.839	27.096	52.835
39.139	54.752	58.627	56.294	39.859	42.81	40.318	44.837	27.113	52.838
39.139	54.748	58.627	56.294	39.855	42.804	40.311	44.833	27.122	52.829
39.136	54.748	58.63	56.287	39.857	42.805	40.308	44.826	27.13	52.818
39.136	54.749	58.634	56.285	39.857	42.801	40.306	44.818	27.138	52.82
39.136	54.743	58.616	56.285	39.854	42.8	40.305	44.816	27.144	52.82
39.136	54.738	58.581	56.285	39.847	42.796	40.298	44.809	27.144	52.819
39.134	54.736	58.572	56.285	39.846	42.794	40.29	44.804	27.147	52.818
39.13	54.733	58.552	56.279	39.843	42.792	40.291	44.802	27.152	52.814
39.126	54.729	58.534	56.274	39.84	42.786	40.286	44.796	27.161	52.808
39.126	54.728	58.511	56.266	39.835	42.785	40.286	44.793	27.162	52.81
39.126	54.722	58.487	56.261	39.825	42.771	40.284	44.786	27.138	52.801
39.119	54.718	58.468	56.261	39.817	42.761	40.281	44.78	27.133	52.797
39.114	54.714	58.448	56.252	39.814	42.758	40.277	44.776	27.14	52.789
39.112	54.714	58.436	56.248	39.809	42.752	40.271	44.77	27.13	52.78
39.107	54.709	58.418	56.241	39.8	42.743	40.271	44.763	27.124	52.779
39.099	54.704	58.403	56.228	39.788	42.737	40.265	44.75	27.119	52.769
39.093	54.701	58.382	56.224	39.773	42.725	40.256	44.744	27.103	52.76
39.089	54.701	58.373	56.224	39.766	42.714	40.251	44.738	27.084	52.752
39.09	54.696	58.342	56.224	39.756	42.702	40.245	44.728	27.075	52.749
39.09	54.691	58.319	56.214	39.738	42.689	40.235	44.72	27.07	52.737
39.087	54.685	58.296	56.202	39.725	42.68	40.232	44.715	27.064	52.727
39.086	54.683	58.273	56.199	39.72	42.671	40.229	44.711	27.059	52.719
39.086	54.676	58.256	56.195	39.712	42.667	40.228	44.7	27.046	52.719
39.086	54.668	58.23	56.186	39.699	42.653	40.216	44.69	27.03	52.711
39.086	54.665	58.232	56.175	39.689	42.64	40.212	44.681	27.018	52.701
39.081	54.659	58.225	56.169	39.68	42.629	40.209	44.678	27.021	52.693
39.074	54.659	58.196	56.164	39.676	42.608	40.197	44.666	27.014	52.683
39.07	54.651	58.181	56.162	39.667	42.598	40.191	44.656	27.002	52.675
39.063	54.647	58.165	56.159	39.654	42.58	40.184	44.643	26.992	52.662
39.055	54.641	58.158	56.151	39.65	42.569	40.177	44.632	26.986	52.648
39.05	54.633	58.151	56.144	39.643	42.565	40.176	44.625	26.984	52.642
39.048	54.63	58.139	56.142	39.624	42.552	40.168	44.615	26.98	52.634
39.042	54.626	58.128	56.14	39.615	42.547	40.165	44.609	26.977	52.628
39.042	54.627	58.124	56.14	39.611	42.539	40.163	44.604	26.968	52.62
39.035	54.623	58.105	56.134	39.598	42.534	40.16	44.597	26.968	52.609
39.029	54.619	58.096	56.127	39.592	42.532	40.155	44.595	26.965	52.609
39.024	54.62	58.078	56.123	39.588	42.526	40.149	44.59	26.964	52.607
39.019	54.617	58.054	56.121	39.58	42.521	40.146	44.585	26.96	52.598
39.019	54.613	58.032	56.114	39.57	42.518	40.143	44.574	26.957	52.589
39.013	54.608	57.999	56.105	39.556	42.501	40.133	44.56	26.929	52.577
39.01	54.603	57.983	56.101	39.544	42.49	40.128	44.553	26.929	52.561
39	54.596	57.954	56.094	39.525	42.476	40.115	44.544	26.92	52.553
39	54.591	57.942	56.093	39.513	42.463	40.112	44.534	26.915	52.539
38.992	54.587	57.918	56.086	39.509	42.456	40.109	44.528	26.921	52.536
38.992	54.581	57.892	56.08	39.496	42.442	40.095	44.517	26.901	52.527
38.99	54.582	57.887	56.07	39.489	42.43	40.084	44.508	26.894	52.512
38.985	54.574	57.873	56.07	39.475	42.416	40.081	44.499	26.886	52.511
38.975	54.564	57.85	56.058	39.454	42.395	40.079	44.485	26.871	52.507
38.965	54.558	57.826	56.052	39.445	42.384	40.072	44.477	26.863	52.497
38.965	54.557	57.817	56.045	39.433	42.373	40.071	44.469	26.86	52.49
38.96	54.558	57.788	56.039	39.414	42.358	40.066	44.452	26.847	52.474
38.958	54.548	57.765	56.033	39.403	42.349	40.059	44.447	26.838	52.468
38.949	54.54	57.758	56.022	39.39	42.334	40.053	44.44	26.834	52.461
38.939	54.536	57.745	56.012	39.38	42.323	40.048	44.431	26.839	52.46
38.932	54.528	57.719	56.004	39.372	42.312	40.034	44.422	26.829	52.453
38.929	54.519	57.689	55.994	39.35	42.293	40.015	44.415	26.815	52.442
38.92	54.51	57.66	55.985	39.331	42.276	40.006	44.404	26.799	52.428
38.914	54.505	57.627	55.983	39.32	42.261	40.004	44.4	26.8	52.421
38.906	54.5	57.609	55.98	39.309	42.242	39.994	44.386	26.799	52.411
38.906	54.493	57.598	55.979	39.296	42.23	39.986	44.377	26.781	52.402
38.899	54.487	57.58	55.97	39.281	42.217	39.979	44.365	26.771	52.39
38.891	54.483	57.562	55.96	39.265	42.208	39.976	44.357	26.769	52.376
38.888	54.477	57.552	55.947	39.249	42.196	39.966	44.347	26.756	52.365
38.882	54.47	57.536	55.935	39.242	42.185	39.965	44.34	26.756	52.356
38.874	54.468	57.509	55.927	39.23	42.173	39.962	44.332	26.741	52.348
38.874	54.464	57.481	55.915	39.21	42.158	39.952	44.32	26.73	52.34
38.865	54.461	57.47	55.906	39.204	42.152	39.951	44.314	26.728	52.322
38.854	54.455	57.435	55.894	39.192	42.142	39.943	44.31	26.721	52.306
38.849	54.452	57.409	55.886	39.183	42.129	39.94	44.302	26.717	52.293
38.849	54.45	57.385	55.885	39.172	42.119	39.929	44.299	26.717	52.287
38.846	54.445	57.372	55.877	39.153	42.103	39.922	44.287	26.712	52.273
38.845	54.442	57.354	55.871	39.146	42.089	39.918	44.28	26.707	52.267
38.844	54.438	57.34	55.864	39.136	42.085	39.915	44.276	26.715	52.265
38.838	54.437	57.332	55.859	39.126	42.073	39.914	44.272	26.712	52.253
38.827	54.433	57.301	55.85	39.111	42.071	39.904	44.267	26.695	52.253
38.823	54.428	57.269	55.843	39.103	42.06	39.893	44.261	26.695	52.242
38.817	54.422	57.253	55.833	39.094	42.047	39.892	44.255	26.692	52.229
38.817	54.421	57.244	55.827	39.077	42.037	39.889	44.248	26.689	52.215
38.811	54.417	57.217	55.822	39.068	42.029	39.884	44.241	26.681	52.205
38.803	54.414	57.201	55.815	39.062	42.027	39.875	44.232	26.673	52.189
38.802	54.41	57.17	55.813	39.054	42.014	39.866	44.229	26.667	52.174
38.8	54.405	57.148	55.811	39.04	42	39.857	44.222	26.657	52.167
38.8	54.398	57.121	55.801	39.022	41.985	39.843	44.208	26.648	52.153
38.792	54.391	57.098	55.791	39.009	41.972	39.838	44.203	26.645	52.14
38.785	54.386	57.072	55.779	38.994	41.959	39.828	44.193	26.639	52.137
38.777	54.38	57.05	55.767	38.979	41.94	39.823	44.185	26.635	52.122
38.768	54.372	57.026	55.759	38.976	41.938	39.817	44.181	26.633	52.113
38.765	54.364	57.013	55.749	38.962	41.928	39.805	44.174	26.632	52.111
38.764	54.358	56.992	55.739	38.95	41.921	39.795	44.167	26.623	52.107
38.755	54.354	56.982	55.733	38.931	41.912	39.792	44.159	26.614	52.09
38.749	54.346	56.952	55.727	38.921	41.901	39.786	44.152	26.603	52.082
38.748	54.339	56.936	55.718	38.904	41.891	39.778	44.137	26.596	52.065
38.741	54.336	56.918	55.707	38.893	41.885	39.781	44.132	26.592	52.061
38.734	54.332	56.904	55.703	38.886	41.874	39.78	44.123	26.588	52.053
38.728	54.327	56.902	55.696	38.877	41.867	39.774	44.116	26.576	52.043
38.728	54.327	56.88	55.697	38.872	41.854	39.777	44.107	26.572	52.037
38.725	54.321	56.865	55.69	38.865	41.849	39.772	44.101	26.56	52.029
38.725	54.316	56.839	55.688	38.852	41.836	39.756	44.092	26.551	52.015
38.721	54.308	56.82	55.679	38.845	41.821	39.749	44.081	26.552	52.004
38.717	54.303	56.804	55.674	38.83	41.811	39.737	44.069	26.531	51.991
38.714	54.297	56.785	55.669	38.818	41.797	39.728	44.061	26.516	51.975
38.704	54.287	56.762	55.663	38.802	41.779	39.722	44.052	26.51	51.964
38.694	54.28	56.727	55.654	38.791	41.769	39.722	44.043	26.514	51.959
38.689	54.276	56.697	55.648	38.781	41.757	39.719	44.034	26.513	51.953
38.68	54.267	56.673	55.64	38.765	41.746	39.715	44.027	26.51	51.942
38.673	54.263	56.651	55.634	38.759	41.736	39.71	44.023	26.512	51.932
38.667	54.258	56.636	55.627	38.744	41.729	39.704	44.016	26.508	51.918
38.667	54.25	56.611	55.624	38.728	41.722	39.698	43.999	26.502	51.907
38.657	54.246	56.59	55.618	38.726	41.721	39.694	43.994	26.505	51.904
38.649	54.241	56.563	55.614	38.716	41.714	39.692	43.989	26.505	51.889
38.645	54.237	56.554	55.609	38.701	41.706	39.684	43.98	26.499	51.884
38.639	54.233	56.533	55.603	38.698	41.702	39.678	43.977	26.482	51.879
38.636	54.233	56.535	55.602	38.698	41.698	39.679	43.976	26.483	51.879
38.629	54.232	56.52	55.593	38.684	41.686	39.672	43.96	26.472	51.874
38.625	54.232	56.51	55.594	38.681	41.687	39.668	43.958	26.466	51.869
38.625	54.233	56.511	55.595	38.683	41.691	39.669	43.953	26.47	51.87
38.624	54.234	56.52	55.591	38.682	41.694	39.667	43.952	26.478	51.87
38.621	54.233	56.522	55.589	38.682	41.7	39.664	43.95	26.489	51.872
38.622	54.236	56.523	55.591	38.686	41.706	39.665	43.95	26.503	51.873
38.616	54.236	56.517	55.592	38.684	41.704	39.666	43.946	26.507	51.87
38.611	54.229	56.494	55.586	38.686	41.704	39.659	43.939	26.519	51.87
38.61	54.219	56.473	55.587	38.683	41.699	39.648	43.938	26.517	51.862
38.61	54.213	56.463	55.587	38.683	41.694	39.649	43.927	26.527	51.853
38.604	54.209	56.447	55.581	38.684	41.692	39.642	43.92	26.541	51.853
38.597	54.205	56.438	55.581	38.679	41.686	39.635	43.917	26.544	51.849
38.597	54.201	56.429	55.581	38.68	41.687	39.632	43.918	26.55	51.853
38.592	54.195	56.401	55.571	38.674	41.681	39.623	43.913	26.545	51.845
38.588	54.19	56.394	55.56	38.664	41.673	39.613	43.907	26.531	51.829
38.586	54.187	56.385	55.555	38.658	41.67	39.615	43.903	26.539	51.815
38.586	54.183	56.378	55.545	38.649	41.664	39.606	43.9	26.542	51.811
38.586	54.183	56.367	55.544	38.637	41.654	39.604	43.901	26.531	51.803
38.583	54.177	56.359	55.54	38.633	41.65	39.602	43.895	26.533	51.79
38.582	54.17	56.332	55.531	38.62	41.637	39.592	43.889	26.525	51.777
38.581	54.163	56.329	55.526	38.623	41.638	39.582	43.879	26.528	51.762
38.579	54.161	56.31	55.524	38.625	41.635	39.573	43.874	26.516	51.757
38.577	54.156	56.29	55.517	38.623	41.628	39.558	43.868	26.514	51.747
38.57	54.155	56.276	55.512	38.619	41.629	39.55	43.862	26.517	51.752
38.566	54.156	56.274	55.504	38.622	41.625	39.548	43.851	26.531	51.753
38.565	54.157	56.268	55.496	38.63	41.624	39.554	43.852	26.552	51.757
38.562	54.153	56.242	55.488	38.638	41.622	39.56	43.851	26.565	51.757
38.564	54.154	56.213	55.481	38.641	41.622	39.563	43.852	26.578	51.76
38.563	54.154	56.205	55.479	38.643	41.622	39.567	43.851	26.592	51.76
38.563	54.15	56.194	55.471	38.648	41.62	39.571	43.847	26.596	51.759
38.566	54.148	56.177	55.47	38.656	41.623	39.582	43.844	26.61	51.761
38.565	54.146	56.154	55.467	38.656	41.62	39.589	43.838	26.627	51.751
38.56	54.146	56.153	55.46	38.652	41.615	39.584	43.834	26.633	51.748
38.553	54.142	56.136	55.452	38.652	41.613	39.577	43.829	26.636	51.749
38.544	54.134	56.125	55.443	38.643	41.606	39.567	43.822	26.629	51.737
38.541	54.127	56.114	55.431	38.636	41.596	39.569	43.814	26.631	51.731
38.535	54.125	56.093	55.429	38.627	41.58	39.564	43.807	26.618	51.721
38.535	54.122	56.081	55.429	38.626	41.575	39.561	43.797	26.605	51.706
38.533	54.116	56.075	55.421	38.617	41.563	39.553	43.792	26.607	51.708
38.533	54.111	56.069	55.415	38.614	41.561	39.55	43.786	26.613	51.699
38.523	54.103	56.044	55.405	38.601	41.542	39.541	43.783	26.599	51.694
38.513	54.098	56.029	55.406	38.594	41.528	39.529	43.771	26.58	51.681
38.512	54.091	55.994	55.399	38.587	41.52	39.521	43.761	26.578	51.667
38.506	54.082	55.974	55.392	38.578	41.505	39.519	43.756	26.574	51.651
38.497	54.081	55.96	55.38	38.566	41.493	39.511	43.746	26.563	51.645
38.491	54.077	55.955	55.371	38.556	41.488	39.506	43.74	26.571	51.644
38.491	54.07	55.924	55.365	38.54	41.472	39.492	43.73	26.553	51.631
38.49	54.065	55.916	55.362	38.531	41.468	39.483	43.725	26.549	51.615
38.49	54.057	55.899	55.356	38.524	41.454	39.479	43.715	26.544	51.609
38.482	54.048	55.886	55.346	38.512	41.448	39.477	43.704	26.549	51.61
38.474	54.047	55.86	55.341	38.5	41.436	39.47	43.698	26.533	51.606
38.474	54.042	55.862	55.334	38.48	41.417	39.465	43.687	26.535	51.606
38.468	54.038	55.845	55.328	38.463	41.404	39.461	43.682	26.54	51.595
38.46	54.035	55.814	55.325	38.454	41.399	39.455	43.677	26.548	51.595
38.456	54.031	55.79	55.319	38.441	41.389	39.45	43.671	26.554	51.592
38.446	54.026	55.768	55.315	38.433	41.383	39.445	43.664	26.548	51.577
38.443	54.018	55.749	55.305	38.424	41.374	39.442	43.656	26.547	51.568
38.436	54.011	55.74	55.301	38.41	41.361	39.432	43.646	26.546	51.562
38.436	54.005	55.716	55.292	38.397	41.347	39.427	43.636	26.53	51.545
38.433	54	55.689	55.292	38.386	41.337	39.414	43.625	26.504	51.539
38.434	53.995	55.686	55.288	38.375	41.328	39.399	43.617	26.507	51.531
38.434	53.995	55.661	55.279	38.375	41.32	39.391	43.606	26.511	51.524
38.433	53.988	55.627	55.269	38.377	41.315	39.385	43.6	26.502	51.521
38.433	53.984	55.61	55.261	38.369	41.3	39.374	43.59	26.484	51.505
38.431	53.98	55.586	55.253	38.365	41.284	39.365	43.581	26.473	51.505
38.431	53.972	55.565	55.249	38.358	41.277	39.354	43.577	26.47	51.51
38.431	53.973	55.544	55.244	38.352	41.271	39.346	43.567	26.46	51.498
38.43	53.965	55.544	55.237	38.347	41.263	39.339	43.563	26.467	51.485
38.421	53.963	55.525	55.236	38.344	41.25	39.338	43.561	26.465	51.478
38.413	53.961	55.496	55.224	38.334	41.243	39.331	43.557	26.463	51.472
38.413	53.957	55.492	55.216	38.326	41.234	39.326	43.551	26.461	51.469
38.411	53.948	55.483	55.205	38.319	41.226	39.323	43.54	26.455	51.47
38.402	53.945	55.48	55.2	38.31	41.212	39.308	43.529	26.445	51.46
38.399	53.939	55.463	55.189	38.298	41.205	39.306	43.519	26.442	51.451
38.391	53.932	55.437	55.186	38.288	41.199	39.3	43.514	26.432	51.439
38.38	53.925	55.415	55.183	38.27	41.18	39.287	43.501	26.425	51.429
38.38	53.92	55.398	55.174	38.259	41.168	39.281	43.493	26.424	51.417
38.375	53.914	55.385	55.172	38.254	41.163	39.278	43.485	26.423	51.413
38.368	53.908	55.375	55.165	38.244	41.153	39.27	43.476	26.416	51.41
38.364	53.905	55.36	55.16	38.233	41.144	39.267	43.469	26.418	51.405
38.365	53.9	55.344	55.158	38.225	41.141	39.266	43.46	26.425	51.407
38.361	53.893	55.323	55.151	38.217	41.129	39.263	43.451	26.412	51.392
38.357	53.889	55.313	55.144	38.209	41.126	39.258	43.445	26.405	51.381
38.346	53.881	55.296	55.137	38.192	41.113	39.248	43.436	26.392	51.37
38.34	53.874	55.266	55.13	38.181	41.094	39.24	43.424	26.382	51.366
38.337	53.868	55.233	55.13	38.173	41.083	39.231	43.415	26.364	51.354
38.337	53.864	55.222	55.127	38.157	41.059	39.221	43.401	26.346	51.337
38.337	53.858	55.205	55.118	38.148	41.048	39.22	43.396	26.344	51.329
38.331	53.855	55.192	55.111	38.134	41.04	39.214	43.39	26.337	51.314
38.326	53.851	55.175	55.102	38.117	41.028	39.208	43.382	26.334	51.307
38.321	53.848	55.15	55.103	38.11	41.019	39.2	43.374	26.335	51.307
38.316	53.847	55.121	55.097	38.103	41.015	39.188	43.364	26.327	51.302
38.314	53.84	55.101	55.091	38.1	40.998	39.181	43.353	26.313	51.291
38.314	53.837	55.072	55.081	38.089	40.984	39.174	43.345	26.31	51.287
38.312	53.829	55.057	55.077	38.077	40.971	39.166	43.337	26.307	51.276
38.311	53.821	55.023	55.073	38.073	40.961	39.154	43.327	26.306	51.267
38.308	53.814	55.016	55.066	38.062	40.947	39.149	43.319	26.308	51.262
38.308	53.808	54.991	55.057	38.052	40.936	39.144	43.312	26.308	51.248
38.305	53.799	54.978	55.049	38.038	40.92	39.134	43.302	26.299	51.237
38.303	53.794	54.953	55.04	38.03	40.913	39.134	43.292	26.3	51.228
38.303	53.789	54.932	55.035	38.017	40.906	39.126	43.288	26.301	51.219
38.302	53.784	54.929	55.032	37.999	40.896	39.12	43.287	26.306	51.206
38.302	53.782	54.921	55.028	37.997	40.89	39.121	43.281	26.315	51.198
38.298	53.777	54.904	55.022	37.991	40.889	39.113	43.281	26.317	51.199
38.296	53.774	54.888	55.022	37.993	40.892	39.112	43.278	26.318	51.195
38.293	53.77	54.871	55.016	37.984	40.89	39.111	43.273	26.312	51.189
38.287	53.764	54.86	55.009	37.974	40.885	39.108	43.267	26.301	51.177
38.278	53.759	54.834	55.007	37.967	40.885	39.103	43.264	26.301	51.178
38.276	53.758	54.825	55.005	37.965	40.887	39.088	43.254	26.299	51.172
38.277	53.752	54.797	55.006	37.968	40.889	39.078	43.247	26.282	51.163
38.272	53.753	54.798	55.007	37.97	40.895	39.079	43.244	26.291	51.164
38.272	53.752	54.8	55.008	37.974	40.9	39.082	43.245	26.303	51.164
38.266	53.753	54.803	55.01	37.976	40.904	39.083	43.245	26.317	51.165
38.259	53.748	54.806	55.011	37.979	40.908	39.087	43.245	26.333	51.166
38.26	53.75	54.809	55.014	37.983	40.916	39.089	43.246	26.348	51.171
38.26	53.751	54.809	55.015	37.986	40.921	39.092	43.246	26.355	51.172
38.261	53.753	54.812	55.018	37.989	40.927	39.096	43.246	26.371	51.173
38.261	53.753	54.814	55.018	37.993	40.932	39.103	43.246	26.386	51.174
38.261	53.754	54.816	55.018	37.996	40.933	39.106	43.247	26.391	51.177
38.255	53.755	54.816	55.012	38.004	40.936	39.105	43.242	26.395	51.179
38.249	53.755	54.809	55.012	38.008	40.937	39.104	43.242	26.405	51.182
38.247	53.756	54.805	55.013	38.013	40.94	39.105	43.24	26.413	51.186
38.248	53.753	54.806	55.005	38.016	40.937	39.098	43.23	26.425	51.179
38.248	53.751	54.807	55.005	38.017	40.94	39.101	43.23	26.439	51.185
38.248	53.747	54.809	55.005	38.017	40.938	39.102	43.225	26.443	51.181
38.246	53.746	54.794	55.005	38.017	40.935	39.101	43.223	26.45	51.182
38.243	53.739	54.782	54.997	38.017	40.935	39.101	43.222	26.461	51.189
38.241	53.732	54.768	54.989	38.005	40.924	39.097	43.208	26.456	51.185
38.242	53.725	54.756	54.983	38.001	40.915	39.089	43.196	26.444	51.183
38.242	53.719	54.723	54.978	37.997	40.904	39.089	43.189	26.431	51.176
38.242	53.718	54.725	54.975	37.993	40.905	39.085	43.188	26.438	51.18
38.237	53.713	54.719	54.973	37.983	40.904	39.077	43.184	26.44	51.177
38.233	53.706	54.715	54.963	37.975	40.9	39.07	43.179	26.442	51.163
38.232	53.705	54.708	54.958	37.97	40.894	39.069	43.176	26.446	51.159
38.225	53.699	54.69	54.947	37.966	40.88	39.065	43.167	26.452	51.157
38.22	53.693	54.686	54.945	37.96	40.869	39.065	43.164	26.453	51.147
38.211	53.684	54.673	54.94	37.955	40.867	39.064	43.159	26.453	51.142
38.211	53.679	54.641	54.941	37.954	40.864	39.065	43.151	26.451	51.144
38.208	53.672	54.619	54.934	37.951	40.853	39.059	43.145	26.447	51.131
38.2	53.668	54.623	54.928	37.942	40.85	39.053	43.144	26.455	51.126
38.191	53.661	54.607	54.917	37.93	40.84	39.051	43.132	26.455	51.107
38.191	53.654	54.594	54.914	37.919	40.832	39.041	43.122	26.455	51.095
38.182	53.649	54.579	54.913	37.915	40.827	39.026	43.109	26.44	51.083
38.182	53.65	54.564	54.903	37.909	40.811	39.022	43.1	26.44	51.071
38.178	53.646	54.553	54.9	37.902	40.809	39.017	43.097	26.441	51.061
38.178	53.641	54.534	54.897	37.897	40.801	39.009	43.09	26.435	51.051
38.169	53.634	54.51	54.892	37.883	40.793	39.002	43.082	26.433	51.046
38.166	53.632	54.501	54.889	37.884	40.788	39.006	43.081	26.443	51.045
38.156	53.63	54.504	54.888	37.874	40.784	38.998	43.08	26.442	51.035
38.15	53.629	54.495	54.889	37.866	40.779	38.992	43.077	26.438	51.019
38.15	53.622	54.49	54.886	37.852	40.77	38.992	43.07	26.429	51.014
38.15	53.613	54.493	54.886	37.844	40.769	38.985	43.068	26.427	51.015
38.15	53.613	54.497	54.885	37.843	40.769	38.992	43.066	26.437	51.012
38.15	53.614	54.498	54.879	37.839	40.771	38.991	43.063	26.428	50.996
38.15	53.614	54.5	54.88	37.841	40.777	38.991	43.063	26.438	50.996
38.151	53.616	54.501	54.882	37.844	40.787	38.993	43.062	26.448	50.998
38.151	53.617	54.504	54.883	37.846	40.794	38.994	43.062	26.459	50.999
38.151	53.619	54.506	54.885	37.849	40.802	38.995	43.061	26.469	51
38.151	53.621	54.511	54.886	37.853	40.809	38.999	43.062	26.489	51.001
38.151	53.622	54.512	54.887	37.854	40.814	39.002	43.062	26.502	51.002
38.152	53.624	54.513	54.888	37.857	40.824	39.004	43.062	26.515	51.003
38.152	53.626	54.516	54.89	37.859	40.832	39.006	43.063	26.529	51.005
38.152	53.627	54.519	54.892	37.862	40.841	39.007	43.064	26.546	51.006
38.152	53.629	54.521	54.893	37.865	40.847	39.008	43.064	26.558	51.007
38.153	53.63	54.523	54.895	37.867	40.854	39.009	43.064	26.571	51.008
38.152	53.631	54.525	54.897	37.869	40.861	39.011	43.065	26.582	51.009
38.152	53.632	54.526	54.899	37.871	40.868	39.011	43.065	26.594	51.01
38.153	53.633	54.527	54.9	37.872	40.875	39.012	43.065	26.602	51.011
38.153	53.634	54.529	54.901	37.874	40.88	39.012	43.066	26.614	51.012
38.153	53.636	54.534	54.904	37.878	40.883	39.009	43.067	26.633	51.014
38.151	53.637	54.537	54.907	37.881	40.89	39.013	43.068	26.652	51.015
38.151	53.639	54.538	54.908	37.885	40.893	39.018	43.068	26.664	51.015
38.149	53.638	54.541	54.909	37.887	40.895	39.021	43.068	26.679	51.016
38.149	53.639	54.543	54.91	37.892	40.899	39.024	43.069	26.696	51.018
38.143	53.64	54.542	54.911	37.895	40.905	39.02	43.067	26.706	51.018
38.144	53.641	54.544	54.913	37.896	40.913	39.024	43.067	26.72	51.021
38.144	53.642	54.545	54.914	37.899	40.919	39.026	43.068	26.733	51.023
38.137	53.643	54.546	54.915	37.902	40.925	39.029	43.069	26.748	51.024
38.138	53.644	54.549	54.916	37.905	40.927	39.031	43.07	26.759	51.025
38.138	53.645	54.552	54.918	37.907	40.933	39.034	43.069	26.768	51.026
38.138	53.645	54.552	54.921	37.909	40.938	39.036	43.07	26.781	51.029
38.138	53.647	54.555	54.924	37.907	40.941	39.038	43.07	26.794	51.028
38.139	53.648	54.557	54.924	37.909	40.948	39.041	43.071	26.808	51.03
38.139	53.648	54.557	54.925	37.913	40.95	39.044	43.071	26.816	51.031
38.139	53.647	54.558	54.918	37.916	40.952	39.048	43.065	26.819	51.033
38.139	53.643	54.54	54.918	37.917	40.953	39.055	43.064	26.829	51.035
38.139	53.64	54.541	54.919	37.921	40.949	39.057	43.064	26.837	51.037
38.131	53.638	54.541	54.919	37.926	40.949	39.06	43.065	26.846	51.039
38.131	53.635	54.534	54.918	37.929	40.95	39.061	43.062	26.851	51.04
38.131	53.633	54.534	54.911	37.936	40.952	39.061	43.061	26.858	51.042
38.127	53.634	54.535	54.911	37.941	40.953	39.067	43.059	26.871	51.045
38.124	53.633	54.512	54.899	37.949	40.954	39.071	43.052	26.881	51.038
38.121	53.634	54.5	54.894	37.952	40.95	39.079	43.051	26.892	51.038
38.118	53.63	54.501	54.885	37.956	40.946	39.077	43.047	26.897	51.033
38.118	53.628	54.499	54.88	37.958	40.943	39.078	43.043	26.894	51.023
38.109	53.627	54.489	54.877	37.96	40.936	39.078	43.032	26.896	51.009
38.099	53.627	54.46	54.879	37.965	40.936	39.08	43.03	26.906	51.006
38.093	53.623	54.45	54.876	37.967	40.936	39.076	43.025	26.911	50.999
38.093	53.623	54.441	54.868	37.968	40.936	39.078	43.023	26.907	51
38.085	53.618	54.429	54.865	37.97	40.928	39.077	43.019	26.901	50.986
38.085	53.617	54.414	54.862	37.969	40.922	39.062	43.009	26.893	50.983
38.082	53.616	54.393	54.856	37.97	40.92	39.064	43.005	26.9	50.986
38.075	53.612	54.394	54.847	37.977	40.917	39.062	43.002	26.913	50.986
38.072	53.604	54.366	54.844	37.981	40.914	39.06	42.995	26.918	50.978
38.07	53.599	54.353	54.844	37.982	40.913	39.061	42.989	26.924	50.974
38.07	53.598	54.353	54.841	37.981	40.913	39.062	42.984	26.921	50.964
38.07	53.594	54.351	54.841	37.982	40.912	39.065	42.981	26.926	50.962
38.064	53.587	54.333	54.837	37.974	40.907	39.064	42.976	26.933	50.963
38.064	53.58	54.314	54.832	37.968	40.9	39.05	42.97	26.929	50.955
38.056	53.573	54.306	54.821	37.951	40.894	39.043	42.96	26.924	50.945
38.047	53.565	54.276	54.821	37.948	40.887	39.04	42.952	26.921	50.932
38.043	53.562	54.252	54.818	37.941	40.875	39.033	42.946	26.918	50.921
38.043	53.558	54.221	54.81	37.932	40.871	39.033	42.943	26.91	50.924
38.037	53.554	54.207	54.808	37.927	40.866	39.033	42.935	26.904	50.915
38.028	53.548	54.182	54.796	37.913	40.853	39.02	42.923	26.875	50.902
38.023	53.544	54.156	54.786	37.902	40.84	39.013	42.916	26.871	50.899
38.023	53.538	54.153	54.782	37.897	40.836	39.01	42.91	26.867	50.897
38.014	53.533	54.128	54.774	37.888	40.827	39.004	42.904	26.859	50.89
38.008	53.528	54.105	54.768	37.878	40.816	38.995	42.896	26.839	50.89
38.002	53.521	54.092	54.759	37.868	40.805	38.994	42.883	26.829	50.879
38	53.516	54.085	54.752	37.859	40.793	38.989	42.877	26.829	50.868
38	53.516	54.077	54.748	37.853	40.784	38.98	42.866	26.812	50.861
37.992	53.51	54.059	54.738	37.84	40.767	38.976	42.853	26.798	50.862
37.989	53.505	54.033	54.736	37.829	40.758	38.968	42.847	26.798	50.851
37.985	53.504	54.014	54.728	37.816	40.747	38.96	42.841	26.787	50.843
37.985	53.497	54.013	54.727	37.811	40.743	38.954	42.836	26.776	50.837
37.977	53.49	54.01	54.723	37.806	40.735	38.953	42.831	26.769	50.831
37.974	53.482	53.987	54.713	37.789	40.724	38.944	42.821	26.761	50.831
37.968	53.477	53.982	54.705	37.778	40.711	38.94	42.818	26.762	50.825
37.959	53.47	53.965	54.7	37.774	40.704	38.935	42.812	26.758	50.814
37.957	53.46	53.942	54.694	37.759	40.688	38.921	42.8	26.733	50.805
37.956	53.456	53.925	54.694	37.753	40.679	38.921	42.787	26.725	50.801
37.956	53.451	53.911	54.695	37.75	40.668	38.913	42.783	26.708	50.795
37.957	53.446	53.889	54.687	37.744	40.662	38.901	42.773	26.693	50.793
37.953	53.437	53.888	54.684	37.736	40.657	38.894	42.766	26.693	50.787
37.948	53.432	53.869	54.678	37.731	40.654	38.887	42.762	26.696	50.788
37.948	53.427	53.855	54.67	37.72	40.645	38.876	42.755	26.681	50.785
37.945	53.426	53.86	54.667	37.706	40.636	38.871	42.752	26.677	50.776
37.941	53.421	53.856	54.667	37.699	40.63	38.87	42.748	26.684	50.762
37.933	53.413	53.839	54.66	37.691	40.625	38.874	42.745	26.674	50.753
37.93	53.409	53.817	54.648	37.683	40.618	38.875	42.739	26.669	50.748
37.924	53.405	53.804	54.648	37.67	40.614	38.878	42.734	26.677	50.742
37.924	53.403	53.788	54.642	37.666	40.608	38.872	42.725	26.674	50.733
37.914	53.398	53.771	54.632	37.654	40.604	38.866	42.72	26.664	50.719
37.909	53.395	53.756	54.627	37.648	40.588	38.86	42.715	26.648	50.712
37.909	53.393	53.723	54.617	37.637	40.579	38.85	42.711	26.645	50.703
37.906	53.384	53.712	54.611	37.626	40.564	38.84	42.698	26.641	50.694
37.902	53.378	53.684	54.608	37.613	40.555	38.833	42.689	26.629	50.693
37.902	53.374	53.658	54.597	37.595	40.535	38.824	42.679	26.614	50.681
37.897	53.367	53.636	54.59	37.585	40.527	38.821	42.673	26.612	50.675
37.894	53.36	53.616	54.583	37.566	40.507	38.812	42.66	26.596	50.663
37.894	53.359	53.593	54.577	37.557	40.494	38.805	42.652	26.583	50.653
37.887	53.353	53.568	54.569	37.545	40.483	38.794	42.648	26.575	50.639
37.887	53.348	53.546	54.563	37.534	40.469	38.785	42.637	26.567	50.629
37.887	53.342	53.546	54.555	37.531	40.465	38.783	42.633	26.567	50.628
37.876	53.337	53.545	54.547	37.522	40.46	38.778	42.626	26.559	50.623
37.874	53.333	53.536	54.539	37.512	40.454	38.771	42.618	26.554	50.614
37.874	53.329	53.533	54.527	37.504	40.443	38.77	42.616	26.558	50.608
37.871	53.325	53.51	54.52	37.495	40.434	38.759	42.608	26.554	50.604
37.86	53.319	53.491	54.511	37.48	40.418	38.747	42.599	26.532	50.6
37.851	53.318	53.473	54.51	37.476	40.409	38.745	42.594	26.527	50.596
37.851	53.312	53.459	54.51	37.469	40.402	38.74	42.591	26.516	50.591
37.845	53.307	53.433	54.502	37.458	40.385	38.727	42.578	26.5	50.581
37.842	53.3	53.428	54.495	37.449	40.377	38.716	42.571	26.493	50.571
37.835	53.294	53.407	54.484	37.434	40.363	38.708	42.559	26.486	50.557
37.826	53.288	53.387	54.479	37.428	40.355	38.7	42.557	26.48	50.553
37.817	53.281	53.358	54.472	37.415	40.343	38.684	42.549	26.465	50.541
37.814	53.282	53.357	54.464	37.411	40.337	38.683	42.545	26.468	50.527
37.805	53.278	53.343	54.463	37.406	40.33	38.677	42.539	26.463	50.524
37.797	53.273	53.33	54.455	37.398	40.323	38.67	42.533	26.462	50.515
37.787	53.267	53.321	54.452	37.382	40.312	38.668	42.524	26.46	50.501
37.786	53.263	53.321	54.441	37.38	40.308	38.668	42.522	26.473	50.489
37.779	53.26	53.308	54.434	37.372	40.303	38.659	42.515	26.466	50.479
37.774	53.251	53.292	54.435	37.356	40.29	38.643	42.504	26.443	50.469
37.768	53.242	53.264	54.435	37.34	40.274	38.638	42.492	26.437	50.457
37.76	53.235	53.243	54.435	37.325	40.258	38.631	42.483	26.434	50.449
37.755	53.234	53.231	54.426	37.313	40.246	38.628	42.474	26.423	50.444
37.752	53.23	53.217	54.424	37.302	40.236	38.618	42.468	26.407	50.43
37.746	53.227	53.203	54.418	37.286	40.226	38.61	42.461	26.409	50.423
37.745	53.219	53.194	54.409	37.283	40.216	38.611	42.456	26.409	50.41
37.74	53.215	53.173	54.405	37.278	40.204	38.605	42.45	26.402	50.4
37.732	53.209	53.156	54.399	37.272	40.198	38.601	42.443	26.399	50.39
37.726	53.205	53.138	54.396	37.268	40.195	38.596	42.435	26.394	50.379
37.726	53.201	53.143	54.394	37.263	40.192	38.596	42.433	26.4	50.376
37.716	53.195	53.125	54.387	37.248	40.182	38.588	42.424	26.391	50.366
37.713	53.192	53.116	54.384	37.238	40.176	38.582	42.418	26.387	50.36
37.707	53.185	53.1	54.377	37.228	40.173	38.579	42.416	26.384	50.349
37.7	53.176	53.088	54.37	37.222	40.168	38.573	42.409	26.389	50.343
37.689	53.169	53.083	54.37	37.204	40.155	38.574	42.405	26.381	50.338
37.679	53.164	53.062	54.365	37.197	40.139	38.568	42.394	26.36	50.326
37.678	53.157	53.045	54.361	37.198	40.135	38.56	42.383	26.368	50.324
37.674	53.152	53.029	54.359	37.201	40.134	38.56	42.379	26.378	50.325
37.669	53.151	53.021	54.355	37.2	40.129	38.548	42.372	26.386	50.311
37.663	53.145	53.008	54.349	37.193	40.117	38.545	42.363	26.384	50.3
37.658	53.14	52.985	54.344	37.188	40.108	38.542	42.355	26.379	50.288
37.658	53.134	52.967	54.335	37.175	40.092	38.532	42.35	26.374	50.283
37.649	53.128	52.964	54.33	37.169	40.089	38.517	42.341	26.37	50.29
37.648	53.121	52.948	54.322	37.163	40.082	38.513	42.334	26.367	50.284
37.648	53.121	52.95	54.32	37.149	40.074	38.51	42.325	26.359	50.274
37.642	53.113	52.941	54.32	37.14	40.064	38.508	42.32	26.348	50.263
37.641	53.107	52.934	54.311	37.134	40.06	38.51	42.313	26.342	50.264
37.638	53.1	52.919	54.302	37.13	40.053	38.507	42.306	26.336	50.249
37.637	53.097	52.894	54.293	37.129	40.042	38.508	42.297	26.336	50.25
37.632	53.091	52.873	54.289	37.123	40.039	38.504	42.292	26.334	50.249
37.631	53.085	52.854	54.283	37.116	40.035	38.497	42.287	26.327	50.236
37.631	53.078	52.842	54.278	37.104	40.029	38.491	42.278	26.313	50.228
37.631	53.072	52.834	54.269	37.099	40.026	38.486	42.273	26.312	50.22
37.624	53.065	52.816	54.264	37.086	40.012	38.48	42.264	26.304	50.206
37.624	53.058	52.794	54.258	37.077	40.005	38.477	42.263	26.303	50.208
37.622	53.056	52.778	54.255	37.059	39.986	38.472	42.254	26.29	50.194
37.622	53.053	52.754	54.248	37.047	39.978	38.464	42.25	26.279	50.186
37.611	53.048	52.723	54.248	37.032	39.968	38.457	42.243	26.265	50.184
37.603	53.043	52.698	54.239	37.019	39.951	38.444	42.232	26.257	50.171
37.597	53.036	52.672	54.228	37.006	39.943	38.438	42.226	26.256	50.154
37.596	53.03	52.655	54.226	37	39.94	38.435	42.22	26.253	50.142
37.596	53.029	52.637	54.223	36.986	39.925	38.436	42.214	26.246	50.13
37.593	53.024	52.628	54.22	36.983	39.92	38.436	42.209	26.244	50.124
37.587	53.017	52.607	54.21	36.975	39.911	38.423	42.202	26.232	50.117
37.583	53.012	52.599	54.205	36.968	39.909	38.42	42.198	26.238	50.113
37.576	53.004	52.58	54.198	36.952	39.897	38.412	42.192	26.22	50.104
37.576	52.998	52.566	54.194	36.939	39.888	38.407	42.183	26.201	50.104
37.569	52.996	52.564	54.19	36.931	39.881	38.403	42.179	26.195	50.102
37.561	52.993	52.556	54.191	36.922	39.873	38.395	42.173	26.187	50.09
37.55	52.987	52.535	54.184	36.913	39.865	38.385	42.165	26.18	50.083
37.545	52.98	52.527	54.18	36.901	39.856	38.381	42.164	26.17	50.072
37.537	52.973	52.513	54.17	36.892	39.852	38.371	42.156	26.167	50.066
37.529	52.973	52.487	54.16	36.888	39.852	38.368	42.153	26.167	50.068
37.529	52.972	52.488	54.16	36.89	39.855	38.366	42.152	26.174	50.071
37.526	52.967	52.464	54.16	36.875	39.851	38.362	42.147	26.168	50.056
37.521	52.965	52.465	54.153	36.874	39.85	38.365	42.147	26.175	50.05
37.521	52.958	52.452	54.146	36.868	39.848	38.356	42.141	26.173	50.036
37.518	52.954	52.452	54.139	36.87	39.844	38.348	42.136	26.173	50.034
37.518	52.948	52.453	54.13	36.877	39.838	38.343	42.125	26.174	50.029
37.518	52.941	52.453	54.13	36.88	39.834	38.326	42.115	26.169	50.021
37.518	52.937	52.454	54.123	36.878	39.826	38.317	42.11	26.169	50.011
37.518	52.938	52.456	54.123	36.873	39.815	38.317	42.105	26.173	50.001
37.514	52.935	52.44	54.113	36.863	39.809	38.317	42.095	26.165	49.995
37.51	52.931	52.439	54.107	36.858	39.803	38.311	42.088	26.164	49.995
37.51	52.927	52.421	54.102	36.849	39.792	38.303	42.081	26.156	49.983
37.508	52.92	52.404	54.093	36.834	39.782	38.291	42.073	26.149	49.978
37.5	52.916	52.38	54.086	36.824	39.772	38.285	42.068	26.141	49.97
37.501	52.912	52.371	54.077	36.811	39.76	38.28	42.057	26.139	49.956
37.492	52.907	52.35	54.07	36.803	39.753	38.278	42.051	26.13	49.957
37.486	52.903	52.333	54.063	36.796	39.747	38.27	42.046	26.122	49.952
37.477	52.898	52.315	54.062	36.788	39.735	38.264	42.037	26.126	49.945
37.466	52.892	52.3	54.053	36.781	39.734	38.259	42.033	26.124	49.94
37.466	52.89	52.292	54.044	36.776	39.729	38.259	42.03	26.126	49.936
37.459	52.885	52.29	54.037	36.767	39.723	38.255	42.027	26.115	49.927
37.454	52.884	52.281	54.033	36.76	39.721	38.251	42.021	26.113	49.919
37.446	52.876	52.267	54.022	36.746	39.708	38.241	42.01	26.085	49.919
37.446	52.871	52.254	54.016	36.734	39.695	38.226	42.002	26.076	49.91
37.446	52.862	52.249	54.017	36.718	39.678	38.219	41.993	26.073	49.911
37.446	52.855	52.235	54.005	36.712	39.668	38.218	41.992	26.071	49.898
37.443	52.848	52.236	53.996	36.705	39.659	38.21	41.986	26.063	49.892
37.434	52.842	52.206	53.986	36.691	39.652	38.207	41.978	26.055	49.889
37.424	52.835	52.194	53.977	36.681	39.636	38.203	41.967	26.043	49.882
37.415	52.827	52.178	53.978	36.677	39.626	38.192	41.963	26.035	49.878
37.405	52.826	52.148	53.965	36.665	39.612	38.181	41.953	26.019	49.878
37.399	52.82	52.129	53.956	36.652	39.596	38.174	41.943	26.003	49.868
37.399	52.818	52.129	53.951	36.64	39.585	38.17	41.936	26	49.856
37.394	52.818	52.108	53.948	36.628	39.578	38.167	41.928	25.997	49.849
37.394	52.812	52.102	53.945	36.622	39.578	38.165	41.921	26.002	49.842
37.39	52.809	52.1	53.938	36.616	39.571	38.164	41.914	26	49.835
37.386	52.808	52.087	53.932	36.608	39.559	38.159	41.907	25.999	49.827
37.382	52.8	52.073	53.924	36.599	39.556	38.149	41.902	25.98	49.817
37.374	52.796	52.049	53.918	36.59	39.546	38.148	41.896	25.973	49.812
37.364	52.792	52.046	53.915	36.579	39.536	38.144	41.893	25.967	49.806
37.363	52.791	52.038	53.912	36.568	39.535	38.139	41.887	25.961	49.8
37.36	52.784	52.019	53.905	36.557	39.526	38.126	41.877	25.936	49.788
37.356	52.78	51.999	53.898	36.551	39.52	38.116	41.871	25.932	49.791
37.356	52.775	51.982	53.888	36.549	39.505	38.112	41.863	25.928	49.785
37.354	52.773	51.984	53.881	36.551	39.498	38.112	41.856	25.932	49.783
37.352	52.772	51.964	53.879	36.55	39.487	38.101	41.845	25.934	49.776
37.349	52.766	51.957	53.873	36.546	39.476	38.091	41.836	25.928	49.774
37.348	52.762	51.938	53.866	36.536	39.464	38.086	41.83	25.918	49.774
37.345	52.758	51.938	53.859	36.526	39.454	38.078	41.826	25.899	49.767
37.345	52.75	51.924	53.853	36.515	39.445	38.068	41.821	25.9	49.763
37.342	52.746	51.918	53.845	36.501	39.432	38.067	41.814	25.897	49.758
37.334	52.747	51.896	53.841	36.498	39.43	38.068	41.811	25.897	49.758
37.327	52.741	51.891	53.836	36.494	39.42	38.065	41.807	25.895	49.748
37.321	52.737	51.891	53.826	36.485	39.415	38.059	41.8	25.887	49.742
37.319	52.728	51.891	53.827	36.47	39.401	38.048	41.792	25.874	49.731
37.313	52.719	51.868	53.818	36.463	39.387	38.04	41.786	25.866	49.721
37.313	52.711	51.854	53.818	36.452	39.38	38.027	41.778	25.851	49.71
37.313	52.709	51.846	53.81	36.442	39.373	38.018	41.771	25.843	49.701
37.313	52.706	51.829	53.806	36.44	39.367	38.015	41.766	25.843	49.707
37.309	52.7	51.827	53.807	36.437	39.358	38.009	41.764	25.843	49.695
37.298	52.698	51.823	53.8	36.43	39.354	38.011	41.764	25.85	49.689
37.288	52.691	51.816	53.793	36.426	39.35	38.007	41.754	25.85	49.68
37.28	52.683	51.812	53.789	36.422	39.345	38.001	41.75	25.841	49.672
37.273	52.68	51.795	53.786	36.42	39.343	37.998	41.746	25.839	49.666
37.264	52.673	51.782	53.775	36.408	39.33	37.994	41.738	25.832	49.654
37.255	52.673	51.764	53.775	36.392	39.307	37.985	41.727	25.82	49.64
37.249	52.67	51.755	53.77	36.374	39.291	37.976	41.718	25.806	49.633
37.249	52.669	51.74	53.765	36.363	39.282	37.966	41.714	25.804	49.627
37.245	52.667	51.726	53.762	36.352	39.269	37.957	41.707	25.803	49.616
37.241	52.665	51.712	53.753	36.345	39.262	37.954	41.704	25.8	49.608
37.237	52.658	51.69	53.745	36.335	39.264	37.946	41.699	25.796	49.608
37.23	52.654	51.681	53.736	36.327	39.256	37.941	41.695	25.794	49.6
37.224	52.65	51.679	53.733	36.317	39.246	37.936	41.689	25.794	49.586
37.215	52.648	51.677	53.724	36.312	39.24	37.934	41.682	25.794	49.578
37.215	52.643	51.665	53.717	36.311	39.236	37.93	41.674	25.793	49.578
37.215	52.643	51.668	53.717	36.314	39.239	37.93	41.673	25.793	49.579
37.215	52.642	51.67	53.718	36.318	39.244	37.928	41.673	25.797	49.577
37.215	52.643	51.657	53.718	36.32	39.251	37.929	41.673	25.802	49.577
37.216	52.644	51.659	53.718	36.324	39.26	37.93	41.673	25.816	49.58
37.216	52.645	51.661	53.719	36.328	39.267	37.932	41.674	25.824	49.582
37.216	52.647	51.662	53.721	36.331	39.274	37.935	41.674	25.835	49.584
37.217	52.648	51.665	53.723	36.336	39.28	37.937	41.674	25.849	49.586
37.217	52.649	51.668	53.724	36.34	39.288	37.939	41.675	25.862	49.587
37.217	52.651	51.668	53.725	36.343	39.295	37.94	41.675	25.872	49.589
37.217	52.652	51.669	53.726	36.347	39.302	37.941	41.675	25.885	49.59
37.218	52.654	51.671	53.728	36.352	39.309	37.945	41.676	25.898	49.591
37.218	52.654	51.672	53.729	36.354	39.311	37.947	41.677	25.909	49.592
37.218	52.655	51.676	53.731	36.357	39.315	37.949	41.677	25.921	49.592
37.218	52.656	51.678	53.733	36.36	39.318	37.95	41.677	25.932	49.593
37.219	52.657	51.679	53.735	36.363	39.324	37.954	41.677	25.944	49.594
37.219	52.658	51.68	53.737	36.365	39.327	37.958	41.677	25.956	49.594
37.219	52.66	51.68	53.737	36.367	39.331	37.959	41.678	25.964	49.594
37.219	52.656	51.666	53.738	36.364	39.335	37.959	41.675	25.969	49.59
37.219	52.657	51.669	53.739	36.36	39.339	37.961	41.675	25.979	49.59
37.219	52.658	51.671	53.74	36.362	39.343	37.963	41.676	25.989	49.592
37.219	52.66	51.651	53.742	36.367	39.349	37.967	41.676	26.004	49.595
37.219	52.662	51.656	53.744	36.37	39.355	37.973	41.674	26.02	49.59
37.22	52.664	51.658	53.745	36.372	39.363	37.974	41.675	26.028	49.591
37.22	52.665	51.661	53.746	36.376	39.369	37.978	41.675	26.038	49.594
37.22	52.667	51.661	53.747	36.378	39.373	37.981	41.676	26.048	49.595
37.22	52.668	51.663	53.748	36.38	39.379	37.983	41.676	26.061	49.597
37.221	52.669	51.665	53.75	36.383	39.384	37.986	41.677	26.07	49.598
37.221	52.672	51.667	53.751	36.387	39.39	37.988	41.677	26.084	49.599
37.221	52.673	51.667	53.752	36.389	39.394	37.989	41.677	26.093	49.599
37.222	52.674	51.668	53.753	36.392	39.401	37.989	41.678	26.102	49.601
37.222	52.672	51.668	53.754	36.394	39.407	37.993	41.678	26.111	49.602
37.222	52.668	51.669	53.755	36.397	39.41	37.992	41.679	26.123	49.604
37.222	52.669	51.669	53.755	36.4	39.412	37.993	41.68	26.128	49.605
37.217	52.67	51.67	53.756	36.406	39.414	37.997	41.68	26.135	49.61
37.221	52.668	51.669	53.755	36.412	39.407	37.993	41.676	26.143	49.614
37.221	52.669	51.67	53.756	36.415	39.409	37.996	41.676	26.152	49.615
37.221	52.668	51.654	53.756	36.419	39.409	37.992	41.67	26.157	49.61
37.221	52.662	51.655	53.748	36.42	39.408	37.99	41.668	26.162	49.611
37.219	52.656	51.647	53.748	36.424	39.405	37.986	41.663	26.162	49.607
37.219	52.654	51.648	53.745	36.424	39.404	37.982	41.658	26.163	49.601
37.219	52.649	51.645	53.744	36.421	39.402	37.979	41.654	26.167	49.589
37.21	52.645	51.625	53.736	36.416	39.4	37.982	41.653	26.167	49.592
37.205	52.638	51.618	53.73	36.409	39.392	37.982	41.648	26.162	49.583
37.2	52.633	51.604	53.728	36.4	39.38	37.98	41.643	26.161	49.58
37.2	52.626	51.606	53.721	36.39	39.377	37.978	41.64	26.152	49.583
37.2	52.62	51.602	53.711	36.385	39.373	37.977	41.634	26.154	49.581
37.201	52.616	51.585	53.709	36.372	39.363	37.976	41.629	26.146	49.572
37.191	52.611	51.563	53.707	36.362	39.355	37.967	41.624	26.132	49.564
37.185	52.611	51.552	53.696	36.348	39.343	37.958	41.615	26.111	49.565
37.186	52.609	51.547	53.693	36.342	39.331	37.956	41.607	26.099	49.56
37.186	52.602	51.522	53.683	36.328	39.321	37.952	41.599	26.096	49.549
37.186	52.597	51.492	53.673	36.32	39.305	37.944	41.592	26.092	49.54
37.177	52.59	51.47	53.663	36.307	39.291	37.94	41.583	26.084	49.528
37.178	52.584	51.473	53.661	36.3	39.29	37.938	41.582	26.088	49.532
37.178	52.578	51.474	53.65	36.296	39.287	37.931	41.577	26.087	49.522
37.17	52.569	51.458	53.644	36.291	39.282	37.919	41.573	26.081	49.513
37.17	52.565	51.437	53.645	36.274	39.261	37.914	41.561	26.056	49.504
37.17	52.559	51.418	53.64	36.265	39.252	37.904	41.553	26.052	49.498
37.163	52.557	51.401	53.634	36.264	39.247	37.89	41.545	26.057	49.494
37.163	52.554	51.398	53.627	36.26	39.24	37.884	41.539	26.044	49.484
37.163	52.549	51.375	53.616	36.254	39.235	37.876	41.534	26.04	49.474
37.163	52.549	51.368	53.616	36.249	39.232	37.876	41.53	26.026	49.467
37.152	52.546	51.36	53.611	36.24	39.228	37.872	41.528	26.031	49.463
37.147	52.546	51.363	53.603	36.238	39.224	37.871	41.527	26.039	49.465
37.142	52.544	51.367	53.596	36.237	39.219	37.865	41.525	26.033	49.464
37.135	52.538	51.36	53.597	36.218	39.211	37.858	41.516	26.022	49.448
37.135	52.535	51.335	53.592	36.209	39.198	37.85	41.504	26.016	49.439
37.133	52.531	51.321	53.585	36.195	39.185	37.848	41.493	26.023	49.433
37.128	52.524	51.312	53.577	36.183	39.177	37.837	41.482	26.014	49.419
37.126	52.519	51.294	53.569	36.177	39.167	37.833	41.479	26.006	49.41
37.126	52.514	51.299	53.564	36.172	39.159	37.834	41.474	26.002	49.401
37.119	52.507	51.3	53.563	36.167	39.159	37.82	41.468	26.003	49.399
37.119	52.499	51.295	53.557	36.154	39.144	37.809	41.458	25.989	49.385
37.116	52.496	51.281	53.551	36.144	39.139	37.802	41.456	25.973	49.388
37.117	52.488	51.265	53.551	36.142	39.135	37.797	41.448	25.968	49.38
37.108	52.488	51.252	53.546	36.141	39.126	37.789	41.443	25.959	49.374
37.104	52.483	51.244	53.547	36.131	39.118	37.795	41.437	25.955	49.374
37.102	52.483	51.236	53.548	36.13	39.117	37.781	41.431	25.955	49.366
37.092	52.477	51.227	53.546	36.127	39.113	37.779	41.43	25.957	49.365
37.089	52.473	51.214	53.539	36.127	39.111	37.778	41.422	25.955	49.358
37.082	52.471	51.191	53.532	36.12	39.102	37.767	41.421	25.95	49.348
37.072	52.466	51.18	53.522	36.112	39.096	37.763	41.416	25.943	49.34
37.065	52.464	51.168	53.516	36.091	39.076	37.759	41.404	25.939	49.325
37.065	52.457	51.15	53.515	36.081	39.069	37.745	41.396	25.92	49.316
37.06	52.457	51.138	53.509	36.069	39.054	37.741	41.389	25.912	49.308
37.056	52.452	51.111	53.505	36.061	39.043	37.737	41.381	25.906	49.299
37.056	52.446	51.096	53.496	36.052	39.026	37.727	41.372	25.891	49.291
37.056	52.446	51.079	53.486	36.043	39.015	37.717	41.365	25.887	49.289
37.056	52.441	51.068	53.484	36.035	39.002	37.716	41.358	25.878	49.28
37.049	52.436	51.048	53.476	36.024	38.992	37.711	41.351	25.874	49.269
37.045	52.434	51.049	53.475	36.015	38.989	37.708	41.35	25.874	49.269
37.038	52.431	51.035	53.468	36.015	38.987	37.702	41.345	25.872	49.267
37.038	52.429	51.023	53.461	36.008	38.981	37.697	41.337	25.856	49.253
37.033	52.423	51.007	53.459	35.994	38.966	37.684	41.329	25.845	49.243
37.028	52.413	51.003	53.448	35.98	38.955	37.673	41.32	25.838	49.243
37.028	52.409	50.978	53.444	35.973	38.944	37.671	41.316	25.842	49.237
37.028	52.405	50.959	53.437	35.962	38.936	37.663	41.309	25.83	49.235
37.019	52.401	50.954	53.433	35.954	38.928	37.656	41.307	25.834	49.229
37.014	52.397	50.936	53.427	35.944	38.922	37.651	41.3	25.828	49.221
37.003	52.391	50.918	53.42	35.932	38.914	37.641	41.293	25.823	49.211
37	52.388	50.907	53.421	35.928	38.91	37.644	41.292	25.83	49.202
36.99	52.379	50.891	53.416	35.92	38.903	37.633	41.285	25.822	49.188
36.991	52.371	50.877	53.411	35.912	38.897	37.635	41.276	25.807	49.176
36.989	52.366	50.878	53.4	35.907	38.888	37.634	41.27	25.811	49.169
36.987	52.366	50.876	53.399	35.893	38.872	37.624	41.264	25.798	49.159
36.987	52.359	50.871	53.398	35.877	38.859	37.616	41.254	25.782	49.152
36.975	52.359	50.852	53.389	35.864	38.842	37.601	41.244	25.764	49.136
36.975	52.357	50.826	53.391	35.854	38.832	37.598	41.24	25.762	49.136
36.976	52.35	50.812	53.391	35.845	38.823	37.587	41.229	25.757	49.131
36.976	52.346	50.791	53.383	35.839	38.814	37.578	41.224	25.741	49.129
36.97	52.347	50.778	53.38	35.83	38.801	37.575	41.219	25.739	49.125
36.959	52.343	50.758	53.374	35.819	38.793	37.568	41.211	25.737	49.122
36.959	52.335	50.759	53.37	35.815	38.785	37.563	41.205	25.725	49.116
36.95	52.329	50.739	53.363	35.813	38.784	37.558	41.194	25.72	49.101
36.948	52.325	50.717	53.357	35.804	38.781	37.554	41.188	25.721	49.093
36.949	52.321	50.698	53.347	35.795	38.778	37.549	41.187	25.725	49.09
36.94	52.317	50.685	53.342	35.785	38.768	37.548	41.185	25.726	49.082
36.94	52.312	50.666	53.336	35.773	38.759	37.543	41.177	25.72	49.072
36.936	52.311	50.661	53.338	35.768	38.757	37.538	41.176	25.714	49.069
36.933	52.307	50.639	53.327	35.762	38.75	37.532	41.169	25.709	49.063
36.933	52.307	50.642	53.322	35.758	38.746	37.53	41.166	25.709	49.054
36.926	52.301	50.63	53.317	35.755	38.741	37.526	41.161	25.701	49.043
36.92	52.3	50.632	53.312	35.749	38.738	37.528	41.158	25.706	49.036
36.914	52.292	50.614	53.306	35.741	38.728	37.518	41.149	25.685	49.033
36.914	52.283	50.601	53.299	35.729	38.711	37.509	41.144	25.67	49.024
36.914	52.281	50.578	53.291	35.718	38.7	37.498	41.134	25.646	49.016
36.913	52.276	50.567	53.284	35.706	38.687	37.491	41.127	25.64	49.006
36.904	52.268	50.548	53.281	35.7	38.676	37.48	41.12	25.632	48.995
36.895	52.265	50.537	53.279	35.688	38.666	37.472	41.112	25.63	48.991
36.895	52.264	50.518	53.271	35.684	38.664	37.47	41.108	25.628	48.988
36.886	52.26	50.505	53.269	35.682	38.664	37.464	41.102	25.63	48.988
36.885	52.255	50.492	53.269	35.677	38.66	37.462	41.092	25.631	48.974
36.881	52.252	50.481	53.264	35.673	38.659	37.46	41.089	25.632	48.966
36.877	52.248	50.475	53.26	35.671	38.656	37.457	41.083	25.629	48.961
36.875	52.243	50.463	53.252	35.662	38.646	37.45	41.074	25.629	48.951
36.875	52.238	50.446	53.249	35.653	38.638	37.442	41.068	25.626	48.944
36.875	52.235	50.439	53.245	35.649	38.635	37.435	41.061	25.626	48.943
36.874	52.231	50.438	53.238	35.635	38.629	37.429	41.057	25.628	48.936
36.872	52.225	50.432	53.231	35.631	38.632	37.428	41.055	25.632	48.928
36.864	52.219	50.422	53.224	35.629	38.632	37.434	41.055	25.64	48.927
36.859	52.216	50.423	53.221	35.631	38.627	37.433	41.047	25.629	48.922
36.855	52.209	50.408	53.215	35.623	38.613	37.43	41.041	25.621	48.916
36.846	52.207	50.388	53.215	35.619	38.597	37.415	41.032	25.612	48.907
36.846	52.2	50.388	53.215	35.613	38.583	37.41	41.027	25.618	48.899
36.846	52.197	50.376	53.211	35.611	38.584	37.403	41.023	25.615	48.898
36.841	52.191	50.377	53.203	35.601	38.579	37.393	41.016	25.607	48.902
36.841	52.188	50.368	53.195	35.595	38.572	37.392	41.011	25.6	48.903
36.835	52.183	50.362	53.188	35.588	38.565	37.377	41.004	25.59	48.896
36.835	52.18	50.337	53.188	35.585	38.561	37.373	41.001	25.585	48.894
36.835	52.175	50.311	53.175	35.58	38.553	37.361	40.996	25.582	48.891
36.835	52.175	50.293	53.174	35.575	38.547	37.354	40.988	25.58	48.878
36.834	52.169	50.276	53.17	35.566	38.54	37.347	40.983	25.574	48.87
36.831	52.162	50.27	53.16	35.556	38.533	37.337	40.976	25.57	48.864
36.822	52.161	50.261	53.152	35.55	38.525	37.329	40.975	25.565	48.853
36.822	52.157	50.242	53.147	35.536	38.512	37.319	40.965	25.554	48.847
36.822	52.154	50.221	53.144	35.529	38.504	37.317	40.957	25.552	48.837
36.815	52.145	50.209	53.138	35.522	38.495	37.309	40.951	25.539	48.825
36.815	52.137	50.197	53.134	35.514	38.481	37.303	40.943	25.527	48.82
36.807	52.135	50.176	53.131	35.508	38.479	37.3	40.934	25.517	48.813
36.802	52.133	50.172	53.124	35.502	38.474	37.296	40.927	25.507	48.801
36.801	52.131	50.163	53.124	35.493	38.466	37.288	40.921	25.5	48.794
36.801	52.13	50.16	53.125	35.483	38.456	37.281	40.913	25.484	48.783
36.799	52.13	50.143	53.125	35.477	38.447	37.266	40.908	25.476	48.777
36.79	52.13	50.139	53.122	35.471	38.444	37.265	40.904	25.472	48.769
36.79	52.128	50.117	53.118	35.458	38.433	37.263	40.892	25.45	48.755
36.785	52.129	50.114	53.115	35.447	38.424	37.255	40.888	25.443	48.759
36.785	52.124	50.11	53.115	35.438	38.411	37.25	40.884	25.435	48.747
36.785	52.123	50.088	53.112	35.431	38.404	37.249	40.882	25.442	48.741
36.782	52.122	50.07	53.108	35.428	38.404	37.246	40.881	25.443	48.741
36.781	52.118	50.066	53.101	35.422	38.399	37.245	40.875	25.44	48.727
36.773	52.117	50.057	53.097	35.413	38.392	37.235	40.867	25.439	48.719
36.774	52.113	50.046	53.095	35.406	38.377	37.229	40.856	25.422	48.708
36.774	52.106	50.034	53.096	35.396	38.364	37.219	40.846	25.408	48.7
36.774	52.099	50.022	53.085	35.388	38.351	37.215	40.84	25.403	48.7
36.77	52.09	50.008	53.076	35.375	38.336	37.208	40.831	25.394	48.693
36.759	52.085	49.998	53.074	35.366	38.328	37.196	40.826	25.387	48.693
36.759	52.08	49.993	53.07	35.36	38.32	37.188	40.819	25.388	48.693
36.759	52.08	49.989	53.07	35.349	38.312	37.179	40.812	25.387	48.682
36.759	52.075	49.976	53.065	35.334	38.3	37.171	40.803	25.367	48.672
36.759	52.075	49.959	53.06	35.321	38.289	37.163	40.795	25.36	48.66
36.756	52.067	49.937	53.053	35.317	38.277	37.154	40.79	25.35	48.651
36.755	52.06	49.935	53.05	35.301	38.261	37.142	40.782	25.328	48.648
36.755	52.053	49.921	53.042	35.291	38.253	37.136	40.772	25.316	48.644
36.755	52.048	49.913	53.037	35.286	38.247	37.129	40.765	25.311	48.635
36.75	52.043	49.913	53.033	35.276	38.238	37.125	40.761	25.316	48.633
36.75	52.037	49.897	53.026	35.263	38.231	37.112	40.755	25.315	48.634
36.75	52.036	49.896	53.027	35.255	38.224	37.117	40.754	25.324	48.628
36.746	52.027	49.884	53.028	35.246	38.216	37.108	40.752	25.311	48.618
36.746	52.021	49.861	53.028	35.245	38.209	37.098	40.748	25.3	48.613
36.743	52.016	49.857	53.018	35.255	38.207	37.093	40.743	25.316	48.612
36.746	52.015	49.834	53.016	35.267	38.208	37.098	40.742	25.332	48.616
36.744	52.007	49.813	53.007	35.27	38.201	37.094	40.737	25.339	48.617
36.742	52.002	49.812	53.007	35.268	38.195	37.091	40.731	25.338	48.611
36.742	51.996	49.813	53.003	35.265	38.188	37.087	40.731	25.336	48.604
36.742	51.988	49.805	53.003	35.264	38.184	37.09	40.722	25.343	48.604
36.742	51.983	49.802	52.993	35.26	38.176	37.087	40.721	25.342	48.59
36.735	51.975	49.779	52.982	35.256	38.172	37.074	40.717	25.348	48.586
36.731	51.971	49.773	52.981	35.254	38.171	37.076	40.714	25.344	48.583
36.732	51.962	49.762	52.978	35.243	38.158	37.076	40.704	25.335	48.57
36.725	51.956	49.741	52.974	35.242	38.157	37.069	40.702	25.34	48.559
36.725	51.948	49.726	52.968	35.235	38.151	37.056	40.698	25.333	48.55
36.725	51.946	49.723	52.969	35.233	38.149	37.051	40.696	25.334	48.548
36.725	51.94	49.711	52.963	35.225	38.134	37.048	40.689	25.328	48.535
36.718	51.934	49.708	52.962	35.218	38.124	37.046	40.681	25.326	48.535
36.717	51.929	49.709	52.955	35.215	38.118	37.036	40.676	25.33	48.529
36.71	51.921	49.694	52.951	35.208	38.113	37.025	40.668	25.328	48.515
36.703	51.92	49.69	52.952	35.2	38.106	37.023	40.663	25.33	48.507
36.703	51.914	49.674	52.943	35.194	38.106	37.012	40.66	25.33	48.509
36.701	51.905	49.661	52.943	35.181	38.095	37.006	40.656	25.332	48.506
36.691	51.899	49.659	52.936	35.175	38.093	37.003	40.652	25.332	48.499
36.688	51.895	49.657	52.929	35.169	38.089	37.003	40.65	25.324	48.494
36.679	51.895	49.638	52.925	35.165	38.089	36.999	40.646	25.318	48.493
36.672	51.888	49.627	52.918	35.16	38.082	36.991	40.638	25.32	48.489
36.667	51.885	49.619	52.913	35.145	38.072	36.985	40.632	25.309	48.481
36.667	51.886	49.619	52.913	35.147	38.078	36.985	40.63	25.318	48.487
36.661	51.883	49.619	52.91	35.145	38.079	36.983	40.628	25.322	48.483
36.661	51.884	49.614	52.91	35.14	38.08	36.975	40.617	25.316	48.478
36.661	51.882	49.604	52.904	35.138	38.082	36.971	40.613	25.321	48.471
36.661	51.883	49.607	52.905	35.141	38.087	36.972	40.615	25.336	48.472
36.661	51.884	49.603	52.906	35.145	38.094	36.973	40.615	25.345	48.472
36.661	51.885	49.603	52.903	35.151	38.104	36.974	40.616	25.359	48.474
36.662	51.887	49.603	52.905	35.157	38.112	36.975	40.615	25.369	48.476
36.662	51.887	49.604	52.905	35.161	38.116	36.979	40.615	25.385	48.476
36.662	51.889	49.605	52.905	35.169	38.123	36.983	40.616	25.401	48.477
36.662	51.89	49.606	52.906	35.173	38.127	36.988	40.616	25.412	48.478
36.663	51.892	49.607	52.907	35.176	38.132	36.99	40.616	25.424	48.479
36.663	51.894	49.608	52.907	35.181	38.139	36.992	40.617	25.437	48.481
36.663	51.895	49.609	52.909	35.183	38.144	36.995	40.617	25.448	48.482
36.663	51.896	49.611	52.91	35.185	38.149	36.997	40.617	25.459	48.483
36.664	51.897	49.613	52.911	35.188	38.156	37.003	40.618	25.469	48.484
36.664	51.898	49.614	52.912	35.194	38.163	37.008	40.619	25.481	48.487
36.665	51.899	49.617	52.913	35.197	38.17	37.013	40.619	25.491	48.49
36.659	51.9	49.618	52.913	35.202	38.169	37.013	40.62	25.5	48.49
36.66	51.897	49.622	52.905	35.211	38.172	37.017	40.616	25.507	48.496
36.662	51.898	49.623	52.906	35.216	38.171	37.02	40.616	25.515	48.496
36.662	51.894	49.62	52.906	35.218	38.172	37.018	40.612	25.518	48.497
36.663	51.894	49.612	52.907	35.22	38.173	37.019	40.609	25.526	48.496
36.663	51.894	49.614	52.903	35.219	38.175	37.019	40.604	25.53	48.506
36.663	51.888	49.586	52.904	35.219	38.175	37.012	40.599	25.53	48.496
36.661	51.888	49.589	52.904	35.212	38.172	37.012	40.593	25.534	48.491
36.655	51.881	49.581	52.897	35.207	38.168	37.009	40.582	25.518	48.489
36.646	51.879	49.586	52.897	35.202	38.167	37.008	40.581	25.525	48.49
36.641	51.88	49.565	52.887	35.196	38.158	36.999	40.577	25.51	48.474
36.641	51.874	49.538	52.883	35.191	38.145	36.996	40.571	25.496	48.465
36.639	51.874	49.536	52.874	35.189	38.133	36.993	40.564	25.494	48.457
36.639	51.873	49.511	52.872	35.186	38.131	36.995	40.557	25.496	48.463
36.631	51.865	49.509	52.872	35.169	38.12	37.001	40.551	25.496	48.457
36.626	51.866	49.496	52.868	35.17	38.115	37	40.55	25.482	48.459
36.615	51.857	49.486	52.863	35.17	38.111	36.996	40.544	25.478	48.449
36.608	51.853	49.476	52.857	35.163	38.106	36.995	40.542	25.479	48.446
36.601	51.848	49.456	52.849	35.151	38.092	36.991	40.534	25.481	48.442
36.597	51.843	49.45	52.843	35.147	38.091	36.991	40.532	25.48	48.44
36.592	51.837	49.445	52.842	35.141	38.082	36.986	40.527	25.478	48.43
36.586	51.832	49.447	52.834	35.135	38.074	36.986	40.523	25.483	48.42
36.579	51.827	49.443	52.826	35.127	38.064	36.983	40.518	25.48	48.408
36.579	51.824	49.442	52.818	35.12	38.054	36.981	40.513	25.472	48.402
36.579	51.822	49.439	52.819	35.111	38.049	36.98	40.505	25.469	48.387
36.574	51.817	49.432	52.818	35.104	38.047	36.976	40.5	25.461	48.389
36.574	51.812	49.42	52.808	35.094	38.04	36.97	40.49	25.459	48.382
36.566	51.804	49.416	52.803	35.082	38.023	36.968	40.486	25.456	48.382
36.566	51.796	49.412	52.795	35.074	38.012	36.968	40.477	25.451	48.372
36.566	51.794	49.399	52.791	35.062	38.009	36.962	40.473	25.445	48.37
36.566	51.788	49.403	52.784	35.062	38.008	36.961	40.472	25.446	48.37
36.566	51.785	49.393	52.775	35.062	38.009	36.953	40.465	25.444	48.368
36.564	51.782	49.383	52.772	35.059	38.01	36.949	40.465	25.437	48.364
36.559	51.784	49.38	52.767	35.061	38.012	36.949	40.462	25.442	48.359
36.558	51.784	49.382	52.765	35.06	38.013	36.95	40.456	25.438	48.359
36.553	51.782	49.374	52.765	35.057	38.013	36.94	40.452	25.438	48.359
36.553	51.779	49.352	52.765	35.057	38.008	36.938	40.449	25.419	48.35
36.553	51.778	49.343	52.761	35.06	38.007	36.922	40.442	25.419	48.352
36.555	51.779	49.345	52.758	35.061	38.007	36.923	40.442	25.426	48.353
36.555	51.776	49.318	52.759	35.057	38.003	36.921	40.436	25.424	48.346
36.556	51.772	49.312	52.756	35.06	38.003	36.921	40.43	25.426	48.349
36.556	51.772	49.307	52.756	35.06	38.002	36.916	40.426	25.432	48.35
36.552	51.763	49.278	52.746	35.052	37.995	36.91	40.418	25.419	48.34
36.544	51.761	49.259	52.739	35.049	37.99	36.907	40.414	25.421	48.333
36.544	51.755	49.254	52.73	35.04	37.986	36.908	40.41	25.424	48.328
36.541	51.746	49.23	52.722	35.033	37.98	36.903	40.405	25.418	48.322
36.536	51.738	49.223	52.721	35.026	37.975	36.898	40.401	25.411	48.311
36.536	51.736	49.216	52.718	35.023	37.969	36.894	40.397	25.407	48.3
36.536	51.729	49.211	52.709	35.014	37.963	36.887	40.385	25.404	48.291
36.529	51.729	49.197	52.7	35.012	37.965	36.882	40.382	25.406	48.29
36.521	51.721	49.184	52.691	35.004	37.956	36.877	40.378	25.405	48.279
36.515	51.714	49.185	52.689	34.997	37.953	36.873	40.378	25.401	48.278
36.509	51.708	49.171	52.69	34.992	37.942	36.87	40.369	25.393	48.278
36.509	51.706	49.151	52.683	34.984	37.938	36.86	40.361	25.383	48.271
36.504	51.702	49.14	52.68	34.979	37.938	36.856	40.355	25.384	48.271
36.502	51.7	49.135	52.675	34.97	37.934	36.855	40.349	25.37	48.268
36.491	51.697	49.131	52.669	34.967	37.933	36.849	40.349	25.371	48.258
36.488	51.69	49.119	52.662	34.962	37.925	36.844	40.344	25.375	48.248
36.481	51.682	49.109	52.662	34.959	37.926	36.841	40.336	25.369	48.24
36.477	51.683	49.113	52.659	34.957	37.919	36.837	40.331	25.376	48.235
36.472	51.676	49.1	52.657	34.947	37.914	36.829	40.326	25.361	48.227
36.473	51.676	49.1	52.657	34.947	37.916	36.828	40.326	25.361	48.231
36.473	51.676	49.1	52.657	34.95	37.92	36.822	40.325	25.363	48.23
36.466	51.669	49.079	52.658	34.951	37.925	36.816	40.323	25.36	48.231
36.467	51.665	49.074	52.656	34.953	37.931	36.815	40.323	25.369	48.232
36.467	51.666	49.076	52.657	34.957	37.939	36.816	40.321	25.377	48.234
36.465	51.667	49.079	52.655	34.961	37.947	36.814	40.316	25.385	48.228
36.465	51.668	49.08	52.657	34.964	37.953	36.815	40.317	25.392	48.229
36.465	51.669	49.081	52.658	34.967	37.961	36.816	40.318	25.402	48.233
36.466	51.669	49.082	52.658	34.969	37.967	36.818	40.318	25.413	48.239
36.466	51.671	49.085	52.659	34.973	37.973	36.82	40.319	25.419	48.242
36.466	51.672	49.087	52.66	34.978	37.981	36.821	40.319	25.428	48.242
36.466	51.673	49.088	52.661	34.981	37.99	36.822	40.32	25.438	48.243
36.467	51.675	49.088	52.663	34.984	37.996	36.823	40.321	25.451	48.245
36.467	51.675	49.091	52.666	34.987	38.001	36.825	40.322	25.466	48.249
36.467	51.677	49.092	52.666	34.989	38.006	36.827	40.322	25.478	48.25
36.467	51.678	49.093	52.667	34.992	38.011	36.828	40.322	25.481	48.252
36.462	51.676	49.094	52.667	35	38.013	36.829	40.32	25.487	48.259
36.463	51.673	49.087	52.664	35.006	38.013	36.83	40.32	25.492	48.256
36.463	51.673	49.088	52.665	35.009	38.014	36.831	40.312	25.498	48.252
36.456	51.67	49.085	52.665	35.01	38.017	36.828	40.31	25.5	48.261
36.45	51.668	49.081	52.665	35.01	38.017	36.83	40.309	25.506	48.257
36.444	51.668	49.068	52.665	35.007	38.014	36.828	40.308	25.502	48.246
36.443	51.664	49.069	52.656	35.001	38.009	36.833	40.306	25.51	48.24
36.444	51.663	49.06	52.654	34.992	38.001	36.821	40.297	25.507	48.228
36.44	51.66	49.05	52.653	34.99	37.995	36.818	40.295	25.497	48.225
36.441	51.656	49.035	52.646	34.985	37.987	36.812	40.29	25.484	48.213
36.443	51.648	49.029	52.637	34.978	37.982	36.802	40.284	25.484	48.212
36.432	51.64	49.004	52.637	34.967	37.971	36.792	40.28	25.473	48.211
36.432	51.64	48.993	52.627	34.957	37.961	36.791	40.269	25.475	48.2
36.424	51.637	48.978	52.623	34.949	37.959	36.787	40.262	25.463	48.188
36.424	51.634	48.98	52.623	34.941	37.955	36.782	40.259	25.464	48.179
36.421	51.633	48.979	52.62	34.935	37.955	36.781	40.255	25.468	48.171
36.421	51.628	48.971	52.621	34.926	37.936	36.772	40.248	25.45	48.164
36.415	51.628	48.951	52.615	34.914	37.927	36.767	40.243	25.438	48.162
36.415	51.622	48.938	52.613	34.911	37.919	36.764	40.238	25.436	48.155
36.413	51.623	48.938	52.609	34.907	37.911	36.759	40.236	25.435	48.152
36.409	51.615	48.918	52.601	34.899	37.907	36.744	40.23	25.436	48.156
36.401	51.608	48.89	52.596	34.891	37.893	36.736	40.22	25.433	48.144
36.399	51.606	48.889	52.594	34.885	37.89	36.73	40.217	25.433	48.143
36.399	51.607	48.884	52.594	34.88	37.882	36.721	40.206	25.417	48.131
36.391	51.6	48.867	52.588	34.877	37.871	36.718	40.199	25.405	48.123
36.392	51.594	48.866	52.588	34.876	37.865	36.716	40.196	25.407	48.113
36.383	51.586	48.843	52.582	34.871	37.858	36.703	40.188	25.389	48.106
36.379	51.582	48.845	52.582	34.87	37.851	36.698	40.183	25.387	48.107
36.375	51.576	48.838	52.577	34.859	37.846	36.692	40.178	25.381	48.104
36.374	51.569	48.813	52.569	34.848	37.838	36.691	40.174	25.383	48.095
36.372	51.564	48.808	52.562	34.845	37.835	36.686	40.167	25.388	48.095
36.371	51.559	48.814	52.554	34.845	37.836	36.685	40.166	25.392	48.096
36.364	51.557	48.806	52.549	34.841	37.834	36.686	40.164	25.391	48.086
36.364	51.556	48.802	52.547	34.834	37.82	36.68	40.158	25.371	48.084
36.364	51.556	48.783	52.539	34.822	37.809	36.669	40.149	25.354	48.081
36.364	51.552	48.763	52.533	34.816	37.804	36.659	40.139	25.342	48.07
36.36	51.545	48.751	52.533	34.805	37.792	36.649	40.127	25.325	48.06
36.359	51.54	48.741	52.533	34.801	37.789	36.647	40.123	25.331	48.062
36.351	51.541	48.741	52.533	34.802	37.787	36.65	40.122	25.339	48.056
36.346	51.542	48.718	52.525	34.797	37.777	36.647	40.117	25.335	48.047
36.341	51.538	48.699	52.518	34.792	37.771	36.646	40.111	25.333	48.043
36.332	51.538	48.692	52.517	34.786	37.767	36.64	40.103	25.322	48.041
36.324	51.532	48.688	52.516	34.779	37.754	36.636	40.096	25.311	48.029
36.324	51.529	48.667	52.51	34.774	37.741	36.63	40.092	25.291	48.021
36.32	51.526	48.652	52.505	34.765	37.735	36.626	40.089	25.275	48.012
36.316	51.524	48.634	52.502	34.755	37.727	36.618	40.083	25.265	48.006
36.313	51.52	48.635	52.5	34.746	37.719	36.606	40.077	25.257	47.996
36.313	51.515	48.631	52.491	34.736	37.708	36.6	40.072	25.256	47.989
36.309	51.51	48.623	52.49	34.727	37.71	36.591	40.064	25.249	47.982
36.306	51.51	48.612	52.483	34.722	37.707	36.591	40.057	25.246	47.977
36.297	51.506	48.598	52.482	34.718	37.703	36.589	40.051	25.249	47.973
36.296	51.502	48.583	52.473	34.712	37.698	36.586	40.047	25.238	47.965
36.296	51.502	48.561	52.465	34.697	37.69	36.576	40.044	25.229	47.966
36.289	51.497	48.548	52.461	34.691	37.68	36.566	40.038	25.221	47.959
36.285	51.489	48.526	52.456	34.683	37.661	36.557	40.03	25.21	47.949
36.285	51.486	48.527	52.447	34.679	37.657	36.55	40.024	25.207	47.942
36.283	51.478	48.507	52.444	34.671	37.648	36.542	40.018	25.2	47.937
36.284	51.472	48.508	52.444	34.666	37.636	36.544	40.009	25.199	47.93
36.278	51.465	48.489	52.436	34.665	37.631	36.536	40.003	25.195	47.917
36.278	51.46	48.468	52.432	34.662	37.627	36.539	39.996	25.2	47.911
36.271	51.459	48.472	52.428	34.659	37.626	36.537	39.995	25.202	47.905
36.27	51.458	48.461	52.417	34.643	37.611	36.524	39.981	25.177	47.894
36.27	51.454	48.438	52.413	34.638	37.597	36.509	39.975	25.162	47.889
36.264	51.45	48.438	52.409	34.633	37.591	36.5	39.966	25.142	47.883
36.257	51.446	48.429	52.405	34.624	37.584	36.498	39.961	25.141	47.873
36.251	51.445	48.415	52.399	34.612	37.577	36.488	39.959	25.139	47.864
36.245	51.437	48.406	52.394	34.603	37.563	36.485	39.955	25.136	47.861
36.236	51.436	48.41	52.392	34.596	37.559	36.482	39.95	25.134	47.865
36.232	51.432	48.408	52.383	34.587	37.554	36.474	39.945	25.13	47.858
36.228	51.428	48.403	52.376	34.581	37.55	36.459	39.936	25.119	47.846
36.221	51.42	48.391	52.369	34.579	37.547	36.458	39.934	25.123	47.84
36.214	51.417	48.382	52.364	34.572	37.543	36.45	39.925	25.121	47.831
36.211	51.416	48.368	52.363	34.57	37.543	36.447	39.923	25.118	47.831
36.203	51.412	48.36	52.353	34.569	37.547	36.445	39.918	25.112	47.83
36.204	51.407	48.353	52.349	34.569	37.544	36.441	39.912	25.109	47.822
36.204	51.398	48.354	52.34	34.57	37.548	36.442	39.909	25.101	47.809
36.204	51.399	48.356	52.335	34.569	37.548	36.436	39.907	25.105	47.803
36.198	51.393	48.345	52.336	34.568	37.555	36.431	39.906	25.108	47.805
36.198	51.393	48.349	52.336	34.566	37.553	36.433	39.907	25.117	47.806
36.199	51.394	48.349	52.337	34.568	37.547	36.435	39.907	25.12	47.806
36.198	51.394	48.345	52.333	34.574	37.55	36.429	39.904	25.129	47.81
36.198	51.394	48.345	52.334	34.579	37.551	36.431	39.903	25.135	47.812
36.199	51.394	48.346	52.334	34.583	37.547	36.431	39.903	25.142	47.814
36.197	51.388	48.339	52.334	34.578	37.537	36.425	39.897	25.147	47.805
36.192	51.387	48.317	52.33	34.576	37.536	36.419	39.892	25.139	47.802
36.192	51.38	48.314	52.325	34.573	37.536	36.422	39.891	25.144	47.808
36.185	51.381	48.303	52.318	34.566	37.527	36.425	39.887	25.145	47.797
36.185	51.382	48.302	52.318	34.562	37.527	36.419	39.885	25.141	47.798
36.179	51.38	48.284	52.313	34.56	37.519	36.419	39.882	25.142	47.797
36.179	51.38	48.287	52.305	34.553	37.512	36.417	39.876	25.139	47.791
36.179	51.376	48.288	52.295	34.548	37.508	36.408	39.873	25.119	47.791
36.176	51.369	48.268	52.287	34.541	37.499	36.401	39.867	25.108	47.792
36.172	51.361	48.252	52.285	34.532	37.492	36.402	39.858	25.11	47.797
36.165	51.36	48.231	52.282	34.529	37.488	36.402	39.853	25.115	47.783
36.16	51.359	48.237	52.282	34.531	37.489	36.398	39.854	25.122	47.776
36.153	51.356	48.226	52.277	34.525	37.48	36.394	39.848	25.119	47.765
36.149	51.351	48.221	52.27	34.516	37.472	36.388	39.844	25.111	47.758
36.144	51.351	48.202	52.261	34.506	37.461	36.377	39.836	25.099	47.756
36.137	51.345	48.188	52.253	34.502	37.461	36.377	39.833	25.093	47.753
36.131	51.34	48.174	52.253	34.499	37.457	36.37	39.831	25.099	47.757
36.131	51.337	48.175	52.252	34.495	37.453	36.363	39.829	25.101	47.751
36.125	51.334	48.169	52.248	34.49	37.444	36.36	39.824	25.097	47.741
36.122	51.332	48.161	52.242	34.487	37.444	36.359	39.817	25.099	47.737
36.122	51.328	48.16	52.238	34.476	37.439	36.359	39.812	25.095	47.728
36.113	51.319	48.153	52.23	34.469	37.433	36.357	39.805	25.09	47.719
36.108	51.319	48.149	52.224	34.463	37.427	36.348	39.799	25.088	47.709
36.108	51.319	48.137	52.224	34.464	37.427	36.343	39.797	25.08	47.697
36.107	51.318	48.139	52.225	34.462	37.427	36.346	39.796	25.086	47.7
36.107	51.314	48.121	52.224	34.459	37.417	36.335	39.784	25.061	47.685
36.103	51.31	48.122	52.224	34.455	37.414	36.33	39.782	25.055	47.688
36.097	51.306	48.122	52.219	34.456	37.409	36.331	39.777	25.056	47.685
36.099	51.307	48.126	52.22	34.46	37.411	36.331	39.771	25.058	47.679
36.099	51.308	48.128	52.216	34.459	37.404	36.332	39.767	25.061	47.679
36.095	51.305	48.118	52.208	34.459	37.397	36.325	39.763	25.052	47.672
36.09	51.302	48.112	52.203	34.456	37.392	36.324	39.76	25.043	47.672
36.081	51.297	48.1	52.199	34.452	37.384	36.32	39.755	25.045	47.661
36.075	51.294	48.101	52.187	34.448	37.38	36.313	39.754	25.043	47.663
36.075	51.29	48.097	52.177	34.438	37.37	36.306	39.748	25.037	47.663
36.074	51.289	48.08	52.168	34.434	37.361	36.303	39.743	25.034	47.653
36.066	51.28	48.065	52.164	34.429	37.353	36.3	39.737	25.031	47.653
36.066	51.281	48.065	52.155	34.428	37.347	36.289	39.732	25.023	47.645
36.062	51.278	48.064	52.152	34.42	37.343	36.29	39.73	25.028	47.639
36.058	51.272	48.064	52.148	34.414	37.34	36.286	39.724	25.022	47.638
36.057	51.271	48.049	52.145	34.407	37.333	36.281	39.72	25.019	47.631
36.054	51.27	48.048	52.142	34.406	37.331	36.278	39.716	25.006	47.625
36.044	51.268	48.033	52.136	34.399	37.316	36.276	39.711	24.994	47.623
36.044	51.262	48.031	52.135	34.391	37.309	36.267	39.706	24.981	47.619
36.036	51.255	48.024	52.129	34.383	37.298	36.256	39.701	24.97	47.615
36.035	51.247	48.025	52.125	34.38	37.29	36.256	39.696	24.964	47.614
36.034	51.24	48.012	52.121	34.369	37.28	36.248	39.689	24.954	47.61
36.034	51.232	48.01	52.11	34.363	37.271	36.239	39.683	24.931	47.598
36.032	51.225	48.006	52.103	34.357	37.264	36.23	39.68	24.924	47.596
36.032	51.218	47.99	52.097	34.344	37.254	36.217	39.672	24.918	47.587
36.026	51.21	47.991	52.086	34.336	37.251	36.221	39.668	24.925	47.588
36.019	51.204	47.987	52.082	34.331	37.252	36.217	39.662	24.913	47.588
36.018	51.202	47.973	52.077	34.322	37.245	36.204	39.655	24.903	47.583
36.016	51.203	47.953	52.072	34.309	37.233	36.191	39.645	24.886	47.579
36.01	51.196	47.949	52.072	34.305	37.224	36.191	39.639	24.877	47.578
36.006	51.193	47.941	52.07	34.299	37.215	36.181	39.63	24.87	47.567
36.006	51.189	47.919	52.063	34.289	37.206	36.173	39.623	24.856	47.557
36.006	51.18	47.914	52.063	34.283	37.2	36.16	39.616	24.843	47.557
36	51.173	47.907	52.054	34.279	37.197	36.153	39.612	24.837	47.545
35.992	51.173	47.898	52.051	34.275	37.187	36.144	39.605	24.828	47.545
35.986	51.167	47.879	52.044	34.27	37.185	36.141	39.597	24.823	47.533
35.978	51.168	47.866	52.037	34.259	37.171	36.133	39.59	24.806	47.524
35.978	51.164	47.853	52.037	34.248	37.16	36.128	39.583	24.8	47.517
35.971	51.159	47.841	52.031	34.25	37.156	36.123	39.58	24.796	47.506
35.968	51.156	47.836	52.027	34.244	37.146	36.117	39.575	24.79	47.495
35.968	51.153	47.83	52.021	34.245	37.144	36.116	39.572	24.787	47.49
35.963	51.15	47.828	52.018	34.239	37.142	36.112	39.566	24.791	47.486
35.953	51.142	47.825	52.009	34.235	37.143	36.115	39.566	24.793	47.484
35.945	51.141	47.817	52.001	34.228	37.139	36.11	39.562	24.791	47.475
35.945	51.141	47.815	52	34.221	37.134	36.106	39.553	24.788	47.465
35.945	51.138	47.817	51.989	34.22	37.138	36.105	39.552	24.791	47.47
35.946	51.138	47.819	51.99	34.221	37.144	36.108	39.552	24.8	47.472
35.944	51.134	47.816	51.984	34.217	37.145	36.101	39.546	24.795	47.464
35.944	51.135	47.814	51.985	34.218	37.146	36.107	39.545	24.8	47.464
35.943	51.132	47.802	51.986	34.219	37.151	36.108	39.536	24.803	47.459
35.944	51.134	47.804	51.988	34.221	37.155	36.115	39.536	24.812	47.459
35.944	51.136	47.805	51.989	34.224	37.161	36.118	39.536	24.822	47.461
35.946	51.138	47.806	51.991	34.227	37.169	36.12	39.536	24.832	47.463
35.947	51.138	47.808	51.992	34.23	37.178	36.125	39.537	24.842	47.467
35.947	51.129	47.809	51.993	34.231	37.179	36.131	39.538	24.851	47.468
35.947	51.131	47.811	51.994	34.235	37.186	36.132	39.538	24.858	47.469
35.948	51.132	47.813	51.995	34.238	37.192	36.134	39.539	24.868	47.47
35.948	51.134	47.815	51.997	34.243	37.199	36.136	39.54	24.878	47.473
35.949	51.135	47.817	51.999	34.245	37.207	36.138	39.541	24.889	47.474
35.949	51.136	47.818	52	34.247	37.211	36.139	39.541	24.897	47.474
35.948	51.129	47.821	52.001	34.25	37.217	36.139	39.541	24.904	47.475
35.949	51.13	47.822	52.002	34.254	37.221	36.14	39.542	24.911	47.478
35.95	51.123	47.817	52.003	34.263	37.223	36.147	39.541	24.916	47.483
35.954	51.123	47.809	52	34.268	37.227	36.151	39.541	24.927	47.482
35.949	51.124	47.798	52	34.27	37.228	36.146	39.534	24.93	47.483
35.949	51.12	47.8	52	34.272	37.231	36.145	39.535	24.935	47.476
35.949	51.121	47.781	52	34.277	37.231	36.149	39.533	24.934	47.476
35.949	51.123	47.782	52	34.281	37.234	36.147	39.532	24.942	47.477
35.95	51.121	47.784	52.001	34.284	37.236	36.148	39.532	24.932	47.478
35.95	51.121	47.786	52.001	34.286	37.238	36.15	39.533	24.935	47.478
35.95	51.121	47.772	51.995	34.272	37.229	36.147	39.521	24.914	47.473
35.95	51.119	47.756	51.995	34.279	37.228	36.15	39.519	24.921	47.47
35.953	51.117	47.759	51.991	34.282	37.228	36.151	39.513	24.924	47.469
35.949	51.111	47.744	51.991	34.285	37.229	36.155	39.506	24.927	47.47
35.947	51.108	47.747	51.991	34.285	37.229	36.158	39.507	24.934	47.466
35.947	51.108	47.727	51.992	34.285	37.229	36.16	39.505	24.937	47.471
35.946	51.107	47.708	51.99	34.29	37.231	36.159	39.499	24.935	47.467
35.951	51.105	47.711	51.989	34.295	37.231	36.16	39.498	24.94	47.469
35.951	51.105	47.713	51.989	34.294	37.227	36.162	39.492	24.943	47.46
35.951	51.105	47.709	51.99	34.299	37.229	36.163	39.488	24.948	47.464
35.946	51.1	47.707	51.986	34.298	37.232	36.16	39.489	24.952	47.461
35.94	51.097	47.703	51.982	34.301	37.235	36.16	39.487	24.953	47.457
35.939	51.096	47.689	51.976	34.293	37.225	36.147	39.478	24.93	47.448
35.936	51.094	47.69	51.973	34.29	37.221	36.143	39.473	24.91	47.444
35.932	51.09	47.683	51.971	34.286	37.212	36.145	39.47	24.907	47.435
35.932	51.09	47.686	51.963	34.279	37.203	36.147	39.467	24.899	47.433
35.928	51.085	47.663	51.954	34.274	37.202	36.139	39.46	24.887	47.428
35.921	51.083	47.652	51.942	34.276	37.197	36.14	39.459	24.892	47.427
35.922	51.08	47.654	51.942	34.279	37.195	36.15	39.458	24.904	47.423
35.916	51.074	47.646	51.942	34.28	37.188	36.138	39.45	24.902	47.414
35.914	51.07	47.646	51.943	34.279	37.183	36.137	39.445	24.901	47.403
35.916	51.069	47.64	51.946	34.283	37.185	36.139	39.44	24.903	47.405
35.917	51.06	47.64	51.946	34.288	37.179	36.144	39.433	24.903	47.399
35.917	51.058	47.634	51.939	34.295	37.178	36.151	39.431	24.914	47.401
35.915	51.058	47.633	51.94	34.3	37.177	36.163	39.43	24.926	47.398
35.916	51.059	47.627	51.94	34.306	37.178	36.17	39.43	24.942	47.4
35.917	51.06	47.628	51.933	34.309	37.179	36.181	39.431	24.948	47.398
35.915	51.059	47.612	51.934	34.311	37.181	36.184	39.43	24.95	47.399
35.908	51.054	47.612	51.926	34.314	37.182	36.188	39.43	24.957	47.401
35.908	51.056	47.602	51.926	34.321	37.184	36.193	39.431	24.964	47.405
35.921	51.055	47.601	51.926	34.33	37.187	36.201	39.432	24.973	47.416
35.924	51.053	47.59	51.928	34.343	37.187	36.208	39.433	24.985	47.419
35.931	51.045	47.59	51.932	34.35	37.184	36.212	39.433	24.994	47.424
35.931	51.04	47.591	51.928	34.358	37.18	36.213	39.432	25	47.425
35.933	51.038	47.578	51.926	34.362	37.182	36.219	39.433	25.004	47.426
35.934	51.036	47.573	51.922	34.369	37.178	36.218	39.434	25.009	47.425
35.932	51.03	47.551	51.917	34.376	37.17	36.22	39.434	25.015	47.427
35.928	51.024	47.546	51.91	34.381	37.167	36.218	39.433	25.021	47.424
35.927	51.018	47.539	51.911	34.388	37.165	36.223	39.427	25.015	47.426
35.924	51.011	47.52	51.905	34.393	37.16	36.221	39.428	25.016	47.428
35.924	51.009	47.521	51.905	34.396	37.16	36.224	39.427	25.016	47.43
35.92	51.003	47.51	51.906	34.402	37.157	36.223	39.426	25.022	47.425
35.918	50.998	47.507	51.899	34.403	37.155	36.222	39.421	25.023	47.424
35.911	50.994	47.489	51.899	34.409	37.152	36.216	39.413	25.028	47.422
35.911	50.993	47.492	51.896	34.418	37.154	36.219	39.41	25.038	47.422
35.906	50.988	47.486	51.896	34.426	37.155	36.222	39.407	25.042	47.421
35.904	50.987	47.462	51.897	34.436	37.155	36.225	39.403	25.05	47.422
35.899	50.981	47.443	51.89	34.443	37.147	36.226	39.398	25.043	47.413
35.899	50.98	47.443	51.885	34.448	37.145	36.227	39.396	25.042	47.414
35.897	50.98	47.449	51.886	34.462	37.148	36.232	39.396	25.056	47.419
35.912	50.978	47.466	51.893	34.469	37.146	36.228	39.393	25.046	47.432
35.928	50.975	47.497	51.907	34.474	37.146	36.226	39.39	25.044	47.458
35.946	50.976	47.533	51.919	34.48	37.151	36.221	39.391	25.037	47.486
35.959	50.974	47.553	51.932	34.485	37.153	36.224	39.391	25.036	47.505
35.971	50.972	47.576	51.938	34.486	37.156	36.221	39.389	25.023	47.522
35.981	50.972	47.589	51.942	34.492	37.155	36.213	39.386	25.023	47.534
35.989	50.973	47.597	51.944	34.497	37.156	36.211	39.384	25.027	47.541
36.006	50.971	47.627	51.956	34.498	37.159	36.21	39.384	25.021	47.563
36.018	50.971	47.635	51.962	34.501	37.163	36.206	39.383	25.028	47.58
36.033	50.97	47.667	51.972	34.505	37.167	36.205	39.384	25.033	47.609
36.043	50.968	47.68	51.977	34.512	37.169	36.204	39.38	25.035	47.625
36.049	50.97	47.686	51.982	34.534	37.173	36.214	39.382	25.055	47.639
36.054	50.972	47.677	51.98	34.552	37.176	36.217	39.383	25.068	47.646
36.066	50.971	47.691	51.987	34.555	37.176	36.213	39.383	25.07	47.663
36.079	50.972	47.718	51.993	34.561	37.18	36.212	39.384	25.078	47.685
36.095	50.975	47.754	52.009	34.567	37.184	36.209	39.384	25.086	47.713
36.119	50.982	47.806	52.032	34.588	37.192	36.218	39.386	25.103	47.757
36.137	50.985	47.838	52.047	34.603	37.199	36.224	39.389	25.119	47.787
36.145	50.986	47.851	52.053	34.614	37.202	36.228	39.39	25.134	47.796
36.156	50.986	47.874	52.06	34.619	37.205	36.226	39.391	25.139	47.811
36.167	50.986	47.89	52.063	34.623	37.206	36.225	39.391	25.146	47.824
36.178	50.986	47.889	52.062	34.628	37.207	36.226	39.391	25.149	47.827
36.192	50.985	47.916	52.074	34.627	37.208	36.218	39.391	25.149	47.849
36.202	50.985	47.928	52.075	34.629	37.209	36.216	39.391	25.155	47.863
36.216	50.983	47.941	52.081	34.63	37.208	36.206	39.39	25.16	47.88
36.231	50.986	47.968	52.094	34.635	37.213	36.208	39.391	25.17	47.9
36.24	50.987	47.977	52.1	34.639	37.214	36.205	39.391	25.179	47.912
36.24	50.985	47.979	52.093	34.642	37.211	36.206	39.388	25.192	47.915
36.236	50.985	47.964	52.094	34.645	37.211	36.207	39.385	25.2	47.912
36.238	50.98	47.942	52.094	34.65	37.211	36.212	39.385	25.211	47.917
36.24	50.981	47.944	52.096	34.656	37.212	36.221	39.386	25.222	47.919
36.237	50.977	47.934	52.096	34.66	37.213	36.226	39.385	25.228	47.914
36.237	50.977	47.932	52.091	34.663	37.214	36.229	39.384	25.235	47.918
36.235	50.973	47.924	52.086	34.667	37.211	36.228	39.383	25.234	47.916
36.236	50.973	47.926	52.083	34.673	37.215	36.231	39.384	25.244	47.924
36.237	50.97	47.906	52.082	34.683	37.214	36.233	39.385	25.257	47.92
36.241	50.967	47.908	52.074	34.682	37.208	36.23	39.383	25.259	47.916
36.249	50.96	47.906	52.069	34.684	37.205	36.227	39.381	25.256	47.921
36.256	50.958	47.898	52.066	34.685	37.205	36.229	39.377	25.258	47.925
36.264	50.952	47.897	52.062	34.683	37.2	36.226	39.374	25.26	47.931
36.27	50.949	47.895	52.056	34.682	37.198	36.218	39.371	25.269	47.93
36.268	50.946	47.882	52.051	34.684	37.198	36.22	39.368	25.268	47.927
36.279	50.946	47.9	52.053	34.685	37.196	36.217	39.366	25.27	47.935
36.279	50.94	47.889	52.054	34.683	37.191	36.219	39.364	25.266	47.928
36.287	50.932	47.899	52.055	34.684	37.193	36.217	39.362	25.264	47.933
36.288	50.927	47.878	52.044	34.681	37.183	36.203	39.358	25.269	47.927
36.292	50.925	47.882	52.037	34.678	37.182	36.195	39.356	25.273	47.933
36.293	50.921	47.886	52.037	34.675	37.173	36.189	39.352	25.276	47.926
36.296	50.919	47.895	52.033	34.674	37.17	36.188	39.351	25.278	47.933
36.299	50.916	47.873	52.032	34.673	37.165	36.178	39.345	25.285	47.932
36.298	50.91	47.859	52.027	34.67	37.16	36.174	39.341	25.281	47.926
36.306	50.904	47.876	52.027	34.668	37.16	36.173	39.34	25.277	47.93
36.307	50.898	47.86	52.024	34.67	37.155	36.169	39.337	25.282	47.927
36.305	50.893	47.854	52.019	34.667	37.149	36.161	39.335	25.279	47.926
36.309	50.889	47.851	52.012	34.664	37.144	36.149	39.329	25.279	47.933
36.303	50.887	47.851	52.008	34.665	37.143	36.145	39.324	25.276	47.927
36.303	50.883	47.837	52.006	34.666	37.139	36.144	39.321	25.277	47.926
36.31	50.881	47.844	52.005	34.667	37.137	36.142	39.321	25.276	47.93
36.311	50.873	47.846	51.999	34.666	37.132	36.138	39.319	25.279	47.926
36.31	50.872	47.845	51.997	34.663	37.127	36.135	39.312	25.273	47.919
36.304	50.869	47.828	51.995	34.653	37.125	36.126	39.306	25.264	47.918
36.303	50.865	47.818	51.992	34.651	37.124	36.126	39.303	25.264	47.917
36.302	50.861	47.812	51.987	34.648	37.121	36.126	39.298	25.267	47.917
36.3	50.855	47.809	51.985	34.641	37.115	36.122	39.295	25.272	47.91
36.297	50.85	47.8	51.984	34.638	37.108	36.111	39.287	25.267	47.906
36.302	50.848	47.786	51.984	34.641	37.107	36.111	39.285	25.289	47.91
36.303	50.84	47.762	51.975	34.636	37.104	36.102	39.279	25.286	47.902
36.304	50.841	47.743	51.975	34.636	37.1	36.097	39.275	25.284	47.901
36.303	50.837	47.737	51.974	34.633	37.1	36.095	39.27	25.289	47.89
36.296	50.834	47.72	51.967	34.631	37.095	36.097	39.266	25.29	47.888
36.291	50.825	47.719	51.96	34.632	37.099	36.091	39.256	25.292	47.887
36.286	50.82	47.719	51.959	34.628	37.098	36.09	39.254	25.298	47.894
36.283	50.817	47.701	51.957	34.623	37.087	36.086	39.248	25.294	47.884
36.282	50.817	47.69	51.948	34.621	37.085	36.082	39.245	25.297	47.873
36.273	50.812	47.685	51.941	34.612	37.078	36.075	39.236	25.294	47.862
36.271	50.809	47.673	51.938	34.609	37.072	36.071	39.234	25.294	47.864
36.266	50.807	47.649	51.93	34.602	37.062	36.069	39.23	25.291	47.854
36.266	50.801	47.635	51.924	34.597	37.053	36.056	39.218	25.272	47.842
36.258	50.801	47.635	51.924	34.599	37.05	36.051	39.214	25.274	47.828
36.263	50.795	47.614	51.924	34.605	37.053	36.048	39.214	25.276	47.828
36.277	50.796	47.606	51.923	34.616	37.056	36.051	39.216	25.292	47.835
36.277	50.793	47.589	51.922	34.624	37.058	36.056	39.218	25.313	47.838
36.274	50.795	47.589	51.92	34.632	37.06	36.07	39.219	25.331	47.842
36.27	50.792	47.574	51.914	34.638	37.062	36.073	39.219	25.347	47.841
36.26	50.788	47.574	51.912	34.64	37.063	36.075	39.22	25.339	47.842
36.257	50.78	47.574	51.902	34.639	37.065	36.074	39.212	25.334	47.841
36.258	50.778	47.555	51.897	34.645	37.064	36.077	39.208	25.34	47.845
36.257	50.773	47.551	51.888	34.644	37.057	36.081	39.204	25.336	47.835
36.256	50.764	47.542	51.881	34.641	37.053	36.08	39.197	25.333	47.828
36.253	50.759	47.545	51.872	34.642	37.051	36.077	39.19	25.327	47.817
36.247	50.759	47.542	51.866	34.641	37.05	36.083	39.183	25.316	47.818
36.247	50.753	47.532	51.857	34.639	37.043	36.073	39.179	25.308	47.809
36.25	50.748	47.512	51.852	34.643	37.038	36.073	39.177	25.316	47.805
36.247	50.746	47.502	51.845	34.645	37.033	36.066	39.175	25.311	47.802
36.244	50.742	47.475	51.844	34.648	37.034	36.066	39.173	25.314	47.805
36.241	50.736	47.463	51.838	34.649	37.034	36.062	39.169	25.314	47.8
36.241	50.731	47.442	51.835	34.642	37.028	36.06	39.161	25.311	47.806
36.241	50.731	47.444	51.832	34.639	37.031	36.056	39.159	25.307	47.803
36.234	50.727	47.432	51.824	34.633	37.026	36.046	39.154	25.296	47.798
36.232	50.721	47.412	51.822	34.624	37.01	36.035	39.15	25.286	47.79
36.232	50.715	47.395	51.817	34.622	37.005	36.035	39.145	25.287	47.792
36.228	50.709	47.387	51.81	34.62	37.001	36.028	39.137	25.286	47.787
36.228	50.701	47.387	51.808	34.616	36.987	36.017	39.132	25.282	47.778
36.228	50.695	47.38	51.805	34.609	36.98	36.017	39.129	25.284	47.776
36.228	50.685	47.371	51.798	34.608	36.979	36.014	39.126	25.287	47.776
36.228	50.685	47.372	51.79	34.606	36.975	36.016	39.121	25.295	47.776
36.223	50.679	47.362	51.788	34.602	36.97	36.01	39.119	25.286	47.763
36.216	50.677	47.345	51.787	34.601	36.957	35.999	39.11	25.264	47.753
36.216	50.672	47.33	51.782	34.599	36.955	35.994	39.108	25.264	47.758
36.21	50.669	47.311	51.773	34.59	36.945	35.985	39.104	25.259	47.754
36.206	50.664	47.285	51.765	34.585	36.938	35.98	39.096	25.257	47.751
36.203	50.656	47.272	51.759	34.581	36.935	35.97	39.092	25.251	47.745
36.199	50.651	47.256	51.756	34.571	36.926	35.959	39.086	25.248	47.74
36.197	50.646	47.24	51.749	34.565	36.919	35.957	39.078	25.244	47.741
36.194	50.646	47.238	51.745	34.557	36.915	35.96	39.075	25.245	47.739
36.188	50.64	47.241	51.742	34.556	36.915	35.96	39.073	25.245	47.732
36.183	50.638	47.231	51.737	34.551	36.91	35.952	39.071	25.242	47.723
36.18	50.631	47.225	51.73	34.55	36.899	35.944	39.067	25.236	47.714
36.171	50.627	47.226	51.73	34.557	36.898	35.943	39.066	25.248	47.709
36.171	50.624	47.226	51.72	34.56	36.895	35.943	39.063	25.253	47.705
36.171	50.618	47.227	51.72	34.565	36.895	35.94	39.062	25.257	47.698
36.166	50.613	47.21	51.721	34.574	36.898	35.948	39.058	25.275	47.697
36.169	50.613	47.199	51.714	34.58	36.896	35.956	39.06	25.294	47.696
36.17	50.606	47.201	51.707	34.582	36.89	35.963	39.054	25.298	47.685
36.17	50.599	47.202	51.707	34.586	36.888	35.967	39.052	25.304	47.685
36.17	50.591	47.193	51.708	34.591	36.888	35.968	39.047	25.307	47.676
36.161	50.59	47.193	51.706	34.591	36.882	35.967	39.041	25.305	47.673
36.153	50.585	47.173	51.698	34.586	36.882	35.963	39.04	25.301	47.664
36.145	50.586	47.169	51.697	34.586	36.876	35.965	39.034	25.303	47.659
36.144	50.586	47.155	51.696	34.581	36.869	35.971	39.027	25.298	47.649
36.144	50.577	47.137	51.689	34.582	36.867	35.972	39.023	25.304	47.649
36.143	50.573	47.139	51.684	34.58	36.862	35.97	39.018	25.297	47.642
36.134	50.573	47.13	51.676	34.574	36.857	35.972	39.013	25.294	47.638
36.126	50.573	47.108	51.675	34.567	36.853	35.968	39.01	25.292	47.634
36.127	50.569	47.096	51.671	34.562	36.842	35.963	39.008	25.292	47.623
36.126	50.564	47.081	51.667	34.553	36.842	35.955	39.004	25.294	47.617
36.121	50.556	47.067	51.663	34.547	36.839	35.957	39.004	25.301	47.618
36.117	50.553	47.07	51.662	34.544	36.838	35.957	39.003	25.3	47.61
36.111	50.548	47.061	51.657	34.545	36.84	35.958	38.997	25.3	47.608
36.105	50.543	47.059	51.648	34.542	36.838	35.951	38.993	25.298	47.604
36.1	50.538	47.052	51.646	34.536	36.835	35.945	38.989	25.289	47.594
36.096	50.534	47.047	51.641	34.533	36.834	35.936	38.986	25.292	47.592
36.087	50.529	47.029	51.632	34.529	36.829	35.935	38.981	25.294	47.589
36.085	50.523	47.02	51.628	34.519	36.82	35.93	38.974	25.274	47.582
36.085	50.518	47.021	51.617	34.517	36.81	35.922	38.972	25.268	47.583
36.082	50.514	47.015	51.617	34.512	36.802	35.914	38.966	25.266	47.574
36.082	50.506	47.016	51.618	34.499	36.794	35.914	38.964	25.254	47.566
36.076	50.5	47.017	51.613	34.495	36.785	35.913	38.962	25.258	47.564
36.074	50.5	47.016	51.61	34.5	36.789	35.916	38.964	25.267	47.565
36.074	50.495	46.996	51.604	34.495	36.788	35.913	38.962	25.274	47.569
36.071	50.493	46.984	51.599	34.49	36.787	35.908	38.958	25.278	47.567
36.067	50.49	46.967	51.597	34.483	36.789	35.906	38.954	25.28	47.557
36.061	50.485	46.969	51.594	34.481	36.786	35.899	38.951	25.283	47.544
36.057	50.485	46.962	51.588	34.479	36.789	35.898	38.947	25.289	47.534
36.057	50.485	46.963	51.585	34.48	36.79	35.9	38.947	25.296	47.53
36.051	50.485	46.946	51.58	34.48	36.789	35.89	38.939	25.287	47.522
36.05	50.486	46.939	51.581	34.481	36.783	35.892	38.931	25.288	47.517
36.05	50.483	46.94	51.581	34.48	36.78	35.895	38.926	25.291	47.52
36.05	50.479	46.933	51.582	34.48	36.776	35.897	38.925	25.296	47.518
36.045	50.479	46.922	51.573	34.478	36.774	35.901	38.92	25.3	47.517
36.037	50.476	46.911	51.57	34.472	36.765	35.899	38.916	25.299	47.51
36.037	50.468	46.901	51.569	34.468	36.757	35.895	38.909	25.295	47.5
36.037	50.468	46.893	51.563	34.456	36.752	35.89	38.903	25.286	47.501
36.037	50.465	46.891	51.56	34.46	36.751	35.884	38.903	25.294	47.502
36.036	50.461	46.878	51.554	34.45	36.741	35.881	38.895	25.289	47.494
36.033	50.456	46.865	51.548	34.444	36.733	35.881	38.893	25.289	47.49
36.03	50.457	46.851	51.544	34.442	36.732	35.878	38.892	25.279	47.478
36.028	50.454	46.843	51.538	34.442	36.732	35.871	38.89	25.28	47.475
36.02	50.454	46.823	51.533	34.439	36.729	35.864	38.887	25.28	47.47
36.02	50.447	46.803	51.527	34.439	36.728	35.863	38.881	25.277	47.461
36.02	50.446	46.805	51.522	34.435	36.724	35.864	38.877	25.282	47.453
36.014	50.443	46.797	51.518	34.432	36.721	35.855	38.87	25.279	47.452
36.011	50.439	46.798	51.51	34.432	36.721	35.851	38.868	25.281	47.447
36.011	50.439	46.8	51.511	34.435	36.721	35.852	38.865	25.284	47.433
36.007	50.44	46.8	51.509	34.424	36.722	35.847	38.859	25.287	47.428
36.007	50.436	46.802	51.509	34.425	36.726	35.838	38.857	25.288	47.43
36.001	50.434	46.8	51.499	34.422	36.73	35.834	38.854	25.292	47.43
36.001	50.432	46.8	51.494	34.424	36.732	35.832	38.852	25.3	47.423
36.001	50.433	46.801	51.495	34.425	36.735	35.834	38.852	25.31	47.424
36.002	50.433	46.802	51.496	34.428	36.743	35.837	38.853	25.319	47.424
36	50.435	46.804	51.497	34.43	36.753	35.838	38.85	25.329	47.425
36	50.436	46.805	51.498	34.435	36.764	35.84	38.851	25.338	47.426
36	50.437	46.807	51.499	34.441	36.772	35.843	38.851	25.349	47.428
36.001	50.437	46.809	51.5	34.445	36.778	35.845	38.852	25.356	47.428
36.001	50.437	46.807	51.498	34.451	36.782	35.839	38.852	25.36	47.434
36.004	50.438	46.807	51.498	34.455	36.784	35.838	38.853	25.368	47.437
36.014	50.435	46.8	51.495	34.466	36.786	35.843	38.853	25.379	47.443
36.005	50.426	46.801	51.496	34.472	36.786	35.846	38.854	25.387	47.433
35.998	50.42	46.801	51.49	34.475	36.787	35.849	38.853	25.386	47.425
35.998	50.42	46.802	51.486	34.476	36.788	35.847	38.847	25.386	47.426
35.99	50.413	46.8	51.484	34.478	36.789	35.833	38.842	25.382	47.42
35.984	50.409	46.797	51.478	34.475	36.783	35.835	38.84	25.387	47.417
35.982	50.402	46.787	51.477	34.467	36.776	35.832	38.835	25.387	47.415
35.982	50.398	46.773	51.468	34.461	36.768	35.835	38.832	25.385	47.409
35.979	50.392	46.753	51.465	34.458	36.761	35.832	38.823	25.372	47.404
35.973	50.389	46.74	51.463	34.454	36.757	35.833	38.818	25.373	47.409
35.964	50.39	46.721	51.459	34.453	36.753	35.835	38.816	25.381	47.408
35.964	50.381	46.719	51.449	34.443	36.743	35.834	38.814	25.389	47.399
35.956	50.376	46.713	51.444	34.438	36.741	35.837	38.813	25.392	47.4
35.951	50.368	46.703	51.443	34.433	36.736	35.841	38.809	25.398	47.386
35.951	50.368	46.702	51.441	34.435	36.733	35.84	38.807	25.402	47.384
35.947	50.366	46.699	51.436	34.433	36.73	35.837	38.801	25.41	47.379
35.943	50.359	46.691	51.433	34.429	36.729	35.836	38.799	25.413	47.379
35.935	50.358	46.679	51.432	34.423	36.721	35.834	38.794	25.402	47.371
35.928	50.351	46.676	51.426	34.422	36.705	35.83	38.792	25.396	47.368
35.929	50.343	46.678	51.428	34.417	36.697	35.815	38.788	25.387	47.367
35.924	50.341	46.668	51.426	34.411	36.693	35.814	38.785	25.39	47.357
35.925	50.342	46.667	51.418	34.402	36.684	35.814	38.783	25.389	47.35
35.92	50.339	46.661	51.41	34.398	36.68	35.815	38.779	25.397	47.351
35.918	50.333	46.667	51.403	34.399	36.677	35.812	38.779	25.402	47.346
35.916	50.331	46.659	51.403	34.398	36.68	35.811	38.778	25.407	47.34
35.911	50.325	46.658	51.399	34.394	36.678	35.81	38.777	25.412	47.334
35.91	50.319	46.657	51.393	34.387	36.671	35.8	38.77	25.397	47.33
35.91	50.313	46.647	51.391	34.385	36.673	35.799	38.768	25.399	47.337
35.907	50.313	46.649	51.388	34.385	36.675	35.799	38.765	25.404	47.336
35.905	50.314	46.636	51.388	34.388	36.68	35.8	38.765	25.41	47.337
35.905	50.315	46.638	51.389	34.392	36.688	35.79	38.763	25.42	47.337
35.905	50.316	46.642	51.389	34.397	36.697	35.792	38.763	25.43	47.338
35.9	50.316	46.63	51.39	34.397	36.7	35.792	38.764	25.434	47.338
35.901	50.312	46.63	51.39	34.4	36.703	35.793	38.764	25.443	47.34
35.9	50.309	46.627	51.391	34.405	36.705	35.791	38.761	25.451	47.342
35.902	50.31	46.627	51.389	34.412	36.702	35.791	38.761	25.458	47.342
35.902	50.309	46.627	51.389	34.416	36.703	35.785	38.761	25.462	47.342
35.902	50.31	46.627	51.384	34.42	36.705	35.782	38.758	25.459	47.338
35.902	50.311	46.628	51.385	34.421	36.706	35.783	38.756	25.452	47.337
35.903	50.31	46.63	51.386	34.424	36.711	35.785	38.757	25.464	47.34
35.901	50.306	46.617	51.38	34.424	36.706	35.784	38.755	25.463	47.332
35.894	50.306	46.602	51.375	34.415	36.702	35.783	38.752	25.461	47.332
35.894	50.304	46.605	51.369	34.41	36.704	35.783	38.751	25.465	47.335
35.889	50.297	46.592	51.365	34.403	36.698	35.786	38.744	25.465	47.327
35.879	50.289	46.577	51.363	34.399	36.689	35.785	38.74	25.457	47.325
35.872	50.281	46.564	51.36	34.395	36.676	35.777	38.734	25.451	47.315
35.866	50.279	46.545	51.354	34.385	36.668	35.775	38.729	25.453	47.313
35.858	50.273	46.521	51.343	34.38	36.669	35.766	38.726	25.451	47.308
35.852	50.272	46.516	51.343	34.373	36.663	35.766	38.72	25.457	47.31
35.845	50.268	46.51	51.339	34.373	36.656	35.764	38.718	25.456	47.307
35.84	50.264	46.501	51.33	34.367	36.652	35.758	38.711	25.447	47.298
35.838	50.259	46.5	51.329	34.364	36.649	35.755	38.707	25.447	47.292
35.834	50.258	46.499	51.327	34.358	36.649	35.754	38.705	25.448	47.292
35.834	50.257	46.503	51.316	34.36	36.653	35.757	38.704	25.45	47.293
35.825	50.253	46.483	51.308	34.36	36.655	35.756	38.704	25.452	47.294
35.825	50.248	46.477	51.307	34.359	36.661	35.754	38.702	25.459	47.286
35.825	50.25	46.481	51.308	34.364	36.664	35.755	38.702	25.47	47.288
35.825	50.251	46.484	51.309	34.367	36.669	35.756	38.702	25.475	47.289
35.825	50.247	46.484	51.3	34.368	36.666	35.746	38.697	25.473	47.286
35.828	50.245	46.462	51.3	34.373	36.666	35.733	38.694	25.475	47.289
35.828	50.238	46.464	51.3	34.375	36.666	35.732	38.694	25.477	47.291
35.821	50.229	46.454	51.3	34.378	36.663	35.733	38.685	25.48	47.284
35.817	50.23	46.436	51.299	34.378	36.662	35.729	38.681	25.477	47.274
35.818	50.23	46.436	51.29	34.374	36.664	35.733	38.678	25.475	47.278
35.82	50.228	46.444	51.288	34.374	36.663	35.735	38.676	25.476	47.277
35.816	50.224	46.443	51.286	34.371	36.661	35.734	38.673	25.476	47.268
35.81	50.224	46.443	51.276	34.366	36.657	35.728	38.67	25.478	47.265
35.804	50.221	46.424	51.269	34.358	36.651	35.729	38.669	25.477	47.258
35.802	50.221	46.418	51.263	34.357	36.645	35.728	38.667	25.475	47.258
35.794	50.215	46.421	51.263	34.351	36.639	35.728	38.661	25.478	47.258
35.788	50.214	46.423	51.264	34.35	36.637	35.724	38.662	25.484	47.254
35.788	50.207	46.409	51.262	34.345	36.636	35.72	38.658	25.482	47.25
35.788	50.208	46.407	51.262	34.346	36.638	35.721	38.657	25.49	47.251
35.788	50.203	46.408	51.262	34.349	36.64	35.722	38.655	25.491	47.252
35.789	50.205	46.408	51.264	34.352	36.643	35.721	38.655	25.498	47.253
35.789	50.206	46.41	51.264	34.355	36.646	35.722	38.655	25.507	47.249
35.789	50.207	46.413	51.265	34.36	36.651	35.725	38.655	25.517	47.251
35.79	50.207	46.414	51.266	34.364	36.658	35.726	38.656	25.528	47.252
35.79	50.209	46.419	51.268	34.372	36.668	35.729	38.657	25.539	47.253
35.79	50.205	46.421	51.26	34.368	36.673	35.735	38.657	25.551	47.244
35.79	50.206	46.424	51.262	34.367	36.68	35.739	38.656	25.561	47.245
35.791	50.207	46.426	51.262	34.37	36.687	35.747	38.656	25.57	47.245
35.791	50.21	46.427	51.264	34.375	36.696	35.749	38.657	25.578	47.247
35.791	50.211	46.427	51.265	34.378	36.704	35.753	38.658	25.588	47.249
35.792	50.212	46.428	51.265	34.382	36.713	35.755	38.659	25.601	47.251
35.792	50.213	46.429	51.266	34.386	36.723	35.758	38.659	25.612	47.252
35.792	50.215	46.43	51.266	34.391	36.733	35.761	38.66	25.624	47.254
35.793	50.217	46.432	51.268	34.395	36.739	35.764	38.661	25.634	47.256
35.793	50.217	46.433	51.269	34.398	36.743	35.766	38.66	25.635	47.256
35.793	50.22	46.435	51.27	34.405	36.752	35.767	38.661	25.651	47.26
35.787	50.216	46.437	51.265	34.409	36.76	35.764	38.659	25.657	47.258
35.788	50.218	46.439	51.268	34.414	36.766	35.765	38.66	25.672	47.259
35.788	50.219	46.439	51.268	34.414	36.768	35.759	38.66	25.685	47.252
35.792	50.217	46.428	51.269	34.418	36.77	35.76	38.66	25.687	47.259
35.792	50.217	46.428	51.27	34.422	36.773	35.76	38.66	25.692	47.259
35.789	50.213	46.422	51.269	34.425	36.775	35.76	38.66	25.696	47.261
35.79	50.212	46.423	51.269	34.428	36.776	35.764	38.659	25.697	47.26
35.79	50.213	46.424	51.258	34.431	36.774	35.758	38.654	25.699	47.252
35.78	50.208	46.423	51.255	34.43	36.771	35.757	38.65	25.687	47.256
35.774	50.203	46.403	51.256	34.428	36.767	35.749	38.645	25.677	47.246
35.772	50.201	46.405	51.251	34.432	36.765	35.744	38.64	25.681	47.238
35.775	50.195	46.393	51.252	34.433	36.758	35.736	38.634	25.683	47.234
35.775	50.188	46.391	51.253	34.437	36.762	35.742	38.635	25.691	47.236
35.765	50.187	46.392	51.244	34.437	36.763	35.74	38.636	25.697	47.226
35.767	50.181	46.389	51.238	34.436	36.761	35.738	38.632	25.689	47.221
35.767	50.178	46.392	51.236	34.439	36.762	35.74	38.631	25.701	47.218
35.764	50.175	46.38	51.231	34.434	36.76	35.739	38.629	25.699	47.212
35.762	50.169	46.383	51.224	34.428	36.756	35.737	38.626	25.695	47.209
35.763	50.166	46.373	51.22	34.427	36.749	35.729	38.619	25.678	47.201
35.759	50.162	46.357	51.216	34.42	36.734	35.721	38.613	25.676	47.191
35.749	50.159	46.353	51.207	34.415	36.727	35.72	38.608	25.671	47.181
35.741	50.153	46.339	51.202	34.41	36.726	35.712	38.606	25.667	47.188
35.74	50.152	46.318	51.194	34.401	36.724	35.709	38.602	25.663	47.185
35.738	50.146	46.312	51.19	34.398	36.719	35.701	38.597	25.657	47.175
35.733	50.142	46.315	51.184	34.395	36.715	35.697	38.595	25.653	47.169
35.727	50.142	46.312	51.179	34.388	36.707	35.696	38.59	25.656	47.163
35.727	50.135	46.3	51.174	34.379	36.702	35.692	38.58	25.652	47.15
35.718	50.132	46.292	51.168	34.369	36.684	35.688	38.573	25.634	47.143
35.711	50.126	46.286	51.167	34.362	36.676	35.676	38.569	25.615	47.14
35.707	50.121	46.273	51.164	34.359	36.665	35.669	38.566	25.616	47.14
35.705	50.118	46.261	51.159	34.354	36.66	35.661	38.563	25.616	47.133
35.702	50.116	46.265	51.157	34.339	36.656	35.661	38.558	25.626	47.122
35.699	50.116	46.255	51.15	34.329	36.643	35.652	38.556	25.617	47.112
35.693	50.114	46.238	51.15	34.325	36.633	35.65	38.55	25.613	47.104
35.686	50.109	46.225	51.146	34.317	36.63	35.645	38.546	25.61	47.102
35.679	50.102	46.211	51.145	34.308	36.626	35.635	38.543	25.613	47.098
35.677	50.102	46.205	51.138	34.297	36.62	35.633	38.537	25.61	47.089
35.669	50.097	46.193	51.13	34.294	36.617	35.624	38.535	25.61	47.084
35.665	50.094	46.195	51.124	34.288	36.616	35.624	38.531	25.611	47.077
35.658	50.093	46.194	51.122	34.288	36.62	35.623	38.521	25.613	47.074
35.658	50.095	46.196	51.123	34.29	36.627	35.624	38.521	25.62	47.079
35.658	50.095	46.198	51.124	34.294	36.632	35.625	38.521	25.628	47.079
35.652	50.09	46.18	51.121	34.293	36.636	35.626	38.521	25.629	47.074
35.652	50.09	46.182	51.121	34.295	36.639	35.628	38.514	25.626	47.069
35.653	50.092	46.183	51.122	34.298	36.649	35.629	38.512	25.642	47.071
35.653	50.095	46.188	51.124	34.303	36.658	35.631	38.513	25.658	47.072
35.654	50.095	46.191	51.124	34.306	36.664	35.633	38.513	25.673	47.073
35.654	50.096	46.192	51.125	34.309	36.67	35.636	38.513	25.683	47.074
35.655	50.097	46.194	51.125	34.314	36.677	35.641	38.514	25.696	47.075
35.656	50.099	46.195	51.127	34.318	36.683	35.643	38.514	25.708	47.077
35.657	50.1	46.197	51.129	34.322	36.691	35.646	38.515	25.719	47.08
35.657	50.101	46.198	51.13	34.327	36.698	35.649	38.516	25.73	47.082
35.657	50.102	46.199	51.132	34.331	36.707	35.652	38.516	25.739	47.083
35.658	50.103	46.202	51.133	34.335	36.715	35.653	38.517	25.75	47.086
35.658	50.104	46.203	51.134	34.34	36.723	35.655	38.517	25.764	47.088
35.658	50.105	46.207	51.135	34.343	36.731	35.657	38.518	25.776	47.089
35.659	50.106	46.208	51.136	34.348	36.738	35.659	38.519	25.787	47.09
35.659	50.108	46.208	51.136	34.354	36.744	35.663	38.52	25.802	47.092
35.659	50.109	46.209	51.138	34.357	36.748	35.666	38.52	25.814	47.093
35.655	50.109	46.205	51.14	34.361	36.756	35.668	38.521	25.825	47.096
35.657	50.111	46.206	51.142	34.365	36.764	35.677	38.521	25.838	47.099
35.658	50.111	46.208	51.144	34.37	36.771	35.682	38.522	25.849	47.101
35.658	50.111	46.208	51.144	34.375	36.78	35.685	38.523	25.859	47.102
35.658	50.112	46.209	51.145	34.379	36.784	35.69	38.523	25.868	47.102
35.659	50.113	46.211	51.145	34.384	36.789	35.691	38.524	25.88	47.104
35.658	50.111	46.211	51.139	34.387	36.791	35.69	38.524	25.884	47.105
35.653	50.107	46.202	51.137	34.39	36.794	35.689	38.524	25.888	47.106
35.646	50.109	46.204	51.14	34.395	36.8	35.689	38.524	25.9	47.106
35.648	50.111	46.192	51.138	34.398	36.804	35.693	38.523	25.906	47.111
35.646	50.111	46.179	51.133	34.404	36.805	35.689	38.522	25.911	47.108
35.644	50.111	46.171	51.124	34.406	36.806	35.687	38.516	25.907	47.096
35.635	50.111	46.172	51.125	34.408	36.805	35.692	38.513	25.914	47.097
35.629	50.106	46.159	51.125	34.409	36.805	35.69	38.511	25.923	47.097
35.626	50.106	46.139	51.126	34.411	36.8	35.682	38.505	25.911	47.086
35.631	50.101	46.141	51.127	34.416	36.798	35.677	38.501	25.906	47.083
35.628	50.102	46.141	51.125	34.414	36.794	35.665	38.497	25.903	47.086
35.624	50.097	46.139	51.126	34.414	36.797	35.667	38.496	25.907	47.091
35.617	50.089	46.134	51.121	34.408	36.794	35.676	38.495	25.911	47.079
35.61	50.083	46.126	51.116	34.402	36.785	35.672	38.493	25.892	47.07
35.606	50.077	46.107	51.111	34.395	36.779	35.673	38.489	25.885	47.063
35.6	50.07	46.09	51.104	34.388	36.774	35.671	38.487	25.888	47.059
35.595	50.068	46.087	51.1	34.378	36.764	35.667	38.482	25.886	47.046
35.588	50.066	46.082	51.099	34.369	36.759	35.668	38.477	25.888	47.045
35.588	50.059	46.072	51.091	34.365	36.749	35.652	38.47	25.872	47.041
35.585	50.057	46.049	51.086	34.365	36.739	35.648	38.464	25.865	47.035
35.585	50.055	46.05	51.086	34.366	36.731	35.642	38.458	25.86	47.026
35.576	50.052	46.037	51.086	34.362	36.723	35.635	38.457	25.856	47.023
35.574	50.048	46.033	51.086	34.353	36.715	35.638	38.455	25.857	47.015
35.569	50.042	46.023	51.08	34.349	36.712	35.637	38.454	25.862	47.017
35.569	50.037	46.008	51.075	34.348	36.7	35.625	38.45	25.851	47.008
35.564	50.038	45.997	51.075	34.348	36.695	35.613	38.444	25.843	47
35.554	50.037	45.989	51.074	34.348	36.685	35.612	38.443	25.846	46.999
35.554	50.038	45.991	51.067	34.349	36.682	35.612	38.441	25.851	47.005
35.546	50.033	45.977	51.06	34.343	36.677	35.614	38.44	25.853	46.996
35.539	50.027	45.956	51.053	34.336	36.673	35.613	38.434	25.854	46.989
35.535	50.024	45.94	51.051	34.331	36.666	35.607	38.428	25.855	46.979
35.527	50.02	45.928	51.043	34.321	36.658	35.602	38.424	25.852	46.976
35.523	50.02	45.917	51.042	34.311	36.654	35.598	38.421	25.845	46.97
35.519	50.013	45.901	51.042	34.307	36.649	35.589	38.415	25.837	46.965
35.514	50.005	45.89	51.038	34.303	36.643	35.586	38.413	25.833	46.954
35.504	49.997	45.892	51.031	34.294	36.63	35.578	38.404	25.816	46.947
35.499	49.997	45.884	51.027	34.291	36.616	35.573	38.395	25.803	46.941
35.499	49.993	45.884	51.021	34.286	36.612	35.576	38.391	25.802	46.935
35.499	49.989	45.883	51.012	34.278	36.604	35.571	38.387	25.801	46.93
35.499	49.984	45.875	51.012	34.27	36.594	35.558	38.383	25.791	46.929
35.492	49.981	45.87	51.007	34.266	36.588	35.553	38.377	25.793	46.921
35.487	49.981	45.869	51.007	34.261	36.571	35.545	38.372	25.791	46.912
35.491	49.976	45.855	51.003	34.26	36.564	35.536	38.367	25.793	46.918
35.491	49.972	45.854	51.003	34.257	36.554	35.523	38.361	25.783	46.908
35.489	49.967	45.842	50.997	34.253	36.549	35.523	38.355	25.784	46.898
35.479	49.965	45.831	50.985	34.246	36.538	35.514	38.349	25.766	46.9
35.474	49.962	45.835	50.979	34.243	36.532	35.514	38.344	25.772	46.893
35.467	49.96	45.822	50.976	34.238	36.528	35.515	38.342	25.775	46.884
35.466	49.958	45.811	50.973	34.233	36.519	35.512	38.339	25.764	46.874
35.466	49.953	45.791	50.967	34.228	36.514	35.506	38.334	25.749	46.87
35.463	49.948	45.789	50.958	34.223	36.506	35.505	38.329	25.753	46.866
35.458	49.95	45.778	50.958	34.224	36.507	35.504	38.327	25.759	46.867
35.456	49.95	45.769	50.959	34.225	36.494	35.5	38.317	25.745	46.855
35.455	49.946	45.753	50.953	34.224	36.486	35.491	38.313	25.735	46.85
35.447	49.941	45.738	50.946	34.217	36.471	35.477	38.307	25.716	46.837
35.439	49.935	45.719	50.939	34.216	36.469	35.474	38.304	25.718	46.834
35.431	49.926	45.714	50.94	34.213	36.461	35.464	38.297	25.706	46.835
35.426	49.925	45.702	50.936	34.206	36.454	35.462	38.29	25.707	46.84
35.422	49.923	45.701	50.929	34.203	36.439	35.453	38.289	25.7	46.83
35.415	49.914	45.687	50.921	34.197	36.421	35.445	38.282	25.686	46.824
35.413	49.907	45.675	50.912	34.188	36.412	35.439	38.273	25.676	46.819
35.405	49.899	45.655	50.904	34.181	36.4	35.426	38.266	25.661	46.809
35.399	49.896	45.649	50.9	34.169	36.393	35.418	38.262	25.654	46.81
35.394	49.891	45.646	50.891	34.161	36.383	35.407	38.26	25.657	46.802
35.39	49.884	45.64	50.882	34.152	36.369	35.4	38.256	25.654	46.793
35.385	49.882	45.635	50.879	34.148	36.367	35.404	38.252	25.653	46.793
35.385	49.876	45.626	50.876	34.14	36.363	35.402	38.245	25.65	46.793
35.379	49.874	45.619	50.873	34.134	36.355	35.399	38.239	25.654	46.783
35.372	49.869	45.602	50.866	34.124	36.338	35.392	38.232	25.641	46.778
35.363	49.864	45.587	50.86	34.117	36.32	35.385	38.226	25.622	46.769
35.358	49.862	45.586	50.853	34.109	36.311	35.375	38.219	25.607	46.762
35.355	49.858	45.574	50.849	34.106	36.309	35.372	38.215	25.599	46.763
35.348	49.851	45.558	50.841	34.102	36.301	35.371	38.208	25.598	46.764
35.345	49.847	45.554	50.843	34.098	36.294	35.366	38.206	25.605	46.759
35.343	49.843	45.534	50.845	34.093	36.275	35.354	38.199	25.596	46.747
35.343	49.841	45.522	50.845	34.091	36.266	35.349	38.191	25.595	46.751
35.346	49.836	45.523	50.846	34.101	36.268	35.352	38.192	25.61	46.755
35.349	49.835	45.512	50.842	34.111	36.267	35.352	38.189	25.62	46.76
35.35	49.831	45.513	50.835	34.122	36.269	35.354	38.188	25.633	46.766
35.351	49.831	45.499	50.83	34.134	36.274	35.362	38.189	25.649	46.767
35.349	49.831	45.485	50.825	34.143	36.277	35.369	38.19	25.661	46.769
35.343	49.829	45.486	50.826	34.152	36.279	35.378	38.191	25.671	46.773
35.34	49.83	45.482	50.827	34.161	36.281	35.386	38.191	25.682	46.775
35.334	49.827	45.484	50.827	34.165	36.284	35.392	38.19	25.688	46.774
35.332	49.825	45.466	50.821	34.169	36.284	35.395	38.188	25.686	46.77
35.333	49.827	45.469	50.822	34.177	36.288	35.398	38.188	25.698	46.774
35.328	49.828	45.446	50.815	34.183	36.288	35.403	38.187	25.708	46.771
35.325	49.823	45.437	50.816	34.188	36.287	35.402	38.184	25.715	46.768
35.32	49.822	45.434	50.816	34.193	36.288	35.407	38.181	25.718	46.768
35.32	49.818	45.425	50.817	34.198	36.291	35.418	38.182	25.723	46.765
35.316	49.812	45.421	50.813	34.202	36.289	35.42	38.176	25.727	46.76
35.313	49.808	45.421	50.806	34.202	36.288	35.414	38.17	25.73	46.758
35.308	49.803	45.411	50.803	34.204	36.282	35.407	38.163	25.721	46.758
35.302	49.804	45.412	50.795	34.204	36.279	35.41	38.156	25.727	46.751
35.303	49.804	45.415	50.796	34.209	36.282	35.41	38.156	25.737	46.755
35.304	49.805	45.416	50.794	34.217	36.286	35.413	38.157	25.752	46.759
35.296	49.803	45.399	50.794	34.222	36.287	35.416	38.154	25.757	46.754
35.289	49.801	45.377	50.795	34.223	36.285	35.419	38.154	25.765	46.745
35.289	49.8	45.36	50.795	34.228	36.286	35.424	38.153	25.775	46.741
35.288	49.795	45.36	50.788	34.234	36.286	35.428	38.152	25.777	46.739
35.284	49.788	45.337	50.781	34.233	36.282	35.437	38.147	25.779	46.735
35.283	49.786	45.335	50.778	34.237	36.283	35.445	38.143	25.782	46.734
35.285	49.783	45.327	50.776	34.245	36.284	35.454	38.143	25.797	46.738
35.286	49.782	45.321	50.773	34.253	36.287	35.46	38.144	25.814	46.742
35.286	49.782	45.311	50.769	34.262	36.284	35.459	38.145	25.83	46.735
35.28	49.777	45.305	50.768	34.27	36.285	35.453	38.142	25.837	46.735
35.277	49.774	45.29	50.762	34.278	36.285	35.458	38.141	25.843	46.729
35.274	49.771	45.287	50.754	34.286	36.285	35.464	38.139	25.856	46.73
35.267	49.767	45.272	50.748	34.292	36.284	35.458	38.134	25.865	46.732
35.266	49.766	45.26	50.747	34.301	36.281	35.468	38.134	25.876	46.731
35.261	49.762	45.252	50.747	34.304	36.274	35.471	38.133	25.876	46.727
35.258	49.763	45.252	50.748	34.31	36.275	35.473	38.133	25.886	46.731
35.256	49.763	45.246	50.75	34.319	36.281	35.477	38.132	25.901	46.732
35.251	49.762	45.248	50.751	34.327	36.278	35.481	38.132	25.912	46.735
35.251	49.76	45.237	50.751	34.333	36.273	35.479	38.131	25.917	46.727
35.247	49.754	45.22	50.752	34.338	36.275	35.474	38.125	25.91	46.727
35.245	49.754	45.213	50.748	34.337	36.266	35.474	38.12	25.911	46.725
35.248	49.754	45.206	50.749	34.345	36.27	35.476	38.12	25.924	46.731
35.242	49.756	45.199	50.751	34.353	36.269	35.48	38.121	25.94	46.731
35.235	49.75	45.19	50.745	34.348	36.265	35.475	38.118	25.931	46.723
35.229	49.746	45.185	50.746	34.351	36.267	35.471	38.116	25.937	46.715
35.223	49.741	45.175	50.737	34.353	36.263	35.465	38.111	25.936	46.705
35.223	49.736	45.166	50.737	34.356	36.264	35.461	38.11	25.943	46.706
35.215	49.732	45.15	50.731	34.355	36.258	35.454	38.104	25.942	46.698
35.207	49.728	45.136	50.732	34.354	36.251	35.45	38.101	25.933	46.693
35.198	49.721	45.124	50.726	34.353	36.25	35.445	38.095	25.931	46.682
35.191	49.722	45.126	50.723	34.353	36.248	35.447	38.093	25.944	46.68
35.185	49.716	45.117	50.719	34.353	36.247	35.447	38.091	25.942	46.676
35.178	49.716	45.102	50.715	34.355	36.243	35.442	38.088	25.937	46.673
35.169	49.709	45.096	50.716	34.357	36.239	35.434	38.084	25.931	46.671
35.166	49.7	45.094	50.709	34.359	36.241	35.436	38.083	25.937	46.677
35.162	49.694	45.09	50.701	34.354	36.238	35.427	38.079	25.923	46.664
35.155	49.69	45.084	50.697	34.35	36.233	35.422	38.074	25.92	46.657
35.15	49.686	45.072	50.69	34.35	36.236	35.421	38.072	25.922	46.653
35.141	49.683	45.056	50.683	34.348	36.235	35.422	38.067	25.928	46.647
35.139	49.677	45.06	50.681	34.347	36.23	35.423	38.065	25.932	46.635
35.134	49.672	45.044	50.676	34.341	36.225	35.413	38.06	25.921	46.635
35.131	49.67	45.028	50.677	34.341	36.215	35.407	38.058	25.91	46.624
35.126	49.67	45.024	50.672	34.347	36.208	35.402	38.052	25.912	46.619
35.12	49.668	45.01	50.666	34.344	36.204	35.394	38.047	25.912	46.615
35.115	49.663	45.004	50.66	34.343	36.197	35.389	38.041	25.913	46.616
35.11	49.662	44.999	50.654	34.346	36.195	35.389	38.036	25.916	46.612
35.107	49.655	44.991	50.649	34.348	36.192	35.392	38.032	25.915	46.603
35.097	49.648	44.984	50.65	34.345	36.188	35.395	38.027	25.912	46.595
35.094	49.647	44.982	50.646	34.343	36.182	35.395	38.024	25.912	46.59
35.092	49.645	44.977	50.64	34.338	36.181	35.389	38.021	25.916	46.585
35.09	49.64	44.965	50.635	34.335	36.176	35.382	38.016	25.904	46.572
35.082	49.638	44.954	50.63	34.33	36.17	35.376	38.01	25.907	46.572
35.082	49.633	44.943	50.627	34.33	36.17	35.377	38.01	25.913	46.573
35.081	49.624	44.936	50.627	34.323	36.167	35.375	38.006	25.92	46.567
35.076	49.617	44.927	50.62	34.316	36.155	35.366	37.995	25.916	46.555
35.067	49.609	44.922	50.613	34.312	36.155	35.364	37.991	25.919	46.543
35.064	49.602	44.916	50.604	34.305	36.15	35.367	37.987	25.919	46.542
35.058	49.601	44.914	50.602	34.31	36.151	35.368	37.985	25.93	46.537
35.058	49.601	44.9	50.596	34.303	36.142	35.361	37.982	25.91	46.53
35.056	49.596	44.884	50.588	34.297	36.132	35.352	37.973	25.909	46.517
35.049	49.59	44.884	50.587	34.293	36.13	35.346	37.97	25.915	46.521
35.044	49.589	44.876	50.583	34.293	36.123	35.345	37.967	25.92	46.516
35.039	49.588	44.866	50.576	34.289	36.116	35.339	37.96	25.918	46.511
35.032	49.583	44.856	50.569	34.289	36.108	35.332	37.957	25.914	46.508
35.028	49.579	44.856	50.567	34.283	36.097	35.331	37.95	25.911	46.495
35.027	49.58	44.852	50.56	34.28	36.087	35.327	37.946	25.911	46.496
35.023	49.576	44.853	50.555	34.275	36.088	35.322	37.945	25.921	46.486
35.017	49.576	44.851	50.553	34.268	36.087	35.318	37.941	25.914	46.476
35.012	49.574	44.844	50.545	34.261	36.079	35.316	37.941	25.911	46.469
35.006	49.572	44.837	50.542	34.257	36.078	35.317	37.939	25.905	46.46
35.002	49.568	44.833	50.542	34.261	36.073	35.308	37.932	25.908	46.45
35.002	49.564	44.824	50.539	34.266	36.063	35.309	37.928	25.915	46.451
34.997	49.563	44.816	50.531	34.273	36.064	35.31	37.922	25.917	46.453
34.997	49.558	44.802	50.531	34.279	36.059	35.305	37.92	25.928	46.452
34.991	49.557	44.798	50.528	34.277	36.058	35.31	37.914	25.933	46.446
34.989	49.557	44.795	50.528	34.281	36.056	35.306	37.911	25.934	46.444
34.987	49.555	44.796	50.529	34.285	36.059	35.305	37.91	25.941	46.453
34.987	49.552	44.778	50.524	34.287	36.055	35.305	37.909	25.943	46.454
34.978	49.547	44.77	50.519	34.285	36.049	35.301	37.903	25.944	46.446
34.976	49.541	44.764	50.519	34.285	36.052	35.298	37.901	25.948	46.447
34.968	49.541	44.755	50.516	34.289	36.051	35.303	37.9	25.952	46.439
34.959	49.539	44.747	50.515	34.287	36.043	35.304	37.897	25.954	46.439
34.952	49.54	44.73	50.512	34.282	36.037	35.3	37.894	25.951	46.434
34.949	49.534	44.719	50.508	34.275	36.034	35.295	37.887	25.944	46.43
34.947	49.53	44.717	50.504	34.276	36.037	35.292	37.882	25.945	46.421
34.948	49.528	44.709	50.502	34.273	36.036	35.288	37.873	25.95	46.42
34.94	49.521	44.709	50.492	34.265	36.032	35.283	37.87	25.953	46.416
34.939	49.515	44.713	50.487	34.254	36.027	35.273	37.864	25.938	46.411
34.929	49.508	44.7	50.479	34.247	36.019	35.266	37.857	25.928	46.405
34.926	49.501	44.685	50.473	34.24	36.015	35.262	37.853	25.922	46.399
34.922	49.495	44.686	50.468	34.24	36.013	35.261	37.85	25.922	46.392
34.92	49.491	44.681	50.463	34.235	36.004	35.258	37.849	25.92	46.389
34.917	49.488	44.666	50.461	34.236	35.993	35.25	37.839	25.912	46.389
34.921	49.49	44.658	50.465	34.246	35.995	35.25	37.839	25.935	46.397
34.926	49.485	44.649	50.463	34.256	35.99	35.258	37.83	25.937	46.395
34.926	49.483	44.645	50.46	34.271	35.993	35.261	37.825	25.949	46.397
34.927	49.476	44.637	50.457	34.281	35.991	35.256	37.819	25.941	46.394
34.92	49.474	44.627	50.452	34.295	35.991	35.265	37.814	25.958	46.396
34.914	49.471	44.613	50.45	34.304	35.994	35.272	37.815	25.978	46.399
34.913	49.466	44.598	50.443	34.311	35.995	35.269	37.812	25.988	46.397
34.915	49.466	44.595	50.444	34.321	36	35.27	37.813	26.007	46.401
34.914	49.466	44.579	50.437	34.33	36.004	35.274	37.815	26.029	46.4
34.913	49.465	44.562	50.431	34.338	36.007	35.275	37.816	26.042	46.407
34.912	49.46	44.557	50.43	34.346	36.01	35.27	37.815	26.058	46.411
34.912	49.458	44.543	50.422	34.352	36.013	35.268	37.814	26.068	46.416
34.909	49.454	44.544	50.421	34.358	36.014	35.274	37.811	26.077	46.417
34.905	49.449	44.527	50.417	34.369	36.018	35.272	37.809	26.091	46.42
34.909	49.448	44.522	50.418	34.378	36.021	35.272	37.809	26.107	46.427
34.911	49.443	44.512	50.415	34.386	36.022	35.261	37.809	26.123	46.43
34.912	49.443	44.513	50.412	34.395	36.023	35.258	37.807	26.136	46.431
34.912	49.44	44.505	50.41	34.402	36.025	35.256	37.807	26.151	46.43
34.914	49.442	44.506	50.411	34.41	36.026	35.257	37.808	26.162	46.434
34.913	49.439	44.5	50.406	34.42	36.029	35.262	37.809	26.18	46.437
34.915	49.438	44.501	50.404	34.428	36.029	35.255	37.81	26.19	46.442
34.911	49.435	44.495	50.403	34.434	36.035	35.258	37.812	26.207	46.443
34.911	49.434	44.488	50.4	34.441	36.036	35.254	37.811	26.222	46.446
34.905	49.433	44.476	50.398	34.445	36.039	35.249	37.813	26.243	46.446
34.901	49.433	44.475	50.393	34.454	36.042	35.252	37.814	26.262	46.449
34.902	49.436	44.477	50.395	34.463	36.045	35.255	37.815	26.278	46.455
34.903	49.434	44.471	50.395	34.469	36.041	35.257	37.816	26.291	46.453
34.903	49.429	44.464	50.395	34.474	36.041	35.259	37.812	26.292	46.447
34.903	49.428	44.451	50.395	34.478	36.041	35.259	37.804	26.288	46.441
34.896	49.422	44.439	50.395	34.48	36.03	35.254	37.8	26.284	46.432
34.889	49.416	44.426	50.389	34.477	36.024	35.243	37.797	26.278	46.423
34.882	49.408	44.426	50.389	34.477	36.016	35.239	37.794	26.269	46.415
34.881	49.4	44.406	50.39	34.481	36.01	35.232	37.789	26.273	46.415
34.876	49.394	44.386	50.385	34.48	36.004	35.231	37.788	26.272	46.413
34.872	49.394	44.385	50.378	34.478	35.999	35.224	37.781	26.264	46.405
34.863	49.388	44.375	50.372	34.48	35.994	35.224	37.778	26.266	46.397
34.863	49.385	44.363	50.364	34.476	35.985	35.219	37.774	26.25	46.39
34.863	49.38	44.359	50.36	34.469	35.98	35.212	37.77	26.249	46.38
34.857	49.376	44.352	50.36	34.467	35.969	35.204	37.766	26.249	46.368
34.849	49.372	44.347	50.357	34.464	35.969	35.205	37.764	26.253	46.371
34.842	49.369	44.342	50.351	34.458	35.965	35.207	37.762	26.256	46.365
34.839	49.365	44.346	50.348	34.453	35.965	35.206	37.758	26.257	46.368
34.834	49.359	44.341	50.346	34.454	35.954	35.202	37.755	26.25	46.357
34.834	49.357	44.33	50.343	34.45	35.949	35.193	37.751	26.246	46.357
34.84	49.354	44.331	50.341	34.451	35.94	35.183	37.747	26.239	46.358
34.835	49.35	44.318	50.342	34.449	35.932	35.18	37.744	26.238	46.358
34.833	49.346	44.316	50.341	34.446	35.929	35.176	37.741	26.234	46.359
34.834	49.343	44.309	50.341	34.441	35.924	35.174	37.737	26.237	46.357
34.83	49.343	44.308	50.341	34.437	35.922	35.175	37.736	26.246	46.352
34.83	49.34	44.297	50.336	34.43	35.912	35.169	37.727	26.24	46.351
34.822	49.337	44.279	50.334	34.429	35.908	35.166	37.725	26.241	46.35
34.815	49.335	44.271	50.328	34.419	35.898	35.157	37.72	26.233	46.341
34.808	49.33	44.262	50.325	34.418	35.893	35.155	37.718	26.234	46.333
34.802	49.324	44.262	50.321	34.407	35.88	35.15	37.712	26.231	46.328
34.799	49.322	44.254	50.319	34.4	35.871	35.15	37.706	26.221	46.313
34.791	49.318	44.253	50.319	34.396	35.864	35.143	37.698	26.216	46.31
34.791	49.316	44.242	50.316	34.387	35.859	35.138	37.691	26.22	46.298
34.791	49.312	44.234	50.313	34.382	35.854	35.135	37.686	26.221	46.296
34.785	49.31	44.221	50.311	34.381	35.851	35.137	37.685	26.226	46.289
34.784	49.311	44.206	50.307	34.372	35.842	35.133	37.68	26.223	46.282
34.778	49.305	44.194	50.3	34.361	35.832	35.126	37.674	26.212	46.273
34.778	49.299	44.185	50.299	34.361	35.83	35.122	37.671	26.215	46.269
34.775	49.298	44.176	50.299	34.36	35.823	35.12	37.666	26.215	46.263
34.775	49.291	44.178	50.299	34.356	35.819	35.108	37.664	26.219	46.253
34.772	49.288	44.179	50.295	34.353	35.814	35.107	37.66	26.227	46.248
34.767	49.287	44.176	50.289	34.352	35.815	35.1	37.657	26.231	46.239
34.765	49.284	44.167	50.288	34.35	35.812	35.093	37.651	26.221	46.236
34.766	49.278	44.159	50.286	34.347	35.808	35.093	37.645	26.216	46.234
34.76	49.274	44.154	50.283	34.339	35.8	35.086	37.64	26.204	46.228
34.75	49.272	44.147	50.283	34.332	35.795	35.079	37.637	26.203	46.226
34.75	49.267	44.136	50.276	34.327	35.791	35.073	37.634	26.201	46.225
34.742	49.264	44.131	50.27	34.323	35.784	35.07	37.626	26.205	46.212
34.737	49.264	44.126	50.27	34.323	35.785	35.062	37.623	26.205	46.204
34.735	49.26	44.119	50.265	34.321	35.781	35.059	37.62	26.201	46.196
34.727	49.257	44.109	50.26	34.313	35.776	35.056	37.618	26.198	46.195
34.727	49.255	44.11	50.26	34.309	35.773	35.05	37.613	26.197	46.186
34.727	49.254	44.094	50.259	34.303	35.767	35.047	37.61	26.204	46.176
34.72	49.256	44.091	50.258	34.298	35.765	35.043	37.606	26.195	46.168
34.714	49.251	44.08	50.252	34.29	35.76	35.045	37.603	26.198	46.164
34.709	49.247	44.074	50.25	34.285	35.76	35.041	37.601	26.191	46.162
34.707	49.242	44.069	50.25	34.282	35.761	35.041	37.601	26.195	46.162
34.707	49.24	44.058	50.243	34.278	35.758	35.031	37.593	26.187	46.157
34.705	49.239	44.052	50.243	34.279	35.751	35.02	37.587	26.189	46.15
34.705	49.233	44.045	50.239	34.281	35.742	35.018	37.586	26.185	46.15
34.71	49.234	44.048	50.242	34.287	35.738	35.015	37.584	26.197	46.155
34.712	49.23	44.033	50.239	34.295	35.737	35.024	37.584	26.205	46.158
34.709	49.225	44.033	50.236	34.304	35.737	35.022	37.582	26.216	46.161
34.706	49.22	44.026	50.23	34.309	35.739	35.021	37.583	26.234	46.161
34.706	49.218	44.013	50.225	34.314	35.735	35.021	37.583	26.239	46.165
34.696	49.214	44.014	50.222	34.318	35.736	35.014	37.58	26.24	46.165
34.696	49.214	44.015	50.222	34.32	35.734	35.011	37.577	26.243	46.165
34.697	49.215	44.015	50.223	34.323	35.733	35.011	37.574	26.249	46.159
34.691	49.213	44.015	50.213	34.325	35.727	35.015	37.571	26.252	46.151
34.691	49.211	44.006	50.207	34.326	35.727	35.012	37.568	26.251	46.146
34.691	49.206	44.004	50.198	34.322	35.723	35.002	37.563	26.247	46.136
34.691	49.202	43.997	50.196	34.318	35.719	34.998	37.562	26.249	46.137
34.688	49.195	43.991	50.191	34.319	35.711	34.993	37.554	26.238	46.137
34.68	49.189	43.991	50.192	34.313	35.706	34.986	37.55	26.241	46.142
34.672	49.184	43.993	50.186	34.307	35.704	34.985	37.546	26.244	46.14
34.672	49.184	43.995	50.18	34.3	35.698	34.975	37.539	26.238	46.136
34.662	49.176	43.977	50.174	34.299	35.687	34.968	37.534	26.235	46.131
34.655	49.17	43.959	50.168	34.294	35.679	34.969	37.53	26.239	46.125
34.652	49.164	43.952	50.164	34.295	35.676	34.969	37.526	26.245	46.131
34.648	49.16	43.952	50.159	34.291	35.676	34.972	37.523	26.251	46.121
34.644	49.156	43.947	50.155	34.287	35.671	34.969	37.518	26.239	46.117
34.635	49.149	43.94	50.151	34.281	35.665	34.966	37.515	26.229	46.106
34.627	49.143	43.924	50.145	34.277	35.659	34.962	37.509	26.216	46.094
[truncated: 41,201 more rows]
