# Supplementary material for: Global sleep homeostasis reflects temporally and spatially integrated local cortical neuronal activity
Source: eLife. 2020 Jul 2;9:e54148. doi: 10.7554/eLife.54148 (PMC7332296; doi:10.7554/eLife.54148)
Supplement: Figure 5—source data 1. [file elife-54148-fig5-data1.zip › Figure 5/Model Process S/Process-S-FR-Model-Off-Mouse-4.csv]

LFP 2	LFP 3	LFP 4	LFP 5	LFP 6	LFP 7	LFP 8	LFP 9	LFP 10
46.15	37.393	20.959	39.507	25.118	26.708	37.655	30.72	24.155
46.142	37.369	20.959	39.506	25.114	26.705	37.656	30.717	24.154
46.137	37.363	20.958	39.504	25.111	26.703	37.657	30.713	24.153
46.129	37.351	20.96	39.505	25.109	26.7	37.659	30.709	24.153
46.123	37.331	20.96	39.502	25.106	26.696	37.658	30.706	24.153
46.113	37.324	20.959	39.499	25.103	26.693	37.657	30.701	24.153
46.107	37.314	20.959	39.498	25.101	26.692	37.659	30.699	24.153
46.098	37.292	20.96	39.496	25.099	26.689	37.662	30.696	24.152
46.089	37.274	20.96	39.494	25.094	26.686	37.661	30.694	24.152
46.079	37.259	20.956	39.493	25.091	26.683	37.659	30.692	24.152
46.075	37.252	20.956	39.492	25.092	26.683	37.66	30.689	24.152
46.069	37.246	20.956	39.491	25.091	26.684	37.661	30.688	24.153
46.067	37.243	20.959	39.489	25.09	26.682	37.661	30.686	24.152
46.065	37.237	20.962	39.49	25.09	26.682	37.66	30.686	24.153
46.066	37.238	20.965	39.491	25.093	26.683	37.662	30.687	24.154
46.067	37.24	20.972	39.493	25.096	26.686	37.665	30.687	24.155
46.068	37.241	20.976	39.494	25.099	26.689	37.668	30.688	24.157
46.065	37.229	20.978	39.493	25.102	26.69	37.668	30.685	24.157
46.065	37.228	20.985	39.494	25.105	26.692	37.671	30.687	24.158
46.064	37.218	20.992	39.495	25.107	26.693	37.677	30.687	24.159
46.06	37.209	20.993	39.496	25.107	26.692	37.68	30.686	24.16
46.06	37.205	20.997	39.495	25.108	26.692	37.683	30.686	24.161
46.061	37.207	21.004	39.496	25.112	26.694	37.687	30.688	24.163
46.061	37.209	21.008	39.498	25.116	26.696	37.69	30.689	24.165
46.062	37.21	21.011	39.5	25.117	26.697	37.692	30.688	24.166
46.062	37.209	21.017	39.5	25.121	26.699	37.697	30.688	24.167
46.062	37.21	21.019	39.501	25.124	26.701	37.7	30.689	24.168
46.063	37.213	21.023	39.503	25.127	26.702	37.702	30.69	24.169
46.063	37.213	21.029	39.504	25.13	26.705	37.705	30.691	24.171
46.063	37.213	21.031	39.505	25.13	26.705	37.708	30.691	24.171
46.063	37.213	21.034	39.506	25.135	26.707	37.71	30.692	24.173
46.064	37.213	21.034	39.508	25.138	26.708	37.711	30.692	24.173
46.055	37.195	21.032	39.509	25.139	26.707	37.711	30.69	24.173
46.053	37.183	21.032	39.507	25.136	26.704	37.712	30.689	24.172
46.049	37.167	21.032	39.507	25.137	26.702	37.713	30.687	24.172
46.042	37.152	21.031	39.506	25.135	26.701	37.714	30.685	24.171
46.039	37.14	21.028	39.504	25.131	26.699	37.713	30.682	24.17
46.033	37.135	21.026	39.502	25.13	26.697	37.712	30.68	24.17
46.028	37.133	21.026	39.499	25.124	26.692	37.712	30.678	24.169
46.026	37.124	21.025	39.499	25.124	26.692	37.712	30.676	24.169
46.014	37.099	21.025	39.497	25.125	26.691	37.71	30.673	24.169
46.008	37.094	21.028	39.499	25.126	26.692	37.714	30.67	24.17
46.004	37.089	21.029	39.498	25.122	26.687	37.714	30.668	24.169
45.997	37.084	21.03	39.497	25.116	26.681	37.712	30.664	24.167
45.991	37.076	21.03	39.494	25.114	26.677	37.71	30.661	24.166
45.984	37.064	21.029	39.492	25.111	26.674	37.709	30.658	24.166
45.974	37.038	21.027	39.488	25.109	26.672	37.709	30.653	24.165
45.966	37.028	21.027	39.485	25.105	26.667	37.707	30.65	24.164
45.96	37.018	21.03	39.487	25.107	26.667	37.71	30.65	24.165
45.96	37.017	21.033	39.487	25.104	26.664	37.711	30.648	24.165
45.952	36.996	21.03	39.483	25.096	26.655	37.709	30.643	24.163
45.94	36.971	21.029	39.482	25.093	26.652	37.707	30.641	24.161
45.931	36.95	21.029	39.479	25.091	26.646	37.706	30.636	24.159
45.928	36.936	21.031	39.48	25.087	26.645	37.709	30.633	24.158
45.924	36.925	21.03	39.476	25.082	26.639	37.705	30.627	24.156
45.914	36.905	21.028	39.473	25.075	26.632	37.705	30.622	24.153
45.903	36.881	21.027	39.472	25.072	26.627	37.701	30.62	24.151
45.899	36.873	21.028	39.471	25.071	26.627	37.703	30.619	24.151
45.89	36.86	21.028	39.47	25.072	26.626	37.704	30.616	24.151
45.882	36.846	21.027	39.467	25.065	26.62	37.704	30.614	24.15
45.873	36.832	21.024	39.464	25.054	26.611	37.703	30.607	24.147
45.867	36.828	21.023	39.462	25.05	26.608	37.702	30.603	24.145
45.856	36.807	21.021	39.461	25.045	26.599	37.7	30.596	24.142
45.851	36.807	21.023	39.462	25.047	26.6	37.7	30.595	24.143
45.853	36.811	21.029	39.465	25.052	26.603	37.703	30.596	24.144
45.854	36.814	21.034	39.468	25.061	26.606	37.705	30.596	24.145
45.852	36.814	21.038	39.47	25.065	26.607	37.707	30.596	24.146
45.848	36.811	21.041	39.472	25.067	26.608	37.709	30.596	24.147
45.839	36.788	21.041	39.471	25.061	26.604	37.71	30.591	24.145
45.833	36.783	21.044	39.47	25.06	26.601	37.71	30.59	24.144
45.824	36.769	21.045	39.471	25.059	26.598	37.711	30.586	24.143
45.817	36.758	21.048	39.47	25.057	26.594	37.713	30.583	24.143
45.807	36.746	21.047	39.468	25.056	26.593	37.714	30.581	24.142
45.799	36.737	21.051	39.467	25.056	26.591	37.719	30.58	24.141
45.798	36.727	21.053	39.467	25.052	26.588	37.722	30.577	24.138
45.788	36.715	21.052	39.465	25.047	26.583	37.722	30.572	24.136
45.78	36.697	21.052	39.462	25.044	26.58	37.723	30.569	24.135
45.768	36.689	21.052	39.46	25.036	26.572	37.723	30.565	24.133
45.758	36.665	21.051	39.458	25.031	26.564	37.724	30.559	24.13
45.748	36.644	21.052	39.457	25.021	26.555	37.725	30.552	24.128
45.736	36.621	21.052	39.454	25.011	26.546	37.722	30.549	24.124
45.726	36.604	21.052	39.453	25.002	26.54	37.723	30.543	24.123
45.719	36.598	21.051	39.452	24.998	26.538	37.723	30.541	24.122
45.71	36.588	21.051	39.451	24.99	26.527	37.724	30.538	24.119
45.704	36.575	21.053	39.448	24.984	26.521	37.724	30.533	24.118
45.698	36.566	21.057	39.448	24.979	26.514	37.726	30.53	24.116
45.691	36.552	21.056	39.445	24.976	26.51	37.726	30.526	24.115
45.684	36.54	21.058	39.447	24.977	26.511	37.731	30.525	24.116
45.68	36.533	21.059	39.446	24.973	26.505	37.733	30.523	24.115
45.676	36.515	21.061	39.446	24.968	26.503	37.734	30.521	24.113
45.674	36.504	21.063	39.446	24.964	26.5	37.736	30.518	24.112
45.669	36.491	21.063	39.446	24.962	26.493	37.737	30.516	24.113
45.661	36.462	21.06	39.441	24.95	26.484	37.736	30.511	24.109
45.654	36.44	21.062	39.441	24.943	26.478	37.739	30.506	24.106
45.647	36.423	21.063	39.44	24.935	26.469	37.74	30.502	24.105
45.637	36.404	21.064	39.438	24.924	26.459	37.739	30.496	24.102
45.629	36.396	21.066	39.438	24.924	26.458	37.741	30.493	24.101
45.623	36.387	21.067	39.437	24.919	26.453	37.743	30.49	24.101
45.611	36.37	21.069	39.437	24.916	26.447	37.745	30.487	24.099
45.601	36.346	21.068	39.436	24.909	26.439	37.747	30.481	24.097
45.591	36.328	21.067	39.434	24.899	26.429	37.746	30.477	24.094
45.585	36.319	21.066	39.431	24.89	26.422	37.746	30.475	24.092
45.58	36.313	21.068	39.429	24.883	26.417	37.747	30.473	24.091
45.576	36.306	21.071	39.43	24.881	26.416	37.752	30.473	24.09
45.569	36.297	21.073	39.429	24.876	26.411	37.753	30.47	24.089
45.557	36.275	21.07	39.427	24.865	26.4	37.751	30.466	24.087
45.547	36.252	21.068	39.424	24.854	26.387	37.75	30.465	24.085
45.543	36.244	21.066	39.421	24.842	26.38	37.749	30.457	24.082
45.543	36.243	21.073	39.424	24.845	26.379	37.753	30.458	24.083
45.544	36.248	21.082	39.429	24.851	26.381	37.756	30.46	24.085
45.544	36.247	21.087	39.43	24.853	26.383	37.758	30.46	24.086
45.539	36.237	21.088	39.429	24.85	26.38	37.759	30.459	24.085
45.527	36.216	21.09	39.428	24.849	26.378	37.762	30.457	24.085
45.525	36.209	21.091	39.426	24.844	26.372	37.764	30.454	24.083
45.521	36.199	21.091	39.424	24.835	26.364	37.764	30.446	24.081
45.513	36.184	21.092	39.425	24.828	26.356	37.765	30.444	24.079
45.507	36.172	21.093	39.424	24.823	26.35	37.767	30.44	24.077
45.501	36.159	21.094	39.423	24.818	26.346	37.767	30.435	24.076
45.495	36.151	21.095	39.423	24.817	26.342	37.769	30.433	24.076
45.484	36.131	21.097	39.422	24.811	26.332	37.769	30.428	24.074
45.479	36.118	21.098	39.42	24.801	26.324	37.769	30.423	24.07
45.473	36.103	21.098	39.419	24.794	26.316	37.768	30.419	24.069
45.466	36.091	21.101	39.419	24.795	26.313	37.771	30.416	24.066
45.457	36.07	21.1	39.42	24.792	26.311	37.771	30.414	24.065
45.452	36.058	21.103	39.421	24.786	26.309	37.775	30.413	24.065
45.446	36.047	21.103	39.42	24.781	26.303	37.775	30.41	24.064
45.438	36.038	21.103	39.416	24.772	26.296	37.773	30.406	24.063
45.429	36.018	21.103	39.414	24.767	26.29	37.772	30.402	24.061
45.422	35.994	21.102	39.412	24.757	26.277	37.77	30.397	24.058
45.414	35.973	21.1	39.41	24.748	26.266	37.771	30.391	24.056
45.407	35.964	21.102	39.409	24.739	26.26	37.771	30.387	24.054
45.404	35.954	21.103	39.409	24.734	26.254	37.772	30.385	24.052
45.4	35.948	21.107	39.406	24.729	26.251	37.774	30.383	24.051
45.393	35.936	21.109	39.405	24.724	26.247	37.778	30.379	24.049
45.389	35.93	21.112	39.405	24.718	26.241	37.778	30.377	24.048
45.382	35.911	21.114	39.406	24.716	26.24	37.782	30.375	24.048
45.373	35.899	21.115	39.406	24.711	26.236	37.783	30.373	24.047
45.369	35.889	21.114	39.405	24.709	26.23	37.785	30.37	24.046
45.363	35.875	21.115	39.403	24.704	26.224	37.785	30.365	24.044
45.355	35.861	21.114	39.401	24.701	26.219	37.784	30.362	24.042
45.348	35.847	21.113	39.398	24.69	26.21	37.781	30.356	24.04
45.341	35.833	21.114	39.395	24.682	26.2	37.781	30.35	24.038
45.339	35.817	21.117	39.394	24.677	26.197	37.785	30.348	24.037
45.331	35.803	21.12	39.393	24.672	26.191	37.786	30.343	24.034
45.324	35.791	21.121	39.392	24.661	26.184	37.785	30.34	24.033
45.315	35.767	21.122	39.389	24.65	26.176	37.783	30.333	24.029
45.314	35.763	21.124	39.389	24.653	26.175	37.784	30.332	24.028
45.31	35.761	21.127	39.39	24.657	26.176	37.786	30.331	24.029
45.303	35.75	21.128	39.389	24.655	26.176	37.787	30.328	24.029
45.301	35.752	21.134	39.392	24.661	26.177	37.79	30.329	24.03
45.301	35.747	21.138	39.394	24.662	26.178	37.791	30.329	24.032
45.297	35.749	21.142	39.397	24.665	26.18	37.793	30.33	24.033
45.288	35.738	21.147	39.4	24.666	26.182	37.797	30.33	24.034
45.281	35.724	21.147	39.4	24.66	26.176	37.796	30.327	24.033
45.275	35.715	21.15	39.4	24.654	26.172	37.798	30.325	24.03
45.269	35.711	21.155	39.401	24.655	26.172	37.798	30.324	24.031
45.262	35.705	21.158	39.403	24.657	26.171	37.799	30.325	24.032
45.255	35.697	21.16	39.4	24.656	26.168	37.802	30.321	24.031
45.25	35.688	21.163	39.402	24.654	26.165	37.807	30.318	24.031
45.246	35.679	21.164	39.4	24.648	26.16	37.805	30.317	24.028
45.239	35.67	21.165	39.398	24.645	26.155	37.805	30.312	24.028
45.233	35.661	21.168	39.399	24.642	26.15	37.805	30.308	24.028
45.231	35.656	21.169	39.398	24.638	26.147	37.806	30.303	24.026
45.224	35.645	21.17	39.397	24.636	26.143	37.806	30.3	24.025
45.222	35.643	21.172	39.396	24.632	26.139	37.806	30.298	24.025
45.213	35.632	21.169	39.394	24.623	26.133	37.805	30.293	24.023
45.2	35.605	21.169	39.392	24.617	26.125	37.805	30.289	24.02
45.193	35.587	21.168	39.391	24.611	26.12	37.805	30.285	24.019
45.19	35.572	21.172	39.391	24.608	26.118	37.809	30.282	24.017
45.184	35.564	21.171	39.387	24.601	26.113	37.806	30.281	24.015
45.179	35.555	21.173	39.387	24.6	26.111	37.808	30.28	24.015
45.174	35.539	21.175	39.388	24.598	26.108	37.81	30.28	24.015
45.166	35.533	21.176	39.386	24.594	26.105	37.813	30.275	24.014
45.16	35.513	21.172	39.385	24.589	26.099	37.813	30.271	24.013
45.16	35.515	21.175	39.387	24.593	26.099	37.813	30.272	24.014
45.161	35.519	21.179	39.389	24.598	26.101	37.814	30.272	24.015
45.158	35.523	21.185	39.392	24.605	26.103	37.817	30.274	24.016
45.158	35.524	21.186	39.391	24.602	26.1	37.818	30.272	24.015
45.15	35.516	21.187	39.39	24.599	26.094	37.817	30.27	24.014
45.143	35.503	21.189	39.39	24.595	26.088	37.82	30.267	24.013
45.136	35.486	21.19	39.389	24.587	26.081	37.82	30.262	24.01
45.129	35.476	21.19	39.387	24.583	26.071	37.817	30.258	24.008
45.124	35.463	21.191	39.387	24.583	26.065	37.817	30.255	24.007
45.119	35.445	21.193	39.387	24.582	26.063	37.82	30.251	24.005
45.111	35.419	21.192	39.387	24.576	26.057	37.821	30.247	24.003
45.11	35.411	21.193	39.384	24.572	26.054	37.816	30.244	24.002
45.1	35.398	21.196	39.385	24.569	26.05	37.819	30.243	24.001
45.097	35.392	21.199	39.385	24.569	26.049	37.821	30.243	24
45.088	35.369	21.198	39.385	24.564	26.045	37.821	30.241	23.998
45.082	35.358	21.198	39.382	24.557	26.04	37.819	30.238	23.997
45.074	35.344	21.197	39.38	24.551	26.036	37.818	30.23	23.994
45.065	35.324	21.197	39.377	24.547	26.03	37.818	30.224	23.993
45.063	35.317	21.201	39.378	24.545	26.027	37.821	30.221	23.992
45.056	35.307	21.201	39.376	24.535	26.022	37.821	30.219	23.99
45.056	35.304	21.203	39.376	24.534	26.021	37.823	30.217	23.991
45.051	35.295	21.206	39.376	24.53	26.018	37.824	30.215	23.991
45.049	35.292	21.209	39.376	24.525	26.014	37.826	30.213	23.989
45.047	35.286	21.208	39.374	24.518	26.008	37.826	30.211	23.989
45.042	35.275	21.209	39.372	24.516	26.005	37.826	30.21	23.989
45.034	35.264	21.207	39.369	24.509	25.993	37.823	30.203	23.985
45.022	35.246	21.207	39.367	24.505	25.989	37.822	30.198	23.984
45.014	35.225	21.206	39.365	24.498	25.983	37.821	30.194	23.982
45.003	35.211	21.205	39.363	24.49	25.976	37.822	30.188	23.98
44.996	35.193	21.204	39.358	24.475	25.963	37.819	30.181	23.975
44.992	35.186	21.204	39.357	24.47	25.955	37.818	30.178	23.973
44.98	35.166	21.204	39.354	24.462	25.947	37.816	30.171	23.971
44.975	35.163	21.204	39.355	24.459	25.944	37.817	30.168	23.971
44.969	35.158	21.207	39.354	24.455	25.942	37.817	30.167	23.971
44.964	35.152	21.21	39.353	24.453	25.94	37.819	30.164	23.971
44.961	35.141	21.211	39.353	24.451	25.937	37.819	30.164	23.971
44.952	35.132	21.215	39.354	24.45	25.937	37.823	30.161	23.971
44.948	35.116	21.217	39.352	24.446	25.934	37.822	30.159	23.971
44.944	35.111	21.219	39.352	24.444	25.932	37.823	30.158	23.971
44.94	35.101	21.221	39.352	24.441	25.928	37.822	30.156	23.971
44.93	35.085	21.22	39.352	24.436	25.928	37.825	30.153	23.971
44.926	35.079	21.222	39.349	24.433	25.923	37.824	30.148	23.97
44.926	35.075	21.225	39.349	24.434	25.924	37.824	30.148	23.97
44.923	35.065	21.228	39.35	24.435	25.925	37.826	30.146	23.97
44.92	35.058	21.231	39.349	24.427	25.921	37.825	30.143	23.969
44.919	35.046	21.235	39.35	24.425	25.92	37.827	30.142	23.969
44.92	35.048	21.238	39.352	24.426	25.922	37.829	30.142	23.97
44.921	35.049	21.242	39.354	24.428	25.921	37.831	30.143	23.97
44.922	35.052	21.247	39.356	24.431	25.922	37.834	30.144	23.971
44.922	35.054	21.25	39.358	24.434	25.924	37.836	30.144	23.973
44.923	35.055	21.253	39.361	24.438	25.926	37.84	30.145	23.974
44.922	35.053	21.258	39.362	24.439	25.927	37.844	30.145	23.975
44.922	35.054	21.262	39.361	24.44	25.928	37.845	30.146	23.975
44.922	35.056	21.266	39.362	24.442	25.929	37.847	30.147	23.976
44.917	35.055	21.267	39.363	24.442	25.928	37.848	30.147	23.976
44.912	35.046	21.268	39.364	24.443	25.928	37.848	30.147	23.977
44.902	35.039	21.269	39.364	24.446	25.928	37.848	30.148	23.977
44.901	35.039	21.272	39.365	24.451	25.93	37.85	30.148	23.979
44.897	35.031	21.274	39.367	24.452	25.931	37.85	30.148	23.98
44.889	35.021	21.275	39.367	24.452	25.93	37.851	30.145	23.979
44.885	35.014	21.277	39.367	24.451	25.925	37.851	30.144	23.978
44.884	35.016	21.278	39.363	24.448	25.92	37.848	30.143	23.976
44.878	35.007	21.276	39.361	24.445	25.92	37.848	30.138	23.975
44.87	34.999	21.278	39.362	24.442	25.918	37.849	30.137	23.975
44.869	34.99	21.28	39.362	24.441	25.916	37.851	30.136	23.975
44.86	34.983	21.281	39.359	24.439	25.914	37.85	30.134	23.974
44.856	34.979	21.286	39.36	24.439	25.914	37.854	30.133	23.974
44.853	34.976	21.287	39.359	24.436	25.913	37.854	30.131	23.973
44.849	34.967	21.286	39.356	24.433	25.909	37.853	30.127	23.972
44.844	34.961	21.288	39.354	24.427	25.902	37.853	30.124	23.97
44.839	34.948	21.29	39.355	24.423	25.898	37.853	30.121	23.969
44.834	34.937	21.292	39.353	24.418	25.895	37.85	30.12	23.967
44.825	34.924	21.29	39.351	24.413	25.891	37.849	30.115	23.965
44.817	34.912	21.288	39.349	24.41	25.887	37.851	30.112	23.965
44.811	34.907	21.29	39.349	24.411	25.886	37.851	30.111	23.965
44.803	34.895	21.292	39.348	24.41	25.885	37.852	30.108	23.963
44.797	34.879	21.293	39.343	24.407	25.881	37.85	30.107	23.962
44.791	34.873	21.291	39.343	24.403	25.877	37.851	30.105	23.961
44.781	34.856	21.292	39.342	24.397	25.87	37.852	30.1	23.959
44.775	34.836	21.291	39.339	24.385	25.858	37.85	30.095	23.955
44.763	34.819	21.289	39.336	24.374	25.847	37.847	30.091	23.952
44.752	34.8	21.29	39.336	24.374	25.842	37.846	30.089	23.953
44.746	34.794	21.291	39.333	24.369	25.839	37.845	30.086	23.952
44.738	34.783	21.291	39.332	24.366	25.836	37.846	30.083	23.952
44.732	34.768	21.295	39.332	24.367	25.835	37.848	30.079	23.951
44.728	34.764	21.297	39.331	24.362	25.83	37.849	30.079	23.951
44.722	34.745	21.297	39.331	24.359	25.826	37.847	30.076	23.95
44.715	34.73	21.3	39.329	24.36	25.826	37.85	30.075	23.951
44.713	34.723	21.304	39.328	24.358	25.824	37.851	30.073	23.951
44.706	34.723	21.307	39.327	24.355	25.82	37.851	30.072	23.95
44.7	34.709	21.307	39.325	24.353	25.817	37.852	30.067	23.949
44.699	34.707	21.309	39.325	24.353	25.815	37.851	30.067	23.949
44.69	34.689	21.307	39.323	24.347	25.81	37.85	30.062	23.948
44.679	34.67	21.307	39.321	24.339	25.801	37.848	30.058	23.945
44.673	34.663	21.307	39.32	24.335	25.794	37.848	30.055	23.943
44.668	34.656	21.307	39.318	24.333	25.791	37.846	30.052	23.943
44.663	34.651	21.309	39.316	24.326	25.785	37.844	30.048	23.94
44.659	34.642	21.311	39.312	24.318	25.778	37.843	30.042	23.939
44.651	34.623	21.313	39.311	24.316	25.774	37.845	30.038	23.937
44.641	34.6	21.312	39.31	24.313	25.772	37.846	30.036	23.936
44.634	34.59	21.311	39.309	24.309	25.767	37.843	30.034	23.935
44.629	34.585	21.311	39.305	24.31	25.765	37.843	30.031	23.935
44.626	34.573	21.312	39.306	24.308	25.764	37.846	30.025	23.935
44.618	34.559	21.313	39.306	24.304	25.763	37.845	30.021	23.934
44.615	34.554	21.316	39.306	24.302	25.76	37.844	30.02	23.934
44.612	34.551	21.319	39.305	24.299	25.759	37.845	30.021	23.934
44.607	34.539	21.322	39.306	24.297	25.756	37.847	30.019	23.933
44.605	34.532	21.323	39.306	24.297	25.754	37.846	30.018	23.933
44.605	34.531	21.324	39.304	24.295	25.75	37.846	30.018	23.933
44.605	34.533	21.327	39.306	24.295	25.75	37.847	30.019	23.934
44.605	34.531	21.33	39.305	24.297	25.751	37.847	30.019	23.934
44.605	34.533	21.333	39.306	24.298	25.752	37.849	30.02	23.934
44.606	34.535	21.337	39.306	24.298	25.753	37.851	30.021	23.933
44.606	34.535	21.342	39.306	24.3	25.752	37.853	30.021	23.933
44.607	34.537	21.346	39.309	24.303	25.754	37.856	30.021	23.935
44.608	34.539	21.355	39.31	24.307	25.756	37.86	30.022	23.935
44.609	34.542	21.36	39.311	24.311	25.759	37.865	30.023	23.937
44.61	34.543	21.363	39.313	24.314	25.761	37.867	30.023	23.938
44.611	34.545	21.368	39.315	24.316	25.762	37.87	30.024	23.938
44.611	34.546	21.372	39.317	24.32	25.764	37.872	30.025	23.939
44.611	34.543	21.375	39.316	24.322	25.765	37.873	30.025	23.939
44.611	34.544	21.378	39.316	24.325	25.765	37.875	30.025	23.939
44.612	34.546	21.382	39.317	24.329	25.767	37.876	30.026	23.94
44.613	34.547	21.388	39.318	24.333	25.77	37.881	30.027	23.941
44.614	34.549	21.395	39.319	24.336	25.772	37.885	30.028	23.943
44.614	34.551	21.402	39.321	24.34	25.774	37.89	30.028	23.944
44.616	34.553	21.408	39.323	24.344	25.776	37.893	30.029	23.946
44.616	34.555	21.411	39.325	24.347	25.778	37.894	30.03	23.946
44.618	34.557	21.419	39.327	24.351	25.781	37.9	30.032	23.948
44.618	34.553	21.425	39.328	24.355	25.783	37.903	30.032	23.949
44.619	34.556	21.432	39.329	24.358	25.785	37.906	30.034	23.95
44.62	34.558	21.435	39.33	24.362	25.788	37.909	30.034	23.951
44.621	34.561	21.444	39.332	24.366	25.791	37.913	30.035	23.952
44.622	34.562	21.449	39.334	24.37	25.793	37.915	30.035	23.954
44.624	34.565	21.457	39.336	24.373	25.795	37.918	30.036	23.955
44.625	34.567	21.46	39.339	24.376	25.798	37.919	30.037	23.957
44.617	34.566	21.464	39.34	24.379	25.799	37.921	30.035	23.957
44.618	34.567	21.469	39.341	24.382	25.801	37.923	30.036	23.958
44.619	34.57	21.475	39.341	24.386	25.802	37.924	30.037	23.958
44.62	34.571	21.482	39.342	24.389	25.804	37.926	30.039	23.959
44.62	34.573	21.487	39.343	24.393	25.806	37.929	30.04	23.961
44.621	34.572	21.494	39.345	24.397	25.808	37.933	30.041	23.962
44.62	34.567	21.501	39.346	24.401	25.811	37.936	30.041	23.963
44.621	34.57	21.507	39.347	24.403	25.813	37.939	30.04	23.964
44.618	34.568	21.509	39.348	24.406	25.816	37.94	30.041	23.966
44.618	34.571	21.513	39.35	24.411	25.819	37.942	30.043	23.967
44.615	34.573	21.516	39.353	24.415	25.821	37.943	30.043	23.968
44.611	34.574	21.52	39.354	24.418	25.822	37.945	30.044	23.969
44.602	34.568	21.521	39.354	24.419	25.824	37.947	30.044	23.97
44.599	34.565	21.523	39.353	24.415	25.819	37.946	30.041	23.967
44.589	34.555	21.523	39.35	24.409	25.811	37.945	30.036	23.964
44.582	34.537	21.525	39.347	24.404	25.804	37.943	30.034	23.962
44.577	34.522	21.525	39.346	24.404	25.802	37.941	30.033	23.961
44.566	34.508	21.524	39.343	24.397	25.797	37.938	30.03	23.958
44.562	34.5	21.523	39.342	24.397	25.797	37.939	30.027	23.959
44.554	34.482	21.525	39.34	24.396	25.794	37.94	30.026	23.958
44.548	34.469	21.524	39.337	24.393	25.791	37.939	30.024	23.956
44.541	34.459	21.523	39.335	24.389	25.788	37.94	30.021	23.955
44.537	34.446	21.527	39.336	24.391	25.788	37.943	30.019	23.955
44.53	34.437	21.526	39.335	24.388	25.786	37.939	30.016	23.953
44.522	34.415	21.527	39.331	24.386	25.783	37.938	30.013	23.954
44.512	34.403	21.524	39.326	24.375	25.776	37.936	30.008	23.951
44.513	34.405	21.527	39.329	24.381	25.779	37.937	30.008	23.952
44.513	34.408	21.532	39.331	24.386	25.782	37.94	30.01	23.954
44.513	34.408	21.537	39.334	24.391	25.785	37.942	30.01	23.956
44.511	34.408	21.541	39.336	24.395	25.788	37.942	30.011	23.957
44.511	34.412	21.545	39.338	24.399	25.791	37.944	30.012	23.959
44.512	34.415	21.549	39.341	24.404	25.793	37.946	30.013	23.961
44.512	34.419	21.553	39.343	24.408	25.796	37.947	30.014	23.962
44.511	34.423	21.559	39.344	24.412	25.8	37.948	30.014	23.964
44.511	34.425	21.563	39.346	24.416	25.802	37.948	30.015	23.965
44.512	34.429	21.568	39.348	24.42	25.805	37.95	30.015	23.966
44.512	34.434	21.572	39.35	24.425	25.808	37.952	30.016	23.968
44.513	34.434	21.577	39.351	24.429	25.811	37.954	30.017	23.97
44.512	34.438	21.58	39.352	24.432	25.813	37.954	30.017	23.971
44.513	34.442	21.584	39.354	24.437	25.816	37.957	30.018	23.972
44.512	34.444	21.589	39.355	24.441	25.818	37.957	30.019	23.974
44.511	34.446	21.593	39.358	24.444	25.821	37.957	30.02	23.975
44.51	34.453	21.597	39.359	24.448	25.824	37.959	30.021	23.977
44.509	34.457	21.6	39.361	24.453	25.827	37.961	30.021	23.978
44.51	34.459	21.603	39.362	24.457	25.83	37.962	30.022	23.979
44.51	34.462	21.608	39.364	24.462	25.832	37.964	30.023	23.98
44.511	34.468	21.613	39.366	24.467	25.834	37.965	30.024	23.981
44.512	34.469	21.618	39.369	24.475	25.837	37.966	30.023	23.982
44.512	34.469	21.622	39.371	24.478	25.84	37.968	30.024	23.984
44.512	34.472	21.627	39.374	24.483	25.842	37.97	30.025	23.985
44.513	34.475	21.632	39.377	24.487	25.845	37.973	30.027	23.986
44.512	34.475	21.637	39.379	24.491	25.847	37.975	30.029	23.987
44.512	34.477	21.643	39.381	24.495	25.848	37.976	30.032	23.989
44.51	34.481	21.649	39.382	24.497	25.851	37.979	30.034	23.99
44.51	34.484	21.655	39.385	24.501	25.853	37.982	30.037	23.991
44.506	34.479	21.659	39.385	24.5	25.853	37.983	30.037	23.99
44.498	34.475	21.662	39.386	24.502	25.854	37.984	30.037	23.991
44.499	34.471	21.664	39.388	24.504	25.855	37.986	30.038	23.991
44.5	34.474	21.671	39.39	24.508	25.857	37.988	30.04	23.992
44.501	34.479	21.677	39.393	24.513	25.859	37.991	30.042	23.994
44.5	34.482	21.683	39.396	24.516	25.862	37.993	30.044	23.995
44.5	34.482	21.689	39.396	24.521	25.864	37.996	30.045	23.997
44.502	34.486	21.695	39.398	24.525	25.866	37.998	30.047	23.998
44.502	34.481	21.7	39.401	24.528	25.868	37.999	30.049	23.999
44.503	34.484	21.706	39.403	24.533	25.871	38.003	30.049	24.001
44.502	34.484	21.711	39.405	24.538	25.873	38.006	30.049	24.002
44.5	34.48	21.716	39.405	24.538	25.872	38.006	30.048	24.003
44.499	34.473	21.72	39.406	24.542	25.871	38.007	30.047	24.004
44.497	34.467	21.724	39.408	24.545	25.87	38.009	30.047	24.005
44.495	34.462	21.729	39.409	24.548	25.871	38.011	30.045	24.006
44.493	34.447	21.732	39.409	24.55	25.87	38.013	30.045	24.006
44.49	34.449	21.738	39.411	24.554	25.873	38.015	30.044	24.007
44.49	34.446	21.743	39.412	24.555	25.874	38.018	30.044	24.007
44.49	34.447	21.747	39.415	24.557	25.876	38.02	30.044	24.008
44.49	34.446	21.751	39.417	24.56	25.878	38.021	30.044	24.009
44.49	34.447	21.753	39.419	24.563	25.878	38.022	30.044	24.009
44.489	34.44	21.758	39.42	24.566	25.88	38.024	30.044	24.01
44.485	34.438	21.763	39.422	24.569	25.882	38.026	30.045	24.011
44.485	34.438	21.767	39.424	24.573	25.884	38.028	30.045	24.012
44.485	34.436	21.771	39.425	24.577	25.886	38.031	30.045	24.013
44.484	34.434	21.776	39.426	24.58	25.888	38.033	30.043	24.014
44.485	34.437	21.781	39.429	24.583	25.89	38.036	30.043	24.015
44.486	34.438	21.786	39.432	24.588	25.891	38.04	30.043	24.016
44.485	34.437	21.79	39.433	24.59	25.892	38.043	30.041	24.017
44.485	34.432	21.794	39.435	24.594	25.893	38.045	30.041	24.018
44.485	34.434	21.8	39.437	24.598	25.895	38.047	30.042	24.019
44.487	34.437	21.806	39.44	24.601	25.896	38.051	30.043	24.02
44.488	34.441	21.811	39.442	24.605	25.898	38.053	30.044	24.02
44.489	34.442	21.817	39.445	24.609	25.9	38.055	30.045	24.021
44.489	34.442	21.822	39.447	24.613	25.902	38.058	30.044	24.023
44.49	34.442	21.826	39.45	24.616	25.904	38.061	30.044	24.024
44.491	34.439	21.831	39.452	24.619	25.906	38.064	30.042	24.025
44.492	34.441	21.837	39.453	24.623	25.907	38.066	30.043	24.026
44.493	34.44	21.841	39.453	24.626	25.909	38.068	30.043	24.027
44.495	34.445	21.845	39.455	24.63	25.912	38.07	30.044	24.028
44.496	34.447	21.851	39.459	24.634	25.914	38.072	30.045	24.029
44.498	34.449	21.858	39.462	24.637	25.915	38.076	30.045	24.03
44.501	34.453	21.863	39.465	24.641	25.917	38.078	30.047	24.031
44.503	34.456	21.867	39.467	24.644	25.919	38.082	30.047	24.032
44.504	34.456	21.871	39.469	24.647	25.921	38.086	30.048	24.033
44.507	34.459	21.877	39.472	24.65	25.923	38.089	30.05	24.035
44.508	34.461	21.884	39.475	24.655	25.925	38.091	30.051	24.036
44.51	34.463	21.891	39.477	24.658	25.927	38.094	30.052	24.037
44.51	34.466	21.897	39.478	24.661	25.929	38.097	30.054	24.037
44.511	34.467	21.901	39.481	24.664	25.931	38.099	30.055	24.037
44.51	34.468	21.905	39.483	24.665	25.932	38.101	30.056	24.038
44.513	34.474	21.912	39.486	24.67	25.934	38.103	30.058	24.039
44.515	34.482	21.917	39.489	24.676	25.937	38.104	30.059	24.04
44.512	34.482	21.919	39.491	24.673	25.937	38.104	30.059	24.04
44.509	34.479	21.919	39.492	24.67	25.932	38.104	30.059	24.04
44.503	34.475	21.921	39.492	24.669	25.931	38.105	30.059	24.038
44.499	34.467	21.92	39.488	24.663	25.927	38.105	30.054	24.036
44.492	34.455	21.919	39.486	24.655	25.918	38.104	30.051	24.033
44.487	34.447	21.922	39.486	24.653	25.916	38.109	30.05	24.032
44.487	34.445	21.923	39.486	24.653	25.914	38.109	30.05	24.031
44.479	34.432	21.92	39.483	24.646	25.91	38.107	30.047	24.027
44.476	34.432	21.917	39.479	24.642	25.906	38.108	30.045	24.025
44.471	34.432	21.918	39.476	24.641	25.901	38.11	30.045	24.025
44.465	34.424	21.92	39.476	24.638	25.897	38.109	30.042	24.022
44.46	34.418	21.921	39.476	24.637	25.895	38.113	30.04	24.021
44.458	34.413	21.922	39.477	24.631	25.892	38.114	30.037	24.019
44.447	34.394	21.921	39.476	24.627	25.888	38.112	30.035	24.017
44.441	34.382	21.921	39.474	24.625	25.885	38.111	30.034	24.015
44.433	34.375	21.92	39.47	24.618	25.876	38.108	30.03	24.014
44.424	34.363	21.921	39.468	24.615	25.872	38.109	30.027	24.012
44.422	34.348	21.921	39.468	24.614	25.87	38.108	30.026	24.011
44.416	34.334	21.92	39.465	24.612	25.863	38.108	30.023	24.01
44.407	34.326	21.92	39.466	24.61	25.862	38.112	30.021	24.007
44.401	34.32	21.92	39.466	24.607	25.86	38.114	30.017	24.007
44.396	34.315	21.92	39.466	24.606	25.857	38.115	30.016	24.006
44.388	34.31	21.921	39.466	24.609	25.856	38.114	30.016	24.005
44.379	34.296	21.92	39.468	24.608	25.854	38.118	30.015	24.005
44.372	34.286	21.921	39.468	24.605	25.848	38.118	30.013	24.004
44.368	34.279	21.922	39.467	24.603	25.846	38.119	30.012	24.003
44.362	34.273	21.924	39.468	24.601	25.843	38.121	30.009	24.003
44.354	34.249	21.923	39.468	24.598	25.841	38.123	30.006	24.002
44.351	34.247	21.923	39.468	24.594	25.838	38.123	30.004	24
44.344	34.234	21.924	39.467	24.589	25.834	38.121	30.001	23.999
44.342	34.23	21.925	39.468	24.589	25.833	38.122	30.002	23.999
44.334	34.22	21.927	39.469	24.587	25.83	38.125	30	23.997
44.332	34.208	21.929	39.469	24.585	25.827	38.124	29.999	23.996
44.326	34.184	21.927	39.467	24.582	25.825	38.122	29.995	23.995
44.322	34.176	21.928	39.463	24.577	25.818	38.122	29.992	23.993
44.322	34.183	21.934	39.466	24.583	25.82	38.124	29.995	23.995
44.32	34.183	21.938	39.468	24.584	25.821	38.125	29.995	23.996
44.306	34.164	21.938	39.468	24.581	25.817	38.126	29.994	23.994
44.3	34.153	21.939	39.469	24.581	25.815	38.127	29.993	23.993
44.296	34.144	21.941	39.469	24.579	25.813	38.129	29.991	23.993
44.289	34.128	21.942	39.468	24.579	25.812	38.128	29.989	23.991
44.284	34.116	21.944	39.469	24.578	25.811	38.132	29.987	23.991
44.279	34.118	21.945	39.469	24.574	25.808	38.133	29.983	23.991
44.272	34.111	21.944	39.469	24.574	25.806	38.133	29.982	23.991
44.26	34.101	21.942	39.467	24.573	25.8	38.131	29.978	23.989
44.252	34.092	21.941	39.464	24.562	25.79	38.129	29.973	23.985
44.245	34.084	21.941	39.465	24.556	25.788	38.132	29.971	23.984
44.239	34.074	21.94	39.464	24.554	25.783	38.133	29.968	23.982
44.233	34.069	21.937	39.461	24.545	25.775	38.131	29.962	23.979
44.226	34.061	21.936	39.459	24.538	25.77	38.13	29.959	23.978
44.22	34.049	21.938	39.458	24.535	25.765	38.133	29.953	23.977
44.211	34.039	21.935	39.455	24.528	25.759	38.13	29.949	23.974
44.206	34.023	21.933	39.451	24.523	25.753	38.128	29.942	23.973
44.202	34.008	21.933	39.452	24.519	25.749	38.128	29.939	23.972
44.197	33.995	21.931	39.451	24.513	25.745	38.13	29.937	23.971
44.191	33.985	21.931	39.449	24.511	25.741	38.129	29.936	23.97
44.182	33.958	21.928	39.449	24.506	25.736	38.129	29.932	23.969
44.177	33.946	21.93	39.447	24.499	25.731	38.128	29.927	23.967
44.173	33.935	21.931	39.446	24.494	25.727	38.129	29.922	23.965
44.162	33.925	21.929	39.444	24.485	25.721	38.127	29.919	23.963
44.152	33.909	21.928	39.443	24.476	25.714	38.125	29.914	23.961
44.145	33.894	21.927	39.441	24.473	25.71	38.126	29.91	23.961
44.142	33.886	21.931	39.44	24.469	25.707	38.128	29.906	23.959
44.128	33.863	21.926	39.436	24.457	25.699	38.126	29.903	23.955
44.123	33.854	21.926	39.435	24.452	25.694	38.125	29.899	23.953
44.113	33.841	21.927	39.436	24.449	25.693	38.128	29.897	23.952
44.103	33.831	21.927	39.434	24.443	25.686	38.127	29.892	23.951
44.1	33.827	21.927	39.432	24.439	25.684	38.127	29.892	23.949
44.093	33.814	21.927	39.433	24.436	25.682	38.13	29.89	23.948
44.085	33.801	21.929	39.433	24.427	25.676	38.132	29.885	23.948
44.078	33.782	21.927	39.429	24.413	25.665	38.129	29.879	23.944
44.075	33.757	21.923	39.428	24.407	25.66	38.125	29.875	23.942
44.072	33.749	21.924	39.425	24.402	25.655	38.126	29.872	23.94
44.066	33.727	21.922	39.423	24.396	25.648	38.125	29.87	23.938
44.054	33.714	21.921	39.421	24.389	25.641	38.124	29.864	23.936
44.047	33.707	21.923	39.422	24.387	25.639	38.128	29.861	23.936
44.042	33.698	21.924	39.42	24.382	25.633	38.126	29.859	23.935
44.033	33.679	21.923	39.418	24.379	25.63	38.126	29.853	23.934
44.026	33.666	21.923	39.415	24.369	25.618	38.127	29.849	23.931
44.015	33.654	21.919	39.412	24.361	25.61	38.125	29.842	23.929
44.007	33.641	21.917	39.41	24.355	25.601	38.124	29.838	23.927
43.996	33.623	21.916	39.408	24.35	25.597	38.124	29.835	23.926
43.992	33.616	21.916	39.405	24.344	25.59	38.122	29.833	23.925
43.986	33.613	21.915	39.404	24.344	25.588	38.122	29.831	23.924
43.982	33.601	21.916	39.404	24.344	25.588	38.123	29.828	23.925
43.976	33.584	21.917	39.405	24.342	25.585	38.125	29.828	23.924
43.972	33.58	21.919	39.405	24.339	25.582	38.127	29.824	23.923
43.966	33.564	21.92	39.404	24.337	25.577	38.127	29.823	23.922
43.957	33.544	21.919	39.401	24.33	25.572	38.125	29.819	23.919
43.946	33.52	21.918	39.4	24.325	25.567	38.126	29.815	23.917
43.943	33.509	21.916	39.396	24.318	25.561	38.125	29.812	23.916
43.935	33.496	21.915	39.393	24.314	25.552	38.123	29.808	23.913
43.928	33.483	21.913	39.391	24.308	25.543	38.121	29.801	23.911
43.919	33.466	21.913	39.388	24.3	25.535	38.121	29.794	23.908
43.912	33.452	21.912	39.386	24.293	25.527	38.12	29.788	23.906
43.908	33.44	21.91	39.382	24.279	25.52	38.118	29.785	23.901
43.903	33.431	21.91	39.379	24.274	25.516	38.117	29.782	23.901
43.895	33.418	21.91	39.378	24.267	25.512	38.119	29.779	23.899
43.889	33.402	21.909	39.375	24.256	25.504	38.117	29.776	23.896
43.879	33.388	21.906	39.373	24.248	25.498	38.114	29.772	23.895
43.872	33.37	21.908	39.372	24.24	25.491	38.114	29.767	23.893
43.861	33.348	21.906	39.369	24.232	25.484	38.113	29.764	23.891
43.86	33.343	21.906	39.365	24.225	25.477	38.11	29.756	23.889
43.854	33.335	21.906	39.366	24.222	25.474	38.111	29.754	23.889
43.846	33.329	21.908	39.366	24.218	25.469	38.113	29.752	23.888
43.837	33.318	21.907	39.365	24.211	25.463	38.113	29.748	23.886
43.833	33.314	21.908	39.363	24.208	25.46	38.113	29.745	23.885
43.827	33.307	21.909	39.364	24.208	25.46	38.113	29.745	23.885
43.824	33.297	21.907	39.362	24.204	25.456	38.114	29.741	23.884
43.821	33.292	21.906	39.359	24.198	25.451	38.113	29.739	23.883
43.811	33.277	21.904	39.355	24.188	25.444	38.11	29.734	23.881
43.803	33.261	21.902	39.353	24.179	25.438	38.109	29.728	23.879
43.796	33.253	21.903	39.351	24.173	25.432	38.112	29.723	23.877
43.79	33.241	21.903	39.348	24.166	25.428	38.111	29.72	23.875
43.785	33.23	21.901	39.344	24.159	25.422	38.108	29.715	23.873
43.78	33.218	21.9	39.342	24.156	25.418	38.108	29.712	23.873
43.775	33.21	21.901	39.343	24.156	25.416	38.109	29.713	23.873
43.773	33.197	21.9	39.342	24.154	25.41	38.109	29.709	23.871
43.777	33.201	21.908	39.344	24.159	25.412	38.114	29.711	23.873
43.78	33.206	21.915	39.347	24.168	25.414	38.118	29.714	23.875
43.781	33.209	21.918	39.351	24.174	25.416	38.119	29.715	23.877
43.779	33.202	21.919	39.352	24.177	25.417	38.12	29.716	23.878
43.774	33.192	21.92	39.354	24.179	25.418	38.121	29.715	23.879
43.771	33.188	21.92	39.356	24.179	25.418	38.122	29.712	23.879
43.769	33.19	21.922	39.355	24.179	25.416	38.122	29.711	23.878
43.759	33.183	21.921	39.354	24.178	25.412	38.121	29.71	23.877
43.753	33.179	21.92	39.351	24.175	25.411	38.119	29.708	23.876
43.75	33.178	21.924	39.353	24.173	25.409	38.123	29.707	23.876
43.743	33.165	21.925	39.351	24.168	25.406	38.123	29.704	23.875
43.738	33.156	21.922	39.349	24.162	25.401	38.121	29.703	23.874
43.731	33.147	21.923	39.349	24.16	25.4	38.121	29.701	23.873
43.72	33.138	21.922	39.348	24.158	25.397	38.122	29.698	23.872
43.712	33.129	21.924	39.344	24.152	25.391	38.119	29.694	23.871
43.707	33.111	21.922	39.343	24.152	25.39	38.12	29.69	23.871
43.705	33.106	21.926	39.344	24.149	25.39	38.123	29.685	23.871
43.698	33.088	21.924	39.342	24.145	25.386	38.123	29.683	23.87
43.69	33.066	21.923	39.339	24.137	25.379	38.121	29.679	23.868
43.683	33.056	21.925	39.336	24.13	25.375	38.121	29.677	23.866
43.677	33.047	21.924	39.336	24.127	25.372	38.123	29.673	23.866
43.666	33.027	21.922	39.334	24.124	25.371	38.123	29.671	23.865
43.665	33.019	21.922	39.334	24.12	25.368	38.123	29.671	23.864
43.66	33.015	21.924	39.333	24.117	25.366	38.125	29.669	23.864
43.656	33.003	21.924	39.331	24.113	25.364	38.125	29.666	23.863
43.648	32.993	21.924	39.328	24.111	25.362	38.126	29.665	23.863
43.643	32.982	21.925	39.329	24.108	25.359	38.127	29.662	23.86
43.639	32.973	21.922	39.326	24.101	25.353	38.126	29.658	23.857
43.633	32.963	21.922	39.326	24.096	25.351	38.124	29.654	23.857
43.625	32.946	21.923	39.322	24.089	25.346	38.121	29.649	23.854
43.612	32.931	21.92	39.32	24.083	25.341	38.121	29.645	23.852
43.603	32.913	21.92	39.321	24.08	25.336	38.123	29.643	23.852
43.592	32.902	21.918	39.318	24.075	25.332	38.119	29.64	23.85
43.589	32.897	21.921	39.317	24.07	25.33	38.121	29.636	23.85
43.585	32.892	21.923	39.314	24.069	25.329	38.119	29.634	23.85
43.579	32.886	21.923	39.312	24.066	25.326	38.12	29.631	23.848
43.574	32.874	21.924	39.312	24.062	25.324	38.122	29.629	23.847
43.568	32.865	21.925	39.311	24.06	25.321	38.122	29.627	23.846
43.564	32.856	21.926	39.309	24.057	25.318	38.122	29.624	23.845
43.559	32.847	21.928	39.31	24.056	25.316	38.124	29.62	23.845
43.553	32.828	21.924	39.307	24.044	25.306	38.122	29.617	23.841
43.543	32.816	21.921	39.304	24.037	25.302	38.119	29.613	23.839
43.533	32.799	21.921	39.301	24.031	25.299	38.119	29.608	23.836
43.529	32.788	21.921	39.301	24.029	25.295	38.119	29.605	23.836
43.525	32.777	21.922	39.299	24.024	25.293	38.119	29.602	23.835
43.524	32.77	21.925	39.299	24.022	25.29	38.119	29.599	23.834
43.523	32.767	21.923	39.297	24.019	25.288	38.118	29.597	23.833
43.522	32.758	21.925	39.294	24.015	25.285	38.117	29.594	23.832
43.511	32.75	21.926	39.292	24.013	25.283	38.116	29.593	23.831
43.509	32.743	21.925	39.291	24.012	25.28	38.117	29.591	23.831
43.51	32.74	21.927	39.294	24.017	25.281	38.116	29.592	23.832
43.504	32.736	21.925	39.293	24.016	25.279	38.115	29.59	23.83
43.499	32.736	21.925	39.292	24.015	25.276	38.116	29.588	23.83
43.496	32.728	21.928	39.293	24.016	25.273	38.116	29.586	23.829
43.489	32.716	21.927	39.292	24.012	25.27	38.116	29.585	23.828
43.484	32.715	21.928	39.288	24.01	25.267	38.114	29.582	23.826
43.478	32.699	21.928	39.288	24.01	25.264	38.116	29.577	23.826
43.474	32.689	21.93	39.289	24.012	25.264	38.118	29.574	23.827
43.467	32.675	21.929	39.288	24.007	25.26	38.117	29.57	23.826
43.461	32.669	21.929	39.285	24.005	25.257	38.115	29.563	23.827
43.457	32.663	21.926	39.281	23.998	25.252	38.114	29.559	23.826
43.45	32.649	21.927	39.281	23.996	25.249	38.116	29.554	23.824
43.443	32.638	21.924	39.278	23.987	25.243	38.113	29.55	23.822
43.437	32.632	21.923	39.276	23.988	25.24	38.112	29.548	23.821
43.433	32.623	21.921	39.274	23.984	25.235	38.11	29.546	23.82
43.422	32.601	21.918	39.271	23.977	25.229	38.106	29.54	23.818
43.416	32.588	21.918	39.271	23.977	25.226	38.109	29.539	23.816
43.408	32.575	21.916	39.268	23.972	25.22	38.106	29.534	23.812
43.402	32.561	21.915	39.267	23.972	25.219	38.105	29.532	23.811
43.392	32.54	21.916	39.267	23.968	25.215	38.107	29.529	23.809
43.383	32.529	21.916	39.266	23.96	25.211	38.107	29.528	23.807
43.376	32.515	21.913	39.263	23.956	25.204	38.104	29.525	23.806
43.368	32.505	21.912	39.259	23.945	25.195	38.102	29.524	23.804
43.36	32.49	21.912	39.257	23.942	25.189	38.101	29.521	23.802
43.352	32.477	21.908	39.255	23.934	25.182	38.099	29.517	23.799
43.345	32.459	21.905	39.252	23.931	25.175	38.096	29.515	23.798
43.337	32.452	21.904	39.253	23.927	25.172	38.096	29.511	23.797
43.331	32.431	21.902	39.251	23.922	25.165	38.095	29.507	23.796
43.322	32.421	21.9	39.248	23.917	25.16	38.094	29.505	23.795
43.317	32.418	21.901	39.249	23.916	25.158	38.095	29.504	23.794
43.309	32.408	21.902	39.247	23.913	25.156	38.096	29.502	23.794
43.304	32.401	21.903	39.246	23.91	25.154	38.097	29.499	23.793
43.298	32.389	21.902	39.245	23.907	25.151	38.096	29.497	23.792
43.292	32.38	21.905	39.244	23.906	25.147	38.097	29.493	23.792
43.282	32.362	21.902	39.243	23.901	25.14	38.096	29.49	23.79
43.27	32.343	21.901	39.241	23.895	25.138	38.094	29.487	23.79
43.261	32.335	21.903	39.24	23.896	25.135	38.096	29.486	23.788
43.254	32.326	21.9	39.237	23.888	25.128	38.093	29.482	23.785
43.246	32.319	21.899	39.234	23.883	25.124	38.091	29.479	23.782
43.239	32.301	21.898	39.232	23.877	25.119	38.09	29.477	23.781
43.231	32.292	21.894	39.23	23.877	25.118	38.088	29.476	23.78
43.225	32.282	21.895	39.23	23.877	25.116	38.089	29.472	23.78
43.219	32.263	21.892	39.229	23.872	25.113	38.087	29.468	23.779
43.214	32.258	21.891	39.227	23.869	25.11	38.088	29.468	23.778
43.204	32.248	21.891	39.226	23.867	25.108	38.091	29.466	23.778
43.202	32.237	21.889	39.224	23.861	25.104	38.088	29.462	23.776
43.196	32.223	21.888	39.222	23.861	25.101	38.089	29.458	23.777
43.186	32.212	21.886	39.217	23.851	25.091	38.086	29.454	23.773
43.178	32.197	21.883	39.214	23.844	25.084	38.085	29.449	23.771
43.17	32.191	21.883	39.213	23.839	25.08	38.085	29.448	23.77
43.163	32.173	21.883	39.211	23.832	25.076	38.085	29.443	23.769
43.158	32.158	21.881	39.207	23.823	25.067	38.081	29.438	23.766
43.153	32.149	21.88	39.205	23.823	25.061	38.08	29.435	23.765
43.152	32.15	21.882	39.207	23.83	25.063	38.08	29.436	23.766
43.147	32.143	21.882	39.206	23.829	25.061	38.079	29.435	23.764
43.143	32.129	21.882	39.202	23.824	25.056	38.076	29.432	23.761
43.138	32.113	21.88	39.201	23.82	25.05	38.074	29.43	23.759
43.134	32.103	21.881	39.201	23.819	25.048	38.075	29.428	23.759
43.126	32.098	21.878	39.2	23.815	25.042	38.074	29.425	23.757
43.123	32.087	21.881	39.199	23.813	25.042	38.076	29.423	23.757
43.112	32.063	21.883	39.199	23.812	25.039	38.075	29.42	23.754
43.109	32.057	21.881	39.196	23.807	25.032	38.071	29.419	23.752
43.105	32.051	21.883	39.196	23.808	25.032	38.072	29.418	23.752
43.101	32.038	21.882	39.194	23.804	25.028	38.074	29.416	23.751
43.093	32.023	21.881	39.19	23.797	25.021	38.071	29.409	23.749
43.084	32.001	21.878	39.188	23.789	25.013	38.069	29.406	23.746
43.076	31.985	21.875	39.188	23.779	25.004	38.067	29.404	23.743
43.066	31.978	21.879	39.187	23.776	25.003	38.067	29.401	23.742
43.06	31.967	21.876	39.186	23.765	24.993	38.066	29.397	23.74
43.053	31.962	21.875	39.184	23.76	24.986	38.065	29.393	23.738
43.045	31.942	21.871	39.183	23.756	24.981	38.063	29.39	23.736
43.04	31.927	21.869	39.182	23.752	24.976	38.063	29.389	23.735
43.035	31.913	21.868	39.178	23.745	24.969	38.062	29.385	23.733
43.029	31.902	21.869	39.177	23.74	24.963	38.063	29.382	23.731
43.021	31.884	21.866	39.174	23.733	24.957	38.061	29.377	23.728
43.011	31.869	21.863	39.17	23.718	24.946	38.058	29.37	23.725
43	31.86	21.863	39.167	23.714	24.942	38.056	29.367	23.724
42.997	31.85	21.862	39.164	23.712	24.938	38.055	29.364	23.722
42.986	31.837	21.858	39.161	23.707	24.932	38.053	29.359	23.721
42.976	31.83	21.853	39.156	23.698	24.925	38.05	29.353	23.718
42.968	31.816	21.854	39.156	23.694	24.919	38.051	29.35	23.716
42.961	31.809	21.852	39.151	23.685	24.91	38.047	29.345	23.711
42.951	31.792	21.847	39.148	23.677	24.905	38.043	29.342	23.709
42.945	31.768	21.845	39.145	23.669	24.896	38.04	29.336	23.707
42.934	31.754	21.841	39.144	23.657	24.886	38.036	29.333	23.705
42.928	31.737	21.84	39.144	23.654	24.882	38.036	29.33	23.704
42.92	31.725	21.84	39.141	23.646	24.877	38.036	29.327	23.701
42.915	31.714	21.843	39.142	23.644	24.875	38.036	29.324	23.701
42.911	31.708	21.844	39.142	23.645	24.874	38.038	29.324	23.701
42.908	31.702	21.843	39.141	23.638	24.871	38.037	29.32	23.7
42.896	31.678	21.842	39.138	23.629	24.864	38.035	29.314	23.698
42.891	31.661	21.839	39.136	23.617	24.852	38.033	29.308	23.695
42.878	31.642	21.837	39.131	23.609	24.843	38.031	29.303	23.691
42.867	31.62	21.834	39.129	23.607	24.837	38.027	29.301	23.689
42.858	31.609	21.834	39.126	23.603	24.831	38.026	29.295	23.687
42.848	31.584	21.831	39.123	23.597	24.826	38.024	29.289	23.685
42.838	31.571	21.829	39.121	23.59	24.821	38.021	29.285	23.682
42.832	31.558	21.827	39.118	23.584	24.814	38.019	29.282	23.679
42.824	31.54	21.827	39.116	23.578	24.809	38.017	29.279	23.679
42.817	31.53	21.826	39.114	23.575	24.805	38.018	29.278	23.678
42.814	31.52	21.826	39.113	23.572	24.802	38.018	29.278	23.678
42.806	31.506	21.828	39.113	23.568	24.796	38.019	29.273	23.677
42.801	31.493	21.829	39.111	23.564	24.792	38.018	29.27	23.676
42.797	31.484	21.83	39.11	23.561	24.79	38.02	29.269	23.675
42.792	31.476	21.83	39.108	23.557	24.787	38.019	29.269	23.674
42.789	31.461	21.832	39.109	23.557	24.787	38.021	29.267	23.674
42.789	31.453	21.834	39.11	23.556	24.786	38.02	29.266	23.674
42.785	31.442	21.836	39.108	23.557	24.786	38.022	29.265	23.675
42.783	31.431	21.837	39.108	23.555	24.785	38.022	29.264	23.676
42.782	31.433	21.839	39.111	23.559	24.786	38.021	29.266	23.677
42.778	31.432	21.84	39.11	23.559	24.787	38.022	29.265	23.678
42.779	31.43	21.84	39.109	23.562	24.786	38.022	29.263	23.678
42.776	31.422	21.839	39.11	23.563	24.785	38.02	29.262	23.679
42.771	31.413	21.84	39.11	23.564	24.784	38.021	29.26	23.679
42.771	31.412	21.842	39.11	23.563	24.783	38.022	29.255	23.678
42.764	31.393	21.841	39.108	23.556	24.777	38.019	29.253	23.677
42.758	31.383	21.84	39.106	23.551	24.769	38.018	29.249	23.676
42.755	31.37	21.84	39.106	23.548	24.768	38.018	29.247	23.676
42.747	31.362	21.84	39.106	23.546	24.763	38.018	29.246	23.676
42.745	31.359	21.844	39.106	23.546	24.761	38.02	29.244	23.675
42.737	31.346	21.842	39.101	23.537	24.755	38.017	29.239	23.673
42.737	31.334	21.842	39.102	23.539	24.751	38.017	29.238	23.674
42.731	31.32	21.841	39.101	23.54	24.75	38.017	29.237	23.674
42.727	31.317	21.846	39.102	23.541	24.751	38.02	29.237	23.674
42.717	31.3	21.843	39.101	23.531	24.744	38.019	29.235	23.671
42.713	31.299	21.844	39.101	23.531	24.744	38.019	29.234	23.672
42.711	31.296	21.844	39.099	23.528	24.741	38.019	29.232	23.671
42.708	31.294	21.845	39.098	23.525	24.738	38.018	29.233	23.671
42.706	31.29	21.849	39.094	23.521	24.735	38.019	29.23	23.672
42.698	31.272	21.848	39.092	23.517	24.731	38.019	29.226	23.67
42.69	31.253	21.846	39.091	23.511	24.726	38.017	29.222	23.669
42.686	31.237	21.845	39.091	23.509	24.723	38.018	29.222	23.668
42.679	31.222	21.843	39.089	23.508	24.719	38.016	29.219	23.667
42.678	31.218	21.843	39.088	23.508	24.714	38.014	29.218	23.666
42.672	31.217	21.841	39.084	23.505	24.711	38.013	29.217	23.663
42.666	31.207	21.842	39.079	23.504	24.706	38.013	29.216	23.661
42.662	31.189	21.841	39.079	23.503	24.703	38.011	29.214	23.661
42.657	31.186	21.842	39.078	23.501	24.701	38.014	29.213	23.661
42.649	31.174	21.845	39.078	23.497	24.699	38.015	29.209	23.661
42.645	31.157	21.845	39.076	23.492	24.695	38.014	29.208	23.66
42.638	31.144	21.846	39.076	23.491	24.692	38.018	29.207	23.661
42.636	31.136	21.849	39.077	23.492	24.691	38.019	29.206	23.662
42.632	31.127	21.851	39.074	23.487	24.689	38.021	29.206	23.661
42.631	31.123	21.852	39.073	23.486	24.687	38.022	29.203	23.662
42.627	31.109	21.852	39.074	23.483	24.684	38.022	29.202	23.661
42.624	31.1	21.852	39.072	23.48	24.681	38.021	29.198	23.661
42.623	31.099	21.854	39.072	23.479	24.677	38.021	29.196	23.66
42.621	31.097	21.854	39.071	23.475	24.673	38.021	29.194	23.66
42.619	31.097	21.855	39.071	23.477	24.673	38.021	29.194	23.661
42.614	31.08	21.853	39.07	23.478	24.674	38.021	29.191	23.661
42.607	31.081	21.855	39.07	23.483	24.67	38.02	29.192	23.66
42.605	31.075	21.858	39.072	23.483	24.668	38.023	29.189	23.66
42.597	31.063	21.859	39.071	23.478	24.662	38.023	29.187	23.657
42.588	31.047	21.858	39.069	23.473	24.658	38.021	29.183	23.655
42.581	31.04	21.856	39.064	23.465	24.655	38.019	29.181	23.653
42.574	31.03	21.857	39.059	23.457	24.645	38.017	29.175	23.65
42.571	31.015	21.853	39.058	23.458	24.643	38.017	29.173	23.65
42.567	31	21.855	39.056	23.457	24.644	38.019	29.172	23.65
42.567	31.001	21.856	39.054	23.456	24.642	38.019	29.171	23.65
42.559	30.988	21.857	39.053	23.456	24.64	38.022	29.168	23.649
42.551	30.976	21.859	39.052	23.453	24.638	38.024	29.164	23.649
42.545	30.958	21.858	39.051	23.449	24.636	38.024	29.16	23.649
42.539	30.947	21.862	39.051	23.449	24.634	38.026	29.16	23.649
42.54	30.933	21.863	39.051	23.447	24.632	38.026	29.16	23.649
42.541	30.934	21.866	39.052	23.445	24.631	38.029	29.157	23.65
42.538	30.934	21.869	39.052	23.447	24.631	38.031	29.156	23.65
42.537	30.935	21.87	39.052	23.448	24.631	38.032	29.155	23.651
42.538	30.937	21.873	39.054	23.451	24.633	38.035	29.156	23.652
42.539	30.939	21.876	39.055	23.452	24.633	38.038	29.157	23.653
42.537	30.939	21.879	39.057	23.454	24.635	38.041	29.157	23.654
42.538	30.942	21.882	39.058	23.453	24.633	38.042	29.157	23.653
42.539	30.945	21.887	39.06	23.456	24.634	38.043	29.158	23.655
42.541	30.946	21.892	39.061	23.459	24.636	38.046	29.158	23.656
42.542	30.948	21.896	39.063	23.462	24.638	38.048	29.159	23.658
42.543	30.95	21.899	39.065	23.464	24.638	38.05	29.16	23.659
42.543	30.952	21.901	39.066	23.465	24.64	38.052	29.161	23.66
42.543	30.952	21.904	39.067	23.466	24.64	38.053	29.162	23.661
42.544	30.954	21.907	39.068	23.469	24.642	38.055	29.163	23.662
42.546	30.956	21.914	39.07	23.472	24.645	38.06	29.164	23.663
42.548	30.959	21.919	39.072	23.475	24.647	38.063	29.165	23.665
42.55	30.962	21.924	39.073	23.479	24.649	38.066	29.166	23.667
42.552	30.966	21.933	39.075	23.482	24.651	38.072	29.167	23.669
42.553	30.968	21.936	39.077	23.485	24.653	38.076	29.168	23.67
42.552	30.97	21.938	39.078	23.488	24.655	38.077	29.17	23.671
42.553	30.973	21.942	39.08	23.49	24.657	38.079	29.17	23.672
42.555	30.978	21.948	39.081	23.492	24.659	38.082	29.171	23.673
42.556	30.981	21.954	39.081	23.495	24.661	38.084	29.172	23.674
42.556	30.982	21.957	39.082	23.497	24.662	38.087	29.171	23.675
42.557	30.986	21.962	39.083	23.499	24.665	38.088	29.172	23.676
42.553	30.982	21.966	39.083	23.502	24.666	38.091	29.172	23.677
42.551	30.982	21.969	39.084	23.502	24.667	38.094	29.172	23.677
42.552	30.985	21.976	39.085	23.505	24.669	38.098	29.174	23.678
42.553	30.988	21.983	39.086	23.508	24.671	38.103	29.175	23.68
42.554	30.993	21.988	39.089	23.511	24.672	38.105	29.176	23.681
42.556	30.996	21.994	39.09	23.514	24.673	38.108	29.177	23.683
42.551	30.992	21.995	39.092	23.516	24.675	38.109	29.178	23.683
42.542	30.975	21.997	39.094	23.516	24.676	38.111	29.179	23.684
42.539	30.976	21.999	39.095	23.518	24.678	38.112	29.181	23.686
42.539	30.977	22.001	39.097	23.523	24.68	38.113	29.182	23.687
42.54	30.98	22.005	39.1	23.532	24.682	38.115	29.184	23.688
42.541	30.981	22.01	39.103	23.538	24.685	38.117	29.184	23.69
42.543	30.985	22.015	39.105	23.544	24.688	38.119	29.186	23.691
42.544	30.986	22.02	39.108	23.55	24.69	38.121	29.186	23.693
42.544	30.992	22.024	39.111	23.558	24.692	38.123	29.187	23.694
42.546	31	22.029	39.113	23.565	24.694	38.125	29.189	23.696
42.548	31.003	22.034	39.116	23.569	24.696	38.129	29.19	23.698
42.549	31.008	22.039	39.119	23.573	24.698	38.132	29.19	23.7
42.551	31.012	22.045	39.122	23.576	24.7	38.136	29.191	23.702
42.551	31.016	22.053	39.123	23.58	24.704	38.142	29.192	23.703
42.553	31.02	22.059	39.126	23.582	24.708	38.147	29.193	23.705
42.553	31.023	22.066	39.128	23.585	24.711	38.149	29.193	23.707
42.556	31.029	22.072	39.131	23.589	24.714	38.154	29.195	23.708
42.558	31.033	22.078	39.133	23.594	24.716	38.158	29.196	23.71
42.559	31.038	22.084	39.135	23.599	24.719	38.162	29.197	23.712
42.562	31.042	22.091	39.138	23.603	24.721	38.166	29.198	23.713
42.563	31.047	22.097	39.139	23.606	24.723	38.169	29.199	23.714
42.564	31.052	22.103	39.141	23.61	24.726	38.172	29.2	23.716
42.565	31.056	22.111	39.142	23.613	24.728	38.175	29.201	23.717
42.565	31.061	22.117	39.145	23.617	24.729	38.179	29.201	23.718
42.569	31.07	22.128	39.149	23.623	24.733	38.187	29.204	23.72
42.573	31.077	22.137	39.152	23.628	24.736	38.191	29.205	23.722
42.575	31.082	22.142	39.154	23.632	24.738	38.194	29.206	23.724
42.577	31.087	22.147	39.157	23.636	24.74	38.198	29.207	23.725
42.579	31.094	22.155	39.16	23.64	24.743	38.203	29.208	23.727
42.581	31.098	22.161	39.163	23.644	24.745	38.207	29.209	23.729
42.584	31.105	22.171	39.165	23.649	24.748	38.212	29.211	23.73
42.588	31.11	22.177	39.167	23.654	24.75	38.214	29.212	23.732
42.59	31.116	22.184	39.168	23.658	24.752	38.217	29.214	23.733
42.593	31.12	22.193	39.172	23.662	24.754	38.221	29.215	23.735
42.595	31.126	22.2	39.174	23.667	24.756	38.224	29.216	23.737
42.596	31.134	22.206	39.177	23.675	24.758	38.228	29.217	23.738
42.598	31.139	22.212	39.179	23.68	24.759	38.231	29.219	23.739
42.6	31.145	22.222	39.181	23.684	24.762	38.234	29.221	23.741
42.6	31.147	22.227	39.184	23.686	24.763	38.236	29.223	23.742
42.602	31.152	22.236	39.188	23.691	24.765	38.24	29.226	23.744
42.605	31.156	22.245	39.19	23.696	24.768	38.244	29.227	23.745
42.608	31.162	22.252	39.193	23.7	24.77	38.25	29.229	23.747
42.611	31.167	22.258	39.195	23.704	24.772	38.255	29.23	23.748
42.612	31.171	22.265	39.197	23.708	24.774	38.26	29.232	23.75
42.615	31.177	22.272	39.2	23.713	24.776	38.265	29.233	23.751
42.617	31.185	22.278	39.203	23.719	24.778	38.267	29.236	23.753
42.618	31.188	22.284	39.205	23.723	24.78	38.27	29.238	23.754
42.619	31.192	22.29	39.207	23.727	24.782	38.273	29.239	23.755
42.623	31.2	22.298	39.21	23.736	24.785	38.275	29.242	23.757
42.625	31.207	22.305	39.213	23.741	24.788	38.278	29.243	23.758
42.627	31.213	22.312	39.216	23.745	24.79	38.28	29.244	23.76
42.632	31.221	22.322	39.218	23.75	24.793	38.283	29.246	23.761
42.633	31.226	22.328	39.221	23.755	24.795	38.286	29.247	23.763
42.636	31.231	22.335	39.223	23.761	24.797	38.289	29.248	23.764
42.638	31.235	22.342	39.226	23.766	24.8	38.292	29.249	23.766
42.64	31.24	22.349	39.229	23.769	24.802	38.296	29.25	23.767
42.643	31.245	22.355	39.232	23.775	24.804	38.299	29.252	23.769
42.645	31.252	22.362	39.235	23.784	24.806	38.302	29.254	23.771
42.644	31.254	22.369	39.238	23.788	24.808	38.305	29.255	23.772
42.65	31.265	22.382	39.241	23.795	24.811	38.313	29.257	23.773
42.656	31.274	22.393	39.243	23.8	24.813	38.32	29.258	23.774
42.658	31.281	22.399	39.246	23.804	24.816	38.324	29.259	23.775
42.661	31.289	22.405	39.248	23.807	24.818	38.326	29.26	23.776
42.663	31.298	22.411	39.251	23.811	24.82	38.33	29.262	23.778
42.665	31.304	22.418	39.254	23.816	24.822	38.334	29.263	23.779
42.667	31.312	22.427	39.257	23.82	24.824	38.339	29.264	23.781
42.669	31.318	22.435	39.261	23.825	24.825	38.343	29.266	23.782
42.663	31.32	22.438	39.263	23.827	24.825	38.345	29.267	23.783
42.663	31.321	22.442	39.264	23.829	24.825	38.347	29.268	23.783
42.663	31.32	22.446	39.265	23.835	24.825	38.351	29.269	23.785
42.66	31.321	22.449	39.267	23.838	24.824	38.352	29.269	23.784
42.656	31.322	22.453	39.267	23.84	24.821	38.355	29.269	23.784
42.654	31.323	22.456	39.267	23.845	24.818	38.355	29.269	23.784
42.652	31.324	22.46	39.269	23.85	24.818	38.359	29.27	23.785
42.647	31.316	22.463	39.269	23.851	24.816	38.361	29.269	23.784
42.646	31.309	22.465	39.27	23.854	24.815	38.365	29.268	23.784
42.647	31.31	22.468	39.272	23.859	24.814	38.367	29.268	23.785
42.645	31.309	22.469	39.272	23.86	24.813	38.372	29.268	23.785
42.64	31.307	22.471	39.272	23.862	24.812	38.373	29.267	23.784
42.637	31.297	22.474	39.273	23.865	24.812	38.376	29.265	23.784
42.633	31.298	22.475	39.273	23.861	24.812	38.378	29.261	23.784
42.633	31.299	22.479	39.274	23.867	24.811	38.381	29.262	23.784
42.627	31.291	22.48	39.272	23.863	24.805	38.381	29.259	23.783
42.626	31.286	22.482	39.273	23.86	24.801	38.382	29.257	23.782
42.623	31.28	22.485	39.274	23.864	24.8	38.383	29.256	23.782
42.624	31.286	22.489	39.274	23.871	24.799	38.388	29.258	23.783
42.62	31.28	22.49	39.274	23.867	24.796	38.391	29.254	23.782
42.617	31.278	22.491	39.273	23.865	24.793	38.392	29.253	23.782
42.609	31.276	22.494	39.271	23.866	24.791	38.395	29.251	23.781
42.606	31.268	22.5	39.274	23.863	24.79	38.399	29.25	23.781
42.6	31.26	22.499	39.273	23.854	24.783	38.4	29.246	23.779
42.596	31.255	22.5	39.272	23.85	24.78	38.401	29.243	23.778
42.593	31.25	22.503	39.272	23.85	24.777	38.405	29.243	23.778
42.587	31.235	22.504	39.272	23.849	24.775	38.409	29.24	23.778
42.583	31.229	22.506	39.272	23.847	24.771	38.41	29.235	23.775
42.575	31.222	22.506	39.271	23.842	24.768	38.414	29.234	23.775
42.567	31.216	22.505	39.267	23.837	24.766	38.414	29.233	23.773
42.566	31.219	22.506	39.268	23.835	24.765	38.421	29.231	23.772
42.559	31.203	22.507	39.269	23.831	24.761	38.422	29.228	23.771
42.558	31.201	22.507	39.268	23.827	24.759	38.424	29.224	23.769
42.554	31.197	22.508	39.27	23.827	24.757	38.428	29.221	23.77
42.546	31.185	22.51	39.268	23.823	24.753	38.433	29.216	23.768
42.541	31.182	22.508	39.266	23.817	24.746	38.432	29.212	23.766
42.531	31.168	22.508	39.263	23.808	24.738	38.432	29.209	23.765
42.525	31.151	22.507	39.262	23.803	24.733	38.432	29.204	23.763
42.517	31.133	22.503	39.262	23.799	24.727	38.432	29.199	23.762
42.512	31.131	22.506	39.265	23.795	24.726	38.435	29.195	23.762
42.509	31.13	22.507	39.265	23.785	24.724	38.437	29.196	23.761
42.505	31.126	22.508	39.264	23.78	24.723	38.439	29.195	23.761
42.503	31.117	22.51	39.264	23.776	24.718	38.441	29.192	23.761
42.497	31.108	22.506	39.262	23.77	24.715	38.442	29.188	23.76
42.491	31.102	22.507	39.264	23.764	24.711	38.444	29.187	23.76
42.487	31.097	22.509	39.265	23.763	24.711	38.448	29.184	23.759
42.48	31.086	22.51	39.266	23.759	24.709	38.451	29.181	23.759
42.474	31.075	22.51	39.265	23.752	24.704	38.451	29.18	23.757
42.466	31.068	22.506	39.262	23.744	24.698	38.45	29.174	23.756
42.457	31.063	22.505	39.259	23.743	24.694	38.45	29.171	23.755
42.452	31.052	22.506	39.257	23.744	24.691	38.452	29.168	23.755
42.448	31.042	22.506	39.257	23.742	24.688	38.457	29.163	23.754
42.445	31.037	22.51	39.257	23.738	24.685	38.459	29.159	23.752
42.438	31.028	22.508	39.252	23.729	24.676	38.456	29.157	23.748
42.432	31.022	22.507	39.25	23.728	24.673	38.456	29.149	23.748
42.425	31.016	22.509	39.251	23.724	24.669	38.458	29.147	23.747
42.419	31.008	22.51	39.252	23.719	24.667	38.462	29.146	23.747
42.418	31.005	22.511	39.252	23.717	24.664	38.463	29.144	23.747
42.41	30.999	22.512	39.252	23.714	24.662	38.464	29.143	23.747
42.408	30.998	22.515	39.252	23.71	24.658	38.469	29.141	23.747
42.4	30.993	22.519	39.253	23.706	24.656	38.47	29.136	23.747
42.396	30.984	22.521	39.252	23.701	24.65	38.47	29.134	23.747
42.39	30.978	22.523	39.251	23.699	24.649	38.473	29.133	23.746
42.385	30.971	22.526	39.25	23.692	24.643	38.475	29.13	23.744
42.377	30.955	22.527	39.247	23.685	24.635	38.475	29.125	23.742
42.372	30.944	22.526	39.245	23.675	24.625	38.474	29.12	23.74
42.368	30.939	22.528	39.245	23.672	24.625	38.476	29.118	23.74
42.369	30.933	22.532	39.245	23.669	24.621	38.479	29.115	23.739
42.363	30.924	22.534	39.245	23.663	24.616	38.48	29.114	23.739
42.358	30.916	22.533	39.241	23.653	24.607	38.478	29.11	23.736
42.352	30.914	22.532	39.239	23.652	24.603	38.48	29.107	23.735
42.347	30.905	22.532	39.237	23.646	24.597	38.48	29.105	23.733
42.339	30.89	22.531	39.234	23.639	24.589	38.479	29.101	23.731
42.33	30.88	22.529	39.233	23.631	24.582	38.479	29.095	23.728
42.323	30.872	22.528	39.233	23.625	24.575	38.479	29.092	23.728
42.316	30.86	22.529	39.232	23.623	24.57	38.479	29.091	23.727
42.313	30.853	22.533	39.232	23.622	24.568	38.482	29.089	23.726
42.303	30.836	22.531	39.228	23.614	24.561	38.483	29.085	23.724
42.302	30.834	22.535	39.229	23.611	24.559	38.486	29.083	23.723
42.299	30.828	22.533	39.226	23.6	24.551	38.485	29.078	23.721
42.294	30.815	22.532	39.225	23.596	24.546	38.485	29.075	23.72
42.286	30.803	22.534	39.224	23.594	24.544	38.486	29.07	23.719
42.282	30.791	22.535	39.224	23.59	24.541	38.489	29.067	23.718
42.277	30.783	22.533	39.221	23.58	24.531	38.488	29.064	23.715
42.272	30.78	22.534	39.22	23.569	24.524	38.489	29.06	23.714
42.265	30.777	22.534	39.218	23.562	24.518	38.489	29.058	23.714
42.261	30.766	22.531	39.218	23.557	24.514	38.489	29.053	23.714
42.259	30.761	22.532	39.217	23.558	24.513	38.494	29.051	23.713
42.255	30.756	22.533	39.217	23.555	24.512	38.496	29.049	23.713
42.248	30.749	22.533	39.217	23.549	24.507	38.496	29.047	23.713
42.245	30.748	22.536	39.217	23.548	24.506	38.5	29.046	23.714
42.243	30.734	22.535	39.216	23.545	24.504	38.503	29.045	23.712
42.239	30.722	22.535	39.215	23.54	24.497	38.503	29.042	23.711
42.233	30.711	22.532	39.21	23.528	24.487	38.499	29.035	23.707
42.232	30.711	22.534	39.208	23.525	24.483	38.501	29.034	23.706
42.228	30.702	22.535	39.206	23.519	24.478	38.501	29.03	23.706
42.226	30.702	22.539	39.206	23.519	24.479	38.503	29.027	23.704
42.222	30.697	22.539	39.205	23.511	24.475	38.502	29.026	23.703
42.214	30.682	22.536	39.202	23.503	24.468	38.501	29.022	23.701
42.213	30.681	22.536	39.2	23.497	24.461	38.499	29.019	23.7
42.212	30.68	22.54	39.202	23.495	24.461	38.503	29.017	23.701
42.207	30.667	22.54	39.2	23.488	24.457	38.504	29.016	23.699
42.206	30.67	22.54	39.198	23.484	24.454	38.505	29.015	23.699
42.201	30.656	22.542	39.198	23.481	24.453	38.509	29.013	23.699
42.195	30.65	22.543	39.197	23.473	24.449	38.511	29.01	23.698
42.187	30.637	22.542	39.194	23.463	24.444	38.509	29.006	23.697
42.183	30.629	22.542	39.192	23.453	24.438	38.509	29.002	23.695
42.178	30.616	22.541	39.19	23.45	24.431	38.508	29	23.694
42.176	30.613	22.543	39.19	23.451	24.429	38.51	28.998	23.692
42.165	30.594	22.542	39.187	23.444	24.423	38.509	28.994	23.691
42.161	30.588	22.543	39.186	23.435	24.415	38.51	28.989	23.689
42.156	30.582	22.543	39.184	23.429	24.408	38.509	28.985	23.687
42.149	30.574	22.543	39.181	23.423	24.403	38.509	28.982	23.686
42.144	30.56	22.544	39.181	23.417	24.398	38.51	28.977	23.685
42.143	30.556	22.548	39.183	23.414	24.396	38.515	28.975	23.685
42.137	30.545	22.547	39.182	23.409	24.392	38.515	28.972	23.685
42.134	30.545	22.548	39.182	23.407	24.39	38.517	28.971	23.685
42.129	30.536	22.55	39.182	23.404	24.388	38.518	28.968	23.683
42.125	30.529	22.552	39.182	23.402	24.387	38.52	28.967	23.684
42.121	30.523	22.554	39.183	23.399	24.385	38.523	28.967	23.685
42.118	30.517	22.557	39.182	23.393	24.382	38.525	28.966	23.684
42.112	30.515	22.561	39.182	23.392	24.381	38.528	28.966	23.684
42.106	30.506	22.562	39.18	23.385	24.377	38.528	28.962	23.681
42.096	30.487	22.56	39.177	23.377	24.367	38.526	28.959	23.679
42.091	30.473	22.56	39.174	23.371	24.362	38.527	28.955	23.677
42.089	30.459	22.56	39.172	23.369	24.361	38.526	28.95	23.677
42.081	30.451	22.56	39.171	23.361	24.353	38.528	28.947	23.676
42.072	30.442	22.563	39.17	23.353	24.348	38.53	28.943	23.674
42.07	30.439	22.563	39.166	23.348	24.343	38.53	28.942	23.672
42.061	30.423	22.562	39.164	23.342	24.339	38.53	28.938	23.671
42.058	30.418	22.563	39.161	23.334	24.331	38.529	28.935	23.671
42.056	30.42	22.566	39.161	23.332	24.329	38.531	28.934	23.671
42.055	30.42	22.569	39.161	23.33	24.326	38.533	28.933	23.671
42.051	30.412	22.572	39.161	23.326	24.321	38.535	28.929	23.67
42.047	30.405	22.574	39.161	23.325	24.321	38.537	28.928	23.67
42.045	30.398	22.578	39.161	23.323	24.32	38.54	28.928	23.67
42.04	30.391	22.582	39.163	23.321	24.319	38.545	28.925	23.67
42.033	30.388	22.584	39.163	23.315	24.315	38.545	28.924	23.67
42.029	30.383	22.587	39.164	23.313	24.314	38.546	28.923	23.671
42.029	30.381	22.59	39.166	23.314	24.315	38.549	28.923	23.672
42.027	30.375	22.59	39.165	23.311	24.313	38.551	28.921	23.671
42.026	30.376	22.592	39.167	23.31	24.313	38.554	28.921	23.672
42.026	30.377	22.595	39.166	23.308	24.311	38.557	28.921	23.673
42.027	30.379	22.599	39.165	23.305	24.31	38.56	28.921	23.673
42.023	30.376	22.602	39.164	23.306	24.31	38.561	28.919	23.673
42.023	30.378	22.606	39.165	23.307	24.308	38.564	28.919	23.673
42.024	30.381	22.613	39.166	23.309	24.31	38.57	28.92	23.675
42.021	30.38	22.623	39.167	23.31	24.311	38.576	28.919	23.675
42.023	30.385	22.63	39.169	23.313	24.313	38.58	28.92	23.677
42.024	30.388	22.634	39.171	23.314	24.314	38.583	28.921	23.678
42.025	30.39	22.64	39.173	23.317	24.314	38.586	28.921	23.678
42.025	30.39	22.642	39.174	23.316	24.314	38.59	28.921	23.68
42.026	30.391	22.645	39.176	23.317	24.316	38.591	28.922	23.681
42.028	30.398	22.65	39.178	23.324	24.318	38.594	28.924	23.682
42.029	30.401	22.653	39.18	23.326	24.32	38.596	28.925	23.683
42.028	30.403	22.657	39.182	23.329	24.32	38.6	28.926	23.684
42.025	30.406	22.661	39.184	23.327	24.316	38.603	28.924	23.684
42.024	30.408	22.662	39.183	23.324	24.313	38.605	28.92	23.684
42.018	30.393	22.663	39.182	23.317	24.311	38.604	28.919	23.683
42.019	30.398	22.665	39.18	23.317	24.309	38.604	28.92	23.683
42.014	30.389	22.665	39.18	23.315	24.306	38.603	28.919	23.683
42.014	30.379	22.666	39.18	23.315	24.303	38.606	28.918	23.682
42.01	30.368	22.667	39.179	23.31	24.299	38.607	28.915	23.681
42.009	30.367	22.668	39.179	23.308	24.297	38.608	28.915	23.682
42.009	30.367	22.673	39.18	23.309	24.296	38.612	28.913	23.683
42.006	30.359	22.677	39.182	23.307	24.294	38.615	28.913	23.682
42.003	30.357	22.68	39.182	23.3	24.289	38.614	28.912	23.681
41.994	30.339	22.682	39.183	23.3	24.289	38.613	28.91	23.681
41.991	30.338	22.683	39.183	23.298	24.287	38.615	28.91	23.682
41.99	30.334	22.685	39.182	23.296	24.286	38.617	28.91	23.682
41.988	30.324	22.687	39.178	23.293	24.284	38.615	28.904	23.681
41.983	30.312	22.69	39.178	23.292	24.282	38.617	28.903	23.681
41.979	30.304	22.693	39.177	23.293	24.283	38.62	28.901	23.682
41.974	30.293	22.693	39.176	23.286	24.278	38.62	28.894	23.68
41.963	30.277	22.695	39.173	23.278	24.273	38.618	28.89	23.679
41.96	30.259	22.691	39.17	23.275	24.269	38.617	28.887	23.677
41.956	30.254	22.693	39.169	23.273	24.266	38.62	28.884	23.677
41.949	30.249	22.692	39.165	23.27	24.262	38.619	28.882	23.676
41.946	30.243	22.695	39.166	23.268	24.261	38.623	28.879	23.676
41.941	30.219	22.693	39.165	23.264	24.259	38.623	28.875	23.676
41.937	30.218	22.695	39.164	23.26	24.254	38.624	28.871	23.675
41.937	30.215	22.695	39.164	23.258	24.253	38.625	28.87	23.674
41.935	30.206	22.697	39.165	23.256	24.252	38.628	28.87	23.675
41.93	30.2	22.701	39.164	23.255	24.25	38.632	28.869	23.674
41.925	30.195	22.701	39.164	23.255	24.249	38.632	28.867	23.674
41.922	30.184	22.702	39.163	23.254	24.248	38.632	28.865	23.674
41.916	30.168	22.7	39.162	23.251	24.242	38.632	28.861	23.671
41.912	30.159	22.697	39.159	23.241	24.235	38.63	28.855	23.668
41.906	30.152	22.696	39.158	23.234	24.229	38.63	28.852	23.667
41.901	30.147	22.696	39.158	23.229	24.228	38.631	28.847	23.667
41.895	30.131	22.695	39.155	23.223	24.223	38.63	28.843	23.668
41.892	30.127	22.696	39.153	23.223	24.22	38.631	28.84	23.667
41.884	30.121	22.694	39.151	23.218	24.219	38.632	28.839	23.667
41.878	30.114	22.697	39.152	23.213	24.215	38.632	28.838	23.668
41.874	30.109	22.701	39.152	23.209	24.214	38.636	28.836	23.667
41.872	30.102	22.701	39.15	23.204	24.212	38.637	28.834	23.665
41.864	30.094	22.701	39.148	23.201	24.208	38.637	28.831	23.664
41.858	30.082	22.7	39.146	23.192	24.202	38.638	28.825	23.662
41.85	30.064	22.7	39.146	23.19	24.199	38.638	28.82	23.66
41.842	30.053	22.699	39.143	23.184	24.19	38.635	28.816	23.658
41.837	30.047	22.699	39.141	23.182	24.185	38.635	28.813	23.657
41.834	30.036	22.7	39.139	23.182	24.184	38.637	28.811	23.657
41.829	30.025	22.702	39.136	23.179	24.181	38.638	28.809	23.656
41.825	30.019	22.703	39.137	23.178	24.18	38.638	28.809	23.656
41.818	30.011	22.702	39.137	23.176	24.175	38.638	28.805	23.655
41.815	30.006	22.704	39.138	23.175	24.172	38.64	28.802	23.654
41.808	29.996	22.702	39.137	23.168	24.167	38.639	28.799	23.652
41.804	29.988	22.703	39.137	23.165	24.164	38.642	28.796	23.652
41.8	29.983	22.702	39.132	23.157	24.158	38.64	28.793	23.65
41.797	29.977	22.702	39.132	23.152	24.153	38.641	28.79	23.649
41.788	29.966	22.701	39.131	23.151	24.152	38.642	28.786	23.649
41.785	29.96	22.703	39.132	23.15	24.152	38.641	28.783	23.649
41.782	29.959	22.705	39.131	23.146	24.151	38.644	28.781	23.649
41.775	29.954	22.704	39.129	23.136	24.143	38.642	28.777	23.647
41.768	29.95	22.704	39.129	23.13	24.141	38.641	28.777	23.646
41.763	29.939	22.706	39.127	23.128	24.14	38.643	28.776	23.646
41.76	29.937	22.705	39.126	23.123	24.134	38.642	28.775	23.645
41.759	29.929	22.708	39.126	23.121	24.133	38.644	28.774	23.646
41.755	29.925	22.711	39.125	23.119	24.132	38.647	28.772	23.647
41.754	29.92	22.712	39.126	23.117	24.132	38.651	28.77	23.647
41.754	29.918	22.718	39.127	23.114	24.131	38.655	28.77	23.647
41.75	29.905	22.719	39.124	23.108	24.125	38.652	28.767	23.644
41.743	29.883	22.717	39.12	23.096	24.113	38.65	28.762	23.641
41.733	29.867	22.716	39.115	23.089	24.109	38.645	28.758	23.639
41.727	29.85	22.714	39.113	23.088	24.106	38.645	28.756	23.639
41.718	29.842	22.715	39.113	23.082	24.101	38.646	28.753	23.637
41.713	29.833	22.716	39.112	23.079	24.098	38.646	28.75	23.636
41.711	29.832	22.718	39.111	23.076	24.096	38.648	28.749	23.636
41.706	29.824	22.718	39.112	23.073	24.094	38.649	28.749	23.636
41.703	29.82	22.723	39.112	23.073	24.091	38.652	28.749	23.637
41.699	29.811	22.725	39.111	23.067	24.087	38.653	28.745	23.636
41.689	29.793	22.719	39.109	23.056	24.077	38.651	28.738	23.634
41.681	29.779	22.72	39.108	23.051	24.072	38.65	28.736	23.632
41.674	29.773	22.721	39.109	23.048	24.067	38.65	28.734	23.631
41.673	29.769	22.721	39.107	23.04	24.063	38.648	28.73	23.629
41.668	29.759	22.724	39.107	23.041	24.062	38.652	28.728	23.629
41.661	29.752	22.727	39.105	23.039	24.06	38.653	28.725	23.628
41.656	29.748	22.726	39.103	23.031	24.057	38.65	28.721	23.628
41.65	29.737	22.725	39.101	23.024	24.05	38.648	28.714	23.625
41.647	29.724	22.726	39.099	23.018	24.044	38.647	28.711	23.624
41.647	29.721	22.729	39.101	23.018	24.042	38.651	28.708	23.624
41.642	29.712	22.731	39.102	23.01	24.04	38.651	28.707	23.624
41.641	29.706	22.736	39.102	23.008	24.038	38.654	28.707	23.624
41.637	29.701	22.74	39.103	23.005	24.036	38.656	28.704	23.624
41.638	29.7	22.743	39.102	23.003	24.035	38.657	28.704	23.623
41.638	29.698	22.749	39.102	23.005	24.036	38.66	28.704	23.625
41.638	29.698	22.751	39.103	23.006	24.038	38.665	28.703	23.626
41.635	29.692	22.76	39.104	23.008	24.04	38.672	28.704	23.628
41.634	29.69	22.767	39.105	23.008	24.04	38.676	28.704	23.629
41.634	29.689	22.773	39.106	23.013	24.043	38.681	28.705	23.63
41.636	29.693	22.781	39.109	23.017	24.046	38.687	28.707	23.633
41.637	29.696	22.786	39.111	23.019	24.048	38.691	28.708	23.634
41.639	29.7	22.792	39.114	23.022	24.05	38.694	28.709	23.635
41.64	29.702	22.795	39.116	23.024	24.052	38.697	28.71	23.636
41.642	29.704	22.802	39.118	23.027	24.053	38.7	28.711	23.638
41.644	29.708	22.806	39.121	23.029	24.055	38.703	28.711	23.639
41.648	29.713	22.817	39.122	23.032	24.058	38.709	28.713	23.641
41.649	29.715	22.826	39.124	23.035	24.061	38.715	28.714	23.643
41.651	29.717	22.838	39.127	23.039	24.064	38.723	28.717	23.644
41.653	29.722	22.847	39.13	23.042	24.067	38.73	28.719	23.646
41.655	29.726	22.855	39.133	23.045	24.07	38.736	28.72	23.648
41.656	29.728	22.859	39.134	23.048	24.072	38.738	28.721	23.649
41.655	29.729	22.86	39.135	23.05	24.073	38.741	28.721	23.65
41.653	29.728	22.862	39.137	23.049	24.071	38.744	28.719	23.65
41.652	29.725	22.865	39.137	23.053	24.073	38.743	28.721	23.651
41.652	29.727	22.868	39.138	23.056	24.074	38.744	28.722	23.652
41.653	29.73	22.872	39.139	23.059	24.075	38.747	28.723	23.653
41.645	29.725	22.872	39.14	23.058	24.075	38.748	28.723	23.653
41.635	29.714	22.871	39.14	23.058	24.074	38.749	28.722	23.653
41.634	29.71	22.875	39.142	23.058	24.073	38.751	28.722	23.653
41.633	29.71	22.879	39.142	23.058	24.073	38.754	28.721	23.653
41.625	29.701	22.878	39.14	23.054	24.067	38.75	28.72	23.653
41.619	29.696	22.878	39.138	23.052	24.063	38.752	28.716	23.651
41.609	29.688	22.878	39.136	23.047	24.058	38.751	28.714	23.65
41.602	29.681	22.883	39.137	23.047	24.058	38.755	28.712	23.65
41.598	29.668	22.885	39.137	23.044	24.056	38.755	28.711	23.65
41.598	29.666	22.887	39.138	23.045	24.057	38.757	28.711	23.651
41.594	29.663	22.891	39.137	23.042	24.055	38.76	28.712	23.651
41.593	29.657	22.892	39.138	23.041	24.055	38.763	28.71	23.651
41.589	29.646	22.895	39.138	23.039	24.053	38.762	28.71	23.651
41.585	29.633	22.897	39.136	23.036	24.05	38.765	28.706	23.65
41.579	29.623	22.9	39.135	23.03	24.045	38.765	28.702	23.647
41.576	29.614	22.903	39.134	23.029	24.043	38.766	28.699	23.645
41.576	29.615	22.905	39.134	23.033	24.044	38.767	28.7	23.646
41.578	29.62	22.912	39.137	23.037	24.047	38.769	28.701	23.648
41.581	29.625	22.917	39.139	23.041	24.05	38.771	28.702	23.649
41.582	29.629	22.922	39.141	23.044	24.052	38.773	28.703	23.651
41.584	29.631	22.929	39.143	23.049	24.055	38.775	28.704	23.653
41.586	29.636	22.935	39.146	23.053	24.057	38.778	28.705	23.654
41.588	29.64	22.941	39.148	23.057	24.059	38.78	28.706	23.656
41.589	29.643	22.947	39.15	23.061	24.061	38.783	28.707	23.658
41.581	29.642	22.951	39.151	23.063	24.062	38.785	28.707	23.659
41.577	29.644	22.955	39.152	23.065	24.063	38.789	28.707	23.659
41.572	29.639	22.958	39.151	23.063	24.059	38.79	28.703	23.658
41.57	29.638	22.961	39.151	23.061	24.057	38.792	28.702	23.657
41.57	29.64	22.963	39.149	23.06	24.054	38.793	28.698	23.657
41.569	29.639	22.964	39.148	23.059	24.052	38.793	28.696	23.656
41.559	29.62	22.964	39.146	23.055	24.048	38.792	28.693	23.656
41.558	29.618	22.966	39.147	23.053	24.047	38.794	28.692	23.657
41.552	29.603	22.968	39.146	23.047	24.042	38.797	28.689	23.655
41.546	29.597	22.97	39.146	23.039	24.038	38.799	28.687	23.653
41.544	29.588	22.972	39.145	23.036	24.034	38.8	28.685	23.652
41.543	29.572	22.971	39.144	23.032	24.029	38.799	28.684	23.65
41.539	29.566	22.972	39.14	23.028	24.022	38.799	28.68	23.648
41.533	29.559	22.974	39.138	23.024	24.02	38.8	28.678	23.648
41.527	29.551	22.973	39.136	23.022	24.018	38.801	28.675	23.648
41.522	29.549	22.974	39.135	23.018	24.014	38.8	28.673	23.647
41.517	29.531	22.975	39.133	23.015	24.009	38.801	28.668	23.646
41.512	29.523	22.974	39.133	23.012	24.008	38.804	28.663	23.646
41.505	29.512	22.975	39.132	23.012	24.007	38.806	28.662	23.646
41.501	29.508	22.976	39.131	23.007	24.005	38.808	28.661	23.646
41.496	29.5	22.973	39.128	22.998	23.998	38.807	28.658	23.642
41.491	29.496	22.972	39.128	22.996	23.996	38.806	28.656	23.642
41.491	29.497	22.976	39.128	22.996	23.995	38.808	28.654	23.643
41.484	29.478	22.975	39.127	22.99	23.99	38.809	28.653	23.643
41.485	29.476	22.977	39.128	22.991	23.991	38.813	28.653	23.643
41.483	29.466	22.979	39.126	22.987	23.989	38.814	28.648	23.642
41.48	29.461	22.981	39.126	22.985	23.988	38.815	28.646	23.642
41.477	29.446	22.982	39.126	22.984	23.986	38.816	28.645	23.641
41.475	29.444	22.985	39.125	22.985	23.985	38.819	28.643	23.641
41.471	29.434	22.99	39.125	22.979	23.983	38.821	28.64	23.641
41.469	29.434	22.991	39.124	22.979	23.979	38.817	28.638	23.639
41.462	29.423	22.991	39.125	22.977	23.977	38.815	28.638	23.639
41.452	29.412	22.99	39.123	22.973	23.974	38.814	28.635	23.639
41.447	29.408	22.988	39.118	22.972	23.972	38.814	28.634	23.638
41.442	29.403	22.99	39.117	22.97	23.969	38.815	28.632	23.637
41.443	29.406	22.992	39.114	22.963	23.966	38.813	28.63	23.637
41.434	29.396	22.993	39.115	22.962	23.963	38.813	28.628	23.636
41.432	29.388	22.998	39.116	22.96	23.961	38.816	28.626	23.636
41.423	29.369	22.998	39.114	22.954	23.957	38.817	28.622	23.634
41.417	29.364	22.997	39.111	22.948	23.951	38.815	28.619	23.633
41.412	29.356	22.997	39.108	22.941	23.948	38.813	28.614	23.632
41.408	29.354	22.998	39.108	22.942	23.946	38.812	28.613	23.632
41.403	29.345	23.001	39.109	22.939	23.944	38.815	28.611	23.631
41.4	29.337	23.002	39.106	22.938	23.941	38.816	28.606	23.631
41.394	29.325	23.003	39.106	22.938	23.941	38.82	28.606	23.631
41.393	29.324	23.008	39.106	22.936	23.941	38.822	28.605	23.631
41.389	29.32	23.01	39.105	22.932	23.939	38.824	28.604	23.631
41.387	29.311	23.009	39.105	22.923	23.93	38.821	28.602	23.629
41.38	29.309	23.01	39.104	22.923	23.928	38.821	28.601	23.629
41.374	29.298	23.009	39.104	22.921	23.924	38.818	28.598	23.629
41.372	29.294	23.012	39.105	22.922	23.922	38.823	28.596	23.629
41.371	29.294	23.014	39.105	22.917	23.918	38.824	28.594	23.628
41.367	29.298	23.018	39.105	22.921	23.92	38.824	28.595	23.629
41.362	29.285	23.02	39.106	22.917	23.919	38.825	28.593	23.629
41.358	29.279	23.02	39.106	22.912	23.915	38.825	28.59	23.628
41.355	29.277	23.025	39.107	22.912	23.914	38.829	28.588	23.628
41.349	29.269	23.025	39.105	22.904	23.909	38.83	28.583	23.625
41.346	29.27	23.027	39.104	22.903	23.907	38.831	28.583	23.626
41.34	29.259	23.026	39.102	22.9	23.905	38.831	28.581	23.626
41.335	29.251	23.029	39.1	22.9	23.903	38.831	28.578	23.625
41.327	29.245	23.031	39.1	22.899	23.902	38.833	28.576	23.626
41.319	29.232	23.031	39.099	22.894	23.893	38.832	28.574	23.624
41.314	29.221	23.028	39.098	22.891	23.891	38.832	28.57	23.623
41.31	29.22	23.029	39.096	22.886	23.884	38.829	28.566	23.621
41.304	29.206	23.026	39.095	22.884	23.882	38.828	28.565	23.621
41.298	29.199	23.028	39.096	22.883	23.882	38.83	28.563	23.621
41.295	29.192	23.029	39.094	22.88	23.879	38.83	28.56	23.619
41.29	29.19	23.032	39.094	22.88	23.877	38.832	28.559	23.619
41.286	29.175	23.033	39.093	22.876	23.874	38.832	28.557	23.618
41.283	29.174	23.036	39.09	22.871	23.87	38.834	28.555	23.617
41.278	29.168	23.037	39.089	22.868	23.868	38.834	28.553	23.618
41.272	29.158	23.039	39.088	22.864	23.865	38.834	28.552	23.616
41.265	29.141	23.041	39.087	22.864	23.86	38.836	28.547	23.615
41.26	29.126	23.04	39.084	22.855	23.849	38.832	28.543	23.611
41.255	29.115	23.04	39.083	22.853	23.846	38.832	28.54	23.609
41.252	29.109	23.041	39.083	22.845	23.84	38.831	28.537	23.607
41.244	29.101	23.039	39.08	22.843	23.838	38.83	28.533	23.607
41.237	29.091	23.039	39.079	22.839	23.835	38.83	28.531	23.607
41.237	29.096	23.043	39.083	22.841	23.835	38.832	28.532	23.609
41.24	29.103	23.049	39.087	22.847	23.837	38.834	28.534	23.612
41.239	29.107	23.055	39.089	22.851	23.838	38.835	28.535	23.613
41.233	29.104	23.058	39.09	22.853	23.839	38.835	28.535	23.613
41.23	29.101	23.059	39.092	22.853	23.838	38.837	28.534	23.613
41.224	29.101	23.062	39.093	22.855	23.839	38.841	28.532	23.614
41.22	29.098	23.064	39.089	22.848	23.835	38.838	28.531	23.613
41.217	29.094	23.065	39.087	22.843	23.83	38.837	28.527	23.611
41.211	29.086	23.064	39.085	22.84	23.828	38.837	28.526	23.611
41.209	29.08	23.062	39.085	22.839	23.828	38.837	28.523	23.611
41.208	29.078	23.064	39.084	22.837	23.827	38.838	28.518	23.61
41.204	29.073	23.067	39.082	22.83	23.823	38.838	28.517	23.61
41.196	29.062	23.067	39.079	22.828	23.823	38.838	28.515	23.609
41.195	29.054	23.068	39.079	22.826	23.82	38.839	28.513	23.609
41.191	29.054	23.071	39.079	22.825	23.818	38.84	28.513	23.609
41.19	29.054	23.073	39.078	22.822	23.817	38.842	28.509	23.609
41.179	29.043	23.074	39.075	22.82	23.813	38.84	28.508	23.607
41.174	29.031	23.074	39.073	22.818	23.81	38.838	28.506	23.605
41.171	29.021	23.073	39.07	22.813	23.803	38.836	28.503	23.603
41.163	29.005	23.072	39.067	22.807	23.797	38.834	28.498	23.6
41.157	28.993	23.069	39.065	22.805	23.795	38.833	28.497	23.598
41.153	28.99	23.069	39.062	22.797	23.791	38.831	28.494	23.597
41.152	28.989	23.071	39.062	22.796	23.791	38.833	28.493	23.597
41.149	28.988	23.074	39.061	22.797	23.789	38.833	28.493	23.597
41.146	28.978	23.077	39.061	22.797	23.788	38.833	28.49	23.597
41.14	28.97	23.079	39.059	22.792	23.783	38.833	28.488	23.597
41.137	28.964	23.079	39.059	22.789	23.781	38.833	28.486	23.596
41.132	28.961	23.08	39.059	22.786	23.778	38.833	28.485	23.596
41.127	28.958	23.081	39.06	22.787	23.777	38.835	28.483	23.596
41.121	28.951	23.081	39.059	22.783	23.774	38.835	28.483	23.596
41.121	28.952	23.085	39.057	22.783	23.774	38.835	28.481	23.597
41.119	28.95	23.087	39.056	22.779	23.771	38.836	28.479	23.596
41.117	28.947	23.09	39.057	22.778	23.77	38.838	28.478	23.596
41.118	28.949	23.094	39.058	22.78	23.772	38.839	28.477	23.596
41.119	28.95	23.098	39.06	22.783	23.773	38.842	28.477	23.597
41.12	28.951	23.101	39.063	22.784	23.775	38.845	28.478	23.598
41.115	28.93	23.102	39.06	22.784	23.774	38.843	28.477	23.597
41.116	28.932	23.104	39.061	22.788	23.776	38.843	28.478	23.597
41.111	28.933	23.106	39.062	22.79	23.775	38.842	28.477	23.598
41.111	28.935	23.11	39.062	22.79	23.775	38.844	28.477	23.598
41.11	28.935	23.113	39.064	22.791	23.775	38.846	28.475	23.598
41.107	28.927	23.114	39.059	22.787	23.766	38.841	28.472	23.595
41.098	28.919	23.112	39.056	22.785	23.761	38.84	28.468	23.594
41.098	28.91	23.112	39.056	22.786	23.761	38.84	28.465	23.595
41.095	28.911	23.114	39.057	22.788	23.761	38.84	28.465	23.595
41.096	28.913	23.118	39.058	22.789	23.762	38.843	28.465	23.596
41.094	28.91	23.121	39.058	22.789	23.762	38.843	28.462	23.596
41.091	28.906	23.124	39.058	22.789	23.763	38.844	28.462	23.597
41.09	28.907	23.125	39.056	22.787	23.76	38.844	28.46	23.596
41.088	28.903	23.126	39.054	22.785	23.759	38.845	28.457	23.596
41.084	28.887	23.127	39.054	22.786	23.759	38.845	28.456	23.596
41.078	28.882	23.127	39.05	22.783	23.757	38.842	28.455	23.595
41.074	28.881	23.127	39.05	22.783	23.754	38.839	28.452	23.595
41.07	28.878	23.127	39.05	22.782	23.753	38.839	28.447	23.595
41.061	28.87	23.128	39.049	22.779	23.748	38.839	28.444	23.593
41.06	28.867	23.131	39.048	22.776	23.745	38.839	28.441	23.593
41.051	28.858	23.127	39.045	22.764	23.737	38.836	28.436	23.589
41.044	28.844	23.123	39.042	22.756	23.731	38.831	28.432	23.587
41.041	28.836	23.126	39.041	22.756	23.727	38.831	28.432	23.587
41.039	28.832	23.128	39.041	22.755	23.727	38.83	28.431	23.587
41.035	28.824	23.128	39.04	22.754	23.727	38.831	28.428	23.587
41.03	28.819	23.128	39.04	22.753	23.724	38.828	28.427	23.586
41.026	28.814	23.128	39.039	22.745	23.72	38.829	28.423	23.585
41.02	28.804	23.126	39.037	22.741	23.716	38.827	28.418	23.584
41.015	28.797	23.128	39.037	22.738	23.711	38.826	28.418	23.582
41.011	28.793	23.129	39.036	22.728	23.705	38.824	28.413	23.58
41.007	28.787	23.127	39.034	22.725	23.702	38.823	28.41	23.58
41.003	28.779	23.129	39.035	22.725	23.701	38.824	28.405	23.579
40.997	28.774	23.128	39.034	22.723	23.697	38.82	28.403	23.579
40.995	28.768	23.127	39.034	22.724	23.697	38.821	28.401	23.579
40.996	28.77	23.13	39.036	22.726	23.698	38.822	28.402	23.58
40.993	28.761	23.132	39.035	22.717	23.695	38.819	28.4	23.58
40.992	28.76	23.135	39.034	22.718	23.695	38.821	28.399	23.58
40.992	28.759	23.14	39.033	22.718	23.694	38.822	28.397	23.58
40.992	28.759	23.145	39.034	22.72	23.695	38.825	28.394	23.582
40.993	28.762	23.149	39.035	22.721	23.696	38.826	28.395	23.583
40.994	28.763	23.151	39.036	22.723	23.696	38.827	28.396	23.584
40.995	28.765	23.155	39.037	22.725	23.697	38.829	28.397	23.584
40.996	28.768	23.159	39.039	22.728	23.698	38.832	28.397	23.585
40.997	28.77	23.164	39.042	22.73	23.7	38.835	28.398	23.587
40.998	28.772	23.167	39.044	22.731	23.702	38.837	28.399	23.588
40.999	28.774	23.17	39.045	22.732	23.703	38.838	28.399	23.588
41	28.776	23.174	39.047	22.734	23.704	38.84	28.399	23.589
41.001	28.778	23.181	39.049	22.737	23.706	38.846	28.4	23.591
41.003	28.781	23.184	39.05	22.738	23.707	38.849	28.4	23.592
41.003	28.78	23.19	39.052	22.74	23.708	38.85	28.4	23.593
41.004	28.783	23.197	39.054	22.742	23.711	38.852	28.402	23.595
41.005	28.787	23.203	39.055	22.746	23.713	38.856	28.403	23.596
41.002	28.788	23.205	39.057	22.75	23.715	38.858	28.403	23.597
41.003	28.791	23.209	39.059	22.759	23.717	38.86	28.404	23.599
41.001	28.786	23.212	39.06	22.761	23.719	38.862	28.404	23.6
41.001	28.789	23.215	39.061	22.763	23.72	38.865	28.404	23.601
41	28.793	23.218	39.062	22.765	23.72	38.866	28.404	23.601
40.993	28.788	23.216	39.061	22.763	23.718	38.866	28.401	23.601
40.991	28.788	23.221	39.059	22.765	23.716	38.868	28.398	23.6
40.985	28.775	23.222	39.059	22.766	23.717	38.869	28.394	23.6
40.976	28.77	23.223	39.058	22.765	23.713	38.866	28.391	23.598
40.972	28.77	23.224	39.059	22.765	23.714	38.866	28.392	23.598
40.967	28.763	23.223	39.058	22.766	23.713	38.867	28.389	23.598
40.967	28.761	23.226	39.056	22.765	23.71	38.868	28.389	23.599
40.965	28.763	23.228	39.055	22.762	23.707	38.867	28.388	23.599
40.958	28.753	23.228	39.053	22.763	23.706	38.866	28.385	23.598
40.956	28.75	23.23	39.054	22.76	23.704	38.868	28.384	23.597
40.953	28.748	23.235	39.054	22.759	23.702	38.869	28.382	23.597
40.947	28.732	23.231	39.05	22.757	23.699	38.867	28.381	23.596
40.947	28.727	23.231	39.047	22.755	23.696	38.866	28.377	23.594
40.946	28.728	23.231	39.045	22.753	23.694	38.864	28.374	23.593
40.943	28.722	23.233	39.045	22.753	23.693	38.865	28.374	23.593
40.941	28.72	23.236	39.045	22.752	23.694	38.866	28.371	23.593
40.935	28.713	23.234	39.042	22.749	23.692	38.865	28.366	23.592
40.927	28.697	23.232	39.04	22.746	23.69	38.866	28.362	23.589
40.921	28.684	23.232	39.039	22.739	23.685	38.865	28.359	23.586
40.916	28.68	23.232	39.035	22.735	23.679	38.86	28.354	23.586
40.912	28.678	23.236	39.033	22.736	23.679	38.863	28.352	23.586
40.901	28.665	23.231	39.032	22.732	23.673	38.862	28.347	23.583
40.894	28.66	23.233	39.029	22.732	23.671	38.859	28.346	23.583
40.885	28.648	23.231	39.029	22.732	23.67	38.859	28.346	23.583
40.878	28.639	23.23	39.026	22.73	23.667	38.854	28.341	23.582
40.872	28.638	23.23	39.025	22.727	23.666	38.855	28.34	23.583
40.866	28.632	23.232	39.024	22.726	23.664	38.855	28.338	23.582
40.861	28.628	23.234	39.023	22.725	23.662	38.856	28.336	23.582
40.858	28.624	23.24	39.022	22.727	23.661	38.86	28.333	23.581
40.856	28.624	23.241	39.022	22.724	23.66	38.859	28.331	23.581
40.85	28.613	23.243	39.021	22.725	23.659	38.859	28.329	23.581
40.843	28.595	23.243	39.019	22.723	23.656	38.856	28.326	23.579
40.84	28.593	23.244	39.019	22.722	23.655	38.858	28.325	23.579
40.837	28.586	23.241	39.019	22.719	23.652	38.857	28.323	23.579
40.836	28.573	23.238	39.017	22.713	23.643	38.855	28.317	23.577
40.829	28.569	23.236	39.014	22.704	23.634	38.852	28.312	23.574
40.824	28.567	23.234	39.01	22.701	23.628	38.85	28.309	23.572
40.815	28.551	23.233	39.007	22.696	23.624	38.849	28.304	23.571
40.81	28.548	23.236	39.006	22.695	23.621	38.85	28.302	23.57
40.805	28.545	23.236	39.005	22.69	23.618	38.849	28.3	23.569
40.799	28.541	23.241	39.005	22.691	23.616	38.851	28.298	23.57
40.788	28.525	23.243	39.004	22.688	23.611	38.851	28.294	23.568
40.786	28.51	23.24	39.003	22.687	23.608	38.846	28.291	23.568
40.776	28.498	23.241	39	22.683	23.604	38.843	28.289	23.566
40.774	28.491	23.241	38.999	22.681	23.6	38.841	28.288	23.566
40.772	28.49	23.244	38.999	22.682	23.6	38.844	28.284	23.566
40.77	28.487	23.247	38.998	22.68	23.599	38.844	28.282	23.565
40.76	28.475	23.244	38.994	22.675	23.596	38.843	28.28	23.564
40.752	28.466	23.241	38.993	22.667	23.587	38.84	28.275	23.562
40.747	28.458	23.241	38.993	22.664	23.585	38.841	28.274	23.562
40.742	28.449	23.242	38.991	22.66	23.579	38.838	28.273	23.561
40.74	28.447	23.243	38.989	22.659	23.576	38.839	28.272	23.56
40.736	28.444	23.245	38.989	22.657	23.575	38.84	28.271	23.561
40.735	28.444	23.248	38.986	22.654	23.575	38.84	28.27	23.561
40.733	28.444	23.251	38.984	22.651	23.572	38.838	28.266	23.561
40.728	28.44	23.252	38.985	22.652	23.573	38.839	28.265	23.562
40.725	28.434	23.255	38.985	22.651	23.572	38.841	28.263	23.56
40.726	28.436	23.257	38.983	22.652	23.572	38.84	28.264	23.56
40.725	28.432	23.256	38.983	22.65	23.57	38.84	28.261	23.56
40.726	28.432	23.257	38.982	22.649	23.57	38.838	28.261	23.559
40.726	28.433	23.26	38.983	22.653	23.573	38.84	28.261	23.56
40.726	28.439	23.264	38.985	22.662	23.575	38.838	28.263	23.561
40.727	28.442	23.269	38.987	22.666	23.578	38.838	28.264	23.563
40.722	28.443	23.271	38.99	22.67	23.58	38.84	28.265	23.564
40.723	28.447	23.275	38.991	22.675	23.582	38.841	28.266	23.565
40.725	28.454	23.281	38.994	22.682	23.585	38.841	28.267	23.566
40.727	28.462	23.287	38.997	22.689	23.587	38.843	28.268	23.567
40.728	28.467	23.292	39	22.693	23.59	38.845	28.269	23.569
40.729	28.468	23.298	39.003	22.698	23.592	38.846	28.27	23.57
40.727	28.468	23.302	39.004	22.703	23.594	38.849	28.271	23.572
40.726	28.468	23.307	39.006	22.707	23.596	38.85	28.271	23.573
40.727	28.472	23.312	39.007	22.71	23.597	38.852	28.272	23.573
40.728	28.474	23.316	39.008	22.712	23.597	38.854	28.271	23.573
40.728	28.478	23.32	39.009	22.715	23.599	38.853	28.271	23.573
40.729	28.482	23.324	39.009	22.718	23.6	38.855	28.27	23.573
40.725	28.479	23.327	39.008	22.718	23.599	38.854	28.27	23.572
40.724	28.479	23.331	39.009	22.721	23.6	38.856	28.269	23.572
40.727	28.484	23.336	39.011	22.725	23.602	38.858	28.27	23.574
40.728	28.489	23.342	39.014	22.731	23.605	38.86	28.272	23.575
40.729	28.492	23.347	39.015	22.734	23.607	38.862	28.273	23.576
40.728	28.493	23.349	39.014	22.736	23.606	38.862	28.273	23.577
40.725	28.493	23.352	39.014	22.736	23.606	38.863	28.273	23.577
40.716	28.477	23.352	39.011	22.731	23.603	38.862	28.27	23.575
40.714	28.476	23.356	39.011	22.731	23.6	38.863	28.269	23.574
40.712	28.469	23.358	39.01	22.734	23.6	38.864	28.268	23.575
40.709	28.463	23.36	39.01	22.736	23.6	38.864	28.265	23.575
40.703	28.449	23.364	39.011	22.737	23.6	38.865	28.264	23.575
40.696	28.448	23.364	39.01	22.732	23.593	38.861	28.26	23.574
40.693	28.441	23.367	39.01	22.732	23.592	38.862	28.259	23.574
40.69	28.437	23.369	39.01	22.735	23.593	38.865	28.259	23.574
40.685	28.431	23.373	39.01	22.736	23.594	38.867	28.255	23.574
40.68	28.427	23.375	39.008	22.729	23.587	38.865	28.252	23.572
40.676	28.417	23.375	39.007	22.729	23.584	38.867	28.251	23.57
40.67	28.409	23.378	39.007	22.729	23.584	38.867	28.246	23.57
40.664	28.402	23.376	39.005	22.724	23.576	38.864	28.242	23.568
40.656	28.392	23.376	39.005	22.723	23.574	38.865	28.24	23.567
40.653	28.393	23.377	39.004	22.723	23.574	38.864	28.24	23.567
40.648	28.388	23.377	39.004	22.719	23.57	38.864	28.238	23.567
40.646	28.388	23.381	39.006	22.72	23.569	38.868	28.238	23.567
40.639	28.381	23.381	39.004	22.714	23.563	38.865	28.235	23.563
40.632	28.375	23.381	39.003	22.714	23.562	38.866	28.234	23.563
40.629	28.371	23.383	39.002	22.714	23.561	38.864	28.235	23.562
40.625	28.363	23.382	38.998	22.715	23.561	38.863	28.231	23.563
40.621	28.35	23.383	38.999	22.713	23.561	38.862	28.229	23.563
40.619	28.343	23.386	38.998	22.718	23.56	38.865	28.226	23.562
40.61	28.337	23.384	38.997	22.716	23.557	38.864	28.224	23.561
40.604	28.333	23.38	38.995	22.711	23.551	38.86	28.22	23.56
40.597	28.329	23.381	38.994	22.709	23.548	38.86	28.218	23.559
40.592	28.328	23.379	38.994	22.71	23.545	38.86	28.216	23.558
40.58	28.313	23.38	38.994	22.709	23.542	38.86	28.212	23.556
40.581	28.316	23.382	38.995	22.712	23.542	38.861	28.212	23.556
40.583	28.321	23.387	39	22.718	23.544	38.863	28.213	23.558
40.584	28.325	23.392	39.004	22.724	23.547	38.863	28.213	23.56
40.585	28.331	23.398	39.009	22.73	23.549	38.866	28.214	23.563
40.588	28.336	23.404	39.014	22.738	23.552	38.869	28.216	23.565
40.59	28.341	23.409	39.018	22.742	23.555	38.872	28.217	23.567
40.592	28.346	23.414	39.022	22.747	23.557	38.875	28.217	23.569
40.594	28.35	23.423	39.026	22.753	23.56	38.88	28.219	23.57
40.592	28.353	23.428	39.028	22.758	23.563	38.883	28.22	23.572
40.595	28.358	23.436	39.031	22.764	23.565	38.886	28.221	23.574
40.598	28.364	23.442	39.034	22.772	23.569	38.89	28.221	23.576
40.601	28.37	23.448	39.036	22.779	23.572	38.893	28.222	23.577
40.603	28.376	23.453	39.039	22.783	23.575	38.895	28.223	23.579
40.604	28.38	23.46	39.041	22.788	23.578	38.898	28.224	23.581
40.605	28.384	23.466	39.043	22.793	23.581	38.9	28.225	23.583
40.608	28.389	23.472	39.046	22.797	23.584	38.904	28.226	23.584
40.611	28.395	23.478	39.048	22.804	23.587	38.905	28.227	23.586
40.613	28.401	23.485	39.05	22.808	23.589	38.908	28.227	23.588
40.615	28.406	23.492	39.053	22.814	23.592	38.911	28.228	23.589
40.616	28.409	23.497	39.056	22.819	23.594	38.913	28.229	23.591
40.618	28.414	23.503	39.058	22.823	23.597	38.917	28.23	23.592
40.619	28.419	23.509	39.06	22.827	23.599	38.919	28.231	23.594
40.62	28.419	23.516	39.063	22.832	23.601	38.92	28.232	23.596
40.622	28.422	23.522	39.065	22.839	23.603	38.923	28.233	23.598
40.624	28.428	23.528	39.067	22.845	23.606	38.926	28.233	23.599
40.625	28.433	23.536	39.069	22.849	23.608	38.929	28.234	23.601
40.628	28.439	23.543	39.072	22.855	23.611	38.932	28.235	23.603
40.629	28.444	23.549	39.074	22.859	23.613	38.935	28.237	23.605
40.631	28.451	23.557	39.076	22.865	23.616	38.938	28.238	23.607
40.634	28.458	23.564	39.079	22.871	23.618	38.94	28.239	23.608
40.639	28.465	23.573	39.081	22.877	23.621	38.943	28.24	23.61
40.644	28.473	23.584	39.083	22.881	23.624	38.948	28.241	23.611
40.646	28.483	23.59	39.086	22.885	23.626	38.951	28.242	23.612
40.648	28.49	23.597	39.089	22.891	23.628	38.954	28.243	23.614
40.647	28.498	23.603	39.091	22.897	23.63	38.957	28.244	23.616
40.648	28.504	23.611	39.094	22.902	23.632	38.959	28.245	23.617
40.643	28.499	23.615	39.094	22.904	23.634	38.961	28.243	23.618
40.641	28.5	23.619	39.095	22.906	23.635	38.964	28.243	23.619
40.638	28.502	23.623	39.094	22.906	23.633	38.965	28.244	23.619
40.632	28.499	23.627	39.095	22.908	23.634	38.967	28.242	23.619
40.631	28.497	23.629	39.094	22.907	23.633	38.967	28.241	23.619
40.626	28.495	23.632	39.094	22.907	23.631	38.969	28.239	23.619
40.627	28.498	23.636	39.095	22.912	23.632	38.971	28.24	23.62
40.623	28.493	23.641	39.096	22.914	23.632	38.973	28.239	23.62
40.616	28.487	23.645	39.096	22.917	23.63	38.975	28.238	23.62
40.61	28.484	23.649	39.097	22.918	23.63	38.975	28.238	23.62
40.613	28.486	23.654	39.099	22.926	23.631	38.977	28.238	23.621
40.614	28.49	23.66	39.101	22.932	23.633	38.978	28.239	23.622
40.617	28.491	23.666	39.103	22.937	23.635	38.979	28.24	23.624
40.619	28.496	23.673	39.107	22.943	23.638	38.982	28.241	23.625
40.622	28.503	23.68	39.11	22.952	23.641	38.985	28.243	23.627
40.621	28.504	23.687	39.114	22.956	23.643	38.988	28.244	23.628
40.62	28.507	23.693	39.117	22.964	23.645	38.991	28.245	23.63
40.621	28.508	23.699	39.119	22.97	23.647	38.993	28.246	23.631
40.618	28.51	23.705	39.122	22.977	23.649	38.996	28.248	23.632
40.612	28.507	23.709	39.123	22.982	23.65	38.997	28.248	23.633
40.609	28.506	23.713	39.124	22.985	23.651	38.999	28.247	23.634
40.606	28.507	23.717	39.124	22.99	23.653	39.003	28.247	23.634
40.606	28.508	23.721	39.126	22.995	23.655	39.004	28.247	23.635
40.604	28.508	23.725	39.125	23	23.654	39.004	28.246	23.635
40.606	28.514	23.729	39.127	23.006	23.656	39.006	28.247	23.636
40.606	28.51	23.735	39.127	23.011	23.657	39.007	28.248	23.637
40.606	28.512	23.737	39.126	23.017	23.656	39.007	28.247	23.637
40.607	28.514	23.741	39.128	23.022	23.658	39.01	28.248	23.638
40.607	28.514	23.742	39.129	23.024	23.657	39.01	28.247	23.639
40.604	28.51	23.743	39.13	23.028	23.658	39.011	28.248	23.638
40.601	28.508	23.747	39.128	23.031	23.659	39.01	28.249	23.639
40.599	28.508	23.75	39.128	23.037	23.66	39.012	28.249	23.639
40.6	28.509	23.753	39.129	23.04	23.66	39.012	28.25	23.64
40.597	28.507	23.756	39.129	23.04	23.661	39.014	28.249	23.641
40.598	28.507	23.758	39.128	23.046	23.661	39.013	28.248	23.642
40.597	28.498	23.759	39.128	23.049	23.66	39.015	28.249	23.641
40.599	28.502	23.765	39.129	23.054	23.66	39.016	28.25	23.642
40.596	28.5	23.768	39.129	23.057	23.66	39.017	28.25	23.643
40.593	28.493	23.769	39.127	23.063	23.66	39.017	28.249	23.643
40.593	28.491	23.773	39.127	23.067	23.66	39.018	28.249	23.643
40.595	28.495	23.777	39.129	23.071	23.662	39.02	28.25	23.644
40.595	28.492	23.783	39.132	23.074	23.664	39.022	28.251	23.646
40.593	28.49	23.788	39.134	23.075	23.666	39.024	28.251	23.646
40.591	28.492	23.794	39.134	23.078	23.668	39.026	28.251	23.646
40.594	28.501	23.802	39.14	23.084	23.67	39.032	28.253	23.649
40.6	28.514	23.813	39.143	23.092	23.674	39.036	28.257	23.651
40.603	28.521	23.822	39.145	23.098	23.677	39.044	28.261	23.652
40.606	28.528	23.83	39.147	23.104	23.681	39.051	28.264	23.654
40.607	28.532	23.837	39.149	23.108	23.684	39.056	28.267	23.655
40.611	28.538	23.845	39.151	23.112	23.686	39.06	28.27	23.657
40.614	28.548	23.856	39.153	23.119	23.688	39.064	28.275	23.659
40.618	28.558	23.865	39.156	23.127	23.691	39.067	28.278	23.66
40.622	28.567	23.874	39.158	23.136	23.694	39.071	28.28	23.662
40.626	28.573	23.881	39.16	23.142	23.696	39.075	28.283	23.663
40.626	28.581	23.888	39.162	23.143	23.699	39.078	28.285	23.665
40.628	28.59	23.897	39.165	23.148	23.702	39.085	28.288	23.667
40.631	28.596	23.904	39.166	23.152	23.705	39.091	28.291	23.668
40.633	28.602	23.912	39.167	23.156	23.708	39.097	28.294	23.67
40.637	28.61	23.921	39.171	23.162	23.712	39.103	28.297	23.672
40.64	28.62	23.929	39.174	23.168	23.714	39.108	28.299	23.674
40.643	28.628	23.937	39.178	23.175	23.717	39.114	28.301	23.676
40.645	28.635	23.943	39.18	23.179	23.719	39.119	28.304	23.677
40.645	28.64	23.949	39.183	23.183	23.722	39.121	28.306	23.678
40.647	28.644	23.956	39.184	23.186	23.724	39.123	28.308	23.68
40.65	28.649	23.962	39.186	23.189	23.726	39.126	28.31	23.681
40.653	28.656	23.969	39.188	23.196	23.729	39.129	28.311	23.683
40.656	28.662	23.975	39.19	23.201	23.731	39.132	28.313	23.685
40.66	28.67	23.982	39.193	23.208	23.733	39.136	28.315	23.687
40.665	28.682	23.994	39.197	23.216	23.737	39.145	28.318	23.689
40.672	28.693	24.006	39.201	23.226	23.74	39.151	28.321	23.691
40.676	28.703	24.014	39.204	23.233	23.743	39.152	28.323	23.692
40.679	28.708	24.022	39.207	23.238	23.745	39.155	28.324	23.694
40.684	28.715	24.029	39.21	23.244	23.747	39.157	28.324	23.695
40.692	28.73	24.045	39.214	23.256	23.75	39.166	28.328	23.697
40.7	28.739	24.058	39.217	23.271	23.753	39.174	28.33	23.699
40.707	28.75	24.071	39.221	23.282	23.756	39.182	28.333	23.701
40.713	28.758	24.082	39.225	23.291	23.76	39.189	28.336	23.703
40.721	28.771	24.096	39.229	23.304	23.763	39.197	28.339	23.704
40.728	28.78	24.11	39.235	23.315	23.766	39.204	28.342	23.706
40.736	28.792	24.123	39.239	23.326	23.769	39.21	28.344	23.708
40.744	28.803	24.137	39.245	23.337	23.773	39.218	28.348	23.709
40.75	28.813	24.151	39.251	23.346	23.776	39.226	28.351	23.712
40.757	28.822	24.164	39.255	23.355	23.78	39.234	28.354	23.714
40.765	28.832	24.177	39.258	23.365	23.783	39.241	28.356	23.715
40.772	28.844	24.19	39.261	23.374	23.786	39.246	28.358	23.716
40.778	28.854	24.197	39.264	23.378	23.788	39.247	28.359	23.718
40.786	28.863	24.21	39.266	23.383	23.791	39.253	28.361	23.719
40.792	28.872	24.222	39.272	23.392	23.794	39.259	28.364	23.721
40.796	28.879	24.229	39.275	23.397	23.797	39.261	28.365	23.722
40.802	28.888	24.241	39.278	23.4	23.799	39.267	28.367	23.724
40.809	28.898	24.256	39.283	23.41	23.802	39.275	28.371	23.726
40.816	28.909	24.27	39.287	23.419	23.805	39.282	28.372	23.727
40.823	28.92	24.282	39.29	23.427	23.808	39.287	28.374	23.729
40.831	28.934	24.297	39.294	23.437	23.812	39.295	28.377	23.731
40.839	28.945	24.311	39.297	23.449	23.815	39.303	28.38	23.733
40.846	28.958	24.325	39.301	23.46	23.818	39.31	28.383	23.735
40.853	28.969	24.34	39.305	23.471	23.822	39.317	28.386	23.736
40.861	28.98	24.354	39.31	23.482	23.825	39.326	28.39	23.739
40.871	28.994	24.37	39.314	23.493	23.828	39.332	28.393	23.74
40.878	29.005	24.385	39.32	23.504	23.832	39.338	28.397	23.741
40.886	29.015	24.402	39.327	23.513	23.836	39.346	28.4	23.743
40.893	29.025	24.415	39.332	23.523	23.839	39.352	28.404	23.745
40.901	29.037	24.43	39.336	23.533	23.842	39.361	28.407	23.747
40.908	29.051	24.443	39.34	23.544	23.845	39.37	28.409	23.748
40.915	29.062	24.456	39.346	23.553	23.848	39.379	28.413	23.75
40.922	29.071	24.47	39.351	23.564	23.851	39.388	28.416	23.752
40.928	29.081	24.483	39.355	23.574	23.855	39.395	28.419	23.754
40.935	29.092	24.497	39.359	23.585	23.859	39.402	28.422	23.756
40.943	29.103	24.508	39.363	23.593	23.861	39.407	28.425	23.757
40.951	29.117	24.52	39.367	23.601	23.865	39.414	28.427	23.759
40.956	29.124	24.528	39.369	23.606	23.869	39.418	28.429	23.76
40.96	29.135	24.535	39.373	23.609	23.872	39.42	28.431	23.762
40.963	29.141	24.541	39.377	23.612	23.874	39.424	28.432	23.763
40.966	29.148	24.548	39.381	23.617	23.876	39.427	28.433	23.765
40.969	29.157	24.553	39.385	23.622	23.879	39.43	28.435	23.766
40.971	29.168	24.561	39.388	23.626	23.881	39.432	28.436	23.768
40.977	29.182	24.572	39.391	23.634	23.885	39.438	28.439	23.771
40.981	29.19	24.581	39.394	23.639	23.889	39.442	28.442	23.773
40.986	29.198	24.591	39.397	23.645	23.892	39.448	28.445	23.776
40.99	29.207	24.599	39.399	23.651	23.896	39.451	28.448	23.778
40.994	29.217	24.604	39.401	23.656	23.899	39.454	28.45	23.779
40.998	29.225	24.612	39.403	23.66	23.903	39.459	28.453	23.781
41.003	29.233	24.62	39.405	23.666	23.907	39.463	28.455	23.784
41.006	29.239	24.626	39.408	23.673	23.909	39.466	28.456	23.785
41.008	29.245	24.633	39.412	23.679	23.911	39.47	28.458	23.787
41.011	29.251	24.642	39.415	23.686	23.914	39.473	28.46	23.789
41.016	29.257	24.653	39.419	23.692	23.917	39.48	28.462	23.791
41.021	29.267	24.665	39.423	23.702	23.92	39.488	28.465	23.793
41.029	29.279	24.677	39.428	23.714	23.923	39.492	28.468	23.795
41.035	29.289	24.687	39.431	23.722	23.927	39.497	28.471	23.797
41.043	29.298	24.699	39.436	23.733	23.93	39.503	28.474	23.799
41.049	29.305	24.711	39.44	23.743	23.933	39.511	28.477	23.801
41.054	29.313	24.721	39.444	23.752	23.936	39.519	28.48	23.804
41.061	29.322	24.732	39.448	23.762	23.939	39.523	28.482	23.806
41.069	29.333	24.742	39.452	23.773	23.942	39.528	28.485	23.807
41.076	29.342	24.755	39.458	23.782	23.945	39.534	28.488	23.81
41.081	29.35	24.765	39.461	23.792	23.947	39.539	28.491	23.811
41.087	29.357	24.774	39.464	23.801	23.949	39.546	28.493	23.814
41.093	29.366	24.785	39.468	23.811	23.952	39.551	28.496	23.816
41.1	29.376	24.797	39.472	23.821	23.955	39.557	28.499	23.818
41.105	29.384	24.807	39.477	23.832	23.956	39.562	28.502	23.821
41.112	29.395	24.818	39.483	23.841	23.96	39.567	28.505	23.823
41.12	29.406	24.828	39.487	23.85	23.963	39.572	28.509	23.825
41.127	29.415	24.836	39.491	23.86	23.966	39.576	28.512	23.827
41.133	29.424	24.844	39.495	23.868	23.969	39.58	28.514	23.829
41.138	29.429	24.852	39.499	23.874	23.971	39.583	28.516	23.831
41.142	29.437	24.86	39.503	23.88	23.974	39.587	28.517	23.833
41.144	29.442	24.868	39.507	23.885	23.977	39.591	28.519	23.835
41.148	29.447	24.874	39.511	23.888	23.979	39.596	28.52	23.837
41.15	29.453	24.879	39.514	23.893	23.981	39.6	28.521	23.838
41.153	29.459	24.886	39.518	23.899	23.984	39.603	28.522	23.84
41.155	29.464	24.892	39.521	23.902	23.986	39.605	28.523	23.842
41.157	29.466	24.899	39.525	23.91	23.989	39.608	28.526	23.844
41.16	29.471	24.906	39.528	23.915	23.991	39.61	28.528	23.846
41.162	29.477	24.911	39.531	23.92	23.994	39.613	28.528	23.847
41.163	29.479	24.917	39.535	23.927	23.996	39.615	28.53	23.849
41.166	29.484	24.922	39.539	23.931	23.998	39.619	28.532	23.851
41.17	29.493	24.929	39.542	23.935	24.001	39.622	28.533	23.853
41.173	29.5	24.939	39.545	23.94	24.004	39.627	28.537	23.855
41.176	29.503	24.947	39.547	23.944	24.006	39.634	28.539	23.857
41.179	29.508	24.956	39.549	23.947	24.009	39.639	28.542	23.859
41.182	29.513	24.964	39.552	23.95	24.01	39.643	28.545	23.861
41.184	29.516	24.971	39.554	23.954	24.013	39.646	28.549	23.863
41.188	29.525	24.977	39.557	23.959	24.015	39.65	28.551	23.865
41.193	29.533	24.983	39.56	23.963	24.018	39.654	28.552	23.867
41.197	29.542	24.99	39.563	23.968	24.02	39.657	28.554	23.869
41.202	29.556	25.001	39.565	23.975	24.024	39.663	28.557	23.871
41.208	29.567	25.009	39.567	23.982	24.028	39.668	28.56	23.874
41.211	29.576	25.015	39.57	23.986	24.031	39.67	28.562	23.876
41.216	29.585	25.024	39.572	23.99	24.034	39.673	28.565	23.877
41.218	29.595	25.03	39.574	23.994	24.037	39.675	28.565	23.879
41.224	29.603	25.039	39.577	23.998	24.04	39.681	28.568	23.882
41.227	29.611	25.045	39.58	24.002	24.042	39.685	28.569	23.884
41.231	29.62	25.053	39.583	24.007	24.046	39.69	28.572	23.886
41.235	29.631	25.06	39.586	24.011	24.048	39.694	28.574	23.888
41.235	29.637	25.067	39.591	24.015	24.05	39.699	28.576	23.89
41.238	29.647	25.073	39.594	24.02	24.053	39.701	28.576	23.892
41.24	29.655	25.08	39.598	24.024	24.055	39.705	28.577	23.894
41.246	29.666	25.089	39.601	24.03	24.058	39.709	28.58	23.896
41.25	29.674	25.098	39.605	24.035	24.061	39.713	28.583	23.899
41.252	29.679	25.106	39.607	24.038	24.063	39.716	28.586	23.901
41.255	29.685	25.112	39.61	24.043	24.066	39.72	28.588	23.903
41.258	29.691	25.121	39.613	24.047	24.068	39.723	28.59	23.905
41.261	29.697	25.127	39.615	24.05	24.069	39.726	28.592	23.907
41.265	29.704	25.134	39.618	24.054	24.072	39.729	28.594	23.909
41.272	29.714	25.148	39.622	24.064	24.076	39.737	28.598	23.912
41.275	29.723	25.153	39.624	24.068	24.079	39.741	28.6	23.914
41.279	29.735	25.16	39.626	24.072	24.081	39.744	28.601	23.916
41.282	29.747	25.167	39.629	24.077	24.083	39.748	28.603	23.918
41.285	29.756	25.173	39.632	24.08	24.085	39.75	28.605	23.92
41.288	29.763	25.178	39.635	24.083	24.087	39.752	28.605	23.921
41.29	29.772	25.184	39.638	24.087	24.089	39.755	28.606	23.923
41.296	29.782	25.193	39.642	24.093	24.092	39.76	28.609	23.926
41.3	29.792	25.201	39.644	24.1	24.095	39.763	28.611	23.928
41.305	29.798	25.206	39.647	24.103	24.098	39.765	28.613	23.93
41.309	29.81	25.214	39.649	24.107	24.101	39.767	28.615	23.931
41.311	29.816	25.22	39.653	24.112	24.104	39.77	28.616	23.933
41.314	29.825	25.226	39.656	24.117	24.106	39.772	28.617	23.935
41.318	29.834	25.234	39.66	24.121	24.108	39.778	28.619	23.937
41.322	29.843	25.241	39.664	24.125	24.111	39.782	28.62	23.939
41.325	29.855	25.248	39.668	24.129	24.113	39.786	28.621	23.941
41.33	29.862	25.256	39.671	24.132	24.115	39.789	28.623	23.943
41.335	29.872	25.264	39.673	24.135	24.118	39.792	28.626	23.945
41.34	29.88	25.273	39.675	24.14	24.121	39.797	28.628	23.947
41.345	29.89	25.281	39.677	24.146	24.124	39.803	28.63	23.949
41.35	29.9	25.288	39.68	24.152	24.127	39.808	28.633	23.951
41.355	29.911	25.299	39.682	24.158	24.131	39.813	28.636	23.953
41.359	29.921	25.308	39.685	24.164	24.134	39.818	28.639	23.955
41.364	29.929	25.315	39.687	24.167	24.137	39.822	28.641	23.957
41.369	29.939	25.323	39.689	24.174	24.14	39.827	28.645	23.959
41.373	29.948	25.331	39.691	24.18	24.144	39.832	28.647	23.962
41.376	29.959	25.338	39.694	24.186	24.147	39.835	28.649	23.963
41.379	29.967	25.344	39.696	24.19	24.15	39.837	28.651	23.965
41.383	29.974	25.35	39.699	24.194	24.153	39.839	28.654	23.967
41.389	29.986	25.36	39.701	24.2	24.156	39.842	28.656	23.969
41.395	29.995	25.37	39.704	24.206	24.16	39.848	28.66	23.971
41.399	30.004	25.377	39.706	24.21	24.163	39.851	28.663	23.973
41.404	30.013	25.386	39.709	24.215	24.166	39.857	28.665	23.975
41.408	30.018	25.392	39.711	24.22	24.169	39.86	28.668	23.977
41.412	30.025	25.399	39.714	24.225	24.172	39.863	28.67	23.979
41.416	30.032	25.407	39.718	24.231	24.174	39.866	28.671	23.981
41.418	30.038	25.413	39.721	24.236	24.177	39.868	28.672	23.982
41.42	30.047	25.419	39.724	24.239	24.18	39.872	28.673	23.984
41.422	30.058	25.425	39.727	24.243	24.182	39.874	28.674	23.986
41.425	30.067	25.43	39.732	24.246	24.185	39.876	28.675	23.988
41.43	30.078	25.439	39.736	24.252	24.188	39.883	28.677	23.99
41.434	30.089	25.447	39.738	24.256	24.19	39.886	28.679	23.992
41.437	30.097	25.453	39.741	24.26	24.192	39.889	28.68	23.993
41.439	30.105	25.459	39.744	24.264	24.194	39.893	28.681	23.995
41.44	30.112	25.466	39.747	24.268	24.196	39.896	28.682	23.997
41.441	30.12	25.472	39.751	24.271	24.198	39.898	28.684	23.998
41.444	30.128	25.479	39.753	24.274	24.199	39.904	28.686	24
41.447	30.135	25.486	39.756	24.278	24.202	39.907	28.687	24.002
41.449	30.142	25.492	39.759	24.282	24.204	39.91	28.688	24.004
41.453	30.149	25.5	39.763	24.285	24.206	39.918	28.69	24.006
41.457	30.156	25.511	39.766	24.29	24.208	39.922	28.691	24.007
41.46	30.166	25.518	39.77	24.293	24.21	39.927	28.693	24.009
41.465	30.176	25.526	39.773	24.298	24.212	39.931	28.694	24.011
41.47	30.184	25.534	39.777	24.303	24.215	39.935	28.696	24.013
41.474	30.195	25.542	39.779	24.308	24.217	39.939	28.699	24.015
41.476	30.201	25.55	39.783	24.312	24.22	39.943	28.7	24.017
41.481	30.212	25.558	39.786	24.316	24.222	39.947	28.703	24.019
41.485	30.222	25.569	39.789	24.322	24.225	39.953	28.706	24.022
41.487	30.231	25.577	39.791	24.327	24.229	39.959	28.708	24.023
41.491	30.24	25.586	39.794	24.334	24.233	39.964	28.711	24.025
41.496	30.249	25.595	39.797	24.339	24.236	39.97	28.714	24.027
41.5	30.258	25.601	39.8	24.343	24.239	39.974	28.716	24.029
41.505	30.269	25.61	39.803	24.348	24.242	39.979	28.718	24.031
41.51	30.277	25.617	39.805	24.351	24.245	39.984	28.721	24.033
41.515	30.286	25.625	39.806	24.357	24.249	39.989	28.723	24.035
41.519	30.295	25.635	39.808	24.362	24.253	39.996	28.726	24.037
41.523	30.305	25.643	39.811	24.369	24.257	40.002	28.729	24.04
41.527	30.314	25.652	39.813	24.375	24.26	40.006	28.731	24.041
41.531	30.323	25.659	39.814	24.381	24.264	40.009	28.734	24.044
41.536	30.331	25.668	39.816	24.387	24.267	40.013	28.737	24.046
41.54	30.342	25.678	39.819	24.392	24.271	40.017	28.74	24.048
41.543	30.351	25.685	39.822	24.397	24.274	40.02	28.742	24.05
41.548	30.359	25.696	39.824	24.406	24.277	40.028	28.746	24.053
41.551	30.37	25.703	39.826	24.41	24.28	40.03	28.748	24.055
41.554	30.377	25.709	39.828	24.414	24.283	40.033	28.75	24.057
41.558	30.387	25.717	39.831	24.418	24.286	40.037	28.753	24.059
41.56	30.395	25.724	39.833	24.42	24.289	40.039	28.756	24.061
41.565	30.405	25.731	39.835	24.425	24.291	40.043	28.758	24.063
41.571	30.415	25.74	39.838	24.432	24.295	40.046	28.762	24.065
41.575	30.425	25.749	39.841	24.438	24.299	40.052	28.765	24.067
41.579	30.434	25.756	39.843	24.443	24.303	40.056	28.768	24.069
41.582	30.442	25.765	39.845	24.447	24.306	40.059	28.77	24.071
41.588	30.451	25.774	39.847	24.453	24.31	40.064	28.773	24.073
41.592	30.459	25.78	39.849	24.456	24.313	40.066	28.776	24.075
41.596	30.467	25.787	39.852	24.46	24.317	40.069	28.778	24.077
41.6	30.474	25.794	39.854	24.463	24.32	40.072	28.78	24.078
41.602	30.484	25.799	39.858	24.467	24.322	40.073	28.782	24.08
41.604	30.492	25.805	39.862	24.471	24.325	40.076	28.783	24.082
41.607	30.498	25.811	39.867	24.474	24.328	40.08	28.784	24.084
41.611	30.508	25.821	39.87	24.48	24.33	40.085	28.786	24.086
41.616	30.516	25.831	39.872	24.486	24.334	40.089	28.789	24.088
41.62	30.526	25.84	39.875	24.493	24.338	40.094	28.791	24.09
41.625	30.534	25.848	39.878	24.497	24.342	40.098	28.794	24.092
41.629	30.544	25.858	39.88	24.502	24.346	40.104	28.797	24.094
41.633	30.552	25.865	39.882	24.506	24.35	40.108	28.799	24.096
41.637	30.559	25.873	39.884	24.51	24.353	40.111	28.802	24.098
41.642	30.566	25.882	39.887	24.513	24.355	40.116	28.804	24.1
41.645	30.571	25.89	39.89	24.518	24.358	40.119	28.806	24.102
41.649	30.576	25.898	39.894	24.523	24.362	40.124	28.807	24.105
41.653	30.586	25.906	39.896	24.528	24.365	40.128	28.809	24.107
41.655	30.592	25.912	39.9	24.531	24.368	40.132	28.81	24.108
41.658	30.603	25.92	39.903	24.536	24.371	40.137	28.813	24.111
41.662	30.612	25.928	39.906	24.542	24.375	40.141	28.815	24.113
41.667	30.622	25.937	39.908	24.547	24.378	40.145	28.817	24.114
41.669	30.63	25.943	39.91	24.551	24.381	40.149	28.818	24.116
41.674	30.639	25.951	39.914	24.557	24.385	40.155	28.821	24.118
41.678	30.648	25.958	39.917	24.562	24.388	40.159	28.823	24.121
41.68	30.655	25.964	39.92	24.566	24.391	40.162	28.824	24.122
41.683	30.66	25.971	39.923	24.569	24.395	40.166	28.826	24.125
41.687	30.669	25.98	39.925	24.577	24.399	40.172	28.83	24.128
41.691	30.678	25.987	39.925	24.584	24.403	40.176	28.833	24.131
41.694	30.686	25.994	39.927	24.589	24.406	40.177	28.836	24.133
41.694	30.689	25.999	39.928	24.594	24.409	40.181	28.838	24.135
41.695	30.69	26.004	39.93	24.598	24.411	40.184	28.84	24.137
41.698	30.697	26.01	39.932	24.602	24.415	40.187	28.842	24.14
41.699	30.702	26.017	39.935	24.606	24.418	40.189	28.845	24.142
41.701	30.708	26.023	39.937	24.611	24.421	40.192	28.848	24.144
41.703	30.713	26.029	39.939	24.617	24.426	40.196	28.85	24.146
41.703	30.716	26.034	39.942	24.62	24.429	40.196	28.852	24.148
41.704	30.724	26.039	39.945	24.624	24.431	40.197	28.854	24.15
41.705	30.73	26.044	39.948	24.627	24.434	40.198	28.855	24.151
41.708	30.74	26.051	39.95	24.633	24.438	40.201	28.857	24.153
41.708	30.744	26.055	39.953	24.635	24.441	40.2	28.859	24.155
41.709	30.749	26.062	39.956	24.638	24.444	40.203	28.863	24.157
41.711	30.755	26.068	39.96	24.644	24.448	40.205	28.866	24.159
41.712	30.757	26.073	39.962	24.649	24.451	40.207	28.869	24.161
41.715	30.763	26.082	39.965	24.656	24.455	40.211	28.873	24.163
41.717	30.77	26.088	39.969	24.662	24.458	40.214	28.876	24.165
41.72	30.775	26.093	39.972	24.667	24.462	40.217	28.879	24.167
41.721	30.783	26.1	39.974	24.672	24.466	40.22	28.882	24.169
41.724	30.79	26.106	39.978	24.677	24.469	40.223	28.886	24.171
41.726	30.794	26.111	39.981	24.682	24.471	40.223	28.889	24.173
41.729	30.801	26.115	39.984	24.686	24.474	40.226	28.891	24.174
41.733	30.808	26.124	39.987	24.693	24.478	40.231	28.894	24.176
41.737	30.818	26.131	39.99	24.697	24.481	40.233	28.897	24.178
41.74	30.826	26.138	39.992	24.702	24.485	40.235	28.899	24.18
41.74	30.83	26.142	39.995	24.706	24.488	40.238	28.901	24.182
41.744	30.839	26.149	39.998	24.712	24.491	40.24	28.904	24.184
41.746	30.846	26.153	39.999	24.716	24.495	40.241	28.905	24.185
41.748	30.851	26.158	40.003	24.72	24.498	40.243	28.906	24.187
41.75	30.861	26.163	40.006	24.724	24.5	40.246	28.908	24.188
41.754	30.869	26.171	40.008	24.731	24.504	40.251	28.912	24.19
41.757	30.874	26.177	40.01	24.735	24.507	40.252	28.916	24.193
41.757	30.874	26.185	40.013	24.742	24.51	40.257	28.92	24.195
41.754	30.87	26.187	40.014	24.745	24.512	40.258	28.921	24.197
41.751	30.858	26.189	40.013	24.748	24.514	40.258	28.921	24.198
41.749	30.853	26.19	40.012	24.749	24.515	40.26	28.922	24.199
41.752	30.86	26.198	40.016	24.756	24.519	40.264	28.925	24.201
41.754	30.861	26.206	40.018	24.763	24.522	40.268	28.928	24.203
41.756	30.867	26.214	40.02	24.77	24.526	40.272	28.932	24.205
41.758	30.873	26.221	40.023	24.774	24.529	40.274	28.936	24.206
41.762	30.877	26.229	40.027	24.78	24.533	40.279	28.939	24.209
41.766	30.884	26.237	40.03	24.787	24.536	40.283	28.942	24.211
41.769	30.888	26.245	40.034	24.795	24.54	40.288	28.945	24.213
41.771	30.895	26.252	40.039	24.803	24.543	40.292	28.948	24.215
41.772	30.901	26.259	40.041	24.807	24.547	40.294	28.952	24.217
41.774	30.906	26.266	40.045	24.814	24.55	40.297	28.955	24.219
41.776	30.91	26.272	40.047	24.82	24.553	40.3	28.957	24.22
41.778	30.914	26.28	40.05	24.827	24.556	40.303	28.96	24.223
41.779	30.919	26.287	40.053	24.832	24.56	40.306	28.964	24.224
41.78	30.923	26.293	40.054	24.835	24.563	40.308	28.967	24.226
41.782	30.928	26.298	40.058	24.839	24.566	40.312	28.971	24.229
41.785	30.934	26.304	40.061	24.845	24.569	40.316	28.975	24.23
41.787	30.938	26.311	40.064	24.852	24.572	40.32	28.979	24.233
41.789	30.943	26.317	40.065	24.858	24.574	40.323	28.982	24.235
41.791	30.948	26.323	40.068	24.864	24.578	40.327	28.986	24.237
41.791	30.95	26.329	40.071	24.869	24.58	40.33	28.989	24.239
41.794	30.956	26.335	40.074	24.875	24.583	40.333	28.992	24.241
41.796	30.962	26.342	40.078	24.88	24.586	40.336	28.996	24.243
41.799	30.967	26.351	40.082	24.887	24.59	40.341	28.999	24.245
41.799	30.967	26.358	40.083	24.891	24.593	40.344	29.003	24.247
41.801	30.97	26.364	40.086	24.896	24.596	40.346	29.007	24.25
41.804	30.976	26.37	40.089	24.902	24.598	40.348	29.01	24.252
41.807	30.984	26.377	40.094	24.906	24.601	40.352	29.013	24.254
41.809	30.992	26.384	40.097	24.909	24.605	40.355	29.016	24.256
41.81	30.998	26.39	40.099	24.911	24.608	40.357	29.018	24.258
41.811	31.004	26.398	40.099	24.914	24.61	40.359	29.021	24.259
41.814	31.01	26.405	40.102	24.919	24.613	40.363	29.023	24.262
41.815	31.014	26.411	40.106	24.925	24.617	40.367	29.026	24.264
41.816	31.02	26.419	40.11	24.93	24.62	40.371	29.028	24.265
41.819	31.024	26.427	40.113	24.936	24.623	40.373	29.031	24.268
41.821	31.029	26.432	40.115	24.94	24.626	40.375	29.033	24.269
41.823	31.033	26.439	40.119	24.943	24.629	40.378	29.035	24.271
41.825	31.035	26.444	40.12	24.948	24.633	40.382	29.038	24.273
41.827	31.036	26.45	40.12	24.951	24.635	40.385	29.04	24.274
41.83	31.041	26.455	40.121	24.956	24.638	40.388	29.042	24.275
41.833	31.047	26.461	40.124	24.958	24.641	40.391	29.045	24.277
41.832	31.052	26.467	40.124	24.963	24.644	40.393	29.048	24.279
41.831	31.054	26.472	40.124	24.967	24.647	40.397	29.05	24.282
41.832	31.06	26.48	40.126	24.972	24.649	40.4	29.053	24.284
41.834	31.065	26.488	40.128	24.977	24.653	40.403	29.057	24.286
41.835	31.072	26.495	40.128	24.982	24.655	40.406	29.06	24.287
41.837	31.075	26.499	40.129	24.986	24.658	40.408	29.063	24.289
41.839	31.081	26.506	40.131	24.991	24.662	40.411	29.066	24.291
41.835	31.085	26.51	40.13	24.996	24.664	40.414	29.069	24.293
41.837	31.091	26.517	40.132	25.002	24.667	40.417	29.072	24.295
41.838	31.091	26.524	40.138	25.007	24.67	40.421	29.075	24.296
41.841	31.096	26.53	40.14	25.012	24.673	40.425	29.076	24.298
41.843	31.1	26.536	40.143	25.017	24.676	40.428	29.079	24.299
41.843	31.102	26.542	40.143	25.022	24.677	40.43	29.081	24.301
41.846	31.108	26.549	40.147	25.026	24.68	40.432	29.085	24.302
41.848	31.112	26.556	40.152	25.032	24.683	40.436	29.087	24.304
41.851	31.114	26.563	40.155	25.036	24.686	40.437	29.091	24.305
41.854	31.121	26.571	40.158	25.042	24.689	40.44	29.094	24.308
41.857	31.128	26.579	40.164	25.048	24.693	40.445	29.097	24.31
41.86	31.133	26.586	40.165	25.053	24.696	40.448	29.101	24.312
41.863	31.137	26.593	40.168	25.059	24.699	40.452	29.103	24.314
41.867	31.143	26.601	40.171	25.068	24.703	40.457	29.106	24.316
41.871	31.149	26.609	40.174	25.076	24.707	40.461	29.108	24.318
41.877	31.158	26.618	40.176	25.088	24.711	40.464	29.112	24.32
41.881	31.166	26.627	40.18	25.096	24.715	40.468	29.114	24.321
41.884	31.171	26.636	40.182	25.105	24.718	40.47	29.117	24.323
41.886	31.177	26.643	40.185	25.111	24.722	40.476	29.12	24.325
41.89	31.183	26.652	40.187	25.12	24.726	40.481	29.123	24.326
41.894	31.191	26.659	40.192	25.128	24.729	40.483	29.126	24.328
41.897	31.196	26.665	40.197	25.132	24.732	40.488	29.128	24.33
41.898	31.2	26.669	40.201	25.135	24.734	40.493	29.129	24.332
41.898	31.206	26.675	40.206	25.142	24.736	40.495	29.131	24.334
41.903	31.215	26.683	40.21	25.149	24.739	40.499	29.134	24.336
41.907	31.22	26.691	40.214	25.153	24.743	40.502	29.137	24.338
41.913	31.228	26.698	40.216	25.157	24.745	40.506	29.141	24.34
41.917	31.235	26.704	40.219	25.162	24.748	40.509	29.143	24.342
41.921	31.243	26.711	40.221	25.167	24.752	40.516	29.146	24.344
41.924	31.25	26.718	40.225	25.171	24.756	40.52	29.149	24.346
41.927	31.258	26.728	40.227	25.178	24.76	40.525	29.152	24.348
41.931	31.263	26.735	40.226	25.183	24.764	40.529	29.155	24.35
41.934	31.27	26.739	40.229	25.188	24.768	40.531	29.157	24.352
41.937	31.276	26.743	40.233	25.192	24.771	40.534	29.158	24.354
41.94	31.282	26.749	40.236	25.196	24.773	40.537	29.16	24.355
41.943	31.291	26.758	40.237	25.206	24.777	40.543	29.163	24.359
41.946	31.297	26.764	40.24	25.211	24.78	40.546	29.166	24.361
41.95	31.301	26.773	40.242	25.216	24.783	40.55	29.169	24.363
41.952	31.309	26.781	40.245	25.222	24.787	40.555	29.172	24.365
41.954	31.313	26.788	40.247	25.228	24.791	40.56	29.174	24.367
41.956	31.319	26.795	40.251	25.232	24.794	40.563	29.177	24.369
41.959	31.321	26.8	40.253	25.236	24.798	40.566	29.178	24.371
41.962	31.327	26.806	40.256	25.24	24.801	40.569	29.18	24.373
41.963	31.333	26.809	40.26	25.243	24.803	40.57	29.181	24.375
41.965	31.339	26.813	40.263	25.247	24.806	40.573	29.183	24.376
41.969	31.347	26.822	40.265	25.256	24.81	40.577	29.186	24.379
41.972	31.354	26.828	40.266	25.262	24.813	40.581	29.188	24.382
41.975	31.359	26.835	40.268	25.267	24.817	40.585	29.19	24.385
41.977	31.363	26.84	40.271	25.27	24.821	40.587	29.192	24.386
41.979	31.368	26.845	40.274	25.275	24.824	40.59	29.193	24.388
41.981	31.373	26.849	40.277	25.279	24.827	40.594	29.195	24.39
41.984	31.378	26.854	40.279	25.284	24.831	40.595	29.198	24.391
41.986	31.383	26.86	40.281	25.289	24.835	40.6	29.2	24.394
41.987	31.388	26.866	40.283	25.293	24.838	40.603	29.202	24.395
41.988	31.391	26.87	40.286	25.296	24.841	40.605	29.205	24.397
41.99	31.396	26.875	40.288	25.299	24.845	40.608	29.207	24.399
41.993	31.401	26.883	40.29	25.304	24.848	40.611	29.211	24.401
41.996	31.408	26.891	40.292	25.308	24.851	40.612	29.215	24.403
41.998	31.412	26.895	40.294	25.314	24.854	40.614	29.219	24.404
42	31.418	26.9	40.297	25.317	24.857	40.617	29.22	24.406
42.002	31.42	26.904	40.3	25.321	24.86	40.619	29.222	24.408
42.001	31.425	26.91	40.302	25.325	24.863	40.619	29.224	24.409
42.002	31.429	26.916	40.305	25.329	24.868	40.623	29.227	24.411
42.004	31.43	26.921	40.307	25.332	24.871	40.625	29.23	24.413
42.007	31.435	26.925	40.31	25.335	24.874	40.627	29.232	24.414
42.007	31.437	26.93	40.313	25.338	24.876	40.629	29.235	24.415
42.009	31.441	26.937	40.317	25.342	24.879	40.633	29.238	24.417
42.01	31.446	26.943	40.322	25.347	24.881	40.636	29.241	24.419
42.013	31.45	26.948	40.326	25.352	24.885	40.639	29.244	24.421
42.014	31.455	26.954	40.328	25.357	24.888	40.643	29.246	24.423
42.015	31.46	26.96	40.33	25.361	24.892	40.646	29.249	24.424
42.017	31.464	26.964	40.333	25.365	24.894	40.648	29.252	24.426
42.02	31.472	26.97	40.335	25.372	24.897	40.651	29.254	24.428
42.023	31.477	26.979	40.336	25.381	24.9	40.657	29.257	24.431
42.023	31.481	26.983	40.338	25.384	24.904	40.658	29.258	24.432
42.024	31.487	26.987	40.341	25.388	24.907	40.659	29.26	24.434
42.024	31.49	26.991	40.344	25.394	24.909	40.661	29.261	24.435
42.016	31.485	26.991	40.345	25.39	24.909	40.66	29.262	24.436
42.008	31.479	26.99	40.345	25.386	24.905	40.66	29.261	24.434
42.004	31.475	26.992	40.344	25.388	24.906	40.658	29.262	24.435
41.999	31.468	26.992	40.344	25.384	24.904	40.66	29.258	24.433
41.996	31.464	26.991	40.343	25.381	24.901	40.659	29.257	24.432
41.991	31.455	26.991	40.342	25.381	24.9	40.656	29.257	24.432
41.985	31.449	26.988	40.341	25.38	24.899	40.655	29.255	24.432
41.982	31.453	26.99	40.341	25.377	24.897	40.656	29.254	24.431
41.973	31.432	26.984	40.339	25.371	24.889	40.655	29.248	24.43
41.966	31.421	26.983	40.336	25.365	24.883	40.653	29.244	24.427
41.957	31.411	26.98	40.334	25.361	24.882	40.653	29.24	24.426
41.951	31.397	26.976	40.331	25.354	24.877	40.652	29.237	24.424
41.946	31.391	26.976	40.329	25.355	24.877	40.651	29.235	24.425
41.941	31.381	26.973	40.327	25.351	24.874	40.649	29.232	24.424
41.934	31.375	26.971	40.327	25.349	24.871	40.648	29.229	24.423
41.929	31.369	26.972	40.327	25.346	24.866	40.65	29.224	24.421
41.924	31.364	26.969	40.327	25.341	24.864	40.649	29.222	24.419
41.923	31.362	26.963	40.324	25.335	24.86	40.644	29.217	24.418
41.916	31.351	26.959	40.323	25.332	24.858	40.642	29.215	24.417
41.907	31.343	26.958	40.322	25.329	24.856	40.638	29.213	24.416
41.901	31.328	26.956	40.321	25.325	24.853	40.639	29.209	24.414
41.893	31.32	26.955	40.322	25.324	24.852	40.641	29.208	24.414
41.887	31.315	26.953	40.32	25.324	24.852	40.639	29.206	24.414
41.882	31.303	26.952	40.317	25.324	24.851	40.638	29.204	24.413
41.876	31.295	26.95	40.314	25.32	24.849	40.638	29.201	24.413
41.872	31.286	26.95	40.314	25.317	24.848	40.639	29.197	24.412
41.866	31.279	26.95	40.314	25.314	24.846	40.636	29.196	24.411
41.863	31.276	26.946	40.311	25.31	24.842	40.635	29.192	24.41
41.856	31.267	26.941	40.311	25.311	24.842	40.632	29.19	24.409
41.848	31.25	26.936	40.31	25.308	24.841	40.632	29.188	24.409
41.845	31.247	26.937	40.309	25.308	24.84	40.633	29.187	24.408
41.842	31.244	26.936	40.306	25.304	24.837	40.631	29.184	24.406
41.839	31.235	26.936	40.304	25.3	24.831	40.63	29.183	24.404
41.835	31.212	26.934	40.302	25.297	24.828	40.627	29.18	24.402
41.833	31.208	26.936	40.302	25.293	24.827	40.625	29.178	24.402
41.827	31.197	26.933	40.299	25.288	24.825	40.622	29.176	24.4
41.821	31.19	26.93	40.296	25.281	24.82	40.621	29.173	24.399
41.812	31.17	26.927	40.292	25.273	24.815	40.618	29.17	24.397
41.809	31.165	26.926	40.293	25.272	24.814	40.617	29.166	24.396
41.8	31.158	26.925	40.291	25.268	24.81	40.616	29.16	24.394
41.795	31.151	26.922	40.289	25.26	24.804	40.615	29.156	24.393
41.787	31.135	26.917	40.286	25.257	24.8	40.611	29.15	24.392
41.782	31.126	26.911	40.282	25.252	24.795	40.61	29.147	24.39
41.774	31.111	26.905	40.279	25.248	24.795	40.609	29.144	24.388
41.765	31.087	26.899	40.277	25.241	24.786	40.605	29.137	24.385
41.759	31.079	26.899	40.278	25.24	24.786	40.605	29.133	24.384
41.752	31.063	26.893	40.275	25.235	24.781	40.599	29.128	24.38
41.752	31.063	26.891	40.274	25.234	24.78	40.596	29.127	24.38
41.747	31.059	26.889	40.272	25.23	24.775	40.595	29.125	24.378
41.742	31.051	26.889	40.269	25.228	24.772	40.594	29.124	24.376
41.74	31.039	26.89	40.269	25.226	24.77	40.596	29.12	24.376
41.732	31.026	26.886	40.266	25.22	24.765	40.592	29.117	24.375
41.725	31.013	26.883	40.263	25.215	24.76	40.59	29.112	24.372
41.72	30.996	26.877	40.262	25.215	24.761	40.59	29.106	24.372
41.713	30.989	26.875	40.262	25.211	24.76	40.59	29.105	24.372
41.708	30.977	26.876	40.258	25.208	24.758	40.588	29.101	24.371
41.7	30.963	26.873	40.255	25.203	24.754	40.587	29.097	24.369
41.692	30.95	26.87	40.254	25.197	24.751	40.583	29.094	24.368
41.691	30.948	26.873	40.256	25.202	24.753	40.581	29.096	24.369
41.684	30.93	26.87	40.253	25.195	24.748	40.576	29.093	24.366
41.677	30.916	26.864	40.25	25.191	24.744	40.575	29.09	24.365
41.673	30.904	26.863	40.249	25.187	24.741	40.575	29.089	24.363
41.668	30.894	26.864	40.247	25.182	24.733	40.572	29.085	24.36
41.663	30.886	26.864	40.248	25.177	24.729	40.571	29.083	24.359
41.658	30.882	26.861	40.246	25.174	24.724	40.569	29.08	24.358
41.649	30.863	26.857	40.242	25.167	24.718	40.564	29.077	24.355
41.644	30.851	26.854	40.242	25.165	24.714	40.563	29.075	24.354
41.637	30.835	26.853	40.24	25.159	24.71	40.56	29.073	24.352
41.628	30.827	26.846	40.237	25.154	24.701	40.556	29.069	24.35
41.625	30.813	26.84	40.233	25.146	24.695	40.553	29.067	24.347
41.617	30.804	26.834	40.229	25.14	24.689	40.549	29.062	24.344
41.613	30.791	26.831	40.227	25.138	24.688	40.547	29.061	24.343
41.608	30.786	26.831	40.225	25.135	24.685	40.547	29.06	24.341
41.604	30.776	26.831	40.224	25.132	24.683	40.546	29.058	24.34
41.594	30.761	26.826	40.223	25.127	24.677	40.543	29.053	24.339
41.584	30.74	26.819	40.219	25.115	24.67	40.539	29.048	24.335
41.577	30.721	26.812	40.215	25.105	24.662	40.535	29.043	24.331
41.573	30.713	26.809	40.214	25.092	24.654	40.532	29.041	24.329
41.563	30.704	26.805	40.211	25.088	24.65	40.529	29.037	24.327
41.555	30.681	26.797	40.206	25.083	24.646	40.525	29.03	24.325
41.548	30.668	26.798	40.207	25.082	24.645	40.526	29.028	24.325
41.538	30.655	26.796	40.204	25.076	24.64	40.524	29.025	24.323
41.53	30.642	26.793	40.201	25.068	24.635	40.521	29.021	24.321
41.526	30.641	26.794	40.198	25.066	24.632	40.518	29.02	24.32
41.519	30.627	26.793	40.195	25.059	24.63	40.516	29.018	24.319
41.514	30.619	26.795	40.194	25.055	24.628	40.514	29.016	24.317
41.506	30.604	26.79	40.192	25.048	24.622	40.51	29.012	24.315
[truncated: 41,201 more rows]
