# Supplementary material for: Global sleep homeostasis reflects temporally and spatially integrated local cortical neuronal activity
Source: eLife. 2020 Jul 2;9:e54148. doi: 10.7554/eLife.54148 (PMC7332296; doi:10.7554/eLife.54148)
Supplement: Figure 5—source data 1. [file elife-54148-fig5-data1.zip › Figure 5/Model Process S/Process-S-FR-Model-Off-Mouse-5.csv]

LFP 1	LFP 2	LFP 3	LFP 4	LFP 5	LFP 6	LFP 7	LFP 8	LFP 9	LFP 10	LFP 11	LFP 12
13.385	6.9732	27.159	45.03	25.201	16.082	24.484	31.618	32.078	31.411	33.582	26.455
13.384	6.9714	27.155	45.022	25.199	16.081	24.475	31.612	32.07	31.401	33.576	26.452
13.381	6.9698	27.149	45.007	25.19	16.078	24.463	31.599	32.057	31.394	33.568	26.443
13.379	6.9663	27.144	45.002	25.177	16.078	24.451	31.589	32.045	31.38	33.556	26.431
13.375	6.9637	27.132	44.993	25.171	16.075	24.437	31.578	32.031	31.371	33.545	26.425
13.372	6.9605	27.122	44.983	25.159	16.073	24.428	31.567	32.02	31.358	33.534	26.417
13.368	6.9555	27.115	44.97	25.148	16.072	24.414	31.555	32	31.347	33.519	26.406
13.363	6.9523	27.105	44.961	25.138	16.07	24.396	31.544	31.986	31.34	33.51	26.401
13.361	6.952	27.1	44.951	25.13	16.069	24.388	31.527	31.969	31.323	33.497	26.394
13.358	6.9495	27.095	44.94	25.115	16.067	24.368	31.515	31.961	31.314	33.488	26.385
13.357	6.9484	27.09	44.937	25.11	16.065	24.361	31.498	31.947	31.305	33.479	26.375
13.354	6.9454	27.086	44.93	25.096	16.064	24.343	31.485	31.936	31.288	33.469	26.365
13.353	6.9448	27.082	44.922	25.087	16.062	24.331	31.475	31.926	31.279	33.457	26.359
13.347	6.9423	27.075	44.908	25.08	16.06	24.321	31.448	31.905	31.26	33.441	26.348
13.342	6.9357	27.064	44.894	25.069	16.058	24.305	31.433	31.89	31.246	33.429	26.338
13.339	6.9332	27.06	44.884	25.062	16.057	24.294	31.419	31.877	31.237	33.42	26.33
13.338	6.9307	27.054	44.876	25.051	16.055	24.278	31.412	31.867	31.232	33.412	26.318
13.332	6.9263	27.046	44.869	25.041	16.051	24.262	31.398	31.851	31.219	33.4	26.309
13.329	6.9231	27.038	44.856	25.032	16.049	24.254	31.391	31.839	31.206	33.393	26.301
13.329	6.9228	27.036	44.84	25.025	16.048	24.243	31.386	31.836	31.199	33.386	26.298
13.33	6.9212	27.034	44.83	25.021	16.046	24.238	31.376	31.827	31.194	33.379	26.292
13.327	6.9187	27.028	44.821	25.013	16.044	24.231	31.368	31.816	31.187	33.373	26.288
13.322	6.9175	27.019	44.811	25	16.043	24.212	31.356	31.797	31.176	33.358	26.28
13.318	6.9159	27.012	44.801	24.989	16.04	24.197	31.346	31.786	31.162	33.349	26.266
13.315	6.914	27.008	44.794	24.979	16.038	24.184	31.333	31.775	31.148	33.341	26.257
13.309	6.9124	27	44.784	24.979	16.037	24.181	31.317	31.762	31.14	33.329	26.249
13.307	6.91	26.992	44.772	24.968	16.034	24.168	31.3	31.748	31.13	33.318	26.24
13.304	6.9073	26.986	44.765	24.955	16.034	24.155	31.289	31.738	31.122	33.312	26.233
13.303	6.9069	26.985	44.762	24.947	16.034	24.143	31.279	31.727	31.111	33.305	26.227
13.3	6.9034	26.981	44.754	24.94	16.032	24.134	31.27	31.719	31.105	33.298	26.221
13.299	6.904	26.981	44.752	24.935	16.031	24.126	31.267	31.713	31.098	33.295	26.22
13.297	6.9001	26.972	44.744	24.926	16.029	24.117	31.259	31.702	31.088	33.287	26.213
13.29	6.8954	26.96	44.731	24.916	16.025	24.101	31.24	31.683	31.076	33.272	26.203
13.289	6.8929	26.952	44.719	24.915	16.023	24.098	31.235	31.677	31.068	33.266	26.197
13.287	6.8918	26.947	44.707	24.901	16.021	24.08	31.22	31.658	31.048	33.247	26.188
13.282	6.8873	26.941	44.698	24.891	16.018	24.059	31.207	31.644	31.036	33.233	26.178
13.277	6.8839	26.929	44.684	24.881	16.016	24.046	31.191	31.624	31.018	33.215	26.169
13.275	6.8817	26.921	44.673	24.876	16.015	24.037	31.175	31.611	31.005	33.2	26.162
13.272	6.8823	26.916	44.668	24.87	16.013	24.028	31.166	31.601	30.993	33.193	26.152
13.267	6.8819	26.908	44.657	24.859	16.012	24.019	31.159	31.597	30.988	33.187	26.149
13.265	6.8793	26.905	44.651	24.847	16.009	24.004	31.149	31.58	30.981	33.182	26.141
13.261	6.8763	26.901	44.642	24.835	16.008	23.989	31.128	31.565	30.964	33.172	26.13
13.256	6.8735	26.893	44.634	24.825	16.006	23.98	31.113	31.549	30.951	33.159	26.115
13.253	6.8672	26.886	44.621	24.812	16.003	23.967	31.093	31.526	30.939	33.145	26.101
13.249	6.8628	26.877	44.615	24.798	16	23.944	31.08	31.509	30.928	33.131	26.09
13.246	6.8602	26.874	44.61	24.784	15.999	23.932	31.062	31.492	30.91	33.115	26.077
13.243	6.8548	26.869	44.602	24.773	15.997	23.917	31.055	31.481	30.898	33.11	26.069
13.244	6.8545	26.865	44.595	24.769	15.996	23.912	31.043	31.472	30.891	33.104	26.063
13.244	6.8551	26.864	44.59	24.762	15.995	23.903	31.042	31.465	30.885	33.102	26.057
13.24	6.8535	26.861	44.583	24.753	15.994	23.893	31.031	31.456	30.88	33.095	26.046
13.238	6.8471	26.852	44.57	24.741	15.99	23.868	31.015	31.437	30.872	33.08	26.039
13.234	6.8399	26.845	44.559	24.733	15.987	23.858	31.008	31.431	30.864	33.077	26.03
13.233	6.8364	26.842	44.552	24.728	15.986	23.853	30.997	31.424	30.854	33.072	26.024
13.23	6.8348	26.838	44.545	24.724	15.986	23.85	30.992	31.419	30.846	33.07	26.016
13.228	6.8307	26.829	44.536	24.718	15.983	23.846	30.982	31.402	30.837	33.062	26.008
13.223	6.8296	26.82	44.527	24.703	15.982	23.829	30.97	31.386	30.822	33.051	25.996
13.219	6.8274	26.811	44.513	24.693	15.981	23.814	30.948	31.369	30.809	33.039	25.982
13.215	6.8228	26.803	44.501	24.681	15.977	23.802	30.932	31.348	30.799	33.027	25.973
13.211	6.8192	26.797	44.491	24.671	15.975	23.785	30.913	31.333	30.788	33.016	25.964
13.208	6.818	26.79	44.481	24.662	15.974	23.77	30.899	31.317	30.778	33.003	25.957
13.205	6.8155	26.785	44.474	24.647	15.972	23.751	30.882	31.3	30.766	32.989	25.948
13.204	6.8137	26.781	44.465	24.64	15.971	23.743	30.868	31.288	30.754	32.98	25.94
13.201	6.8118	26.776	44.462	24.634	15.969	23.733	30.854	31.277	30.74	32.97	25.93
13.198	6.8074	26.768	44.452	24.627	15.968	23.73	30.842	31.266	30.73	32.963	25.923
13.196	6.8062	26.766	44.448	24.62	15.967	23.721	30.832	31.258	30.721	32.955	25.913
13.193	6.8036	26.759	44.442	24.611	15.964	23.714	30.825	31.247	30.71	32.948	25.91
13.19	6.8004	26.754	44.435	24.605	15.963	23.704	30.819	31.238	30.702	32.943	25.906
13.191	6.7993	26.754	44.429	24.6	15.962	23.698	30.811	31.23	30.693	32.941	25.903
13.186	6.7989	26.746	44.423	24.595	15.961	23.692	30.802	31.221	30.687	32.934	25.9
13.185	6.7988	26.744	44.419	24.589	15.961	23.685	30.797	31.212	30.682	32.93	25.898
13.184	6.7994	26.744	44.417	24.584	15.96	23.673	30.791	31.209	30.674	32.929	25.886
13.177	6.7969	26.736	44.404	24.571	15.957	23.657	30.778	31.192	30.664	32.922	25.872
13.175	6.7957	26.729	44.391	24.559	15.954	23.655	30.759	31.175	30.65	32.906	25.862
13.173	6.7915	26.726	44.385	24.551	15.953	23.643	30.749	31.16	30.638	32.895	25.85
13.166	6.7895	26.718	44.374	24.54	15.951	23.626	30.729	31.144	30.625	32.889	25.838
13.161	6.7863	26.712	44.367	24.534	15.951	23.617	30.708	31.125	30.609	32.875	25.827
13.158	6.7845	26.709	44.36	24.527	15.949	23.601	30.698	31.118	30.6	32.872	25.819
13.155	6.7822	26.702	44.358	24.516	15.948	23.592	30.681	31.107	30.587	32.864	25.806
13.151	6.7785	26.697	44.352	24.506	15.946	23.576	30.67	31.1	30.576	32.857	25.796
13.149	6.7748	26.69	44.34	24.496	15.943	23.562	30.653	31.087	30.565	32.846	25.784
13.145	6.7704	26.683	44.332	24.482	15.941	23.544	30.634	31.069	30.549	32.831	25.771
13.14	6.7659	26.675	44.321	24.472	15.938	23.529	30.626	31.056	30.539	32.825	25.768
13.133	6.7617	26.663	44.31	24.461	15.936	23.516	30.61	31.043	30.528	32.817	25.756
13.131	6.761	26.658	44.297	24.45	15.935	23.506	30.601	31.033	30.518	32.809	25.753
13.13	6.7603	26.655	44.293	24.443	15.934	23.497	30.594	31.029	30.514	32.806	25.747
13.126	6.7585	26.646	44.277	24.434	15.932	23.48	30.58	31.012	30.504	32.795	25.736
13.125	6.7572	26.642	44.273	24.433	15.931	23.476	30.566	31.002	30.499	32.787	25.731
13.124	6.7557	26.64	44.256	24.422	15.928	23.46	30.549	30.988	30.487	32.777	25.716
13.121	6.7547	26.631	44.245	24.414	15.927	23.455	30.533	30.968	30.478	32.762	25.708
13.119	6.7544	26.624	44.236	24.404	15.926	23.445	30.52	30.954	30.47	32.751	25.697
13.116	6.7521	26.62	44.227	24.392	15.925	23.43	30.5	30.937	30.455	32.738	25.687
13.113	6.7512	26.615	44.221	24.383	15.924	23.416	30.489	30.927	30.445	32.723	25.679
13.11	6.7511	26.611	44.214	24.38	15.923	23.405	30.484	30.915	30.433	32.715	25.676
13.105	6.7476	26.601	44.203	24.37	15.922	23.387	30.476	30.908	30.425	32.704	25.668
13.104	6.7466	26.599	44.194	24.364	15.921	23.378	30.473	30.904	30.422	32.698	25.661
13.1	6.745	26.593	44.178	24.359	15.92	23.372	30.46	30.893	30.413	32.689	25.654
13.095	6.7414	26.588	44.171	24.355	15.919	23.37	30.452	30.884	30.406	32.685	25.65
13.093	6.7397	26.584	44.165	24.349	15.918	23.355	30.447	30.875	30.4	32.679	25.643
13.091	6.739	26.574	44.161	24.335	15.917	23.339	30.437	30.866	30.39	32.671	25.631
13.09	6.7397	26.566	44.152	24.337	15.916	23.341	30.432	30.86	30.388	32.665	25.628
13.088	6.7384	26.563	44.146	24.331	15.914	23.327	30.422	30.847	30.377	32.655	25.619
13.086	6.7339	26.555	44.137	24.317	15.913	23.309	30.403	30.829	30.365	32.642	25.608
13.081	6.7317	26.55	44.13	24.315	15.912	23.3	30.393	30.82	30.353	32.631	25.603
13.079	6.7314	26.544	44.124	24.309	15.91	23.287	30.38	30.806	30.344	32.622	25.592
13.076	6.7312	26.541	44.113	24.304	15.909	23.278	30.374	30.798	30.333	32.612	25.585
13.076	6.7271	26.542	44.105	24.298	15.908	23.267	30.37	30.791	30.324	32.608	25.577
13.075	6.7239	26.535	44.102	24.291	15.906	23.257	30.364	30.787	30.314	32.601	25.57
13.069	6.721	26.524	44.094	24.287	15.904	23.242	30.348	30.772	30.3	32.59	25.559
13.067	6.7195	26.519	44.079	24.28	15.903	23.234	30.338	30.763	30.287	32.587	25.552
13.066	6.7194	26.519	44.074	24.277	15.902	23.222	30.329	30.758	30.283	32.581	25.545
13.062	6.7154	26.519	44.069	24.268	15.901	23.21	30.322	30.751	30.278	32.577	25.538
13.06	6.7116	26.516	44.062	24.261	15.901	23.2	30.313	30.744	30.27	32.571	25.529
13.058	6.7105	26.51	44.055	24.256	15.898	23.189	30.3	30.734	30.263	32.564	25.522
13.054	6.7085	26.504	44.05	24.255	15.896	23.185	30.285	30.727	30.257	32.56	25.516
13.051	6.706	26.502	44.042	24.251	15.894	23.184	30.279	30.717	30.253	32.555	25.511
13.049	6.7039	26.498	44.032	24.246	15.893	23.177	30.271	30.706	30.245	32.548	25.506
13.047	6.7025	26.493	44.026	24.242	15.892	23.165	30.262	30.697	30.236	32.544	25.501
13.045	6.7012	26.49	44.021	24.238	15.891	23.159	30.249	30.693	30.229	32.541	25.498
13.042	6.7005	26.482	44.01	24.234	15.891	23.149	30.235	30.679	30.218	32.53	25.49
13.039	6.6988	26.477	44.001	24.228	15.889	23.135	30.225	30.671	30.207	32.524	25.481
13.038	6.6982	26.474	43.996	24.227	15.889	23.133	30.217	30.661	30.203	32.519	25.475
13.032	6.698	26.464	43.986	24.223	15.886	23.127	30.206	30.648	30.199	32.507	25.466
13.027	6.6927	26.449	43.97	24.213	15.884	23.119	30.188	30.631	30.185	32.496	25.456
13.026	6.6934	26.445	43.961	24.206	15.884	23.108	30.174	30.617	30.172	32.485	25.448
13.02	6.6901	26.433	43.946	24.194	15.882	23.094	30.152	30.595	30.152	32.468	25.436
13.016	6.6882	26.426	43.941	24.185	15.881	23.09	30.141	30.581	30.142	32.459	25.425
13.016	6.6879	26.426	43.936	24.177	15.881	23.075	30.129	30.576	30.134	32.451	25.417
13.012	6.6849	26.423	43.927	24.171	15.879	23.057	30.113	30.563	30.12	32.438	25.407
13.009	6.6842	26.42	43.919	24.162	15.879	23.045	30.1	30.554	30.113	32.429	25.397
13.007	6.6831	26.415	43.914	24.157	15.878	23.039	30.088	30.546	30.108	32.425	25.392
13.003	6.6837	26.411	43.911	24.145	15.878	23.027	30.087	30.543	30.1	32.422	25.386
13.001	6.6812	26.407	43.899	24.135	15.876	23.014	30.074	30.534	30.09	32.414	25.377
13	6.6793	26.397	43.893	24.135	15.876	23.012	30.067	30.527	30.087	32.41	25.375
12.997	6.6791	26.394	43.886	24.129	15.876	23.004	30.059	30.516	30.082	32.405	25.365
12.997	6.6796	26.392	43.884	24.13	15.876	23.002	30.053	30.51	30.079	32.402	25.361
12.997	6.6801	26.391	43.882	24.121	15.875	22.994	30.05	30.507	30.073	32.398	25.356
12.998	6.6812	26.39	43.878	24.123	15.875	22.997	30.052	30.506	30.074	32.4	25.358
12.999	6.6824	26.388	43.875	24.126	15.876	22.999	30.054	30.507	30.075	32.403	25.361
12.999	6.6831	26.388	43.873	24.127	15.876	22.999	30.055	30.507	30.068	32.403	25.363
12.998	6.6826	26.388	43.871	24.124	15.876	22.998	30.046	30.502	30.06	32.397	25.361
12.998	6.6825	26.383	43.869	24.122	15.876	22.996	30.042	30.498	30.055	32.393	25.356
12.999	6.6834	26.379	43.862	24.116	15.875	22.985	30.032	30.492	30.049	32.385	25.35
12.998	6.683	26.375	43.85	24.11	15.875	22.974	30.019	30.473	30.04	32.372	25.342
12.995	6.6829	26.371	43.839	24.104	15.873	22.965	30.011	30.465	30.033	32.365	25.337
12.994	6.6819	26.37	43.832	24.102	15.872	22.953	30.002	30.456	30.027	32.358	25.328
12.991	6.681	26.362	43.817	24.099	15.871	22.942	29.988	30.438	30.019	32.346	25.325
12.992	6.6762	26.359	43.812	24.094	15.87	22.935	29.98	30.43	30.008	32.341	25.318
12.99	6.6763	26.355	43.804	24.085	15.869	22.924	29.971	30.421	30.002	32.333	25.313
12.988	6.6709	26.346	43.791	24.071	15.868	22.91	29.955	30.409	29.989	32.32	25.301
12.987	6.6709	26.343	43.784	24.065	15.867	22.9	29.956	30.404	29.988	32.319	25.3
12.982	6.6693	26.335	43.773	24.054	15.865	22.889	29.944	30.39	29.979	32.309	25.292
12.981	6.6663	26.336	43.769	24.054	15.865	22.878	29.934	30.379	29.975	32.296	25.287
12.98	6.666	26.331	43.759	24.044	15.864	22.869	29.93	30.375	29.965	32.294	25.282
12.977	6.6661	26.329	43.748	24.039	15.863	22.861	29.925	30.371	29.959	32.292	25.281
12.977	6.6641	26.327	43.741	24.034	15.862	22.851	29.921	30.367	29.954	32.288	25.276
12.975	6.6633	26.315	43.73	24.028	15.858	22.832	29.914	30.352	29.94	32.278	25.263
12.967	6.6609	26.307	43.722	24.017	15.856	22.807	29.901	30.337	29.928	32.268	25.253
12.963	6.6584	26.3	43.711	24.004	15.855	22.794	29.885	30.321	29.917	32.25	25.244
12.955	6.6547	26.291	43.7	23.993	15.853	22.777	29.872	30.302	29.906	32.235	25.237
12.955	6.6537	26.288	43.693	23.991	15.852	22.77	29.864	30.296	29.898	32.231	25.233
12.953	6.6535	26.284	43.684	23.981	15.852	22.76	29.852	30.289	29.891	32.222	25.223
12.95	6.6501	26.275	43.675	23.971	15.849	22.745	29.843	30.282	29.882	32.214	25.217
12.946	6.6485	26.267	43.663	23.96	15.848	22.733	29.835	30.277	29.876	32.209	25.21
12.943	6.649	26.261	43.653	23.946	15.847	22.72	29.826	30.265	29.867	32.199	25.2
12.94	6.6488	26.261	43.648	23.942	15.846	22.707	29.816	30.252	29.858	32.194	25.187
12.936	6.6442	26.251	43.636	23.934	15.844	22.695	29.804	30.243	29.846	32.184	25.182
12.931	6.6418	26.249	43.634	23.925	15.844	22.685	29.798	30.239	29.837	32.179	25.174
12.929	6.6377	26.24	43.623	23.917	15.843	22.681	29.787	30.228	29.832	32.173	25.172
12.927	6.6351	26.234	43.618	23.913	15.842	22.676	29.781	30.217	29.828	32.168	25.169
12.927	6.6351	26.234	43.616	23.908	15.842	22.672	29.777	30.212	29.824	32.164	25.165
12.925	6.6349	26.232	43.613	23.908	15.841	22.669	29.768	30.203	29.814	32.158	25.162
12.924	6.6335	26.23	43.608	23.906	15.841	22.665	29.766	30.196	29.811	32.155	25.158
12.922	6.6323	26.228	43.599	23.9	15.84	22.652	29.753	30.184	29.801	32.148	25.152
12.918	6.632	26.226	43.593	23.889	15.839	22.643	29.749	30.18	29.794	32.145	25.148
12.915	6.6319	26.22	43.585	23.883	15.837	22.632	29.744	30.173	29.789	32.14	25.145
12.91	6.6325	26.215	43.572	23.878	15.835	22.62	29.729	30.156	29.778	32.127	25.135
12.902	6.6318	26.206	43.562	23.876	15.834	22.614	29.716	30.138	29.767	32.113	25.127
12.898	6.6319	26.198	43.553	23.869	15.832	22.608	29.709	30.132	29.761	32.109	25.12
12.897	6.6326	26.197	43.55	23.868	15.832	22.597	29.705	30.125	29.76	32.108	25.115
12.896	6.6334	26.192	43.542	23.867	15.831	22.591	29.702	30.119	29.753	32.101	25.111
12.896	6.6337	26.192	43.536	23.865	15.831	22.588	29.69	30.107	29.746	32.091	25.106
12.893	6.632	26.185	43.527	23.858	15.828	22.575	29.678	30.095	29.739	32.083	25.101
12.89	6.6319	26.178	43.52	23.853	15.827	22.567	29.667	30.08	29.727	32.071	25.092
12.887	6.6315	26.173	43.514	23.849	15.827	22.558	29.661	30.074	29.721	32.062	25.087
12.886	6.63	26.167	43.509	23.838	15.826	22.549	29.648	30.062	29.717	32.052	25.081
12.885	6.6297	26.165	43.507	23.835	15.824	22.538	29.642	30.06	29.709	32.05	25.074
12.883	6.6302	26.162	43.498	23.83	15.823	22.529	29.638	30.057	29.705	32.044	25.068
12.879	6.629	26.158	43.488	23.827	15.822	22.518	29.626	30.045	29.7	32.035	25.058
12.876	6.6259	26.153	43.473	23.822	15.819	22.506	29.618	30.04	29.69	32.03	25.049
12.874	6.6255	26.147	43.466	23.817	15.819	22.5	29.614	30.034	29.683	32.027	25.049
12.873	6.6257	26.142	43.462	23.813	15.818	22.495	29.613	30.032	29.681	32.023	25.046
12.872	6.6264	26.135	43.451	23.811	15.817	22.488	29.61	30.025	29.675	32.018	25.04
12.871	6.6264	26.134	43.446	23.811	15.816	22.481	29.606	30.021	29.672	32.015	25.036
12.87	6.6262	26.13	43.439	23.804	15.814	22.478	29.602	30.016	29.664	32.012	25.03
12.87	6.6246	26.13	43.436	23.803	15.815	22.472	29.598	30.013	29.66	32.012	25.025
12.871	6.6244	26.131	43.436	23.801	15.814	22.463	29.589	30.007	29.653	32.008	25.014
12.87	6.6231	26.126	43.433	23.8	15.814	22.461	29.587	30.003	29.648	32.007	25.011
12.87	6.6231	26.125	43.431	23.795	15.814	22.453	29.582	29.999	29.64	32.004	24.999
12.87	6.6226	26.121	43.427	23.794	15.814	22.453	29.579	29.998	29.639	32.004	24.993
12.871	6.6234	26.121	43.427	23.796	15.815	22.456	29.576	29.996	29.64	32.006	24.994
12.872	6.6246	26.121	43.427	23.799	15.815	22.459	29.578	29.996	29.64	32.008	24.993
12.873	6.6257	26.122	43.427	23.802	15.815	22.462	29.579	29.997	29.64	32.01	24.994
12.874	6.6268	26.123	43.427	23.806	15.816	22.465	29.581	29.998	29.64	32.01	24.995
12.875	6.6277	26.124	43.427	23.807	15.816	22.466	29.583	29.998	29.641	32.01	24.996
12.875	6.6286	26.125	43.426	23.806	15.816	22.469	29.582	29.995	29.642	32.008	24.997
12.875	6.6295	26.125	43.426	23.809	15.816	22.472	29.585	29.995	29.644	32.008	24.997
12.876	6.6304	26.126	43.426	23.811	15.817	22.474	29.589	29.996	29.646	32.009	24.996
12.877	6.6315	26.126	43.426	23.813	15.817	22.476	29.591	29.996	29.646	32.008	24.994
12.877	6.6323	26.127	43.425	23.814	15.817	22.479	29.59	29.99	29.647	32.006	24.992
12.878	6.6333	26.126	43.425	23.812	15.818	22.48	29.591	29.99	29.647	32.005	24.992
12.879	6.6344	26.127	43.425	23.814	15.818	22.484	29.594	29.991	29.648	32.007	24.992
12.881	6.6356	26.129	43.425	23.817	15.818	22.485	29.598	29.995	29.649	32.01	24.995
12.882	6.6369	26.13	43.425	23.82	15.819	22.488	29.604	29.999	29.651	32.013	24.996
12.884	6.6382	26.131	43.424	23.819	15.819	22.489	29.608	30.002	29.652	32.016	24.996
12.885	6.6396	26.133	43.424	23.82	15.82	22.489	29.61	30.004	29.653	32.017	24.996
12.886	6.6409	26.134	43.424	23.822	15.82	22.492	29.614	30.007	29.655	32.021	24.997
12.888	6.6424	26.136	43.424	23.824	15.821	22.493	29.616	30.009	29.656	32.023	24.999
12.89	6.6438	26.139	43.424	23.828	15.821	22.496	29.619	30.012	29.658	32.026	25
12.891	6.6448	26.14	43.423	23.832	15.821	22.496	29.621	30.014	29.656	32.025	25
12.892	6.6456	26.141	43.423	23.834	15.822	22.491	29.621	30.013	29.652	32.024	24.997
12.893	6.6467	26.142	43.422	23.834	15.822	22.487	29.62	30.011	29.649	32.024	24.994
12.894	6.6479	26.143	43.421	23.836	15.822	22.484	29.623	30.011	29.649	32.026	24.994
12.895	6.6489	26.144	43.42	23.834	15.823	22.478	29.626	30.012	29.648	32.026	24.993
12.897	6.6502	26.145	43.42	23.837	15.823	22.48	29.629	30.014	29.649	32.028	24.995
12.898	6.6516	26.142	43.419	23.839	15.823	22.48	29.629	30.014	29.649	32.029	24.995
12.899	6.6524	26.143	43.418	23.841	15.824	22.482	29.63	30.015	29.65	32.027	24.995
12.9	6.6534	26.144	43.416	23.842	15.824	22.482	29.629	30.012	29.65	32.025	24.993
12.9	6.6543	26.145	43.416	23.844	15.824	22.482	29.63	30.011	29.651	32.026	24.994
12.901	6.6555	26.146	43.416	23.846	15.825	22.485	29.632	30.013	29.652	32.026	24.995
12.902	6.6568	26.148	43.416	23.849	15.825	22.489	29.634	30.016	29.653	32.027	24.995
12.904	6.6579	26.149	43.415	23.849	15.825	22.488	29.636	30.016	29.65	32.029	24.991
12.905	6.6592	26.151	43.415	23.85	15.826	22.486	29.637	30.02	29.65	32.031	24.992
12.907	6.6602	26.152	43.415	23.853	15.826	22.489	29.637	30.02	29.649	32.033	24.99
12.909	6.6616	26.155	43.414	23.854	15.827	22.488	29.639	30.022	29.65	32.034	24.992
12.911	6.6633	26.157	43.414	23.856	15.827	22.491	29.641	30.024	29.65	32.034	24.989
12.913	6.6647	26.159	43.414	23.859	15.828	22.491	29.644	30.024	29.651	32.034	24.987
12.914	6.6658	26.159	43.413	23.856	15.828	22.494	29.648	30.026	29.651	32.037	24.987
12.914	6.667	26.16	43.413	23.849	15.828	22.486	29.651	30.026	29.652	32.038	24.988
12.915	6.668	26.154	43.409	23.854	15.827	22.488	29.654	30.027	29.651	32.041	24.989
12.915	6.6689	26.153	43.408	23.856	15.827	22.49	29.657	30.029	29.653	32.042	24.991
12.915	6.669	26.148	43.403	23.856	15.828	22.489	29.656	30.027	29.651	32.038	24.991
12.916	6.6701	26.15	43.396	23.857	15.828	22.487	29.649	30.022	29.648	32.032	24.991
12.915	6.6678	26.143	43.39	23.854	15.827	22.482	29.645	30.021	29.644	32.028	24.988
12.916	6.6685	26.136	43.383	23.85	15.827	22.477	29.635	30.015	29.637	32.021	24.983
12.915	6.6694	26.134	43.379	23.845	15.826	22.47	29.627	30.009	29.63	32.014	24.98
12.915	6.6703	26.132	43.374	23.844	15.826	22.464	29.622	30.004	29.629	32.009	24.978
12.916	6.6704	26.133	43.37	23.842	15.825	22.457	29.618	30.001	29.625	32.005	24.971
12.914	6.6703	26.12	43.36	23.828	15.823	22.453	29.606	29.987	29.619	31.995	24.968
12.915	6.671	26.121	43.352	23.823	15.823	22.449	29.6	29.982	29.613	31.99	24.966
12.914	6.671	26.12	43.352	23.822	15.823	22.442	29.599	29.98	29.609	31.988	24.965
12.912	6.6701	26.115	43.35	23.819	15.822	22.426	29.594	29.978	29.605	31.983	24.958
12.911	6.6709	26.117	43.35	23.815	15.822	22.424	29.588	29.971	29.605	31.976	24.957
12.912	6.6704	26.107	43.341	23.808	15.822	22.416	29.577	29.961	29.597	31.962	24.953
12.912	6.6704	26.107	43.334	23.804	15.822	22.41	29.567	29.957	29.591	31.958	24.947
12.909	6.6683	26.102	43.327	23.801	15.821	22.401	29.561	29.95	29.587	31.951	24.942
12.908	6.6682	26.101	43.325	23.786	15.821	22.392	29.555	29.941	29.581	31.943	24.937
12.907	6.6689	26.097	43.32	23.781	15.821	22.386	29.549	29.936	29.571	31.938	24.934
12.903	6.6695	26.091	43.313	23.772	15.82	22.373	29.541	29.925	29.554	31.924	24.927
12.902	6.6694	26.088	43.308	23.764	15.819	22.358	29.537	29.92	29.553	31.918	24.925
12.899	6.6702	26.086	43.305	23.756	15.817	22.352	29.529	29.908	29.546	31.908	24.917
12.898	6.6698	26.08	43.298	23.743	15.817	22.343	29.516	29.891	29.534	31.898	24.91
12.896	6.6688	26.076	43.292	23.737	15.814	22.333	29.512	29.881	29.524	31.893	24.904
12.894	6.6675	26.074	43.288	23.735	15.814	22.33	29.492	29.867	29.519	31.878	24.899
12.892	6.666	26.071	43.283	23.73	15.812	22.325	29.483	29.862	29.511	31.873	24.893
12.892	6.6642	26.066	43.271	23.725	15.811	22.318	29.481	29.859	29.507	31.868	24.89
12.89	6.6638	26.064	43.264	23.714	15.81	22.31	29.476	29.855	29.501	31.866	24.882
12.89	6.6631	26.064	43.257	23.704	15.81	22.29	29.471	29.851	29.498	31.86	24.876
12.886	6.662	26.056	43.248	23.702	15.809	22.285	29.463	29.839	29.488	31.846	24.874
12.884	6.6619	26.05	43.241	23.697	15.808	22.279	29.458	29.834	29.482	31.841	24.868
12.883	6.6625	26.048	43.236	23.694	15.805	22.273	29.454	29.826	29.479	31.838	24.866
12.881	6.6622	26.042	43.231	23.685	15.805	22.26	29.45	29.815	29.471	31.83	24.861
12.882	6.6625	26.04	43.226	23.683	15.804	22.255	29.448	29.812	29.467	31.826	24.856
12.877	6.6591	26.031	43.22	23.675	15.803	22.247	29.438	29.8	29.455	31.816	24.848
12.875	6.6573	26.027	43.218	23.67	15.802	22.24	29.428	29.786	29.438	31.804	24.839
12.875	6.6567	26.028	43.214	23.66	15.801	22.22	29.425	29.783	29.438	31.798	24.833
12.869	6.6553	26.023	43.205	23.655	15.8	22.206	29.413	29.77	29.432	31.787	24.827
12.864	6.6545	26.015	43.192	23.648	15.799	22.203	29.402	29.757	29.427	31.78	24.821
12.863	6.6526	26.011	43.187	23.646	15.799	22.199	29.397	29.753	29.42	31.774	24.818
12.861	6.652	26.008	43.181	23.636	15.798	22.185	29.394	29.749	29.413	31.767	24.808
12.861	6.653	26.005	43.174	23.632	15.798	22.171	29.388	29.743	29.406	31.76	24.803
12.856	6.652	25.997	43.168	23.629	15.795	22.152	29.381	29.736	29.399	31.754	24.798
12.852	6.652	25.988	43.156	23.625	15.794	22.15	29.376	29.728	29.391	31.747	24.798
12.85	6.6525	25.987	43.148	23.622	15.793	22.148	29.375	29.722	29.387	31.741	24.793
12.847	6.6531	25.982	43.141	23.609	15.791	22.138	29.361	29.71	29.379	31.731	24.784
12.846	6.6529	25.974	43.133	23.603	15.79	22.133	29.353	29.694	29.37	31.722	24.775
12.845	6.6523	25.97	43.131	23.599	15.789	22.129	29.344	29.682	29.359	31.71	24.764
12.839	6.651	25.958	43.116	23.593	15.788	22.115	29.331	29.666	29.344	31.694	24.752
12.837	6.6499	25.954	43.107	23.588	15.787	22.106	29.32	29.656	29.338	31.683	24.743
12.837	6.6495	25.95	43.1	23.58	15.785	22.093	29.311	29.646	29.331	31.675	24.735
12.835	6.6468	25.944	43.089	23.574	15.782	22.085	29.295	29.632	29.319	31.661	24.728
12.832	6.6466	25.94	43.082	23.563	15.78	22.079	29.289	29.625	29.313	31.652	24.723
12.827	6.6444	25.93	43.075	23.556	15.777	22.069	29.272	29.613	29.3	31.641	24.715
12.824	6.6364	25.923	43.065	23.545	15.776	22.055	29.259	29.601	29.29	31.63	24.707
12.823	6.6325	25.921	43.062	23.536	15.775	22.044	29.255	29.597	29.286	31.622	24.7
12.821	6.6302	25.917	43.052	23.53	15.774	22.037	29.25	29.589	29.275	31.616	24.695
12.815	6.6256	25.908	43.04	23.519	15.771	22.024	29.243	29.583	29.266	31.61	24.689
12.811	6.6231	25.9	43.027	23.504	15.769	21.999	29.228	29.564	29.256	31.595	24.68
12.809	6.6195	25.896	43.02	23.494	15.766	21.986	29.215	29.552	29.249	31.583	24.675
12.806	6.6164	25.887	43.015	23.491	15.766	21.982	29.2	29.536	29.233	31.574	24.668
12.804	6.6142	25.884	43.004	23.489	15.764	21.976	29.194	29.528	29.225	31.562	24.663
12.801	6.6135	25.879	42.998	23.483	15.763	21.971	29.185	29.521	29.218	31.555	24.656
12.798	6.6115	25.87	42.988	23.47	15.761	21.958	29.168	29.509	29.199	31.545	24.646
12.79	6.6057	25.859	42.978	23.459	15.756	21.94	29.158	29.492	29.189	31.53	24.637
12.787	6.6019	25.852	42.968	23.453	15.754	21.927	29.153	29.484	29.178	31.521	24.627
12.785	6.6015	25.847	42.958	23.452	15.754	21.925	29.142	29.473	29.171	31.509	24.623
12.782	6.5983	25.84	42.949	23.443	15.752	21.917	29.138	29.462	29.165	31.503	24.617
12.778	6.5972	25.836	42.942	23.439	15.752	21.916	29.136	29.458	29.161	31.5	24.613
12.777	6.5975	25.837	42.937	23.441	15.751	21.915	29.136	29.452	29.157	31.496	24.611
12.773	6.5977	25.829	42.927	23.435	15.748	21.905	29.129	29.442	29.146	31.489	24.604
12.771	6.5947	25.82	42.915	23.426	15.745	21.889	29.116	29.426	29.139	31.482	24.599
12.77	6.5946	25.81	42.903	23.422	15.743	21.878	29.104	29.413	29.13	31.474	24.591
12.77	6.5943	25.806	42.898	23.42	15.742	21.866	29.1	29.409	29.124	31.468	24.583
12.767	6.5893	25.797	42.888	23.409	15.739	21.849	29.082	29.39	29.107	31.453	24.572
12.765	6.5867	25.789	42.876	23.406	15.737	21.836	29.069	29.378	29.096	31.445	24.566
12.761	6.5849	25.785	42.866	23.397	15.736	21.825	29.052	29.366	29.087	31.437	24.558
12.76	6.5833	25.779	42.861	23.393	15.734	21.818	29.043	29.359	29.077	31.429	24.552
12.759	6.581	25.771	42.857	23.382	15.734	21.805	29.035	29.343	29.072	31.423	24.546
12.756	6.5809	25.766	42.849	23.38	15.733	21.797	29.032	29.338	29.067	31.418	24.541
12.753	6.5802	25.76	42.84	23.376	15.73	21.795	29.021	29.325	29.062	31.406	24.538
12.752	6.5807	25.76	42.83	23.365	15.729	21.781	29.01	29.317	29.049	31.398	24.528
12.752	6.5785	25.756	42.822	23.358	15.728	21.771	29.004	29.31	29.04	31.39	24.524
12.75	6.5742	25.75	42.813	23.348	15.725	21.755	28.993	29.298	29.034	31.38	24.518
12.746	6.5723	25.745	42.808	23.339	15.724	21.743	28.988	29.293	29.027	31.375	24.51
12.743	6.5676	25.739	42.802	23.328	15.721	21.73	28.972	29.275	29.013	31.36	24.502
12.742	6.5672	25.734	42.791	23.321	15.719	21.717	28.968	29.271	29.007	31.355	24.497
12.739	6.5674	25.726	42.786	23.315	15.717	21.712	28.957	29.268	28.999	31.347	24.494
12.737	6.5683	25.72	42.779	23.311	15.716	21.704	28.949	29.26	28.997	31.342	24.489
12.735	6.5666	25.716	42.773	23.302	15.714	21.69	28.941	29.252	28.989	31.338	24.481
12.733	6.5634	25.71	42.762	23.291	15.712	21.685	28.937	29.244	28.978	31.335	24.474
12.73	6.5614	25.702	42.75	23.284	15.711	21.676	28.928	29.238	28.97	31.331	24.467
12.728	6.5599	25.699	42.739	23.276	15.709	21.67	28.919	29.23	28.966	31.327	24.46
12.726	6.5564	25.697	42.73	23.274	15.708	21.669	28.913	29.221	28.96	31.323	24.457
12.723	6.5541	25.692	42.721	23.26	15.706	21.657	28.905	29.207	28.949	31.314	24.448
12.722	6.5548	25.684	42.714	23.262	15.705	21.658	28.898	29.191	28.945	31.31	24.449
12.723	6.5556	25.685	42.709	23.261	15.706	21.657	28.896	29.189	28.942	31.31	24.449
12.724	6.5568	25.686	42.707	23.264	15.706	21.66	28.899	29.19	28.942	31.312	24.451
12.725	6.5576	25.685	42.7	23.26	15.705	21.648	28.893	29.184	28.936	31.308	24.441
12.724	6.5584	25.684	42.694	23.262	15.705	21.645	28.89	29.18	28.934	31.304	24.439
12.724	6.5566	25.682	42.689	23.259	15.704	21.638	28.881	29.17	28.931	31.296	24.433
12.722	6.5549	25.675	42.681	23.253	15.7	21.628	28.864	29.155	28.92	31.285	24.424
12.72	6.5521	25.67	42.674	23.249	15.698	21.617	28.851	29.142	28.901	31.274	24.416
12.715	6.5513	25.66	42.662	23.248	15.697	21.617	28.84	29.125	28.892	31.262	24.411
12.714	6.5502	25.655	42.654	23.242	15.695	21.609	28.835	29.113	28.882	31.253	24.403
12.712	6.5485	25.649	42.646	23.229	15.693	21.597	28.832	29.109	28.876	31.249	24.401
12.712	6.5474	25.646	42.642	23.223	15.692	21.594	28.832	29.106	28.87	31.246	24.399
12.71	6.5471	25.639	42.633	23.22	15.691	21.585	28.827	29.104	28.862	31.245	24.395
12.706	6.5458	25.638	42.626	23.215	15.689	21.575	28.823	29.101	28.858	31.244	24.391
12.704	6.5451	25.632	42.618	23.211	15.686	21.568	28.814	29.088	28.85	31.234	24.384
12.7	6.5449	25.618	42.608	23.196	15.685	21.556	28.794	29.071	28.839	31.218	24.376
12.699	6.544	25.611	42.596	23.191	15.684	21.545	28.779	29.059	28.828	31.205	24.372
12.697	6.5428	25.608	42.592	23.181	15.682	21.536	28.772	29.052	28.82	31.198	24.368
12.694	6.5424	25.599	42.581	23.175	15.681	21.526	28.76	29.038	28.814	31.186	24.36
12.69	6.5399	25.593	42.569	23.166	15.68	21.518	28.748	29.026	28.804	31.177	24.35
12.687	6.5361	25.589	42.563	23.16	15.678	21.501	28.739	29.018	28.795	31.17	24.345
12.686	6.5344	25.583	42.554	23.157	15.677	21.493	28.736	29.012	28.787	31.166	24.341
12.679	6.5293	25.58	42.543	23.147	15.675	21.479	28.725	29.003	28.779	31.158	24.335
12.678	6.5293	25.574	42.543	23.145	15.674	21.476	28.718	28.999	28.775	31.155	24.333
12.673	6.5281	25.567	42.538	23.136	15.673	21.458	28.707	28.988	28.761	31.146	24.323
12.67	6.5272	25.563	42.532	23.13	15.672	21.446	28.697	28.98	28.753	31.141	24.317
12.665	6.5233	25.557	42.518	23.117	15.67	21.431	28.689	28.97	28.744	31.134	24.311
12.661	6.5223	25.547	42.509	23.112	15.667	21.422	28.677	28.956	28.738	31.125	24.307
12.659	6.5205	25.544	42.503	23.104	15.665	21.418	28.672	28.949	28.734	31.121	24.301
12.657	6.5174	25.539	42.495	23.099	15.664	21.409	28.67	28.943	28.73	31.116	24.298
12.656	6.516	25.535	42.49	23.097	15.664	21.404	28.668	28.942	28.719	31.115	24.293
12.654	6.5159	25.535	42.486	23.092	15.663	21.4	28.664	28.939	28.717	31.112	24.29
12.653	6.5169	25.533	42.481	23.092	15.663	21.4	28.66	28.934	28.71	31.108	24.287
12.649	6.5158	25.523	42.47	23.083	15.661	21.393	28.648	28.922	28.701	31.1	24.279
12.647	6.514	25.511	42.457	23.08	15.66	21.386	28.639	28.909	28.692	31.091	24.276
12.647	6.5132	25.509	42.45	23.075	15.658	21.378	28.63	28.905	28.688	31.092	24.27
12.645	6.5132	25.505	42.442	23.068	15.657	21.365	28.625	28.904	28.678	31.086	24.262
12.643	6.5098	25.499	42.431	23.064	15.655	21.353	28.61	28.889	28.665	31.075	24.251
12.639	6.5057	25.493	42.428	23.057	15.653	21.343	28.593	28.868	28.655	31.061	24.247
12.636	6.5053	25.49	42.418	23.05	15.652	21.334	28.578	28.858	28.644	31.048	24.239
12.633	6.505	25.486	42.412	23.045	15.651	21.325	28.575	28.851	28.635	31.041	24.237
12.63	6.5024	25.475	42.398	23.033	15.647	21.317	28.564	28.839	28.626	31.032	24.231
12.625	6.503	25.47	42.39	23.027	15.644	21.303	28.554	28.825	28.62	31.019	24.224
12.622	6.4992	25.463	42.38	23.015	15.64	21.287	28.543	28.812	28.612	31.009	24.214
12.622	6.4974	25.457	42.37	23.002	15.637	21.274	28.525	28.796	28.597	30.998	24.203
12.619	6.4962	25.448	42.362	22.997	15.636	21.264	28.509	28.783	28.583	30.987	24.197
12.617	6.4949	25.443	42.351	22.994	15.632	21.26	28.506	28.78	28.577	30.983	24.191
12.615	6.4949	25.442	42.342	22.994	15.63	21.253	28.501	28.775	28.573	30.98	24.188
12.611	6.4929	25.436	42.334	22.994	15.629	21.253	28.498	28.767	28.568	30.977	24.182
12.61	6.4923	25.432	42.33	22.99	15.628	21.249	28.496	28.761	28.564	30.974	24.182
12.607	6.4918	25.428	42.323	22.985	15.627	21.241	28.489	28.752	28.555	30.969	24.173
12.603	6.4908	25.416	42.312	22.984	15.626	21.24	28.478	28.747	28.545	30.968	24.169
12.6	6.4894	25.412	42.305	22.985	15.624	21.235	28.472	28.743	28.535	30.963	24.163
12.599	6.4895	25.411	42.301	22.982	15.623	21.232	28.468	28.74	28.53	30.961	24.16
12.598	6.489	25.41	42.298	22.978	15.622	21.226	28.466	28.732	28.523	30.954	24.154
12.593	6.4867	25.404	42.29	22.963	15.62	21.211	28.451	28.722	28.51	30.943	24.142
12.587	6.4857	25.395	42.281	22.954	15.616	21.191	28.432	28.704	28.498	30.929	24.13
12.583	6.4833	25.385	42.269	22.939	15.613	21.175	28.425	28.695	28.488	30.924	24.118
12.581	6.4803	25.378	42.262	22.934	15.611	21.169	28.416	28.688	28.476	30.912	24.109
12.581	6.4783	25.373	42.254	22.926	15.609	21.158	28.411	28.676	28.466	30.905	24.103
12.578	6.4765	25.371	42.244	22.918	15.607	21.146	28.404	28.673	28.459	30.9	24.094
12.574	6.475	25.363	42.231	22.915	15.605	21.132	28.388	28.657	28.445	30.89	24.084
12.574	6.475	25.357	42.227	22.908	15.604	21.118	28.378	28.65	28.436	30.882	24.076
12.573	6.474	25.352	42.221	22.904	15.603	21.109	28.371	28.642	28.433	30.874	24.069
12.57	6.4711	25.346	42.209	22.895	15.601	21.099	28.362	28.636	28.425	30.871	24.062
12.568	6.4717	25.341	42.2	22.894	15.599	21.098	28.358	28.633	28.415	30.868	24.059
12.567	6.471	25.339	42.196	22.892	15.599	21.095	28.355	28.63	28.411	30.866	24.055
12.565	6.4716	25.333	42.189	22.888	15.599	21.084	28.352	28.628	28.403	30.865	24.047
12.563	6.4695	25.33	42.183	22.878	15.598	21.071	28.349	28.621	28.398	30.86	24.04
12.56	6.469	25.325	42.179	22.875	15.597	21.063	28.341	28.615	28.389	30.857	24.033
12.56	6.4692	25.321	42.171	22.873	15.594	21.059	28.337	28.609	28.384	30.856	24.029
12.557	6.4674	25.319	42.163	22.868	15.593	21.054	28.332	28.602	28.374	30.852	24.024
12.554	6.464	25.313	42.154	22.867	15.59	21.044	28.328	28.596	28.368	30.849	24.018
12.554	6.4641	25.31	42.149	22.865	15.589	21.041	28.325	28.589	28.363	30.847	24.015
12.55	6.4646	25.303	42.144	22.862	15.59	21.036	28.32	28.581	28.354	30.843	24.008
12.548	6.4644	25.291	42.134	22.859	15.589	21.03	28.315	28.576	28.348	30.842	24.001
12.547	6.4644	25.289	42.128	22.855	15.588	21.022	28.312	28.57	28.336	30.839	23.989
12.545	6.4636	25.281	42.114	22.846	15.586	21.014	28.305	28.563	28.327	30.834	23.982
12.544	6.4641	25.268	42.104	22.841	15.585	21.01	28.302	28.554	28.32	30.83	23.977
12.543	6.4641	25.263	42.094	22.836	15.584	21.002	28.292	28.547	28.313	30.825	23.971
12.544	6.4648	25.262	42.094	22.835	15.584	20.991	28.283	28.54	28.304	30.817	23.964
12.543	6.465	25.261	42.085	22.835	15.583	20.987	28.274	28.53	28.297	30.808	23.959
12.542	6.4637	25.255	42.08	22.83	15.583	20.975	28.262	28.52	28.286	30.798	23.951
12.541	6.4617	25.251	42.072	22.826	15.58	20.973	28.258	28.515	28.282	30.792	23.947
12.537	6.4617	25.245	42.061	22.818	15.579	20.971	28.239	28.504	28.271	30.78	23.94
12.535	6.4609	25.242	42.055	22.815	15.578	20.964	28.239	28.502	28.265	30.779	23.937
12.533	6.4569	25.235	42.048	22.807	15.576	20.955	28.232	28.492	28.255	30.77	23.931
12.527	6.4565	25.231	42.038	22.8	15.575	20.942	28.219	28.479	28.243	30.756	23.923
12.524	6.4548	25.228	42.03	22.793	15.572	20.932	28.212	28.468	28.235	30.748	23.914
12.521	6.4546	25.224	42.024	22.789	15.572	20.926	28.202	28.461	28.224	30.74	23.906
12.518	6.452	25.221	42.022	22.783	15.569	20.92	28.19	28.453	28.211	30.729	23.902
12.515	6.4487	25.214	42.013	22.784	15.568	20.92	28.186	28.448	28.199	30.728	23.891
12.514	6.4478	25.214	42.007	22.782	15.568	20.912	28.183	28.444	28.193	30.725	23.888
12.513	6.4468	25.209	41.999	22.77	15.564	20.901	28.174	28.437	28.183	30.721	23.876
12.51	6.4474	25.2	41.99	22.763	15.563	20.894	28.16	28.419	28.174	30.708	23.869
12.506	6.4458	25.196	41.983	22.752	15.562	20.88	28.15	28.409	28.165	30.697	23.859
12.504	6.4453	25.188	41.974	22.748	15.56	20.873	28.142	28.398	28.157	30.691	23.852
12.501	6.4448	25.185	41.967	22.736	15.559	20.853	28.127	28.384	28.15	30.68	23.842
12.498	6.4443	25.182	41.962	22.732	15.559	20.844	28.118	28.375	28.145	30.672	23.837
12.497	6.4437	25.18	41.954	22.726	15.558	20.838	28.107	28.367	28.133	30.659	23.833
12.497	6.4407	25.177	41.944	22.718	15.556	20.825	28.103	28.364	28.124	30.656	23.827
12.493	6.4393	25.171	41.934	22.713	15.554	20.815	28.09	28.352	28.118	30.646	23.821
12.489	6.4356	25.166	41.929	22.704	15.553	20.797	28.084	28.34	28.108	30.637	23.814
12.486	6.4332	25.159	41.917	22.702	15.55	20.79	28.073	28.326	28.096	30.627	23.807
12.483	6.4286	25.156	41.913	22.694	15.55	20.776	28.067	28.311	28.086	30.619	23.803
12.481	6.4274	25.151	41.907	22.693	15.548	20.77	28.064	28.31	28.082	30.618	23.801
12.477	6.4263	25.142	41.896	22.687	15.547	20.764	28.058	28.302	28.074	30.613	23.796
12.476	6.4247	25.137	41.891	22.687	15.547	20.763	28.051	28.295	28.069	30.61	23.791
12.475	6.4225	25.132	41.882	22.683	15.544	20.755	28.045	28.287	28.063	30.605	23.783
12.467	6.4194	25.123	41.869	22.671	15.541	20.74	28.038	28.276	28.047	30.597	23.767
12.464	6.4192	25.117	41.864	22.665	15.541	20.732	28.027	28.272	28.039	30.588	23.753
12.46	6.4141	25.111	41.851	22.66	15.538	20.719	28.018	28.259	28.029	30.581	23.745
12.459	6.4122	25.104	41.839	22.65	15.536	20.714	28.013	28.251	28.02	30.577	23.741
12.454	6.4104	25.098	41.837	22.649	15.536	20.711	28.007	28.242	28.016	30.566	23.737
12.452	6.4089	25.094	41.831	22.648	15.535	20.708	28.007	28.242	28.009	30.567	23.734
12.452	6.4089	25.093	41.824	22.644	15.535	20.703	28.001	28.241	28.004	30.567	23.732
12.45	6.4062	25.089	41.817	22.639	15.534	20.7	27.995	28.235	27.991	30.563	23.728
12.447	6.407	25.089	41.813	22.636	15.533	20.694	27.994	28.233	27.987	30.559	23.724
12.447	6.4077	25.086	41.812	22.636	15.533	20.693	27.99	28.224	27.982	30.556	23.713
12.447	6.4085	25.087	41.812	22.635	15.533	20.687	27.984	28.214	27.98	30.551	23.706
12.447	6.4089	25.087	41.81	22.634	15.533	20.685	27.983	28.215	27.977	30.552	23.705
12.446	6.4098	25.082	41.805	22.63	15.533	20.681	27.981	28.21	27.974	30.549	23.698
12.446	6.4105	25.08	41.799	22.631	15.532	20.678	27.977	28.203	27.97	30.546	23.695
12.445	6.4111	25.08	41.796	22.633	15.532	20.672	27.977	28.203	27.968	30.546	23.694
12.446	6.4119	25.079	41.794	22.634	15.532	20.674	27.978	28.199	27.968	30.546	23.696
12.446	6.4126	25.078	41.79	22.637	15.532	20.675	27.981	28.201	27.968	30.548	23.698
12.446	6.4128	25.08	41.789	22.639	15.532	20.672	27.982	28.202	27.97	30.548	23.699
12.446	6.413	25.077	41.778	22.637	15.53	20.67	27.975	28.194	27.96	30.543	23.695
12.445	6.4129	25.073	41.772	22.636	15.53	20.667	27.962	28.185	27.953	30.534	23.691
12.442	6.4118	25.065	41.762	22.628	15.529	20.659	27.954	28.17	27.941	30.526	23.687
12.441	6.4108	25.063	41.757	22.622	15.528	20.65	27.942	28.163	27.933	30.521	23.682
12.437	6.409	25.059	41.752	22.618	15.527	20.638	27.93	28.147	27.918	30.506	23.674
12.436	6.4078	25.057	41.742	22.617	15.523	20.632	27.931	28.145	27.913	30.501	23.67
12.437	6.4062	25.056	41.738	22.612	15.523	20.629	27.931	28.14	27.908	30.5	23.669
12.436	6.4049	25.054	41.735	22.599	15.522	20.618	27.926	28.132	27.901	30.495	23.66
12.434	6.4055	25.05	41.723	22.589	15.52	20.606	27.907	28.118	27.894	30.482	23.651
12.428	6.402	25.04	41.713	22.583	15.519	20.594	27.904	28.111	27.886	30.475	23.646
12.425	6.397	25.035	41.702	22.578	15.516	20.583	27.898	28.107	27.88	30.469	23.641
12.422	6.3963	25.032	41.696	22.569	15.516	20.579	27.892	28.1	27.874	30.463	23.638
12.423	6.3971	25.032	41.696	22.569	15.516	20.578	27.891	28.098	27.868	30.46	23.635
12.421	6.3944	25.026	41.687	22.566	15.513	20.576	27.883	28.089	27.855	30.455	23.632
12.417	6.3941	25.025	41.681	22.564	15.512	20.574	27.877	28.081	27.853	30.45	23.627
12.414	6.393	25.021	41.676	22.562	15.509	20.571	27.877	28.081	27.848	30.449	23.625
12.414	6.3927	25.019	41.67	22.561	15.509	20.567	27.876	28.08	27.842	30.449	23.624
12.413	6.3922	25.019	41.666	22.561	15.507	20.564	27.872	28.076	27.838	30.448	23.62
12.413	6.3905	25.017	41.658	22.551	15.505	20.555	27.865	28.072	27.835	30.444	23.613
12.41	6.3889	25.007	41.65	22.546	15.504	20.549	27.854	28.064	27.826	30.437	23.606
12.407	6.3867	24.998	41.647	22.536	15.501	20.534	27.842	28.051	27.814	30.427	23.591
12.406	6.3853	24.996	41.643	22.535	15.5	20.531	27.834	28.047	27.807	30.422	23.586
12.404	6.3815	24.989	41.636	22.521	15.497	20.515	27.823	28.038	27.794	30.413	23.579
12.403	6.3797	24.986	41.63	22.518	15.496	20.507	27.815	28.034	27.786	30.407	23.574
12.401	6.378	24.982	41.62	22.512	15.495	20.502	27.8	28.022	27.778	30.394	23.568
12.4	6.3754	24.981	41.613	22.512	15.495	20.496	27.797	28.016	27.776	30.387	23.566
12.394	6.3736	24.97	41.6	22.498	15.492	20.478	27.779	27.999	27.758	30.373	23.552
12.389	6.3678	24.961	41.587	22.487	15.489	20.462	27.769	27.989	27.744	30.364	23.542
12.385	6.3654	24.953	41.578	22.482	15.487	20.455	27.758	27.976	27.731	30.355	23.537
12.381	6.3619	24.947	41.567	22.473	15.483	20.441	27.746	27.965	27.72	30.347	23.529
12.376	6.3563	24.94	41.556	22.466	15.482	20.432	27.734	27.953	27.707	30.337	23.524
12.375	6.3561	24.937	41.556	22.458	15.481	20.429	27.728	27.948	27.7	30.331	23.522
12.375	6.3544	24.936	41.55	22.454	15.481	20.426	27.725	27.946	27.693	30.329	23.518
12.37	6.3499	24.927	41.538	22.451	15.479	20.42	27.718	27.942	27.688	30.325	23.514
12.37	6.3496	24.926	41.534	22.45	15.479	20.416	27.715	27.935	27.686	30.321	23.509
12.368	6.3504	24.924	41.527	22.447	15.478	20.412	27.711	27.931	27.682	30.319	23.507
12.367	6.3503	24.922	41.526	22.447	15.477	20.408	27.709	27.927	27.675	30.318	23.503
12.366	6.3499	24.922	41.524	22.444	15.477	20.402	27.706	27.924	27.671	30.315	23.499
12.363	6.3506	24.92	41.513	22.441	15.477	20.399	27.691	27.91	27.66	30.301	23.49
12.36	6.3472	24.909	41.5	22.433	15.474	20.386	27.68	27.898	27.645	30.296	23.478
12.355	6.34	24.903	41.493	22.426	15.472	20.376	27.673	27.89	27.636	30.289	23.473
12.353	6.3373	24.9	41.48	22.415	15.469	20.367	27.656	27.872	27.622	30.274	23.458
12.35	6.3357	24.894	41.469	22.414	15.468	20.361	27.652	27.865	27.616	30.268	23.454
12.349	6.3363	24.894	41.469	22.417	15.467	20.362	27.653	27.861	27.616	30.269	23.453
12.348	6.337	24.887	41.459	22.412	15.466	20.352	27.647	27.856	27.609	30.262	23.449
12.346	6.3368	24.881	41.447	22.404	15.463	20.34	27.641	27.849	27.597	30.254	23.442
12.344	6.3367	24.875	41.443	22.4	15.463	20.332	27.63	27.837	27.59	30.245	23.435
12.341	6.3356	24.865	41.436	22.395	15.462	20.325	27.62	27.826	27.587	30.233	23.433
12.338	6.332	24.86	41.429	22.39	15.461	20.316	27.609	27.819	27.579	30.226	23.427
12.338	6.3318	24.856	41.422	22.387	15.46	20.314	27.602	27.81	27.574	30.217	23.427
12.335	6.3325	24.85	41.416	22.372	15.459	20.299	27.593	27.801	27.563	30.208	23.421
12.331	6.3306	24.843	41.403	22.366	15.456	20.286	27.583	27.791	27.554	30.198	23.416
12.327	6.3312	24.835	41.398	22.357	15.455	20.28	27.567	27.778	27.545	30.187	23.406
12.324	6.3278	24.831	41.389	22.353	15.453	20.277	27.558	27.77	27.542	30.179	23.398
12.324	6.3286	24.829	41.389	22.352	15.453	20.272	27.554	27.764	27.535	30.173	23.397
12.323	6.3291	24.829	41.387	22.347	15.453	20.27	27.55	27.761	27.531	30.171	23.393
12.321	6.3283	24.827	41.382	22.345	15.452	20.267	27.545	27.757	27.523	30.17	23.39
12.319	6.3272	24.825	41.378	22.345	15.451	20.265	27.543	27.749	27.517	30.166	23.387
12.32	6.3283	24.826	41.378	22.348	15.451	20.268	27.546	27.75	27.518	30.168	23.389
12.321	6.3294	24.827	41.375	22.354	15.451	20.272	27.548	27.749	27.519	30.171	23.392
12.322	6.3308	24.829	41.375	22.358	15.452	20.276	27.551	27.75	27.519	30.174	23.394
12.323	6.3318	24.83	41.375	22.361	15.452	20.278	27.555	27.751	27.52	30.177	23.396
12.323	6.3326	24.827	41.372	22.362	15.45	20.278	27.554	27.748	27.521	30.173	23.398
12.324	6.3334	24.825	41.367	22.364	15.449	20.277	27.552	27.743	27.519	30.167	23.399
12.324	6.3343	24.825	41.36	22.362	15.448	20.272	27.547	27.742	27.513	30.162	23.397
12.325	6.3344	24.822	41.352	22.361	15.446	20.271	27.547	27.741	27.51	30.157	23.392
12.325	6.3332	24.816	41.345	22.355	15.447	20.267	27.541	27.734	27.502	30.152	23.388
12.322	6.3332	24.807	41.339	22.354	15.446	20.261	27.532	27.72	27.491	30.141	23.382
12.32	6.3307	24.8	41.331	22.348	15.444	20.252	27.526	27.715	27.481	30.136	23.378
12.317	6.3305	24.794	41.326	22.347	15.443	20.247	27.524	27.71	27.472	30.13	23.375
12.313	6.3298	24.79	41.319	22.34	15.441	20.237	27.519	27.706	27.464	30.127	23.37
12.312	6.3296	24.787	41.314	22.338	15.44	20.231	27.518	27.701	27.459	30.124	23.367
12.311	6.3298	24.783	41.309	22.339	15.438	20.23	27.515	27.695	27.454	30.118	23.36
12.312	6.3298	24.782	41.307	22.339	15.439	20.228	27.513	27.69	27.451	30.116	23.36
12.313	6.3294	24.779	41.3	22.331	15.438	20.22	27.503	27.681	27.441	30.11	23.354
12.311	6.3276	24.778	41.294	22.32	15.436	20.208	27.497	27.674	27.433	30.106	23.346
12.308	6.3254	24.771	41.284	22.318	15.435	20.202	27.488	27.66	27.419	30.095	23.343
12.306	6.3234	24.764	41.275	22.314	15.434	20.192	27.479	27.647	27.405	30.089	23.342
12.303	6.324	24.76	41.27	22.313	15.433	20.188	27.471	27.642	27.402	30.084	23.34
12.3	6.3224	24.756	41.26	22.31	15.431	20.171	27.467	27.636	27.392	30.08	23.338
12.298	6.3211	24.75	41.25	22.312	15.43	20.171	27.459	27.63	27.389	30.073	23.336
12.296	6.321	24.748	41.247	22.306	15.429	20.166	27.453	27.625	27.387	30.072	23.336
12.297	6.3204	24.742	41.238	22.303	15.427	20.163	27.446	27.611	27.382	30.059	23.335
12.296	6.3203	24.738	41.228	22.301	15.427	20.162	27.442	27.604	27.375	30.058	23.331
12.292	6.3203	24.73	41.216	22.293	15.425	20.143	27.435	27.596	27.362	30.052	23.324
12.29	6.3201	24.725	41.206	22.29	15.424	20.139	27.429	27.59	27.356	30.044	23.321
12.288	6.321	24.724	41.203	22.291	15.424	20.138	27.416	27.574	27.348	30.038	23.319
12.287	6.3205	24.723	41.197	22.287	15.422	20.13	27.416	27.572	27.339	30.033	23.313
12.287	6.3204	24.715	41.195	22.288	15.42	20.129	27.416	27.565	27.336	30.03	23.315
12.288	6.3211	24.713	41.19	22.285	15.42	20.125	27.413	27.563	27.331	30.025	23.313
12.285	6.3218	24.708	41.185	22.279	15.416	20.118	27.406	27.554	27.325	30.013	23.309
12.282	6.3208	24.703	41.176	22.276	15.416	20.111	27.401	27.551	27.318	30.012	23.304
12.28	6.3204	24.701	41.169	22.271	15.415	20.106	27.395	27.541	27.307	30.007	23.298
12.278	6.3204	24.698	41.167	22.268	15.413	20.097	27.388	27.535	27.3	30.002	23.296
12.278	6.3195	24.696	41.159	22.263	15.412	20.092	27.379	27.523	27.292	29.995	23.293
12.274	6.3176	24.688	41.15	22.258	15.41	20.083	27.362	27.51	27.288	29.983	23.29
12.274	6.3175	24.683	41.146	22.256	15.409	20.079	27.355	27.505	27.283	29.979	23.289
12.272	6.3152	24.681	41.137	22.257	15.405	20.078	27.353	27.496	27.282	29.976	23.289
12.271	6.314	24.679	41.129	22.25	15.405	20.074	27.348	27.491	27.271	29.973	23.285
12.269	6.3133	24.68	41.128	22.251	15.404	20.07	27.344	27.487	27.267	29.97	23.283
12.267	6.3109	24.679	41.123	22.249	15.402	20.066	27.343	27.477	27.261	29.97	23.28
12.266	6.3107	24.672	41.116	22.25	15.4	20.062	27.339	27.47	27.257	29.963	23.278
12.265	6.3113	24.67	41.113	22.246	15.399	20.054	27.332	27.456	27.249	29.956	23.273
12.265	6.3119	24.671	41.111	22.248	15.399	20.052	27.329	27.449	27.243	29.954	23.272
12.261	6.3109	24.664	41.1	22.244	15.397	20.046	27.322	27.441	27.232	29.946	23.265
12.256	6.309	24.66	41.094	22.237	15.395	20.037	27.313	27.431	27.223	29.934	23.259
12.252	6.3074	24.65	41.092	22.232	15.394	20.032	27.308	27.427	27.219	29.927	23.256
12.249	6.3073	24.648	41.085	22.231	15.392	20.026	27.298	27.418	27.209	29.921	23.253
12.248	6.3073	24.647	41.081	22.228	15.391	20.016	27.295	27.412	27.202	29.919	23.25
12.246	6.3057	24.643	41.076	22.223	15.389	20.012	27.29	27.408	27.193	29.917	23.246
12.245	6.3057	24.64	41.073	22.218	15.389	20.005	27.285	27.404	27.188	29.913	23.241
12.244	6.3064	24.637	41.063	22.217	15.388	20	27.278	27.401	27.178	29.908	23.237
12.242	6.305	24.634	41.057	22.217	15.387	20	27.272	27.393	27.17	29.905	23.234
12.241	6.3039	24.632	41.053	22.218	15.385	19.998	27.272	27.39	27.168	29.903	23.229
12.24	6.3029	24.629	41.045	22.22	15.384	19.995	27.266	27.386	27.159	29.901	23.222
12.238	6.3027	24.627	41.036	22.212	15.383	19.991	27.262	27.384	27.154	29.902	23.218
12.237	6.3013	24.625	41.031	22.209	15.382	19.988	27.258	27.382	27.147	29.901	23.213
12.236	6.3002	24.624	41.03	22.207	15.381	19.982	27.256	27.382	27.144	29.899	23.208
12.235	6.3003	24.614	41.022	22.205	15.379	19.977	27.246	27.367	27.137	29.889	23.204
12.236	6.3013	24.615	41.022	22.206	15.38	19.979	27.25	27.368	27.138	29.892	23.206
12.237	6.3027	24.617	41.021	22.209	15.38	19.981	27.253	27.37	27.14	29.894	23.208
12.239	6.304	24.619	41.02	22.212	15.38	19.985	27.256	27.372	27.142	29.897	23.21
12.24	6.3051	24.622	41.018	22.217	15.381	19.988	27.26	27.373	27.143	29.9	23.213
12.241	6.3065	24.623	41.015	22.221	15.381	19.992	27.264	27.374	27.144	29.903	23.214
12.242	6.3078	24.623	41.014	22.225	15.382	19.996	27.267	27.376	27.145	29.905	23.217
12.243	6.309	24.624	41.012	22.229	15.382	20	27.27	27.378	27.147	29.908	23.219
12.244	6.31	24.623	41.011	22.232	15.382	20.002	27.273	27.379	27.149	29.91	23.221
12.245	6.3111	24.623	41.007	22.234	15.382	20.001	27.273	27.378	27.145	29.907	23.218
12.245	6.3112	24.624	40.998	22.232	15.381	19.995	27.269	27.377	27.137	29.905	23.212
12.245	6.3119	24.621	40.997	22.233	15.381	19.993	27.27	27.377	27.136	29.904	23.21
12.243	6.3113	24.619	40.992	22.225	15.38	19.983	27.27	27.372	27.133	29.903	23.205
12.243	6.312	24.616	40.986	22.227	15.379	19.981	27.267	27.368	27.129	29.897	23.202
12.241	6.3124	24.611	40.981	22.227	15.378	19.978	27.263	27.363	27.128	29.894	23.197
12.24	6.3123	24.606	40.972	22.223	15.377	19.972	27.257	27.358	27.121	29.887	23.193
12.24	6.313	24.604	40.97	22.222	15.377	19.969	27.256	27.353	27.118	29.885	23.19
12.24	6.3137	24.599	40.962	22.215	15.376	19.958	27.25	27.344	27.11	29.881	23.184
12.235	6.3129	24.598	40.956	22.211	15.376	19.949	27.244	27.34	27.101	29.877	23.177
12.234	6.31	24.592	40.95	22.2	15.374	19.938	27.24	27.336	27.099	29.871	23.175
12.232	6.3088	24.591	40.941	22.199	15.373	19.932	27.228	27.325	27.091	29.862	23.172
12.231	6.3088	24.59	40.939	22.197	15.372	19.929	27.226	27.322	27.09	29.861	23.171
12.229	6.3085	24.59	40.935	22.192	15.372	19.919	27.22	27.317	27.083	29.858	23.167
12.229	6.3092	24.591	40.933	22.193	15.372	19.912	27.219	27.314	27.082	29.856	23.165
12.23	6.3101	24.59	40.931	22.193	15.372	19.909	27.221	27.316	27.081	29.858	23.164
12.229	6.3091	24.586	40.923	22.19	15.371	19.905	27.217	27.311	27.073	29.852	23.164
12.229	6.3092	24.585	40.92	22.184	15.37	19.898	27.213	27.304	27.069	29.846	23.162
12.228	6.3079	24.584	40.914	22.181	15.37	19.893	27.205	27.3	27.062	29.838	23.159
12.226	6.3066	24.58	40.911	22.176	15.369	19.884	27.203	27.299	27.058	29.839	23.156
12.226	6.3065	24.577	40.907	22.176	15.369	19.881	27.2	27.296	27.056	29.838	23.154
12.225	6.3064	24.576	40.904	22.17	15.368	19.873	27.199	27.295	27.05	29.836	23.153
12.224	6.3067	24.574	40.899	22.168	15.368	19.868	27.197	27.295	27.047	29.834	23.151
12.223	6.3074	24.571	40.892	22.165	15.368	19.86	27.192	27.287	27.044	29.829	23.145
12.22	6.305	24.569	40.885	22.161	15.367	19.85	27.184	27.281	27.033	29.82	23.139
12.22	6.3045	24.567	40.88	22.161	15.367	19.847	27.181	27.277	27.03	29.815	23.135
12.22	6.3053	24.567	40.876	22.159	15.367	19.84	27.185	27.276	27.026	29.815	23.133
12.218	6.3037	24.566	40.872	22.156	15.367	19.837	27.181	27.27	27.023	29.809	23.129
12.217	6.3033	24.563	40.867	22.153	15.365	19.831	27.176	27.266	27.017	29.803	23.125
12.213	6.3024	24.559	40.86	22.145	15.364	19.825	27.174	27.263	27.011	29.8	23.123
12.213	6.3025	24.554	40.855	22.14	15.363	19.822	27.173	27.257	27.009	29.798	23.12
12.211	6.3013	24.553	40.849	22.139	15.362	19.817	27.17	27.257	27.007	29.798	23.119
12.209	6.3013	24.551	40.845	22.135	15.362	19.814	27.166	27.254	27.002	29.795	23.115
12.208	6.3	24.545	40.838	22.131	15.361	19.808	27.159	27.249	26.993	29.784	23.111
12.208	6.2999	24.543	40.831	22.13	15.36	19.8	27.153	27.246	26.985	29.783	23.109
12.205	6.2998	24.538	40.825	22.121	15.359	19.793	27.146	27.24	26.98	29.777	23.106
12.203	6.2982	24.533	40.823	22.119	15.359	19.787	27.141	27.233	26.97	29.77	23.102
12.202	6.2966	24.529	40.818	22.119	15.358	19.786	27.133	27.225	26.965	29.762	23.1
12.2	6.2957	24.528	40.816	22.116	15.358	19.77	27.131	27.223	26.956	29.757	23.096
12.195	6.2933	24.521	40.808	22.106	15.355	19.757	27.116	27.213	26.947	29.752	23.09
12.195	6.2932	24.518	40.801	22.1	15.355	19.752	27.109	27.207	26.937	29.749	23.087
12.193	6.2923	24.512	40.789	22.09	15.353	19.745	27.096	27.195	26.928	29.743	23.083
12.192	6.2921	24.506	40.783	22.086	15.353	19.741	27.092	27.194	26.923	29.741	23.08
12.192	6.291	24.504	40.778	22.086	15.351	19.736	27.085	27.188	26.915	29.739	23.078
12.191	6.2909	24.501	40.773	22.08	15.35	19.736	27.085	27.19	26.913	29.738	23.077
12.19	6.2882	24.493	40.77	22.07	15.35	19.729	27.08	27.182	26.904	29.73	23.074
12.189	6.2877	24.492	40.767	22.068	15.349	19.727	27.078	27.176	26.898	29.728	23.07
12.187	6.2884	24.487	40.762	22.068	15.348	19.726	27.075	27.17	26.896	29.724	23.068
12.184	6.2882	24.484	40.754	22.064	15.347	19.715	27.066	27.161	26.894	29.717	23.062
12.183	6.2855	24.478	40.752	22.056	15.344	19.697	27.056	27.153	26.89	29.713	23.054
12.178	6.2845	24.47	40.741	22.049	15.342	19.687	27.051	27.144	26.882	29.703	23.048
12.173	6.2822	24.466	40.731	22.046	15.34	19.679	27.038	27.133	26.873	29.696	23.042
12.173	6.2801	24.467	40.727	22.046	15.339	19.673	27.033	27.129	26.868	29.69	23.041
12.17	6.2799	24.462	40.721	22.044	15.338	19.675	27.033	27.128	26.865	29.688	23.039
12.167	6.2805	24.457	40.716	22.041	15.337	19.67	27.028	27.124	26.862	29.687	23.036
12.165	6.2811	24.456	40.713	22.038	15.337	19.666	27.028	27.12	26.858	29.688	23.033
12.166	6.2821	24.457	40.713	22.039	15.337	19.664	27.03	27.118	26.855	29.686	23.029
12.166	6.2827	24.456	40.711	22.034	15.337	19.661	27.024	27.115	26.853	29.686	23.022
12.167	6.2834	24.453	40.707	22.033	15.337	19.658	27.021	27.112	26.853	29.685	23.02
12.168	6.2845	24.455	40.707	22.036	15.338	19.66	27.025	27.113	26.853	29.688	23.019
12.169	6.2858	24.456	40.707	22.04	15.338	19.664	27.028	27.116	26.855	29.692	23.019
12.171	6.2871	24.459	40.707	22.04	15.339	19.667	27.033	27.118	26.856	29.695	23.02
12.173	6.2887	24.462	40.708	22.04	15.339	19.671	27.039	27.123	26.857	29.699	23.021
12.175	6.2901	24.463	40.708	22.041	15.34	19.674	27.042	27.128	26.858	29.702	23.02
12.176	6.2911	24.465	40.708	22.044	15.34	19.678	27.045	27.13	26.859	29.703	23.02
12.177	6.2921	24.466	40.708	22.046	15.341	19.681	27.048	27.134	26.861	29.704	23.02
12.179	6.2933	24.469	40.708	22.05	15.341	19.685	27.052	27.138	26.863	29.708	23.023
12.18	6.2941	24.469	40.708	22.052	15.342	19.686	27.054	27.138	26.865	29.707	23.025
12.18	6.2948	24.47	40.709	22.053	15.342	19.689	27.057	27.139	26.866	29.708	23.027
12.181	6.2954	24.47	40.709	22.055	15.342	19.69	27.056	27.138	26.867	29.706	23.027
12.181	6.2963	24.471	40.709	22.054	15.343	19.69	27.059	27.14	26.866	29.708	23.026
12.182	6.2971	24.47	40.708	22.051	15.342	19.688	27.057	27.138	26.863	29.708	23.026
12.183	6.2981	24.47	40.708	22.052	15.342	19.69	27.058	27.139	26.863	29.709	23.022
12.184	6.2991	24.471	40.708	22.054	15.343	19.692	27.06	27.139	26.864	29.708	23.024
12.184	6.2998	24.471	40.707	22.056	15.343	19.691	27.059	27.14	26.864	29.709	23.025
12.184	6.3006	24.472	40.703	22.058	15.343	19.692	27.061	27.142	26.866	29.706	23.023
12.184	6.3007	24.471	40.7	22.058	15.342	19.689	27.05	27.136	26.862	29.7	23.021
12.184	6.3014	24.472	40.695	22.055	15.342	19.685	27.048	27.136	26.856	29.695	23.015
12.182	6.3003	24.468	40.689	22.051	15.342	19.683	27.041	27.127	26.849	29.687	23.012
12.182	6.2981	24.468	40.686	22.049	15.341	19.681	27.036	27.119	26.839	29.683	23.01
12.181	6.2984	24.464	40.677	22.042	15.341	19.678	27.03	27.11	26.835	29.676	23.007
12.179	6.298	24.464	40.672	22.033	15.34	19.669	27.027	27.109	26.832	29.673	23.002
12.18	6.2988	24.464	40.671	22.036	15.34	19.67	27.027	27.107	26.831	29.675	23.002
12.18	6.2996	24.46	40.665	22.032	15.34	19.667	27.025	27.104	26.828	29.674	23
12.18	6.3004	24.457	40.659	22.027	15.34	19.665	27.018	27.1	26.821	29.665	22.995
12.178	6.2994	24.456	40.652	22.02	15.339	19.658	27.012	27.093	26.817	29.654	22.991
12.178	6.2996	24.453	40.646	22.011	15.338	19.642	27	27.09	26.808	29.649	22.986
12.178	6.2982	24.452	40.641	22.006	15.338	19.638	26.998	27.089	26.805	29.647	22.982
12.178	6.2987	24.449	40.639	22.001	15.337	19.635	26.992	27.085	26.802	29.64	22.98
12.176	6.2986	24.448	40.637	21.997	15.336	19.631	26.992	27.085	26.801	29.64	22.976
12.175	6.2987	24.444	40.634	21.992	15.336	19.625	26.988	27.079	26.799	29.637	22.972
12.173	6.298	24.445	40.628	21.99	15.335	19.618	26.982	27.073	26.79	29.632	22.968
12.173	6.2988	24.445	40.624	21.99	15.334	19.612	26.981	27.072	26.787	29.631	22.966
12.172	6.2988	24.444	40.619	21.99	15.334	19.611	26.98	27.066	26.786	29.63	22.963
12.17	6.2984	24.442	40.615	21.988	15.333	19.61	26.976	27.06	26.784	29.627	22.96
12.169	6.2963	24.438	40.605	21.984	15.333	19.608	26.974	27.056	26.772	29.625	22.956
12.167	6.2963	24.431	40.602	21.981	15.332	19.608	26.974	27.053	26.772	29.623	22.951
12.166	6.2971	24.428	40.598	21.974	15.33	19.601	26.973	27.052	26.773	29.619	22.948
12.164	6.2977	24.428	40.595	21.97	15.33	19.599	26.972	27.051	26.766	29.616	22.943
12.159	6.2955	24.421	40.588	21.963	15.329	19.584	26.966	27.041	26.758	29.61	22.933
12.158	6.2963	24.419	40.588	21.961	15.329	19.58	26.961	27.038	26.755	29.606	22.931
12.155	6.2962	24.415	40.582	21.957	15.328	19.573	26.955	27.028	26.749	29.599	22.927
12.153	6.2944	24.413	40.574	21.948	15.326	19.566	26.946	27.022	26.738	29.594	22.923
12.154	6.2945	24.415	40.573	21.947	15.327	19.562	26.943	27.022	26.734	29.592	22.92
12.15	6.2919	24.409	40.568	21.944	15.326	19.559	26.935	27.015	26.73	29.584	22.916
12.148	6.2926	24.408	40.565	21.943	15.326	19.557	26.933	27.011	26.722	29.58	22.916
12.148	6.2919	24.407	40.561	21.94	15.324	19.552	26.933	27.009	26.719	29.581	22.914
12.148	6.2912	24.408	40.558	21.931	15.324	19.55	26.933	27.007	26.718	29.579	22.912
12.149	6.291	24.408	40.557	21.93	15.323	19.551	26.937	27.008	26.719	29.58	22.911
12.148	6.2904	24.406	40.551	21.926	15.322	19.548	26.935	27.004	26.719	29.579	22.91
12.148	6.2903	24.406	40.545	21.922	15.321	19.547	26.933	27.002	26.714	29.576	22.906
12.147	6.2911	24.402	40.54	21.923	15.321	19.545	26.936	27.001	26.713	29.577	22.905
12.146	6.2917	24.401	40.538	21.917	15.321	19.54	26.937	27.002	26.712	29.578	22.898
12.146	6.2922	24.402	40.538	21.911	15.32	19.538	26.935	27.003	26.711	29.577	22.893
12.146	6.2933	24.404	40.538	21.913	15.32	19.539	26.935	27.003	26.711	29.575	22.892
12.147	6.294	24.398	40.537	21.904	15.321	19.535	26.934	27	26.706	29.574	22.885
12.147	6.2944	24.399	40.537	21.905	15.321	19.534	26.93	26.996	26.704	29.574	22.882
12.147	6.2953	24.399	40.536	21.901	15.321	19.531	26.93	26.996	26.705	29.572	22.882
12.148	6.2963	24.4	40.536	21.903	15.322	19.533	26.933	26.997	26.707	29.573	22.882
12.147	6.2973	24.4	40.534	21.906	15.322	19.534	26.935	26.999	26.705	29.575	22.881
12.148	6.298	24.4	40.532	21.908	15.322	19.536	26.93	26.994	26.702	29.574	22.882
12.149	6.2979	24.401	40.528	21.904	15.322	19.535	26.928	26.991	26.7	29.569	22.88
12.147	6.2944	24.395	40.519	21.899	15.321	19.529	26.921	26.985	26.695	29.566	22.875
12.146	6.2931	24.393	40.514	21.896	15.32	19.524	26.922	26.983	26.691	29.565	22.87
12.147	6.293	24.393	40.51	21.894	15.32	19.521	26.92	26.978	26.685	29.553	22.865
12.147	6.2927	24.389	40.505	21.887	15.319	19.511	26.915	26.971	26.683	29.546	22.862
12.146	6.2924	24.388	40.501	21.882	15.319	19.504	26.909	26.967	26.672	29.541	22.856
12.147	6.2923	24.387	40.499	21.882	15.318	19.5	26.904	26.965	26.671	29.539	22.849
12.146	6.2919	24.384	40.497	21.879	15.318	19.495	26.901	26.96	26.671	29.534	22.848
12.146	6.2903	24.382	40.491	21.873	15.317	19.495	26.901	26.959	26.668	29.531	22.846
12.145	6.2903	24.38	40.489	21.866	15.316	19.491	26.899	26.956	26.666	29.528	22.841
12.143	6.2879	24.38	40.486	21.861	15.315	19.488	26.895	26.953	26.665	29.528	22.838
12.14	6.2859	24.375	40.478	21.858	15.314	19.485	26.891	26.946	26.662	29.525	22.835
12.138	6.2859	24.372	40.475	21.854	15.313	19.482	26.889	26.944	26.658	29.523	22.833
12.137	6.2854	24.367	40.471	21.846	15.313	19.478	26.885	26.939	26.656	29.521	22.828
12.137	6.2858	24.368	40.467	21.842	15.312	19.475	26.881	26.935	26.653	29.519	22.826
12.136	6.2865	24.37	40.467	21.84	15.312	19.475	26.875	26.934	26.653	29.517	22.825
12.137	6.2872	24.369	40.465	21.837	15.311	19.467	26.873	26.93	26.649	29.514	22.822
12.136	6.2878	24.37	40.465	21.834	15.312	19.463	26.869	26.927	26.647	29.512	22.817
12.138	6.2889	24.372	40.465	21.836	15.312	19.464	26.868	26.928	26.647	29.515	22.815
12.14	6.2906	24.375	40.465	21.839	15.313	19.468	26.874	26.933	26.651	29.519	22.817
12.142	6.2921	24.377	40.466	21.841	15.313	19.471	26.881	26.938	26.653	29.523	22.82
12.143	6.2935	24.38	40.466	21.843	15.314	19.474	26.885	26.942	26.655	29.525	22.822
12.145	6.2952	24.383	40.466	21.847	15.314	19.478	26.889	26.945	26.653	29.528	22.825
12.147	6.2966	24.384	40.466	21.852	15.315	19.483	26.893	26.947	26.654	29.529	22.827
12.148	6.2981	24.385	40.465	21.856	15.316	19.487	26.897	26.949	26.656	29.533	22.829
12.149	6.2996	24.387	40.466	21.861	15.316	19.492	26.901	26.951	26.658	29.536	22.831
12.15	6.3007	24.386	40.463	21.864	15.317	19.494	26.904	26.952	26.658	29.537	22.833
12.15	6.3015	24.379	40.46	21.867	15.317	19.493	26.906	26.951	26.659	29.537	22.835
12.151	6.3023	24.38	40.46	21.87	15.317	19.495	26.908	26.951	26.661	29.537	22.837
12.152	6.3036	24.381	40.46	21.874	15.318	19.498	26.911	26.952	26.662	29.539	22.839
12.153	6.3052	24.383	40.458	21.879	15.318	19.503	26.915	26.954	26.662	29.542	22.842
12.154	6.3068	24.383	40.458	21.883	15.319	19.506	26.918	26.956	26.664	29.545	22.845
12.156	6.308	24.383	40.458	21.887	15.32	19.512	26.922	26.957	26.666	29.547	22.848
12.157	6.3093	24.385	40.457	21.89	15.32	19.515	26.925	26.959	26.667	29.55	22.849
12.158	6.3108	24.385	40.455	21.894	15.321	19.52	26.928	26.961	26.669	29.552	22.852
12.159	6.3124	24.388	40.455	21.898	15.322	19.525	26.933	26.963	26.671	29.555	22.854
12.162	6.3146	24.393	40.455	21.902	15.323	19.53	26.938	26.966	26.675	29.558	22.856
12.164	6.3164	24.398	40.456	21.906	15.323	19.534	26.944	26.97	26.678	29.561	22.859
12.166	6.3179	24.4	40.456	21.91	15.324	19.538	26.947	26.972	26.68	29.564	22.861
12.168	6.3199	24.402	40.456	21.915	15.325	19.545	26.952	26.974	26.682	29.567	22.864
12.17	6.3221	24.405	40.457	21.92	15.326	19.55	26.956	26.976	26.684	29.57	22.866
12.173	6.3244	24.411	40.457	21.927	15.327	19.556	26.964	26.981	26.687	29.573	22.869
12.176	6.3268	24.417	40.457	21.932	15.327	19.562	26.971	26.987	26.691	29.577	22.871
12.179	6.3287	24.422	40.457	21.936	15.328	19.567	26.976	26.991	26.693	29.58	22.874
12.182	6.3309	24.428	40.458	21.943	15.329	19.572	26.98	26.997	26.696	29.585	22.876
12.185	6.3333	24.435	40.458	21.949	15.33	19.577	26.985	27.003	26.7	29.588	22.878
12.188	6.3351	24.44	40.458	21.952	15.33	19.582	26.99	27.009	26.704	29.591	22.88
12.19	6.3368	24.446	40.459	21.953	15.331	19.585	26.996	27.015	26.706	29.594	22.881
12.194	6.339	24.454	40.459	21.959	15.332	19.591	27.001	27.021	26.709	29.597	22.884
12.196	6.3409	24.46	40.459	21.962	15.333	19.594	27.005	27.027	26.712	29.599	22.886
12.199	6.3428	24.466	40.459	21.966	15.334	19.599	27.011	27.033	26.713	29.603	22.888
12.203	6.3453	24.473	40.459	21.973	15.334	19.606	27.015	27.036	26.715	29.606	22.89
12.206	6.3477	24.481	40.459	21.978	15.335	19.612	27.023	27.042	26.717	29.61	22.893
12.209	6.3499	24.487	40.459	21.984	15.336	19.617	27.028	27.049	26.719	29.613	22.895
12.213	6.3522	24.494	40.46	21.989	15.337	19.622	27.033	27.053	26.721	29.617	22.897
12.216	6.3545	24.501	40.46	21.994	15.337	19.627	27.039	27.06	26.724	29.62	22.9
12.218	6.3563	24.507	40.461	21.998	15.338	19.631	27.042	27.065	26.724	29.623	22.901
12.222	6.3587	24.513	40.461	22.004	15.339	19.636	27.046	27.069	26.726	29.627	22.905
12.225	6.3609	24.521	40.461	22.011	15.34	19.641	27.052	27.076	26.726	29.631	22.907
12.228	6.3627	24.526	40.461	22.013	15.34	19.646	27.054	27.08	26.727	29.634	22.91
12.231	6.3649	24.532	40.461	22.017	15.341	19.651	27.058	27.083	26.728	29.638	22.913
12.234	6.3674	24.54	40.462	22.024	15.342	19.656	27.065	27.089	26.729	29.641	22.914
12.237	6.3697	24.547	40.462	22.027	15.343	19.66	27.07	27.094	26.733	29.644	22.916
12.241	6.372	24.553	40.463	22.032	15.343	19.664	27.074	27.101	26.733	29.648	22.918
12.244	6.374	24.561	40.463	22.037	15.344	19.669	27.08	27.107	26.736	29.65	22.921
12.247	6.3758	24.567	40.464	22.041	15.345	19.673	27.085	27.114	26.738	29.654	22.924
12.249	6.3773	24.572	40.464	22.043	15.346	19.676	27.089	27.117	26.74	29.658	22.926
12.253	6.3797	24.582	40.465	22.05	15.346	19.683	27.096	27.124	26.743	29.661	22.927
12.255	6.3814	24.588	40.466	22.054	15.347	19.686	27.1	27.127	26.745	29.664	22.93
12.258	6.3834	24.594	40.466	22.058	15.348	19.69	27.103	27.13	26.747	29.668	22.932
12.261	6.3855	24.601	40.467	22.063	15.349	19.695	27.112	27.137	26.749	29.672	22.935
12.264	6.3876	24.607	40.467	22.067	15.349	19.7	27.117	27.142	26.751	29.675	22.937
12.267	6.3896	24.614	40.467	22.07	15.35	19.705	27.124	27.149	26.755	29.679	22.938
12.269	6.3911	24.619	40.467	22.073	15.351	19.709	27.128	27.152	26.757	29.683	22.941
12.273	6.3936	24.627	40.467	22.079	15.352	19.714	27.136	27.158	26.759	29.687	22.942
12.276	6.396	24.635	40.468	22.083	15.353	19.718	27.14	27.164	26.761	29.69	22.944
12.279	6.3982	24.642	40.468	22.088	15.353	19.723	27.145	27.17	26.765	29.694	22.947
12.281	6.3999	24.647	40.469	22.093	15.354	19.726	27.149	27.171	26.766	29.697	22.949
12.283	6.4018	24.65	40.469	22.097	15.354	19.729	27.153	27.172	26.768	29.7	22.95
12.286	6.4041	24.656	40.469	22.103	15.355	19.734	27.159	27.178	26.771	29.704	22.952
12.289	6.4063	24.663	40.469	22.109	15.356	19.739	27.165	27.184	26.774	29.708	22.955
12.292	6.4086	24.67	40.47	22.115	15.357	19.743	27.17	27.188	26.776	29.712	22.959
12.295	6.4111	24.677	40.47	22.121	15.357	19.749	27.177	27.194	26.778	29.716	22.96
12.298	6.4132	24.682	40.471	22.126	15.358	19.754	27.184	27.2	26.781	29.72	22.962
12.301	6.4154	24.689	40.471	22.132	15.358	19.758	27.19	27.205	26.781	29.723	22.965
12.304	6.4175	24.696	40.472	22.134	15.359	19.763	27.196	27.211	26.785	29.727	22.967
12.306	6.4192	24.702	40.47	22.137	15.36	19.767	27.2	27.214	26.788	29.731	22.968
12.309	6.4215	24.708	40.471	22.142	15.36	19.771	27.207	27.219	26.791	29.735	22.971
12.312	6.4236	24.715	40.472	22.146	15.361	19.776	27.214	27.226	26.794	29.738	22.972
12.315	6.4255	24.72	40.471	22.148	15.362	19.778	27.218	27.231	26.795	29.741	22.975
12.318	6.428	24.728	40.471	22.156	15.363	19.785	27.224	27.236	26.797	29.744	22.976
12.321	6.4304	24.736	40.471	22.161	15.364	19.791	27.231	27.242	26.801	29.748	22.979
12.324	6.4326	24.742	40.472	22.167	15.365	19.795	27.237	27.248	26.802	29.751	22.982
12.327	6.4347	24.75	40.473	22.17	15.365	19.8	27.243	27.254	26.804	29.754	22.983
12.33	6.4368	24.756	40.472	22.175	15.366	19.805	27.247	27.257	26.805	29.758	22.984
12.333	6.4389	24.76	40.471	22.178	15.367	19.808	27.252	27.262	26.808	29.761	22.986
12.337	6.4413	24.768	40.471	22.187	15.367	19.815	27.258	27.268	26.81	29.765	22.987
12.34	6.4435	24.776	40.472	22.193	15.368	19.82	27.264	27.275	26.812	29.769	22.99
12.344	6.4458	24.783	40.473	22.199	15.369	19.825	27.271	27.281	26.815	29.773	22.992
12.347	6.4481	24.79	40.473	22.204	15.37	19.829	27.278	27.287	26.818	29.777	22.995
12.35	6.4504	24.797	40.473	22.208	15.37	19.833	27.285	27.292	26.82	29.781	22.999
12.353	6.4527	24.804	40.473	22.214	15.371	19.838	27.293	27.297	26.822	29.785	23.001
12.356	6.4544	24.81	40.474	22.215	15.372	19.842	27.298	27.301	26.824	29.789	23.004
12.359	6.4568	24.818	40.473	22.219	15.373	19.848	27.304	27.306	26.826	29.793	23.006
12.363	6.4591	24.825	40.474	22.223	15.374	19.853	27.31	27.313	26.828	29.797	23.009
12.366	6.4615	24.833	40.474	22.228	15.375	19.858	27.315	27.32	26.831	29.802	23.011
12.37	6.4637	24.842	40.475	22.233	15.376	19.863	27.322	27.326	26.833	29.806	23.014
12.373	6.4655	24.848	40.475	22.236	15.376	19.867	27.328	27.331	26.835	29.809	23.016
12.376	6.4675	24.856	40.475	22.24	15.377	19.872	27.333	27.335	26.837	29.813	23.018
12.379	6.4694	24.861	40.475	22.245	15.378	19.876	27.338	27.34	26.838	29.818	23.021
12.382	6.4717	24.869	40.476	22.25	15.379	19.882	27.346	27.346	26.84	29.822	23.024
12.385	6.4735	24.874	40.475	22.254	15.379	19.887	27.35	27.35	26.842	29.826	23.026
12.388	6.4761	24.881	40.476	22.259	15.38	19.89	27.356	27.356	26.844	29.83	23.028
12.392	6.4782	24.889	40.476	22.265	15.381	19.895	27.363	27.362	26.844	29.833	23.03
12.395	6.4806	24.896	40.477	22.27	15.382	19.899	27.369	27.368	26.847	29.837	23.033
12.398	6.4828	24.904	40.477	22.274	15.383	19.904	27.375	27.375	26.85	29.841	23.036
12.402	6.4853	24.912	40.478	22.28	15.384	19.909	27.382	27.382	26.852	29.846	23.039
12.405	6.4874	24.919	40.478	22.284	15.384	19.913	27.386	27.387	26.854	29.849	23.041
12.408	6.4897	24.927	40.479	22.29	15.385	19.919	27.394	27.394	26.856	29.853	23.042
12.411	6.4917	24.933	40.479	22.293	15.386	19.924	27.4	27.396	26.858	29.856	23.045
12.414	6.4941	24.941	40.48	22.301	15.387	19.929	27.404	27.4	26.86	29.859	23.047
12.418	6.4966	24.949	40.479	22.309	15.388	19.934	27.41	27.405	26.86	29.862	23.05
12.421	6.4989	24.956	40.48	22.314	15.389	19.938	27.416	27.411	26.863	29.865	23.053
12.425	6.5014	24.964	40.481	22.321	15.39	19.945	27.423	27.417	26.865	29.869	23.055
12.427	6.5032	24.97	40.481	22.325	15.391	19.952	27.427	27.419	26.868	29.872	23.057
12.43	6.5055	24.976	40.481	22.333	15.391	19.958	27.432	27.424	26.871	29.875	23.06
12.432	6.5073	24.981	40.481	22.342	15.392	19.963	27.436	27.429	26.872	29.879	23.062
12.435	6.5092	24.987	40.481	22.347	15.393	19.968	27.441	27.433	26.875	29.882	23.063
12.437	6.5109	24.993	40.482	22.352	15.393	19.972	27.446	27.436	26.877	29.885	23.066
12.44	6.5125	24.999	40.482	22.356	15.394	19.977	27.45	27.439	26.878	29.889	23.068
12.442	6.5142	25.005	40.482	22.361	15.395	19.981	27.454	27.441	26.88	29.894	23.069
12.444	6.5159	25.011	40.482	22.364	15.395	19.986	27.457	27.444	26.882	29.898	23.072
12.446	6.5176	25.016	40.483	22.368	15.396	19.99	27.462	27.446	26.883	29.901	23.074
12.449	6.5196	25.023	40.483	22.373	15.397	19.996	27.466	27.449	26.885	29.905	23.076
12.451	6.5217	25.028	40.484	22.378	15.398	20.002	27.47	27.452	26.886	29.909	23.078
12.454	6.5239	25.034	40.484	22.382	15.398	20.008	27.473	27.455	26.886	29.912	23.08
12.457	6.526	25.04	40.485	22.389	15.399	20.016	27.478	27.458	26.889	29.916	23.082
12.46	6.528	25.045	40.485	22.399	15.4	20.02	27.484	27.465	26.891	29.92	23.085
12.462	6.5299	25.05	40.486	22.405	15.4	20.024	27.488	27.468	26.893	29.923	23.087
12.464	6.5316	25.054	40.486	22.41	15.401	20.028	27.493	27.472	26.895	29.927	23.089
12.466	6.5334	25.06	40.487	22.416	15.401	20.032	27.497	27.474	26.897	29.931	23.091
12.468	6.5354	25.065	40.487	22.422	15.402	20.038	27.501	27.477	26.899	29.935	23.094
12.471	6.5374	25.071	40.488	22.426	15.403	20.044	27.506	27.479	26.9	29.939	23.096
12.473	6.5397	25.075	40.488	22.429	15.404	20.052	27.511	27.482	26.902	29.942	23.099
12.475	6.5416	25.078	40.488	22.432	15.405	20.057	27.516	27.484	26.904	29.946	23.102
12.477	6.5438	25.08	40.489	22.436	15.405	20.063	27.52	27.487	26.906	29.95	23.104
12.479	6.5455	25.083	40.488	22.438	15.406	20.068	27.525	27.489	26.907	29.953	23.106
12.48	6.5473	25.086	40.489	22.443	15.407	20.073	27.53	27.491	26.91	29.956	23.108
12.482	6.5489	25.09	40.488	22.448	15.407	20.078	27.534	27.494	26.911	29.96	23.109
12.484	6.5504	25.093	40.488	22.454	15.408	20.082	27.539	27.497	26.913	29.965	23.112
12.486	6.5518	25.096	40.489	22.459	15.409	20.087	27.544	27.499	26.915	29.968	23.115
12.487	6.5539	25.099	40.488	22.463	15.409	20.093	27.547	27.5	26.918	29.972	23.116
12.489	6.5559	25.102	40.488	22.468	15.41	20.101	27.552	27.502	26.92	29.975	23.119
12.491	6.5579	25.104	40.488	22.47	15.412	20.107	27.556	27.505	26.921	29.978	23.12
12.493	6.56	25.105	40.488	22.474	15.412	20.114	27.56	27.506	26.924	29.982	23.121
12.494	6.5617	25.107	40.488	22.478	15.413	20.121	27.565	27.509	26.927	29.985	23.123
12.496	6.5635	25.108	40.487	22.484	15.414	20.129	27.571	27.51	26.931	29.988	23.125
12.497	6.5653	25.108	40.486	22.486	15.415	20.136	27.575	27.512	26.933	29.992	23.128
12.498	6.5671	25.11	40.484	22.491	15.416	20.143	27.578	27.513	26.936	29.996	23.13
12.499	6.5688	25.111	40.484	22.496	15.417	20.149	27.581	27.515	26.939	30	23.133
12.501	6.5707	25.112	40.484	22.5	15.417	20.155	27.586	27.516	26.941	30.003	23.136
12.503	6.5726	25.114	40.484	22.504	15.418	20.161	27.59	27.519	26.943	30.007	23.137
12.504	6.5744	25.118	40.482	22.505	15.419	20.167	27.594	27.522	26.947	30.01	23.139
12.506	6.5763	25.118	40.481	22.508	15.42	20.173	27.598	27.523	26.949	30.013	23.141
12.507	6.5783	25.121	40.482	22.513	15.421	20.179	27.602	27.527	26.952	30.016	23.143
12.509	6.5797	25.123	40.482	22.516	15.422	20.184	27.607	27.529	26.955	30.02	23.145
12.51	6.5817	25.126	40.482	22.521	15.423	20.19	27.612	27.531	26.958	30.024	23.148
12.512	6.5837	25.129	40.483	22.526	15.424	20.196	27.616	27.534	26.96	30.028	23.15
12.514	6.586	25.131	40.483	22.529	15.425	20.203	27.62	27.537	26.962	30.032	23.153
12.516	6.5879	25.134	40.484	22.536	15.425	20.21	27.624	27.539	26.965	30.036	23.156
12.518	6.5897	25.134	40.484	22.54	15.426	20.217	27.628	27.541	26.966	30.04	23.16
12.519	6.5917	25.137	40.483	22.545	15.427	20.224	27.632	27.543	26.969	30.044	23.162
12.52	6.5933	25.139	40.483	22.547	15.428	20.23	27.636	27.545	26.971	30.046	23.163
12.522	6.5952	25.142	40.483	22.551	15.429	20.236	27.64	27.547	26.974	30.05	23.165
12.524	6.5967	25.143	40.483	22.556	15.429	20.243	27.644	27.549	26.975	30.054	23.168
12.525	6.5985	25.143	40.483	22.561	15.43	20.249	27.647	27.551	26.977	30.056	23.171
12.527	6.6002	25.144	40.483	22.565	15.431	20.254	27.651	27.552	26.98	30.059	23.173
12.529	6.6022	25.147	40.483	22.57	15.432	20.26	27.655	27.554	26.982	30.063	23.175
12.531	6.6037	25.149	40.482	22.572	15.432	20.265	27.657	27.556	26.982	30.065	23.176
12.532	6.6056	25.151	40.483	22.576	15.433	20.271	27.662	27.557	26.985	30.068	23.178
12.534	6.6076	25.154	40.483	22.581	15.434	20.277	27.665	27.56	26.987	30.072	23.18
12.536	6.6095	25.157	40.483	22.585	15.435	20.284	27.67	27.562	26.991	30.076	23.182
12.538	6.6114	25.159	40.483	22.59	15.436	20.29	27.675	27.564	26.995	30.079	23.184
12.539	6.6134	25.163	40.482	22.594	15.437	20.297	27.679	27.566	26.998	30.084	23.184
12.54	6.6152	25.163	40.482	22.599	15.438	20.304	27.684	27.568	27.002	30.087	23.186
12.543	6.6171	25.167	40.481	22.606	15.438	20.31	27.688	27.57	27.003	30.09	23.187
12.544	6.6189	25.168	40.48	22.609	15.439	20.316	27.691	27.572	27.004	30.094	23.188
12.545	6.6206	25.17	40.479	22.614	15.44	20.323	27.696	27.575	27.006	30.098	23.19
12.547	6.6228	25.173	40.479	22.618	15.441	20.329	27.7	27.579	27.01	30.102	23.192
12.549	6.6246	25.175	40.479	22.622	15.442	20.336	27.702	27.58	27.013	30.105	23.194
12.551	6.6265	25.179	40.48	22.629	15.443	20.343	27.707	27.583	27.015	30.109	23.196
12.552	6.6283	25.181	40.48	22.634	15.443	20.349	27.712	27.583	27.019	30.112	23.197
12.554	6.6303	25.185	40.48	22.64	15.444	20.355	27.717	27.586	27.022	30.116	23.199
12.556	6.6323	25.188	40.48	22.644	15.445	20.362	27.718	27.588	27.025	30.12	23.202
12.558	6.6341	25.189	40.479	22.649	15.446	20.368	27.722	27.59	27.027	30.124	23.204
12.559	6.6358	25.191	40.48	22.652	15.447	20.373	27.726	27.592	27.03	30.127	23.206
12.561	6.6377	25.193	40.479	22.657	15.447	20.379	27.728	27.594	27.033	30.131	23.209
12.562	6.6395	25.194	40.479	22.661	15.448	20.385	27.732	27.595	27.035	30.134	23.211
12.564	6.6411	25.197	40.479	22.665	15.449	20.39	27.737	27.597	27.037	30.138	23.214
12.566	6.643	25.2	40.48	22.669	15.45	20.398	27.741	27.6	27.041	30.141	23.216
12.568	6.6447	25.2	40.479	22.674	15.451	20.404	27.744	27.603	27.043	30.144	23.218
12.569	6.6469	25.202	40.479	22.679	15.452	20.412	27.75	27.606	27.046	30.147	23.22
12.57	6.649	25.203	40.479	22.683	15.452	20.418	27.755	27.608	27.049	30.151	23.223
12.572	6.6507	25.205	40.479	22.685	15.453	20.425	27.76	27.61	27.051	30.154	23.225
12.574	6.6525	25.208	40.48	22.69	15.454	20.433	27.764	27.612	27.055	30.157	23.225
12.575	6.6546	25.211	40.48	22.695	15.455	20.439	27.769	27.614	27.059	30.161	23.228
12.577	6.6568	25.214	40.481	22.701	15.456	20.447	27.774	27.617	27.061	30.165	23.23
12.579	6.6587	25.214	40.48	22.706	15.457	20.453	27.778	27.618	27.063	30.169	23.232
12.581	6.6607	25.216	40.48	22.711	15.458	20.458	27.783	27.62	27.065	30.172	23.235
12.583	6.6626	25.219	40.48	22.718	15.458	20.466	27.787	27.623	27.068	30.175	23.238
12.585	6.6649	25.224	40.481	22.727	15.459	20.472	27.792	27.629	27.071	30.179	23.239
12.589	6.6669	25.231	40.481	22.735	15.46	20.477	27.796	27.634	27.073	30.182	23.239
12.591	6.6688	25.237	40.482	22.741	15.461	20.483	27.802	27.638	27.075	30.186	23.241
12.594	6.6708	25.244	40.482	22.748	15.462	20.487	27.809	27.643	27.078	30.19	23.243
12.597	6.673	25.252	40.482	22.755	15.463	20.495	27.814	27.647	27.08	30.194	23.245
12.599	6.675	25.259	40.483	22.762	15.464	20.503	27.819	27.65	27.082	30.198	23.248
12.601	6.6769	25.264	40.483	22.766	15.465	20.509	27.823	27.653	27.085	30.203	23.251
12.604	6.679	25.271	40.484	22.772	15.465	20.516	27.826	27.656	27.086	30.207	23.253
12.606	6.6808	25.274	40.483	22.776	15.466	20.522	27.831	27.658	27.089	30.21	23.256
12.608	6.6826	25.277	40.483	22.781	15.467	20.528	27.836	27.66	27.092	30.213	23.258
12.609	6.6845	25.28	40.483	22.784	15.468	20.532	27.841	27.662	27.093	30.216	23.261
12.611	6.6864	25.283	40.484	22.788	15.468	20.538	27.846	27.663	27.095	30.22	23.264
12.612	6.6882	25.285	40.484	22.791	15.469	20.544	27.851	27.665	27.098	30.223	23.266
12.613	6.69	25.287	40.484	22.794	15.47	20.55	27.856	27.666	27.1	30.226	23.269
12.615	6.6918	25.289	40.485	22.798	15.47	20.556	27.862	27.668	27.103	30.229	23.271
12.617	6.6934	25.292	40.485	22.801	15.471	20.562	27.867	27.67	27.105	30.232	23.274
12.618	6.6951	25.294	40.485	22.804	15.472	20.568	27.872	27.672	27.108	30.235	23.276
12.62	6.697	25.297	40.485	22.807	15.472	20.573	27.877	27.673	27.11	30.238	23.278
12.622	6.6985	25.299	40.485	22.812	15.473	20.578	27.883	27.675	27.113	30.241	23.28
12.623	6.7	25.301	40.486	22.816	15.474	20.585	27.888	27.677	27.115	30.244	23.282
12.625	6.7016	25.303	40.486	22.82	15.474	20.589	27.893	27.678	27.116	30.246	23.285
12.626	6.7033	25.305	40.486	22.826	15.475	20.595	27.898	27.681	27.119	30.249	23.287
12.628	6.7049	25.307	40.486	22.831	15.476	20.6	27.903	27.682	27.121	30.252	23.29
12.63	6.7067	25.31	40.486	22.837	15.477	20.606	27.908	27.684	27.123	30.256	23.293
12.631	6.7085	25.313	40.486	22.843	15.477	20.612	27.913	27.686	27.125	30.259	23.295
12.633	6.7104	25.314	40.485	22.85	15.478	20.619	27.918	27.688	27.127	30.262	23.298
12.635	6.712	25.316	40.485	22.854	15.479	20.624	27.923	27.69	27.129	30.265	23.3
12.636	6.7135	25.317	40.486	22.857	15.479	20.626	27.927	27.692	27.131	30.267	23.303
12.637	6.7152	25.319	40.486	22.862	15.48	20.632	27.932	27.693	27.133	30.269	23.306
12.638	6.7168	25.321	40.486	22.866	15.481	20.639	27.937	27.694	27.136	30.272	23.309
12.64	6.7185	25.322	40.486	22.873	15.482	20.646	27.942	27.695	27.137	30.276	23.312
12.641	6.72	25.322	40.484	22.878	15.482	20.652	27.947	27.696	27.139	30.279	23.314
12.643	6.7215	25.324	40.483	22.883	15.483	20.658	27.952	27.696	27.14	30.281	23.317
12.644	6.7229	25.325	40.483	22.888	15.484	20.665	27.957	27.696	27.143	30.284	23.32
12.646	6.7247	25.327	40.484	22.894	15.484	20.671	27.962	27.698	27.146	30.287	23.322
12.647	6.7264	25.329	40.484	22.9	15.485	20.678	27.967	27.697	27.147	30.289	23.325
12.649	6.7281	25.33	40.485	22.905	15.486	20.684	27.972	27.699	27.15	30.292	23.328
12.65	6.7299	25.333	40.485	22.91	15.487	20.69	27.976	27.701	27.152	30.295	23.331
12.653	6.7319	25.337	40.485	22.915	15.488	20.697	27.98	27.703	27.155	30.298	23.333
12.654	6.7335	25.339	40.486	22.919	15.489	20.703	27.985	27.706	27.159	30.301	23.336
12.656	6.7352	25.34	40.486	22.923	15.489	20.709	27.99	27.707	27.162	30.304	23.339
12.658	6.7369	25.342	40.486	22.927	15.49	20.714	27.995	27.709	27.164	30.307	23.341
12.659	6.7386	25.344	40.486	22.932	15.491	20.72	27.999	27.711	27.164	30.311	23.345
12.661	6.7404	25.346	40.486	22.938	15.492	20.725	28.004	27.712	27.166	30.312	23.346
12.663	6.742	25.347	40.486	22.944	15.492	20.731	28.008	27.713	27.168	30.316	23.349
12.665	6.7438	25.35	40.487	22.95	15.493	20.737	28.012	27.715	27.171	30.319	23.353
12.666	6.7456	25.352	40.487	22.955	15.494	20.743	28.017	27.717	27.173	30.321	23.355
12.668	6.7469	25.353	40.488	22.957	15.494	20.747	28.021	27.718	27.175	30.325	23.357
12.67	6.7491	25.36	40.488	22.961	15.495	20.752	28.028	27.724	27.18	30.329	23.359
12.672	6.7508	25.366	40.489	22.965	15.496	20.757	28.033	27.727	27.184	30.332	23.362
12.675	6.7525	25.371	40.489	22.97	15.497	20.763	28.037	27.729	27.187	30.335	23.364
12.677	6.7541	25.374	40.49	22.974	15.498	20.767	28.041	27.731	27.189	30.338	23.367
12.678	6.7556	25.376	40.489	22.978	15.498	20.771	28.046	27.733	27.192	30.341	23.369
12.679	6.757	25.378	40.488	22.981	15.499	20.775	28.05	27.734	27.195	30.342	23.371
12.681	6.7585	25.38	40.488	22.986	15.499	20.779	28.054	27.735	27.197	30.344	23.374
12.682	6.7599	25.382	40.488	22.99	15.5	20.783	28.058	27.737	27.199	30.347	23.376
12.683	6.7614	25.384	40.488	22.993	15.5	20.787	28.062	27.738	27.2	30.35	23.379
12.685	6.7634	25.387	40.489	22.999	15.501	20.794	28.067	27.74	27.202	30.352	23.382
12.686	6.7653	25.39	40.489	23.006	15.502	20.802	28.071	27.741	27.205	30.355	23.386
12.688	6.7671	25.392	40.489	23.013	15.503	20.808	28.075	27.743	27.204	30.358	23.389
12.689	6.7689	25.394	40.489	23.018	15.504	20.813	28.079	27.745	27.206	30.361	23.393
12.691	6.7707	25.397	40.49	23.023	15.504	20.818	28.084	27.746	27.207	30.364	23.396
12.693	6.7727	25.4	40.49	23.028	15.505	20.824	28.089	27.748	27.209	30.367	23.399
12.694	6.7743	25.402	40.49	23.032	15.506	20.83	28.093	27.75	27.21	30.369	23.401
12.696	6.7762	25.402	40.491	23.037	15.507	20.834	28.097	27.752	27.211	30.371	23.404
12.698	6.7782	25.405	40.491	23.042	15.507	20.84	28.102	27.755	27.212	30.374	23.407
12.699	6.78	25.406	40.492	23.047	15.508	20.846	28.107	27.757	27.216	30.377	23.41
12.701	6.7819	25.41	40.491	23.052	15.509	20.852	28.112	27.759	27.217	30.379	23.413
12.703	6.7839	25.412	40.492	23.057	15.51	20.857	28.117	27.761	27.218	30.381	23.416
12.705	6.7857	25.415	40.492	23.063	15.511	20.863	28.121	27.763	27.22	30.383	23.42
12.706	6.7875	25.417	40.493	23.068	15.512	20.868	28.126	27.764	27.221	30.386	23.423
12.708	6.7888	25.419	40.493	23.071	15.513	20.873	28.129	27.766	27.224	30.389	23.426
12.71	6.7909	25.423	40.494	23.075	15.514	20.879	28.134	27.769	27.227	30.392	23.428
12.711	6.7925	25.426	40.494	23.08	15.515	20.884	28.139	27.771	27.229	30.394	23.43
12.713	6.7943	25.428	40.495	23.085	15.516	20.889	28.145	27.772	27.231	30.397	23.434
12.715	6.7964	25.431	40.495	23.09	15.516	20.895	28.15	27.774	27.233	30.399	23.437
12.716	6.798	25.432	40.496	23.094	15.517	20.9	28.155	27.776	27.236	30.402	23.439
12.718	6.7997	25.435	40.496	23.098	15.518	20.904	28.16	27.778	27.238	30.405	23.441
12.72	6.8007	25.438	40.496	23.102	15.519	20.91	28.165	27.779	27.24	30.407	23.445
12.722	6.8028	25.442	40.497	23.108	15.52	20.916	28.17	27.782	27.242	30.41	23.448
12.724	6.8047	25.445	40.497	23.113	15.521	20.922	28.175	27.783	27.243	30.413	23.451
12.725	6.8064	25.448	40.498	23.117	15.522	20.927	28.18	27.785	27.245	30.416	23.454
12.727	6.808	25.451	40.498	23.121	15.522	20.932	28.185	27.786	27.248	30.419	23.457
12.729	6.8097	25.453	40.499	23.124	15.523	20.938	28.189	27.788	27.251	30.422	23.46
12.73	6.8115	25.455	40.499	23.129	15.524	20.944	28.195	27.79	27.255	30.425	23.464
12.732	6.8135	25.458	40.499	23.133	15.525	20.95	28.2	27.792	27.258	30.428	23.467
12.734	6.8156	25.463	40.5	23.139	15.526	20.955	28.206	27.794	27.26	30.431	23.469
12.736	6.8175	25.465	40.5	23.144	15.527	20.961	28.211	27.796	27.262	30.434	23.472
12.739	6.8196	25.47	40.501	23.15	15.528	20.968	28.216	27.8	27.266	30.437	23.475
12.741	6.8216	25.476	40.502	23.159	15.529	20.973	28.221	27.807	27.268	30.441	23.477
12.744	6.8236	25.482	40.502	23.166	15.53	20.978	28.226	27.811	27.27	30.442	23.478
12.747	6.8254	25.487	40.502	23.173	15.531	20.982	28.231	27.815	27.272	30.446	23.479
12.75	6.8274	25.493	40.502	23.179	15.532	20.987	28.236	27.821	27.274	30.448	23.48
12.752	6.8292	25.499	40.503	23.184	15.532	20.991	28.243	27.825	27.276	30.452	23.482
12.755	6.8309	25.507	40.502	23.189	15.533	20.996	28.249	27.829	27.279	30.456	23.485
12.758	6.8327	25.514	40.503	23.194	15.534	21.001	28.254	27.833	27.282	30.46	23.487
12.761	6.8348	25.523	40.504	23.199	15.535	21.006	28.26	27.837	27.287	30.463	23.49
12.763	6.8366	25.53	40.504	23.206	15.536	21.011	28.264	27.84	27.29	30.467	23.493
12.765	6.8384	25.535	40.505	23.211	15.537	21.015	28.269	27.843	27.293	30.471	23.496
12.768	6.8402	25.542	40.506	23.217	15.538	21.021	28.273	27.846	27.295	30.474	23.498
12.77	6.8419	25.547	40.506	23.222	15.539	21.027	28.278	27.848	27.298	30.478	23.501
12.772	6.8437	25.549	40.506	23.226	15.54	21.032	28.283	27.85	27.3	30.481	23.503
12.774	6.8453	25.553	40.506	23.232	15.54	21.036	28.289	27.853	27.303	30.484	23.507
12.776	6.8472	25.556	40.507	23.236	15.541	21.042	28.294	27.854	27.306	30.488	23.509
12.777	6.8491	25.559	40.507	23.241	15.542	21.049	28.298	27.855	27.309	30.491	23.512
12.779	6.8511	25.56	40.507	23.245	15.543	21.054	28.302	27.856	27.311	30.494	23.515
12.782	6.853	25.563	40.508	23.25	15.544	21.061	28.307	27.859	27.315	30.496	23.517
12.784	6.8551	25.566	40.508	23.255	15.545	21.066	28.312	27.861	27.319	30.5	23.52
12.786	6.857	25.568	40.509	23.26	15.545	21.073	28.318	27.862	27.321	30.504	23.524
12.788	6.8588	25.571	40.509	23.265	15.546	21.079	28.322	27.864	27.323	30.507	23.528
12.789	6.8607	25.574	40.508	23.269	15.547	21.084	28.327	27.866	27.325	30.51	23.531
12.792	6.8626	25.576	40.508	23.274	15.548	21.09	28.331	27.867	27.324	30.513	23.533
12.794	6.8643	25.578	40.509	23.278	15.548	21.096	28.335	27.868	27.326	30.516	23.537
12.796	6.8663	25.581	40.509	23.283	15.549	21.103	28.34	27.871	27.327	30.52	23.54
12.797	6.8679	25.581	40.509	23.287	15.549	21.108	28.344	27.873	27.331	30.522	23.542
12.799	6.8698	25.583	40.509	23.292	15.55	21.114	28.349	27.873	27.331	30.526	23.545
12.8	6.8718	25.586	40.509	23.296	15.551	21.119	28.354	27.875	27.334	30.529	23.548
12.802	6.8736	25.587	40.51	23.301	15.552	21.124	28.358	27.877	27.337	30.531	23.55
12.804	6.8753	25.588	40.51	23.303	15.552	21.13	28.363	27.878	27.34	30.535	23.553
12.805	6.8771	25.589	40.51	23.307	15.553	21.136	28.367	27.88	27.341	30.538	23.554
12.807	6.8789	25.592	40.51	23.311	15.554	21.142	28.371	27.882	27.344	30.54	23.557
12.809	6.881	25.594	40.51	23.316	15.555	21.147	28.375	27.884	27.347	30.544	23.56
12.81	6.8831	25.598	40.511	23.321	15.556	21.154	28.38	27.887	27.351	30.547	23.563
12.812	6.8851	25.601	40.511	23.327	15.557	21.161	28.386	27.89	27.353	30.55	23.565
12.814	6.887	25.601	40.511	23.332	15.558	21.167	28.39	27.891	27.356	30.553	23.567
12.816	6.8889	25.603	40.511	23.337	15.558	21.174	28.395	27.893	27.358	30.557	23.57
12.818	6.8908	25.604	40.511	23.342	15.559	21.18	28.4	27.895	27.36	30.56	23.573
12.82	6.8926	25.605	40.511	23.346	15.56	21.187	28.404	27.895	27.363	30.563	23.576
12.822	6.8947	25.608	40.512	23.352	15.561	21.194	28.408	27.897	27.366	30.567	23.58
12.824	6.8969	25.61	40.512	23.358	15.562	21.201	28.412	27.899	27.369	30.57	23.582
12.825	6.899	25.614	40.513	23.363	15.563	21.207	28.415	27.902	27.373	30.575	23.584
12.827	6.9013	25.618	40.514	23.366	15.564	21.213	28.42	27.905	27.376	30.579	23.586
12.829	6.9034	25.621	40.514	23.371	15.565	21.22	28.423	27.907	27.379	30.583	23.588
12.831	6.9056	25.626	40.513	23.376	15.566	21.227	28.427	27.91	27.382	30.588	23.59
12.833	6.9077	25.628	40.513	23.382	15.567	21.233	28.429	27.913	27.385	30.592	23.592
12.835	6.9099	25.632	40.514	23.387	15.568	21.24	28.432	27.915	27.389	30.596	23.593
12.837	6.9116	25.635	40.514	23.392	15.569	21.247	28.437	27.917	27.392	30.599	23.596
12.839	6.9136	25.639	40.515	23.399	15.57	21.254	28.441	27.92	27.395	30.604	23.599
12.84	6.9157	25.642	40.515	23.404	15.571	21.26	28.446	27.923	27.397	30.608	23.602
12.842	6.9177	25.645	40.516	23.408	15.572	21.267	28.45	27.926	27.401	30.612	23.603
12.844	6.9196	25.648	40.516	23.412	15.573	21.274	28.454	27.929	27.404	30.617	23.604
12.846	6.9217	25.652	40.515	23.417	15.574	21.281	28.458	27.932	27.408	30.621	23.606
12.848	6.9239	25.656	40.516	23.422	15.575	21.286	28.465	27.936	27.413	30.625	23.609
12.85	6.9259	25.658	40.516	23.427	15.576	21.292	28.469	27.939	27.417	30.629	23.611
12.852	6.9278	25.661	40.516	23.433	15.577	21.298	28.474	27.942	27.42	30.632	23.614
12.854	6.9298	25.662	40.516	23.438	15.577	21.305	28.477	27.945	27.423	30.635	23.617
12.856	6.9317	25.665	40.516	23.444	15.578	21.312	28.481	27.948	27.426	30.639	23.62
12.857	6.9335	25.667	40.516	23.45	15.579	21.318	28.485	27.95	27.429	30.642	23.624
12.859	6.9352	25.668	40.515	23.454	15.579	21.323	28.489	27.952	27.431	30.645	23.627
12.86	6.9371	25.668	40.516	23.459	15.58	21.327	28.493	27.954	27.433	30.648	23.629
12.862	6.9392	25.672	40.516	23.464	15.581	21.332	28.498	27.957	27.436	30.651	23.63
12.864	6.9413	25.675	40.516	23.47	15.582	21.338	28.501	27.959	27.44	30.655	23.633
12.865	6.9431	25.676	40.515	23.475	15.583	21.343	28.504	27.961	27.442	30.659	23.636
12.866	6.9448	25.678	40.515	23.479	15.583	21.348	28.508	27.963	27.443	30.662	23.638
12.868	6.9467	25.679	40.515	23.482	15.584	21.355	28.513	27.965	27.446	30.665	23.64
12.869	6.9485	25.68	40.515	23.487	15.584	21.361	28.517	27.968	27.448	30.669	23.643
12.871	6.9504	25.684	40.516	23.493	15.585	21.367	28.52	27.97	27.451	30.672	23.646
12.873	6.9519	25.686	40.514	23.498	15.586	21.373	28.522	27.971	27.451	30.674	23.649
12.874	6.9539	25.687	40.514	23.504	15.587	21.377	28.526	27.974	27.454	30.677	23.652
12.876	6.9558	25.689	40.514	23.51	15.588	21.383	28.53	27.976	27.456	30.681	23.655
12.877	6.9578	25.691	40.514	23.516	15.589	21.388	28.533	27.978	27.458	30.684	23.658
12.879	6.9597	25.694	40.513	23.522	15.589	21.392	28.538	27.981	27.461	30.687	23.661
12.881	6.9618	25.699	40.514	23.528	15.59	21.397	28.543	27.984	27.463	30.69	23.665
12.884	6.964	25.704	40.515	23.535	15.591	21.402	28.548	27.988	27.467	30.693	23.668
12.886	6.9657	25.708	40.515	23.542	15.592	21.407	28.552	27.991	27.47	30.696	23.67
12.888	6.9678	25.712	40.515	23.549	15.593	21.412	28.555	27.993	27.473	30.7	23.673
12.889	6.9698	25.716	40.515	23.553	15.593	21.417	28.56	27.996	27.474	30.705	23.676
12.892	6.9715	25.72	40.515	23.558	15.594	21.421	28.562	28	27.476	30.708	23.678
12.894	6.9733	25.725	40.515	23.563	15.595	21.425	28.567	28.003	27.479	30.712	23.681
12.896	6.9748	25.728	40.515	23.567	15.596	21.428	28.571	28.006	27.481	30.717	23.683
12.898	6.9763	25.732	40.514	23.572	15.596	21.432	28.576	28.009	27.482	30.721	23.687
12.9	6.9782	25.736	40.515	23.576	15.597	21.435	28.581	28.012	27.486	30.725	23.69
12.902	6.9802	25.741	40.515	23.581	15.598	21.44	28.586	28.017	27.489	30.729	23.693
12.904	6.9818	25.744	40.515	23.584	15.598	21.443	28.589	28.02	27.492	30.732	23.695
12.906	6.9835	25.748	40.515	23.588	15.599	21.448	28.593	28.023	27.495	30.736	23.699
12.908	6.9853	25.752	40.516	23.59	15.6	21.451	28.597	28.026	27.497	30.738	23.701
12.909	6.987	25.755	40.516	23.593	15.6	21.455	28.602	28.028	27.5	30.742	23.703
12.911	6.9886	25.757	40.515	23.597	15.601	21.458	28.604	28.03	27.502	30.745	23.706
12.912	6.9904	25.761	40.516	23.601	15.602	21.463	28.609	28.034	27.505	30.748	23.709
12.914	6.992	25.764	40.515	23.605	15.602	21.466	28.614	28.035	27.508	30.752	23.712
12.916	6.9937	25.766	40.515	23.608	15.603	21.47	28.618	28.037	27.511	30.755	23.716
12.918	6.9954	25.769	40.516	23.613	15.604	21.474	28.622	28.039	27.514	30.758	23.718
12.919	6.997	25.773	40.516	23.615	15.605	21.479	28.626	28.041	27.518	30.762	23.722
12.922	6.9991	25.778	40.517	23.621	15.606	21.48	28.631	28.046	27.522	30.764	23.723
12.924	7.0012	25.783	40.517	23.626	15.606	21.484	28.637	28.051	27.526	30.767	23.726
12.925	7.0029	25.787	40.518	23.629	15.607	21.487	28.641	28.056	27.528	30.769	23.729
12.927	7.0046	25.791	40.517	23.631	15.608	21.491	28.646	28.059	27.533	30.772	23.732
12.929	7.0067	25.796	40.516	23.636	15.608	21.495	28.652	28.064	27.536	30.775	23.735
12.932	7.009	25.801	40.517	23.642	15.609	21.499	28.657	28.068	27.54	30.779	23.737
12.934	7.0106	25.803	40.517	23.647	15.609	21.504	28.661	28.07	27.541	30.781	23.74
12.935	7.0123	25.808	40.517	23.651	15.61	21.508	28.665	28.073	27.544	30.784	23.741
12.938	7.0141	25.813	40.518	23.656	15.611	21.512	28.671	28.078	27.547	30.788	23.744
12.94	7.0162	25.818	40.518	23.662	15.612	21.517	28.678	28.082	27.55	30.792	23.746
12.942	7.0178	25.821	40.519	23.666	15.612	21.521	28.684	28.086	27.552	30.797	23.75
12.944	7.0196	25.825	40.519	23.67	15.613	21.525	28.69	28.091	27.555	30.802	23.753
12.946	7.0215	25.83	40.52	23.676	15.614	21.529	28.694	28.095	27.557	30.804	23.755
12.947	7.0232	25.833	40.52	23.679	15.614	21.532	28.695	28.097	27.561	30.806	23.758
12.949	7.0248	25.837	40.52	23.684	15.615	21.535	28.699	28.103	27.565	30.809	23.761
12.95	7.0263	25.841	40.52	23.688	15.616	21.538	28.7	28.107	27.568	30.812	23.763
12.952	7.028	25.845	40.52	23.693	15.616	21.542	28.704	28.111	27.571	30.814	23.766
12.954	7.0295	25.848	40.52	23.697	15.617	21.546	28.706	28.113	27.573	30.818	23.768
12.956	7.0313	25.852	40.521	23.703	15.618	21.551	28.713	28.117	27.575	30.821	23.771
12.958	7.0333	25.857	40.52	23.71	15.618	21.556	28.717	28.12	27.577	30.825	23.774
12.961	7.0353	25.862	40.52	23.715	15.619	21.561	28.723	28.125	27.579	30.83	23.776
12.963	7.037	25.867	40.521	23.722	15.62	21.566	28.726	28.13	27.58	30.833	23.779
12.965	7.0388	25.871	40.521	23.728	15.621	21.57	28.731	28.134	27.583	30.837	23.782
12.967	7.0405	25.875	40.522	23.732	15.621	21.575	28.736	28.138	27.584	30.841	23.784
12.969	7.0423	25.879	40.522	23.737	15.622	21.579	28.742	28.142	27.587	30.845	23.788
12.971	7.0442	25.883	40.522	23.743	15.623	21.584	28.746	28.145	27.59	30.848	23.79
12.972	7.0456	25.883	40.523	23.748	15.623	21.587	28.75	28.145	27.593	30.851	23.793
12.973	7.0475	25.885	40.523	23.753	15.624	21.591	28.754	28.147	27.595	30.854	23.796
12.975	7.0494	25.889	40.523	23.76	15.624	21.596	28.757	28.149	27.597	30.858	23.798
12.977	7.0511	25.893	40.523	23.763	15.625	21.599	28.762	28.151	27.601	30.861	23.8
12.979	7.0528	25.896	40.522	23.768	15.626	21.603	28.768	28.154	27.604	30.865	23.803
12.981	7.0545	25.899	40.522	23.773	15.626	21.606	28.772	28.156	27.606	30.868	23.806
12.983	7.0564	25.904	40.523	23.777	15.627	21.611	28.778	28.159	27.607	30.872	23.81
12.985	7.0581	25.906	40.523	23.781	15.628	21.615	28.782	28.161	27.61	30.875	23.814
12.987	7.0599	25.91	40.522	23.784	15.629	21.619	28.788	28.164	27.612	30.879	23.817
12.989	7.0618	25.913	40.522	23.789	15.629	21.623	28.793	28.166	27.614	30.883	23.82
12.992	7.0641	25.918	40.523	23.796	15.63	21.628	28.799	28.172	27.617	30.886	23.82
12.994	7.0662	25.922	40.523	23.799	15.631	21.631	28.804	28.176	27.62	30.891	23.821
12.996	7.0681	25.925	40.522	23.804	15.632	21.634	28.808	28.179	27.622	30.895	23.822
12.998	7.0702	25.928	40.522	23.811	15.633	21.636	28.813	28.184	27.624	30.898	23.824
13	7.0719	25.932	40.522	23.813	15.633	21.64	28.818	28.188	27.626	30.902	23.825
13.002	7.0739	25.934	40.521	23.817	15.634	21.645	28.824	28.193	27.628	30.906	23.827
13.004	7.076	25.938	40.521	23.823	15.635	21.648	28.831	28.196	27.631	30.91	23.829
13.006	7.0777	25.941	40.522	23.83	15.636	21.651	28.837	28.201	27.633	30.913	23.83
13.008	7.0795	25.943	40.522	23.834	15.636	21.654	28.844	28.205	27.635	30.917	23.832
13.011	7.0814	25.947	40.522	23.839	15.637	21.658	28.85	28.21	27.636	30.921	23.833
13.013	7.0834	25.95	40.522	23.844	15.638	21.661	28.856	28.216	27.638	30.925	23.832
13.016	7.0856	25.955	40.522	23.849	15.639	21.667	28.858	28.218	27.641	30.929	23.836
13.018	7.0876	25.96	40.523	23.854	15.64	21.673	28.865	28.224	27.645	30.933	23.839
13.021	7.0896	25.965	40.523	23.858	15.64	21.676	28.87	28.228	27.648	30.937	23.842
13.022	7.0911	25.966	40.523	23.862	15.641	21.681	28.874	28.229	27.651	30.941	23.843
13.024	7.0929	25.971	40.522	23.868	15.642	21.685	28.879	28.233	27.653	30.944	23.846
13.026	7.0948	25.971	40.522	23.873	15.643	21.689	28.883	28.234	27.656	30.947	23.85
13.026	7.0963	25.97	40.522	23.875	15.643	21.692	28.886	28.235	27.657	30.95	23.852
13.028	7.0978	25.972	40.522	23.881	15.643	21.696	28.89	28.236	27.659	30.952	23.854
13.028	7.0988	25.969	40.52	23.882	15.643	21.695	28.894	28.236	27.66	30.954	23.856
13.028	7.0999	25.967	40.514	23.882	15.643	21.695	28.893	28.235	27.661	30.953	23.857
13.028	7.1007	25.964	40.51	23.88	15.644	21.692	28.894	28.232	27.661	30.951	23.854
13.027	7.1018	25.963	40.51	23.88	15.643	21.691	28.895	28.233	27.661	30.95	23.852
13.028	7.1028	25.964	40.503	23.878	15.643	21.685	28.895	28.23	27.661	30.949	23.852
13.028	7.104	25.966	40.501	23.881	15.643	21.687	28.899	28.232	27.662	30.951	23.853
13.027	7.104	25.965	40.497	23.872	15.643	21.681	28.899	28.229	27.662	30.948	23.854
13.028	7.1051	25.96	40.491	23.87	15.643	21.679	28.901	28.225	27.66	30.946	23.851
13.031	7.1071	25.964	40.49	23.876	15.643	21.685	28.903	28.228	27.663	30.951	23.852
13.033	7.1091	25.968	40.49	23.877	15.644	21.688	28.908	28.234	27.666	30.954	23.855
13.035	7.111	25.972	40.491	23.88	15.645	21.69	28.911	28.238	27.666	30.959	23.857
13.038	7.1132	25.977	40.49	23.885	15.646	21.694	28.917	28.244	27.668	30.962	23.858
13.04	7.1148	25.98	40.489	23.891	15.646	21.699	28.92	28.248	27.669	30.965	23.859
13.042	7.1164	25.983	40.489	23.895	15.647	21.703	28.924	28.252	27.668	30.968	23.859
13.044	7.1183	25.986	40.489	23.9	15.648	21.709	28.929	28.256	27.669	30.972	23.861
13.046	7.12	25.989	40.489	23.906	15.649	21.714	28.934	28.261	27.67	30.975	23.861
13.048	7.1219	25.992	40.49	23.911	15.649	21.718	28.938	28.265	27.669	30.978	23.861
13.05	7.1235	25.996	40.49	23.917	15.65	21.722	28.944	28.27	27.671	30.982	23.861
13.052	7.1253	26	40.49	23.922	15.651	21.726	28.949	28.274	27.672	30.986	23.861
13.054	7.1269	26.002	40.491	23.927	15.651	21.731	28.952	28.278	27.672	30.99	23.862
13.056	7.1288	26.005	40.49	23.933	15.652	21.736	28.955	28.28	27.672	30.993	23.865
13.058	7.1306	26.008	40.49	23.938	15.653	21.742	28.96	28.28	27.673	30.996	23.868
13.059	7.1325	26.011	40.49	23.943	15.653	21.747	28.963	28.282	27.675	31	23.871
13.062	7.1347	26.016	40.491	23.948	15.654	21.752	28.967	28.287	27.679	31.004	23.874
13.063	7.1362	26.017	40.491	23.951	15.655	21.757	28.972	28.287	27.681	31.007	23.876
13.065	7.138	26.019	40.49	23.956	15.656	21.762	28.975	28.289	27.682	31.011	23.879
13.066	7.1397	26.02	40.49	23.961	15.656	21.767	28.979	28.29	27.685	31.014	23.881
13.068	7.1416	26.021	40.49	23.965	15.657	21.773	28.982	28.292	27.687	31.016	23.884
13.07	7.1433	26.018	40.49	23.968	15.658	21.778	28.986	28.292	27.687	31.019	23.886
13.072	7.1455	26.021	40.489	23.974	15.659	21.783	28.99	28.293	27.689	31.023	23.888
13.074	7.1477	26.024	40.489	23.982	15.66	21.789	28.994	28.295	27.689	31.026	23.891
13.076	7.1498	26.03	40.49	23.989	15.66	21.794	29	28.3	27.693	31.029	23.893
13.078	7.152	26.035	40.49	23.996	15.661	21.8	29.003	28.305	27.696	31.033	23.895
13.08	7.154	26.037	40.488	24.001	15.662	21.805	29.007	28.306	27.697	31.036	23.899
13.081	7.1563	26.04	40.489	24.004	15.663	21.81	29.012	28.308	27.7	31.04	23.901
13.083	7.1585	26.042	40.489	24.006	15.664	21.815	29.016	28.311	27.702	31.044	23.903
13.085	7.1606	26.044	40.489	24.011	15.665	21.821	29.021	28.314	27.706	31.047	23.904
13.086	7.1624	26.047	40.489	24.017	15.666	21.827	29.026	28.318	27.71	31.051	23.905
13.088	7.1645	26.051	40.49	24.022	15.667	21.832	29.031	28.321	27.713	31.055	23.907
13.09	7.1664	26.053	40.489	24.026	15.668	21.838	29.035	28.323	27.715	31.058	23.907
13.092	7.1686	26.056	40.489	24.032	15.669	21.844	29.039	28.325	27.718	31.061	23.908
13.093	7.1705	26.059	40.49	24.036	15.67	21.85	29.043	28.327	27.721	31.065	23.911
13.095	7.1725	26.061	40.49	24.039	15.671	21.857	29.048	28.329	27.725	31.069	23.913
13.097	7.1743	26.063	40.49	24.042	15.672	21.862	29.053	28.332	27.728	31.072	23.916
13.099	7.1763	26.066	40.49	24.047	15.673	21.869	29.057	28.335	27.732	31.076	23.918
13.101	7.1784	26.066	40.49	24.052	15.674	21.875	29.062	28.337	27.735	31.08	23.92
13.103	7.1804	26.07	40.491	24.057	15.675	21.881	29.067	28.34	27.739	31.084	23.923
13.104	7.1824	26.071	40.49	24.063	15.676	21.887	29.071	28.342	27.741	31.088	23.925
13.108	7.1849	26.076	40.49	24.068	15.677	21.894	29.076	28.346	27.744	31.092	23.928
13.11	7.1871	26.08	40.491	24.074	15.678	21.9	29.082	28.349	27.747	31.096	23.93
13.112	7.189	26.082	40.491	24.078	15.679	21.906	29.087	28.349	27.749	31.1	23.931
13.114	7.1907	26.085	40.492	24.082	15.68	21.913	29.091	28.352	27.752	31.104	23.934
13.116	7.1929	26.088	40.492	24.087	15.681	21.919	29.096	28.355	27.755	31.108	23.936
13.117	7.1948	26.091	40.493	24.091	15.682	21.923	29.1	28.358	27.759	31.111	23.939
13.119	7.1965	26.094	40.493	24.094	15.682	21.927	29.104	28.36	27.762	31.115	23.942
13.12	7.1981	26.096	40.493	24.099	15.683	21.931	29.108	28.362	27.765	31.118	23.944
13.122	7.2001	26.1	40.493	24.105	15.684	21.937	29.112	28.364	27.767	31.121	23.945
13.123	7.2019	26.101	40.493	24.109	15.685	21.943	29.117	28.366	27.77	31.125	23.947
13.125	7.2037	26.102	40.492	24.111	15.685	21.949	29.121	28.367	27.773	31.128	23.95
13.126	7.2055	26.103	40.492	24.114	15.686	21.954	29.125	28.368	27.775	31.13	23.952
13.128	7.2075	26.106	40.491	24.119	15.687	21.96	29.13	28.37	27.777	31.134	23.955
13.13	7.2093	26.105	40.491	24.124	15.688	21.963	29.134	28.372	27.778	31.137	23.957
13.132	7.2113	26.107	40.491	24.131	15.689	21.969	29.138	28.374	27.781	31.14	23.959
13.134	7.2134	26.11	40.492	24.137	15.689	21.975	29.142	28.378	27.783	31.144	23.961
13.136	7.2155	26.113	40.491	24.141	15.69	21.98	29.146	28.38	27.784	31.147	23.962
13.137	7.2175	26.115	40.492	24.147	15.691	21.986	29.15	28.382	27.787	31.15	23.964
13.139	7.2193	26.116	40.49	24.153	15.692	21.992	29.154	28.384	27.789	31.152	23.967
13.141	7.221	26.118	40.491	24.159	15.692	21.998	29.158	28.386	27.792	31.155	23.969
13.143	7.2231	26.121	40.491	24.164	15.693	22.004	29.162	28.388	27.794	31.159	23.972
13.144	7.2249	26.121	40.491	24.169	15.694	22.009	29.166	28.39	27.796	31.162	23.975
13.146	7.227	26.125	40.491	24.176	15.695	22.015	29.171	28.394	27.798	31.165	23.978
13.147	7.2291	26.125	40.492	24.181	15.696	22.021	29.174	28.395	27.802	31.169	23.98
13.149	7.2313	26.128	40.492	24.187	15.697	22.025	29.179	28.398	27.805	31.173	23.982
13.15	7.2332	26.13	40.491	24.192	15.698	22.032	29.183	28.402	27.806	31.176	23.985
13.152	7.2353	26.131	40.491	24.196	15.699	22.039	29.188	28.405	27.809	31.18	23.987
13.154	7.2374	26.131	40.491	24.201	15.7	22.045	29.192	28.407	27.81	31.184	23.989
13.155	7.2392	26.132	40.491	24.207	15.7	22.05	29.197	28.406	27.813	31.187	23.992
13.157	7.241	26.135	40.491	24.213	15.701	22.055	29.201	28.408	27.816	31.19	23.995
13.159	7.2431	26.137	40.491	24.221	15.702	22.06	29.205	28.41	27.818	31.193	23.999
13.161	7.2449	26.141	40.491	24.23	15.703	22.066	29.209	28.413	27.82	31.197	24.002
13.163	7.2469	26.144	40.491	24.237	15.704	22.072	29.214	28.414	27.823	31.201	24.006
13.165	7.2488	26.147	40.492	24.243	15.704	22.077	29.218	28.417	27.826	31.204	24.01
13.166	7.2506	26.147	40.492	24.249	15.705	22.082	29.223	28.419	27.827	31.207	24.013
13.168	7.2519	26.145	40.491	24.253	15.705	22.085	29.226	28.42	27.83	31.21	24.015
13.168	7.2529	26.145	40.487	24.255	15.706	22.086	29.227	28.416	27.831	31.208	24.017
13.17	7.2545	26.148	40.488	24.26	15.706	22.089	29.231	28.418	27.833	31.211	24.019
13.172	7.2567	26.153	40.489	24.265	15.707	22.093	29.237	28.422	27.836	31.215	24.021
13.175	7.2589	26.157	40.489	24.27	15.708	22.098	29.243	28.425	27.84	31.218	24.025
13.178	7.2608	26.164	40.49	24.273	15.709	22.102	29.248	28.432	27.844	31.222	24.03
13.18	7.2625	26.17	40.49	24.276	15.709	22.105	29.252	28.438	27.848	31.225	24.032
13.182	7.2642	26.176	40.491	24.278	15.71	22.109	29.256	28.442	27.851	31.228	24.034
13.183	7.2658	26.181	40.491	24.282	15.71	22.113	29.261	28.445	27.853	31.231	24.037
13.185	7.2677	26.184	40.491	24.287	15.711	22.117	29.266	28.449	27.856	31.235	24.04
13.187	7.2695	26.188	40.491	24.292	15.712	22.121	29.271	28.452	27.858	31.238	24.044
13.188	7.271	26.192	40.49	24.296	15.712	22.124	29.275	28.455	27.861	31.241	24.046
13.19	7.2727	26.196	40.49	24.3	15.712	22.128	29.28	28.458	27.863	31.245	24.048
13.192	7.2743	26.2	40.49	24.303	15.713	22.13	29.286	28.461	27.865	31.247	24.051
13.194	7.2759	26.202	40.49	24.306	15.714	22.134	29.291	28.465	27.868	31.251	24.054
13.196	7.2776	26.205	40.489	24.311	15.714	22.137	29.294	28.469	27.87	31.255	24.056
13.198	7.2795	26.209	40.49	24.314	15.715	22.141	29.3	28.472	27.872	31.259	24.06
13.201	7.2814	26.215	40.491	24.316	15.716	22.144	29.305	28.479	27.876	31.264	24.063
13.203	7.2835	26.219	40.491	24.322	15.717	22.149	29.31	28.482	27.878	31.268	24.067
13.206	7.2853	26.222	40.491	24.327	15.717	22.154	29.316	28.487	27.88	31.271	24.069
13.208	7.287	26.225	40.492	24.33	15.718	22.158	29.32	28.491	27.882	31.275	24.07
13.209	7.2889	26.229	40.492	24.334	15.719	22.162	29.326	28.494	27.885	31.279	24.074
13.212	7.2905	26.233	40.491	24.338	15.719	22.167	29.332	28.497	27.888	31.283	24.076
13.214	7.2923	26.237	40.492	24.344	15.72	22.171	29.337	28.498	27.888	31.288	24.078
13.215	7.2939	26.24	40.492	24.347	15.721	22.176	29.342	28.498	27.888	31.291	24.082
13.217	7.2954	26.242	40.493	24.351	15.721	22.178	29.347	28.502	27.891	31.294	24.085
13.22	7.2972	26.247	40.493	24.354	15.722	22.182	29.351	28.502	27.893	31.299	24.089
13.222	7.2988	26.25	40.494	24.358	15.723	22.186	29.356	28.504	27.893	31.303	24.091
13.224	7.301	26.255	40.494	24.363	15.724	22.19	29.361	28.505	27.896	31.307	24.093
13.226	7.3027	26.259	40.494	24.366	15.724	22.193	29.367	28.509	27.901	31.31	24.096
13.228	7.3046	26.263	40.494	24.369	15.725	22.196	29.371	28.513	27.904	31.313	24.098
13.23	7.3065	26.269	40.494	24.375	15.726	22.2	29.376	28.516	27.906	31.315	24.1
13.233	7.3086	26.275	40.495	24.378	15.726	22.204	29.383	28.521	27.909	31.319	24.102
13.234	7.3105	26.279	40.496	24.38	15.727	22.207	29.389	28.524	27.912	31.322	24.104
13.236	7.3125	26.282	40.496	24.386	15.728	22.212	29.393	28.526	27.914	31.326	24.107
13.239	7.3145	26.286	40.497	24.392	15.728	22.217	29.397	28.53	27.916	31.33	24.108
13.241	7.316	26.288	40.497	24.396	15.729	22.221	29.4	28.532	27.919	31.334	24.111
13.242	7.3176	26.29	40.497	24.399	15.73	22.225	29.404	28.534	27.919	31.338	24.114
13.244	7.3193	26.293	40.497	24.403	15.73	22.229	29.408	28.538	27.92	31.342	24.117
13.246	7.3214	26.297	40.498	24.408	15.731	22.234	29.412	28.541	27.923	31.346	24.121
13.249	7.3234	26.303	40.498	24.412	15.732	22.239	29.418	28.544	27.925	31.35	24.125
13.251	7.3254	26.307	40.498	24.416	15.733	22.242	29.424	28.547	27.927	31.354	24.13
13.253	7.3272	26.31	40.498	24.42	15.733	22.246	29.43	28.549	27.928	31.357	24.133
13.256	7.3288	26.314	40.497	24.421	15.734	22.248	29.436	28.553	27.932	31.36	24.134
13.258	7.3305	26.317	40.498	24.424	15.735	22.251	29.441	28.552	27.934	31.364	24.136
13.26	7.3321	26.321	40.498	24.428	15.736	22.254	29.446	28.555	27.937	31.368	24.139
13.261	7.3336	26.324	40.498	24.432	15.737	22.258	29.45	28.557	27.94	31.371	24.142
13.262	7.3351	26.327	40.498	24.433	15.737	22.261	29.455	28.558	27.94	31.375	24.145
13.264	7.3367	26.328	40.498	24.437	15.738	22.264	29.46	28.56	27.942	31.378	24.148
13.266	7.3383	26.331	40.499	24.439	15.739	22.267	29.466	28.564	27.944	31.382	24.15
13.267	7.3398	26.329	40.497	24.441	15.739	22.27	29.471	28.564	27.946	31.384	24.153
13.267	7.3409	26.324	40.494	24.441	15.739	22.273	29.476	28.565	27.948	31.387	24.155
13.267	7.3419	26.321	40.492	24.442	15.739	22.273	29.48	28.565	27.95	31.388	24.158
13.269	7.3437	26.324	40.492	24.446	15.74	22.276	29.485	28.568	27.952	31.391	24.161
13.27	7.3452	26.328	40.493	24.449	15.741	22.281	29.491	28.571	27.952	31.394	24.165
13.272	7.3469	26.331	40.492	24.452	15.741	22.284	29.497	28.574	27.954	31.396	24.168
13.273	7.3484	26.334	40.492	24.456	15.742	22.287	29.501	28.577	27.957	31.399	24.17
13.274	7.35	26.337	40.492	24.458	15.743	22.291	29.506	28.579	27.959	31.403	24.174
13.276	7.3518	26.34	40.492	24.461	15.743	22.293	29.512	28.582	27.959	31.406	24.177
13.277	7.3535	26.342	40.491	24.468	15.744	22.298	29.517	28.585	27.961	31.41	24.181
13.279	7.3556	26.346	40.491	24.474	15.745	22.303	29.523	28.588	27.962	31.414	24.184
13.282	7.3578	26.351	40.492	24.479	15.746	22.308	29.529	28.593	27.966	31.417	24.187
13.283	7.3596	26.353	40.492	24.485	15.746	22.313	29.533	28.594	27.968	31.421	24.188
13.285	7.3616	26.356	40.493	24.489	15.747	22.318	29.538	28.595	27.97	31.425	24.192
13.286	7.3635	26.358	40.493	24.494	15.748	22.323	29.542	28.596	27.973	31.427	24.194
13.288	7.3655	26.359	40.493	24.499	15.749	22.329	29.546	28.597	27.975	31.431	24.196
13.289	7.3674	26.36	40.494	24.503	15.749	22.334	29.551	28.598	27.978	31.435	24.199
13.291	7.3693	26.361	40.494	24.508	15.75	22.339	29.556	28.6	27.98	31.438	24.202
13.292	7.3713	26.363	40.493	24.512	15.751	22.343	29.56	28.601	27.983	31.442	24.204
13.294	7.3733	26.367	40.494	24.517	15.752	22.348	29.564	28.604	27.985	31.445	24.207
13.295	7.375	26.368	40.494	24.521	15.753	22.353	29.568	28.605	27.988	31.448	24.21
13.297	7.3769	26.369	40.495	24.526	15.753	22.359	29.572	28.607	27.99	31.451	24.212
13.299	7.3791	26.372	40.495	24.529	15.754	22.364	29.576	28.609	27.992	31.455	24.215
13.302	7.3814	26.377	40.496	24.534	15.755	22.369	29.582	28.614	27.996	31.459	24.218
13.304	7.3832	26.378	40.496	24.539	15.756	22.373	29.587	28.615	27.998	31.462	24.221
13.305	7.3848	26.382	40.496	24.543	15.756	22.377	29.591	28.617	28.001	31.465	24.224
13.307	7.3863	26.384	40.496	24.547	15.757	22.382	29.594	28.62	28.003	31.468	24.226
13.309	7.3883	26.389	40.497	24.553	15.758	22.386	29.598	28.623	28.006	31.473	24.228
13.311	7.3902	26.392	40.497	24.557	15.759	22.391	29.601	28.625	28.008	31.476	24.23
13.312	7.392	26.393	40.498	24.562	15.759	22.395	29.606	28.627	28.01	31.48	24.233
13.314	7.3933	26.392	40.497	24.566	15.76	22.397	29.61	28.625	28.012	31.482	24.235
13.313	7.3942	26.389	40.496	24.567	15.76	22.398	29.611	28.624	28.012	31.481	24.234
13.314	7.3957	26.391	40.495	24.571	15.76	22.4	29.614	28.623	28.014	31.482	24.237
13.316	7.3978	26.394	40.496	24.577	15.761	22.406	29.618	28.625	28.016	31.486	24.24
13.318	7.3997	26.399	40.496	24.577	15.762	22.411	29.626	28.631	28.019	31.489	24.243
13.32	7.4014	26.401	40.497	24.582	15.762	22.415	29.629	28.633	28.022	31.492	24.246
13.321	7.4023	26.402	40.497	24.583	15.763	22.415	29.632	28.634	28.023	31.493	24.246
13.319	7.4031	26.398	40.493	24.581	15.763	22.412	29.626	28.63	28.024	31.488	24.247
13.32	7.404	26.398	40.49	24.582	15.762	22.408	29.625	28.627	28.023	31.483	24.247
13.32	7.4049	26.397	40.486	24.583	15.761	22.408	29.621	28.621	28.016	31.477	24.241
13.319	7.4042	26.392	40.48	24.578	15.761	22.4	29.613	28.616	28.011	31.472	24.239
13.317	7.405	26.387	40.475	24.57	15.76	22.39	29.605	28.605	28.002	31.463	24.234
13.312	7.4047	26.382	40.467	24.561	15.76	22.384	29.598	28.598	27.999	31.454	24.231
13.312	7.4056	26.378	40.462	24.557	15.759	22.378	29.598	28.596	27.995	31.451	24.227
13.31	7.4053	26.37	40.453	24.551	15.758	22.374	29.592	28.59	27.995	31.443	24.224
13.309	7.4054	26.368	40.449	24.541	15.757	22.368	29.59	28.586	27.991	31.44	24.22
13.305	7.4037	26.361	40.441	24.532	15.756	22.356	29.582	28.58	27.986	31.435	24.212
13.304	7.4027	26.356	40.434	24.524	15.755	22.349	29.577	28.576	27.98	31.43	24.202
13.302	7.4033	26.35	40.427	24.516	15.754	22.336	29.574	28.567	27.975	31.423	24.201
13.3	7.4024	26.345	40.419	24.509	15.753	22.327	29.561	28.558	27.969	31.413	24.194
13.299	7.4026	26.337	40.412	24.51	15.753	22.327	29.56	28.552	27.967	31.409	24.19
13.299	7.4026	26.331	40.411	24.504	15.753	22.322	29.557	28.549	27.967	31.405	24.188
13.298	7.4035	26.331	40.41	24.504	15.752	22.318	29.555	28.548	27.963	31.402	24.186
13.297	7.4043	26.327	40.403	24.504	15.752	22.311	29.546	28.539	27.96	31.391	24.185
13.294	7.4027	26.322	40.396	24.495	15.752	22.298	29.536	28.523	27.953	31.381	24.179
13.292	7.4002	26.321	40.391	24.484	15.751	22.287	29.529	28.518	27.949	31.374	24.171
13.292	7.3985	26.318	40.383	24.475	15.749	22.276	29.524	28.511	27.943	31.369	24.167
13.288	7.3986	26.315	40.375	24.472	15.748	22.272	29.519	28.505	27.939	31.362	24.16
13.286	7.3975	26.307	40.37	24.461	15.747	22.26	29.507	28.494	27.934	31.351	24.154
13.281	7.3945	26.301	40.367	24.448	15.746	22.251	29.506	28.489	27.925	31.346	24.148
13.28	7.3916	26.296	40.362	24.445	15.745	22.244	29.502	28.483	27.919	31.339	24.141
13.275	7.39	26.291	40.356	24.433	15.743	22.23	29.489	28.471	27.909	31.332	24.135
13.273	7.3889	26.288	40.347	24.424	15.742	22.223	29.487	28.467	27.907	31.329	24.135
13.268	7.3845	26.284	40.339	24.415	15.74	22.206	29.478	28.455	27.901	31.32	24.128
13.267	7.3826	26.284	40.336	24.412	15.739	22.199	29.473	28.45	27.896	31.317	24.123
13.267	7.3825	26.278	40.33	24.398	15.738	22.189	29.466	28.443	27.891	31.31	24.118
13.265	7.3799	26.273	40.324	24.39	15.738	22.185	29.451	28.434	27.882	31.301	24.112
13.265	7.3805	26.269	40.321	24.39	15.737	22.178	29.445	28.427	27.878	31.292	24.106
13.258	7.3802	26.262	40.315	24.378	15.735	22.161	29.441	28.42	27.871	31.282	24.101
13.258	7.3807	26.257	40.308	24.374	15.734	22.156	29.433	28.414	27.864	31.277	24.095
13.255	7.3784	26.254	40.302	24.366	15.734	22.154	29.424	28.407	27.86	31.267	24.09
13.254	7.378	26.251	40.297	24.356	15.732	22.138	29.413	28.399	27.85	31.258	24.084
13.255	7.3772	26.25	40.291	24.353	15.731	22.134	29.41	28.396	27.847	31.252	24.08
13.254	7.3778	26.25	40.286	24.341	15.73	22.12	29.399	28.383	27.84	31.246	24.07
13.251	7.375	26.248	40.284	24.34	15.73	22.107	29.394	28.378	27.839	31.24	24.065
13.25	7.3726	26.245	40.279	24.334	15.729	22.102	29.384	28.37	27.831	31.228	24.061
13.246	7.3721	26.242	40.272	24.332	15.727	22.098	29.381	28.362	27.828	31.221	24.058
13.245	7.3714	26.236	40.266	24.329	15.727	22.09	29.376	28.358	27.82	31.217	24.053
13.241	7.37	26.233	40.26	24.322	15.726	22.076	29.366	28.348	27.813	31.208	24.047
13.24	7.3691	26.226	40.252	24.317	15.726	22.068	29.359	28.345	27.809	31.203	24.043
13.238	7.3665	26.219	40.244	24.306	15.724	22.054	29.353	28.34	27.802	31.197	24.037
13.233	7.3663	26.217	40.24	24.299	15.725	22.047	29.346	28.332	27.8	31.188	24.031
13.231	7.3653	26.21	40.236	24.287	15.724	22.036	29.338	28.326	27.795	31.179	24.025
13.23	7.3638	26.204	40.23	24.282	15.723	22.031	29.332	28.317	27.789	31.17	24.018
13.227	7.3621	26.194	40.22	24.268	15.722	22.019	29.319	28.304	27.777	31.16	24.008
13.227	7.362	26.192	40.216	24.26	15.721	22.009	29.313	28.301	27.773	31.153	24.003
13.225	7.3604	26.187	40.213	24.247	15.719	21.995	29.297	28.286	27.765	31.138	23.994
13.222	7.3589	26.183	40.207	24.244	15.718	21.989	29.29	28.28	27.758	31.128	23.991
13.218	7.3565	26.176	40.199	24.236	15.716	21.978	29.276	28.269	27.749	31.119	23.985
13.215	7.355	26.172	40.192	24.232	15.714	21.97	29.269	28.262	27.742	31.112	23.975
13.213	7.3541	26.169	40.187	24.227	15.713	21.965	29.256	28.252	27.736	31.104	23.968
13.212	7.3524	26.163	40.182	24.225	15.712	21.959	29.247	28.24	27.729	31.096	23.961
13.211	7.3464	26.157	40.173	24.215	15.709	21.956	29.237	28.232	27.728	31.083	23.957
13.21	7.3453	26.153	40.168	24.209	15.708	21.948	29.236	28.231	27.725	31.08	23.955
13.206	7.3438	26.152	40.166	24.198	15.706	21.938	29.23	28.226	27.718	31.073	23.953
13.205	7.3429	26.147	40.156	24.195	15.704	21.933	29.218	28.215	27.706	31.062	23.947
13.204	7.3422	26.139	40.149	24.192	15.703	21.927	29.211	28.208	27.699	31.054	23.942
13.203	7.3395	26.138	40.148	24.185	15.703	21.92	29.203	28.203	27.693	31.05	23.935
13.2	7.3383	26.136	40.14	24.178	15.7	21.908	29.188	28.192	27.682	31.041	23.926
13.197	7.3374	26.131	40.131	24.172	15.699	21.901	29.174	28.18	27.674	31.028	23.916
13.193	7.3354	26.125	40.124	24.165	15.698	21.887	29.163	28.166	27.667	31.019	23.905
13.19	7.3325	26.12	40.118	24.154	15.697	21.881	29.157	28.161	27.658	31.015	23.901
13.189	7.3322	26.121	40.113	24.151	15.696	21.879	29.15	28.158	27.654	31.011	23.897
13.189	7.3308	26.116	40.108	24.148	15.696	21.875	29.143	28.152	27.65	31.006	23.895
13.189	7.3293	26.11	40.101	24.143	15.695	21.864	29.132	28.142	27.64	31	23.885
13.189	7.3288	26.107	40.099	24.144	15.694	21.86	29.126	28.135	27.634	30.994	23.883
13.187	7.3266	26.103	40.092	24.139	15.694	21.849	29.119	28.13	27.626	30.988	23.875
13.184	7.3246	26.099	40.084	24.127	15.692	21.837	29.109	28.12	27.621	30.976	23.867
13.181	7.3232	26.093	40.074	24.113	15.69	21.821	29.096	28.106	27.611	30.967	23.861
13.179	7.3197	26.087	40.065	24.106	15.689	21.807	29.086	28.096	27.601	30.953	23.855
13.178	7.3187	26.078	40.06	24.098	15.689	21.801	29.077	28.086	27.591	30.944	23.848
13.176	7.3194	26.072	40.054	24.097	15.687	21.798	29.061	28.073	27.583	30.932	23.844
13.176	7.3193	26.067	40.049	24.094	15.687	21.793	29.055	28.072	27.576	30.929	23.84
13.175	7.3166	26.066	40.046	24.092	15.686	21.782	29.048	28.064	27.568	30.917	23.833
13.175	7.3147	26.062	40.04	24.082	15.685	21.77	29.038	28.053	27.556	30.908	23.823
13.173	7.3135	26.058	40.036	24.077	15.684	21.758	29.026	28.043	27.549	30.899	23.819
13.171	7.3111	26.055	40.031	24.072	15.683	21.749	29.018	28.033	27.544	30.887	23.813
13.17	7.3098	26.049	40.023	24.066	15.681	21.74	29.009	28.026	27.537	30.877	23.805
13.166	7.3072	26.042	40.016	24.057	15.679	21.73	28.999	28.016	27.529	30.866	23.794
13.163	7.3069	26.038	40.012	24.047	15.678	21.72	28.991	28.01	27.521	30.86	23.785
13.163	7.3048	26.035	40.007	24.043	15.677	21.715	28.986	28.002	27.513	30.855	23.778
13.16	7.3033	26.028	40	24.041	15.675	21.708	28.976	27.994	27.51	30.849	23.775
13.16	7.3002	26.022	39.99	24.027	15.673	21.692	28.965	27.985	27.503	30.837	23.765
13.157	7.297	26.017	39.985	24.02	15.672	21.687	28.953	27.976	27.493	30.826	23.758
13.152	7.2912	26.015	39.974	24.009	15.669	21.676	28.945	27.968	27.488	30.817	23.752
13.149	7.291	26.011	39.965	24.004	15.668	21.669	28.937	27.962	27.481	30.813	23.747
13.15	7.2895	26.009	39.963	23.999	15.668	21.66	28.928	27.959	27.476	30.809	23.743
13.146	7.2859	26.002	39.955	23.994	15.666	21.653	28.919	27.95	27.469	30.803	23.735
13.144	7.2857	26	39.95	23.989	15.665	21.651	28.915	27.946	27.465	30.8	23.732
13.142	7.2838	25.999	39.942	23.984	15.663	21.648	28.907	27.94	27.463	30.795	23.731
13.14	7.2837	25.991	39.935	23.982	15.662	21.643	28.901	27.934	27.455	30.79	23.725
13.139	7.2815	25.991	39.929	23.975	15.661	21.634	28.891	27.927	27.45	30.785	23.719
13.139	7.2795	25.988	39.927	23.965	15.66	21.629	28.88	27.918	27.445	30.775	23.713
13.138	7.2795	25.988	39.922	23.961	15.66	21.622	28.881	27.917	27.443	30.773	23.71
13.137	7.2785	25.987	39.918	23.957	15.66	21.614	28.872	27.914	27.435	30.768	23.703
13.136	7.277	25.985	39.914	23.955	15.659	21.611	28.868	27.91	27.431	30.764	23.696
13.134	7.2768	25.979	39.909	23.944	15.659	21.601	28.861	27.903	27.423	30.759	23.686
13.13	7.2757	25.97	39.898	23.931	15.657	21.585	28.84	27.885	27.412	30.743	23.671
13.129	7.2721	25.964	39.891	23.926	15.656	21.578	28.832	27.88	27.403	30.733	23.664
13.127	7.2712	25.956	39.886	23.921	15.654	21.565	28.819	27.868	27.392	30.722	23.658
13.126	7.27	25.95	39.88	23.914	15.653	21.552	28.812	27.857	27.385	30.708	23.651
13.125	7.2685	25.949	39.877	23.908	15.652	21.546	28.802	27.852	27.381	30.701	23.646
13.122	7.2655	25.946	39.873	23.898	15.651	21.532	28.794	27.844	27.373	30.69	23.639
13.12	7.2599	25.945	39.865	23.89	15.648	21.525	28.783	27.836	27.366	30.682	23.636
13.12	7.2566	25.944	39.864	23.882	15.648	21.522	28.771	27.825	27.357	30.671	23.626
13.12	7.2574	25.936	39.857	23.881	15.646	21.518	28.769	27.821	27.356	30.669	23.627
13.121	7.2587	25.936	39.855	23.882	15.647	21.521	28.772	27.821	27.358	30.671	23.629
13.122	7.2599	25.937	39.854	23.883	15.647	21.525	28.777	27.823	27.36	30.674	23.631
13.123	7.2611	25.936	39.853	23.885	15.648	21.529	28.781	27.824	27.361	30.676	23.633
13.124	7.2623	25.937	39.853	23.888	15.648	21.531	28.784	27.825	27.362	30.678	23.636
13.124	7.2634	25.933	39.851	23.888	15.648	21.53	28.784	27.824	27.359	30.677	23.636
13.125	7.2635	25.93	39.846	23.888	15.646	21.526	28.778	27.818	27.355	30.671	23.631
13.126	7.2643	25.926	39.837	23.887	15.646	21.524	28.772	27.812	27.353	30.664	23.627
13.125	7.2647	25.928	39.832	23.884	15.644	21.516	28.766	27.806	27.346	30.659	23.624
13.123	7.2647	25.925	39.832	23.882	15.645	21.511	28.761	27.793	27.335	30.652	23.619
13.124	7.2654	25.924	39.831	23.88	15.643	21.51	28.753	27.788	27.331	30.642	23.614
13.125	7.2651	25.923	39.826	23.88	15.642	21.503	28.75	27.783	27.328	30.638	23.609
13.125	7.2651	25.92	39.823	23.876	15.64	21.496	28.745	27.78	27.323	30.634	23.604
13.124	7.2626	25.913	39.816	23.866	15.64	21.49	28.737	27.774	27.314	30.627	23.6
13.122	7.2626	25.913	39.815	23.858	15.64	21.485	28.727	27.769	27.307	30.618	23.593
13.121	7.2614	25.912	39.807	23.856	15.638	21.478	28.724	27.765	27.301	30.614	23.591
13.118	7.262	25.906	39.801	23.847	15.638	21.465	28.718	27.76	27.297	30.609	23.584
13.114	7.2616	25.9	39.79	23.842	15.637	21.46	28.705	27.748	27.286	30.598	23.576
13.113	7.2607	25.896	39.788	23.838	15.636	21.452	28.694	27.74	27.279	30.592	23.566
13.11	7.2576	25.892	39.782	23.829	15.635	21.447	28.68	27.724	27.272	30.583	23.563
13.109	7.2529	25.887	39.779	23.824	15.632	21.44	28.673	27.717	27.267	30.572	23.558
13.106	7.252	25.881	39.771	23.813	15.631	21.435	28.667	27.708	27.264	30.564	23.553
13.104	7.2509	25.874	39.762	23.802	15.63	21.421	28.658	27.7	27.255	30.555	23.547
13.102	7.2482	25.869	39.751	23.796	15.627	21.413	28.645	27.692	27.247	30.548	23.539
13.1	7.2476	25.863	39.742	23.794	15.626	21.409	28.638	27.682	27.238	30.539	23.534
13.098	7.2481	25.858	39.736	23.784	15.625	21.403	28.633	27.675	27.231	30.532	23.524
13.097	7.2453	25.857	39.729	23.775	15.624	21.391	28.625	27.665	27.224	30.525	23.517
13.096	7.2459	25.855	39.724	23.77	15.623	21.378	28.623	27.662	27.22	30.516	23.513
13.091	7.2406	25.851	39.72	23.761	15.62	21.364	28.612	27.648	27.207	30.506	23.504
13.09	7.2387	25.842	39.715	23.756	15.62	21.358	28.605	27.643	27.202	30.499	23.499
13.089	7.2384	25.836	39.707	23.748	15.619	21.347	28.594	27.63	27.195	30.489	23.494
13.089	7.2383	25.833	39.701	23.745	15.619	21.34	28.589	27.623	27.194	30.483	23.492
13.087	7.2369	25.831	39.692	23.74	15.617	21.335	28.58	27.614	27.19	30.472	23.487
13.086	7.2345	25.826	39.689	23.728	15.616	21.329	28.574	27.608	27.182	30.469	23.481
13.085	7.2333	25.818	39.682	23.717	15.615	21.315	28.565	27.599	27.177	30.46	23.473
13.086	7.2339	25.819	39.681	23.714	15.615	21.31	28.561	27.598	27.169	30.456	23.463
13.085	7.2325	25.813	39.674	23.711	15.614	21.297	28.56	27.594	27.163	30.45	23.455
13.083	7.2313	25.807	39.67	23.708	15.611	21.293	28.555	27.587	27.161	30.442	23.453
13.08	7.2308	25.804	39.67	23.699	15.61	21.277	28.54	27.573	27.153	30.428	23.443
13.076	7.2276	25.8	39.664	23.693	15.609	21.265	28.533	27.566	27.147	30.416	23.434
13.075	7.2257	25.792	39.655	23.686	15.607	21.254	28.525	27.558	27.141	30.407	23.428
13.074	7.2234	25.791	39.648	23.679	15.607	21.248	28.517	27.551	27.137	30.402	23.425
13.071	7.2164	25.785	39.643	23.671	15.605	21.239	28.512	27.546	27.131	30.399	23.42
13.071	7.2172	25.784	39.641	23.671	15.604	21.236	28.509	27.543	27.125	30.393	23.416
13.07	7.2118	25.776	39.634	23.663	15.601	21.227	28.498	27.535	27.116	30.387	23.405
13.065	7.209	25.768	39.623	23.651	15.6	21.215	28.487	27.524	27.104	30.377	23.393
13.064	7.2088	25.765	39.617	23.646	15.598	21.203	28.481	27.516	27.097	30.371	23.387
13.065	7.2099	25.763	39.613	23.647	15.599	21.207	28.485	27.516	27.096	30.373	23.389
13.066	7.2109	25.763	39.612	23.649	15.599	21.208	28.487	27.517	27.096	30.374	23.387
13.067	7.2108	25.762	39.611	23.651	15.599	21.208	28.486	27.515	27.092	30.37	23.383
13.067	7.2114	25.762	39.608	23.644	15.599	21.201	28.481	27.511	27.087	30.362	23.378
13.066	7.2111	25.755	39.6	23.642	15.597	21.197	28.467	27.501	27.082	30.35	23.375
13.066	7.2078	25.752	39.593	23.633	15.597	21.189	28.459	27.493	27.075	30.343	23.37
13.066	7.2076	25.75	39.59	23.63	15.596	21.182	28.45	27.487	27.068	30.335	23.362
13.065	7.2059	25.746	39.584	23.621	15.595	21.167	28.445	27.481	27.062	30.327	23.354
13.065	7.205	25.743	39.575	23.615	15.594	21.159	28.435	27.468	27.05	30.313	23.344
13.063	7.2034	25.738	39.564	23.606	15.593	21.153	28.428	27.461	27.04	30.305	23.337
13.062	7.2033	25.73	39.558	23.598	15.591	21.148	28.421	27.453	27.035	30.295	23.331
13.06	7.1986	25.728	39.553	23.586	15.59	21.135	28.414	27.448	27.027	30.289	23.321
13.057	7.1959	25.721	39.544	23.577	15.589	21.121	28.398	27.436	27.019	30.278	23.316
13.057	7.1922	25.719	39.541	23.565	15.588	21.11	28.391	27.43	27.014	30.27	23.309
13.055	7.1878	25.713	39.533	23.56	15.585	21.101	28.383	27.423	27.008	30.261	23.304
13.053	7.1865	25.711	39.528	23.555	15.584	21.096	28.376	27.417	27	30.252	23.3
13.052	7.1865	25.71	39.523	23.551	15.583	21.087	28.369	27.412	26.992	30.249	23.298
13.052	7.1874	25.712	39.523	23.547	15.583	21.083	28.367	27.408	26.984	30.247	23.293
13.05	7.1842	25.706	39.517	23.541	15.58	21.08	28.361	27.404	26.978	30.241	23.289
13.047	7.1825	25.702	39.507	23.535	15.579	21.064	28.35	27.398	26.972	30.237	23.28
13.045	7.1814	25.698	39.502	23.527	15.578	21.056	28.342	27.387	26.964	30.232	23.27
13.042	7.1781	25.691	39.494	23.521	15.576	21.045	28.33	27.377	26.952	30.222	23.263
13.038	7.1736	25.684	39.491	23.505	15.575	21.033	28.319	27.366	26.94	30.211	23.249
13.036	7.1741	25.677	39.479	23.495	15.573	21.024	28.308	27.351	26.928	30.201	23.244
13.032	7.1693	25.673	39.469	23.485	15.57	21.007	28.3	27.343	26.92	30.194	23.239
13.031	7.1683	25.67	39.463	23.482	15.568	21.001	28.291	27.333	26.916	30.188	23.235
13.03	7.167	25.664	39.457	23.475	15.566	20.997	28.286	27.324	26.911	30.179	23.232
13.026	7.1665	25.659	39.451	23.47	15.564	20.991	28.282	27.32	26.909	30.176	23.229
13.027	7.1658	25.657	39.448	23.469	15.564	20.988	28.275	27.315	26.905	30.169	23.226
13.026	7.1658	25.658	39.447	23.469	15.564	20.987	28.271	27.314	26.903	30.166	23.224
13.025	7.1648	25.651	39.439	23.467	15.562	20.979	28.269	27.31	26.897	30.166	23.219
13.022	7.1622	25.642	39.426	23.449	15.558	20.957	28.257	27.301	26.884	30.156	23.208
13.022	7.1621	25.64	39.422	23.443	15.558	20.949	28.251	27.296	26.882	30.15	23.203
13.022	7.162	25.638	39.418	23.433	15.557	20.934	28.235	27.289	26.871	30.14	23.192
13.022	7.159	25.627	39.411	23.424	15.556	20.927	28.22	27.279	26.862	30.13	23.187
13.02	7.155	25.621	39.402	23.412	15.554	20.913	28.206	27.265	26.856	30.118	23.18
13.017	7.1518	25.613	39.394	23.402	15.551	20.897	28.192	27.25	26.844	30.106	23.167
13.014	7.1509	25.609	39.39	23.4	15.549	20.891	28.182	27.241	26.837	30.101	23.163
13.011	7.1464	25.605	39.384	23.392	15.549	20.884	28.169	27.232	26.829	30.092	23.156
13.01	7.1453	25.603	39.378	23.382	15.548	20.877	28.16	27.225	26.82	30.081	23.149
13.01	7.1451	25.601	39.372	23.378	15.546	20.87	28.154	27.219	26.815	30.077	23.148
13.009	7.1458	25.599	39.366	23.378	15.546	20.869	28.145	27.212	26.81	30.071	23.146
13.008	7.1428	25.594	39.36	23.369	15.545	20.854	28.139	27.206	26.802	30.064	23.143
13.005	7.1411	25.593	39.356	23.365	15.543	20.847	28.133	27.196	26.797	30.058	23.136
13.003	7.1369	25.586	39.35	23.358	15.541	20.832	28.121	27.185	26.789	30.048	23.13
13.003	7.1335	25.583	39.345	23.349	15.54	20.821	28.11	27.175	26.782	30.039	23.118
13.001	7.1307	25.578	39.34	23.339	15.54	20.813	28.102	27.161	26.776	30.03	23.114
12.998	7.1304	25.575	39.333	23.339	15.539	20.81	28.09	27.155	26.77	30.024	23.107
12.997	7.1313	25.574	39.328	23.336	15.539	20.802	28.087	27.153	26.765	30.022	23.104
12.996	7.1282	25.568	39.325	23.332	15.538	20.801	28.077	27.145	26.759	30.017	23.099
12.993	7.1262	25.567	39.323	23.321	15.537	20.796	28.075	27.138	26.757	30.014	23.093
12.994	7.1259	25.567	39.322	23.321	15.537	20.789	28.071	27.135	26.753	30.011	23.089
12.995	7.1265	25.568	39.322	23.319	15.537	20.786	28.068	27.131	26.748	30.009	23.083
12.995	7.1271	25.567	39.321	23.317	15.537	20.785	28.062	27.126	26.748	30.009	23.079
12.995	7.1277	25.562	39.317	23.317	15.537	20.787	28.06	27.124	26.749	30.008	23.077
12.996	7.1288	25.56	39.317	23.318	15.538	20.79	28.061	27.123	26.751	30.01	23.075
12.998	7.1299	25.562	39.318	23.317	15.538	20.793	28.065	27.126	26.752	30.014	23.071
12.999	7.1309	25.563	39.318	23.319	15.539	20.796	28.068	27.127	26.754	30.015	23.072
13.001	7.1319	25.564	39.319	23.321	15.539	20.799	28.072	27.128	26.756	30.018	23.073
13.002	7.1327	25.565	39.319	23.323	15.539	20.799	28.073	27.129	26.753	30.02	23.07
13.003	7.1342	25.565	39.318	23.327	15.54	20.804	28.077	27.131	26.755	30.023	23.072
13.004	7.1354	25.566	39.317	23.331	15.54	20.808	28.081	27.132	26.757	30.026	23.074
13.005	7.1363	25.565	39.316	23.334	15.54	20.809	28.083	27.132	26.757	30.025	23.075
13.006	7.1371	25.564	39.316	23.336	15.54	20.811	28.087	27.134	26.759	30.026	23.077
13.006	7.1381	25.56	39.311	23.338	15.54	20.813	28.084	27.133	26.757	30.023	23.075
13.005	7.1387	25.559	39.305	23.339	15.54	20.812	28.073	27.126	26.752	30.011	23.075
13.006	7.1387	25.558	39.3	23.339	15.539	20.814	28.067	27.125	26.75	30.005	23.075
13.005	7.1382	25.556	39.294	23.337	15.539	20.808	28.065	27.122	26.747	29.999	23.068
13.004	7.1372	25.554	39.291	23.328	15.538	20.798	28.06	27.116	26.742	29.996	23.061
13.003	7.1379	25.547	39.285	23.324	15.537	20.794	28.052	27.111	26.736	29.986	23.058
13.002	7.1368	25.542	39.28	23.309	15.536	20.785	28.042	27.103	26.725	29.978	23.049
13.001	7.1351	25.538	39.273	23.306	15.534	20.779	28.036	27.096	26.719	29.972	23.044
12.998	7.1357	25.54	39.268	23.292	15.534	20.771	28.029	27.087	26.716	29.966	23.039
12.999	7.1365	25.539	39.266	23.291	15.533	20.768	28.026	27.082	26.714	29.961	23.037
12.999	7.1358	25.538	39.263	23.286	15.533	20.761	28.018	27.077	26.708	29.956	23.031
12.998	7.1355	25.536	39.256	23.28	15.533	20.758	28.012	27.069	26.701	29.949	23.022
12.998	7.1361	25.535	39.253	23.281	15.532	20.756	28.003	27.063	26.701	29.947	23.022
12.999	7.136	25.536	39.254	23.278	15.533	20.755	28.002	27.06	26.701	29.946	23.02
13.001	7.1374	25.537	39.254	23.282	15.533	20.759	28.005	27.062	26.702	29.95	23.021
13.002	7.1386	25.536	39.254	23.286	15.533	20.762	28.009	27.063	26.704	29.951	23.023
13.002	7.1397	25.533	39.249	23.289	15.533	20.765	28.013	27.063	26.704	29.954	23.024
13.003	7.1405	25.53	39.247	23.29	15.533	20.764	28.012	27.064	26.705	29.951	23.026
13.004	7.1416	25.531	39.247	23.293	15.534	20.764	28.012	27.063	26.706	29.951	23.026
13.005	7.1416	25.531	39.243	23.289	15.533	20.763	28.004	27.058	26.7	29.944	23.023
13.004	7.1404	25.526	39.238	23.289	15.532	20.763	27.997	27.054	26.696	29.941	23.023
13.005	7.1394	25.52	39.232	23.283	15.531	20.752	27.992	27.049	26.69	29.937	23.018
13.003	7.139	25.518	39.226	23.276	15.53	20.746	27.984	27.041	26.687	29.93	23.015
12.999	7.138	25.516	39.219	23.272	15.529	20.741	27.972	27.033	26.682	29.923	23.01
12.998	7.1348	25.511	39.213	23.265	15.528	20.738	27.971	27.03	26.679	29.919	23.009
12.995	7.1334	25.507	39.21	23.261	15.527	20.733	27.966	27.028	26.679	29.918	23.007
12.994	7.1331	25.507	39.208	23.254	15.527	20.726	27.963	27.025	26.676	29.914	23.006
12.993	7.1323	25.506	39.204	23.253	15.526	20.724	27.957	27.022	26.674	29.909	23.004
12.988	7.1302	25.496	39.199	23.247	15.525	20.716	27.947	27.008	26.668	29.895	22.998
12.985	7.1286	25.493	39.189	23.237	15.525	20.706	27.93	26.995	26.656	29.885	22.986
12.985	7.1246	25.487	39.184	23.229	15.524	20.691	27.922	26.983	26.649	29.879	22.981
12.982	7.1252	25.485	39.177	23.217	15.524	20.679	27.913	26.973	26.638	29.873	22.974
12.981	7.1253	25.48	39.167	23.214	15.523	20.672	27.907	26.968	26.63	29.863	22.97
12.976	7.1208	25.471	39.159	23.204	15.521	20.666	27.897	26.956	26.624	29.854	22.966
12.972	7.1164	25.465	39.149	23.191	15.519	20.659	27.894	26.952	26.62	29.852	22.963
12.971	7.1146	25.465	39.147	23.185	15.519	20.65	27.893	26.952	26.619	29.85	22.958
12.972	7.1129	25.461	39.142	23.177	15.518	20.636	27.889	26.949	26.616	29.846	22.951
12.968	7.1113	25.459	39.138	23.167	15.517	20.626	27.877	26.938	26.607	29.836	22.943
12.965	7.1107	25.451	39.128	23.156	15.516	20.616	27.869	26.929	26.598	29.83	22.935
12.966	7.1113	25.45	39.124	23.152	15.515	20.612	27.864	26.929	26.595	29.827	22.933
12.961	7.1091	25.442	39.116	23.145	15.513	20.609	27.851	26.921	26.588	29.817	22.929
12.962	7.11	25.444	39.115	23.142	15.512	20.606	27.851	26.921	26.589	29.819	22.924
12.961	7.1096	25.44	39.111	23.138	15.511	20.6	27.844	26.916	26.585	29.814	22.921
12.959	7.1079	25.439	39.104	23.136	15.511	20.598	27.838	26.913	26.582	29.814	22.917
12.96	7.1086	25.441	39.101	23.132	15.511	20.589	27.838	26.914	26.58	29.814	22.913
12.959	7.1081	25.44	39.096	23.131	15.511	20.588	27.835	26.913	26.579	29.811	22.909
12.956	7.1087	25.432	39.093	23.128	15.51	20.588	27.823	26.898	26.577	29.797	22.905
12.957	7.1086	25.43	39.092	23.129	15.509	20.589	27.824	26.895	26.577	29.797	22.906
12.957	7.1092	25.429	39.087	23.127	15.509	20.585	27.821	26.891	26.576	29.798	22.904
12.956	7.1097	25.428	39.078	23.122	15.508	20.58	27.817	26.887	26.575	29.791	22.9
12.953	7.1092	25.423	39.075	23.12	15.507	20.575	27.803	26.872	26.563	29.782	22.895
12.953	7.1079	25.418	39.07	23.113	15.506	20.566	27.795	26.866	26.555	29.776	22.89
12.953	7.1086	25.42	39.068	23.111	15.506	20.564	27.79	26.864	26.547	29.775	22.885
12.953	7.1054	25.415	39.065	23.109	15.505	20.559	27.782	26.855	26.539	29.766	22.877
12.951	7.1052	25.412	39.056	23.104	15.505	20.55	27.773	26.847	26.536	29.76	22.87
12.948	7.1042	25.412	39.05	23.1	15.504	20.545	27.763	26.839	26.527	29.755	22.864
12.946	7.1024	25.402	39.046	23.098	15.504	20.544	27.751	26.828	26.518	29.745	22.858
12.946	7.1002	25.402	39.044	23.097	15.503	20.536	27.746	26.827	26.513	29.742	22.856
12.944	7.0985	25.398	39.041	23.096	15.502	20.531	27.742	26.823	26.51	29.736	22.852
12.942	7.0973	25.393	39.036	23.085	15.5	20.516	27.735	26.808	26.501	29.729	22.848
12.942	7.097	25.39	39.028	23.079	15.498	20.506	27.726	26.803	26.495	29.724	22.842
12.94	7.0917	25.387	39.026	23.071	15.497	20.492	27.723	26.796	26.49	29.719	22.836
12.938	7.0906	25.382	39.022	23.056	15.496	20.483	27.711	26.785	26.484	29.709	22.833
12.936	7.0893	25.375	39.016	23.047	15.494	20.474	27.701	26.776	26.479	29.701	22.83
12.932	7.0846	25.372	39.012	23.041	15.493	20.465	27.692	26.768	26.473	29.693	22.824
12.93	7.0813	25.367	39.007	23.04	15.492	20.461	27.679	26.759	26.468	29.688	22.819
12.929	7.0819	25.364	39.001	23.038	15.492	20.453	27.677	26.756	26.465	29.684	22.812
12.929	7.077	25.362	38.993	23.03	15.491	20.445	27.67	26.75	26.46	29.678	22.809
12.926	7.0758	25.357	38.985	23.013	15.489	20.44	27.665	26.747	26.455	29.675	22.804
12.924	7.0743	25.353	38.979	23.011	15.488	20.437	27.658	26.742	26.447	29.669	22.799
12.922	7.0728	25.35	38.976	23.01	15.489	20.437	27.658	26.739	26.447	29.667	22.797
12.919	7.0736	25.351	38.974	23.006	15.489	20.432	27.655	26.736	26.446	29.669	22.792
12.918	7.0712	25.347	38.973	23.004	15.488	20.428	27.652	26.733	26.441	29.667	22.787
12.916	7.0709	25.34	38.967	22.995	15.485	20.422	27.646	26.726	26.438	29.662	22.781
12.916	7.0708	25.34	38.962	22.991	15.485	20.413	27.641	26.72	26.435	29.66	22.779
12.912	7.0686	25.331	38.953	22.981	15.483	20.401	27.631	26.708	26.426	29.649	22.77
12.911	7.067	25.329	38.944	22.976	15.482	20.394	27.622	26.699	26.419	29.64	22.765
12.911	7.0639	25.323	38.932	22.965	15.479	20.383	27.609	26.689	26.408	29.626	22.759
12.912	7.0612	25.321	38.931	22.961	15.478	20.379	27.592	26.676	26.398	29.617	22.752
12.91	7.0586	25.314	38.925	22.959	15.476	20.365	27.582	26.665	26.391	29.611	22.743
12.907	7.0566	25.307	38.917	22.952	15.475	20.357	27.569	26.653	26.386	29.602	22.738
12.903	7.0537	25.304	38.916	22.943	15.474	20.352	27.568	26.649	26.381	29.594	22.732
12.902	7.0521	25.299	38.906	22.939	15.472	20.348	27.563	26.646	26.379	29.59	22.727
12.9	7.052	25.292	38.9	22.94	15.472	20.347	27.557	26.64	26.377	29.587	22.726
12.898	7.0507	25.29	38.895	22.934	15.471	20.343	27.551	26.636	26.372	29.584	22.721
12.893	7.0492	25.286	38.888	22.923	15.469	20.332	27.545	26.626	26.362	29.579	22.715
12.891	7.0481	25.281	38.879	22.915	15.468	20.324	27.535	26.618	26.351	29.57	22.705
12.887	7.0446	25.266	38.871	22.898	15.465	20.312	27.521	26.604	26.343	29.559	22.692
12.885	7.0442	25.261	38.866	22.888	15.463	20.296	27.509	26.594	26.333	29.546	22.686
12.885	7.0427	25.255	38.861	22.882	15.462	20.287	27.501	26.582	26.328	29.534	22.679
12.879	7.0403	25.249	38.854	22.879	15.46	20.282	27.494	26.576	26.319	29.526	22.673
12.878	7.038	25.247	38.852	22.873	15.458	20.278	27.492	26.574	26.313	29.523	22.669
12.877	7.0359	25.246	38.851	22.869	15.457	20.273	27.483	26.568	26.309	29.517	22.665
12.878	7.0352	25.246	38.849	22.866	15.457	20.266	27.482	26.565	26.308	29.514	22.663
12.873	7.0304	25.238	38.841	22.858	15.454	20.249	27.466	26.553	26.299	29.498	22.655
12.872	7.0272	25.233	38.833	22.857	15.451	20.245	27.448	26.54	26.291	29.489	22.65
12.87	7.0241	25.231	38.826	22.851	15.449	20.238	27.439	26.529	26.285	29.481	22.645
12.867	7.0201	25.225	38.818	22.84	15.447	20.233	27.433	26.525	26.282	29.476	22.638
12.864	7.0193	25.224	38.816	22.838	15.447	20.229	27.428	26.521	26.28	29.473	22.637
12.864	7.0198	25.225	38.815	22.839	15.446	20.225	27.425	26.519	26.277	29.472	22.629
12.863	7.0179	25.222	38.81	22.835	15.446	20.219	27.425	26.519	26.274	29.47	22.621
12.864	7.0179	25.224	38.809	22.835	15.445	20.21	27.42	26.515	26.271	29.468	22.621
12.863	7.0183	25.223	38.808	22.833	15.445	20.205	27.414	26.509	26.266	29.465	22.611
12.862	7.0159	25.215	38.803	22.829	15.444	20.199	27.41	26.505	26.261	29.461	22.602
12.86	7.0138	25.209	38.799	22.825	15.443	20.196	27.397	26.499	26.257	29.459	22.6
12.861	7.0146	25.208	38.795	22.827	15.444	20.199	27.39	26.494	26.255	29.455	22.595
12.861	7.0155	25.205	38.794	22.828	15.444	20.202	27.39	26.493	26.257	29.453	22.591
12.862	7.0163	25.204	38.794	22.83	15.444	20.204	27.391	26.491	26.259	29.456	22.592
12.862	7.0172	25.201	38.794	22.83	15.444	20.207	27.391	26.491	26.257	29.457	22.589
12.863	7.0178	25.199	38.791	22.832	15.444	20.209	27.39	26.492	26.257	29.455	22.589
12.863	7.0185	25.2	38.784	22.827	15.443	20.206	27.386	26.49	26.255	29.452	22.586
12.864	7.0174	25.2	38.778	22.825	15.442	20.195	27.378	26.484	26.25	29.444	22.577
12.864	7.0173	25.2	38.772	22.822	15.442	20.192	27.372	26.482	26.246	29.44	22.574
12.862	7.018	25.195	38.766	22.82	15.441	20.192	27.36	26.47	26.24	29.431	22.566
12.859	7.0154	25.189	38.759	22.815	15.44	20.19	27.353	26.461	26.237	29.424	22.565
12.86	7.015	25.188	38.753	22.813	15.439	20.183	27.354	26.461	26.233	29.422	22.563
12.86	7.0155	25.184	38.748	22.813	15.438	20.181	27.352	26.457	26.232	29.419	22.561
12.86	7.0144	25.18	38.742	22.807	15.437	20.173	27.345	26.451	26.229	29.413	22.554
12.857	7.0114	25.177	38.734	22.805	15.436	20.169	27.334	26.441	26.222	29.405	22.547
12.857	7.0121	25.178	38.733	22.798	15.436	20.166	27.326	26.434	26.218	29.397	22.543
12.857	7.0119	25.174	38.727	22.794	15.436	20.162	27.324	26.434	26.209	29.396	22.54
12.856	7.0097	25.168	38.717	22.784	15.433	20.15	27.32	26.426	26.202	29.389	22.534
12.856	7.0095	25.167	38.716	22.78	15.433	20.145	27.323	26.426	26.199	29.389	22.53
12.855	7.0091	25.162	38.708	22.775	15.433	20.143	27.318	26.42	26.194	29.383	22.526
12.855	7.0091	25.162	38.705	22.777	15.433	20.141	27.317	26.419	26.193	29.384	22.523
12.853	7.0074	25.158	38.701	22.773	15.431	20.139	27.317	26.414	26.189	29.38	22.516
12.85	7.0065	25.149	38.696	22.768	15.431	20.135	27.311	26.409	26.184	29.378	22.51
12.85	7.0074	25.147	38.693	22.77	15.431	20.136	27.312	26.407	26.182	29.379	22.509
12.851	7.008	25.146	38.694	22.772	15.431	20.135	27.314	26.406	26.181	29.378	22.508
12.851	7.0088	25.146	38.69	22.774	15.43	20.137	27.306	26.399	26.179	29.371	22.507
12.851	7.0086	25.144	38.688	22.77	15.43	20.132	27.305	26.402	26.175	29.371	22.5
12.851	7.0061	25.142	38.684	22.766	15.427	20.122	27.297	26.398	26.167	29.367	22.494
12.85	7.0045	25.14	38.679	22.763	15.427	20.121	27.285	26.387	26.158	29.355	22.489
12.849	7.0038	25.135	38.671	22.758	15.427	20.117	27.28	26.383	26.152	29.35	22.485
12.847	7	25.134	38.667	22.753	15.426	20.11	27.271	26.374	26.145	29.341	22.483
12.846	6.9983	25.13	38.663	22.746	15.423	20.107	27.261	26.372	26.144	29.338	22.48
12.846	6.9989	25.131	38.658	22.747	15.423	20.104	27.261	26.368	26.143	29.336	22.481
12.845	6.999	25.129	38.653	22.745	15.422	20.097	27.259	26.365	26.141	29.331	22.479
12.842	6.9981	25.127	38.647	22.736	15.419	20.091	27.245	26.356	26.134	29.323	22.472
12.839	6.9947	25.119	38.642	22.731	15.417	20.092	27.242	26.354	26.128	29.322	22.471
12.836	6.9953	25.112	38.64	22.726	15.416	20.086	27.235	26.349	26.118	29.32	22.466
12.836	6.9961	25.107	38.638	22.723	15.415	20.085	27.236	26.35	26.116	29.322	22.467
12.834	6.9959	25.102	38.633	22.721	15.415	20.083	27.233	26.35	26.113	29.322	22.466
12.834	6.9954	25.101	38.631	22.719	15.414	20.077	27.233	26.35	26.111	29.323	22.462
12.832	6.9933	25.094	38.624	22.714	15.413	20.072	27.223	26.34	26.105	29.315	22.456
12.831	6.9937	25.092	38.615	22.708	15.41	20.066	27.21	26.328	26.099	29.307	22.453
12.829	6.9923	25.081	38.606	22.698	15.407	20.06	27.198	26.316	26.094	29.297	22.449
12.827	6.9911	25.078	38.604	22.693	15.405	20.057	27.196	26.31	26.092	29.293	22.447
12.826	6.9917	25.078	38.6	22.687	15.405	20.049	27.191	26.307	26.086	29.286	22.443
12.824	6.9889	25.073	38.593	22.683	15.403	20.042	27.178	26.294	26.079	29.277	22.439
12.823	6.9849	25.065	38.586	22.676	15.402	20.034	27.165	26.282	26.073	29.268	22.435
12.824	6.9843	25.063	38.582	22.673	15.401	20.028	27.16	26.277	26.07	29.263	22.433
12.824	6.984	25.061	38.574	22.665	15.399	20.022	27.151	26.27	26.066	29.258	22.426
12.824	6.9837	25.059	38.569	22.661	15.398	20.018	27.142	26.264	26.059	29.252	22.419
12.82	6.9832	25.054	38.558	22.655	15.397	20.01	27.129	26.249	26.048	29.241	22.414
12.816	6.9808	25.049	38.549	22.638	15.395	20	27.117	26.242	26.036	29.235	22.409
12.817	6.98	25.049	38.546	22.633	15.394	19.994	27.114	26.24	26.033	29.231	22.405
12.815	6.9782	25.043	38.543	22.632	15.394	19.988	27.111	26.239	26.03	29.23	22.4
12.813	6.9771	25.04	38.536	22.62	15.393	19.982	27.103	26.233	26.028	29.227	22.398
12.812	6.9771	25.04	38.534	22.618	15.392	19.98	27.103	26.233	26.024	29.225	22.395
12.811	6.9765	25.04	38.53	22.611	15.392	19.97	27.1	26.231	26.021	29.221	22.39
12.809	6.974	25.036	38.523	22.609	15.39	19.966	27.095	26.224	26.014	29.215	22.386
12.803	6.9696	25.03	38.515	22.602	15.389	19.956	27.084	26.21	26.005	29.207	22.375
12.802	6.9657	25.025	38.511	22.597	15.388	19.942	27.076	26.2	25.997	29.196	22.366
12.797	6.9637	25.02	38.501	22.591	15.387	19.932	27.061	26.189	25.986	29.183	22.357
12.795	6.9622	25.015	38.495	22.588	15.385	19.922	27.052	26.182	25.98	29.177	22.349
12.792	6.9564	25.01	38.491	22.582	15.383	19.917	27.049	26.18	25.976	29.173	22.343
12.79	6.9535	25.006	38.487	22.58	15.382	19.915	27.045	26.172	25.971	29.168	22.341
12.787	6.9525	25.003	38.483	22.578	15.381	19.912	27.04	26.166	25.965	29.166	22.338
12.786	6.9523	24.998	38.48	22.575	15.381	19.908	27.033	26.16	25.96	29.164	22.333
12.784	6.9487	24.994	38.474	22.572	15.38	19.903	27.03	26.155	25.957	29.159	22.33
12.782	6.9472	24.993	38.469	22.571	15.379	19.898	27.026	26.153	25.951	29.158	22.326
12.783	6.9476	24.991	38.469	22.572	15.378	19.897	27.018	26.145	25.949	29.155	22.323
12.782	6.9487	24.99	38.469	22.575	15.379	19.901	27.021	26.145	25.95	29.155	22.32
12.782	6.9494	24.988	38.467	22.574	15.379	19.901	27.021	26.145	25.95	29.156	22.318
12.782	6.9506	24.989	38.466	22.576	15.379	19.905	27.023	26.144	25.952	29.156	22.32
12.783	6.9517	24.989	38.466	22.578	15.38	19.906	27.025	26.143	25.951	29.158	22.319
12.784	6.9527	24.984	38.466	22.578	15.38	19.909	27.028	26.145	25.952	29.16	22.32
12.785	6.9534	24.984	38.465	22.581	15.38	19.912	27.033	26.148	25.954	29.162	22.321
12.786	6.954	24.984	38.465	22.582	15.38	19.913	27.034	26.147	25.954	29.164	22.319
12.786	6.9547	24.981	38.464	22.582	15.381	19.913	27.038	26.149	25.957	29.165	22.32
12.787	6.9546	24.981	38.463	22.582	15.381	19.911	27.041	26.15	25.955	29.165	22.318
12.787	6.9556	24.981	38.461	22.584	15.381	19.913	27.043	26.151	25.957	29.167	22.317
12.787	6.9567	24.98	38.461	22.587	15.381	19.918	27.047	26.153	25.958	29.17	22.319
12.787	6.9576	24.977	38.459	22.588	15.381	19.921	27.05	26.153	25.959	29.172	22.321
12.788	6.9584	24.977	38.458	22.587	15.38	19.922	27.051	26.154	25.96	29.174	22.322
12.788	6.9594	24.976	38.457	22.591	15.38	19.924	27.055	26.155	25.961	29.175	22.324
12.788	6.9603	24.976	38.455	22.595	15.38	19.926	27.057	26.157	25.962	29.176	22.323
12.787	6.9603	24.973	38.452	22.591	15.379	19.924	27.05	26.155	25.957	29.171	22.319
12.785	6.9605	24.97	38.448	22.588	15.378	19.918	27.043	26.147	25.956	29.164	22.316
12.786	6.9612	24.971	38.448	22.59	15.379	19.918	27.044	26.149	25.957	29.165	22.317
12.786	6.9606	24.973	38.446	22.588	15.378	19.915	27.038	26.148	25.955	29.164	22.312
12.787	6.9616	24.975	38.445	22.586	15.378	19.917	27.038	26.146	25.956	29.162	22.309
12.789	6.9619	24.976	38.444	22.588	15.377	19.914	27.039	26.146	25.951	29.162	22.309
12.79	6.9627	24.978	38.443	22.585	15.377	19.909	27.042	26.148	25.949	29.164	22.307
12.792	6.964	24.979	38.444	22.587	15.377	19.913	27.048	26.152	25.951	29.166	22.309
12.792	6.9645	24.977	38.443	22.589	15.378	19.916	27.052	26.154	25.952	29.167	22.31
12.793	6.9653	24.978	38.443	22.591	15.378	19.92	27.054	26.154	25.954	29.168	22.312
12.795	6.9668	24.98	38.444	22.592	15.379	19.924	27.055	26.157	25.956	29.172	22.313
12.797	6.9682	24.982	38.445	22.593	15.379	19.927	27.058	26.16	25.957	29.175	22.315
12.799	6.9696	24.984	38.445	22.597	15.38	19.931	27.065	26.164	25.958	29.177	22.315
12.8	6.9708	24.986	38.446	22.6	15.38	19.937	27.069	26.168	25.96	29.181	22.318
12.802	6.9721	24.988	38.447	22.605	15.381	19.941	27.072	26.171	25.959	29.185	22.319
12.804	6.9732	24.987	38.445	22.608	15.381	19.943	27.076	26.173	25.959	29.186	22.321
12.805	6.9743	24.989	38.446	22.612	15.382	19.948	27.081	26.177	25.96	29.19	22.321
12.807	6.9754	24.991	38.447	22.615	15.382	19.951	27.086	26.181	25.963	29.194	22.322
12.808	6.9767	24.992	38.447	22.617	15.383	19.954	27.09	26.182	25.964	29.196	22.323
12.809	6.9779	24.992	38.446	22.619	15.383	19.954	27.092	26.184	25.965	29.198	22.324
12.81	6.979	24.989	38.444	22.62	15.383	19.951	27.092	26.183	25.962	29.195	22.324
12.811	6.98	24.99	38.444	22.618	15.384	19.944	27.091	26.183	25.96	29.196	22.32
12.813	6.9812	24.992	38.445	22.62	15.384	19.946	27.094	26.185	25.961	29.2	22.322
12.814	6.9824	24.993	38.445	22.623	15.385	19.948	27.099	26.19	25.961	29.203	22.322
12.816	6.9836	24.995	38.445	22.625	15.385	19.951	27.103	26.195	25.961	29.206	22.324
12.817	6.9848	24.996	38.445	22.627	15.385	19.949	27.103	26.196	25.961	29.207	22.322
12.818	6.9858	24.997	38.445	22.63	15.386	19.949	27.104	26.198	25.96	29.21	22.322
12.818	6.9866	24.996	38.442	22.632	15.385	19.952	27.107	26.199	25.962	29.21	22.325
12.819	6.9879	24.996	38.442	22.639	15.386	19.955	27.11	26.201	25.963	29.213	22.327
12.82	6.9888	24.997	38.441	22.638	15.386	19.953	27.111	26.2	25.959	29.215	22.325
12.819	6.9887	24.999	38.44	22.638	15.386	19.951	27.109	26.2	25.958	29.213	22.325
12.82	6.9896	25	38.441	22.636	15.386	19.947	27.108	26.199	25.954	29.211	22.323
12.82	6.9889	24.998	38.436	22.636	15.385	19.943	27.102	26.196	25.949	29.205	22.32
12.821	6.9896	24.99	38.433	22.634	15.385	19.942	27.094	26.192	25.945	29.202	22.317
12.821	6.9906	24.992	38.433	22.636	15.384	19.941	27.09	26.19	25.943	29.198	22.317
12.818	6.9904	24.989	38.428	22.632	15.384	19.936	27.082	26.18	25.934	29.193	22.313
12.817	6.9913	24.99	38.422	22.632	15.384	19.932	27.081	26.178	25.93	29.191	22.313
12.816	6.9911	24.987	38.416	22.627	15.383	19.929	27.076	26.175	25.925	29.184	22.312
12.812	6.9918	24.981	38.411	22.625	15.382	19.923	27.063	26.167	25.915	29.179	22.307
12.812	6.9918	24.98	38.408	22.62	15.382	19.921	27.061	26.169	25.912	29.179	22.307
12.812	6.9918	24.977	38.404	22.62	15.381	19.918	27.058	26.167	25.909	29.174	22.304
12.812	6.9927	24.974	38.398	22.62	15.381	19.915	27.056	26.161	25.903	29.171	22.297
12.812	6.9936	24.972	38.397	22.622	15.38	19.915	27.057	26.158	25.899	29.171	22.296
12.813	6.9944	24.973	38.397	22.621	15.38	19.909	27.059	26.158	25.896	29.171	22.296
12.812	6.9928	24.973	38.393	22.619	15.379	19.902	27.058	26.157	25.894	29.169	22.291
12.811	6.9935	24.969	38.387	22.611	15.379	19.885	27.056	26.154	25.89	29.162	22.29
12.81	6.9941	24.963	38.379	22.608	15.378	19.884	27.047	26.145	25.884	29.157	22.29
12.81	6.9943	24.96	38.373	22.604	15.378	19.874	27.04	26.14	25.875	29.152	22.286
12.808	6.9942	24.957	38.369	22.6	15.377	19.862	27.039	26.137	25.87	29.148	22.282
12.809	6.9928	24.955	38.366	22.598	15.376	19.859	27.033	26.132	25.866	29.142	22.278
12.806	6.9897	24.948	38.357	22.594	15.375	19.857	27.02	26.124	25.862	29.134	22.275
12.806	6.9888	24.944	38.354	22.584	15.374	19.849	27.015	26.12	25.855	29.126	22.268
12.804	6.9876	24.942	38.352	22.58	15.372	19.841	27.011	26.118	25.852	29.123	22.263
12.802	6.9846	24.942	38.346	22.569	15.37	19.837	27.009	26.117	25.845	29.119	22.259
12.801	6.9836	24.941	38.34	22.563	15.369	19.826	27.001	26.115	25.843	29.114	22.254
12.798	6.9807	24.937	38.335	22.555	15.368	19.823	26.996	26.11	25.837	29.111	22.251
12.796	6.9802	24.935	38.33	22.549	15.367	19.814	26.991	26.108	25.833	29.11	22.248
12.794	6.9807	24.928	38.328	22.542	15.367	19.804	26.986	26.103	25.83	29.103	22.242
12.794	6.9806	24.925	38.324	22.54	15.365	19.796	26.982	26.094	25.826	29.094	22.24
12.789	6.9788	24.916	38.317	22.53	15.362	19.786	26.97	26.082	25.82	29.085	22.239
12.786	6.9793	24.907	38.31	22.527	15.361	19.772	26.967	26.076	25.816	29.081	22.233
12.783	6.9788	24.904	38.305	22.521	15.361	19.761	26.959	26.072	25.807	29.076	22.227
12.782	6.979	24.903	38.299	22.52	15.36	19.758	26.954	26.067	25.806	29.075	22.224
12.782	6.9775	24.898	38.293	22.512	15.359	19.748	26.946	26.064	25.802	29.07	22.217
12.781	6.9762	24.894	38.286	22.511	15.359	19.747	26.932	26.056	25.796	29.059	22.212
12.776	6.9739	24.884	38.279	22.506	15.356	19.74	26.924	26.045	25.79	29.051	22.205
12.773	6.9721	24.877	38.271	22.503	15.355	19.733	26.918	26.037	25.784	29.042	22.2
12.772	6.9702	24.87	38.261	22.499	15.355	19.728	26.911	26.031	25.778	29.035	22.196
12.77	6.9674	24.869	38.255	22.493	15.354	19.722	26.909	26.026	25.773	29.033	22.191
12.766	6.9634	24.857	38.246	22.481	15.353	19.707	26.893	26.01	25.762	29.023	22.179
12.765	6.9624	24.855	38.243	22.469	15.353	19.693	26.888	26.005	25.757	29.016	22.175
12.761	6.96	24.85	38.239	22.46	15.351	19.683	26.876	25.999	25.75	29.005	22.167
12.758	6.9568	24.85	38.234	22.453	15.349	19.678	26.871	25.995	25.745	29	22.163
12.757	6.9562	24.848	38.23	22.447	15.348	19.669	26.866	25.992	25.74	28.996	22.158
12.757	6.957	24.848	38.228	22.441	15.347	19.665	26.86	25.988	25.735	28.992	22.154
12.756	6.9568	24.842	38.225	22.44	15.346	19.664	26.853	25.978	25.733	28.986	22.153
12.754	6.9563	24.834	38.219	22.431	15.345	19.654	26.846	25.974	25.724	28.98	22.145
12.754	6.9569	24.832	38.217	22.429	15.344	19.651	26.837	25.969	25.72	28.972	22.139
12.751	6.9554	24.829	38.214	22.425	15.344	19.646	26.825	25.957	25.711	28.961	22.138
12.75	6.9539	24.826	38.205	22.419	15.343	19.635	26.809	25.943	25.704	28.947	22.13
12.747	6.9526	24.819	38.199	22.416	15.342	19.623	26.804	25.936	25.698	28.944	22.128
12.746	6.9497	24.816	38.192	22.416	15.339	19.621	26.801	25.929	25.693	28.94	22.125
12.746	6.9487	24.813	38.185	22.411	15.335	19.617	26.802	25.929	25.688	28.94	22.121
12.744	6.9486	24.806	38.182	22.404	15.333	19.612	26.796	25.921	25.682	28.931	22.114
12.742	6.9483	24.804	38.174	22.4	15.332	19.605	26.787	25.911	25.679	28.92	22.11
12.739	6.9467	24.8	38.168	22.393	15.331	19.593	26.776	25.898	25.669	28.911	22.099
12.737	6.943	24.796	38.161	22.383	15.329	19.573	26.773	25.895	25.659	28.906	22.093
12.734	6.9416	24.787	38.154	22.374	15.327	19.561	26.766	25.891	25.647	28.896	22.088
12.729	6.9399	24.785	38.152	22.365	15.326	19.548	26.762	25.89	25.645	28.891	22.086
12.726	6.9405	24.781	38.144	22.357	15.323	19.542	26.754	25.884	25.64	28.887	22.079
12.72	6.9374	24.777	38.135	22.35	15.319	19.536	26.75	25.88	25.637	28.88	22.077
12.718	6.9357	24.77	38.128	22.347	15.319	19.532	26.745	25.879	25.633	28.875	22.076
12.715	6.9337	24.767	38.126	22.338	15.318	19.527	26.74	25.876	25.625	28.875	22.073
12.714	6.9323	24.763	38.12	22.331	15.315	19.514	26.738	25.876	25.623	28.873	22.067
12.713	6.9293	24.761	38.113	22.324	15.313	19.499	26.734	25.869	25.617	28.867	22.062
12.706	6.9271	24.753	38.103	22.316	15.31	19.488	26.72	25.857	25.61	28.857	22.051
12.703	6.9255	24.746	38.097	22.31	15.309	19.478	26.709	25.851	25.599	28.847	22.042
12.702	6.921	24.74	38.088	22.302	15.305	19.465	26.698	25.843	25.589	28.837	22.036
12.698	6.9171	24.733	38.078	22.294	15.303	19.456	26.681	25.831	25.576	28.828	22.03
12.696	6.9164	24.725	38.076	22.29	15.302	19.446	26.675	25.828	25.57	28.825	22.024
12.694	6.9133	24.723	38.073	22.288	15.299	19.443	26.668	25.825	25.566	28.822	22.022
12.694	6.9123	24.716	38.068	22.28	15.298	19.437	26.664	25.819	25.564	28.819	22.013
12.691	6.9108	24.708	38.061	22.273	15.297	19.428	26.654	25.806	25.555	28.809	22.005
12.688	6.9092	24.705	38.053	22.261	15.296	19.416	26.637	25.79	25.539	28.796	21.996
12.685	6.9079	24.7	38.049	22.253	15.294	19.408	26.625	25.78	25.53	28.788	21.992
12.684	6.9076	24.695	38.046	22.249	15.294	19.398	26.616	25.772	25.524	28.78	21.984
12.679	6.9036	24.693	38.037	22.248	15.29	19.39	26.606	25.764	25.516	28.772	21.979
12.678	6.9031	24.69	38.033	22.24	15.287	19.38	26.602	25.761	25.51	28.766	21.973
12.676	6.8993	24.686	38.028	22.236	15.286	19.372	26.595	25.753	25.503	28.758	21.97
12.671	6.8947	24.681	38.024	22.233	15.285	19.369	26.59	25.745	25.492	28.75	21.967
12.67	6.8923	24.679	38.021	22.227	15.283	19.357	26.584	25.74	25.485	28.746	21.961
12.668	6.8891	24.676	38.016	22.221	15.281	19.348	26.575	25.733	25.478	28.739	21.954
12.664	6.8847	24.665	38.006	22.216	15.279	19.336	26.569	25.723	25.469	28.732	21.951
12.663	6.8854	24.663	38.004	22.21	15.278	19.332	26.561	25.717	25.464	28.727	21.947
12.66	6.8852	24.658	37.999	22.205	15.277	19.325	26.555	25.712	25.459	28.723	21.943
12.658	6.8831	24.651	37.991	22.199	15.275	19.306	26.549	25.705	25.453	28.715	21.935
12.655	6.8819	24.643	37.989	22.194	15.273	19.295	26.538	25.697	25.446	28.706	21.93
12.649	6.8777	24.633	37.983	22.186	15.27	19.279	26.526	25.686	25.435	28.695	21.923
12.646	6.875	24.627	37.976	22.177	15.269	19.27	26.521	25.682	25.431	28.691	21.917
12.644	6.872	24.619	37.967	22.173	15.266	19.268	26.515	25.678	25.423	28.685	21.914
12.642	6.8707	24.615	37.962	22.169	15.265	19.262	26.512	25.676	25.416	28.68	21.91
12.64	6.8699	24.609	37.955	22.163	15.263	19.258	26.509	25.673	25.408	28.678	21.908
12.638	6.8676	24.607	37.952	22.162	15.26	19.252	26.506	25.667	25.398	28.674	21.903
12.639	6.8684	24.606	37.951	22.157	15.26	19.248	26.502	25.666	25.393	28.673	21.902
12.635	6.8646	24.6	37.942	22.153	15.258	19.246	26.496	25.663	25.388	28.671	21.899
12.634	6.8635	24.597	37.938	22.149	15.257	19.244	26.493	25.661	25.382	28.67	21.898
12.633	6.8616	24.592	37.934	22.148	15.256	19.242	26.492	25.661	25.381	28.669	21.895
12.631	6.8609	24.585	37.927	22.142	15.256	19.235	26.485	25.656	25.375	28.666	21.887
12.629	6.8598	24.578	37.925	22.142	15.254	19.237	26.474	25.645	25.37	28.657	21.882
12.628	6.8606	24.575	37.922	22.14	15.253	19.225	26.465	25.637	25.367	28.651	21.879
12.624	6.8591	24.568	37.917	22.136	15.251	19.218	26.45	25.624	25.359	28.64	21.869
12.623	6.8559	24.561	37.91	22.128	15.249	19.207	26.443	25.614	25.35	28.629	21.864
12.622	6.8529	24.551	37.902	22.123	15.248	19.201	26.431	25.599	25.344	28.617	21.858
12.622	6.8523	24.553	37.899	22.122	15.247	19.196	26.427	25.598	25.342	28.616	21.854
12.62	6.85	24.549	37.895	22.12	15.244	19.19	26.419	25.594	25.334	28.609	21.848
12.618	6.8468	24.545	37.886	22.117	15.243	19.184	26.415	25.592	25.331	28.608	21.847
12.616	6.8452	24.542	37.879	22.115	15.241	19.182	26.413	25.589	25.327	28.605	21.845
12.615	6.8407	24.54	37.87	22.109	15.239	19.174	26.406	25.583	25.321	28.597	21.84
12.61	6.8385	24.535	37.864	22.106	15.238	19.166	26.395	25.575	25.313	28.587	21.835
12.609	6.8367	24.533	37.86	22.104	15.237	19.164	26.386	25.57	25.308	28.581	21.829
12.607	6.8346	24.526	37.852	22.1	15.235	19.161	26.378	25.562	25.298	28.574	21.821
12.604	6.8313	24.522	37.845	22.091	15.233	19.151	26.369	25.551	25.287	28.567	21.814
12.603	6.8283	24.519	37.84	22.09	15.231	19.15	26.363	25.545	25.283	28.565	21.812
12.601	6.8264	24.517	37.835	22.083	15.23	19.147	26.357	25.541	25.279	28.562	21.809
12.597	6.8227	24.511	37.828	22.081	15.228	19.146	26.355	25.539	25.274	28.561	21.806
12.596	6.8219	24.506	37.826	22.079	15.226	19.137	26.351	25.537	25.27	28.559	21.802
12.595	6.8199	24.504	37.822	22.073	15.224	19.133	26.346	25.537	25.264	28.558	21.798
12.588	6.8173	24.497	37.813	22.062	15.222	19.119	26.338	25.528	25.255	28.553	21.787
12.584	6.8179	24.487	37.81	22.059	15.22	19.117	26.328	25.521	25.251	28.547	21.785
12.583	6.8169	24.484	37.81	22.047	15.22	19.11	26.32	25.514	25.242	28.539	21.778
12.581	6.8136	24.48	37.8	22.043	15.218	19.102	26.304	25.501	25.229	28.527	21.767
12.579	6.8113	24.478	37.793	22.036	15.218	19.092	26.298	25.495	25.224	28.523	21.763
12.577	6.8104	24.476	37.793	22.031	15.216	19.085	26.288	25.491	25.215	28.516	21.756
12.571	6.8061	24.472	37.789	22.026	15.214	19.076	26.284	25.486	25.202	28.511	21.752
12.57	6.8067	24.47	37.786	22.021	15.214	19.071	26.28	25.483	25.198	28.509	21.75
12.57	6.8065	24.469	37.778	22.019	15.213	19.066	26.272	25.48	25.194	28.505	21.749
12.568	6.8057	24.466	37.774	22.015	15.211	19.064	26.269	25.477	25.192	28.501	21.747
12.568	6.8058	24.466	37.772	22.016	15.211	19.066	26.271	25.476	25.189	28.501	21.744
12.568	6.8066	24.464	37.767	22.017	15.211	19.061	26.269	25.475	25.186	28.501	21.741
12.566	6.8034	24.455	37.76	22.009	15.209	19.049	26.26	25.464	25.178	28.495	21.736
12.566	6.8025	24.45	37.751	22.003	15.207	19.039	26.25	25.458	25.173	28.488	21.732
12.563	6.8001	24.441	37.741	21.994	15.204	19.025	26.239	25.447	25.162	28.476	21.725
12.561	6.7998	24.437	37.732	21.988	15.202	19.012	26.236	25.44	25.156	28.472	21.724
12.56	6.7984	24.435	37.727	21.982	15.201	19.006	26.231	25.435	25.153	28.467	21.721
12.56	6.7985	24.435	37.725	21.984	15.201	19.007	26.231	25.434	25.149	28.464	21.717
12.556	6.7984	24.43	37.72	21.978	15.2	19.004	26.226	25.428	25.141	28.459	21.712
12.555	6.7971	24.427	37.714	21.974	15.198	19	26.22	25.426	25.133	28.45	21.707
12.554	6.7963	24.427	37.708	21.971	15.197	18.993	26.218	25.421	25.129	28.449	21.704
12.552	6.7963	24.425	37.703	21.968	15.196	18.991	26.214	25.418	25.126	28.448	21.702
12.55	6.7939	24.422	37.698	21.966	15.195	18.986	26.21	25.412	25.123	28.442	21.698
12.549	6.7935	24.421	37.691	21.963	15.194	18.981	26.208	25.408	25.118	28.442	21.695
12.548	6.7941	24.42	37.684	21.958	15.192	18.971	26.207	25.408	25.118	28.437	21.688
12.546	6.7929	24.419	37.681	21.949	15.19	18.965	26.203	25.405	25.114	28.435	21.684
12.54	6.7905	24.41	37.671	21.939	15.189	18.956	26.192	25.39	25.105	28.425	21.673
12.537	6.7889	24.402	37.666	21.925	15.186	18.945	26.184	25.383	25.1	28.418	21.668
12.531	6.7856	24.394	37.657	21.914	15.183	18.93	26.17	25.372	25.09	28.408	21.663
12.529	6.7862	24.385	37.65	21.905	15.182	18.92	26.157	25.364	25.076	28.401	21.656
12.527	6.7828	24.381	37.642	21.9	15.181	18.911	26.156	25.36	25.07	28.398	21.651
12.525	6.7829	24.379	37.634	21.891	15.179	18.899	26.152	25.358	25.065	28.395	21.644
12.522	6.7834	24.377	37.63	21.887	15.178	18.894	26.141	25.352	25.059	28.392	21.639
12.521	6.7821	24.371	37.624	21.875	15.176	18.884	26.136	25.348	25.051	28.389	21.632
12.518	6.7798	24.368	37.616	21.87	15.175	18.882	26.132	25.344	25.046	28.385	21.629
12.515	6.7758	24.362	37.61	21.864	15.173	18.873	26.129	25.339	25.042	28.382	21.625
12.514	6.7734	24.361	37.608	21.859	15.172	18.869	26.127	25.338	25.041	28.38	21.622
12.512	6.7726	24.359	37.603	21.856	15.171	18.865	26.125	25.334	25.039	28.379	21.618
12.511	6.7732	24.357	37.601	21.856	15.171	18.866	26.12	25.331	25.034	28.377	21.616
12.511	6.7737	24.356	37.596	21.856	15.17	18.863	26.118	25.33	25.03	28.378	21.614
12.511	6.7744	24.357	37.596	21.858	15.17	18.864	26.118	25.329	25.03	28.379	21.611
12.509	6.7752	24.356	37.591	21.857	15.17	18.864	26.116	25.322	25.028	28.378	21.61
12.509	6.7761	24.356	37.59	21.86	15.17	18.866	26.12	25.323	25.029	28.381	21.612
12.51	6.7774	24.355	37.589	21.864	15.17	18.869	26.124	25.325	25.03	28.384	21.615
12.512	6.7789	24.358	37.589	21.868	15.171	18.873	26.128	25.326	25.031	28.387	21.617
12.512	6.7803	24.36	37.588	21.873	15.171	18.876	26.132	25.327	25.032	28.39	21.62
12.513	6.7818	24.361	37.586	21.878	15.172	18.88	26.135	25.328	25.033	28.394	21.622
12.514	6.783	24.362	37.584	21.883	15.172	18.883	26.139	25.33	25.034	28.396	21.625
12.515	6.7839	24.363	37.584	21.887	15.172	18.883	26.14	25.327	25.034	28.395	21.625
12.515	6.785	24.36	37.58	21.892	15.172	18.886	26.142	25.328	25.031	28.398	21.628
12.516	6.7864	24.36	37.578	21.897	15.173	18.89	26.146	25.328	25.031	28.401	21.631
12.517	6.7881	24.361	37.578	21.902	15.174	18.895	26.15	25.329	25.034	28.405	21.633
12.518	6.7898	24.362	37.578	21.906	15.174	18.901	26.153	25.33	25.036	28.408	21.637
12.519	6.7913	24.363	37.578	21.911	15.174	18.906	26.158	25.332	25.036	28.411	21.64
12.521	6.7929	24.364	37.579	21.916	15.175	18.91	26.161	25.334	25.038	28.415	21.644
12.522	6.7942	24.365	37.578	21.92	15.175	18.915	26.165	25.335	25.04	28.418	21.647
12.523	6.7958	24.366	37.578	21.924	15.176	18.92	26.169	25.338	25.042	28.421	21.649
12.525	6.7969	24.368	37.578	21.928	15.176	18.923	26.173	25.339	25.044	28.424	21.651
12.525	6.7979	24.366	37.577	21.931	15.176	18.924	26.175	25.339	25.045	28.422	21.653
12.525	6.798	24.364	37.573	21.932	15.176	18.922	26.168	25.332	25.04	28.415	21.649
12.525	6.7988	24.362	37.568	21.93	15.175	18.919	26.164	25.326	25.037	28.412	21.648
12.526	6.7983	24.36	37.564	21.921	15.175	18.914	26.161	25.321	25.034	28.41	21.645
12.525	6.7991	24.359	37.562	21.922	15.175	18.912	26.159	25.319	25.032	28.408	21.643
12.525	6.799	24.357	37.561	21.922	15.175	18.906	26.16	25.318	25.031	28.405	21.639
12.525	6.7977	24.355	37.553	21.923	15.173	18.901	26.156	25.317	25.029	28.4	21.634
12.522	6.7971	24.348	37.548	21.918	15.172	18.891	26.148	25.308	25.024	28.392	21.63
12.52	6.7962	24.347	37.544	21.913	15.17	18.881	26.143	25.304	25.018	28.388	21.625
12.517	6.7962	24.341	37.537	21.911	15.169	18.876	26.138	25.296	25.014	28.385	21.618
12.517	6.7969	24.339	37.531	21.91	15.169	18.873	26.137	25.294	25.012	28.382	21.615
12.518	6.798	24.34	37.531	21.914	15.169	18.876	26.14	25.295	25.014	28.385	21.617
12.519	6.7986	24.341	37.531	21.913	15.169	18.871	26.138	25.294	25.013	28.383	21.615
12.517	6.7994	24.339	37.526	21.91	15.168	18.859	26.133	25.289	25.012	28.38	21.611
12.516	6.7994	24.34	37.521	21.905	15.168	18.858	26.123	25.283	25.001	28.374	21.605
12.516	6.8002	24.341	37.52	21.902	15.167	18.844	26.123	25.283	25	28.374	21.602
12.515	6.8009	24.341	37.518	21.897	15.167	18.836	26.119	25.28	24.997	28.37	21.595
12.515	6.8008	24.338	37.515	21.897	15.167	18.832	26.11	25.273	24.99	28.364	21.59
12.514	6.8006	24.335	37.508	21.884	15.165	18.825	26.108	25.267	24.984	28.359	21.587
12.512	6.8	24.334	37.505	21.879	15.163	18.819	26.106	25.264	24.98	28.353	21.587
12.51	6.8006	24.327	37.495	21.875	15.162	18.812	26.104	25.259	24.977	28.349	21.583
12.507	6.7991	24.32	37.495	21.871	15.161	18.803	26.094	25.253	24.968	28.34	21.58
12.507	6.7991	24.314	37.491	21.869	15.16	18.797	26.09	25.247	24.963	28.337	21.577
12.506	6.7968	24.312	37.486	21.864	15.159	18.791	26.082	25.248	24.955	28.334	21.572
12.505	6.7959	24.309	37.481	21.857	15.155	18.78	26.077	25.245	24.95	28.329	21.568
12.499	6.7927	24.303	37.473	21.85	15.154	18.771	26.069	25.238	24.943	28.324	21.56
12.498	6.7923	24.296	37.461	21.845	15.152	18.757	26.06	25.231	24.941	28.317	21.555
12.496	6.792	24.297	37.452	21.84	15.151	18.751	26.056	25.229	24.933	28.314	21.552
12.495	6.7911	24.295	37.448	21.834	15.149	18.742	26.056	25.225	24.93	28.308	21.546
12.492	6.7892	24.292	37.44	21.83	15.148	18.737	26.051	25.216	24.921	28.302	21.539
12.489	6.7858	24.291	37.432	21.822	15.146	18.73	26.043	25.211	24.917	28.295	21.536
12.489	6.7832	24.29	37.427	21.815	15.145	18.722	26.042	25.211	24.914	28.292	21.533
12.485	6.7828	24.284	37.421	21.811	15.144	18.721	26.037	25.205	24.907	28.288	21.529
12.48	6.7815	24.277	37.412	21.803	15.142	18.711	26.029	25.2	24.901	28.284	21.522
12.474	6.7801	24.269	37.409	21.793	15.14	18.697	26.021	25.191	24.895	28.277	21.515
12.471	6.7796	24.268	37.408	21.789	15.139	18.691	26.02	25.19	24.892	28.275	21.51
12.47	6.7772	24.264	37.4	21.782	15.137	18.689	26.015	25.185	24.888	28.27	21.507
12.468	6.7736	24.262	37.396	21.782	15.136	18.691	26.016	25.184	24.886	28.269	21.506
12.465	6.7742	24.26	37.394	21.782	15.135	18.691	26.016	25.181	24.886	28.269	21.504
12.463	6.7739	24.258	37.39	21.778	15.134	18.688	26.015	25.177	24.883	28.268	21.499
12.464	6.7728	24.257	37.384	21.778	15.133	18.686	26.014	25.179	24.882	28.269	21.497
12.461	6.77	24.252	37.378	21.774	15.131	18.686	26.014	25.18	24.879	28.269	21.494
12.457	6.7675	24.247	37.372	21.771	15.131	18.685	26.009	25.177	24.873	28.267	21.489
12.456	6.7664	24.245	37.37	21.768	15.13	18.68	26.008	25.176	24.868	28.268	21.487
12.455	6.7671	24.238	37.366	21.756	15.128	18.676	26.001	25.171	24.865	28.264	21.485
12.453	6.7678	24.235	37.36	21.75	15.126	18.665	25.998	25.168	24.855	28.261	21.478
12.452	6.7668	24.233	37.356	21.745	15.123	18.655	25.995	25.166	24.854	28.258	21.476
12.448	6.7659	24.227	37.349	21.737	15.122	18.645	25.986	25.159	24.845	28.25	21.47
12.445	6.7639	24.222	37.342	21.73	15.121	18.635	25.976	25.153	24.839	28.242	21.465
12.443	6.7621	24.216	37.335	21.726	15.119	18.626	25.969	25.15	24.833	28.238	21.465
12.44	6.7604	24.212	37.328	21.719	15.117	18.613	25.96	25.138	24.823	28.231	21.46
12.438	6.7576	24.21	37.326	21.713	15.115	18.596	25.958	25.137	24.817	28.228	21.453
12.436	6.7561	24.206	37.316	21.713	15.114	18.591	25.95	25.127	24.814	28.221	21.448
12.434	6.7533	24.201	37.311	21.708	15.112	18.58	25.946	25.122	24.809	28.217	21.442
12.431	6.7505	24.198	37.306	21.703	15.112	18.575	25.938	25.115	24.801	28.212	21.439
12.429	6.7458	24.197	37.297	21.697	15.108	18.564	25.935	25.112	24.796	28.209	21.432
12.428	6.7451	24.191	37.29	21.694	15.107	18.561	25.929	25.108	24.787	28.206	21.427
12.426	6.7431	24.187	37.282	21.693	15.106	18.556	25.925	25.101	24.782	28.203	21.424
12.423	6.7419	24.181	37.276	21.687	15.105	18.553	25.922	25.098	24.779	28.201	21.422
12.422	6.7417	24.181	37.273	21.686	15.104	18.549	25.922	25.1	24.778	28.202	21.421
12.419	6.7397	24.176	37.265	21.679	15.104	18.547	25.92	25.097	24.773	28.201	21.417
[truncated: 41,201 more rows]
