# Supplementary material for: Global sleep homeostasis reflects temporally and spatially integrated local cortical neuronal activity
Source: eLife. 2020 Jul 2;9:e54148. doi: 10.7554/eLife.54148 (PMC7332296; doi:10.7554/eLife.54148)
Supplement: Figure 5—source data 1. [file elife-54148-fig5-data1.zip › Figure 5/Model Process S/Process-S-FR-Model-Off-Mouse-6.csv]

LFP 1	LFP 2	LFP 3	LFP 4	LFP 5	LFP 6	LFP 7	LFP 8	LFP 9	LFP 10	LFP 11	LFP 12	LFP 13	LFP 14	LFP 15	LFP 16
56.638	58.876	55.64	44.929	56.81	54.494	50.953	42.398	50.992	33.978	49.686	41.725	50.345	50.267	52.85	55.892
56.642	58.875	55.645	44.931	56.813	54.49	50.946	42.399	50.992	33.979	49.686	41.726	50.344	50.272	52.849	55.891
56.645	58.869	55.649	44.934	56.817	54.492	50.931	42.402	50.987	33.975	49.687	41.727	50.345	50.283	52.849	55.883
56.647	58.865	55.653	44.933	56.817	54.488	50.919	42.404	50.984	33.974	49.684	41.728	50.345	50.287	52.849	55.883
56.651	58.863	55.658	44.932	56.817	54.488	50.911	42.405	50.982	33.975	49.683	41.731	50.346	50.296	52.849	55.886
56.654	58.855	55.663	44.93	56.819	54.484	50.888	42.406	50.977	33.958	49.681	41.719	50.342	50.302	52.846	55.871
56.659	58.857	55.668	44.929	56.823	54.488	50.886	42.409	50.976	33.962	49.681	41.722	50.342	50.309	52.847	55.874
56.663	58.86	55.674	44.931	56.829	54.493	50.892	42.411	50.977	33.964	49.683	41.724	50.343	50.321	52.849	55.878
56.671	58.864	55.682	44.934	56.836	54.5	50.897	42.414	50.977	33.966	49.684	41.728	50.345	50.331	52.852	55.878
56.677	58.868	55.69	44.937	56.846	54.508	50.9	42.418	50.978	33.968	49.686	41.732	50.347	50.344	52.856	55.881
56.68	58.868	55.692	44.938	56.842	54.509	50.894	42.419	50.978	33.971	49.687	41.735	50.348	50.356	52.857	55.884
56.682	58.864	55.696	44.94	56.845	54.505	50.882	42.421	50.977	33.975	49.686	41.739	50.35	50.37	52.858	55.888
56.69	58.867	55.706	44.943	56.852	54.511	50.888	42.425	50.978	33.978	49.69	41.743	50.351	50.382	52.861	55.891
56.694	58.869	55.712	44.945	56.857	54.516	50.873	42.427	50.978	33.981	49.69	41.745	50.354	50.394	52.863	55.896
56.695	58.868	55.714	44.947	56.861	54.515	50.866	42.429	50.977	33.977	49.691	41.741	50.353	50.398	52.862	55.89
56.7	58.87	55.718	44.949	56.868	54.516	50.867	42.431	50.977	33.98	49.692	41.743	50.355	50.41	52.862	55.892
56.706	58.872	55.725	44.951	56.875	54.521	50.868	42.433	50.978	33.983	49.694	41.746	50.357	50.422	52.864	55.895
56.71	58.872	55.732	44.953	56.878	54.519	50.872	42.435	50.979	33.986	49.694	41.747	50.358	50.429	52.864	55.899
56.713	58.871	55.734	44.953	56.87	54.515	50.862	42.436	50.978	33.987	49.69	41.747	50.358	50.44	52.863	55.901
56.714	58.862	55.737	44.954	56.869	54.516	50.859	42.437	50.978	33.99	49.691	41.749	50.358	50.453	52.863	55.9
56.72	58.858	55.746	44.956	56.875	54.521	50.847	42.44	50.979	33.992	49.693	41.748	50.359	50.472	52.864	55.9
56.724	58.86	55.753	44.959	56.883	54.526	50.858	42.443	50.979	33.995	49.696	41.751	50.361	50.487	52.866	55.905
56.728	58.856	55.76	44.959	56.885	54.528	50.851	42.445	50.978	33.997	49.697	41.748	50.36	50.495	52.866	55.908
56.732	58.851	55.764	44.959	56.886	54.531	50.841	42.446	50.977	33.996	49.698	41.746	50.36	50.51	52.867	55.905
56.736	58.852	55.765	44.961	56.889	54.536	50.833	42.446	50.977	33.998	49.7	41.748	50.362	50.518	52.868	55.903
56.739	58.847	55.767	44.961	56.886	54.534	50.837	42.448	50.978	34	49.698	41.75	50.362	50.53	52.867	55.907
56.742	58.834	55.773	44.962	56.884	54.53	50.825	42.451	50.977	34.001	49.695	41.751	50.363	50.544	52.868	55.908
56.745	58.831	55.78	44.963	56.889	54.535	50.827	42.453	50.978	34.004	49.696	41.753	50.363	50.558	52.868	55.912
56.747	58.825	55.782	44.963	56.884	54.532	50.808	42.454	50.976	34.005	49.696	41.754	50.363	50.565	52.865	55.912
56.749	58.826	55.79	44.965	56.887	54.535	50.805	42.457	50.973	34.002	49.699	41.753	50.363	50.573	52.866	55.908
56.752	58.825	55.796	44.965	56.886	54.535	50.803	42.458	50.974	34.004	49.697	41.752	50.363	50.586	52.867	55.912
56.757	58.826	55.803	44.964	56.891	54.536	50.803	42.46	50.974	34.008	49.697	41.755	50.364	50.597	52.868	55.916
56.761	58.819	55.807	44.965	56.894	54.533	50.783	42.462	50.97	34.01	49.694	41.753	50.364	50.604	52.867	55.914
56.763	58.815	55.809	44.967	56.891	54.534	50.781	42.463	50.97	34.009	49.693	41.755	50.364	50.615	52.867	55.919
56.766	58.814	55.812	44.967	56.893	54.532	50.77	42.465	50.971	34.012	49.691	41.755	50.365	50.623	52.867	55.921
56.771	58.812	55.821	44.969	56.898	54.537	50.77	42.467	50.97	34.013	49.69	41.758	50.365	50.638	52.868	55.922
56.773	58.814	55.826	44.971	56.902	54.541	50.775	42.469	50.97	34.016	49.692	41.76	50.366	50.65	52.869	55.923
56.779	58.811	55.833	44.974	56.904	54.547	50.766	42.472	50.971	34.018	49.692	41.762	50.368	50.666	52.871	55.926
56.781	58.806	55.837	44.975	56.906	54.551	50.766	42.474	50.97	34.017	49.691	41.761	50.368	50.675	52.873	55.919
56.786	58.793	55.845	44.974	56.908	54.549	50.743	42.475	50.966	34.013	49.689	41.76	50.367	50.681	52.874	55.913
56.788	58.787	55.848	44.975	56.907	54.548	50.746	42.478	50.966	34.015	49.69	41.761	50.369	50.692	52.876	55.917
56.79	58.779	55.852	44.976	56.909	54.547	50.751	42.48	50.967	34.017	49.688	41.763	50.37	50.703	52.877	55.918
56.794	58.769	55.856	44.974	56.911	54.544	50.731	42.479	50.968	34.02	49.685	41.766	50.37	50.718	52.877	55.919
56.801	58.771	55.862	44.976	56.921	54.552	50.736	42.482	50.968	34.022	49.688	41.769	50.371	50.73	52.88	55.922
56.808	58.771	55.862	44.978	56.923	54.556	50.738	42.484	50.968	34.013	49.69	41.772	50.372	50.733	52.88	55.921
56.811	58.766	55.865	44.98	56.922	54.557	50.721	42.485	50.969	34.014	49.691	41.774	50.372	50.741	52.879	55.923
56.816	58.766	55.868	44.983	56.926	54.562	50.722	42.488	50.969	34.016	49.693	41.774	50.372	50.751	52.88	55.925
56.824	58.767	55.871	44.981	56.928	54.565	50.729	42.49	50.97	34.017	49.695	41.777	50.373	50.758	52.88	55.927
56.834	58.772	55.881	44.984	56.94	54.575	50.741	42.494	50.97	34.019	49.699	41.781	50.375	50.77	52.883	55.928
56.844	58.773	55.889	44.987	56.953	54.583	50.749	42.497	50.97	34.022	49.701	41.785	50.377	50.781	52.886	55.923
56.852	58.776	55.896	44.987	56.964	54.589	50.755	42.5	50.971	34.024	49.703	41.789	50.378	50.789	52.888	55.924
56.858	58.779	55.902	44.989	56.975	54.594	50.765	42.501	50.971	34.026	49.705	41.792	50.38	50.798	52.887	55.926
56.862	58.781	55.905	44.991	56.983	54.598	50.774	42.503	50.968	34.028	49.708	41.795	50.381	50.803	52.889	55.928
56.864	58.783	55.909	44.993	56.991	54.602	50.758	42.505	50.968	34.032	49.71	41.799	50.382	50.805	52.89	55.925
56.866	58.786	55.911	44.995	56.995	54.607	50.766	42.506	50.969	34.033	49.711	41.801	50.384	50.807	52.891	55.926
56.868	58.785	55.914	44.996	56.999	54.611	50.772	42.507	50.969	34.034	49.711	41.804	50.383	50.81	52.893	55.927
56.873	58.787	55.92	44.999	57.014	54.617	50.785	42.51	50.969	34.037	49.713	41.808	50.385	50.819	52.895	55.929
56.874	58.79	55.922	45.001	57.018	54.619	50.79	42.509	50.97	34.038	49.715	41.811	50.386	50.825	52.896	55.93
56.875	58.787	55.925	45.003	57.016	54.62	50.795	42.51	50.969	34.04	49.716	41.813	50.387	50.83	52.896	55.932
56.879	58.79	55.927	45.005	57.027	54.625	50.804	42.512	50.969	34.042	49.718	41.815	50.388	50.841	52.899	55.933
56.881	58.793	55.929	45.007	57.029	54.626	50.807	42.514	50.969	34.044	49.719	41.818	50.39	50.845	52.9	55.932
56.877	58.79	55.928	45.009	57.031	54.629	50.8	42.514	50.97	34.046	49.72	41.821	50.39	50.851	52.901	55.929
56.879	58.791	55.928	45.011	57.034	54.632	50.798	42.515	50.967	34.047	49.722	41.823	50.391	50.853	52.9	55.927
56.881	58.795	55.93	45.011	57.039	54.635	50.804	42.515	50.967	34.048	49.723	41.825	50.392	50.856	52.901	55.928
56.884	58.798	55.932	45.013	57.046	54.639	50.811	42.516	50.967	34.049	49.724	41.828	50.393	50.859	52.903	55.93
56.885	58.799	55.929	45.016	57.049	54.643	50.812	42.517	50.968	34.049	49.723	41.829	50.393	50.865	52.903	55.925
56.884	58.802	55.931	45.019	57.057	54.645	50.817	42.517	50.967	34.049	49.724	41.832	50.394	50.873	52.904	55.926
56.886	58.804	55.934	45.021	57.063	54.649	50.823	42.518	50.967	34.05	49.725	41.832	50.394	50.874	52.905	55.919
56.888	58.805	55.936	45.023	57.072	54.651	50.828	42.519	50.967	34.052	49.727	41.835	50.395	50.882	52.907	55.921
56.89	58.807	55.938	45.025	57.081	54.654	50.834	42.52	50.968	34.054	49.728	41.838	50.397	50.889	52.908	55.923
56.888	58.808	55.94	45.028	57.096	54.656	50.833	42.52	50.968	34.054	49.728	41.841	50.398	50.892	52.908	55.925
56.89	58.811	55.943	45.03	57.101	54.66	50.838	42.522	50.968	34.057	49.729	41.844	50.4	50.898	52.909	55.928
56.891	58.81	55.945	45.032	57.112	54.661	50.839	42.522	50.969	34.059	49.73	41.846	50.401	50.901	52.91	55.93
56.886	58.805	55.946	45.029	57.125	54.659	50.828	42.523	50.963	34.055	49.729	41.847	50.402	50.902	52.911	55.93
56.886	58.806	55.949	45.032	57.137	54.661	50.839	42.524	50.962	34.054	49.729	41.848	50.403	50.906	52.912	55.929
56.891	58.809	55.951	45.035	57.14	54.665	50.843	42.525	50.962	34.056	49.73	41.85	50.404	50.908	52.913	55.931
56.895	58.811	55.95	45.036	57.138	54.665	50.848	42.526	50.961	34.055	49.73	41.853	50.405	50.908	52.912	55.924
56.898	58.815	55.953	45.039	57.142	54.669	50.855	42.527	50.961	34.056	49.733	41.855	50.406	50.914	52.914	55.925
56.901	58.818	55.955	45.042	57.146	54.672	50.862	42.528	50.961	34.058	49.735	41.857	50.407	50.919	52.916	55.926
56.904	58.821	55.957	45.045	57.151	54.676	50.871	42.53	50.962	34.059	49.737	41.859	50.407	50.922	52.917	55.927
56.905	58.823	55.958	45.044	57.152	54.675	50.866	42.53	50.962	34.06	49.739	41.861	50.407	50.924	52.917	55.925
56.907	58.824	55.958	45.047	57.155	54.678	50.867	42.532	50.962	34.062	49.739	41.864	50.408	50.926	52.918	55.924
56.911	58.825	55.965	45.051	57.161	54.681	50.872	42.536	50.963	34.064	49.742	41.866	50.41	50.93	52.921	55.921
56.916	58.829	55.973	45.051	57.167	54.686	50.864	42.539	50.958	34.066	49.743	41.868	50.412	50.934	52.924	55.918
56.92	58.833	55.975	45.051	57.173	54.69	50.87	42.54	50.958	34.068	49.746	41.87	50.413	50.936	52.926	55.92
56.924	58.836	55.977	45.051	57.178	54.695	50.876	42.542	50.959	34.061	49.748	41.873	50.414	50.938	52.927	55.921
56.926	58.841	55.98	45.053	57.183	54.699	50.883	42.543	50.959	34.061	49.751	41.875	50.415	50.942	52.929	55.922
56.929	58.847	55.982	45.056	57.185	54.703	50.895	42.545	50.958	34.064	49.753	41.877	50.416	50.941	52.93	55.923
56.931	58.842	55.985	45.056	57.19	54.707	50.9	42.546	50.958	34.065	49.754	41.88	50.417	50.944	52.931	55.924
56.935	58.845	55.987	45.059	57.189	54.707	50.907	42.547	50.959	34.067	49.755	41.882	50.418	50.946	52.93	55.923
56.937	58.836	55.989	45.061	57.189	54.711	50.905	42.548	50.959	34.069	49.756	41.885	50.419	50.954	52.93	55.925
56.942	58.839	55.991	45.064	57.196	54.715	50.911	42.549	50.959	34.07	49.757	41.886	50.42	50.956	52.932	55.926
56.947	58.841	55.992	45.065	57.199	54.72	50.919	42.55	50.959	34.07	49.759	41.888	50.421	50.958	52.933	55.926
56.945	58.843	55.994	45.065	57.195	54.721	50.91	42.55	50.956	34.072	49.759	41.891	50.422	50.954	52.932	55.925
56.946	58.844	55.995	45.067	57.193	54.723	50.909	42.551	50.956	34.073	49.76	41.893	50.423	50.956	52.932	55.925
56.95	58.847	55.996	45.069	57.192	54.724	50.912	42.552	50.955	34.076	49.762	41.896	50.424	50.959	52.933	55.924
56.951	58.849	55.998	45.071	57.195	54.726	50.92	42.553	50.955	34.078	49.764	41.898	50.425	50.962	52.935	55.925
56.952	58.846	55.996	45.073	57.199	54.724	50.913	42.554	50.955	34.08	49.765	41.899	50.426	50.967	52.934	55.924
56.954	58.849	55.999	45.076	57.204	54.727	50.926	42.556	50.955	34.081	49.766	41.901	50.427	50.971	52.935	55.925
56.957	58.851	56.007	45.074	57.206	54.73	50.907	42.556	50.956	34.081	49.766	41.904	50.428	50.978	52.935	55.927
56.959	58.852	56.012	45.076	57.21	54.731	50.914	42.558	50.956	34.083	49.766	41.907	50.43	50.983	52.936	55.93
56.958	58.851	56.014	45.079	57.212	54.732	50.905	42.558	50.957	34.086	49.767	41.909	50.431	50.988	52.936	55.93
56.957	58.847	56.015	45.081	57.216	54.726	50.901	42.559	50.955	34.089	49.767	41.912	50.433	50.989	52.936	55.929
56.958	58.844	56.019	45.083	57.22	54.729	50.896	42.56	50.953	34.092	49.769	41.914	50.434	50.994	52.937	55.929
56.96	58.847	56.024	45.085	57.228	54.735	50.906	42.561	50.953	34.095	49.771	41.916	50.435	51.003	52.938	55.931
56.963	58.85	56.026	45.085	57.233	54.739	50.91	42.562	50.954	34.096	49.773	41.918	50.436	51.005	52.939	55.933
56.966	58.853	56.029	45.089	57.238	54.742	50.922	42.563	50.954	34.097	49.774	41.92	50.437	51.009	52.94	55.934
56.969	58.855	56.028	45.091	57.236	54.743	50.918	42.564	50.953	34.099	49.772	41.922	50.436	51.016	52.942	55.935
56.969	58.857	56.031	45.093	57.239	54.745	50.921	42.564	50.953	34.102	49.774	41.924	50.438	51.02	52.942	55.935
56.969	58.86	56.032	45.095	57.244	54.748	50.919	42.564	50.954	34.106	49.777	41.927	50.439	51.03	52.943	55.936
56.969	58.863	56.032	45.096	57.252	54.748	50.926	42.564	50.954	34.11	49.777	41.93	50.439	51.034	52.944	55.935
56.971	58.86	56.035	45.094	57.257	54.748	50.922	42.564	50.955	34.114	49.774	41.932	50.439	51.037	52.944	55.937
56.972	58.863	56.037	45.095	57.26	54.75	50.926	42.564	50.953	34.115	49.776	41.933	50.44	51.041	52.945	55.939
56.974	58.865	56.038	45.098	57.263	54.753	50.933	42.565	50.953	34.116	49.778	41.935	50.442	51.045	52.946	55.941
56.977	58.868	56.042	45.101	57.269	54.758	50.942	42.567	50.953	34.119	49.78	41.936	50.443	51.055	52.947	55.943
56.977	58.87	56.045	45.103	57.271	54.753	50.921	42.568	50.951	34.123	49.781	41.938	50.443	51.063	52.947	55.941
56.979	58.872	56.048	45.105	57.275	54.755	50.924	42.569	50.95	34.129	49.781	41.941	50.443	51.071	52.948	55.939
56.981	58.875	56.049	45.108	57.281	54.757	50.923	42.571	50.95	34.132	49.783	41.943	50.443	51.073	52.95	55.941
56.984	58.876	56.053	45.11	57.287	54.76	50.918	42.572	50.95	34.134	49.787	41.946	50.445	51.079	52.95	55.941
56.986	58.878	56.059	45.11	57.292	54.762	50.916	42.575	50.951	34.138	49.787	41.948	50.447	51.089	52.951	55.944
56.988	58.881	56.062	45.112	57.295	54.766	50.923	42.576	50.951	34.141	49.789	41.95	50.448	51.093	52.951	55.945
56.992	58.883	56.067	45.115	57.299	54.764	50.927	42.577	50.952	34.143	49.79	41.952	50.449	51.093	52.952	55.943
56.994	58.887	56.07	45.117	57.307	54.768	50.935	42.578	50.952	34.145	49.792	41.954	50.451	51.098	52.954	55.944
56.993	58.886	56.073	45.119	57.307	54.768	50.935	42.579	50.953	34.149	49.791	41.957	50.453	51.099	52.953	55.947
56.993	58.885	56.074	45.121	57.309	54.765	50.944	42.581	50.952	34.152	49.792	41.96	50.454	51.107	52.953	55.95
56.996	58.888	56.077	45.124	57.313	54.768	50.953	42.582	50.952	34.154	49.793	41.962	50.455	51.111	52.954	55.952
56.998	58.89	56.079	45.126	57.317	54.771	50.96	42.583	50.953	34.157	49.796	41.965	50.457	51.116	52.955	55.952
57.002	58.895	56.082	45.128	57.323	54.775	50.966	42.585	50.952	34.16	49.797	41.968	50.458	51.121	52.956	55.952
57.005	58.898	56.082	45.13	57.326	54.778	50.968	42.585	50.952	34.162	49.799	41.97	50.459	51.124	52.957	55.951
57.007	58.901	56.085	45.132	57.329	54.78	50.972	42.586	50.951	34.163	49.8	41.972	50.46	51.121	52.958	55.947
57.008	58.904	56.088	45.135	57.339	54.784	50.979	42.587	50.951	34.164	49.802	41.975	50.461	51.135	52.96	55.95
57.011	58.907	56.09	45.138	57.349	54.788	50.984	42.588	50.952	34.166	49.802	41.977	50.462	51.139	52.962	55.952
57.011	58.91	56.089	45.141	57.355	54.788	50.987	42.589	50.952	34.167	49.8	41.979	50.462	51.143	52.962	55.948
57.007	58.907	56.084	45.143	57.357	54.789	50.979	42.588	50.951	34.165	49.798	41.98	50.462	51.144	52.962	55.945
57.004	58.905	56.083	45.145	57.357	54.787	50.97	42.588	50.952	34.161	49.794	41.982	50.463	51.149	52.963	55.946
57.004	58.908	56.082	45.148	57.366	54.788	50.962	42.589	50.95	34.158	49.792	41.984	50.463	51.151	52.963	55.943
57.007	58.909	56.086	45.15	57.374	54.784	50.963	42.589	50.946	34.161	49.792	41.987	50.464	51.157	52.963	55.943
57.007	58.91	56.087	45.153	57.376	54.782	50.971	42.59	50.947	34.163	49.794	41.99	50.464	51.164	52.964	55.943
57.009	58.912	56.089	45.155	57.382	54.786	50.972	42.592	50.945	34.164	49.795	41.992	50.465	51.165	52.964	55.941
57.013	58.915	56.091	45.159	57.393	54.791	50.981	42.593	50.945	34.166	49.797	41.995	50.466	51.169	52.966	55.94
57.015	58.92	56.093	45.162	57.399	54.793	50.985	42.594	50.946	34.168	49.799	41.997	50.467	51.174	52.967	55.941
57.016	58.921	56.093	45.165	57.403	54.79	50.987	42.593	50.945	34.169	49.798	41.999	50.467	51.182	52.968	55.94
57.019	58.924	56.095	45.167	57.408	54.788	50.982	42.594	50.945	34.171	49.8	42.002	50.468	51.19	52.969	55.94
57.019	58.921	56.097	45.17	57.408	54.783	50.984	42.595	50.944	34.171	49.798	42.004	50.467	51.196	52.969	55.94
57.021	58.924	56.086	45.172	57.41	54.785	50.986	42.596	50.945	34.17	49.8	42.006	50.468	51.197	52.971	55.937
57.023	58.922	56.083	45.175	57.41	54.78	50.989	42.597	50.945	34.17	49.8	42.009	50.467	51.201	52.971	55.934
57.026	58.925	56.085	45.178	57.414	54.78	50.993	42.598	50.946	34.172	49.802	42.011	50.468	51.206	52.973	55.936
57.024	58.92	56.085	45.181	57.416	54.781	50.979	42.599	50.942	34.167	49.802	42.015	50.469	51.212	52.972	55.934
57.024	58.921	56.086	45.184	57.423	54.786	50.97	42.6	50.943	34.17	49.804	42.018	50.471	51.218	52.973	55.933
57.027	58.922	56.09	45.187	57.438	54.789	50.979	42.601	50.943	34.172	49.805	42.021	50.473	51.221	52.974	55.934
57.029	58.925	56.093	45.189	57.449	54.792	50.986	42.602	50.944	34.174	49.806	42.023	50.475	51.227	52.975	55.937
57.03	58.927	56.097	45.192	57.461	54.796	50.99	42.603	50.944	34.173	49.808	42.026	50.477	51.229	52.975	55.941
57.025	58.921	56.098	45.191	57.458	54.795	50.967	42.602	50.943	34.177	49.808	42.026	50.478	51.231	52.974	55.94
57.02	58.918	56.098	45.193	57.469	54.796	50.962	42.603	50.944	34.178	49.807	42.028	50.48	51.236	52.975	55.943
57.021	58.916	56.099	45.196	57.481	54.796	50.962	42.604	50.941	34.177	49.804	42.031	50.482	51.237	52.976	55.944
57.023	58.919	56.101	45.199	57.492	54.799	50.968	42.605	50.942	34.177	49.806	42.033	50.483	51.24	52.977	55.945
57.026	58.919	56.103	45.201	57.502	54.802	50.957	42.606	50.94	34.179	49.809	42.036	50.484	51.245	52.978	55.947
57.028	58.921	56.105	45.204	57.512	54.806	50.943	42.607	50.94	34.178	49.81	42.039	50.485	51.249	52.979	55.949
57.03	58.924	56.107	45.206	57.522	54.808	50.952	42.608	50.94	34.179	49.812	42.041	50.486	51.253	52.98	55.95
57.032	58.926	56.109	45.208	57.533	54.81	50.96	42.609	50.941	34.18	49.814	42.044	50.488	51.257	52.982	55.953
57.032	58.926	56.107	45.209	57.544	54.814	50.961	42.609	50.937	34.178	49.814	42.046	50.489	51.263	52.98	55.952
57.035	58.924	56.104	45.211	57.552	54.812	50.958	42.61	50.938	34.18	49.816	42.048	50.49	51.27	52.981	55.954
57.037	58.926	56.106	45.213	57.566	54.817	50.96	42.61	50.938	34.182	49.818	42.051	50.491	51.275	52.982	55.957
57.039	58.927	56.103	45.215	57.575	54.811	50.964	42.61	50.936	34.174	49.819	42.054	50.492	51.279	52.984	55.958
57.041	58.927	56.102	45.217	57.58	54.809	50.96	42.61	50.936	34.177	49.819	42.055	50.493	51.285	52.983	55.956
57.041	58.931	56.105	45.219	57.589	54.813	50.967	42.611	50.937	34.18	49.821	42.058	50.494	51.29	52.985	55.957
57.044	58.934	56.109	45.221	57.596	54.816	50.973	42.613	50.937	34.182	49.821	42.061	50.495	51.295	52.985	55.959
57.044	58.936	56.106	45.223	57.604	54.821	50.972	42.614	50.935	34.185	49.822	42.064	50.497	51.301	52.986	55.956
57.046	58.936	56.106	45.225	57.61	54.822	50.969	42.614	50.936	34.188	49.824	42.067	50.498	51.301	52.988	55.957
57.047	58.938	56.109	45.228	57.614	54.827	50.98	42.616	50.936	34.193	49.826	42.07	50.5	51.31	52.989	55.96
57.048	58.939	56.112	45.23	57.618	54.828	50.986	42.617	50.937	34.196	49.827	42.072	50.5	51.312	52.99	55.961
57.051	58.94	56.116	45.232	57.622	54.829	50.989	42.618	50.937	34.2	49.829	42.075	50.502	51.317	52.99	55.96
57.056	58.944	56.117	45.235	57.631	54.835	50.995	42.619	50.937	34.2	49.831	42.076	50.503	51.322	52.991	55.962
57.054	58.94	56.116	45.235	57.635	54.834	50.995	42.619	50.934	34.204	49.831	42.078	50.505	51.324	52.991	55.962
57.053	58.926	56.118	45.236	57.633	54.828	50.996	42.62	50.934	34.208	49.829	42.081	50.506	51.347	52.988	55.965
57.055	58.926	56.119	45.237	57.635	54.826	50.992	42.621	50.933	34.212	49.831	42.084	50.507	51.373	52.988	55.967
57.054	58.923	56.121	45.239	57.633	54.819	50.978	42.622	50.934	34.214	49.831	42.083	50.508	51.392	52.987	55.969
57.05	58.925	56.124	45.241	57.639	54.817	50.984	42.624	50.934	34.217	49.832	42.087	50.509	51.401	52.988	55.971
57.052	58.928	56.125	45.242	57.64	54.82	50.975	42.625	50.932	34.221	49.834	42.09	50.511	51.408	52.99	55.973
57.055	58.93	56.127	45.243	57.643	54.823	50.964	42.627	50.932	34.222	49.837	42.093	50.512	51.412	52.992	55.974
57.059	58.934	56.13	45.246	57.647	54.825	50.973	42.629	50.933	34.225	49.839	42.096	50.513	51.417	52.993	55.977
57.062	58.936	56.133	45.249	57.65	54.828	50.981	42.63	50.933	34.227	49.84	42.099	50.515	51.422	52.994	55.978
57.064	58.934	56.126	45.25	57.646	54.823	50.969	42.63	50.931	34.229	49.84	42.102	50.515	51.425	52.993	55.973
57.064	58.935	56.127	45.251	57.651	54.826	50.962	42.632	50.932	34.234	49.841	42.104	50.516	51.433	52.994	55.974
57.067	58.937	56.129	45.252	57.654	54.828	50.968	42.633	50.932	34.236	49.843	42.107	50.517	51.438	52.995	55.976
57.069	58.938	56.122	45.254	57.657	54.827	50.976	42.635	50.932	34.236	49.84	42.109	50.518	51.443	52.991	55.972
57.067	58.934	56.122	45.253	57.655	54.824	50.96	42.635	50.932	34.239	49.839	42.106	50.517	51.444	52.989	55.97
57.066	58.931	56.114	45.255	57.654	54.819	50.957	42.635	50.931	34.242	49.837	42.107	50.517	51.446	52.985	55.97
57.068	58.933	56.112	45.255	57.652	54.82	50.959	42.637	50.931	34.245	49.839	42.106	50.518	51.452	52.985	55.971
57.068	58.934	56.115	45.257	57.657	54.822	50.964	42.638	50.929	34.247	49.84	42.11	50.52	51.456	52.985	55.974
57.069	58.932	56.112	45.256	57.658	54.822	50.963	42.639	50.928	34.246	49.84	42.113	50.52	51.476	52.984	55.976
57.07	58.932	56.115	45.255	57.667	54.825	50.969	42.641	50.929	34.248	49.841	42.116	50.521	51.489	52.985	55.979
57.067	58.935	56.117	45.257	57.673	54.825	50.957	42.642	50.929	34.249	49.841	42.119	50.523	51.494	52.986	55.98
57.07	58.938	56.12	45.259	57.677	54.829	50.965	42.643	50.93	34.252	49.844	42.122	50.524	51.499	52.987	55.982
57.073	58.941	56.124	45.261	57.679	54.831	50.97	42.645	50.93	34.256	49.846	42.124	50.526	51.505	52.989	55.985
57.076	58.942	56.127	45.262	57.682	54.833	50.973	42.647	50.931	34.259	49.848	42.127	50.527	51.513	52.99	55.988
57.077	58.94	56.129	45.262	57.686	54.834	50.971	42.648	50.931	34.261	49.849	42.126	50.529	51.529	52.99	55.992
57.079	58.94	56.131	45.262	57.687	54.827	50.962	42.649	50.932	34.263	49.849	42.127	50.53	51.536	52.989	55.994
57.081	58.942	56.134	45.264	57.689	54.83	50.966	42.651	50.933	34.264	49.849	42.129	50.531	51.545	52.989	55.994
57.082	58.935	56.138	45.264	57.691	54.83	50.958	42.652	50.931	34.266	49.847	42.13	50.533	51.557	52.989	55.994
57.079	58.928	56.136	45.266	57.688	54.828	50.959	42.654	50.932	34.269	49.849	42.13	50.533	51.565	52.989	55.997
57.079	58.93	56.13	45.267	57.688	54.83	50.958	42.655	50.932	34.271	49.852	42.131	50.534	51.571	52.99	56.001
57.08	58.932	56.132	45.269	57.69	54.83	50.956	42.656	50.933	34.274	49.851	42.133	50.536	51.577	52.988	56.001
57.087	58.932	56.143	45.272	57.7	54.835	50.962	42.66	50.931	34.275	49.853	42.136	50.538	51.598	52.992	56.003
57.089	58.934	56.148	45.273	57.705	54.839	50.965	42.662	50.932	34.277	49.856	42.138	50.539	51.609	52.994	56.006
57.088	58.927	56.149	45.274	57.71	54.826	50.96	42.662	50.932	34.28	49.854	42.14	50.54	51.617	52.993	56.007
57.091	58.923	56.154	45.276	57.718	54.822	50.968	42.663	50.933	34.282	49.856	42.142	50.541	51.626	52.994	56.009
57.093	58.924	56.157	45.276	57.725	54.823	50.963	42.665	50.933	34.283	49.857	42.142	50.541	51.636	52.995	56.01
57.094	58.926	56.159	45.274	57.727	54.822	50.969	42.667	50.933	34.282	49.855	42.145	50.543	51.65	52.995	56.012
57.097	58.927	56.164	45.275	57.733	54.824	50.974	42.668	50.932	34.284	49.858	42.147	50.543	51.663	52.994	56.015
57.098	58.93	56.166	45.277	57.734	54.823	50.978	42.669	50.933	34.286	49.86	42.149	50.545	51.671	52.995	56.018
57.102	58.925	56.174	45.28	57.734	54.826	50.992	42.671	50.933	34.288	49.864	42.151	50.547	51.683	52.996	56.021
57.103	58.923	56.171	45.281	57.73	54.825	50.981	42.671	50.934	34.29	49.862	42.152	50.544	51.685	52.994	56.02
57.105	58.923	56.174	45.281	57.732	54.826	50.986	42.672	50.934	34.292	49.863	42.155	50.546	51.689	52.993	56.021
57.111	58.924	56.183	45.284	57.741	54.833	50.997	42.675	50.935	34.295	49.866	42.156	50.547	51.701	52.995	56.023
57.113	58.92	56.183	45.286	57.728	54.83	50.983	42.676	50.933	34.294	49.865	42.154	50.546	51.705	52.992	56.02
57.114	58.917	56.186	45.287	57.732	54.825	50.99	42.677	50.932	34.296	49.862	42.156	50.546	51.706	52.99	56.022
57.124	58.921	56.199	45.29	57.751	54.836	51.012	42.681	50.932	34.301	49.866	42.159	50.549	51.725	52.995	56.025
57.127	58.923	56.203	45.292	57.754	54.839	51.015	42.683	50.932	34.303	49.868	42.162	50.55	51.733	52.996	56.028
57.131	58.918	56.211	45.293	57.761	54.842	51.026	42.686	50.933	34.307	49.871	42.166	50.552	51.747	52.998	56.03
57.133	58.917	56.213	45.293	57.766	54.843	51.032	42.687	50.934	34.31	49.874	42.168	50.552	51.754	52.996	56.031
57.136	58.909	56.216	45.292	57.772	54.847	51.014	42.689	50.933	34.313	49.875	42.171	50.552	51.767	52.997	56.034
57.137	58.902	56.213	45.292	57.768	54.847	51	42.691	50.933	34.314	49.871	42.173	50.553	51.778	52.997	56.035
57.14	58.903	56.219	45.294	57.771	54.849	51.001	42.692	50.933	34.316	49.873	42.175	50.555	51.791	52.999	56.037
57.144	58.905	56.222	45.296	57.771	54.847	51.008	42.693	50.934	34.318	49.874	42.175	50.556	51.803	52.999	56.04
57.146	58.901	56.218	45.298	57.759	54.841	51	42.694	50.934	34.317	49.874	42.171	50.555	51.81	52.997	56.038
57.14	58.894	56.214	45.296	57.744	54.828	50.985	42.695	50.932	34.322	49.872	42.164	50.556	51.828	52.994	56.037
57.143	58.895	56.217	45.299	57.748	54.829	50.995	42.696	50.933	34.327	49.874	42.167	50.557	51.855	52.995	56.04
57.142	58.888	56.207	45.296	57.745	54.825	50.99	42.696	50.933	34.33	49.872	42.167	50.556	51.865	52.987	56.04
57.142	58.875	56.209	45.296	57.747	54.823	50.992	42.697	50.932	34.333	49.871	42.169	50.555	51.873	52.985	56.044
57.141	58.875	56.199	45.297	57.738	54.812	50.986	42.697	50.933	34.336	49.872	42.171	50.556	51.883	52.985	56.046
57.141	58.865	56.196	45.296	57.739	54.806	50.988	42.696	50.933	34.339	49.872	42.172	50.557	51.892	52.982	56.048
57.14	58.852	56.186	45.293	57.741	54.792	50.986	42.695	50.932	34.342	49.873	42.174	50.556	51.894	52.981	56.052
57.137	58.85	56.188	45.294	57.736	54.789	50.99	42.696	50.931	34.346	49.875	42.177	50.557	51.9	52.982	56.051
57.138	58.846	56.187	45.295	57.729	54.788	50.991	42.697	50.932	34.348	49.877	42.176	50.557	51.903	52.982	56.052
57.139	58.849	56.187	45.295	57.733	54.791	50.995	42.698	50.932	34.351	49.878	42.179	50.559	51.909	52.983	56.056
57.143	58.85	56.186	45.297	57.738	54.79	50.985	42.7	50.933	34.354	49.88	42.181	50.559	51.916	52.979	56.058
57.139	58.845	56.186	45.295	57.74	54.781	50.977	42.701	50.931	34.355	49.88	42.183	50.559	51.916	52.978	56.055
57.142	58.847	56.188	45.298	57.748	54.784	50.979	42.702	50.93	34.358	49.882	42.186	50.56	51.91	52.979	56.054
57.144	58.849	56.189	45.3	57.757	54.784	50.981	42.703	50.93	34.361	49.883	42.188	50.56	51.913	52.979	56.053
57.147	58.853	56.191	45.303	57.765	54.786	50.992	42.705	50.931	34.364	49.885	42.191	50.562	51.918	52.98	56.056
57.147	58.851	56.195	45.305	57.77	54.782	50.996	42.706	50.931	34.369	49.889	42.195	50.564	51.923	52.979	56.057
57.147	58.847	56.195	45.306	57.769	54.776	50.996	42.707	50.932	34.371	49.889	42.196	50.564	51.92	52.978	56.056
57.149	58.845	56.198	45.308	57.77	54.776	51	42.708	50.932	34.373	49.891	42.199	50.566	51.924	52.978	56.059
57.152	58.845	56.197	45.311	57.774	54.778	51.004	42.709	50.933	34.376	49.892	42.202	50.566	51.925	52.979	56.058
57.155	58.846	56.199	45.314	57.777	54.776	51.009	42.71	50.932	34.379	49.894	42.205	50.567	51.922	52.98	56.059
57.158	58.848	56.201	45.316	57.782	54.781	51.018	42.711	50.932	34.38	49.897	42.207	50.568	51.926	52.982	56.061
57.161	58.851	56.203	45.319	57.785	54.786	51.028	42.713	50.933	34.382	49.898	42.209	50.569	51.929	52.983	56.062
57.16	58.852	56.204	45.316	57.789	54.79	51.02	42.713	50.933	34.382	49.899	42.213	50.57	51.935	52.984	56.06
57.163	58.854	56.206	45.319	57.796	54.794	51.029	42.714	50.934	34.383	49.9	42.215	50.57	51.94	52.983	56.062
57.164	58.857	56.211	45.322	57.801	54.797	51.034	42.715	50.933	34.388	49.903	42.219	50.571	51.945	52.983	56.063
57.166	58.858	56.213	45.324	57.805	54.801	51.046	42.717	50.934	34.391	49.905	42.222	50.573	51.95	52.984	56.061
57.168	58.86	56.215	45.326	57.808	54.801	51.048	42.718	50.934	34.392	49.906	42.222	50.573	51.955	52.985	56.062
57.17	58.861	56.217	45.329	57.814	54.804	51.052	42.72	50.935	34.395	49.905	42.222	50.575	51.959	52.987	56.06
57.173	58.86	56.22	45.329	57.82	54.806	51.064	42.72	50.935	34.396	49.906	42.225	50.575	51.965	52.987	56.061
57.176	58.863	56.224	45.331	57.826	54.812	51.075	42.723	50.936	34.401	49.909	42.228	50.577	51.979	52.988	56.062
57.179	58.866	56.226	45.334	57.832	54.815	51.085	42.724	50.936	34.405	49.91	42.231	50.578	51.986	52.989	56.064
57.181	58.869	56.229	45.337	57.836	54.817	51.094	42.726	50.937	34.408	49.914	42.234	50.579	51.99	52.991	56.067
57.184	58.871	56.233	45.34	57.841	54.82	51.111	42.727	50.937	34.412	49.916	42.235	50.581	51.995	52.992	56.067
57.184	58.873	56.236	45.342	57.848	54.821	51.124	42.729	50.938	34.415	49.917	42.238	50.582	52.003	52.992	56.069
57.185	58.874	56.234	45.345	57.849	54.823	51.127	42.729	50.937	34.416	49.917	42.24	50.582	52.006	52.991	56.066
57.187	58.876	56.233	45.346	57.852	54.826	51.13	42.73	50.938	34.417	49.918	42.242	50.582	52.01	52.992	56.065
57.19	58.879	56.236	45.348	57.861	54.828	51.138	42.731	50.938	34.419	49.919	42.245	50.583	52.015	52.993	56.067
57.19	58.876	56.232	45.35	57.866	54.832	51.137	42.732	50.939	34.42	49.921	42.248	50.585	52.019	52.993	56.068
57.192	58.878	56.234	45.352	57.874	54.831	51.144	42.733	50.937	34.42	49.922	42.251	50.586	52.024	52.993	56.067
57.194	58.88	56.236	45.355	57.884	54.832	51.148	42.733	50.938	34.422	49.923	42.253	50.587	52.028	52.994	56.069
57.195	58.883	56.239	45.358	57.891	54.835	51.151	42.734	50.938	34.422	49.924	42.255	50.589	52.032	52.995	56.069
57.198	58.88	56.238	45.359	57.899	54.839	51.155	42.736	50.939	34.424	49.926	42.258	50.589	52.037	52.996	56.07
57.2	58.882	56.241	45.361	57.907	54.843	51.159	42.737	50.939	34.427	49.928	42.26	50.59	52.041	52.997	56.072
57.196	58.886	56.242	45.364	57.917	54.846	51.158	42.738	50.938	34.428	49.927	42.263	50.592	52.045	52.999	56.075
57.195	58.887	56.242	45.366	57.924	54.845	51.151	42.738	50.938	34.43	49.926	42.265	50.592	52.048	53	56.076
57.198	58.889	56.245	45.368	57.93	54.849	51.163	42.739	50.938	34.433	49.928	42.268	50.593	52.053	53.001	56.078
57.204	58.892	56.247	45.37	57.935	54.853	51.16	42.741	50.939	34.434	49.93	42.27	50.595	52.057	53.002	56.078
57.208	58.897	56.247	45.373	57.939	54.854	51.167	42.742	50.939	34.436	49.932	42.273	50.596	52.06	53.003	56.08
57.21	58.9	56.249	45.375	57.945	54.856	51.174	42.744	50.939	34.437	49.934	42.275	50.597	52.063	53.005	56.081
57.212	58.897	56.253	45.377	57.95	54.856	51.179	42.746	50.94	34.44	49.936	42.28	50.599	52.077	53.006	56.085
57.215	58.889	56.26	45.378	57.952	54.856	51.179	42.748	50.938	34.443	49.935	42.283	50.601	52.086	53.007	56.087
57.212	58.883	56.258	45.381	57.948	54.855	51.18	42.75	50.936	34.443	49.934	42.286	50.6	52.09	53.005	56.089
57.207	58.88	56.252	45.378	57.946	54.851	51.16	42.75	50.934	34.44	49.935	42.285	50.599	52.092	53	56.085
57.207	58.878	56.251	45.377	57.946	54.845	51.144	42.752	50.933	34.437	49.932	42.281	50.6	52.097	52.999	56.082
57.214	58.881	56.264	45.378	57.96	54.856	51.162	42.756	50.933	34.439	49.935	42.285	50.602	52.115	53.003	56.085
57.221	58.881	56.274	45.381	57.972	54.864	51.164	42.759	50.934	34.442	49.935	42.289	50.605	52.13	53.006	56.086
57.226	58.885	56.283	45.38	57.983	54.873	51.169	42.763	50.934	34.444	49.937	42.292	50.607	52.142	53.009	56.089
57.231	58.887	56.289	45.379	57.987	54.876	51.164	42.766	50.935	34.448	49.941	42.296	50.609	52.153	53.011	56.091
57.236	58.89	56.296	45.382	57.997	54.884	51.177	42.769	50.935	34.451	49.944	42.299	50.611	52.169	53.014	56.096
57.238	58.892	56.298	45.382	58	54.887	51.185	42.771	50.936	34.453	49.946	42.302	50.612	52.178	53.015	56.099
57.241	58.895	56.301	45.381	58.003	54.889	51.192	42.772	50.936	34.455	49.947	42.305	50.614	52.183	53.016	56.101
57.245	58.898	56.304	45.384	58.008	54.893	51.203	42.774	50.937	34.457	49.95	42.307	50.615	52.188	53.018	56.103
57.242	58.898	56.304	45.387	58.021	54.892	51.2	42.774	50.937	34.456	49.95	42.31	50.617	52.194	53.019	56.106
57.244	58.902	56.306	45.389	58.028	54.893	51.209	42.775	50.938	34.459	49.952	42.312	50.619	52.202	53.02	56.109
57.247	58.905	56.309	45.391	58.034	54.896	51.215	42.775	50.938	34.462	49.955	42.315	50.621	52.208	53.021	56.111
57.249	58.908	56.312	45.393	58.039	54.899	51.224	42.776	50.939	34.461	49.957	42.318	50.622	52.214	53.023	56.109
57.251	58.909	56.31	45.395	58.045	54.899	51.22	42.777	50.937	34.463	49.958	42.319	50.623	52.211	53.021	56.106
57.252	58.911	56.312	45.398	58.056	54.901	51.224	42.778	50.936	34.462	49.959	42.323	50.625	52.216	53.022	56.105
57.254	58.914	56.313	45.401	58.064	54.904	51.23	42.779	50.936	34.464	49.959	42.325	50.626	52.222	53.023	56.108
57.256	58.911	56.31	45.401	58.065	54.906	51.222	42.779	50.934	34.466	49.96	42.328	50.627	52.225	53.024	56.109
57.26	58.914	56.311	45.404	58.07	54.91	51.226	42.78	50.934	34.468	49.96	42.331	50.627	52.231	53.024	56.111
57.261	58.918	56.311	45.406	58.072	54.911	51.232	42.782	50.935	34.468	49.963	42.333	50.629	52.233	53.024	56.107
57.264	58.922	56.317	45.408	58.077	54.915	51.234	42.784	50.935	34.474	49.965	42.338	50.63	52.241	53.026	56.107
57.267	58.925	56.32	45.41	58.08	54.918	51.241	42.786	50.936	34.476	49.966	42.34	50.632	52.248	53.028	56.109
57.27	58.927	56.322	45.412	58.084	54.921	51.247	42.787	50.936	34.478	49.968	42.343	50.633	52.253	53.029	56.111
57.272	58.926	56.324	45.414	58.084	54.922	51.247	42.787	50.937	34.481	49.97	42.346	50.634	52.257	53.03	56.105
57.274	58.919	56.326	45.417	58.086	54.923	51.246	42.788	50.933	34.485	49.972	42.349	50.635	52.256	53.031	56.104
57.279	58.922	56.328	45.418	58.092	54.926	51.254	42.79	50.934	34.488	49.974	42.352	50.636	52.263	53.033	56.105
57.282	58.925	56.329	45.42	58.095	54.931	51.262	42.792	50.932	34.492	49.976	42.355	50.638	52.27	53.034	56.103
57.28	58.924	56.331	45.42	58.1	54.939	51.255	42.795	50.933	34.497	49.979	42.358	50.639	52.274	53.036	56.105
57.283	58.927	56.337	45.421	58.104	54.945	51.264	42.797	50.933	34.502	49.981	42.361	50.64	52.285	53.038	56.109
57.285	58.926	56.336	45.423	58.107	54.947	51.269	42.799	50.934	34.506	49.98	42.364	50.641	52.297	53.037	56.105
57.287	58.927	56.334	45.426	58.11	54.947	51.27	42.801	50.933	34.507	49.98	42.366	50.643	52.303	53.038	56.104
57.288	58.93	56.336	45.428	58.115	54.949	51.279	42.802	50.933	34.509	49.982	42.369	50.644	52.31	53.04	56.108
57.286	58.929	56.329	45.43	58.118	54.95	51.277	42.802	50.934	34.506	49.98	42.372	50.646	52.315	53.04	56.108
57.287	58.931	56.331	45.432	58.126	54.952	51.281	42.803	50.934	34.508	49.981	42.375	50.648	52.321	53.041	56.11
57.289	58.93	56.332	45.434	58.132	54.955	51.286	42.805	50.935	34.511	49.984	42.378	50.649	52.331	53.04	56.114
57.289	58.93	56.329	45.435	58.13	54.957	51.288	42.806	50.935	34.513	49.986	42.381	50.65	52.344	53.04	56.114
57.29	58.932	56.331	45.437	58.134	54.959	51.293	42.807	50.936	34.516	49.989	42.385	50.651	52.355	53.041	56.118
57.291	58.934	56.334	45.438	58.133	54.96	51.294	42.808	50.936	34.52	49.991	42.386	50.652	52.363	53.041	56.118
57.294	58.936	56.336	45.439	58.137	54.962	51.301	42.809	50.936	34.522	49.993	42.387	50.653	52.37	53.041	56.12
57.293	58.932	56.333	45.441	58.141	54.956	51.287	42.81	50.937	34.524	49.992	42.39	50.654	52.38	53.041	56.121
57.292	58.929	56.336	45.435	58.135	54.948	51.285	42.81	50.936	34.527	49.991	42.391	50.655	52.386	53.039	56.123
57.294	58.924	56.34	45.436	58.132	54.945	51.272	42.811	50.937	34.531	49.99	42.394	50.657	52.392	53.038	56.126
57.296	58.925	56.343	45.434	58.137	54.944	51.279	42.812	50.937	34.535	49.991	42.395	50.659	52.4	53.038	56.13
57.298	58.922	56.345	45.436	58.14	54.942	51.285	42.813	50.938	34.536	49.993	42.397	50.66	52.409	53.038	56.134
57.299	58.926	56.349	45.438	58.145	54.946	51.296	42.814	50.938	34.541	49.997	42.4	50.662	52.423	53.038	56.139
57.297	58.924	56.352	45.435	58.129	54.944	51.288	42.816	50.939	34.544	49.998	42.402	50.663	52.426	53.037	56.143
57.3	58.921	56.358	45.437	58.134	54.947	51.289	42.817	50.939	34.546	50.001	42.403	50.664	52.433	53.037	56.146
57.302	58.923	56.363	45.438	58.138	54.949	51.295	42.818	50.94	34.55	50.002	42.405	50.666	52.44	53.039	56.15
57.306	58.926	56.366	45.44	58.142	54.952	51.311	42.82	50.939	34.554	50.005	42.408	50.667	52.448	53.039	56.154
57.311	58.928	56.367	45.443	58.143	54.954	51.297	42.821	50.939	34.558	50.006	42.41	50.669	52.453	53.039	56.153
57.315	58.931	56.37	45.445	58.15	54.959	51.308	42.823	50.938	34.562	50.008	42.414	50.671	52.455	53.041	56.152
57.318	58.935	56.371	45.448	58.156	54.963	51.311	42.824	50.939	34.563	50.01	42.417	50.672	52.458	53.042	56.153
57.32	58.938	56.372	45.451	58.167	54.965	51.318	42.825	50.939	34.565	50.012	42.42	50.674	52.464	53.043	56.155
57.319	58.937	56.373	45.453	58.178	54.968	51.296	42.826	50.94	34.567	50.014	42.422	50.676	52.469	53.044	56.156
57.315	58.939	56.374	45.455	58.192	54.968	51.29	42.826	50.94	34.569	50.013	42.425	50.678	52.477	53.045	56.159
57.318	58.937	56.38	45.457	58.197	54.969	51.296	42.828	50.941	34.573	50.013	42.428	50.679	52.484	53.045	56.163
57.322	58.933	56.385	45.459	58.204	54.973	51.288	42.831	50.939	34.576	50.014	42.43	50.68	52.496	53.047	56.167
57.323	58.936	56.391	45.459	58.207	54.976	51.29	42.833	50.938	34.58	50.015	42.428	50.681	52.505	53.047	56.166
57.326	58.933	56.394	45.457	58.207	54.978	51.295	42.835	50.937	34.583	50.015	42.43	50.682	52.513	53.049	56.166
57.33	58.934	56.402	45.459	58.214	54.983	51.305	42.838	50.937	34.586	50.017	42.432	50.684	52.523	53.051	56.17
57.331	58.935	56.406	45.461	58.224	54.984	51.305	42.84	50.938	34.588	50.019	42.436	50.686	52.534	53.053	56.172
57.334	58.938	56.406	45.461	58.223	54.982	51.299	42.842	50.939	34.589	50.018	42.438	50.686	52.538	53.052	56.172
57.334	58.936	56.405	45.459	58.212	54.973	51.3	42.843	50.939	34.592	50.02	42.438	50.686	52.544	53.05	56.174
57.334	58.937	56.405	45.459	58.205	54.973	51.294	42.844	50.938	34.595	50.021	42.44	50.685	52.548	53.048	56.176
57.336	58.94	56.407	45.461	58.208	54.975	51.3	42.845	50.938	34.599	50.021	42.44	50.687	52.554	53.048	56.178
57.333	58.937	56.403	45.461	58.2	54.973	51.28	42.843	50.938	34.602	50.018	42.44	50.683	52.554	53.044	56.18
57.335	58.94	56.405	45.461	58.195	54.976	51.278	42.845	50.938	34.605	50.019	42.443	50.684	52.559	53.045	56.18
57.337	58.943	56.407	45.462	58.198	54.978	51.282	42.846	50.939	34.607	50.021	42.445	50.685	52.567	53.045	56.182
57.335	58.947	56.407	45.462	58.201	54.979	51.278	42.847	50.939	34.61	50.023	42.447	50.687	52.57	53.046	56.186
57.334	58.943	56.413	45.458	58.196	54.973	51.278	42.847	50.94	34.613	50.025	42.448	50.687	52.581	53.045	56.191
57.332	58.942	56.416	45.459	58.197	54.975	51.285	42.848	50.939	34.613	50.027	42.45	50.688	52.586	53.045	56.191
57.33	58.938	56.417	45.457	58.198	54.968	51.289	42.848	50.939	34.615	50.027	42.45	50.688	52.592	53.044	56.195
57.331	58.94	56.42	45.458	58.199	54.97	51.296	42.849	50.94	34.617	50.03	42.451	50.689	52.599	53.045	56.199
57.332	58.943	56.422	45.46	58.2	54.969	51.295	42.849	50.94	34.62	50.032	42.454	50.689	52.606	53.044	56.199
57.338	58.947	56.424	45.462	58.204	54.97	51.302	42.85	50.939	34.623	50.033	42.457	50.69	52.609	53.046	56.199
57.341	58.948	56.423	45.464	58.21	54.973	51.31	42.851	50.94	34.625	50.035	42.46	50.691	52.612	53.046	56.201
57.344	58.948	56.421	45.466	58.21	54.973	51.3	42.851	50.938	34.628	50.032	42.463	50.692	52.611	53.045	56.192
57.347	58.95	56.423	45.468	58.216	54.976	51.305	42.852	50.937	34.633	50.031	42.466	50.693	52.615	53.046	56.188
57.347	58.948	56.42	45.47	58.213	54.967	51.304	42.852	50.936	34.633	50.031	42.469	50.694	52.614	53.046	56.188
57.334	58.932	56.407	45.468	58.199	54.952	51.289	42.853	50.929	34.618	50.029	42.469	50.689	52.612	53.042	56.179
57.335	58.923	56.398	45.468	58.186	54.939	51.289	42.851	50.925	34.613	50.027	42.469	50.686	52.613	53.04	56.173
57.315	58.904	56.382	45.462	58.171	54.925	51.284	42.846	50.911	34.609	50.021	42.463	50.682	52.606	53.033	56.166
57.298	58.886	56.381	45.451	58.152	54.909	51.259	42.841	50.889	34.606	50.015	42.46	50.677	52.594	53.026	56.151
57.289	58.87	56.363	45.446	58.137	54.89	51.245	42.84	50.874	34.589	50.01	42.455	50.674	52.588	53.019	56.139
57.273	58.858	56.362	45.436	58.124	54.876	51.246	42.835	50.858	34.583	50.006	42.448	50.67	52.574	53.014	56.128
57.26	58.839	56.354	45.43	58.108	54.867	51.22	42.828	50.85	34.574	50.001	42.439	50.667	52.562	53.008	56.118
57.236	58.816	56.342	45.413	58.088	54.847	51.208	42.819	50.838	34.563	49.999	42.421	50.663	52.549	53.003	56.106
57.215	58.801	56.327	45.402	58.075	54.827	51.197	42.815	50.822	34.551	49.988	42.409	50.657	52.548	52.993	56.082
57.203	58.782	56.313	45.383	58.058	54.806	51.174	42.807	50.802	34.543	49.983	42.398	50.65	52.54	52.987	56.061
57.187	58.768	56.3	45.371	58.046	54.786	51.148	42.801	50.789	34.535	49.977	42.389	50.647	52.532	52.981	56.042
57.172	58.758	56.283	45.356	58.045	54.778	51.135	42.798	50.774	34.52	49.973	42.38	50.644	52.529	52.972	56.026
57.153	58.738	56.273	45.345	58.022	54.76	51.126	42.79	50.752	34.509	49.967	42.366	50.632	52.518	52.966	56.005
57.133	58.727	56.259	45.331	58.016	54.748	51.106	42.783	50.744	34.507	49.964	42.355	50.628	52.507	52.964	56.002
57.111	58.717	56.247	45.326	58.01	54.739	51.089	42.78	50.74	34.491	49.96	42.34	50.625	52.499	52.961	55.982
57.085	58.694	56.235	45.314	57.99	54.724	51.078	42.774	50.722	34.471	49.952	42.331	50.617	52.49	52.958	55.96
57.073	58.686	56.226	45.306	57.976	54.72	51.066	42.77	50.705	34.465	49.942	42.327	50.612	52.491	52.95	55.944
57.053	58.665	56.213	45.297	57.964	54.7	51.049	42.763	50.692	34.444	49.938	42.311	50.607	52.492	52.945	55.93
57.037	58.653	56.202	45.286	57.948	54.682	51.05	42.756	50.671	34.434	49.932	42.298	50.598	52.487	52.943	55.912
57.025	58.647	56.187	45.276	57.935	54.672	51.05	42.755	50.644	34.423	49.928	42.287	50.591	52.482	52.937	55.897
57.003	58.64	56.177	45.271	57.924	54.656	51.05	42.753	50.633	34.414	49.921	42.278	50.59	52.476	52.932	55.887
56.987	58.614	56.164	45.26	57.912	54.642	51.034	42.749	50.617	34.407	49.914	42.269	50.584	52.467	52.927	55.876
56.968	58.614	56.16	45.254	57.898	54.624	51.017	42.741	50.6	34.389	49.91	42.26	50.577	52.466	52.922	55.853
56.95	58.588	56.14	45.239	57.877	54.603	50.996	42.735	50.578	34.376	49.9	42.248	50.569	52.461	52.923	55.829
56.929	58.57	56.135	45.228	57.861	54.594	50.977	42.731	50.56	34.37	49.891	42.233	50.559	52.457	52.917	55.802
56.908	58.564	56.13	45.221	57.846	54.582	50.978	42.725	50.545	34.363	49.884	42.221	50.554	52.447	52.908	55.786
56.89	58.56	56.121	45.215	57.838	54.571	50.957	42.718	50.532	34.346	49.884	42.208	50.546	52.44	52.9	55.767
56.864	58.544	56.106	45.2	57.819	54.547	50.954	42.711	50.505	34.332	49.874	42.197	50.535	52.429	52.891	55.748
56.842	58.525	56.093	45.188	57.805	54.534	50.935	42.704	50.491	34.311	49.867	42.183	50.529	52.426	52.881	55.727
56.83	58.506	56.088	45.181	57.784	54.508	50.904	42.7	50.47	34.3	49.861	42.173	50.521	52.417	52.871	55.714
56.809	58.483	56.069	45.161	57.77	54.493	50.88	42.694	50.448	34.29	49.853	42.16	50.515	52.406	52.866	55.695
56.794	58.477	56.061	45.15	57.756	54.477	50.856	42.687	50.423	34.274	49.844	42.148	50.506	52.393	52.86	55.675
56.779	58.464	56.048	45.136	57.753	54.456	50.839	42.682	50.398	34.262	49.836	42.132	50.496	52.382	52.852	55.651
56.755	58.447	56.031	45.121	57.741	54.445	50.813	42.674	50.389	34.254	49.828	42.119	50.484	52.372	52.846	55.636
56.739	58.428	56.015	45.112	57.734	54.44	50.796	42.666	50.372	34.243	49.821	42.112	50.478	52.37	52.843	55.624
56.724	58.413	56.007	45.095	57.718	54.423	50.787	42.657	50.355	34.224	49.813	42.091	50.469	52.364	52.836	55.6
56.71	58.406	55.994	45.083	57.716	54.417	50.788	42.649	50.338	34.21	49.806	42.075	50.464	52.358	52.826	55.584
56.681	58.389	55.98	45.071	57.705	54.4	50.762	42.645	50.319	34.196	49.802	42.06	50.462	52.357	52.82	55.568
56.67	58.378	55.965	45.057	57.689	54.387	50.756	42.64	50.303	34.189	49.795	42.044	50.456	52.354	52.816	55.551
56.661	58.359	55.957	45.038	57.674	54.371	50.747	42.633	50.275	34.179	49.783	42.035	50.448	52.351	52.808	55.545
56.652	58.347	55.946	45.03	57.66	54.365	50.728	42.627	50.265	34.163	49.775	42.026	50.439	52.341	52.807	55.533
56.643	58.337	55.93	45.011	57.644	54.353	50.705	42.622	50.255	34.154	49.772	42.013	50.43	52.34	52.807	55.518
56.638	58.326	55.926	45.012	57.64	54.335	50.705	42.621	50.232	34.127	49.761	41.993	50.424	52.335	52.805	55.49
56.633	58.307	55.926	45.001	57.619	54.315	50.705	42.62	50.209	34.117	49.752	41.984	50.411	52.322	52.795	55.475
56.611	58.308	55.916	44.987	57.599	54.296	50.706	42.612	50.187	34.1	49.744	41.964	50.404	52.312	52.791	55.459
56.587	58.295	55.898	44.966	57.583	54.273	50.708	42.607	50.155	34.079	49.741	41.943	50.394	52.298	52.788	55.428
56.57	58.277	55.886	44.955	57.567	54.256	50.696	42.599	50.128	34.072	49.731	41.922	50.385	52.292	52.779	55.414
56.552	58.261	55.875	44.945	57.556	54.249	50.68	42.594	50.106	34.063	49.723	41.909	50.379	52.28	52.774	55.391
56.533	58.242	55.858	44.929	57.537	54.23	50.657	42.59	50.084	34.048	49.718	41.899	50.368	52.269	52.767	55.366
56.514	58.224	55.839	44.918	57.532	54.212	50.627	42.586	50.073	34.037	49.711	41.892	50.363	52.256	52.759	55.341
56.498	58.206	55.83	44.902	57.52	54.188	50.613	42.582	50.063	34.031	49.701	41.881	50.353	52.244	52.758	55.323
56.488	58.2	55.824	44.896	57.513	54.182	50.599	42.581	50.059	34.03	49.696	41.881	50.346	52.249	52.758	55.309
56.472	58.187	55.824	44.886	57.496	54.162	50.599	42.577	50.054	34.022	49.692	41.877	50.342	52.246	52.756	55.304
56.451	58.174	55.805	44.877	57.482	54.137	50.6	42.572	50.048	34.011	49.69	41.863	50.334	52.247	52.751	55.292
56.432	58.159	55.803	44.867	57.47	54.125	50.601	42.568	50.028	33.995	49.686	41.854	50.328	52.245	52.747	55.271
56.416	58.153	55.794	44.865	57.456	54.114	50.579	42.563	50.019	33.978	49.679	41.847	50.322	52.232	52.738	55.252
56.397	58.131	55.78	44.848	57.439	54.099	50.552	42.555	50.009	33.972	49.675	41.84	50.317	52.225	52.731	55.239
56.385	58.109	55.77	44.834	57.428	54.079	50.54	42.551	49.998	33.962	49.67	41.83	50.315	52.22	52.724	55.224
56.364	58.091	55.762	44.826	57.417	54.069	50.529	42.544	49.983	33.955	49.665	41.822	50.311	52.213	52.719	55.22
56.341	58.079	55.748	44.814	57.402	54.054	50.53	42.538	49.967	33.947	49.66	41.806	50.3	52.204	52.709	55.205
56.322	58.06	55.735	44.801	57.393	54.042	50.505	42.532	49.944	33.931	49.65	41.795	50.297	52.195	52.702	55.193
56.309	58.039	55.719	44.781	57.384	54.032	50.487	42.526	49.934	33.917	49.641	41.787	50.291	52.184	52.693	55.189
56.304	58.028	55.712	44.759	57.376	54.018	50.473	42.519	49.922	33.899	49.638	41.779	50.285	52.179	52.688	55.187
56.279	58.013	55.698	44.746	57.365	53.996	50.452	42.516	49.911	33.898	49.625	41.771	50.278	52.17	52.68	55.173
56.259	57.995	55.689	44.74	57.354	53.98	50.429	42.508	49.894	33.893	49.617	41.756	50.269	52.167	52.673	55.165
56.252	57.983	55.684	44.726	57.349	53.969	50.424	42.503	49.874	33.882	49.614	41.747	50.262	52.158	52.667	55.138
56.24	57.964	55.673	44.716	57.34	53.958	50.415	42.496	49.849	33.865	49.608	41.735	50.256	52.149	52.661	55.122
56.223	57.951	55.666	44.7	57.33	53.936	50.402	42.49	49.823	33.853	49.601	41.721	50.25	52.142	52.653	55.096
56.203	57.926	55.656	44.678	57.309	53.912	50.381	42.483	49.798	33.841	49.59	41.71	50.241	52.131	52.649	55.079
56.191	57.913	55.644	44.671	57.299	53.894	50.364	42.478	49.784	33.827	49.587	41.701	50.23	52.13	52.642	55.061
56.182	57.899	55.638	44.66	57.293	53.885	50.354	42.472	49.768	33.816	49.581	41.69	50.218	52.128	52.635	55.051
56.164	57.879	55.621	44.645	57.287	53.869	50.33	42.47	49.749	33.8	49.581	41.671	50.208	52.122	52.628	55.039
56.146	57.865	55.608	44.634	57.27	53.858	50.309	42.467	49.736	33.788	49.572	41.656	50.201	52.117	52.62	55.029
56.135	57.851	55.592	44.62	57.25	53.841	50.283	42.46	49.715	33.785	49.563	41.647	50.197	52.109	52.612	55.016
56.121	57.836	55.582	44.604	57.244	53.828	50.269	42.453	49.694	33.768	49.558	41.638	50.186	52.102	52.609	55
56.098	57.817	55.566	44.596	57.232	53.817	50.25	42.449	49.673	33.753	49.551	41.623	50.179	52.097	52.6	54.979
56.086	57.795	55.55	44.585	57.221	53.801	50.241	42.444	49.657	33.741	49.545	41.613	50.172	52.093	52.594	54.965
56.075	57.783	55.55	44.566	57.215	53.782	50.236	42.439	49.637	33.735	49.543	41.6	50.164	52.085	52.587	54.956
56.069	57.764	55.534	44.545	57.208	53.759	50.21	42.432	49.613	33.718	49.534	41.582	50.154	52.07	52.581	54.933
56.066	57.759	55.522	44.531	57.199	53.746	50.211	42.426	49.592	33.708	49.527	41.572	50.145	52.066	52.575	54.913
56.051	57.739	55.506	44.518	57.182	53.733	50.193	42.424	49.571	33.7	49.519	41.561	50.136	52.055	52.572	54.898
56.042	57.724	55.5	44.505	57.17	53.715	50.184	42.419	49.556	33.689	49.514	41.552	50.124	52.047	52.562	54.882
56.035	57.707	55.484	44.487	57.153	53.7	50.176	42.412	49.537	33.684	49.503	41.544	50.115	52.038	52.553	54.859
56.022	57.696	55.471	44.479	57.143	53.683	50.157	42.409	49.522	33.676	49.499	41.533	50.104	52.03	52.544	54.846
56.012	57.688	55.464	44.465	57.13	53.67	50.152	42.405	49.499	33.66	49.49	41.523	50.103	52.023	52.542	54.832
55.991	57.666	55.456	44.444	57.117	53.653	50.143	42.398	49.48	33.648	49.482	41.509	50.093	52.012	52.535	54.811
55.969	57.652	55.446	44.425	57.102	53.636	50.143	42.392	49.454	33.628	49.473	41.49	50.085	52.005	52.529	54.786
55.951	57.638	55.431	44.403	57.087	53.614	50.122	42.383	49.427	33.621	49.46	41.478	50.079	51.998	52.523	54.763
55.933	57.627	55.427	44.392	57.079	53.599	50.111	42.379	49.411	33.613	49.456	41.46	50.072	51.99	52.515	54.746
55.917	57.605	55.416	44.382	57.076	53.579	50.099	42.374	49.397	33.597	49.453	41.442	50.06	51.978	52.51	54.732
55.909	57.593	55.406	44.369	57.06	53.573	50.09	42.371	49.38	33.578	49.447	41.435	50.058	51.972	52.507	54.718
55.882	57.581	55.392	44.342	57.045	53.548	50.07	42.365	49.351	33.553	49.443	41.42	50.05	51.959	52.504	54.698
55.863	57.572	55.375	44.332	57.033	53.535	50.054	42.361	49.337	33.542	49.443	41.411	50.046	51.951	52.499	54.692
55.843	57.551	55.359	44.316	57.015	53.517	50.048	42.356	49.319	33.531	49.441	41.398	50.037	51.939	52.491	54.679
55.816	57.533	55.346	44.3	56.997	53.501	50.024	42.351	49.305	33.521	49.433	41.391	50.03	51.928	52.488	54.651
55.8	57.524	55.337	44.293	56.988	53.495	50.005	42.344	49.284	33.504	49.43	41.382	50.019	51.918	52.482	54.64
55.795	57.512	55.332	44.278	56.978	53.482	49.992	42.338	49.258	33.498	49.424	41.375	50.009	51.908	52.476	54.619
55.795	57.502	55.317	44.267	56.964	53.472	49.975	42.335	49.243	33.487	49.417	41.363	50.004	51.895	52.468	54.598
55.779	57.484	55.307	44.256	56.947	53.463	49.959	42.327	49.231	33.473	49.416	41.351	49.998	51.892	52.462	54.586
55.768	57.471	55.298	44.235	56.939	53.45	49.946	42.323	49.209	33.459	49.411	41.34	49.984	51.884	52.457	54.564
55.745	57.451	55.283	44.207	56.931	53.427	49.92	42.316	49.186	33.445	49.401	41.324	49.975	51.873	52.451	54.547
55.736	57.446	55.27	44.205	56.923	53.417	49.9	42.314	49.176	33.432	49.393	41.32	49.971	51.863	52.445	54.53
55.714	57.43	55.257	44.198	56.913	53.399	49.874	42.311	49.151	33.422	49.389	41.306	49.965	51.853	52.442	54.509
55.699	57.409	55.243	44.175	56.9	53.378	49.874	42.304	49.134	33.409	49.378	41.292	49.958	51.846	52.434	54.493
55.693	57.388	55.228	44.163	56.888	53.361	49.867	42.3	49.126	33.39	49.37	41.275	49.951	51.839	52.434	54.478
55.678	57.369	55.215	44.15	56.874	53.341	49.868	42.298	49.099	33.388	49.368	41.271	49.949	51.837	52.434	54.468
55.671	57.355	55.203	44.133	56.861	53.331	49.851	42.292	49.094	33.375	49.359	41.264	49.941	51.835	52.43	54.456
55.652	57.343	55.19	44.12	56.851	53.32	49.835	42.288	49.066	33.359	49.35	41.248	49.932	51.83	52.421	54.431
55.635	57.325	55.174	44.105	56.84	53.304	49.812	42.279	49.051	33.354	49.341	41.234	49.92	51.828	52.413	54.416
55.618	57.304	55.157	44.087	56.823	53.28	49.786	42.273	49.024	33.336	49.33	41.221	49.911	51.817	52.408	54.392
55.605	57.287	55.147	44.072	56.813	53.268	49.774	42.267	49.01	33.328	49.323	41.21	49.908	51.808	52.4	54.375
55.592	57.282	55.139	44.058	56.81	53.249	49.759	42.262	48.991	33.326	49.318	41.195	49.895	51.797	52.397	54.355
55.57	57.272	55.127	44.049	56.8	53.24	49.75	42.258	48.974	33.315	49.312	41.182	49.889	51.787	52.387	54.33
55.552	57.265	55.122	44.033	56.786	53.228	49.75	42.254	48.952	33.306	49.308	41.17	49.885	51.779	52.382	54.314
55.542	57.256	55.115	44.024	56.778	53.214	49.736	42.25	48.941	33.305	49.301	41.165	49.876	51.773	52.375	54.31
55.524	57.237	55.104	44.007	56.765	53.204	49.724	42.242	48.925	33.299	49.298	41.153	49.875	51.762	52.369	54.295
55.507	57.224	55.091	43.994	56.752	53.192	49.71	42.237	48.906	33.292	49.287	41.146	49.871	51.754	52.362	54.279
55.487	57.201	55.076	43.975	56.736	53.167	49.699	42.228	48.878	33.275	49.283	41.13	49.866	51.743	52.354	54.261
55.473	57.181	55.073	43.961	56.722	53.154	49.674	42.223	48.865	33.267	49.28	41.116	49.857	51.739	52.346	54.251
55.454	57.162	55.057	43.946	56.71	53.134	49.655	42.215	48.841	33.253	49.275	41.1	49.847	51.732	52.338	54.235
55.434	57.162	55.046	43.933	56.708	53.12	49.655	42.208	48.825	33.239	49.269	41.09	49.841	51.72	52.329	54.212
55.429	57.146	55.04	43.924	56.69	53.105	49.643	42.207	48.812	33.235	49.268	41.088	49.839	51.717	52.327	54.198
55.411	57.146	55.033	43.912	56.676	53.079	49.643	42.202	48.796	33.219	49.258	41.068	49.83	51.711	52.323	54.176
55.4	57.124	55.028	43.896	56.661	53.065	49.631	42.197	48.782	33.207	49.254	41.053	49.823	51.701	52.317	54.162
55.382	57.103	55.016	43.872	56.649	53.043	49.62	42.19	48.763	33.198	49.245	41.039	49.814	51.696	52.307	54.15
55.368	57.084	55	43.854	56.64	53.019	49.605	42.184	48.736	33.187	49.239	41.023	49.804	51.685	52.304	54.126
55.358	57.074	54.985	43.845	56.632	53.011	49.591	42.179	48.726	33.172	49.236	41.008	49.801	51.672	52.297	54.111
55.346	57.058	54.973	43.834	56.626	52.995	49.589	42.174	48.704	33.167	49.23	40.999	49.79	51.661	52.292	54.093
55.334	57.042	54.969	43.826	56.611	52.987	49.583	42.171	48.691	33.164	49.22	40.986	49.78	51.66	52.286	54.07
55.323	57.032	54.962	43.824	56.602	52.977	49.576	42.168	48.668	33.154	49.211	40.974	49.768	51.651	52.279	54.054
55.31	57.021	54.956	43.818	56.598	52.961	49.558	42.163	48.662	33.145	49.202	40.969	49.764	51.646	52.27	54.043
55.3	57.004	54.951	43.803	56.59	52.947	49.543	42.156	48.649	33.135	49.195	40.948	49.757	51.637	52.262	54.033
55.28	56.983	54.936	43.789	56.579	52.931	49.521	42.149	48.626	33.129	49.19	40.939	49.752	51.632	52.253	54.017
55.272	56.972	54.928	43.78	56.57	52.927	49.496	42.145	48.617	33.123	49.19	40.93	49.753	51.632	52.25	54
55.263	56.965	54.914	43.775	56.557	52.924	49.48	42.142	48.601	33.113	49.185	40.92	49.742	51.627	52.244	53.978
55.252	56.961	54.899	43.767	56.556	52.913	49.475	42.139	48.591	33.11	49.177	40.908	49.737	51.625	52.237	53.966
55.246	56.954	54.895	43.759	56.553	52.907	49.469	42.137	48.571	33.105	49.172	40.9	49.73	51.621	52.235	53.956
55.239	56.944	54.887	43.746	56.547	52.893	49.458	42.131	48.56	33.102	49.165	40.896	49.721	51.613	52.226	53.949
55.224	56.943	54.882	43.743	56.545	52.885	49.469	42.13	48.552	33.093	49.159	40.882	49.717	51.606	52.218	53.941
55.208	56.938	54.874	43.743	56.541	52.885	49.455	42.129	48.532	33.083	49.154	40.872	49.713	51.599	52.213	53.92
55.21	56.941	54.875	43.745	56.543	52.889	49.464	42.129	48.533	33.084	49.155	40.871	49.714	51.601	52.214	53.921
55.192	56.942	54.874	43.745	56.543	52.89	49.459	42.128	48.534	33.083	49.153	40.868	49.712	51.606	52.21	53.92
55.191	56.944	54.875	43.747	56.546	52.893	49.465	42.129	48.534	33.086	49.151	40.87	49.712	51.612	52.21	53.921
55.192	56.945	54.876	43.748	56.549	52.893	49.471	42.13	48.535	33.088	49.151	40.87	49.713	51.616	52.208	53.922
55.192	56.932	54.877	43.746	56.551	52.891	49.468	42.129	48.531	33.089	49.152	40.871	49.707	51.62	52.203	53.921
55.192	56.935	54.877	43.747	56.558	52.891	49.453	42.13	48.531	33.09	49.153	40.872	49.708	51.621	52.202	53.922
55.191	56.936	54.871	43.749	56.552	52.893	49.442	42.13	48.527	33.091	49.153	40.872	49.706	51.62	52.2	53.917
55.193	56.939	54.871	43.751	56.556	52.895	49.447	42.131	48.528	33.091	49.154	40.873	49.707	51.618	52.2	53.911
55.193	56.941	54.869	43.753	56.558	52.898	49.439	42.132	48.528	33.089	49.154	40.871	49.707	51.614	52.201	53.904
55.194	56.943	54.872	43.755	56.562	52.901	49.446	42.132	48.524	33.085	49.155	40.869	49.708	51.616	52.202	53.898
55.195	56.943	54.876	43.756	56.568	52.901	49.449	42.133	48.525	33.087	49.156	40.871	49.706	51.622	52.202	53.9
55.196	56.946	54.878	43.758	56.573	52.903	49.461	42.134	48.524	33.086	49.151	40.866	49.706	51.621	52.198	53.895
55.197	56.949	54.88	43.759	56.581	52.906	49.466	42.135	48.525	33.087	49.152	40.866	49.706	51.623	52.199	53.896
55.198	56.952	54.884	43.761	56.586	52.91	49.477	42.135	48.527	33.087	49.151	40.868	49.707	51.626	52.199	53.898
55.199	56.956	54.885	43.763	56.591	52.912	49.483	42.136	48.528	33.088	49.152	40.868	49.708	51.629	52.199	53.899
55.201	56.956	54.886	43.765	56.6	52.914	49.479	42.136	48.526	33.087	49.153	40.868	49.703	51.629	52.198	53.893
55.203	56.96	54.887	43.767	56.608	52.917	49.489	42.137	48.527	33.088	49.154	40.869	49.704	51.634	52.199	53.895
55.203	56.959	54.886	43.768	56.618	52.92	49.471	42.138	48.525	33.085	49.155	40.867	49.704	51.636	52.2	53.895
55.205	56.963	54.889	43.769	56.625	52.923	49.479	42.139	48.527	33.086	49.157	40.868	49.705	51.638	52.2	53.896
55.207	56.964	54.884	43.769	56.632	52.924	49.479	42.139	48.524	33.084	49.153	40.868	49.706	51.64	52.2	53.896
55.209	56.967	54.885	43.771	56.641	52.93	49.482	42.139	48.525	33.084	49.152	40.866	49.705	51.639	52.2	53.893
55.212	56.97	54.887	43.772	56.648	52.937	49.485	42.14	48.526	33.086	49.153	40.868	49.705	51.644	52.2	53.895
55.212	56.972	54.887	43.772	56.657	52.938	49.495	42.141	48.519	33.087	49.153	40.866	49.705	51.65	52.201	53.891
55.212	56.973	54.889	43.772	56.665	52.938	49.486	42.14	48.521	33.087	49.155	40.863	49.704	51.656	52.201	53.894
55.214	56.977	54.891	43.773	56.673	52.942	49.494	42.141	48.522	33.089	49.156	40.865	49.705	51.66	52.202	53.896
55.215	56.977	54.892	43.774	56.683	52.944	49.499	42.141	48.521	33.092	49.154	40.866	49.704	51.665	52.195	53.898
55.217	56.981	54.894	43.775	56.689	52.948	49.51	42.142	48.522	33.094	49.155	40.868	49.705	51.672	52.196	53.899
55.218	56.986	54.896	43.777	56.695	52.952	49.514	42.143	48.521	33.096	49.153	40.868	49.704	51.674	52.194	53.896
55.221	56.99	54.9	43.779	56.698	52.957	49.517	42.144	48.522	33.097	49.154	40.87	49.705	51.679	52.195	53.898
55.221	56.988	54.898	43.78	56.697	52.958	49.52	42.145	48.517	33.095	49.151	40.871	49.702	51.679	52.193	53.895
55.222	56.983	54.899	43.782	56.697	52.961	49.515	42.146	48.514	33.096	49.151	40.869	49.699	51.684	52.19	53.89
55.227	56.977	54.903	43.78	56.693	52.956	49.511	42.148	48.513	33.093	49.15	40.87	49.699	51.69	52.192	53.886
55.226	56.973	54.903	43.78	56.685	52.943	49.513	42.147	48.503	33.092	49.149	40.869	49.697	51.686	52.189	53.882
55.224	56.96	54.9	43.781	56.689	52.94	49.504	42.146	48.489	33.091	49.146	40.864	49.693	51.684	52.184	53.876
55.216	56.961	54.883	43.778	56.683	52.938	49.504	42.145	48.481	33.085	49.145	40.853	49.688	51.68	52.182	53.874
55.206	56.942	54.879	43.773	56.684	52.925	49.503	42.141	48.475	33.084	49.139	40.845	49.684	51.677	52.177	53.866
55.197	56.936	54.877	43.766	56.671	52.907	49.493	42.141	48.468	33.08	49.138	40.837	49.68	51.671	52.172	53.855
55.191	56.925	54.874	43.76	56.67	52.896	49.48	42.139	48.459	33.078	49.134	40.831	49.676	51.666	52.17	53.851
55.19	56.909	54.874	43.75	56.653	52.882	49.464	42.135	48.435	33.066	49.127	40.825	49.669	51.655	52.165	53.84
55.184	56.9	54.868	43.739	56.642	52.865	49.464	42.13	48.418	33.061	49.124	40.816	49.665	51.648	52.161	53.823
55.163	56.877	54.854	43.729	56.639	52.853	49.453	42.124	48.405	33.054	49.117	40.805	49.66	51.636	52.158	53.804
55.152	56.866	54.846	43.72	56.63	52.843	49.447	42.122	48.392	33.052	49.109	40.797	49.648	51.63	52.154	53.784
55.139	56.847	54.833	43.711	56.609	52.829	49.431	42.119	48.371	33.049	49.1	40.789	49.641	51.632	52.149	53.768
55.121	56.838	54.82	43.697	56.594	52.816	49.432	42.114	48.36	33.039	49.095	40.782	49.631	51.628	52.142	53.747
55.109	56.825	54.81	43.688	56.588	52.804	49.431	42.107	48.351	33.028	49.086	40.775	49.618	51.618	52.135	53.735
55.1	56.811	54.811	43.682	56.578	52.797	49.417	42.108	48.339	33.025	49.077	40.771	49.611	51.613	52.131	53.713
55.101	56.795	54.801	43.668	56.565	52.778	49.404	42.104	48.307	33.014	49.069	40.753	49.606	51.607	52.125	53.705
55.092	56.778	54.794	43.665	56.563	52.767	49.385	42.101	48.295	33.009	49.066	40.745	49.601	51.604	52.122	53.693
55.083	56.763	54.79	43.65	56.553	52.751	49.367	42.098	48.29	33.011	49.062	40.737	49.598	51.597	52.114	53.677
55.063	56.747	54.774	43.64	56.539	52.737	49.357	42.094	48.267	32.994	49.055	40.727	49.591	51.59	52.113	53.66
55.049	56.734	54.765	43.629	56.534	52.726	49.349	42.089	48.257	32.987	49.053	40.724	49.586	51.587	52.107	53.65
55.041	56.723	54.76	43.623	56.529	52.715	49.333	42.09	48.245	32.982	49.044	40.72	49.578	51.58	52.106	53.64
55.036	56.716	54.747	43.621	56.514	52.714	49.334	42.089	48.243	32.979	49.044	40.713	49.574	51.579	52.102	53.625
55.024	56.706	54.741	43.608	56.497	52.696	49.334	42.085	48.22	32.973	49.037	40.702	49.567	51.57	52.096	53.607
55.018	56.698	54.731	43.602	56.49	52.682	49.318	42.08	48.206	32.967	49.035	40.699	49.561	51.572	52.091	53.587
55.008	56.688	54.721	43.588	56.47	52.67	49.29	42.073	48.185	32.954	49.028	40.691	49.557	51.567	52.086	53.566
55	56.677	54.714	43.581	56.461	52.664	49.27	42.069	48.163	32.949	49.021	40.683	49.552	51.564	52.079	53.542
54.989	56.662	54.704	43.563	56.44	52.646	49.252	42.061	48.149	32.942	49.016	40.677	49.55	51.555	52.074	53.529
54.972	56.651	54.697	43.549	56.43	52.632	49.252	42.058	48.139	32.938	49.016	40.669	49.547	51.552	52.066	53.523
54.961	56.641	54.688	43.538	56.422	52.622	49.238	42.051	48.128	32.926	49.011	40.657	49.544	51.544	52.066	53.504
54.953	56.639	54.68	43.528	56.424	52.612	49.224	42.047	48.121	32.916	49.006	40.651	49.533	51.545	52.062	53.497
54.934	56.618	54.672	43.508	56.409	52.596	49.224	42.043	48.113	32.905	48.998	40.642	49.525	51.538	52.054	53.48
54.917	56.595	54.66	43.484	56.393	52.574	49.225	42.035	48.102	32.897	48.99	40.629	49.518	51.532	52.05	53.466
54.906	56.58	54.653	43.48	56.385	52.557	49.206	42.031	48.089	32.888	48.987	40.61	49.509	51.527	52.044	53.453
54.893	56.563	54.641	43.464	56.369	52.54	49.195	42.025	48.073	32.874	48.981	40.603	49.5	51.519	52.041	53.45
54.875	56.547	54.627	43.448	56.356	52.524	49.193	42.02	48.053	32.861	48.975	40.591	49.493	51.507	52.037	53.437
54.858	56.545	54.617	43.43	56.347	52.507	49.179	42.015	48.024	32.848	48.967	40.568	49.493	51.495	52.029	53.418
54.84	56.533	54.602	43.405	56.335	52.495	49.173	42.01	48.005	32.835	48.964	40.549	49.483	51.487	52.022	53.394
54.822	56.509	54.601	43.389	56.318	52.469	49.144	42.004	47.981	32.824	48.957	40.539	49.477	51.482	52.02	53.377
54.807	56.494	54.589	43.371	56.3	52.453	49.128	41.997	47.968	32.815	48.955	40.523	49.47	51.471	52.013	53.356
54.793	56.476	54.578	43.358	56.289	52.446	49.109	41.992	47.951	32.805	48.95	40.517	49.461	51.46	52.011	53.346
54.775	56.465	54.566	43.343	56.282	52.434	49.1	41.985	47.934	32.794	48.945	40.499	49.453	51.448	52.002	53.329
54.753	56.448	54.565	43.328	56.265	52.42	49.095	41.983	47.91	32.777	48.944	40.481	49.444	51.441	52.002	53.313
54.737	56.437	54.551	43.311	56.262	52.4	49.079	41.976	47.9	32.771	48.938	40.472	49.434	51.435	51.997	53.305
54.727	56.425	54.541	43.301	56.248	52.387	49.069	41.971	47.89	32.763	48.932	40.464	49.424	51.434	51.994	53.293
54.716	56.409	54.53	43.281	56.234	52.372	49.064	41.966	47.882	32.748	48.924	40.445	49.418	51.431	51.987	53.274
54.704	56.403	54.518	43.268	56.225	52.364	49.052	41.963	47.865	32.728	48.924	40.437	49.418	51.431	51.978	53.263
54.688	56.401	54.5	43.25	56.217	52.354	49.036	41.954	47.839	32.711	48.922	40.429	49.409	51.422	51.972	53.245
54.664	56.396	54.494	43.247	56.206	52.346	49.032	41.953	47.817	32.699	48.916	40.411	49.397	51.412	51.966	53.224
54.648	56.398	54.481	43.239	56.194	52.339	49.006	41.949	47.797	32.685	48.911	40.396	49.394	51.405	51.961	53.209
54.629	56.382	54.47	43.225	56.191	52.328	49.003	41.946	47.775	32.672	48.906	40.385	49.387	51.4	51.955	53.186
54.615	56.368	54.451	43.203	56.176	52.307	48.985	41.941	47.759	32.659	48.898	40.367	49.375	51.391	51.951	53.17
54.598	56.356	54.439	43.188	56.172	52.293	48.971	41.938	47.738	32.65	48.893	40.365	49.364	51.379	51.943	53.152
54.587	56.348	54.431	43.18	56.163	52.282	48.967	41.936	47.727	32.64	48.888	40.348	49.361	51.38	51.942	53.13
54.57	56.335	54.422	43.164	56.149	52.271	48.947	41.93	47.718	32.624	48.88	40.332	49.35	51.372	51.938	53.112
54.545	56.316	54.419	43.143	56.134	52.255	48.934	41.924	47.699	32.611	48.874	40.316	49.339	51.365	51.931	53.104
54.531	56.297	54.407	43.119	56.128	52.238	48.932	41.916	47.679	32.599	48.866	40.301	49.329	51.355	51.923	53.09
54.512	56.285	54.392	43.103	56.116	52.226	48.911	41.91	47.647	32.582	48.866	40.28	49.321	51.35	51.922	53.064
54.495	56.278	54.382	43.088	56.1	52.209	48.886	41.906	47.633	32.576	48.861	40.268	49.312	51.341	51.922	53.058
54.484	56.272	54.373	43.07	56.092	52.203	48.886	41.902	47.622	32.57	48.859	40.256	49.307	51.34	51.919	53.053
54.477	56.258	54.365	43.055	56.081	52.191	48.876	41.896	47.605	32.566	48.855	40.24	49.298	51.334	51.914	53.039
54.455	56.244	54.353	43.037	56.071	52.183	48.865	41.89	47.585	32.559	48.85	40.222	49.292	51.335	51.909	53.017
54.445	56.235	54.341	43.023	56.062	52.169	48.845	41.887	47.57	32.547	48.849	40.206	49.284	51.324	51.902	53.003
54.424	56.235	54.336	43.002	56.048	52.153	48.845	41.881	47.55	32.532	48.841	40.192	49.276	51.314	51.893	52.985
54.407	56.226	54.33	42.982	56.032	52.133	48.832	41.875	47.527	32.516	48.835	40.174	49.266	51.302	51.887	52.965
54.392	56.219	54.324	42.963	56.021	52.118	48.813	41.869	47.505	32.498	48.827	40.153	49.252	51.298	51.881	52.94
54.379	56.205	54.322	42.956	56.008	52.103	48.803	41.864	47.491	32.488	48.822	40.146	49.245	51.288	51.88	52.911
54.362	56.195	54.308	42.932	55.991	52.082	48.775	41.858	47.478	32.478	48.815	40.135	49.232	51.277	51.872	52.895
54.343	56.175	54.297	42.918	55.977	52.067	48.758	41.852	47.469	32.466	48.809	40.128	49.222	51.275	51.864	52.883
54.329	56.161	54.288	42.903	55.961	52.052	48.739	41.846	47.443	32.452	48.797	40.116	49.212	51.262	51.859	52.869
54.316	56.145	54.27	42.884	55.951	52.038	48.724	41.843	47.427	32.439	48.787	40.1	49.207	51.259	51.854	52.858
54.294	56.133	54.254	42.869	55.939	52.026	48.702	41.84	47.406	32.432	48.783	40.095	49.202	51.245	51.848	52.831
54.28	56.116	54.246	42.852	55.928	52.01	48.681	41.834	47.384	32.424	48.776	40.083	49.194	51.242	51.845	52.818
54.261	56.094	54.235	42.837	55.909	51.995	48.657	41.83	47.375	32.416	48.771	40.075	49.187	51.239	51.842	52.798
54.249	56.081	54.225	42.823	55.896	51.983	48.642	41.824	47.364	32.411	48.761	40.066	49.181	51.232	51.834	52.781
54.228	56.065	54.215	42.805	55.879	51.964	48.635	41.819	47.346	32.4	48.752	40.05	49.169	51.22	51.824	52.763
54.203	56.045	54.207	42.785	55.868	51.946	48.616	41.814	47.315	32.379	48.742	40.036	49.159	51.22	51.818	52.744
54.179	56.025	54.203	42.77	55.854	51.947	48.618	41.809	47.293	32.367	48.732	40.016	49.149	51.21	51.809	52.72
54.164	56.016	54.196	42.761	55.849	51.939	48.615	41.806	47.268	32.352	48.723	40.007	49.139	51.198	51.803	52.705
54.142	55.998	54.188	42.738	55.834	51.918	48.611	41.799	47.25	32.339	48.717	39.993	49.132	51.194	51.797	52.687
54.128	55.987	54.185	42.731	55.83	51.916	48.607	41.794	47.236	32.332	48.715	39.98	49.128	51.195	51.788	52.678
54.11	55.974	54.168	42.713	55.812	51.911	48.597	41.791	47.212	32.319	48.706	39.968	49.119	51.19	51.782	52.654
54.1	55.956	54.152	42.69	55.808	51.897	48.577	41.784	47.195	32.307	48.7	39.963	49.113	51.185	51.775	52.642
54.077	55.94	54.143	42.679	55.799	51.877	48.554	41.776	47.182	32.296	48.694	39.94	49.104	51.175	51.771	52.62
54.068	55.928	54.139	42.674	55.799	51.874	48.555	41.774	47.165	32.292	48.695	39.927	49.096	51.17	51.766	52.612
54.056	55.914	54.128	42.659	55.793	51.862	48.536	41.77	47.144	32.284	48.687	39.914	49.088	51.17	51.756	52.597
54.037	55.9	54.12	42.645	55.777	51.842	48.521	41.764	47.123	32.271	48.682	39.896	49.082	51.16	51.753	52.576
54.021	55.877	54.107	42.63	55.759	51.826	48.499	41.754	47.108	32.254	48.68	39.882	49.074	51.157	51.749	52.566
54.006	55.857	54.092	42.607	55.745	51.804	48.49	41.75	47.089	32.235	48.669	39.861	49.064	51.151	51.742	52.543
53.991	55.838	54.077	42.585	55.731	51.782	48.481	41.745	47.066	32.217	48.661	39.837	49.056	51.141	51.735	52.525
53.975	55.832	54.069	42.569	55.718	51.769	48.471	41.741	47.043	32.2	48.654	39.821	49.047	51.135	51.728	52.501
53.96	55.828	54.06	42.549	55.712	51.749	48.471	41.733	47.025	32.189	48.65	39.804	49.039	51.129	51.721	52.486
53.948	55.814	54.049	42.542	55.701	51.744	48.456	41.73	47.008	32.178	48.649	39.796	49.035	51.119	51.721	52.481
53.928	55.799	54.038	42.53	55.689	51.726	48.444	41.725	46.983	32.167	48.639	39.78	49.024	51.106	51.717	52.456
53.921	55.795	54.034	42.523	55.676	51.716	48.428	41.72	46.964	32.162	48.637	39.772	49.013	51.102	51.71	52.443
53.909	55.784	54.025	42.513	55.665	51.703	48.415	41.718	46.948	32.153	48.635	39.758	49.007	51.094	51.704	52.436
53.893	55.776	54.016	42.501	55.647	51.696	48.406	41.713	46.93	32.14	48.629	39.74	48.997	51.089	51.697	52.418
53.878	55.762	54.002	42.488	55.636	51.678	48.394	41.71	46.913	32.133	48.619	39.72	48.988	51.078	51.692	52.405
53.861	55.745	53.989	42.473	55.623	51.665	48.378	41.703	46.904	32.122	48.614	39.705	48.981	51.071	51.686	52.394
53.84	55.744	53.977	42.457	55.603	51.651	48.357	41.696	46.878	32.103	48.614	39.683	48.975	51.067	51.678	52.375
53.826	55.738	53.972	42.442	55.598	51.635	48.353	41.688	46.855	32.088	48.605	39.674	48.974	51.058	51.673	52.354
53.822	55.728	53.964	42.432	55.58	51.619	48.336	41.681	46.829	32.082	48.597	39.663	48.961	51.051	51.665	52.339
53.807	55.714	53.954	42.415	55.571	51.613	48.337	41.675	46.806	32.068	48.59	39.647	48.953	51.041	51.659	52.322
53.798	55.706	53.945	42.399	55.561	51.604	48.322	41.669	46.802	32.059	48.583	39.638	48.945	51.033	51.653	52.305
53.781	55.69	53.929	42.386	55.547	51.589	48.304	41.667	46.782	32.046	48.577	39.626	48.937	51.029	51.648	52.287
53.771	55.684	53.92	42.374	55.537	51.574	48.297	41.663	46.77	32.035	48.569	39.623	48.928	51.028	51.643	52.273
53.755	55.679	53.909	42.366	55.523	51.569	48.275	41.658	46.757	32.033	48.559	39.614	48.92	51.021	51.641	52.271
53.741	55.667	53.905	42.351	55.511	51.553	48.269	41.653	46.748	32.023	48.554	39.602	48.914	51.017	51.638	52.253
53.721	55.65	53.895	42.336	55.497	51.533	48.253	41.645	46.736	32.014	48.547	39.587	48.907	51.009	51.632	52.238
53.705	55.636	53.881	42.313	55.484	51.52	48.236	41.636	46.722	32	48.539	39.571	48.897	51.003	51.622	52.216
53.691	55.615	53.874	42.298	55.475	51.509	48.237	41.631	46.702	31.987	48.532	39.564	48.887	50.993	51.619	52.197
53.675	55.597	53.861	42.277	55.462	51.496	48.218	41.624	46.682	31.975	48.526	39.552	48.877	50.981	51.611	52.176
53.671	55.587	53.861	42.265	55.45	51.48	48.208	41.623	46.676	31.974	48.524	39.552	48.873	50.983	51.611	52.173
53.656	55.574	53.852	42.252	55.435	51.473	48.21	41.621	46.671	31.969	48.515	39.546	48.866	50.973	51.602	52.149
53.641	55.554	53.849	42.23	55.422	51.449	48.184	41.615	46.647	31.957	48.508	39.525	48.854	50.964	51.594	52.137
53.628	55.531	53.84	42.216	55.404	51.428	48.163	41.609	46.629	31.943	48.502	39.513	48.851	50.962	51.592	52.119
53.623	55.512	53.824	42.201	55.394	51.414	48.142	41.602	46.617	31.94	48.495	39.505	48.849	50.955	51.588	52.104
53.605	55.505	53.825	42.185	55.387	51.405	48.139	41.6	46.604	31.927	48.49	39.493	48.841	50.947	51.583	52.089
53.602	55.488	53.82	42.17	55.371	51.388	48.121	41.594	46.603	31.925	48.489	39.49	48.828	50.949	51.579	52.077
53.587	55.475	53.812	42.157	55.358	51.376	48.115	41.586	46.594	31.923	48.487	39.484	48.821	50.949	51.575	52.07
53.574	55.462	53.807	42.145	55.343	51.368	48.098	41.581	46.583	31.914	48.48	39.475	48.814	50.942	51.568	52.056
53.561	55.45	53.798	42.129	55.328	51.35	48.072	41.576	46.563	31.904	48.473	39.467	48.807	50.932	51.567	52.047
53.543	55.436	53.786	42.115	55.318	51.335	48.054	41.57	46.546	31.892	48.464	39.456	48.795	50.926	51.559	52.035
53.521	55.421	53.773	42.097	55.304	51.33	48.048	41.565	46.524	31.882	48.454	39.442	48.783	50.915	51.554	52.016
53.511	55.409	53.764	42.079	55.295	51.317	48.031	41.563	46.513	31.871	48.449	39.432	48.776	50.908	51.552	52.002
53.502	55.394	53.756	42.069	55.293	51.309	48.016	41.558	46.496	31.869	48.449	39.428	48.77	50.9	51.549	51.99
53.482	55.39	53.742	42.049	55.279	51.293	48.018	41.551	46.493	31.861	48.438	39.416	48.763	50.901	51.543	51.982
53.469	55.372	53.731	42.036	55.264	51.281	47.996	41.549	46.472	31.853	48.428	39.404	48.758	50.889	51.536	51.956
53.449	55.365	53.717	42.026	55.262	51.28	47.98	41.545	46.463	31.848	48.421	39.403	48.748	50.884	51.533	51.939
53.436	55.351	53.712	42.013	55.242	51.276	47.975	41.541	46.453	31.845	48.413	39.391	48.74	50.88	51.526	51.93
53.423	55.347	53.698	42	55.229	51.259	47.973	41.534	46.437	31.83	48.408	39.376	48.734	50.875	51.521	51.911
53.4	55.337	53.693	41.99	55.221	51.251	47.964	41.528	46.413	31.811	48.4	39.363	48.722	50.875	51.514	51.886
53.395	55.32	53.687	41.973	55.211	51.234	47.949	41.521	46.401	31.798	48.395	39.351	48.71	50.867	51.507	51.868
53.378	55.308	53.673	41.959	55.198	51.221	47.95	41.516	46.375	31.789	48.386	39.329	48.701	50.867	51.502	51.849
53.366	55.294	53.664	41.944	55.192	51.206	47.93	41.512	46.356	31.784	48.381	39.323	48.694	50.859	51.494	51.834
53.359	55.285	53.654	41.937	55.189	51.201	47.916	41.506	46.341	31.775	48.377	39.313	48.689	50.852	51.491	51.817
53.348	55.274	53.647	41.926	55.18	51.191	47.911	41.504	46.327	31.774	48.372	39.308	48.685	50.848	51.489	51.805
53.331	55.266	53.637	41.918	55.168	51.185	47.895	41.501	46.312	31.764	48.367	39.294	48.676	50.842	51.488	51.8
53.315	55.255	53.632	41.91	55.166	51.181	47.884	41.499	46.298	31.765	48.363	39.292	48.667	50.839	51.485	51.787
53.308	55.249	53.625	41.903	55.164	51.169	47.875	41.495	46.292	31.759	48.352	39.288	48.659	50.839	51.48	51.781
53.291	55.243	53.616	41.895	55.157	51.167	47.862	41.49	46.282	31.753	48.346	39.278	48.656	50.829	51.471	51.772
53.277	55.239	53.608	41.886	55.147	51.165	47.862	41.49	46.264	31.738	48.342	39.256	48.65	50.822	51.464	51.757
53.264	55.23	53.6	41.878	55.135	51.158	47.845	41.487	46.243	31.727	48.337	39.238	48.64	50.817	51.461	51.741
53.261	55.232	53.6	41.878	55.137	51.16	47.843	41.488	46.242	31.724	48.335	39.234	48.636	50.814	51.457	51.741
53.261	55.235	53.592	41.879	55.129	51.164	47.851	41.488	46.241	31.721	48.336	39.232	48.636	50.81	51.458	51.726
53.264	55.237	53.595	41.881	55.13	51.168	47.855	41.489	46.243	31.722	48.336	39.233	48.637	50.813	51.458	51.727
53.262	55.238	53.595	41.878	55.129	51.165	47.864	41.489	46.241	31.722	48.337	39.23	48.633	50.815	51.457	51.724
53.262	55.238	53.596	41.878	55.113	51.16	47.871	41.488	46.242	31.72	48.338	39.232	48.634	50.813	51.457	51.724
53.262	55.237	53.597	41.88	55.119	51.163	47.876	41.488	46.238	31.721	48.336	39.229	48.63	50.815	51.452	51.719
53.263	55.24	53.599	41.882	55.124	51.167	47.881	41.489	46.239	31.723	48.332	39.23	48.628	50.822	51.447	51.722
53.266	55.243	53.6	41.884	55.125	51.17	47.886	41.49	46.24	31.722	48.334	39.222	48.629	50.822	51.448	51.722
53.268	55.244	53.601	41.886	55.129	51.173	47.883	41.49	46.242	31.723	48.333	39.223	48.627	50.814	51.448	51.722
53.268	55.245	53.602	41.887	55.131	51.175	47.885	41.49	46.243	31.724	48.331	39.224	48.626	50.808	51.445	51.712
53.272	55.248	53.605	41.889	55.132	51.178	47.89	41.49	46.244	31.725	48.332	39.224	48.627	50.812	51.446	51.712
53.275	55.252	53.605	41.89	55.134	51.18	47.903	41.491	46.245	31.724	48.332	39.224	48.622	50.806	51.445	51.705
53.277	55.256	53.611	41.892	55.14	51.187	47.908	41.491	46.247	31.724	48.333	39.226	48.623	50.808	51.446	51.706
53.278	55.26	53.612	41.893	55.146	51.19	47.915	41.492	46.246	31.725	48.334	39.227	48.623	50.81	51.446	51.708
53.277	55.263	53.615	41.895	55.153	51.192	47.922	41.493	46.247	31.725	48.335	39.227	48.623	50.811	51.447	51.706
53.278	55.263	53.618	41.894	55.163	51.193	47.929	41.493	46.249	31.726	48.336	39.228	48.623	50.813	51.446	51.708
53.28	55.268	53.621	41.896	55.167	51.197	47.939	41.494	46.248	31.727	48.338	39.23	48.624	50.816	51.447	51.71
53.282	55.27	53.622	41.897	55.169	51.2	47.945	41.495	46.244	31.723	48.337	39.23	48.623	50.82	51.447	51.71
53.277	55.262	53.614	41.899	55.162	51.197	47.935	41.496	46.241	31.721	48.336	39.228	48.619	50.818	51.448	51.701
53.279	55.255	53.615	41.896	55.166	51.193	47.935	41.496	46.238	31.723	48.335	39.228	48.616	50.819	51.445	51.696
53.279	55.251	53.609	41.897	55.169	51.185	47.923	41.497	46.235	31.723	48.335	39.225	48.616	50.816	51.442	51.696
53.272	55.247	53.609	41.894	55.172	51.167	47.924	41.496	46.214	31.721	48.334	39.219	48.61	50.814	51.439	51.684
53.273	55.241	53.606	41.886	55.174	51.162	47.922	41.491	46.205	31.719	48.334	39.215	48.604	50.814	51.433	51.675
53.274	55.23	53.608	41.882	55.169	51.156	47.916	41.489	46.206	31.721	48.334	39.214	48.599	50.81	51.431	51.674
53.255	55.216	53.59	41.877	55.159	51.145	47.917	41.488	46.197	31.712	48.332	39.197	48.589	50.811	51.427	51.654
53.247	55.202	53.591	41.871	55.151	51.134	47.918	41.484	46.187	31.707	48.325	39.189	48.586	50.798	51.422	51.64
53.245	55.184	53.59	41.861	55.146	51.126	47.912	41.479	46.184	31.705	48.324	39.183	48.579	50.797	51.421	51.635
53.228	55.171	53.589	41.85	55.137	51.112	47.899	41.477	46.168	31.705	48.315	39.182	48.571	50.79	51.415	51.629
53.224	55.171	53.579	41.846	55.134	51.111	47.898	41.475	46.163	31.693	48.313	39.173	48.57	50.785	51.412	51.621
53.204	55.158	53.576	41.827	55.117	51.099	47.879	41.468	46.145	31.687	48.309	39.158	48.561	50.779	51.412	51.601
53.182	55.149	53.568	41.815	55.117	51.086	47.878	41.462	46.121	31.672	48.3	39.153	48.554	50.771	51.406	51.593
53.168	55.131	53.556	41.796	55.103	51.073	47.856	41.457	46.107	31.662	48.298	39.138	48.547	50.769	51.397	51.588
53.154	55.114	53.552	41.778	55.088	51.059	47.834	41.453	46.096	31.652	48.292	39.127	48.538	50.765	51.39	51.573
53.142	55.099	53.542	41.769	55.077	51.049	47.816	41.449	46.09	31.649	48.286	39.122	48.535	50.76	51.384	51.568
53.124	55.086	53.53	41.752	55.075	51.035	47.795	41.441	46.074	31.644	48.286	39.106	48.528	50.755	51.379	51.559
53.125	55.073	53.523	41.738	55.074	51.029	47.78	41.435	46.071	31.644	48.286	39.099	48.522	50.752	51.379	51.559
53.108	55.061	53.516	41.728	55.062	51.014	47.753	41.432	46.048	31.638	48.278	39.083	48.515	50.739	51.376	51.559
53.098	55.053	53.509	41.721	55.056	51.013	47.75	41.428	46.031	31.624	48.273	39.07	48.51	50.737	51.371	51.545
53.093	55.036	53.493	41.708	55.044	51.004	47.733	41.422	46.026	31.619	48.266	39.067	48.502	50.727	51.362	51.545
53.083	55.024	53.484	41.695	55.04	51.002	47.726	41.416	46.007	31.613	48.259	39.06	48.492	50.72	51.354	51.536
53.071	55.008	53.481	41.679	55.025	50.988	47.726	41.412	45.989	31.601	48.253	39.045	48.485	50.709	51.35	51.515
53.057	54.997	53.468	41.669	55.013	50.977	47.727	41.41	45.975	31.593	48.246	39.033	48.48	50.702	51.343	51.495
53.054	54.989	53.46	41.652	55.01	50.963	47.727	41.405	45.953	31.587	48.241	39.015	48.471	50.697	51.34	51.478
53.047	54.972	53.456	41.641	55.005	50.955	47.718	41.402	45.947	31.579	48.232	39.009	48.47	50.695	51.334	51.471
53.041	54.961	53.446	41.627	55.007	50.945	47.719	41.395	45.941	31.576	48.227	39.002	48.468	50.694	51.331	51.457
53.021	54.947	53.442	41.612	55.001	50.932	47.694	41.389	45.913	31.567	48.218	38.994	48.459	50.685	51.327	51.44
53.01	54.935	53.427	41.598	54.994	50.918	47.671	41.383	45.904	31.564	48.211	38.98	48.445	50.678	51.326	51.43
52.993	54.922	53.415	41.591	54.985	50.901	47.649	41.381	45.89	31.556	48.203	38.974	48.439	50.671	51.32	51.416
52.975	54.909	53.406	41.577	54.974	50.89	47.624	41.377	45.882	31.552	48.199	38.962	48.431	50.664	51.313	51.406
52.961	54.895	53.396	41.569	54.972	50.876	47.609	41.374	45.869	31.54	48.191	38.947	48.421	50.658	51.307	51.39
52.944	54.879	53.38	41.551	54.955	50.853	47.583	41.368	45.861	31.533	48.187	38.937	48.414	50.655	51.301	51.377
52.938	54.87	53.375	41.545	54.94	50.84	47.57	41.366	45.85	31.525	48.183	38.928	48.414	50.653	51.297	51.359
52.921	54.855	53.359	41.528	54.926	50.827	47.563	41.359	45.838	31.521	48.176	38.921	48.409	50.642	51.297	51.352
52.906	54.845	53.35	41.517	54.913	50.809	47.556	41.35	45.822	31.507	48.169	38.908	48.409	50.643	51.295	51.334
52.889	54.827	53.35	41.5	54.9	50.786	47.557	41.344	45.805	31.493	48.161	38.895	48.398	50.637	51.288	51.312
52.87	54.818	53.345	41.488	54.893	50.774	47.548	41.338	45.786	31.485	48.154	38.88	48.393	50.627	51.284	51.296
52.86	54.818	53.339	41.471	54.88	50.755	47.549	41.335	45.775	31.474	48.148	38.865	48.386	50.619	51.276	51.278
52.852	54.815	53.336	41.462	54.875	50.75	47.55	41.334	45.758	31.458	48.141	38.858	48.377	50.608	51.269	51.255
52.833	54.806	53.327	41.451	54.861	50.742	47.529	41.328	45.743	31.449	48.139	38.844	48.372	50.605	51.261	51.247
52.823	54.79	53.314	41.439	54.845	50.727	47.505	41.323	45.732	31.439	48.13	38.834	48.359	50.603	51.255	51.239
52.808	54.777	53.308	41.426	54.839	50.716	47.507	41.318	45.717	31.421	48.12	38.821	48.353	50.594	51.251	51.223
52.797	54.774	53.302	41.409	54.82	50.707	47.488	41.314	45.705	31.408	48.118	38.808	48.342	50.583	51.249	51.213
52.781	54.768	53.29	41.389	54.801	50.693	47.474	41.306	45.684	31.395	48.11	38.792	48.331	50.576	51.247	51.198
52.777	54.758	53.285	41.369	54.788	50.675	47.465	41.299	45.666	31.387	48.105	38.784	48.323	50.573	51.246	51.184
52.762	54.758	53.278	41.353	54.774	50.662	47.465	41.294	45.648	31.378	48.096	38.772	48.313	50.563	51.238	51.167
52.74	54.749	53.261	41.347	54.76	50.653	47.456	41.289	45.633	31.367	48.09	38.76	48.303	50.557	51.236	51.155
52.739	54.742	53.258	41.342	54.759	50.65	47.458	41.287	45.616	31.357	48.086	38.756	48.299	50.557	51.236	51.147
52.726	54.73	53.242	41.333	54.751	50.648	47.449	41.281	45.603	31.351	48.079	38.749	48.292	50.549	51.233	51.141
52.711	54.717	53.232	41.322	54.74	50.636	47.436	41.276	45.587	31.342	48.072	38.735	48.287	50.54	51.225	51.124
52.691	54.701	53.218	41.307	54.726	50.623	47.421	41.272	45.568	31.326	48.061	38.724	48.279	50.536	51.22	51.106
52.687	54.7	53.214	41.301	54.722	50.615	47.421	41.271	45.568	31.312	48.061	38.71	48.279	50.536	51.22	51.097
52.671	54.69	53.197	41.294	54.708	50.608	47.401	41.266	45.555	31.305	48.051	38.695	48.27	50.533	51.219	51.083
52.665	54.674	53.189	41.272	54.693	50.585	47.399	41.258	45.538	31.291	48.045	38.681	48.257	50.525	51.216	51.071
52.654	54.667	53.179	41.256	54.677	50.569	47.4	41.251	45.531	31.275	48.041	38.668	48.248	50.52	51.209	51.052
52.633	54.651	53.163	41.241	54.661	50.555	47.382	41.244	45.525	31.266	48.034	38.648	48.237	50.514	51.2	51.043
52.613	54.636	53.146	41.227	54.654	50.537	47.384	41.24	45.501	31.252	48.029	38.639	48.227	50.502	51.199	51.02
52.595	54.621	53.133	41.204	54.646	50.521	47.385	41.235	45.486	31.237	48.023	38.619	48.219	50.492	51.193	50.995
52.579	54.606	53.121	41.19	54.629	50.499	47.385	41.231	45.469	31.225	48.017	38.602	48.211	50.482	51.187	50.974
52.567	54.599	53.112	41.176	54.618	50.491	47.371	41.226	45.451	31.218	48.01	38.599	48.2	50.474	51.183	50.96
52.551	54.589	53.105	41.165	54.605	50.482	47.353	41.218	45.422	31.213	48.01	38.591	48.191	50.466	51.178	50.944
52.532	54.577	53.095	41.158	54.598	50.466	47.34	41.212	45.403	31.202	48.001	38.578	48.177	50.456	51.168	50.926
52.518	54.567	53.083	41.151	54.585	50.461	47.325	41.21	45.385	31.193	47.994	38.566	48.173	50.445	51.165	50.902
52.51	54.559	53.069	41.136	54.569	50.444	47.311	41.205	45.379	31.187	47.989	38.556	48.173	50.442	51.161	50.891
52.497	54.551	53.058	41.125	54.563	50.441	47.302	41.2	45.363	31.179	47.98	38.544	48.161	50.434	51.156	50.873
52.476	54.544	53.049	41.118	54.554	50.429	47.289	41.192	45.347	31.169	47.978	38.526	48.15	50.428	51.151	50.857
52.463	54.533	53.043	41.101	54.548	50.411	47.275	41.186	45.337	31.165	47.972	38.516	48.15	50.427	51.151	50.849
52.451	54.517	53.033	41.084	54.54	50.405	47.263	41.183	45.323	31.159	47.966	38.505	48.144	50.428	51.149	50.837
52.436	54.5	53.034	41.068	54.526	50.394	47.245	41.177	45.308	31.152	47.957	38.497	48.133	50.425	51.142	50.826
52.418	54.486	53.027	41.062	54.517	50.384	47.24	41.169	45.303	31.143	47.95	38.487	48.127	50.418	51.142	50.812
52.399	54.475	53.017	41.045	54.505	50.372	47.241	41.165	45.286	31.121	47.942	38.47	48.119	50.411	51.136	50.795
52.379	54.475	53.002	41.029	54.488	50.354	47.241	41.161	45.269	31.11	47.933	38.451	48.108	50.403	51.127	50.775
52.361	54.461	52.99	41.013	54.478	50.339	47.242	41.157	45.254	31.094	47.931	38.436	48.108	50.392	51.123	50.759
52.34	54.448	52.976	41	54.463	50.319	47.242	41.151	45.234	31.074	47.921	38.418	48.097	50.388	51.115	50.739
52.326	54.445	52.969	40.989	54.449	50.298	47.242	41.146	45.226	31.061	47.914	38.404	48.086	50.387	51.11	50.724
52.312	54.436	52.957	40.981	54.449	50.287	47.227	41.144	45.215	31.052	47.909	38.395	48.078	50.385	51.106	50.714
52.292	54.422	52.944	40.967	54.436	50.276	47.216	41.137	45.194	31.04	47.899	38.375	48.069	50.38	51.098	50.714
52.282	54.409	52.933	40.956	54.429	50.263	47.201	41.13	45.185	31.037	47.897	38.371	48.069	50.373	51.09	50.704
52.272	54.405	52.93	40.952	54.424	50.257	47.204	41.13	45.182	31.036	47.892	38.362	48.062	50.371	51.084	50.698
52.265	54.399	52.922	40.94	54.42	50.251	47.189	41.127	45.172	31.029	47.883	38.355	48.057	50.371	51.075	50.691
52.246	54.394	52.92	40.931	54.41	50.241	47.164	41.121	45.143	31.026	47.878	38.345	48.053	50.371	51.066	50.666
52.236	54.377	52.912	40.92	54.394	50.224	47.145	41.118	45.124	31.022	47.873	38.34	48.047	50.362	51.06	50.658
52.226	54.377	52.899	40.9	54.38	50.207	47.145	41.109	45.104	31.017	47.868	38.334	48.039	50.357	51.056	50.643
52.209	54.358	52.889	40.888	54.369	50.191	47.143	41.105	45.088	31.006	47.866	38.319	48.031	50.352	51.049	50.621
52.197	54.344	52.88	40.881	54.354	50.177	47.143	41.1	45.068	30.992	47.861	38.301	48.025	50.34	51.043	50.6
52.185	54.331	52.872	40.869	54.341	50.167	47.131	41.097	45.062	30.986	47.855	38.294	48.019	50.337	51.04	50.584
52.167	54.318	52.86	40.855	54.334	50.155	47.129	41.089	45.047	30.978	47.849	38.286	48.011	50.336	51.034	50.567
52.156	54.303	52.846	40.851	54.321	50.145	47.11	41.086	45.03	30.971	47.847	38.283	48.001	50.333	51.028	50.548
52.14	54.288	52.837	40.841	54.312	50.13	47.102	41.079	45.014	30.962	47.842	38.272	47.995	50.324	51.022	50.539
52.118	54.275	52.824	40.825	54.299	50.117	47.1	41.074	44.996	30.957	47.832	38.264	47.993	50.321	51.015	50.521
52.098	54.267	52.824	40.812	54.288	50.102	47.101	41.069	44.979	30.953	47.83	38.262	47.989	50.321	51.015	50.505
52.083	54.252	52.809	40.799	54.275	50.086	47.101	41.067	44.963	30.942	47.819	38.253	47.98	50.315	51.011	50.485
52.065	54.238	52.802	40.791	54.263	50.075	47.091	41.063	44.957	30.938	47.813	38.244	47.973	50.313	51.007	50.479
52.051	54.22	52.79	40.776	54.255	50.059	47.083	41.059	44.939	30.928	47.805	38.234	47.965	50.306	50.997	50.461
52.039	54.207	52.776	40.758	54.25	50.04	47.076	41.055	44.929	30.915	47.793	38.227	47.958	50.298	50.997	50.444
52.029	54.193	52.763	40.742	54.232	50.027	47.066	41.05	44.908	30.909	47.785	38.216	47.945	50.296	50.996	50.433
52.02	54.182	52.756	40.733	54.221	50.009	47.052	41.041	44.895	30.898	47.779	38.202	47.936	50.291	50.988	50.427
52.011	54.172	52.748	40.724	54.21	49.994	47.039	41.039	44.877	30.885	47.776	38.188	47.927	50.285	50.986	50.416
52.004	54.159	52.734	40.716	54.203	49.987	47.022	41.033	44.868	30.879	47.772	38.18	47.921	50.276	50.979	50.4
51.991	54.15	52.725	40.705	54.195	49.978	47.009	41.03	44.849	30.873	47.77	38.165	47.91	50.272	50.974	50.39
51.973	54.138	52.713	40.696	54.188	49.968	47.011	41.027	44.835	30.865	47.763	38.155	47.901	50.268	50.971	50.372
51.974	54.129	52.71	40.685	54.19	49.963	47.005	41.024	44.829	30.854	47.758	38.151	47.899	50.266	50.969	50.357
51.966	54.122	52.702	40.671	54.181	49.947	46.988	41.02	44.816	30.84	47.753	38.14	47.893	50.264	50.962	50.34
51.95	54.119	52.698	40.66	54.167	49.936	46.962	41.014	44.806	30.837	47.745	38.13	47.886	50.262	50.956	50.326
51.937	54.114	52.684	40.651	54.159	49.931	46.962	41.009	44.795	30.831	47.738	38.12	47.879	50.252	50.95	50.313
51.914	54.101	52.671	40.637	54.16	49.918	46.941	41.007	44.792	30.822	47.732	38.104	47.876	50.245	50.943	50.301
51.897	54.088	52.657	40.627	54.149	49.896	46.942	41.001	44.773	30.81	47.725	38.087	47.865	50.237	50.943	50.285
51.887	54.082	52.657	40.621	54.146	49.887	46.922	40.998	44.758	30.802	47.72	38.084	47.854	50.228	50.936	50.269
51.874	54.073	52.648	40.606	54.137	49.874	46.902	40.994	44.75	30.79	47.72	38.074	47.848	50.222	50.934	50.253
51.864	54.061	52.64	40.596	54.124	49.864	46.888	40.989	44.737	30.785	47.713	38.062	47.84	50.217	50.925	50.244
51.85	54.052	52.634	40.581	54.121	49.855	46.885	40.985	44.717	30.78	47.712	38.052	47.834	50.214	50.926	50.231
51.836	54.041	52.628	40.571	54.108	49.841	46.874	40.982	44.705	30.77	47.709	38.044	47.829	50.204	50.921	50.218
51.827	54.028	52.617	40.566	54.102	49.834	46.86	40.976	44.705	30.766	47.704	38.038	47.828	50.205	50.921	50.215
51.818	54.026	52.609	40.56	54.099	49.836	46.851	40.971	44.7	30.758	47.7	38.032	47.826	50.201	50.919	50.213
51.802	54.013	52.606	40.552	54.084	49.827	46.84	40.968	44.691	30.752	47.691	38.017	47.82	50.189	50.911	50.197
51.79	53.998	52.596	40.548	54.07	49.816	46.822	40.964	44.666	30.748	47.685	38.01	47.811	50.181	50.906	50.188
51.778	53.99	52.592	40.547	54.072	49.813	46.81	40.961	44.656	30.738	47.685	37.995	47.808	50.179	50.902	50.171
51.773	53.981	52.591	40.54	54.063	49.806	46.8	40.957	44.647	30.731	47.683	37.993	47.804	50.173	50.893	50.161
51.757	53.975	52.587	40.53	54.052	49.804	46.794	40.956	44.632	30.73	47.68	37.986	47.798	50.166	50.885	50.147
51.738	53.962	52.579	40.513	54.041	49.785	46.777	40.952	44.622	30.716	47.673	37.972	47.79	50.159	50.878	50.133
51.716	53.961	52.571	40.501	54.023	49.776	46.765	40.949	44.601	30.695	47.665	37.958	47.78	50.148	50.871	50.109
51.694	53.95	52.557	40.496	54.006	49.772	46.767	40.945	44.589	30.69	47.66	37.952	47.772	50.147	50.865	50.091
51.686	53.946	52.558	40.495	53.999	49.769	46.768	40.944	44.59	30.692	47.661	37.953	47.772	50.15	50.861	50.091
51.677	53.94	52.551	40.497	53.991	49.755	46.769	40.943	44.581	30.683	47.661	37.938	47.769	50.147	50.853	50.076
51.659	53.933	52.535	40.491	53.977	49.748	46.77	40.941	44.564	30.675	47.652	37.93	47.758	50.138	50.852	50.061
51.644	53.915	52.521	40.477	53.971	49.737	46.758	40.934	44.545	30.66	47.645	37.918	47.751	50.131	50.848	50.043
51.638	53.904	52.509	40.47	53.966	49.726	46.758	40.93	44.53	30.653	47.635	37.904	47.74	50.125	50.839	50.028
51.627	53.898	52.501	40.458	53.963	49.722	46.76	40.928	44.514	30.642	47.628	37.891	47.733	50.127	50.837	50.019
51.616	53.887	52.491	40.448	53.955	49.715	46.762	40.926	44.504	30.637	47.622	37.883	47.728	50.123	50.829	50.009
51.602	53.87	52.479	40.436	53.942	49.707	46.751	40.923	44.487	30.62	47.611	37.864	47.716	50.112	50.821	49.99
51.591	53.858	52.467	40.424	53.932	49.692	46.749	40.918	44.471	30.607	47.607	37.855	47.711	50.102	50.812	49.978
51.58	53.846	52.461	40.409	53.93	49.687	46.747	40.913	44.449	30.599	47.6	37.838	47.699	50.099	50.808	49.964
51.561	53.836	52.457	40.387	53.924	49.671	46.726	40.908	44.433	30.586	47.59	37.824	47.691	50.088	50.799	49.95
51.549	53.825	52.452	40.378	53.914	49.661	46.71	40.904	44.422	30.58	47.586	37.815	47.681	50.084	50.794	49.941
51.541	53.815	52.441	40.361	53.905	49.645	46.71	40.9	44.416	30.576	47.581	37.806	47.673	50.081	50.793	49.931
51.533	53.813	52.438	40.358	53.902	49.637	46.707	40.897	44.411	30.567	47.575	37.798	47.672	50.077	50.79	49.922
51.52	53.809	52.429	40.347	53.899	49.631	46.708	40.894	44.405	30.556	47.57	37.79	47.664	50.071	50.783	49.913
51.5	53.797	52.425	40.334	53.883	49.615	46.697	40.888	44.392	30.541	47.568	37.773	47.658	50.066	50.775	49.896
51.497	53.781	52.41	40.327	53.876	49.603	46.698	40.886	44.386	30.526	47.563	37.762	47.648	50.061	50.77	49.884
51.48	53.762	52.395	40.309	53.864	49.592	46.699	40.88	44.377	30.514	47.554	37.746	47.64	50.054	50.765	49.864
51.474	53.758	52.395	40.298	53.848	49.579	46.7	40.877	44.362	30.508	47.546	37.737	47.637	50.051	50.756	49.849
51.458	53.743	52.385	40.282	53.832	49.566	46.687	40.871	44.344	30.497	47.539	37.72	47.626	50.045	50.754	49.841
51.443	53.728	52.373	40.274	53.823	49.553	46.672	40.865	44.325	30.489	47.533	37.708	47.614	50.037	50.748	49.82
51.432	53.714	52.362	40.257	53.814	49.539	46.649	40.857	44.31	30.479	47.526	37.697	47.607	50.036	50.743	49.81
51.42	53.704	52.353	40.247	53.801	49.524	46.649	40.854	44.296	30.472	47.524	37.682	47.598	50.033	50.737	49.802
51.407	53.691	52.349	40.238	53.79	49.511	46.633	40.849	44.278	30.46	47.524	37.671	47.591	50.027	50.733	49.784
51.401	53.676	52.335	40.225	53.783	49.5	46.626	40.844	44.263	30.457	47.516	37.657	47.582	50.022	50.726	49.767
51.384	53.667	52.324	40.21	53.777	49.491	46.604	40.84	44.243	30.446	47.508	37.64	47.571	50.016	50.716	49.753
51.374	53.658	52.319	40.204	53.764	49.482	46.599	40.836	44.236	30.443	47.506	37.635	47.567	50.011	50.712	49.753
51.358	53.643	52.314	40.192	53.76	49.473	46.587	40.834	44.229	30.439	47.501	37.632	47.557	50.013	50.705	49.748
51.354	53.638	52.306	40.181	53.754	49.462	46.589	40.83	44.22	30.435	47.497	37.626	47.551	50.002	50.701	49.742
51.344	53.633	52.301	40.169	53.745	49.452	46.569	40.826	44.205	30.426	47.495	37.616	47.546	49.996	50.696	49.729
51.336	53.624	52.3	40.164	53.742	49.449	46.564	40.824	44.194	30.423	47.488	37.605	47.543	49.991	50.69	49.723
51.331	53.613	52.297	40.149	53.738	49.443	46.563	40.822	44.177	30.408	47.481	37.583	47.534	49.984	50.681	49.716
51.316	53.612	52.297	40.143	53.733	49.44	46.564	40.821	44.164	30.404	47.481	37.572	47.532	49.977	50.679	49.694
51.308	53.596	52.285	40.134	53.717	49.423	46.557	40.813	44.157	30.402	47.474	37.563	47.527	49.973	50.675	49.686
51.299	53.582	52.276	40.116	53.704	49.406	46.54	40.804	44.146	30.397	47.466	37.552	47.52	49.963	50.67	49.672
51.286	53.582	52.265	40.093	53.684	49.385	46.54	40.797	44.135	30.379	47.459	37.536	47.507	49.958	50.662	49.656
51.267	53.562	52.25	40.083	53.671	49.362	46.54	40.793	44.115	30.366	47.451	37.521	47.496	49.945	50.654	49.641
51.249	53.544	52.241	40.067	53.66	49.348	46.527	40.787	44.1	30.351	47.443	37.504	47.488	49.941	50.649	49.626
51.241	53.536	52.235	40.051	53.649	49.335	46.512	40.782	44.086	30.339	47.438	37.488	47.483	49.929	50.642	49.609
51.226	53.523	52.225	40.04	53.639	49.329	46.512	40.778	44.069	30.323	47.432	37.476	47.474	49.919	50.637	49.586
51.217	53.511	52.216	40.026	53.629	49.32	46.495	40.772	44.047	30.315	47.423	37.462	47.465	49.915	50.631	49.566
51.208	53.496	52.206	40.011	53.621	49.307	46.485	40.765	44.035	30.312	47.421	37.452	47.463	49.903	50.622	49.553
51.195	53.489	52.199	39.999	53.614	49.291	46.472	40.761	44.029	30.307	47.415	37.436	47.463	49.896	50.618	49.541
51.182	53.477	52.193	39.992	53.614	49.289	46.46	40.757	44.018	30.299	47.404	37.436	47.46	49.892	50.617	49.527
51.171	53.47	52.183	39.983	53.607	49.284	46.454	40.755	44.01	30.297	47.397	37.43	47.453	49.89	50.613	49.52
51.167	53.46	52.181	39.976	53.593	49.275	46.45	40.75	44.008	30.293	47.391	37.424	47.444	49.886	50.605	49.521
51.166	53.456	52.177	39.967	53.587	49.274	46.435	40.748	43.994	30.286	47.389	37.416	47.443	49.878	50.602	49.507
51.163	53.451	52.169	39.958	53.575	49.269	46.436	40.744	43.99	30.28	47.383	37.414	47.44	49.874	50.596	49.502
51.143	53.443	52.153	39.945	53.569	49.262	46.428	40.742	43.974	30.273	47.374	37.403	47.437	49.866	50.592	49.485
51.127	53.433	52.15	39.939	53.556	49.259	46.428	40.74	43.956	30.266	47.374	37.394	47.431	49.863	50.592	49.471
51.113	53.431	52.137	39.927	53.546	49.252	46.415	40.732	43.947	30.254	47.371	37.386	47.431	49.857	50.584	49.462
51.102	53.418	52.131	39.914	53.537	49.24	46.398	40.724	43.934	30.241	47.368	37.376	47.42	49.849	50.578	49.449
51.092	53.407	52.12	39.904	53.529	49.228	46.392	40.719	43.919	30.229	47.361	37.359	47.409	49.842	50.57	49.429
51.086	53.395	52.115	39.893	53.52	49.218	46.374	40.713	43.913	30.224	47.355	37.351	47.399	49.837	50.566	49.425
51.075	53.389	52.107	39.889	53.511	49.21	46.37	40.709	43.893	30.215	47.348	37.341	47.395	49.837	50.56	49.416
51.066	53.392	52.105	39.887	53.502	49.206	46.371	40.708	43.872	30.213	47.35	37.333	47.394	49.837	50.56	49.413
51.068	53.395	52.107	39.883	53.504	49.208	46.381	40.707	43.871	30.213	47.35	37.332	47.395	49.837	50.555	49.412
51.068	53.392	52.103	39.88	53.505	49.208	46.369	40.701	43.872	30.214	47.35	37.334	47.395	49.84	50.551	49.413
51.069	53.391	52.104	39.881	53.508	49.209	46.366	40.701	43.873	30.215	47.352	37.335	47.396	49.847	50.551	49.415
51.069	53.385	52.107	39.878	53.511	49.202	46.363	40.696	43.87	30.215	47.352	37.326	47.388	49.847	50.551	49.403
51.063	53.388	52.109	39.879	53.515	49.206	46.371	40.697	43.871	30.216	47.352	37.327	47.388	49.853	50.55	49.401
51.061	53.39	52.11	39.881	53.522	49.209	46.377	40.697	43.875	30.218	47.353	37.328	47.389	49.861	50.55	49.403
51.052	53.392	52.109	39.883	53.522	49.209	46.381	40.697	43.877	30.219	47.354	37.329	47.387	49.862	50.551	49.402
51.054	53.394	52.109	39.885	53.527	49.211	46.382	40.697	43.878	30.215	47.354	37.324	47.384	49.862	50.551	49.392
51.056	53.397	52.11	39.887	53.533	49.214	46.385	40.698	43.88	30.216	47.355	37.325	47.385	49.865	50.551	49.394
51.057	53.4	52.111	39.889	53.537	49.216	46.39	40.698	43.879	30.217	47.349	37.322	47.385	49.866	50.551	49.39
51.06	53.405	52.112	39.891	53.54	49.22	46.398	40.699	43.88	30.218	47.351	37.322	47.385	49.869	50.552	49.391
51.063	53.409	52.114	39.893	53.545	49.224	46.401	40.7	43.882	30.219	47.35	37.323	47.385	49.873	50.552	49.392
51.065	53.413	52.119	39.895	53.555	49.228	46.405	40.701	43.883	30.22	47.35	37.324	47.385	49.877	50.552	49.393
51.068	53.418	52.121	39.898	53.562	49.231	46.412	40.702	43.885	30.222	47.351	37.326	47.386	49.883	50.553	49.395
51.07	53.42	52.124	39.899	53.565	49.234	46.419	40.702	43.887	30.223	47.353	37.326	47.387	49.885	50.554	49.396
51.071	53.423	52.126	39.901	53.573	49.237	46.43	40.703	43.889	30.223	47.355	37.327	47.387	49.888	50.555	49.397
51.072	53.426	52.129	39.902	53.578	49.24	46.433	40.704	43.892	30.225	47.356	37.329	47.388	49.892	50.555	49.399
51.073	53.432	52.132	39.904	53.588	49.244	46.439	40.704	43.896	30.227	47.357	37.33	47.389	49.897	50.556	49.402
51.075	53.434	52.131	39.905	53.595	49.244	46.445	40.705	43.897	30.228	47.355	37.33	47.387	49.9	50.555	49.401
51.077	53.437	52.135	39.907	53.604	49.248	46.455	40.705	43.9	30.23	47.357	37.331	47.388	49.906	50.555	49.403
51.068	53.436	52.137	39.908	53.607	49.252	46.458	40.705	43.9	30.223	47.357	37.326	47.387	49.91	50.554	49.401
51.063	53.423	52.137	39.908	53.606	49.248	46.45	40.705	43.898	30.219	47.354	37.323	47.388	49.911	50.554	49.392
51.064	53.424	52.137	39.909	53.609	49.25	46.451	40.706	43.899	30.22	47.355	37.323	47.389	49.914	50.555	49.393
51.057	53.422	52.128	39.908	53.605	49.246	46.452	40.705	43.891	30.221	47.354	37.318	47.387	49.902	50.551	49.39
51.055	53.421	52.129	39.907	53.606	49.246	46.453	40.704	43.89	30.223	47.351	37.315	47.387	49.904	50.548	49.387
51.056	53.414	52.128	39.904	53.605	49.241	46.443	40.701	43.89	30.225	47.352	37.316	47.384	49.907	50.546	49.388
51.047	53.409	52.114	39.901	53.596	49.233	46.435	40.699	43.877	30.221	47.352	37.302	47.379	49.904	50.544	49.373
51.045	53.397	52.116	39.895	53.588	49.228	46.436	40.698	43.876	30.221	47.354	37.301	47.377	49.9	50.543	49.374
51.041	53.382	52.109	39.884	53.578	49.217	46.436	40.694	43.869	30.216	47.349	37.289	47.37	49.889	50.54	49.358
51.035	53.375	52.096	39.876	53.567	49.204	46.422	40.69	43.851	30.208	47.342	37.272	47.366	49.88	50.54	49.346
51.036	53.376	52.096	39.874	53.57	49.204	46.423	40.691	43.847	30.209	47.341	37.264	47.362	49.878	50.537	49.347
51.028	53.365	52.088	39.867	53.557	49.197	46.424	40.691	43.829	30.208	47.333	37.256	47.35	49.871	50.531	49.331
51.018	53.358	52.081	39.863	53.546	49.195	46.407	40.684	43.823	30.2	47.33	37.243	47.351	49.861	50.531	49.316
51.014	53.347	52.08	39.851	53.548	49.186	46.392	40.682	43.809	30.197	47.325	37.239	47.342	49.856	50.526	49.307
50.998	53.342	52.075	39.843	53.535	49.176	46.394	40.679	43.79	30.191	47.32	37.229	47.335	49.85	50.516	49.307
50.986	53.342	52.069	39.834	53.533	49.168	46.382	40.675	43.785	30.183	47.318	37.221	47.335	49.843	50.513	49.301
50.974	53.334	52.063	39.832	53.531	49.161	46.367	40.673	43.772	30.18	47.312	37.206	47.329	49.843	50.511	49.282
50.963	53.323	52.061	39.824	53.522	49.159	46.35	40.669	43.762	30.182	47.306	37.2	47.325	49.837	50.507	49.279
50.954	53.316	52.057	39.815	53.522	49.152	46.348	40.663	43.756	30.177	47.303	37.199	47.318	49.831	50.503	49.265
50.937	53.306	52.05	39.802	53.507	49.142	46.35	40.658	43.743	30.174	47.297	37.189	47.307	49.825	50.5	49.253
50.923	53.293	52.047	39.784	53.505	49.132	46.332	40.656	43.734	30.168	47.294	37.185	47.298	49.823	50.5	49.243
50.912	53.289	52.045	39.775	53.501	49.123	46.332	40.655	43.726	30.166	47.288	37.178	47.293	49.824	50.495	49.242
50.893	53.287	52.036	39.762	53.488	49.114	46.332	40.653	43.714	30.154	47.282	37.167	47.287	49.82	50.495	49.228
50.889	53.269	52.03	39.756	53.483	49.107	46.313	40.652	43.71	30.156	47.277	37.169	47.285	49.815	50.495	49.221
50.881	53.255	52.024	39.748	53.47	49.097	46.299	40.649	43.698	30.149	47.27	37.159	47.281	49.805	50.491	49.21
50.881	53.251	52.024	39.74	53.471	49.092	46.3	40.647	43.693	30.15	47.27	37.16	47.279	49.806	50.491	49.211
50.865	53.245	52.012	39.737	53.467	49.085	46.301	40.645	43.673	30.148	47.263	37.157	47.274	49.802	50.486	49.199
50.856	53.238	51.999	39.729	53.461	49.08	46.279	40.641	43.669	30.143	47.259	37.149	47.266	49.8	50.482	49.191
50.85	53.228	51.994	39.716	53.45	49.073	46.271	40.633	43.666	30.146	47.252	37.149	47.261	49.798	50.479	49.188
50.847	53.221	51.984	39.708	53.441	49.061	46.27	40.628	43.661	30.143	47.251	37.142	47.251	49.796	50.476	49.178
50.83	53.204	51.973	39.695	53.436	49.048	46.255	40.622	43.644	30.139	47.243	37.127	47.243	49.788	50.471	49.159
50.818	53.19	51.958	39.685	53.419	49.042	46.256	40.62	43.633	30.124	47.24	37.113	47.236	49.788	50.465	49.139
50.802	53.176	51.958	39.68	53.414	49.027	46.257	40.615	43.618	30.119	47.235	37.111	47.231	49.787	50.458	49.119
50.791	53.166	51.953	39.672	53.405	49.016	46.242	40.609	43.597	30.11	47.228	37.099	47.219	49.775	50.449	49.104
50.777	53.147	51.942	39.655	53.392	49.003	46.229	40.602	43.591	30.103	47.225	37.092	47.213	49.771	50.44	49.103
50.77	53.13	51.938	39.642	53.388	48.992	46.226	40.596	43.583	30.099	47.219	37.083	47.201	49.77	50.435	49.092
50.762	53.117	51.937	39.635	53.377	48.987	46.227	40.592	43.578	30.098	47.219	37.076	47.197	49.764	50.432	49.081
50.758	53.108	51.935	39.631	53.37	48.986	46.211	40.589	43.566	30.093	47.215	37.065	47.192	49.753	50.425	49.076
50.751	53.104	51.936	39.614	53.373	48.982	46.198	40.588	43.56	30.085	47.209	37.06	47.182	49.751	50.422	49.069
50.733	53.095	51.933	39.606	53.365	48.973	46.177	40.584	43.545	30.077	47.202	37.052	47.175	49.746	50.418	49.049
50.716	53.079	51.916	39.584	53.351	48.962	46.16	40.577	43.535	30.059	47.195	37.039	47.166	49.743	50.413	49.031
50.698	53.073	51.902	39.572	53.339	48.955	46.16	40.574	43.525	30.046	47.188	37.025	47.159	49.736	50.413	49.013
50.689	53.063	51.894	39.562	53.329	48.941	46.139	40.568	43.515	30.043	47.178	37.018	47.158	49.73	50.406	49.006
50.681	53.046	51.886	39.557	53.317	48.936	46.125	40.565	43.498	30.03	47.177	37.012	47.148	49.729	50.401	48.992
50.668	53.035	51.878	39.556	53.313	48.931	46.117	40.563	43.473	30.018	47.172	36.997	47.141	49.723	50.397	48.975
50.669	53.023	51.878	39.543	53.305	48.923	46.102	40.559	43.46	30.014	47.172	36.99	47.133	49.713	50.388	48.97
50.661	53.013	51.871	39.535	53.295	48.915	46.102	40.554	43.445	30.009	47.164	36.982	47.129	49.709	50.385	48.966
50.641	53.005	51.859	39.523	53.276	48.907	46.081	40.549	43.435	30.004	47.155	36.973	47.125	49.705	50.376	48.954
50.627	52.999	51.846	39.518	53.272	48.9	46.079	40.546	43.418	29.995	47.148	36.965	47.12	49.7	50.369	48.935
50.62	52.997	51.833	39.506	53.27	48.893	46.08	40.543	43.405	29.987	47.139	36.957	47.113	49.695	50.369	48.922
50.598	52.985	51.832	39.491	53.262	48.884	46.072	40.54	43.395	29.98	47.139	36.946	47.107	49.693	50.369	48.916
50.583	52.967	51.828	39.484	53.247	48.879	46.074	40.538	43.39	29.971	47.13	36.932	47.102	49.689	50.361	48.904
50.565	52.952	51.816	39.469	53.232	48.866	46.074	40.533	43.375	29.956	47.124	36.914	47.094	49.682	50.353	48.885
50.548	52.937	51.802	39.456	53.217	48.85	46.056	40.529	43.357	29.936	47.116	36.894	47.086	49.671	50.349	48.863
50.542	52.924	51.795	39.448	53.206	48.841	46.043	40.523	43.344	29.929	47.109	36.886	47.077	49.661	50.346	48.847
50.527	52.912	51.79	39.431	53.186	48.823	46.027	40.517	43.334	29.916	47.106	36.873	47.072	49.654	50.341	48.834
50.514	52.901	51.786	39.422	53.174	48.816	46.023	40.513	43.322	29.906	47.105	36.862	47.066	49.652	50.335	48.819
50.514	52.901	51.786	39.415	53.174	48.815	46.004	40.513	43.316	29.905	47.103	36.86	47.063	49.654	50.333	48.81
50.506	52.901	51.781	39.414	53.167	48.813	45.997	40.512	43.313	29.906	47.103	36.858	47.057	49.649	50.33	48.805
50.505	52.894	51.78	39.416	53.169	48.813	46	40.513	43.31	29.904	47.104	36.86	47.056	49.637	50.329	48.788
50.508	52.891	51.782	39.419	53.173	48.812	46.002	40.515	43.308	29.905	47.105	36.862	47.053	49.641	50.329	48.787
50.503	52.891	51.779	39.419	53.171	48.804	45.99	40.515	43.308	29.906	47.103	36.864	47.051	49.639	50.326	48.788
50.492	52.887	51.771	39.417	53.171	48.8	45.99	40.515	43.307	29.904	47.098	36.86	47.046	49.633	50.324	48.784
50.493	52.882	51.76	39.416	53.168	48.793	45.99	40.512	43.299	29.904	47.095	36.851	47.042	49.628	50.32	48.779
50.477	52.871	51.751	39.41	53.156	48.786	45.99	40.511	43.29	29.902	47.088	36.84	47.038	49.622	50.316	48.776
50.47	52.857	51.743	39.408	53.147	48.777	45.991	40.508	43.281	29.897	47.086	36.831	47.028	49.613	50.309	48.766
50.456	52.841	51.743	39.405	53.139	48.762	45.983	40.504	43.275	29.891	47.078	36.83	47.025	49.603	50.306	48.747
50.435	52.825	51.738	39.397	53.127	48.75	45.962	40.499	43.264	29.884	47.076	36.819	47.019	49.594	50.302	48.737
50.42	52.813	51.731	39.394	53.123	48.742	45.959	40.499	43.255	29.88	47.068	36.806	47.018	49.589	50.298	48.723
50.408	52.804	51.72	39.383	53.11	48.73	45.937	40.494	43.247	29.869	47.061	36.796	47.009	49.579	50.297	48.71
50.405	52.806	51.721	39.383	53.112	48.719	45.933	40.491	43.24	29.864	47.057	36.788	47.002	49.58	50.296	48.701
50.387	52.796	51.714	39.374	53.1	48.705	45.929	40.488	43.225	29.856	47.05	36.77	46.994	49.573	50.291	48.675
50.377	52.782	51.708	39.363	53.088	48.689	45.915	40.483	43.212	29.852	47.047	36.768	46.99	49.566	50.284	48.672
50.374	52.77	51.701	39.351	53.082	48.674	45.901	40.478	43.198	29.841	47.04	36.765	46.983	49.561	50.277	48.651
50.361	52.762	51.699	39.336	53.073	48.664	45.891	40.472	43.196	29.834	47.034	36.76	46.976	49.556	50.272	48.645
50.35	52.756	51.693	39.33	53.064	48.655	45.893	40.465	43.186	29.829	47.031	36.758	46.967	49.557	50.267	48.627
50.338	52.748	51.693	39.326	53.06	48.646	45.878	40.461	43.172	29.827	47.025	36.748	46.962	49.559	50.262	48.622
50.327	52.737	51.685	39.317	53.052	48.64	45.873	40.457	43.157	29.824	47.018	36.737	46.957	49.553	50.258	48.613
50.318	52.726	51.673	39.309	53.041	48.623	45.86	40.454	43.148	29.815	47.014	36.721	46.953	49.549	50.256	48.598
50.318	52.709	51.667	39.295	53.035	48.618	45.86	40.448	43.15	29.811	47.014	36.717	46.949	49.55	50.253	48.597
50.305	52.696	51.656	39.283	53.026	48.617	45.85	40.445	43.145	29.802	47.013	36.712	46.943	49.545	50.252	48.587
50.288	52.683	51.646	39.267	53.012	48.603	45.837	40.439	43.13	29.794	47.005	36.702	46.936	49.538	50.246	48.577
50.28	52.681	51.636	39.257	53.006	48.589	45.824	40.435	43.11	29.785	47.002	36.698	46.931	49.531	50.246	48.56
50.263	52.675	51.626	39.243	53	48.583	45.824	40.428	43.106	29.777	46.992	36.68	46.925	49.526	50.246	48.548
50.252	52.675	51.616	39.231	52.985	48.576	45.816	40.42	43.092	29.769	46.986	36.667	46.919	49.519	50.24	48.532
50.235	52.663	51.614	39.227	52.971	48.565	45.816	40.417	43.086	29.76	46.982	36.658	46.914	49.513	50.237	48.518
50.22	52.646	51.606	39.212	52.957	48.554	45.801	40.409	43.072	29.752	46.971	36.644	46.904	49.51	50.228	48.503
50.21	52.631	51.597	39.203	52.948	48.547	45.784	40.406	43.059	29.742	46.966	36.64	46.898	49.508	50.219	48.491
50.19	52.621	51.587	39.191	52.936	48.541	45.778	40.402	43.043	29.739	46.966	36.635	46.889	49.501	50.21	48.472
50.182	52.616	51.582	39.187	52.931	48.536	45.772	40.401	43.022	29.731	46.959	36.618	46.886	49.491	50.208	48.451
50.17	52.605	51.577	39.176	52.918	48.525	45.757	40.395	43.014	29.73	46.956	36.615	46.883	49.485	50.206	48.443
50.154	52.602	51.571	39.169	52.909	48.517	45.75	40.391	43.002	29.724	46.955	36.606	46.878	49.481	50.203	48.439
50.142	52.585	51.562	39.16	52.898	48.506	45.751	40.383	42.996	29.71	46.945	36.597	46.867	49.48	50.196	48.43
50.13	52.576	51.555	39.149	52.89	48.492	45.736	40.378	42.979	29.7	46.941	36.587	46.865	49.481	50.195	48.416
50.113	52.567	51.545	39.138	52.887	48.488	45.729	40.375	42.967	29.683	46.933	36.569	46.857	49.469	50.19	48.402
50.095	52.567	51.543	39.119	52.876	48.469	45.722	40.369	42.949	29.675	46.931	36.561	46.855	49.459	50.185	48.381
50.085	52.554	51.543	39.112	52.865	48.463	45.721	40.366	42.929	29.666	46.927	36.548	46.848	49.45	50.182	48.366
50.074	52.542	51.535	39.107	52.864	48.453	45.722	40.36	42.914	29.657	46.919	36.544	46.84	49.444	50.182	48.35
50.063	52.532	51.531	39.099	52.861	48.443	45.708	40.355	42.895	29.649	46.919	36.539	46.833	49.44	50.18	48.328
50.049	52.516	51.521	39.086	52.849	48.434	45.708	40.35	42.882	29.642	46.919	36.528	46.826	49.443	50.175	48.321
50.035	52.509	51.518	39.079	52.835	48.424	45.709	40.345	42.876	29.638	46.915	36.518	46.822	49.44	50.174	48.31
50.015	52.496	51.51	39.072	52.83	48.414	45.703	40.34	42.864	29.624	46.904	36.501	46.816	49.432	50.169	48.292
50.008	52.489	51.499	39.065	52.823	48.404	45.697	40.337	42.849	29.622	46.903	36.493	46.808	49.428	50.162	48.276
49.992	52.482	51.489	39.051	52.808	48.386	45.675	40.333	42.83	29.617	46.898	36.482	46.804	49.422	50.153	48.259
49.973	52.471	51.479	39.033	52.791	48.378	45.661	40.325	42.821	29.608	46.892	36.468	46.793	49.421	50.146	48.242
49.961	52.461	51.466	39.019	52.778	48.366	45.646	40.321	42.811	29.595	46.891	36.45	46.783	49.413	50.14	48.224
49.948	52.449	51.457	39.016	52.76	48.356	45.633	40.316	42.801	29.592	46.885	36.441	46.771	49.404	50.137	48.205
49.936	52.442	51.45	39.005	52.75	48.344	45.636	40.313	42.795	29.591	46.883	36.44	46.763	49.398	50.129	48.194
49.921	52.433	51.437	38.995	52.741	48.329	45.636	40.31	42.784	29.583	46.881	36.426	46.756	49.39	50.123	48.179
49.903	52.427	51.425	38.987	52.728	48.325	45.622	40.306	42.77	29.571	46.878	36.407	46.751	49.386	50.123	48.167
49.897	52.414	51.419	38.973	52.724	48.312	45.624	40.302	42.758	29.57	46.872	36.398	46.742	49.379	50.115	48.156
49.885	52.414	51.416	38.965	52.724	48.305	45.608	40.296	42.751	29.561	46.865	36.396	46.738	49.376	50.108	48.146
49.877	52.406	51.401	38.949	52.712	48.293	45.601	40.293	42.742	29.55	46.858	36.379	46.729	49.369	50.102	48.135
49.864	52.397	51.39	38.942	52.697	48.282	45.589	40.288	42.733	29.542	46.854	36.367	46.718	49.364	50.094	48.129
49.853	52.38	51.375	38.93	52.693	48.269	45.582	40.279	42.71	29.535	46.845	36.354	46.709	49.356	50.091	48.114
49.844	52.365	51.368	38.922	52.681	48.256	45.586	40.271	42.692	29.522	46.839	36.332	46.699	49.351	50.087	48.097
49.839	52.358	51.362	38.916	52.677	48.254	45.585	40.267	42.689	29.517	46.834	36.326	46.689	49.345	50.081	48.085
49.823	52.352	51.352	38.906	52.67	48.242	45.582	40.262	42.676	29.513	46.827	36.31	46.68	49.343	50.072	48.072
49.807	52.351	51.345	38.905	52.671	48.23	45.589	40.259	42.664	29.515	46.826	36.31	46.677	49.344	50.071	48.063
49.796	52.34	51.335	38.892	52.658	48.218	45.57	40.253	42.66	29.515	46.817	36.309	46.672	49.337	50.064	48.057
49.782	52.331	51.326	38.886	52.654	48.21	45.551	40.25	42.651	29.506	46.813	36.296	46.667	49.332	50.057	48.047
49.778	52.322	51.318	38.873	52.649	48.196	45.54	40.246	42.644	29.502	46.808	36.29	46.659	49.326	50.05	48.041
49.757	52.307	51.303	38.858	52.646	48.18	45.533	40.24	42.633	29.491	46.803	36.278	46.649	49.319	50.043	48.026
49.739	52.294	51.295	38.842	52.633	48.175	45.522	40.236	42.621	29.474	46.793	36.262	46.64	49.31	50.034	48.006
49.731	52.284	51.284	38.834	52.627	48.16	45.507	40.231	42.603	29.461	46.784	36.251	46.64	49.3	50.028	47.989
49.713	52.268	51.277	38.823	52.617	48.152	45.499	40.227	42.593	29.453	46.784	36.239	46.631	49.297	50.021	47.982
49.692	52.26	51.262	38.811	52.611	48.141	45.5	40.223	42.582	29.442	46.779	36.218	46.621	49.298	50.017	47.966
49.677	52.246	51.253	38.808	52.599	48.134	45.487	40.22	42.571	29.431	46.771	36.212	46.619	49.293	50.012	47.955
49.668	52.244	51.243	38.793	52.596	48.12	45.488	40.214	42.56	29.424	46.771	36.202	46.616	49.294	50.006	47.938
49.653	52.232	51.234	38.787	52.591	48.115	45.481	40.209	42.551	29.415	46.766	36.188	46.61	49.289	50.002	47.924
49.643	52.219	51.226	38.774	52.582	48.101	45.466	40.203	42.535	29.401	46.758	36.174	46.603	49.279	49.995	47.908
49.627	52.208	51.216	38.757	52.569	48.09	45.457	40.198	42.534	29.396	46.749	36.17	46.593	49.279	49.987	47.897
49.622	52.209	51.214	38.749	52.568	48.09	45.456	40.197	42.524	29.392	46.749	36.168	46.583	49.27	49.985	47.882
49.616	52.197	51.209	38.737	52.558	48.077	45.448	40.193	42.515	29.385	46.742	36.158	46.577	49.259	49.978	47.862
49.601	52.185	51.205	38.723	52.549	48.067	45.431	40.189	42.503	29.381	46.735	36.147	46.564	49.255	49.978	47.852
49.592	52.184	51.201	38.715	52.546	48.057	45.431	40.188	42.499	29.371	46.733	36.138	46.559	49.252	49.974	47.848
49.589	52.18	51.192	38.708	52.53	48.048	45.423	40.18	42.478	29.353	46.726	36.122	46.551	49.24	49.972	47.824
49.571	52.163	51.187	38.692	52.52	48.032	45.425	40.175	42.464	29.346	46.723	36.111	46.543	49.236	49.967	47.812
49.558	52.15	51.176	38.687	52.516	48.022	45.411	40.17	42.455	29.337	46.719	36.101	46.539	49.229	49.964	47.793
49.551	52.143	51.17	38.683	52.51	48.015	45.411	40.17	42.446	29.335	46.715	36.095	46.527	49.229	49.957	47.789
49.536	52.135	51.162	38.671	52.501	48.001	45.407	40.163	42.437	29.335	46.714	36.089	46.519	49.223	49.957	47.774
49.527	52.128	51.156	38.666	52.491	47.999	45.411	40.162	42.428	29.33	46.715	36.075	46.513	49.219	49.954	47.766
49.521	52.123	51.152	38.658	52.485	47.997	45.403	40.159	42.422	29.327	46.709	36.067	46.505	49.218	49.948	47.756
49.502	52.12	51.148	38.644	52.476	47.993	45.395	40.156	42.407	29.315	46.702	36.058	46.495	49.215	49.944	47.737
49.487	52.109	51.138	38.633	52.467	47.983	45.381	40.153	42.391	29.307	46.692	36.05	46.487	49.206	49.937	47.722
49.487	52.111	51.139	38.628	52.467	47.982	45.383	40.15	42.387	29.299	46.692	36.041	46.485	49.208	49.929	47.715
49.465	52.093	51.126	38.618	52.464	47.972	45.384	40.147	42.374	29.291	46.683	36.028	46.48	49.201	49.92	47.702
49.454	52.084	51.115	38.613	52.456	47.962	45.384	40.145	42.369	29.281	46.676	36.017	46.473	49.195	49.914	47.693
49.439	52.078	51.102	38.605	52.449	47.946	45.371	40.141	42.354	29.272	46.672	36.001	46.463	49.186	49.909	47.683
49.429	52.07	51.093	38.596	52.437	47.93	45.359	40.135	42.348	29.267	46.668	35.99	46.458	49.186	49.903	47.669
49.42	52.063	51.09	38.584	52.432	47.923	45.351	40.131	42.334	29.256	46.661	35.984	46.452	49.188	49.897	47.661
49.413	52.047	51.083	38.572	52.419	47.906	45.332	40.125	42.324	29.248	46.66	35.981	46.447	49.184	49.897	47.65
49.4	52.038	51.07	38.561	52.415	47.897	45.332	40.121	42.306	29.237	46.653	35.971	46.444	49.175	49.892	47.637
49.382	52.019	51.06	38.546	52.397	47.878	45.311	40.113	42.298	29.227	46.643	35.958	46.433	49.169	49.884	47.627
49.373	52.007	51.06	38.534	52.385	47.864	45.312	40.11	42.287	29.217	46.64	35.943	46.427	49.163	49.877	47.62
49.356	52.002	51.052	38.532	52.373	47.861	45.293	40.109	42.278	29.211	46.637	35.93	46.419	49.162	49.876	47.612
49.355	51.991	51.047	38.524	52.362	47.852	45.279	40.105	42.27	29.206	46.635	35.925	46.417	49.166	49.871	47.602
49.345	51.98	51.04	38.511	52.353	47.847	45.261	40.099	42.262	29.197	46.634	35.917	46.415	49.156	49.868	47.59
49.325	51.97	51.031	38.507	52.346	47.841	45.252	40.095	42.258	29.191	46.627	35.905	46.408	49.154	49.866	47.568
49.31	51.963	51.027	38.501	52.338	47.835	45.239	40.093	42.247	29.189	46.625	35.901	46.402	49.149	49.863	47.559
49.31	51.962	51.024	38.497	52.331	47.836	45.246	40.09	42.245	29.188	46.622	35.9	46.402	49.149	49.863	47.557
49.296	51.953	51.019	38.48	52.322	47.829	45.232	40.082	42.227	29.182	46.614	35.893	46.397	49.143	49.86	47.547
49.278	51.947	51.014	38.474	52.316	47.821	45.224	40.079	42.214	29.179	46.609	35.876	46.393	49.141	49.856	47.537
49.27	51.942	51.006	38.475	52.31	47.81	45.216	40.073	42.21	29.178	46.602	35.877	46.389	49.137	49.851	47.53
49.258	51.929	50.999	38.463	52.31	47.807	45.207	40.071	42.195	29.174	46.596	35.87	46.384	49.127	49.844	47.526
49.245	51.925	50.99	38.461	52.298	47.799	45.208	40.07	42.188	29.166	46.595	35.854	46.382	49.12	49.839	47.503
49.237	51.917	50.988	38.456	52.296	47.8	45.204	40.067	42.185	29.165	46.592	35.849	46.381	49.117	49.836	47.498
49.232	51.916	50.988	38.455	52.294	47.804	45.198	40.064	42.185	29.162	46.592	35.842	46.377	49.116	49.833	47.495
49.217	51.916	50.98	38.448	52.286	47.801	45.199	40.061	42.179	29.15	46.585	35.833	46.37	49.109	49.825	47.483
49.202	51.9	50.98	38.441	52.277	47.784	45.189	40.057	42.159	29.138	46.577	35.82	46.364	49.102	49.817	47.465
49.195	51.9	50.978	38.436	52.261	47.767	45.186	40.054	42.147	29.132	46.568	35.806	46.357	49.093	49.808	47.453
49.187	51.884	50.966	38.431	52.254	47.755	45.17	40.051	42.139	29.121	46.561	35.799	46.346	49.096	49.8	47.436
49.186	51.878	50.966	38.429	52.248	47.751	45.171	40.048	42.133	29.109	46.558	35.793	46.341	49.093	49.798	47.423
49.18	51.864	50.957	38.418	52.238	47.737	45.156	40.041	42.125	29.106	46.556	35.788	46.334	49.083	49.795	47.423
49.172	51.856	50.954	38.41	52.234	47.723	45.144	40.034	42.111	29.101	46.553	35.78	46.328	49.073	49.79	47.414
49.155	51.84	50.943	38.4	52.219	47.712	45.128	40.029	42.102	29.088	46.553	35.772	46.316	49.062	49.783	47.405
49.141	51.825	50.93	38.386	52.208	47.699	45.13	40.023	42.082	29.078	46.546	35.753	46.31	49.052	49.78	47.386
49.127	51.818	50.921	38.377	52.199	47.686	45.126	40.02	42.071	29.072	46.538	35.745	46.305	49.045	49.774	47.381
49.119	51.81	50.919	38.368	52.196	47.679	45.124	40.015	42.063	29.07	46.529	35.734	46.3	49.042	49.767	47.378
49.109	51.8	50.914	38.359	52.186	47.666	45.111	40.012	42.06	29.065	46.525	35.731	46.289	49.039	49.761	47.369
49.103	51.792	50.911	38.356	52.179	47.666	45.104	40.009	42.049	29.059	46.521	35.725	46.285	49.03	49.757	47.355
49.087	51.783	50.909	38.348	52.168	47.662	45.098	40.004	42.046	29.052	46.515	35.705	46.279	49.024	49.75	47.346
49.074	51.775	50.899	38.341	52.159	47.656	45.082	40	42.027	29.042	46.509	35.694	46.276	49.015	49.748	47.331
49.062	51.77	50.892	38.328	52.15	47.644	45.073	39.996	42.012	29.033	46.507	35.684	46.267	49.005	49.742	47.312
49.057	51.762	50.89	38.314	52.142	47.638	45.063	39.989	42.005	29.034	46.501	35.683	46.265	48.999	49.734	47.307
49.051	51.76	50.878	38.31	52.135	47.637	45.048	39.985	41.993	29.026	46.493	35.675	46.257	48.987	49.728	47.287
49.039	51.755	50.878	38.306	52.123	47.625	45.036	39.976	41.98	29.01	46.487	35.66	46.25	48.977	49.726	47.269
49.025	51.739	50.867	38.296	52.108	47.616	45.03	39.97	41.967	29.005	46.487	35.647	46.238	48.972	49.726	47.254
49.013	51.736	50.867	38.293	52.106	47.609	45.032	39.966	41.953	28.995	46.481	35.637	46.233	48.968	49.719	47.245
49.006	51.728	50.862	38.287	52.108	47.607	45.033	39.965	41.948	28.986	46.477	35.63	46.224	48.961	49.714	47.235
49	51.717	50.854	38.278	52.101	47.598	45.034	39.964	41.933	28.983	46.471	35.627	46.215	48.965	49.71	47.224
48.989	51.702	50.84	38.264	52.084	47.587	45.02	39.957	41.918	28.976	46.464	35.617	46.206	48.955	49.703	47.213
48.978	51.688	50.832	38.261	52.077	47.578	45.006	39.952	41.906	28.966	46.461	35.608	46.194	48.949	49.697	47.212
48.97	51.675	50.822	38.251	52.067	47.56	44.999	39.948	41.891	28.962	46.458	35.604	46.185	48.949	49.69	47.204
48.956	51.67	50.81	38.249	52.051	47.552	44.988	39.945	41.885	28.957	46.453	35.594	46.179	48.946	49.683	47.19
48.946	51.665	50.808	38.243	52.033	47.545	44.981	39.94	41.866	28.954	46.446	35.59	46.174	48.936	49.676	47.172
48.942	51.653	50.805	38.234	52.023	47.536	44.962	39.938	41.861	28.945	46.44	35.583	46.163	48.933	49.67	47.16
48.928	51.642	50.797	38.225	52.013	47.525	44.962	39.934	41.848	28.929	46.432	35.569	46.155	48.933	49.668	47.142
48.921	51.634	50.788	38.216	52.002	47.515	44.946	39.928	41.833	28.925	46.426	35.564	46.144	48.927	49.665	47.137
48.913	51.62	50.786	38.211	51.992	47.511	44.943	39.927	41.823	28.925	46.42	35.562	46.143	48.93	49.665	47.138
48.904	51.613	50.778	38.201	51.987	47.505	44.938	39.923	41.821	28.917	46.421	35.552	46.141	48.92	49.662	47.118
48.89	51.6	50.766	38.198	51.982	47.499	44.925	39.921	41.807	28.913	46.421	35.541	46.129	48.917	49.656	47.106
48.876	51.601	50.758	38.198	51.982	47.495	44.931	39.917	41.796	28.909	46.42	35.536	46.128	48.916	49.656	47.092
48.868	51.589	50.75	38.183	51.969	47.483	44.92	39.911	41.786	28.9	46.415	35.519	46.12	48.909	49.651	47.078
48.861	51.585	50.743	38.184	51.97	47.479	44.906	39.912	41.783	28.897	46.415	35.518	46.119	48.907	49.65	47.061
48.851	51.581	50.743	38.183	51.971	47.475	44.907	39.911	41.78	28.893	46.413	35.513	46.113	48.906	49.649	47.057
48.85	51.569	50.744	38.181	51.96	47.474	44.908	39.91	41.776	28.884	46.404	35.514	46.11	48.909	49.642	47.057
48.837	51.563	50.733	38.178	51.95	47.468	44.908	39.909	41.761	28.879	46.396	35.509	46.109	48.906	49.638	47.051
48.832	51.552	50.723	38.173	51.934	47.46	44.905	39.906	41.754	28.876	46.39	35.506	46.102	48.905	49.631	47.044
48.829	51.539	50.718	38.164	51.927	47.447	44.888	39.904	41.742	28.871	46.385	35.499	46.091	48.901	49.624	47.027
48.827	51.533	50.713	38.161	51.92	47.446	44.889	39.902	41.73	28.868	46.38	35.493	46.086	48.9	49.623	47.018
48.817	51.528	50.701	38.153	51.923	47.442	44.889	39.9	41.725	28.859	46.379	35.487	46.081	48.891	49.623	46.997
48.812	51.523	50.69	38.145	51.914	47.437	44.877	39.897	41.721	28.86	46.376	35.486	46.076	48.894	49.623	46.994
48.811	51.516	50.689	38.137	51.91	47.426	44.869	39.896	41.722	28.859	46.373	35.479	46.066	48.895	49.623	46.995
48.802	51.508	50.684	38.137	51.908	47.421	44.874	39.894	41.714	28.851	46.364	35.468	46.059	48.887	49.618	46.982
48.796	51.497	50.685	38.133	51.902	47.42	44.874	39.894	41.709	28.849	46.36	35.46	46.056	48.882	49.613	46.976
48.78	51.489	50.685	38.13	51.892	47.406	44.868	39.892	41.703	28.847	46.359	35.454	46.05	48.883	49.613	46.962
48.767	51.478	50.675	38.123	51.883	47.401	44.868	39.887	41.689	28.842	46.356	35.437	46.047	48.874	49.608	46.95
48.757	51.466	50.662	38.117	51.878	47.39	44.854	39.881	41.671	28.833	46.347	35.428	46.036	48.869	49.601	46.936
48.745	51.46	50.652	38.113	51.871	47.388	44.842	39.878	41.664	28.829	46.343	35.421	46.026	48.858	49.594	46.924
48.741	51.445	50.641	38.103	51.865	47.373	44.839	39.874	41.651	28.825	46.339	35.411	46.016	48.855	49.587	46.917
48.731	51.43	50.639	38.095	51.856	47.362	44.819	39.871	41.638	28.812	46.339	35.396	46.007	48.852	49.583	46.897
48.723	51.423	50.634	38.087	51.845	47.351	44.82	39.867	41.625	28.802	46.337	35.391	45.999	48.843	49.578	46.887
48.71	51.416	50.622	38.079	51.842	47.344	44.821	39.863	41.62	28.792	46.338	35.388	45.994	48.835	49.578	46.876
48.693	51.407	50.614	38.071	51.829	47.342	44.805	39.858	41.606	28.785	46.334	35.372	45.991	48.833	49.575	46.862
48.692	51.404	50.615	38.063	51.817	47.339	44.791	39.857	41.595	28.786	46.332	35.369	45.985	48.835	49.568	46.856
48.678	51.392	50.607	38.057	51.802	47.332	44.78	39.854	41.58	28.77	46.325	35.355	45.974	48.827	49.563	46.839
48.67	51.382	50.601	38.05	51.797	47.326	44.76	39.85	41.569	28.77	46.32	35.353	45.968	48.825	49.556	46.825
48.66	51.372	50.601	38.042	51.788	47.326	44.759	39.844	41.567	28.765	46.317	35.346	45.962	48.823	49.55	46.818
48.648	51.36	50.594	38.034	51.783	47.318	44.741	39.838	41.549	28.756	46.306	35.336	45.953	48.811	49.55	46.807
48.631	51.35	50.586	38.025	51.771	47.31	44.734	39.834	41.536	28.75	46.297	35.321	45.946	48.805	49.549	46.802
48.62	51.343	50.574	38.019	51.758	47.294	44.724	39.829	41.522	28.745	46.289	35.313	45.937	48.797	49.547	46.783
48.618	51.343	50.573	38.02	51.757	47.292	44.716	39.83	41.523	28.747	46.287	35.314	45.937	48.8	49.547	46.784
48.614	51.334	50.575	38.019	51.758	47.293	44.706	39.83	41.52	28.748	46.278	35.312	45.93	48.797	49.543	46.779
48.606	51.318	50.575	38.014	51.758	47.279	44.706	39.822	41.507	28.744	46.275	35.304	45.923	48.797	49.54	46.771
48.593	51.303	50.563	38.01	51.747	47.272	44.706	39.82	41.499	28.734	46.269	35.287	45.919	48.798	49.536	46.761
48.58	51.289	50.551	38.009	51.736	47.268	44.691	39.818	41.491	28.729	46.267	35.274	45.911	48.792	49.536	46.749
48.577	51.28	50.545	38.001	51.736	47.266	44.675	39.814	41.49	28.73	46.265	35.266	45.903	48.788	49.532	46.749
48.571	51.263	50.541	37.997	51.733	47.258	44.67	39.809	41.485	28.729	46.254	35.264	45.898	48.784	49.532	46.732
48.562	51.255	50.534	37.992	51.729	47.25	44.664	39.806	41.475	28.721	46.247	35.256	45.887	48.78	49.527	46.716
48.561	51.252	50.533	37.983	51.725	47.246	44.664	39.802	41.469	28.719	46.245	35.249	45.886	48.78	49.527	46.713
48.545	51.25	50.53	37.98	51.719	47.241	44.664	39.799	41.457	28.715	46.237	35.243	45.876	48.775	49.522	46.712
48.532	51.246	50.523	37.972	51.715	47.232	44.655	39.795	41.449	28.707	46.232	35.24	45.873	48.77	49.517	46.695
48.519	51.238	50.513	37.954	51.7	47.226	44.643	39.788	41.434	28.699	46.225	35.226	45.861	48.763	49.51	46.673
48.508	51.231	50.501	37.947	51.69	47.22	44.64	39.784	41.426	28.693	46.215	35.215	45.856	48.76	49.509	46.664
48.494	51.228	50.497	37.94	51.686	47.213	44.633	39.78	41.419	28.691	46.207	35.209	45.85	48.762	49.505	46.657
48.478	51.214	50.484	37.932	51.672	47.2	44.628	39.774	41.411	28.688	46.201	35.199	45.841	48.761	49.505	46.652
48.472	51.203	50.48	37.923	51.664	47.193	44.614	39.768	41.407	28.677	46.196	35.184	45.839	48.753	49.499	46.637
48.463	51.193	50.469	37.917	51.651	47.189	44.597	39.766	41.392	28.673	46.196	35.177	45.833	48.752	49.498	46.619
48.451	51.189	50.462	37.908	51.647	47.182	44.585	39.761	41.391	28.669	46.188	35.165	45.824	48.754	49.498	46.614
48.442	51.178	50.449	37.902	51.645	47.18	44.578	39.756	41.377	28.663	46.185	35.154	45.818	48.751	49.493	46.597
48.434	51.17	50.442	37.893	51.64	47.176	44.577	39.75	41.36	28.652	46.18	35.144	45.817	48.744	49.489	46.58
48.425	51.165	50.438	37.88	51.63	47.161	44.577	39.744	41.351	28.648	46.178	35.134	45.808	48.742	49.482	46.571
48.417	51.161	50.438	37.877	51.626	47.159	44.573	39.742	41.349	28.643	46.172	35.128	45.8	48.743	49.48	46.572
48.409	51.154	50.432	37.868	51.62	47.149	44.559	39.739	41.338	28.636	46.167	35.124	45.797	48.738	49.475	46.561
48.39	51.14	50.421	37.853	51.606	47.13	44.544	39.735	41.336	28.626	46.168	35.111	45.789	48.729	49.475	46.55
48.377	51.129	50.414	37.851	51.594	47.117	44.544	39.733	41.336	28.621	46.159	35.109	45.785	48.727	49.472	46.536
48.359	51.129	50.414	37.842	51.583	47.105	44.534	39.73	41.335	28.617	46.151	35.1	45.781	48.72	49.466	46.527
48.35	51.122	50.404	37.837	51.575	47.094	44.535	39.728	41.329	28.606	46.151	35.086	45.778	48.715	49.457	46.512
48.345	51.113	50.397	37.833	51.564	47.089	44.524	39.721	41.319	28.594	46.145	35.077	45.768	48.713	49.452	46.501
48.335	51.114	50.385	37.827	51.558	47.084	44.526	39.719	41.309	28.585	46.14	35.062	45.761	48.701	49.45	46.485
48.326	51.099	50.381	37.816	51.546	47.073	44.513	39.715	41.298	28.567	46.133	35.051	45.756	48.697	49.444	46.474
48.309	51.094	50.37	37.812	51.535	47.06	44.514	39.71	41.294	28.56	46.126	35.043	45.749	48.686	49.435	46.468
48.3	51.084	50.363	37.8	51.525	47.051	44.504	39.707	41.288	28.554	46.121	35.037	45.738	48.684	49.435	46.459
48.294	51.079	50.359	37.794	51.51	47.042	44.504	39.701	41.276	28.549	46.116	35.031	45.731	48.678	49.432	46.448
48.291	51.074	50.353	37.786	51.51	47.037	44.5	39.698	41.267	28.533	46.116	35.029	45.725	48.669	49.426	46.431
48.283	51.071	50.35	37.78	51.509	47.037	44.499	39.695	41.261	28.529	46.111	35.018	45.721	48.662	49.424	46.422
48.279	51.065	50.338	37.778	51.502	47.024	44.483	39.689	41.254	28.527	46.108	35.006	45.715	48.651	49.422	46.411
48.27	51.059	50.33	37.774	51.501	47.026	44.478	39.688	41.252	28.524	46.104	35.001	45.713	48.652	49.423	46.409
48.264	51.056	50.324	37.769	51.501	47.024	44.476	39.684	41.248	28.519	46.097	34.997	45.709	48.654	49.422	46.406
48.264	51.048	50.316	37.765	51.498	47.022	44.47	39.681	41.243	28.516	46.09	34.995	45.703	48.655	49.418	46.396
48.264	51.038	50.308	37.756	51.486	47.019	44.454	39.676	41.229	28.511	46.087	34.985	45.7	48.647	49.415	46.381
48.254	51.027	50.307	37.749	51.47	47.006	44.442	39.67	41.228	28.51	46.083	34.984	45.696	48.643	49.412	46.381
48.243	51.02	50.301	37.746	51.468	47.002	44.44	39.667	41.217	28.508	46.072	34.979	45.694	48.639	49.408	46.374
48.241	51.016	50.302	37.745	51.464	47.004	44.434	39.666	41.212	28.501	46.069	34.968	45.692	48.638	49.404	46.361
48.238	51.011	50.298	37.747	51.466	47.008	44.427	39.664	41.208	28.497	46.067	34.962	45.689	48.632	49.401	46.353
48.234	51.004	50.295	37.744	51.466	47.008	44.428	39.664	41.209	28.497	46.067	34.955	45.688	48.634	49.401	46.352
48.235	50.998	50.292	37.742	51.469	47.001	44.429	39.66	41.212	28.498	46.068	34.955	45.679	48.64	49.401	46.352
48.236	51.001	50.294	37.744	51.471	47.005	44.433	39.661	41.214	28.5	46.069	34.956	45.677	48.643	49.401	46.354
48.232	51.004	50.289	37.745	51.472	47.007	44.439	39.661	41.219	28.503	46.068	34.956	45.677	48.651	49.398	46.356
48.227	51.006	50.29	37.748	51.476	47.01	44.433	39.662	41.221	28.503	46.069	34.956	45.676	48.645	49.397	46.354
48.228	51.013	50.285	37.75	51.48	47.013	44.436	39.663	41.222	28.504	46.07	34.956	45.676	48.647	49.398	46.347
48.229	51.006	50.286	37.75	51.477	47.005	44.415	39.661	41.219	28.503	46.067	34.958	45.677	48.649	49.398	46.336
48.229	51	50.279	37.751	51.461	46.999	44.415	39.662	41.218	28.5	46.061	34.958	45.674	48.649	49.396	46.326
48.229	50.984	50.279	37.752	51.46	46.996	44.416	39.662	41.211	28.494	46.059	34.954	45.67	48.647	49.396	46.319
48.218	50.981	50.272	37.751	51.457	46.993	44.416	39.66	41.209	28.495	46.055	34.952	45.668	48.643	49.396	46.318
48.215	50.982	50.264	37.75	51.451	46.983	44.417	39.656	41.201	28.489	46.054	34.944	45.662	48.639	49.395	46.31
48.202	50.973	50.262	37.749	51.449	46.977	44.411	39.653	41.187	28.481	46.051	34.938	45.659	48.633	49.393	46.292
48.196	50.971	50.257	37.746	51.444	46.975	44.395	39.65	41.184	28.482	46.052	34.935	45.657	48.63	49.392	46.287
48.183	50.96	50.248	37.737	51.44	46.969	44.385	39.648	41.175	28.483	46.044	34.925	45.653	48.622	49.384	46.283
48.178	50.952	50.241	37.729	51.436	46.965	44.388	39.643	41.166	28.472	46.039	34.918	45.649	48.618	49.381	46.268
48.167	50.944	50.233	37.724	51.426	46.951	44.377	39.642	41.157	28.467	46.034	34.903	45.642	48.614	49.378	46.259
48.169	50.933	50.235	37.72	51.42	46.936	44.373	39.639	41.143	28.462	46.028	34.894	45.636	48.607	49.374	46.256
48.163	50.922	50.23	37.718	51.408	46.931	44.371	39.633	41.136	28.457	46.019	34.888	45.628	48.597	49.367	46.243
48.156	50.921	50.222	37.718	51.408	46.926	44.362	39.631	41.125	28.451	46.015	34.875	45.625	48.594	49.362	46.235
48.153	50.915	50.22	37.712	51.4	46.922	44.356	39.628	41.114	28.447	46.01	34.871	45.62	48.591	49.357	46.215
48.15	50.906	50.211	37.702	51.389	46.919	44.346	39.622	41.11	28.445	46.002	34.866	45.608	48.589	49.349	46.206
48.138	50.895	50.2	37.69	51.384	46.909	44.342	39.617	41.101	28.435	45.996	34.854	45.598	48.59	49.343	46.19
48.132	50.889	50.196	37.684	51.386	46.913	44.35	39.616	41.097	28.433	45.997	34.854	45.59	48.583	49.335	46.185
48.126	50.888	50.19	37.683	51.38	46.914	44.352	39.614	41.088	28.429	45.995	34.841	45.589	48.578	49.333	46.169
48.12	50.881	50.181	37.673	51.368	46.912	44.348	39.61	41.069	28.427	45.988	34.836	45.581	48.568	49.331	46.156
48.109	50.879	50.172	37.667	51.359	46.901	44.334	39.609	41.064	28.421	45.979	34.83	45.579	48.565	49.326	46.146
48.11	50.871	50.171	37.665	51.358	46.889	44.339	39.607	41.065	28.419	45.978	34.826	45.576	48.566	49.326	46.139
48.094	50.864	50.165	37.66	51.349	46.887	44.333	39.603	41.054	28.412	45.968	34.816	45.57	48.557	49.32	46.121
48.091	50.859	50.165	37.659	51.349	46.891	44.336	39.603	41.053	28.414	45.968	34.812	45.57	48.56	49.321	46.124
48.093	50.864	50.166	37.66	51.353	46.896	44.344	39.604	41.054	28.414	45.968	34.812	45.57	48.554	49.32	46.124
48.096	50.869	50.168	37.662	51.362	46.907	44.356	39.604	41.058	28.417	45.969	34.815	45.571	48.559	49.319	46.125
48.098	50.873	50.169	37.664	51.37	46.911	44.362	39.605	41.062	28.414	45.97	34.81	45.569	48.564	49.318	46.125
48.099	50.876	50.17	37.666	51.374	46.916	44.368	39.606	41.064	28.415	45.971	34.811	45.569	48.57	49.319	46.126
48.1	50.88	50.171	37.668	51.376	46.921	44.374	39.607	41.068	28.417	45.972	34.812	45.57	48.578	49.319	46.129
48.101	50.883	50.173	37.67	51.377	46.926	44.38	39.608	41.072	28.418	45.974	34.813	45.57	48.586	49.32	46.132
48.104	50.889	50.175	37.672	51.379	46.931	44.387	39.608	41.076	28.419	45.976	34.815	45.571	48.592	49.32	46.134
48.107	50.894	50.177	37.675	51.381	46.935	44.394	39.609	41.079	28.419	45.977	34.816	45.572	48.593	49.321	46.135
48.108	50.9	50.18	37.677	51.385	46.938	44.4	39.61	41.082	28.42	45.978	34.817	45.571	48.594	49.321	46.136
48.106	50.899	50.171	37.677	51.386	46.935	44.401	39.61	41.083	28.415	45.977	34.816	45.571	48.595	49.32	46.127
48.101	50.894	50.167	37.679	51.388	46.934	44.402	39.61	41.083	28.411	45.972	34.813	45.565	48.592	49.319	46.125
48.098	50.884	50.167	37.681	51.37	46.928	44.402	39.608	41.082	28.407	45.966	34.813	45.559	48.59	49.313	46.118
48.091	50.875	50.167	37.681	51.37	46.924	44.402	39.608	41.059	28.405	45.965	34.799	45.557	48.584	49.309	46.103
48.089	50.872	50.164	37.681	51.366	46.917	44.398	39.604	41.058	28.406	45.965	34.796	45.551	48.58	49.305	46.097
48.084	50.864	50.156	37.677	51.358	46.914	44.398	39.602	41.053	28.403	45.96	34.792	45.547	48.58	49.302	46.092
48.081	50.863	50.153	37.668	51.344	46.905	44.398	39.599	41.05	28.402	45.957	34.79	45.54	48.575	49.297	46.082
48.066	50.854	50.142	37.667	51.338	46.901	44.4	39.596	41.035	28.394	45.955	34.781	45.535	48.574	49.291	46.071
48.05	50.84	50.131	37.66	51.333	46.887	44.388	39.593	41.023	28.381	45.949	34.773	45.528	48.57	49.287	46.058
48.042	50.827	50.123	37.656	51.324	46.881	44.389	39.589	41.015	28.375	45.944	34.761	45.519	48.568	49.279	46.05
48.038	50.819	50.115	37.653	51.319	46.875	44.394	39.587	41.007	28.371	45.94	34.758	45.515	48.562	49.274	46.039
48.033	50.819	50.111	37.651	51.327	46.88	44.391	39.582	41.006	28.362	45.938	34.755	45.513	48.562	49.271	46.04
48.02	50.821	50.103	37.644	51.326	46.874	44.374	39.58	41.003	28.361	45.937	34.75	45.509	48.561	49.27	46.038
48.008	50.811	50.092	37.633	51.32	46.864	44.361	39.574	40.991	28.349	45.931	34.739	45.503	48.557	49.265	46.027
48.002	50.802	50.079	37.626	51.305	46.858	44.358	39.57	40.977	28.342	45.927	34.729	45.5	48.551	49.26	46.022
47.986	50.789	50.071	37.62	51.294	46.853	44.349	39.566	40.967	28.335	45.921	34.72	45.495	48.543	49.255	46.01
47.977	50.785	50.068	37.612	51.289	46.839	44.351	39.56	40.967	28.334	45.921	34.719	45.489	48.545	49.252	46.005
47.97	50.783	50.063	37.61	51.287	46.836	44.341	39.559	40.959	28.327	45.917	34.711	45.482	48.541	49.246	45.99
47.962	50.779	50.052	37.603	51.285	46.833	44.335	39.554	40.958	28.323	45.915	34.709	45.481	48.543	49.242	45.992
47.96	50.773	50.049	37.597	51.28	46.827	44.319	39.552	40.948	28.314	45.912	34.704	45.477	48.543	49.234	45.989
47.943	50.76	50.042	37.585	51.271	46.821	44.303	39.549	40.937	28.311	45.902	34.695	45.472	48.543	49.23	45.988
47.936	50.749	50.034	37.574	51.264	46.818	44.296	39.548	40.931	28.311	45.9	34.694	45.468	48.536	49.226	45.983
47.929	50.739	50.032	37.568	51.26	46.815	44.289	39.545	40.918	28.307	45.898	34.681	45.465	48.531	49.219	45.964
47.909	50.729	50.024	37.563	51.249	46.805	44.291	39.54	40.909	28.3	45.898	34.671	45.463	48.52	49.217	45.963
47.904	50.723	50.02	37.559	51.251	46.796	44.285	39.537	40.894	28.297	45.897	34.664	45.454	48.52	49.21	45.944
47.891	50.716	50.017	37.552	51.244	46.793	44.286	39.533	40.883	28.291	45.892	34.66	45.452	48.521	49.201	45.936
47.877	50.714	50.013	37.55	51.238	46.788	44.282	39.529	40.867	28.28	45.889	34.655	45.445	48.51	49.196	45.923
47.872	50.714	50.01	37.538	51.233	46.786	44.284	39.525	40.859	28.27	45.886	34.648	45.44	48.509	49.194	45.911
47.869	50.706	50.008	37.534	51.233	46.776	44.272	39.521	40.851	28.262	45.883	34.636	45.435	48.506	49.19	45.899
47.859	50.7	50.003	37.53	51.225	46.77	44.268	39.522	40.843	28.258	45.874	34.633	45.429	48.508	49.187	45.884
47.842	50.696	50	37.526	51.209	46.763	44.27	39.52	40.835	28.253	45.868	34.621	45.423	48.509	49.182	45.86
47.834	50.684	49.993	37.519	51.2	46.751	44.272	39.516	40.818	28.248	45.862	34.613	45.417	48.506	49.177	45.838
47.824	50.675	49.984	37.513	51.192	46.742	44.265	39.51	40.809	28.243	45.858	34.606	45.411	48.51	49.177	45.83
47.817	50.663	49.978	37.501	51.192	46.742	44.265	39.506	40.801	28.237	45.852	34.592	45.404	48.503	49.17	45.819
47.8	50.663	49.972	37.494	51.188	46.729	44.266	39.498	40.788	28.221	45.847	34.58	45.395	48.493	49.168	45.805
47.786	50.653	49.964	37.483	51.178	46.723	44.266	39.495	40.776	28.208	45.847	34.573	45.383	48.487	49.166	45.791
47.78	50.641	49.953	37.479	51.169	46.718	44.267	39.488	40.77	28.208	45.838	34.569	45.377	48.483	49.159	45.787
47.773	50.628	49.949	37.472	51.16	46.712	44.259	39.486	40.756	28.206	45.833	34.564	45.374	48.476	49.155	45.776
47.771	50.625	49.942	37.467	51.152	46.707	44.253	39.484	40.749	28.198	45.83	34.557	45.37	48.474	49.149	45.775
47.757	50.618	49.933	37.463	51.142	46.7	44.238	39.48	40.745	28.191	45.827	34.544	45.364	48.463	49.147	45.753
47.752	50.606	49.926	37.449	51.127	46.687	44.24	39.475	40.736	28.19	45.82	34.538	45.356	48.463	49.141	45.745
47.75	50.604	49.923	37.443	51.12	46.682	44.237	39.469	40.732	28.185	45.819	34.524	45.353	48.459	49.138	45.735
47.743	50.592	49.91	37.435	51.111	46.672	44.227	39.464	40.716	28.173	45.811	34.519	45.344	48.455	49.132	45.735
47.738	50.584	49.902	37.431	51.106	46.666	44.226	39.461	40.711	28.172	45.804	34.511	45.339	48.458	49.13	45.725
47.722	50.567	49.892	37.421	51.098	46.66	44.218	39.454	40.703	28.167	45.804	34.508	45.339	48.451	49.13	45.709
47.709	50.561	49.885	37.409	51.088	46.649	44.218	39.45	40.687	28.163	45.797	34.499	45.327	48.448	49.122	45.7
47.695	50.549	49.876	37.4	51.081	46.638	44.199	39.445	40.675	28.158	45.789	34.49	45.318	48.443	49.115	45.693
47.687	50.539	49.868	37.396	51.076	46.631	44.182	39.444	40.676	28.152	45.784	34.485	45.315	48.436	49.111	45.677
47.674	50.531	49.863	37.392	51.07	46.628	44.181	39.443	40.667	28.142	45.775	34.483	45.312	48.433	49.107	45.665
47.665	50.517	49.856	37.381	51.057	46.615	44.171	39.435	40.65	28.137	45.767	34.473	45.303	48.424	49.1	45.651
47.654	50.515	49.85	37.376	51.051	46.613	44.158	39.431	40.638	28.13	45.765	34.462	45.297	48.418	49.097	45.637
47.658	50.515	49.851	37.369	51.044	46.601	44.158	39.43	40.632	28.121	45.761	34.457	45.288	48.412	49.092	45.625
47.66	50.519	49.85	37.368	51.045	46.595	44.164	39.429	40.634	28.122	45.76	34.458	45.286	48.414	49.09	45.626
47.661	50.522	49.851	37.371	51.046	46.596	44.178	39.429	40.637	28.123	45.76	34.459	45.286	48.417	49.09	45.628
47.659	50.526	49.85	37.374	51.045	46.598	44.18	39.43	40.638	28.125	45.762	34.461	45.287	48.412	49.09	45.63
47.657	50.529	49.846	37.376	51.046	46.601	44.186	39.43	40.641	28.126	45.761	34.462	45.286	48.407	49.089	45.629
47.661	50.529	49.841	37.38	51.047	46.604	44.195	39.431	40.64	28.125	45.762	34.465	45.286	48.402	49.089	45.627
47.667	50.533	49.845	37.384	51.055	46.61	44.205	39.435	40.644	28.128	45.764	34.47	45.286	48.408	49.092	45.624
47.672	50.535	49.849	37.388	51.06	46.616	44.211	39.438	40.647	28.13	45.766	34.474	45.287	48.411	49.094	45.625
47.677	50.54	49.856	37.392	51.065	46.619	44.218	39.44	40.65	28.132	45.769	34.477	45.288	48.41	49.096	45.626
47.683	50.547	49.869	37.396	51.072	46.628	44.227	39.445	40.653	28.135	45.772	34.479	45.29	48.418	49.1	45.627
47.692	50.551	49.88	37.399	51.071	46.634	44.23	39.449	40.656	28.137	45.775	34.483	45.293	48.422	49.103	45.625
47.707	50.556	49.898	37.402	51.081	46.643	44.234	39.454	40.66	28.137	45.777	34.486	45.294	48.426	49.109	45.626
47.722	50.56	49.916	37.404	51.088	46.652	44.223	39.46	40.663	28.138	45.78	34.489	45.295	48.431	49.114	45.628
47.729	50.554	49.93	37.406	51.09	46.655	44.225	39.464	40.664	28.136	45.78	34.49	45.296	48.428	49.119	45.622
47.739	50.556	49.949	37.409	51.096	46.661	44.219	39.469	40.663	28.132	45.78	34.493	45.298	48.425	49.125	45.616
47.75	50.561	49.97	37.411	51.106	46.669	44.223	39.474	40.666	28.136	45.783	34.496	45.3	48.43	49.132	45.618
47.755	50.567	49.975	37.414	51.114	46.674	44.229	39.477	40.67	28.14	45.785	34.499	45.302	48.434	49.134	45.619
47.762	50.573	49.979	37.418	51.121	46.678	44.234	39.478	40.675	28.142	45.787	34.502	45.303	48.439	49.136	45.621
47.767	50.577	49.984	37.421	51.127	46.683	44.239	39.48	40.679	28.144	45.79	34.505	45.305	48.442	49.137	45.621
47.772	50.582	49.987	37.423	51.131	46.687	44.251	39.481	40.682	28.145	45.792	34.508	45.306	48.443	49.138	45.622
47.779	50.587	49.993	37.425	51.137	46.694	44.26	39.483	40.686	28.148	45.796	34.511	45.308	48.445	49.14	45.624
47.786	50.592	50	37.427	51.146	46.698	44.268	39.485	40.691	28.15	45.799	34.514	45.309	48.45	49.14	45.626
47.795	50.596	50.004	37.43	51.151	46.702	44.279	39.487	40.694	28.151	45.801	34.516	45.31	48.455	49.142	45.628
47.803	50.601	50.005	37.433	51.157	46.706	44.288	39.489	40.698	28.152	45.803	34.519	45.311	48.457	49.143	45.63
47.809	50.606	50.007	37.436	51.16	46.709	44.288	39.49	40.702	28.149	45.806	34.521	45.311	48.459	49.144	45.632
47.814	50.61	50.01	37.439	51.167	46.713	44.303	39.492	40.706	28.15	45.808	34.525	45.312	48.463	49.146	45.633
47.817	50.614	50.013	37.441	51.171	46.719	44.311	39.493	40.711	28.153	45.81	34.529	45.314	48.467	49.147	45.635
47.821	50.619	50.017	37.443	51.169	46.723	44.316	39.491	40.715	28.155	45.812	34.533	45.315	48.472	49.145	45.637
47.825	50.624	50.023	37.446	51.175	46.725	44.321	39.491	40.722	28.158	45.814	34.537	45.317	48.481	49.147	45.639
47.828	50.628	50.027	37.448	51.18	46.728	44.331	39.491	40.729	28.16	45.815	34.539	45.319	48.488	49.147	45.648
47.83	50.633	50.032	37.451	51.181	46.731	44.337	39.492	40.737	28.162	45.816	34.542	45.321	48.499	49.148	45.656
47.838	50.639	50.044	37.452	51.188	46.738	44.343	39.494	40.746	28.166	45.82	34.546	45.323	48.517	49.149	45.664
47.846	50.639	50.056	37.454	51.198	46.745	44.345	39.496	40.751	28.167	45.824	34.551	45.323	48.531	49.151	45.668
47.854	50.636	50.072	37.455	51.206	46.753	44.338	39.499	40.757	28.166	45.824	34.554	45.323	48.541	49.153	45.67
47.861	50.631	50.081	37.456	51.209	46.755	44.335	39.501	40.761	28.158	45.826	34.555	45.323	48.551	49.153	45.668
47.868	50.631	50.09	37.459	51.214	46.758	44.332	39.503	40.769	28.16	45.828	34.56	45.323	48.566	49.153	45.674
47.876	50.638	50.102	37.462	51.222	46.766	44.333	39.504	40.775	28.161	45.832	34.564	45.324	48.573	49.154	45.679
47.887	50.637	50.115	37.465	51.232	46.776	44.325	39.508	40.776	28.16	45.834	34.567	45.326	48.583	49.157	45.678
47.895	50.634	50.126	37.465	51.241	46.776	44.326	39.509	40.782	28.16	45.836	34.572	45.327	48.595	49.157	45.684
47.908	50.635	50.135	37.469	51.248	46.784	44.323	39.513	40.787	28.158	45.839	34.574	45.329	48.598	49.158	45.686
47.922	50.644	50.152	37.472	51.26	46.795	44.326	39.516	40.795	28.161	45.841	34.578	45.331	48.613	49.161	45.693
47.93	50.647	50.165	37.475	51.266	46.799	44.327	39.518	40.802	28.164	45.842	34.582	45.332	48.625	49.162	45.697
47.942	50.653	50.181	37.477	51.279	46.808	44.331	39.522	40.807	28.166	45.845	34.585	45.334	48.642	49.165	45.701
47.949	50.658	50.19	37.48	51.288	46.814	44.339	39.524	40.815	28.17	45.847	34.589	45.336	48.654	49.167	45.709
47.954	50.66	50.199	37.483	51.296	46.819	44.335	39.526	40.824	28.173	45.847	34.592	45.339	48.669	49.168	45.715
47.961	50.664	50.212	37.485	51.309	46.825	44.342	39.53	40.833	28.174	45.849	34.596	45.342	48.684	49.172	45.721
47.965	50.665	50.222	37.487	51.314	46.83	44.34	39.531	40.839	28.175	45.847	34.599	45.343	48.7	49.173	45.73
47.973	50.666	50.234	37.49	51.323	46.838	44.337	39.533	40.848	28.176	45.847	34.604	45.346	48.714	49.176	45.734
47.98	50.665	50.245	37.492	51.331	46.845	44.34	39.535	40.854	28.178	45.849	34.607	45.348	48.724	49.177	45.738
47.989	50.665	50.251	37.493	51.335	46.847	44.346	39.537	40.859	28.18	45.85	34.611	45.35	48.726	49.177	45.741
47.996	50.666	50.259	37.497	51.343	46.853	44.34	39.539	40.869	28.183	45.852	34.616	45.354	48.737	49.18	45.752
48.008	50.673	50.275	37.5	51.357	46.866	44.349	39.544	40.878	28.186	45.856	34.62	45.357	48.756	49.185	45.757
48.022	50.679	50.29	37.503	51.368	46.872	44.358	39.547	40.885	28.188	45.859	34.624	45.359	48.771	49.189	45.764
48.036	50.682	50.309	37.507	51.382	46.884	44.361	39.55	40.892	28.191	45.863	34.628	45.362	48.79	49.192	45.769
48.05	50.687	50.32	37.509	51.392	46.889	44.365	39.553	40.896	28.192	45.866	34.631	45.364	48.797	49.194	45.772
48.066	50.694	50.332	37.511	51.403	46.897	44.372	39.556	40.899	28.193	45.869	34.634	45.365	48.807	49.196	45.775
48.075	50.697	50.345	37.513	51.415	46.904	44.378	39.559	40.908	28.196	45.874	34.637	45.368	48.824	49.197	45.783
48.087	50.702	50.36	37.516	51.428	46.915	44.387	39.562	40.912	28.198	45.877	34.64	45.37	48.834	49.2	45.787
48.098	50.711	50.375	37.519	51.445	46.926	44.402	39.566	40.916	28.201	45.881	34.646	45.373	48.842	49.204	45.791
48.108	50.718	50.386	37.523	51.458	46.937	44.412	39.57	40.92	28.204	45.885	34.652	45.375	48.85	49.207	45.793
48.117	50.725	50.395	37.526	51.47	46.943	44.428	39.573	40.923	28.207	45.89	34.657	45.377	48.857	49.209	45.795
48.125	50.729	50.399	37.529	51.477	46.948	44.438	39.576	40.928	28.208	45.894	34.661	45.378	48.862	49.211	45.796
48.13	50.736	50.404	37.532	51.485	46.952	44.448	39.577	40.932	28.211	45.897	34.666	45.379	48.865	49.213	45.799
48.135	50.74	50.407	37.535	51.492	46.956	44.459	39.579	40.933	28.214	45.9	34.67	45.38	48.867	49.213	45.798
48.144	50.745	50.412	37.538	51.5	46.96	44.469	39.58	40.937	28.217	45.903	34.673	45.382	48.872	49.215	45.8
48.153	50.752	50.42	37.541	51.51	46.964	44.477	39.582	40.941	28.22	45.905	34.678	45.383	48.875	49.217	45.803
48.16	50.758	50.425	37.544	51.517	46.969	44.485	39.584	40.945	28.223	45.908	34.681	45.385	48.873	49.219	45.805
48.167	50.763	50.428	37.547	51.524	46.973	44.499	39.586	40.947	28.226	45.911	34.685	45.385	48.876	49.219	45.806
48.176	50.768	50.431	37.55	51.529	46.978	44.511	39.588	40.951	28.228	45.915	34.689	45.387	48.878	49.22	45.802
48.185	50.777	50.437	37.553	51.537	46.984	44.526	39.59	40.955	28.231	45.918	34.693	45.388	48.883	49.221	45.805
48.193	50.784	50.442	37.556	51.547	46.991	44.538	39.592	40.959	28.233	45.922	34.697	45.39	48.889	49.223	45.808
48.2	50.789	50.445	37.559	51.555	46.998	44.548	39.594	40.963	28.235	45.925	34.702	45.391	48.892	49.224	45.811
48.206	50.794	50.448	37.561	51.56	47.003	44.555	39.595	40.967	28.237	45.928	34.705	45.392	48.897	49.225	45.813
48.214	50.801	50.451	37.564	51.567	47.01	44.563	39.596	40.971	28.238	45.93	34.708	45.394	48.903	49.226	45.815
48.219	50.807	50.455	37.568	51.577	47.016	44.564	39.598	40.974	28.24	45.932	34.712	45.395	48.906	49.227	45.818
48.224	50.813	50.458	37.571	51.585	47.021	44.576	39.6	40.978	28.243	45.935	34.716	45.397	48.91	49.229	45.821
48.229	50.82	50.461	37.574	51.592	47.025	44.585	39.601	40.982	28.245	45.938	34.72	45.398	48.914	49.231	45.822
48.233	50.828	50.466	37.577	51.599	47.03	44.593	39.603	40.986	28.248	45.942	34.724	45.4	48.917	49.233	45.825
48.24	50.833	50.469	37.578	51.604	47.033	44.598	39.604	40.989	28.251	45.943	34.728	45.4	48.92	49.235	45.826
48.245	50.84	50.475	37.581	51.614	47.039	44.613	39.606	40.994	28.254	45.948	34.731	45.401	48.923	49.236	45.829
48.249	50.85	50.478	37.584	51.619	47.046	44.62	39.608	40.999	28.256	45.95	34.734	45.403	48.927	49.238	45.833
48.252	50.858	50.481	37.587	51.625	47.053	44.627	39.609	41.003	28.259	45.953	34.738	45.405	48.932	49.241	45.837
48.255	50.866	50.484	37.59	51.631	47.063	44.633	39.61	41.008	28.261	45.955	34.741	45.406	48.937	49.243	45.84
48.259	50.874	50.488	37.594	51.639	47.071	44.644	39.612	41.009	28.264	45.956	34.744	45.408	48.94	49.243	45.839
48.267	50.88	50.494	37.598	51.643	47.079	44.654	39.616	41.013	28.266	45.959	34.748	45.409	48.945	49.245	45.841
48.277	50.887	50.508	37.602	51.655	47.086	44.665	39.619	41.018	28.268	45.964	34.752	45.411	48.956	49.25	45.843
48.283	50.896	50.51	37.605	51.661	47.091	44.674	39.62	41.021	28.27	45.967	34.755	45.413	48.96	49.251	45.845
48.288	50.9	50.514	37.609	51.666	47.096	44.676	39.621	41.024	28.273	45.969	34.759	45.414	48.963	49.251	45.849
48.291	50.91	50.517	37.611	51.67	47.104	44.683	39.621	41.028	28.276	45.969	34.763	45.415	48.966	49.253	45.85
48.295	50.918	50.521	37.614	51.677	47.115	44.699	39.622	41.035	28.278	45.972	34.768	45.417	48.972	49.254	45.855
48.3	50.926	50.523	37.616	51.685	47.121	44.713	39.624	41.037	28.28	45.975	34.771	45.418	48.975	49.256	45.857
48.305	50.929	50.525	37.62	51.689	47.124	44.717	39.625	41.041	28.281	45.977	34.774	45.42	48.979	49.257	45.859
48.314	50.936	50.528	37.623	51.696	47.131	44.726	39.627	41.045	28.283	45.98	34.778	45.42	48.986	49.258	45.859
48.318	50.941	50.533	37.627	51.705	47.135	44.738	39.627	41.052	28.284	45.982	34.781	45.422	48.99	49.257	45.866
48.326	50.948	50.535	37.632	51.715	47.141	44.746	39.629	41.056	28.286	45.984	34.784	45.422	48.992	49.258	45.868
48.333	50.954	50.538	37.637	51.722	47.144	44.762	39.63	41.06	28.288	45.987	34.787	45.424	48.998	49.26	45.871
48.339	50.961	50.542	37.641	51.732	47.151	44.77	39.632	41.064	28.289	45.991	34.79	45.426	49.002	49.262	45.874
48.343	50.966	50.545	37.645	51.739	47.158	44.787	39.635	41.068	28.29	45.993	34.795	45.427	49.006	49.264	45.878
48.348	50.976	50.55	37.647	51.745	47.162	44.794	39.637	41.071	28.292	45.996	34.798	45.429	49.006	49.264	45.877
48.352	50.982	50.553	37.65	51.753	47.17	44.796	39.638	41.075	28.295	45.999	34.802	45.43	49.006	49.266	45.88
48.357	50.991	50.558	37.653	51.762	47.177	44.811	39.64	41.079	28.297	46.002	34.806	45.432	49.011	49.267	45.885
48.36	50.998	50.561	37.656	51.769	47.179	44.818	39.641	41.084	28.299	46.003	34.81	45.434	49.014	49.269	45.887
48.365	51.004	50.564	37.658	51.779	47.185	44.829	39.643	41.088	28.3	46.006	34.814	45.435	49.019	49.27	45.891
48.366	51.013	50.566	37.661	51.783	47.19	44.84	39.644	41.092	28.299	46.008	34.818	45.436	49.025	49.272	45.895
48.37	51.017	50.57	37.665	51.787	47.194	44.853	39.646	41.097	28.302	46.01	34.821	45.438	49.03	49.274	45.897
48.372	51.024	50.572	37.668	51.794	47.199	44.865	39.647	41.103	28.303	46.014	34.824	45.44	49.034	49.276	45.903
48.375	51.034	50.576	37.671	51.804	47.204	44.877	39.649	41.107	28.305	46.017	34.827	45.441	49.037	49.277	45.906
48.381	51.043	50.581	37.675	51.811	47.211	44.891	39.651	41.11	28.307	46.02	34.831	45.443	49.041	49.279	45.908
48.384	51.051	50.585	37.678	51.813	47.212	44.908	39.652	41.115	28.31	46.022	34.834	45.445	49.045	49.281	45.911
48.388	51.058	50.59	37.681	51.817	47.214	44.913	39.653	41.117	28.312	46.021	34.838	45.445	49.048	49.282	45.912
48.391	51.061	50.593	37.684	51.819	47.217	44.921	39.653	41.12	28.315	46.024	34.843	45.447	49.052	49.283	45.913
48.397	51.07	50.594	37.687	51.822	47.221	44.929	39.655	41.124	28.316	46.025	34.846	45.449	49.058	49.284	45.915
48.4	51.074	50.597	37.69	51.828	47.224	44.94	39.656	41.129	28.319	46.027	34.849	45.45	49.06	49.285	45.918
48.403	51.079	50.599	37.693	51.831	47.225	44.95	39.658	41.133	28.322	46.029	34.852	45.452	49.064	49.285	45.921
48.405	51.083	50.598	37.695	51.834	47.226	44.956	39.658	41.138	28.323	46.029	34.856	45.454	49.076	49.285	45.925
48.409	51.085	50.604	37.698	51.84	47.23	44.977	39.661	41.141	28.325	46.031	34.86	45.455	49.094	49.287	45.929
48.414	51.086	50.611	37.701	51.84	47.232	44.98	39.663	41.147	28.329	46.033	34.865	45.458	49.115	49.287	45.937
48.425	51.089	50.614	37.701	51.841	47.231	44.985	39.665	41.155	28.332	46.033	34.87	45.459	49.134	49.287	45.94
48.427	51.092	50.615	37.702	51.842	47.228	44.995	39.667	41.162	28.335	46.034	34.873	45.461	49.143	49.288	45.946
48.43	51.091	50.617	37.705	51.842	47.227	45.004	39.669	41.165	28.334	46.035	34.875	45.462	49.15	49.288	45.949
48.437	51.095	50.623	37.708	51.848	47.233	45.017	39.671	41.169	28.336	46.039	34.879	45.464	49.157	49.289	45.952
48.439	51.099	50.624	37.71	51.85	47.232	45.02	39.672	41.174	28.337	46.039	34.883	45.465	49.161	49.29	45.951
48.442	51.097	50.625	37.712	51.852	47.234	45.013	39.672	41.178	28.339	46.036	34.888	45.466	49.169	49.287	45.957
48.445	51.097	50.629	37.711	51.856	47.234	45.02	39.674	41.184	28.344	46.037	34.894	45.469	49.197	49.289	45.962
48.445	51.098	50.634	37.71	51.861	47.237	45.021	39.676	41.191	28.348	46.039	34.896	45.47	49.215	49.288	45.966
48.449	51.102	50.638	37.711	51.865	47.242	45.023	39.678	41.195	28.352	46.041	34.899	45.472	49.228	49.289	45.97
48.454	51.103	50.644	37.711	51.87	47.242	45.03	39.679	41.198	28.353	46.043	34.901	45.474	49.235	49.29	45.974
48.455	51.105	50.648	37.712	51.871	47.241	45.039	39.681	41.202	28.354	46.046	34.903	45.475	49.238	49.288	45.976
48.466	51.112	50.659	37.714	51.886	47.251	45.06	39.685	41.207	28.356	46.05	34.906	45.478	49.247	49.291	45.979
48.468	51.116	50.662	37.716	51.887	47.254	45.063	39.686	41.212	28.358	46.055	34.907	45.48	49.255	49.292	45.984
48.48	51.122	50.677	37.719	51.904	47.264	45.074	39.69	41.218	28.36	46.058	34.912	45.483	49.267	49.296	45.988
48.483	51.126	50.681	37.722	51.905	47.266	45.08	39.691	41.223	28.361	46.06	34.916	45.485	49.27	49.296	45.992
48.487	51.128	50.68	37.725	51.906	47.269	45.088	39.692	41.23	28.364	46.062	34.921	45.487	49.28	49.297	45.997
48.491	51.133	50.685	37.729	51.915	47.275	45.101	39.693	41.233	28.363	46.064	34.924	45.489	49.285	49.298	46
48.497	51.138	50.688	37.733	51.926	47.28	45.11	39.695	41.237	28.362	46.066	34.927	45.491	49.289	49.298	46.005
48.503	51.144	50.691	37.737	51.934	47.285	45.119	39.696	41.241	28.364	46.068	34.93	45.492	49.292	49.299	46.008
48.511	51.148	50.694	37.739	51.936	47.29	45.131	39.697	41.242	28.366	46.072	34.935	45.493	49.296	49.301	46.012
48.519	51.152	50.699	37.743	51.946	47.293	45.146	39.698	41.246	28.367	46.072	34.937	45.494	49.297	49.302	46.017
48.526	51.157	50.703	37.745	51.955	47.296	45.154	39.7	41.25	28.369	46.074	34.941	45.495	49.302	49.304	46.02
48.529	51.16	50.705	37.749	51.961	47.299	45.161	39.701	41.254	28.371	46.076	34.945	45.497	49.305	49.304	46.023
48.531	51.162	50.708	37.753	51.963	47.303	45.168	39.701	41.26	28.373	46.075	34.949	45.499	49.309	49.305	46.026
48.535	51.167	50.716	37.753	51.962	47.307	45.18	39.702	41.268	28.377	46.078	34.955	45.501	49.33	49.305	46.034
48.54	51.162	50.725	37.754	51.965	47.311	45.182	39.705	41.273	28.38	46.077	34.959	45.501	49.333	49.306	46.035
48.543	51.162	50.728	37.755	51.962	47.308	45.188	39.705	41.278	28.382	46.078	34.962	45.502	49.342	49.303	46.036
48.556	51.169	50.747	37.759	51.984	47.321	45.206	39.71	41.283	28.384	46.082	34.965	45.505	49.355	49.307	46.04
48.569	51.175	50.762	37.763	52	47.332	45.22	39.713	41.289	28.387	46.086	34.971	45.508	49.368	49.311	46.045
48.582	51.181	50.776	37.768	52.017	47.348	45.244	39.718	41.295	28.389	46.089	34.979	45.512	49.387	49.316	46.05
48.591	51.187	50.789	37.772	52.029	47.359	45.257	39.72	41.302	28.392	46.093	34.985	45.515	49.403	49.319	46.056
48.595	51.19	50.794	37.776	52.036	47.366	45.269	39.722	41.309	28.395	46.096	34.989	45.518	49.408	49.321	46.061
48.602	51.194	50.801	37.779	52.046	47.374	45.282	39.725	41.313	28.396	46.098	34.994	45.52	49.417	49.323	46.064
48.606	51.201	50.805	37.783	52.054	47.379	45.286	39.727	41.316	28.399	46.098	34.998	45.522	49.421	49.326	46.062
48.61	51.206	50.808	37.785	52.061	47.385	45.304	39.729	41.321	28.402	46.101	35.002	45.525	49.425	49.328	46.066
48.617	51.215	50.816	37.789	52.07	47.391	45.319	39.731	41.325	28.404	46.104	35.005	45.527	49.432	49.33	46.069
48.621	51.214	50.821	37.789	52.067	47.393	45.332	39.732	41.328	28.406	46.105	35.009	45.528	49.435	49.331	46.068
48.624	51.216	50.824	37.792	52.073	47.397	45.349	39.734	41.329	28.408	46.106	35.013	45.53	49.433	49.333	46.066
48.63	51.221	50.831	37.795	52.079	47.401	45.373	39.735	41.335	28.409	46.108	35.017	45.532	49.436	49.335	46.069
48.634	51.226	50.836	37.797	52.085	47.407	45.382	39.737	41.338	28.41	46.11	35.022	45.534	49.442	49.337	46.073
48.639	51.231	50.836	37.799	52.092	47.409	45.375	39.738	41.341	28.412	46.111	35.025	45.536	49.442	49.337	46.075
48.643	51.233	50.839	37.801	52.098	47.412	45.373	39.739	41.344	28.414	46.107	35.028	45.537	49.443	49.339	46.073
48.645	51.235	50.843	37.803	52.102	47.412	45.382	39.739	41.351	28.418	46.108	35.033	45.538	49.443	49.339	46.075
48.654	51.239	50.854	37.806	52.112	47.421	45.385	39.743	41.354	28.421	46.109	35.037	45.54	49.443	49.343	46.077
48.657	51.242	50.857	37.81	52.117	47.425	45.391	39.744	41.359	28.424	46.111	35.04	45.542	49.449	49.344	46.08
48.66	51.249	50.862	37.812	52.124	47.43	45.399	39.746	41.365	28.427	46.114	35.045	45.544	49.456	49.346	46.087
48.664	51.255	50.865	37.816	52.131	47.432	45.402	39.747	41.37	28.43	46.113	35.049	45.546	49.458	49.346	46.09
48.667	51.258	50.867	37.818	52.135	47.435	45.407	39.748	41.372	28.43	46.114	35.052	45.546	49.463	49.347	46.088
48.669	51.263	50.868	37.821	52.141	47.439	45.419	39.749	41.376	28.433	46.115	35.056	45.548	49.466	49.349	46.09
48.672	51.267	50.869	37.825	52.146	47.441	45.426	39.75	41.38	28.435	46.117	35.06	45.549	49.463	49.349	46.091
48.678	51.268	50.876	37.828	52.155	47.448	45.428	39.752	41.387	28.44	46.119	35.063	45.553	49.475	49.351	46.098
48.682	51.274	50.881	37.83	52.158	47.451	45.441	39.754	41.393	28.443	46.121	35.066	45.554	49.485	49.351	46.098
48.69	51.277	50.882	37.835	52.168	47.456	45.446	39.756	41.397	28.443	46.123	35.069	45.554	49.489	49.351	46.101
48.696	51.282	50.887	37.838	52.175	47.461	45.464	39.758	41.403	28.446	46.126	35.074	45.556	49.495	49.353	46.105
48.703	51.289	50.887	37.84	52.182	47.467	45.471	39.76	41.407	28.449	46.129	35.077	45.558	49.496	49.354	46.107
48.705	51.293	50.889	37.844	52.184	47.47	45.484	39.761	41.412	28.451	46.13	35.081	45.56	49.501	49.356	46.11
48.706	51.296	50.894	37.847	52.188	47.472	45.5	39.761	41.416	28.454	46.133	35.085	45.562	49.505	49.357	46.114
48.71	51.301	50.897	37.85	52.197	47.475	45.517	39.762	41.421	28.456	46.135	35.09	45.564	49.511	49.358	46.119
48.714	51.303	50.899	37.853	52.199	47.475	45.518	39.764	41.427	28.46	46.137	35.092	45.566	49.523	49.357	46.124
48.717	51.311	50.902	37.856	52.2	47.477	45.522	39.766	41.434	28.464	46.14	35.096	45.569	49.532	49.358	46.128
48.721	51.318	50.903	37.86	52.206	47.483	45.537	39.767	41.439	28.466	46.143	35.101	45.571	49.538	49.358	46.128
48.725	51.323	50.901	37.863	52.216	47.487	45.544	39.769	41.444	28.47	46.145	35.105	45.572	49.542	49.36	46.128
48.729	51.331	50.904	37.866	52.221	47.493	45.562	39.77	41.447	28.471	46.149	35.108	45.574	49.544	49.362	46.129
48.732	51.337	50.906	37.868	52.231	47.498	45.572	39.771	41.45	28.473	46.151	35.112	45.575	49.549	49.363	46.131
48.733	51.34	50.909	37.871	52.236	47.503	45.575	39.772	41.456	28.476	46.152	35.117	45.577	49.552	49.362	46.134
48.736	51.344	50.912	37.874	52.246	47.507	45.583	39.774	41.459	28.478	46.154	35.121	45.578	49.556	49.364	46.137
48.732	51.339	50.904	37.876	52.24	47.504	45.569	39.775	41.46	28.478	46.15	35.122	45.579	49.556	49.36	46.138
48.727	51.338	50.894	37.874	52.239	47.495	45.568	39.775	41.46	28.479	46.146	35.123	45.578	49.556	49.358	46.14
48.731	51.341	50.896	37.876	52.246	47.502	45.571	39.777	41.464	28.48	46.147	35.125	45.579	49.557	49.356	46.139
48.734	51.345	50.901	37.879	52.256	47.508	45.582	39.779	41.469	28.484	46.15	35.13	45.581	49.565	49.357	46.143
48.736	51.348	50.905	37.88	52.258	47.514	45.592	39.78	41.476	28.486	46.152	35.133	45.583	49.57	49.357	46.149
48.739	51.354	50.908	37.883	52.265	47.519	45.599	39.782	41.48	28.488	46.155	35.139	45.585	49.575	49.359	46.152
48.742	51.359	50.908	37.886	52.269	47.522	45.598	39.782	41.484	28.49	46.156	35.143	45.586	49.579	49.359	46.154
48.746	51.362	50.911	37.888	52.277	47.527	45.603	39.784	41.489	28.491	46.154	35.147	45.588	49.579	49.36	46.156
48.751	51.368	50.914	37.892	52.284	47.533	45.613	39.785	41.493	28.492	46.157	35.15	45.59	49.582	49.361	46.158
48.754	51.364	50.914	37.894	52.292	47.535	45.611	39.787	41.499	28.496	46.159	35.156	45.592	49.59	49.362	46.161
48.758	51.366	50.919	37.895	52.298	47.541	45.619	39.789	41.503	28.498	46.162	35.16	45.594	49.604	49.362	46.164
48.76	51.37	50.921	37.897	52.305	47.543	45.63	39.79	41.508	28.497	46.164	35.162	45.596	49.611	49.36	46.166
48.763	51.374	50.927	37.9	52.317	47.546	45.639	39.792	41.513	28.499	46.166	35.166	45.599	49.619	49.361	46.169
48.764	51.377	50.931	37.902	52.338	47.552	45.647	39.793	41.519	28.501	46.168	35.17	45.601	49.627	49.362	46.172
48.767	51.38	50.935	37.905	52.348	47.558	45.664	39.795	41.526	28.506	46.168	35.174	45.604	49.638	49.363	46.177
48.77	51.383	50.938	37.909	52.363	47.563	45.67	39.796	41.531	28.508	46.169	35.178	45.606	49.642	49.364	46.179
48.779	51.39	50.94	37.912	52.378	47.566	45.68	39.799	41.535	28.511	46.173	35.181	45.608	49.652	49.366	46.182
48.789	51.395	50.944	37.915	52.385	47.571	45.694	39.801	41.54	28.514	46.176	35.185	45.61	49.657	49.367	46.184
48.787	51.398	50.945	37.917	52.383	47.574	45.702	39.802	41.547	28.519	46.176	35.19	45.611	49.669	49.368	46.187
48.788	51.402	50.94	37.921	52.385	47.575	45.709	39.803	41.553	28.52	46.177	35.194	45.612	49.671	49.369	46.189
48.793	51.407	50.937	37.923	52.396	47.58	45.718	39.804	41.558	28.522	46.18	35.197	45.614	49.675	49.37	46.194
48.798	51.411	50.941	37.926	52.408	47.585	45.73	39.806	41.562	28.527	46.183	35.202	45.616	49.679	49.373	46.196
48.801	51.416	50.944	37.927	52.415	47.59	45.737	39.808	41.57	28.531	46.186	35.207	45.618	49.686	49.374	46.2
48.806	51.421	50.949	37.931	52.422	47.593	45.741	39.81	41.575	28.535	46.188	35.209	45.619	49.689	49.375	46.203
48.81	51.423	50.954	37.932	52.421	47.598	45.746	39.812	41.583	28.541	46.191	35.213	45.622	49.697	49.376	46.208
48.812	51.421	50.957	37.932	52.421	47.6	45.748	39.813	41.59	28.546	46.193	35.216	45.624	49.706	49.375	46.214
48.817	51.421	50.962	37.932	52.423	47.604	45.748	39.814	41.595	28.551	46.194	35.22	45.625	49.716	49.376	46.218
48.816	51.423	50.965	37.933	52.42	47.605	45.75	39.816	41.601	28.553	46.195	35.222	45.627	49.724	49.375	46.223
48.82	51.429	50.97	37.936	52.421	47.61	45.759	39.818	41.607	28.555	46.199	35.224	45.629	49.733	49.376	46.226
48.825	51.435	50.977	37.938	52.428	47.615	45.769	39.819	41.617	28.56	46.202	35.229	45.632	49.743	49.378	46.232
48.828	51.439	50.982	37.939	52.427	47.618	45.78	39.821	41.622	28.563	46.205	35.233	45.634	49.755	49.379	46.236
48.832	51.442	50.988	37.941	52.436	47.622	45.791	39.823	41.629	28.566	46.205	35.239	45.636	49.765	49.38	46.241
48.835	51.443	50.991	37.942	52.436	47.618	45.791	39.824	41.635	28.568	46.203	35.242	45.636	49.772	49.38	46.242
48.84	51.444	50.996	37.944	52.434	47.619	45.786	39.825	41.64	28.572	46.202	35.243	45.637	49.778	49.38	46.242
48.844	51.444	50.999	37.945	52.435	47.621	45.79	39.827	41.645	28.575	46.204	35.244	45.639	49.785	49.379	46.245
48.849	51.451	51.005	37.947	52.441	47.626	45.802	39.829	41.651	28.581	46.21	35.249	45.641	49.8	49.382	46.251
48.852	51.455	51.011	37.95	52.446	47.631	45.807	39.831	41.659	28.587	46.215	35.254	45.643	49.813	49.383	46.256
48.856	51.459	51.016	37.953	52.45	47.636	45.818	39.833	41.666	28.592	46.219	35.258	45.646	49.822	49.384	46.259
48.859	51.461	51.018	37.954	52.455	47.638	45.826	39.834	41.672	28.595	46.22	35.263	45.649	49.829	49.383	46.265
48.865	51.468	51.021	37.957	52.466	47.644	45.832	39.835	41.677	28.598	46.223	35.267	45.651	49.834	49.383	46.267
48.867	51.473	51.024	37.961	52.479	47.648	45.84	39.837	41.682	28.599	46.226	35.271	45.653	49.841	49.385	46.273
48.869	51.478	51.028	37.964	52.482	47.652	45.833	39.839	41.686	28.6	46.225	35.275	45.656	49.842	49.385	46.272
48.874	51.483	51.031	37.967	52.49	47.656	45.847	39.84	41.692	28.604	46.228	35.28	45.658	49.85	49.386	46.277
48.879	51.489	51.033	37.969	52.491	47.662	45.849	39.843	41.697	28.606	46.23	35.285	45.66	49.852	49.388	46.277
48.882	51.492	51.037	37.972	52.494	47.662	45.852	39.844	41.703	28.611	46.232	35.291	45.662	49.873	49.389	46.284
48.884	51.494	51.039	37.972	52.493	47.66	45.849	39.846	41.709	28.615	46.23	35.293	45.663	49.884	49.388	46.289
48.887	51.495	51.042	37.974	52.492	47.658	45.843	39.847	41.713	28.619	46.227	35.295	45.663	49.896	49.387	46.291
48.89	51.498	51.045	37.976	52.5	47.665	45.848	39.85	41.716	28.62	46.228	35.298	45.664	49.911	49.388	46.294
48.889	51.497	51.044	37.975	52.503	47.666	45.844	39.85	41.718	28.62	46.228	35.299	45.664	49.912	49.385	46.293
48.887	51.499	51.046	37.974	52.507	47.661	45.85	39.851	41.719	28.621	46.227	35.3	45.665	49.911	49.383	46.294
48.888	51.501	51.047	37.976	52.508	47.659	45.855	39.851	41.72	28.621	46.224	35.301	45.665	49.912	49.383	46.296
48.894	51.504	51.052	37.979	52.514	47.663	45.865	39.854	41.724	28.622	46.226	35.305	45.666	49.918	49.385	46.297
48.896	51.508	51.055	37.981	52.519	47.668	45.865	39.855	41.726	28.621	46.227	35.309	45.666	49.919	49.386	46.293
48.898	51.511	51.053	37.982	52.523	47.668	45.867	39.856	41.728	28.62	46.224	35.311	45.668	49.922	49.383	46.294
48.897	51.516	51.054	37.984	52.527	47.674	45.878	39.858	41.731	28.621	46.226	35.315	45.668	49.931	49.385	46.294
48.898	51.518	51.054	37.987	52.53	47.674	45.877	39.859	41.735	28.623	46.225	35.316	45.668	49.934	49.385	46.295
48.906	51.521	51.058	37.989	52.537	47.679	45.887	39.861	41.739	28.623	46.227	35.32	45.67	49.94	49.387	46.297
48.91	51.526	51.063	37.992	52.542	47.683	45.891	39.863	41.742	28.626	46.231	35.324	45.672	49.945	49.388	46.299
48.909	51.525	51.06	37.991	52.539	47.681	45.893	39.864	41.744	28.625	46.229	35.326	45.671	49.945	49.386	46.299
48.908	51.526	51.06	37.991	52.538	47.683	45.896	39.864	41.745	28.626	46.227	35.326	45.67	49.946	49.384	46.302
48.909	51.525	51.062	37.994	52.536	47.682	45.894	39.864	41.749	28.627	46.226	35.328	45.67	49.948	49.385	46.303
48.918	51.53	51.072	37.996	52.545	47.688	45.905	39.868	41.754	28.63	46.229	35.332	45.672	49.958	49.388	46.305
48.929	51.531	51.082	38	52.555	47.696	45.905	39.871	41.758	28.631	46.232	35.337	45.674	49.968	49.39	46.308
48.937	51.527	51.089	38.002	52.557	47.701	45.91	39.874	41.763	28.635	46.233	35.34	45.676	49.972	49.393	46.312
48.939	51.528	51.087	38.005	52.554	47.7	45.91	39.875	41.768	28.64	46.23	35.341	45.675	49.978	49.392	46.315
48.944	51.529	51.087	38.007	52.56	47.706	45.915	39.877	41.772	28.643	46.233	35.345	45.677	49.985	49.394	46.318
48.944	51.53	51.089	38.009	52.561	47.708	45.914	39.878	41.777	28.642	46.233	35.348	45.677	49.987	49.393	46.318
48.947	51.533	51.095	38.01	52.559	47.71	45.919	39.88	41.782	28.644	46.234	35.35	45.678	49.993	49.395	46.321
48.95	51.535	51.1	38.012	52.561	47.712	45.925	39.882	41.785	28.645	46.234	35.354	45.678	49.994	49.395	46.32
48.952	51.537	51.099	38.014	52.561	47.709	45.914	39.883	41.787	28.646	46.236	35.357	45.677	49.999	49.395	46.319
48.957	51.544	51.101	38.017	52.562	47.707	45.918	39.885	41.791	28.649	46.237	35.359	45.679	50.004	49.396	46.321
48.959	51.547	51.102	38.02	52.57	47.703	45.925	39.886	41.793	28.651	46.239	35.363	45.681	50.004	49.396	46.324
48.963	51.551	51.107	38.022	52.577	47.709	45.936	39.887	41.8	28.657	46.243	35.369	45.683	50.017	49.398	46.331
48.966	51.556	51.113	38.026	52.587	47.713	45.945	39.889	41.806	28.659	46.247	35.372	45.685	50.025	49.4	46.334
48.97	51.561	51.118	38.029	52.593	47.716	45.957	39.89	41.811	28.661	46.25	35.376	45.687	50.028	49.401	46.338
48.975	51.566	51.121	38.032	52.601	47.719	45.955	39.891	41.815	28.664	46.252	35.382	45.689	50.033	49.403	46.341
48.974	51.57	51.124	38.036	52.611	47.723	45.959	39.891	41.82	28.666	46.254	35.386	45.691	50.035	49.404	46.345
48.975	51.572	51.129	38.039	52.618	47.726	45.966	39.892	41.826	28.668	46.255	35.391	45.693	50.044	49.404	46.349
48.979	51.573	51.136	38.041	52.626	47.734	45.966	39.894	41.831	28.672	46.257	35.397	45.696	50.061	49.406	46.355
48.985	51.578	51.141	38.044	52.634	47.737	45.976	39.896	41.835	28.675	46.26	35.402	45.698	50.072	49.408	46.36
48.99	51.58	51.147	38.047	52.647	47.74	45.993	39.898	41.843	28.678	46.263	35.406	45.701	50.082	49.41	46.367
48.995	51.587	51.152	38.051	52.654	47.746	46.004	39.899	41.849	28.681	46.266	35.41	45.702	50.087	49.412	46.37
48.999	51.587	51.154	38.053	52.663	47.75	46.01	39.901	41.853	28.685	46.268	35.415	45.705	50.1	49.414	46.374
49.003	51.59	51.158	38.056	52.671	47.753	46.018	39.902	41.858	28.686	46.271	35.42	45.707	50.106	49.415	46.379
49.006	51.595	51.164	38.058	52.681	47.757	46.027	39.904	41.864	28.689	46.273	35.425	45.709	50.108	49.416	46.382
49.009	51.598	51.166	38.06	52.689	47.76	46.036	39.906	41.87	28.691	46.276	35.429	45.711	50.113	49.417	46.383
49.013	51.6	51.168	38.063	52.695	47.764	46.044	39.908	41.873	28.693	46.276	35.433	45.712	50.117	49.419	46.386
49.018	51.605	51.172	38.065	52.701	47.768	46.054	39.909	41.878	28.695	46.279	35.436	45.713	50.123	49.42	46.388
49.021	51.611	51.175	38.067	52.707	47.774	46.06	39.91	41.882	28.696	46.282	35.441	45.716	50.13	49.421	46.39
49.025	51.616	51.176	38.069	52.712	47.778	46.066	39.911	41.884	28.694	46.285	35.445	45.717	50.132	49.422	46.393
49.029	51.621	51.18	38.073	52.72	47.783	46.08	39.912	41.888	28.696	46.287	35.45	45.719	50.137	49.425	46.396
49.032	51.622	51.182	38.077	52.73	47.785	46.082	39.913	41.895	28.697	46.289	35.453	45.721	50.142	49.426	46.401
49.035	51.628	51.186	38.079	52.738	47.791	46.097	39.914	41.9	28.699	46.291	35.458	45.722	50.146	49.428	46.404
49.036	51.633	51.186	38.083	52.748	47.79	46.106	39.915	41.907	28.702	46.293	35.462	45.724	50.15	49.429	46.407
49.04	51.637	51.19	38.086	52.76	47.791	46.116	39.917	41.911	28.704	46.297	35.466	45.725	50.155	49.43	46.412
49.044	51.643	51.193	38.089	52.77	47.794	46.127	39.918	41.919	28.707	46.301	35.469	45.727	50.161	49.433	46.416
49.049	51.643	51.196	38.091	52.773	47.793	46.132	39.92	41.926	28.708	46.305	35.473	45.729	50.185	49.434	46.421
49.066	51.654	51.214	38.096	52.795	47.807	46.147	39.924	41.929	28.71	46.309	35.478	45.733	50.201	49.44	46.425
49.072	51.662	51.221	38.1	52.809	47.815	46.155	39.927	41.936	28.713	46.313	35.483	45.735	50.213	49.443	46.43
49.079	51.67	51.232	38.105	52.827	47.823	46.163	39.93	41.941	28.714	46.314	35.488	45.738	50.224	49.445	46.434
49.087	51.676	51.239	38.109	52.841	47.828	46.179	39.934	41.947	28.715	46.317	35.493	45.741	50.235	49.449	46.439
49.1	51.681	51.252	38.113	52.857	47.84	46.189	39.938	41.951	28.717	46.321	35.499	45.743	50.248	49.452	46.443
49.104	51.685	51.255	38.117	52.868	47.847	46.196	39.939	41.954	28.719	46.323	35.504	45.746	50.255	49.454	46.444
49.108	51.69	51.261	38.121	52.881	47.854	46.202	39.941	41.96	28.72	46.326	35.509	45.749	50.262	49.456	46.449
49.114	51.693	51.267	38.124	52.893	47.861	46.207	39.943	41.964	28.722	46.328	35.514	45.751	50.271	49.458	46.454
49.117	51.694	51.272	38.127	52.905	47.866	46.215	39.945	41.97	28.722	46.327	35.518	45.754	50.275	49.461	46.458
49.123	51.699	51.279	38.129	52.92	47.873	46.223	39.947	41.974	28.723	46.33	35.523	45.757	50.281	49.463	46.462
49.126	51.698	51.281	38.132	52.926	47.878	46.233	39.948	41.98	28.725	46.331	35.528	45.759	50.289	49.465	46.468
49.129	51.705	51.286	38.134	52.936	47.882	46.241	39.95	41.986	28.728	46.333	35.532	45.761	50.295	49.467	46.472
49.133	51.71	51.293	38.137	52.951	47.886	46.253	39.951	41.991	28.73	46.333	35.537	45.764	50.304	49.469	46.476
49.134	51.717	51.297	38.14	52.955	47.893	46.255	39.952	41.996	28.733	46.335	35.542	45.766	50.305	49.47	46.479
49.14	51.722	51.301	38.143	52.963	47.899	46.263	39.954	42	28.735	46.337	35.546	45.768	50.311	49.473	46.483
49.144	51.728	51.304	38.144	52.969	47.905	46.269	39.954	42.003	28.738	46.34	35.55	45.77	50.32	49.474	46.485
49.154	51.734	51.31	38.146	52.972	47.914	46.28	39.956	42.008	28.741	46.344	35.554	45.773	50.327	49.475	46.481
49.16	51.737	51.313	38.149	52.98	47.915	46.283	39.958	42.01	28.743	46.345	35.557	45.774	50.33	49.477	46.48
49.165	51.744	51.317	38.153	52.987	47.92	46.293	39.96	42.015	28.745	46.347	35.56	45.776	50.333	49.479	46.483
49.169	51.748	51.322	38.156	52.999	47.926	46.3	39.963	42.019	28.747	46.349	35.565	45.778	50.341	49.481	46.485
49.173	51.751	51.323	38.157	53.011	47.93	46.308	39.964	42.024	28.749	46.35	35.569	45.78	50.345	49.482	46.486
49.176	51.758	51.325	38.161	53.024	47.933	46.32	39.966	42.028	28.751	46.352	35.572	45.782	50.349	49.483	46.49
49.18	51.761	51.329	38.165	53.034	47.935	46.331	39.968	42.034	28.755	46.355	35.576	45.784	50.353	49.484	46.495
49.183	51.767	51.332	38.168	53.046	47.938	46.337	39.97	42.038	28.756	46.357	35.58	45.786	50.357	49.486	46.498
49.187	51.774	51.335	38.171	53.058	47.942	46.347	39.972	42.043	28.759	46.359	35.584	45.788	50.364	49.488	46.502
49.194	51.778	51.339	38.173	53.064	47.946	46.35	39.974	42.048	28.762	46.362	35.589	45.79	50.369	49.49	46.507
49.199	51.779	51.344	38.176	53.068	47.95	46.358	39.976	42.054	28.766	46.364	35.594	45.793	50.379	49.492	46.506
49.203	51.783	51.352	38.178	53.072	47.951	46.358	39.978	42.062	28.77	46.367	35.597	45.795	50.39	49.493	46.509
49.204	51.785	51.357	38.175	53.069	47.951	46.363	39.98	42.07	28.773	46.369	35.603	45.798	50.408	49.494	46.517
49.205	51.781	51.355	38.175	53.065	47.952	46.375	39.982	42.078	28.776	46.369	35.609	45.8	50.426	49.493	46.522
49.214	51.787	51.358	38.178	53.072	47.956	46.388	39.983	42.083	28.778	46.373	35.613	45.802	50.43	49.495	46.526
49.219	51.794	51.358	38.181	53.074	47.956	46.388	39.985	42.087	28.78	46.373	35.617	45.804	50.435	49.496	46.526
49.221	51.8	51.361	38.184	53.083	47.96	46.395	39.986	42.092	28.783	46.377	35.621	45.806	50.44	49.497	46.53
49.224	51.805	51.365	38.187	53.091	47.963	46.407	39.987	42.098	28.785	46.379	35.625	45.808	50.446	49.499	46.535
49.229	51.809	51.368	38.19	53.096	47.964	46.417	39.988	42.103	28.788	46.382	35.629	45.81	50.454	49.501	46.536
49.231	51.814	51.367	38.192	53.099	47.967	46.427	39.99	42.106	28.789	46.386	35.633	45.812	50.457	49.499	46.537
49.235	51.818	51.371	38.195	53.108	47.971	46.438	39.991	42.112	28.792	46.388	35.638	45.814	50.461	49.501	46.541
49.236	51.82	51.374	38.197	53.111	47.973	46.429	39.992	42.117	28.794	46.391	35.642	45.817	50.467	49.503	46.546
49.239	51.821	51.375	38.199	53.116	47.973	46.434	39.993	42.124	28.799	46.393	35.647	45.818	50.491	49.505	46.551
49.243	51.826	51.376	38.201	53.122	47.978	46.449	39.995	42.13	28.803	46.396	35.651	45.821	50.5	49.506	46.557
49.247	51.828	51.381	38.201	53.126	47.983	46.461	39.997	42.137	28.809	46.4	35.654	45.824	50.51	49.507	46.562
49.247	51.832	51.384	38.202	53.129	47.984	46.462	39.998	42.142	28.811	46.402	35.658	45.826	50.517	49.508	46.563
49.251	51.837	51.387	38.205	53.136	47.99	46.473	40	42.148	28.815	46.406	35.662	45.828	50.527	49.51	46.568
49.255	51.846	51.39	38.206	53.141	47.993	46.482	40.001	42.152	28.817	46.408	35.666	45.83	50.533	49.511	46.571
49.259	51.85	51.394	38.209	53.147	47.997	46.489	40.003	42.157	28.82	46.411	35.67	45.832	50.536	49.513	46.575
49.262	51.856	51.393	38.211	53.149	48	46.488	40.004	42.162	28.823	46.411	35.674	45.834	50.541	49.515	46.573
49.266	51.859	51.395	38.214	53.155	48.005	46.495	40.005	42.166	28.825	46.414	35.678	45.835	50.546	49.517	46.577
49.273	51.864	51.399	38.216	53.164	48.009	46.502	40.006	42.17	28.826	46.417	35.682	45.837	50.55	49.519	46.58
49.279	51.867	51.401	38.219	53.171	48.009	46.512	40.006	42.175	28.828	46.42	35.686	45.839	50.553	49.521	46.584
49.284	51.873	51.403	38.222	53.176	48.014	46.519	40.008	42.18	28.83	46.422	35.69	45.841	50.558	49.522	46.584
49.295	51.878	51.408	38.225	53.184	48.017	46.526	40.009	42.184	28.831	46.424	35.695	45.842	50.562	49.524	46.583
49.298	51.879	51.41	38.228	53.184	48.02	46.532	40.011	42.191	28.834	46.427	35.699	45.843	50.572	49.525	46.59
49.298	51.875	51.414	38.228	53.185	48.022	46.523	40.012	42.196	28.839	46.429	35.702	45.843	50.581	49.525	46.594
49.302	51.874	51.413	38.23	53.185	48.022	46.516	40.014	42.2	28.845	46.43	35.705	45.845	50.587	49.525	46.594
49.305	51.874	51.415	38.231	53.186	48.024	46.523	40.016	42.207	28.849	46.432	35.708	45.846	50.597	49.525	46.599
49.306	51.868	51.412	38.229	53.185	48.019	46.513	40.017	42.211	28.854	46.432	35.711	45.846	50.61	49.525	46.603
49.304	51.869	51.41	38.232	53.181	48.022	46.516	40.018	42.217	28.859	46.432	35.715	45.847	50.625	49.524	46.609
49.303	51.867	51.409	38.233	53.177	48.022	46.508	40.019	42.221	28.865	46.434	35.718	45.848	50.641	49.525	46.614
49.304	51.87	51.408	38.231	53.175	48.019	46.502	40.02	42.225	28.868	46.434	35.722	45.849	50.648	49.524	46.616
49.306	51.872	51.412	38.233	53.179	48.022	46.497	40.021	42.229	28.871	46.436	35.725	45.85	50.656	49.525	46.619
49.303	51.874	51.408	38.234	53.169	48.021	46.478	40.022	42.232	28.874	46.435	35.728	45.852	50.659	49.522	46.621
49.305	51.876	51.41	38.236	53.168	48.023	46.481	40.023	42.237	28.877	46.438	35.729	45.853	50.662	49.522	46.622
49.307	51.88	51.415	38.239	53.17	48.029	46.484	40.025	42.243	28.882	46.438	35.733	45.855	50.676	49.524	46.625
49.309	51.881	51.415	38.238	53.167	48.029	46.484	40.025	42.25	28.885	46.439	35.736	45.856	50.683	49.523	46.631
49.306	51.877	51.42	38.238	53.163	48.027	46.491	40.026	42.257	28.888	46.439	35.741	45.858	50.691	49.523	46.641
49.305	51.866	51.42	38.236	53.154	48.026	46.49	40.026	42.261	28.885	46.44	35.739	45.858	50.69	49.522	46.643
49.308	51.872	51.424	38.239	53.158	48.028	46.506	40.027	42.266	28.887	46.442	35.743	45.86	50.696	49.524	46.646
49.314	51.877	51.426	38.242	53.164	48.03	46.517	40.027	42.271	28.89	46.44	35.747	45.86	50.695	49.526	46.647
49.317	51.882	51.43	38.245	53.171	48.034	46.526	40.028	42.278	28.895	46.443	35.752	45.862	50.705	49.527	46.653
49.319	51.884	51.42	38.245	53.168	48.031	46.524	40.029	42.283	28.897	46.444	35.755	45.863	50.709	49.527	46.658
49.317	51.887	51.418	38.248	53.165	48.032	46.533	40.03	42.289	28.899	46.444	35.758	45.865	50.724	49.527	46.663
49.319	51.889	51.417	38.25	53.165	48.032	46.532	40.03	42.292	28.9	46.442	35.761	45.865	50.722	49.528	46.665
49.321	51.887	51.417	38.25	53.171	48.035	46.544	40.031	42.299	28.904	46.443	35.765	45.867	50.739	49.528	46.67
49.324	51.89	51.416	38.251	53.175	48.038	46.539	40.033	42.304	28.907	46.442	35.768	45.868	50.743	49.53	46.672
49.322	51.89	51.417	38.254	53.174	48.037	46.533	40.033	42.311	28.91	46.443	35.773	45.871	50.745	49.53	46.679
49.323	51.897	51.418	38.257	53.175	48.041	46.543	40.034	42.313	28.913	46.444	35.776	45.873	50.743	49.531	46.673
49.327	51.899	51.422	38.26	53.18	48.045	46.551	40.034	42.317	28.915	46.448	35.779	45.874	50.747	49.532	46.676
49.329	51.904	51.424	38.262	53.189	48.048	46.56	40.035	42.322	28.917	46.45	35.783	45.877	50.753	49.534	46.68
49.335	51.91	51.425	38.265	53.194	48.051	46.567	40.037	42.327	28.919	46.451	35.787	45.878	50.757	49.536	46.682
49.339	51.914	51.429	38.267	53.197	48.056	46.564	40.039	42.332	28.924	46.454	35.792	45.88	50.762	49.537	46.688
49.343	51.915	51.431	38.27	53.203	48.062	46.567	40.041	42.338	28.928	46.456	35.797	45.882	50.768	49.539	46.692
49.348	51.921	51.435	38.273	53.209	48.067	46.581	40.043	42.343	28.93	46.458	35.801	45.884	50.776	49.542	46.696
49.353	51.926	51.438	38.275	53.214	48.071	46.59	40.044	42.347	28.932	46.461	35.803	45.885	50.78	49.543	46.699
49.354	51.93	51.439	38.278	53.216	48.075	46.592	40.046	42.353	28.933	46.464	35.808	45.887	50.782	49.545	46.704
49.357	51.933	51.442	38.279	53.217	48.079	46.595	40.047	42.357	28.935	46.464	35.811	45.889	50.787	49.546	46.706
49.356	51.929	51.443	38.279	53.211	48.079	46.581	40.046	42.358	28.933	46.459	35.813	45.889	50.783	49.543	46.708
49.346	51.924	51.435	38.279	53.2	48.071	46.573	40.046	42.352	28.929	46.45	35.813	45.885	50.78	49.537	46.7
49.343	51.919	51.43	38.281	53.195	48.07	46.565	40.046	42.351	28.924	46.447	35.813	45.883	50.778	49.537	46.699
49.329	51.906	51.423	38.277	53.184	48.055	46.566	40.044	42.342	28.921	46.444	35.809	45.879	50.773	49.534	46.694
49.323	51.898	51.413	38.278	53.177	48.045	46.568	40.044	42.336	28.92	46.438	35.809	45.876	50.774	49.531	46.693
49.312	51.889	51.404	38.273	53.163	48.04	46.569	40.042	42.317	28.916	46.438	35.806	45.872	50.766	49.527	46.68
49.298	51.879	51.403	38.266	53.157	48.024	46.555	40.039	42.307	28.907	46.434	35.794	45.869	50.763	49.527	46.671
49.283	51.863	51.402	38.257	53.14	48.013	46.535	40.035	42.298	28.898	46.429	35.79	45.865	50.755	49.522	46.661
49.266	51.861	51.398	38.254	53.134	48	46.536	40.035	42.295	28.89	46.429	35.786	45.862	50.751	49.517	46.648
49.247	51.854	51.395	38.251	53.13	47.985	46.522	40.032	42.283	28.889	46.427	35.785	45.859	50.741	49.513	46.64
49.234	51.844	51.384	38.246	53.121	47.974	46.522	40.03	42.275	28.89	46.421	35.779	45.85	50.735	49.51	46.633
49.22	51.84	51.373	38.239	53.113	47.962	46.522	40.027	42.265	28.886	46.414	35.771	45.848	50.727	49.508	46.628
49.212	51.835	51.37	38.238	53.106	47.952	46.515	40.024	42.259	28.885	46.411	35.766	45.843	50.722	49.503	46.624
49.202	51.826	51.361	38.232	53.103	47.946	46.496	40.022	42.251	28.882	46.405	35.758	45.84	50.716	49.5	46.614
49.19	51.823	51.35	38.227	53.097	47.942	46.5	40.019	42.243	28.874	46.398	35.756	45.832	50.703	49.496	46.607
49.176	51.808	51.337	38.222	53.085	47.928	46.495	40.014	42.233	28.868	46.394	35.744	45.83	50.692	49.491	46.599
49.161	51.794	51.327	38.221	53.074	47.919	46.482	40.014	42.229	28.861	46.386	35.74	45.825	50.692	49.485	46.591
49.152	51.782	51.321	38.216	53.066	47.908	46.467	40.01	42.227	28.854	46.383	35.732	45.822	50.694	49.483	46.583
49.135	51.774	51.312	38.212	53.055	47.901	46.458	40.006	42.216	28.848	46.379	35.717	45.817	50.691	49.479	46.562
49.129	51.77	51.307	38.207	53.047	47.891	46.446	39.999	42.211	28.844	46.378	35.707	45.816	50.689	49.47	46.556
49.113	51.761	51.295	38.2	53.041	47.884	46.425	39.995	42.194	28.829	46.371	35.701	45.809	50.68	49.466	46.542
49.099	51.754	51.284	38.192	53.03	47.87	46.41	39.993	42.184	28.819	46.365	35.697	45.805	50.676	49.461	46.529
49.083	51.749	51.275	38.186	53.023	47.862	46.4	39.991	42.177	28.812	46.361	35.69	45.802	50.67	49.457	46.521
49.067	51.741	51.269	38.176	53.016	47.857	46.392	39.988	42.169	28.804	46.356	35.673	45.793	50.668	49.45	46.507
49.055	51.726	51.255	38.17	53.005	47.845	46.387	39.985	42.15	28.791	46.351	35.657	45.786	50.655	49.445	46.485
49.044	51.716	51.245	38.165	53.001	47.834	46.386	39.98	42.145	28.79	46.347	35.651	45.782	50.653	49.442	46.477
49.025	51.702	51.234	38.157	52.985	47.824	46.389	39.976	42.133	28.783	46.344	35.644	45.773	50.653	49.438	46.465
49.013	51.692	51.225	38.151	52.974	47.815	46.38	39.973	42.112	28.78	46.341	35.635	45.769	50.641	49.433	46.449
49.002	51.689	51.216	38.149	52.971	47.808	46.373	39.968	42.108	28.772	46.341	35.623	45.766	50.641	49.426	46.442
48.988	51.678	51.208	38.147	52.958	47.806	46.354	39.964	42.093	28.766	46.336	35.619	45.763	50.641	49.422	46.436
48.979	51.669	51.194	38.145	52.946	47.795	46.333	39.959	42.087	28.762	46.331	35.614	45.759	50.634	49.417	46.429
48.968	51.654	51.182	38.138	52.935	47.788	46.318	39.955	42.07	28.757	46.321	35.61	45.751	50.628	49.411	46.419
48.954	51.648	51.171	38.133	52.928	47.782	46.303	39.951	42.058	28.745	46.319	35.6	45.747	50.625	49.405	46.407
48.939	51.646	51.166	38.133	52.922	47.779	46.293	39.946	42.048	28.737	46.316	35.592	45.738	50.618	49.4	46.393
48.932	51.64	51.157	38.126	52.907	47.774	46.28	39.945	42.041	28.73	46.314	35.589	45.733	50.619	49.395	46.386
48.919	51.631	51.154	38.124	52.901	47.766	46.28	39.944	42.029	28.718	46.307	35.573	45.727	50.608	49.39	46.37
48.902	51.616	51.153	38.118	52.886	47.754	46.261	39.942	42.023	28.712	46.301	35.561	45.723	50.598	49.389	46.358
48.899	51.609	51.145	38.111	52.88	47.749	46.258	39.937	42.017	28.709	46.295	35.551	45.718	50.588	49.381	46.352
48.885	51.597	51.137	38.101	52.873	47.741	46.25	39.933	41.997	28.697	46.292	35.545	45.709	50.579	49.376	46.335
48.871	51.585	51.124	38.096	52.865	47.732	46.239	39.924	41.985	28.687	46.284	35.531	45.702	50.578	49.373	46.321
48.852	51.574	51.113	38.087	52.856	47.723	46.227	39.919	41.974	28.678	46.278	35.516	45.693	50.572	49.369	46.306
48.837	51.572	51.108	38.082	52.851	47.72	46.22	39.916	41.969	28.665	46.275	35.502	45.691	50.563	49.365	46.3
48.827	51.561	51.103	38.074	52.841	47.709	46.21	39.911	41.961	28.653	46.268	35.498	45.685	50.553	49.357	46.287
48.809	51.546	51.091	38.063	52.824	47.696	46.189	39.906	41.946	28.641	46.266	35.489	45.677	50.545	49.351	46.269
48.8	51.531	51.078	38.056	52.817	47.69	46.173	39.902	41.931	28.629	46.258	35.48	45.67	50.537	49.347	46.259
48.786	51.528	51.07	38.053	52.807	47.689	46.176	39.899	41.93	28.627	46.251	35.476	45.661	50.529	49.342	46.251
48.776	51.51	51.063	38.048	52.793	47.673	46.167	39.895	41.918	28.62	46.247	35.469	45.658	50.523	49.34	46.243
48.76	51.498	51.053	38.035	52.784	47.664	46.164	39.892	41.91	28.61	46.243	35.456	45.651	50.511	49.334	46.237
48.744	51.491	51.045	38.027	52.777	47.657	46.157	39.886	41.892	28.602	46.237	35.451	45.643	50.503	49.328	46.228
48.742	51.484	51.043	38.019	52.771	47.654	46.16	39.881	41.886	28.599	46.233	35.449	45.636	50.502	49.323	46.225
48.728	51.472	51.036	38.014	52.767	47.651	46.154	39.878	41.87	28.589	46.229	35.443	45.628	50.491	49.315	46.213
48.713	51.459	51.03	38.002	52.76	47.642	46.137	39.873	41.854	28.581	46.224	35.432	45.622	50.482	49.313	46.202
48.702	51.45	51.028	37.998	52.751	47.638	46.131	39.869	41.854	28.578	46.214	35.428	45.618	50.475	49.308	46.196
48.689	51.442	51.024	37.992	52.743	47.632	46.117	39.869	41.852	28.578	46.211	35.423	45.613	50.482	49.303	46.197
48.672	51.437	51.013	37.989	52.738	47.624	46.114	39.865	41.848	28.57	46.209	35.412	45.614	50.477	49.301	46.187
48.663	51.421	51.001	37.983	52.738	47.612	46.108	39.86	41.833	28.564	46.201	35.408	45.605	50.469	49.298	46.174
48.658	51.411	50.987	37.977	52.731	47.606	46.084	39.859	41.82	28.559	46.198	35.406	45.601	50.465	49.297	46.162
48.643	51.402	50.984	37.966	52.726	47.593	46.084	39.855	41.814	28.549	46.197	35.397	45.59	50.454	49.291	46.152
48.638	51.395	50.972	37.959	52.717	47.586	46.086	39.853	41.805	28.546	46.197	35.386	45.583	50.447	49.288	46.137
48.628	51.386	50.969	37.953	52.704	47.577	46.087	39.848	41.797	28.537	46.195	35.376	45.576	50.434	49.284	46.122
48.618	51.373	50.962	37.944	52.693	47.563	46.082	39.84	41.792	28.53	46.188	35.365	45.571	50.435	49.28	46.108
48.598	51.365	50.952	37.94	52.685	47.557	46.084	39.838	41.782	28.518	46.179	35.353	45.568	50.43	49.278	46.092
48.59	51.351	50.942	37.935	52.674	47.548	46.075	39.834	41.78	28.509	46.175	35.347	45.562	50.43	49.275	46.079
48.578	51.344	50.941	37.934	52.669	47.546	46.063	39.83	41.772	28.498	46.174	35.332	45.557	50.428	49.271	46.069
48.569	51.337	50.935	37.928	52.666	47.543	46.048	39.827	41.77	28.491	46.173	35.323	45.551	50.426	49.267	46.06
48.568	51.324	50.932	37.915	52.661	47.534	46.035	39.824	41.762	28.486	46.168	35.318	45.545	50.421	49.26	46.05
48.562	51.323	50.93	37.912	52.661	47.522	46.038	39.82	41.758	28.479	46.163	35.316	45.54	50.422	49.256	46.042
48.555	51.313	50.921	37.903	52.656	47.517	46.028	39.814	41.754	28.47	46.156	35.309	45.533	50.419	49.25	46.031
48.544	51.302	50.915	37.895	52.646	47.513	46.019	39.812	41.741	28.46	46.148	35.304	45.525	50.414	49.244	46.013
48.525	51.288	50.907	37.89	52.642	47.505	45.999	39.809	41.729	28.451	46.141	35.29	45.52	50.41	49.239	45.997
48.513	51.282	50.899	37.885	52.634	47.497	46.005	39.804	41.723	28.444	46.134	35.278	45.512	50.401	49.235	45.986
48.508	51.278	50.894	37.872	52.623	47.481	45.983	39.799	41.711	28.432	46.131	35.269	45.509	50.394	49.231	45.976
48.496	51.261	50.888	37.863	52.617	47.47	45.964	39.793	41.706	28.421	46.125	35.257	45.503	50.396	49.225	45.969
48.489	51.249	50.884	37.861	52.609	47.463	45.95	39.794	41.697	28.408	46.12	35.25	45.499	50.386	49.221	45.961
48.483	51.239	50.877	37.858	52.594	47.454	45.94	39.79	41.687	28.399	46.115	35.233	45.495	50.379	49.215	45.949
48.47	51.228	50.866	37.851	52.586	47.443	45.936	39.785	41.669	28.388	46.109	35.219	45.487	50.376	49.21	45.935
48.462	51.219	50.863	37.841	52.576	47.436	45.933	39.782	41.665	28.383	46.1	35.213	45.482	50.374	49.207	45.926
48.448	51.207	50.86	37.836	52.562	47.426	45.915	39.779	41.65	28.374	46.093	35.203	45.479	50.366	49.205	45.908
48.442	51.207	50.853	37.827	52.559	47.413	45.9	39.775	41.634	28.37	46.086	35.199	45.477	50.358	49.2	45.894
48.433	51.198	50.845	37.82	52.55	47.405	45.884	39.772	41.632	28.362	46.08	35.193	45.472	50.356	49.196	45.891
48.422	51.186	50.842	37.81	52.533	47.394	45.864	39.77	41.626	28.354	46.073	35.186	45.467	50.358	49.189	45.891
48.408	51.175	50.831	37.807	52.528	47.386	45.844	39.768	41.623	28.349	46.069	35.174	45.464	50.353	49.184	45.889
48.404	51.167	50.822	37.801	52.52	47.376	45.835	39.761	41.608	28.343	46.063	35.169	45.457	50.351	49.179	45.879
48.395	51.153	50.813	37.795	52.512	47.366	45.823	39.758	41.594	28.333	46.058	35.156	45.451	50.341	49.174	45.862
48.379	51.139	50.807	37.785	52.504	47.352	45.813	39.753	41.585	28.323	46.053	35.146	45.444	50.333	49.171	45.847
48.361	51.13	50.795	37.777	52.489	47.34	45.799	39.749	41.567	28.31	46.047	35.14	45.435	50.323	49.163	45.836
48.35	51.115	50.786	37.77	52.487	47.331	45.794	39.746	41.556	28.303	46.04	35.134	45.43	50.315	49.163	45.82
48.347	51.101	50.781	37.758	52.48	47.318	45.777	39.741	41.54	28.296	46.035	35.126	45.427	50.312	49.156	45.811
48.343	51.091	50.775	37.749	52.478	47.31	45.772	39.735	41.52	28.29	46.031	35.116	45.419	50.304	49.15	45.798
48.326	51.081	50.764	37.74	52.465	47.297	45.762	39.731	41.504	28.281	46.025	35.104	45.412	50.3	49.146	45.783
48.319	51.072	50.759	37.73	52.454	47.289	45.755	39.723	41.495	28.279	46.022	35.096	45.403	50.292	49.14	45.773
48.305	51.058	50.752	37.723	52.445	47.284	45.746	39.72	41.487	28.271	46.015	35.087	45.394	50.286	49.137	45.764
48.296	51.052	50.749	37.723	52.441	47.281	45.743	39.717	41.473	28.261	46.014	35.075	45.391	50.276	49.133	45.747
48.275	51.046	50.742	37.72	52.439	47.278	45.733	39.713	41.459	28.249	46.004	35.067	45.388	50.264	49.126	45.734
48.259	51.029	50.738	37.708	52.424	47.27	45.72	39.706	41.446	28.238	45.997	35.05	45.383	50.26	49.12	45.722
48.254	51.015	50.729	37.7	52.421	47.265	45.721	39.703	41.433	28.226	45.991	35.044	45.381	50.252	49.112	45.708
48.25	51.003	50.719	37.692	52.409	47.256	45.706	39.699	41.418	28.223	45.98	35.039	45.374	50.244	49.105	45.694
48.24	50.99	50.709	37.684	52.401	47.248	45.698	39.695	41.407	28.217	45.974	35.029	45.373	50.237	49.102	45.68
48.224	50.977	50.701	37.679	52.387	47.242	45.691	39.692	41.4	28.21	45.967	35.022	45.368	50.236	49.096	45.67
48.216	50.962	50.698	37.677	52.381	47.233	45.695	39.69	41.389	28.206	45.965	35.016	45.364	50.238	49.093	45.662
48.205	50.96	50.686	37.672	52.374	47.228	45.695	39.687	41.375	28.195	45.957	35.009	45.357	50.231	49.086	45.643
48.184	50.947	50.677	37.655	52.364	47.216	45.672	39.683	41.357	28.184	45.95	34.999	45.354	50.23	49.084	45.625
48.17	50.934	50.667	37.646	52.36	47.202	45.664	39.682	41.347	28.174	45.944	34.984	45.351	50.229	49.079	45.61
48.162	50.924	50.66	37.635	52.345	47.188	45.657	39.677	41.326	28.163	45.94	34.976	45.34	50.227	49.071	45.59
48.151	50.918	50.652	37.626	52.337	47.176	45.641	39.673	41.31	28.15	45.935	34.961	45.336	50.216	49.066	45.576
48.136	50.912	50.646	37.619	52.325	47.17	45.627	39.671	41.298	28.145	45.925	34.958	45.329	50.212	49.061	45.562
48.134	50.903	50.638	37.611	52.318	47.167	45.621	39.666	41.281	28.139	45.921	34.948	45.327	50.201	49.056	45.543
48.129	50.897	50.631	37.604	52.312	47.159	45.617	39.662	41.275	28.135	45.916	34.945	45.324	50.196	49.057	45.542
48.118	50.894	50.626	37.597	52.306	47.153	45.621	39.655	41.263	28.127	45.912	34.935	45.317	50.192	49.053	45.533
48.105	50.883	50.62	37.592	52.304	47.146	45.611	39.651	41.25	28.116	45.909	34.925	45.316	50.184	49.05	45.518
48.093	50.879	50.608	37.586	52.298	47.14	45.603	39.649	41.239	28.111	45.9	34.918	45.308	50.174	49.05	45.505
48.083	50.866	50.598	37.579	52.292	47.129	45.604	39.644	41.222	28.099	45.89	34.911	45.301	50.172	49.043	45.493
48.075	50.856	50.587	37.57	52.284	47.12	45.598	39.64	41.22	28.089	45.886	34.896	45.298	50.162	49.038	45.479
48.066	50.842	50.575	37.564	52.282	47.118	45.58	39.635	41.213	28.083	45.878	34.888	45.293	50.152	49.033	45.471
48.057	50.838	50.565	37.56	52.276	47.107	45.577	39.631	41.208	28.074	45.879	34.883	45.292	50.147	49.033	45.464
48.053	50.829	50.563	37.557	52.262	47.102	45.563	39.628	41.192	28.068	45.878	34.874	45.291	50.14	49.033	45.451
48.041	50.815	50.556	37.549	52.26	47.1	45.55	39.624	41.175	28.063	45.869	34.867	45.283	50.136	49.028	45.441
48.022	50.801	50.542	37.54	52.25	47.093	45.531	39.619	41.164	28.056	45.863	34.856	45.277	50.128	49.024	45.429
48.017	50.795	50.537	37.537	52.247	47.089	45.528	39.618	41.158	28.05	45.857	34.849	45.273	50.126	49.019	45.422
48.011	50.788	50.529	37.528	52.241	47.078	45.515	39.615	41.153	28.045	45.851	34.844	45.264	50.123	49.017	45.422
48.004	50.782	50.525	37.519	52.234	47.068	45.501	39.611	41.142	28.034	45.84	34.835	45.257	50.114	49.013	45.414
48.004	50.776	50.524	37.515	52.22	47.059	45.5	39.607	41.129	28.03	45.837	34.832	45.253	50.115	49.012	45.398
48	50.767	50.512	37.508	52.216	47.054	45.482	39.604	41.124	28.021	45.834	34.828	45.25	50.118	49.007	45.389
47.987	50.756	50.507	37.494	52.209	47.041	45.467	39.601	41.11	28.013	45.829	34.814	45.241	50.111	48.999	45.375
47.975	50.739	50.5	37.482	52.195	47.026	45.45	39.597	41.093	28.001	45.824	34.809	45.229	50.105	48.993	45.366
47.965	50.726	50.496	37.472	52.186	47.015	45.437	39.591	41.084	27.992	45.819	34.799	45.222	50.1	48.988	45.358
47.954	50.723	50.486	37.462	52.181	47.002	45.42	39.587	41.078	27.986	45.813	34.789	45.216	50.098	48.983	45.35
47.951	50.712	50.481	37.45	52.168	46.991	45.422	39.585	41.07	27.986	45.806	34.782	45.213	50.096	48.979	45.345
47.942	50.701	50.479	37.445	52.159	46.985	45.415	39.583	41.062	27.983	45.805	34.777	45.205	50.092	48.976	45.339
47.93	50.696	50.469	37.438	52.151	46.978	45.411	39.577	41.053	27.977	45.799	34.772	45.2	50.09	48.97	45.328
47.915	50.693	50.46	37.431	52.142	46.968	45.404	39.575	41.046	27.973	45.795	34.764	45.192	50.085	48.964	45.313
47.918	50.693	50.46	37.426	52.143	46.968	45.408	39.574	41.041	27.973	45.795	34.759	45.192	50.078	48.963	45.308
47.909	50.687	50.451	37.42	52.133	46.969	45.398	39.571	41.029	27.962	45.788	34.748	45.186	50.069	48.958	45.293
47.901	50.685	50.449	37.421	52.124	46.971	45.399	39.572	41.029	27.958	45.783	34.743	45.183	50.06	48.951	45.283
47.899	50.683	50.441	37.422	52.115	46.973	45.388	39.571	41.019	27.951	45.777	34.74	45.179	50.061	48.95	45.268
47.895	50.679	50.442	37.423	52.106	46.975	45.39	39.571	41.012	27.947	45.771	34.733	45.172	50.056	48.942	45.262
47.883	50.679	50.441	37.422	52.097	46.968	45.391	39.571	41.004	27.939	45.764	34.726	45.167	50.058	48.939	45.256
47.882	50.676	50.43	37.423	52.097	46.962	45.374	39.57	40.996	27.931	45.759	34.718	45.167	50.055	48.938	45.255
47.877	50.676	50.434	37.423	52.102	46.966	45.376	39.572	40.993	27.931	45.76	34.719	45.166	50.058	48.935	45.251
47.863	50.673	50.432	37.423	52.094	46.965	45.376	39.572	40.977	27.924	45.757	34.708	45.165	50.046	48.931	45.239
47.846	50.673	50.431	37.42	52.084	46.965	45.377	39.57	40.966	27.921	45.759	34.699	45.162	50.045	48.926	45.232
47.844	50.669	50.428	37.418	52.076	46.965	45.376	39.568	40.961	27.914	45.755	34.697	45.163	50.042	48.922	45.228
47.84	50.661	50.423	37.411	52.065	46.96	45.366	39.564	40.956	27.907	45.752	34.694	45.157	50.04	48.919	45.223
47.824	50.656	50.419	37.405	52.056	46.954	45.35	39.562	40.942	27.898	45.747	34.682	45.152	50.036	48.914	45.215
47.804	50.648	50.411	37.399	52.044	46.948	45.339	39.558	40.933	27.888	45.744	34.673	45.145	50.028	48.911	45.201
47.793	50.64	50.409	37.396	52.039	46.943	45.34	39.554	40.919	27.884	45.735	34.666	45.137	50.021	48.903	45.196
47.783	50.629	50.403	37.388	52.031	46.93	45.333	39.55	40.91	27.877	45.73	34.66	45.13	50.021	48.9	45.19
47.778	50.616	50.401	37.383	52.022	46.916	45.323	39.547	40.898	27.873	45.727	34.656	45.125	50.016	48.893	45.185
47.769	50.611	50.396	37.375	52.012	46.912	45.304	39.545	40.893	27.868	45.725	34.648	45.121	50.012	48.89	45.173
47.761	50.605	50.388	37.37	51.999	46.905	45.295	39.541	40.881	27.858	45.719	34.638	45.113	50.011	48.885	45.164
47.751	50.601	50.381	37.368	51.995	46.904	45.289	39.539	40.869	27.847	45.715	34.626	45.107	50.002	48.884	45.158
47.744	50.597	50.377	37.358	51.99	46.901	45.289	39.535	40.858	27.838	45.711	34.616	45.101	49.996	48.877	45.147
47.733	50.585	50.373	37.35	51.981	46.892	45.277	39.532	40.846	27.835	45.705	34.612	45.093	49.988	48.872	45.136
47.734	50.578	50.372	37.342	51.98	46.889	45.275	39.528	40.835	27.828	45.701	34.601	45.089	49.982	48.868	45.125
47.725	50.563	50.37	37.334	51.971	46.875	45.26	39.524	40.831	27.825	45.697	34.594	45.082	49.979	48.863	45.12
47.717	50.556	50.363	37.328	51.968	46.871	45.258	39.521	40.824	27.813	45.694	34.584	45.076	49.968	48.859	45.105
47.712	50.545	50.357	37.318	51.957	46.862	45.246	39.519	40.816	27.809	45.69	34.58	45.072	49.96	48.856	45.093
47.702	50.532	50.347	37.311	51.947	46.854	45.238	39.519	40.807	27.803	45.686	34.574	45.066	49.956	48.851	45.085
47.697	50.527	50.342	37.301	51.947	46.85	45.229	39.517	40.799	27.794	45.68	34.568	45.057	49.952	48.848	45.075
47.677	50.52	50.338	37.297	51.938	46.841	45.228	39.513	40.789	27.792	45.675	34.566	45.052	49.942	48.842	45.073
47.666	50.505	50.332	37.287	51.925	46.83	45.211	39.51	40.778	27.784	45.67	34.561	45.046	49.933	48.836	45.06
47.655	50.501	50.328	37.279	51.916	46.823	45.195	39.506	40.767	27.771	45.661	34.547	45.038	49.933	48.832	45.044
47.641	50.493	50.317	37.273	51.911	46.819	45.18	39.504	40.748	27.762	45.654	34.534	45.033	49.93	48.825	45.033
47.638	50.485	50.305	37.263	51.902	46.812	45.173	39.5	40.741	27.752	45.648	34.527	45.025	49.93	48.818	45.021
47.62	50.472	50.295	37.255	51.893	46.796	45.172	39.495	40.725	27.746	45.641	34.516	45.021	49.92	48.811	45.009
47.611	50.464	50.294	37.247	51.882	46.789	45.162	39.492	40.713	27.735	45.636	34.504	45.012	49.915	48.807	45.001
47.607	50.459	50.287	37.238	51.879	46.782	45.158	39.488	40.711	27.728	45.634	34.5	45.003	49.908	48.803	44.993
47.597	50.445	50.28	37.23	51.87	46.773	45.145	39.483	40.699	27.719	45.631	34.491	44.992	49.9	48.797	44.983
47.587	50.434	50.272	37.221	51.866	46.77	45.147	39.48	40.696	27.714	45.63	34.489	44.99	49.902	48.792	44.981
47.58	50.428	50.272	37.217	51.868	46.761	45.142	39.477	40.686	27.71	45.623	34.486	44.984	49.896	48.79	44.971
47.566	50.413	50.269	37.208	51.861	46.753	45.131	39.475	40.675	27.701	45.614	34.48	44.978	49.89	48.785	44.967
47.554	50.403	50.267	37.205	51.859	46.744	45.131	39.474	40.664	27.694	45.612	34.468	44.974	49.88	48.784	44.961
47.542	50.396	50.264	37.203	51.852	46.729	45.121	39.472	40.654	27.685	45.603	34.46	44.97	49.871	48.779	44.947
47.53	50.388	50.255	37.196	51.843	46.719	45.113	39.467	40.65	27.679	45.596	34.455	44.964	49.871	48.775	44.941
47.521	50.382	50.25	37.195	51.838	46.719	45.101	39.466	40.638	27.674	45.59	34.453	44.959	49.866	48.772	44.933
47.513	50.373	50.246	37.185	51.829	46.706	45.089	39.461	40.628	27.672	45.584	34.445	44.951	49.858	48.77	44.922
47.502	50.372	50.241	37.18	51.827	46.7	45.089	39.457	40.617	27.661	45.579	34.435	44.947	49.856	48.767	44.915
47.494	50.358	50.234	37.17	51.813	46.692	45.069	39.451	40.612	27.658	45.575	34.431	44.946	49.853	48.763	44.91
47.483	50.353	50.227	37.167	51.806	46.689	45.059	39.447	40.607	27.654	45.57	34.422	44.941	49.849	48.758	44.906
47.47	50.345	50.218	37.161	51.796	46.684	45.059	39.445	40.597	27.65	45.565	34.418	44.936	49.853	48.754	44.901
47.461	50.331	50.212	37.147	51.784	46.668	45.047	39.438	40.584	27.639	45.56	34.409	44.93	49.845	48.747	44.882
47.451	50.322	50.204	37.141	51.776	46.663	45.048	39.434	40.569	27.633	45.554	34.404	44.925	49.841	48.74	44.871
47.434	50.318	50.193	37.127	51.764	46.65	45.033	39.427	40.555	27.621	45.546	34.385	44.913	49.83	48.735	44.855
47.42	50.314	50.186	37.117	51.759	46.638	45.023	39.425	40.539	27.611	45.539	34.377	44.904	49.825	48.728	44.839
47.421	50.315	50.185	37.117	51.76	46.638	45.023	39.426	40.54	27.615	45.536	34.381	44.905	49.829	48.729	44.832
47.413	50.306	50.185	37.113	51.758	46.638	45.024	39.424	40.536	27.611	45.533	34.379	44.9	49.824	48.724	44.822
47.404	50.304	50.178	37.11	51.752	46.634	45.027	39.423	40.522	27.608	45.529	34.369	44.896	49.817	48.721	44.811
47.396	50.295	50.171	37.104	51.738	46.628	45.019	39.417	40.517	27.606	45.526	34.362	44.888	49.814	48.72	44.806
47.383	50.282	50.16	37.097	51.727	46.615	45.013	39.41	40.508	27.6	45.521	34.351	44.881	49.809	48.712	44.798
47.374	50.27	50.156	37.094	51.725	46.61	45.004	39.408	40.501	27.591	45.513	34.345	44.874	49.799	48.71	44.786
47.362	50.255	50.145	37.086	51.717	46.601	44.992	39.404	40.494	27.589	45.509	34.339	44.872	49.795	48.705	44.781
47.351	50.249	50.138	37.079	51.706	46.595	44.985	39.4	40.49	27.583	45.509	34.334	44.868	49.792	48.703	44.774
47.332	50.242	50.125	37.067	51.696	46.585	44.969	39.397	40.475	27.571	45.499	34.321	44.86	49.787	48.697	44.756
47.326	50.235	50.126	37.065	51.695	46.58	44.974	39.394	40.47	27.566	45.495	34.318	44.853	49.788	48.691	44.757
47.323	50.231	50.127	37.06	51.687	46.575	44.974	39.392	40.467	27.562	45.493	34.318	44.853	49.786	48.687	44.755
47.319	50.22	50.118	37.048	51.671	46.565	44.957	39.388	40.459	27.555	45.489	34.309	44.849	49.784	48.681	44.738
47.308	50.212	50.109	37.041	51.663	46.56	44.95	39.389	40.448	27.551	45.483	34.303	44.847	49.785	48.68	44.728
47.297	50.204	50.097	37.03	51.655	46.544	44.953	39.383	40.434	27.543	45.478	34.293	44.839	49.779	48.674	44.717
47.284	50.19	50.089	37.022	51.637	46.53	44.944	39.379	40.425	27.532	45.474	34.286	44.833	49.769	48.67	44.707
47.27	50.178	50.084	37.014	51.629	46.525	44.936	39.374	40.415	27.526	45.466	34.281	44.823	49.76	48.664	44.693
47.262	50.163	50.079	37.007	51.625	46.523	44.922	39.372	40.403	27.518	45.457	34.27	44.819	49.75	48.659	44.676
47.257	50.155	50.073	36.994	51.62	46.521	44.916	39.367	40.392	27.516	45.449	34.269	44.809	49.745	48.655	44.658
47.245	50.144	50.062	36.992	51.609	46.517	44.907	39.365	40.385	27.505	45.447	34.252	44.807	49.742	48.653	44.646
47.234	50.142	50.058	36.982	51.6	46.503	44.909	39.362	40.376	27.496	45.438	34.242	44.801	49.735	48.652	44.642
47.22	50.134	50.052	36.976	51.598	46.501	44.909	39.359	40.367	27.489	45.436	34.234	44.794	49.73	48.648	44.632
47.206	50.125	50.042	36.968	51.595	46.499	44.891	39.356	40.357	27.486	45.43	34.233	44.788	49.73	48.645	44.618
47.188	50.124	50.037	36.963	51.59	46.497	44.883	39.352	40.349	27.483	45.425	34.228	44.779	49.729	48.64	44.606
47.179	50.11	50.031	36.952	51.578	46.49	44.872	39.35	40.336	27.477	45.419	34.224	44.769	49.721	48.637	44.594
47.168	50.104	50.027	36.947	51.569	46.483	44.862	39.349	40.327	27.472	45.416	34.215	44.76	49.718	48.634	44.587
47.155	50.102	50.019	36.938	51.564	46.475	44.854	39.346	40.32	27.466	45.408	34.204	44.754	49.714	48.63	44.581
47.137	50.094	50.008	36.932	51.562	46.462	44.838	39.342	40.306	27.455	45.408	34.197	44.746	49.709	48.626	44.569
47.124	50.079	50.007	36.922	51.554	46.451	44.831	39.336	40.297	27.442	45.403	34.193	44.737	49.703	48.621	44.552
47.114	50.067	49.995	36.914	51.545	46.44	44.822	39.333	40.293	27.435	45.399	34.183	44.732	49.696	48.618	44.543
47.108	50.062	49.992	36.91	51.536	46.436	44.817	39.331	40.284	27.428	45.396	34.17	44.725	49.685	48.613	44.53
47.099	50.058	49.989	36.904	51.529	46.434	44.814	39.329	40.279	27.425	45.397	34.168	44.724	49.675	48.611	44.527
47.089	50.047	49.979	36.898	51.522	46.434	44.814	39.326	40.274	27.421	45.393	34.159	44.72	49.674	48.607	44.521
47.077	50.041	49.975	36.892	51.511	46.429	44.803	39.324	40.265	27.417	45.388	34.152	44.712	49.669	48.605	44.516
47.069	50.04	49.973	36.89	51.509	46.426	44.803	39.322	40.261	27.417	45.386	34.151	44.71	49.664	48.602	44.513
47.069	50.039	49.972	36.89	51.503	46.42	44.798	39.321	40.259	27.416	45.383	34.15	44.706	49.661	48.598	44.513
47.069	50.033	49.967	36.888	51.505	46.42	44.787	39.318	40.257	27.41	45.384	34.15	44.7	49.662	48.59	44.51
47.061	50.032	49.963	36.887	51.504	46.418	44.784	39.318	40.254	27.41	45.38	34.152	44.699	49.661	48.591	44.509
47.062	50.032	49.964	36.887	51.505	46.417	44.787	39.318	40.256	27.411	45.379	34.153	44.699	49.665	48.589	44.51
47.064	50.033	49.964	36.888	51.503	46.419	44.788	39.318	40.258	27.412	45.381	34.153	44.7	49.669	48.589	44.511
47.061	50.023	49.961	36.879	51.503	46.405	44.78	39.315	40.255	27.412	45.371	34.154	44.696	49.664	48.587	44.495
47.052	50.01	49.958	36.875	51.496	46.397	44.782	39.312	40.254	27.406	45.37	34.15	44.695	49.664	48.586	44.49
47.044	50	49.949	36.872	51.489	46.398	44.782	39.311	40.249	27.402	45.37	34.142	44.69	49.661	48.582	44.481
47.036	49.993	49.94	36.869	51.48	46.382	44.783	39.309	40.246	27.401	45.368	34.142	44.684	49.655	48.577	44.469
47.033	49.986	49.938	36.862	51.473	46.377	44.778	39.304	40.243	27.391	45.368	34.13	44.676	49.654	48.571	44.459
47.027	49.98	49.932	36.858	51.464	46.373	44.769	39.299	40.242	27.389	45.364	34.126	44.673	49.654	48.568	44.456
47.026	49.976	49.93	36.856	51.464	46.372	44.763	39.297	40.239	27.384	45.361	34.125	44.671	49.647	48.564	44.456
47.021	49.974	49.917	36.849	51.462	46.357	44.745	39.293	40.24	27.383	45.361	34.117	44.669	49.647	48.561	44.453
47.006	49.964	49.911	36.844	51.457	46.344	44.742	39.288	40.228	27.375	45.361	34.105	44.665	49.639	48.558	44.446
47.001	49.957	49.904	36.832	51.45	46.335	44.731	39.282	40.225	27.372	45.356	34.099	44.658	49.639	48.553	44.443
46.993	49.95	49.898	36.83	51.444	46.328	44.729	39.278	40.211	27.367	45.353	34.091	44.655	49.633	48.552	44.432
46.991	49.947	49.892	36.828	51.443	46.322	44.725	39.276	40.2	27.365	45.347	34.084	44.65	49.629	48.552	44.423
46.978	49.937	49.89	36.829	51.439	46.322	44.715	39.275	40.19	27.359	45.337	34.078	44.646	49.62	48.549	44.418
46.974	49.937	49.888	36.829	51.44	46.323	44.721	39.274	40.187	27.356	45.336	34.077	44.645	49.623	48.547	44.415
46.972	49.925	49.885	36.824	51.429	46.316	44.714	39.271	40.181	27.353	45.334	34.07	44.64	49.633	48.542	44.407
46.968	49.922	49.884	36.822	51.429	46.313	44.717	39.271	40.177	27.352	45.332	34.063	44.64	49.63	48.543	44.399
46.966	49.923	49.883	36.823	51.43	46.313	44.718	39.271	40.175	27.349	45.333	34.061	44.64	49.629	48.541	44.383
46.962	49.928	49.883	36.824	51.427	46.316	44.726	39.271	40.177	27.347	45.334	34.06	44.639	49.626	48.541	44.379
46.958	49.929	49.885	36.825	51.425	46.32	44.726	39.272	40.18	27.347	45.332	34.059	44.638	49.626	48.539	44.377
46.959	49.929	49.881	36.827	51.428	46.323	44.703	39.272	40.177	27.342	45.323	34.051	44.639	49.62	48.537	44.371
46.959	49.934	49.881	36.829	51.436	46.328	44.707	39.273	40.176	27.342	45.324	34.051	44.639	49.622	48.537	44.371
46.962	49.936	49.884	36.831	51.437	46.334	44.716	39.274	40.178	27.343	45.325	34.052	44.64	49.623	48.538	44.372
46.965	49.939	49.886	36.834	51.44	46.337	44.722	39.275	40.182	27.345	45.327	34.054	44.641	49.627	48.539	44.375
46.967	49.945	49.889	36.836	51.443	46.343	44.731	39.276	40.186	27.346	45.329	34.054	44.641	49.635	48.54	44.375
46.968	49.949	49.891	36.838	51.446	46.348	44.74	39.277	40.19	27.348	45.33	34.056	44.642	49.643	48.54	44.377
46.972	49.952	49.896	36.84	51.452	46.352	44.75	39.278	40.194	27.35	45.331	34.059	44.643	49.652	48.541	44.38
46.974	49.956	49.901	36.842	51.462	46.355	44.763	39.279	40.202	27.351	45.333	34.061	44.643	49.661	48.543	44.385
46.977	49.964	49.905	36.844	51.468	46.36	44.773	39.28	40.206	27.352	45.335	34.063	44.644	49.664	48.544	44.387
46.978	49.971	49.907	36.846	51.476	46.363	44.79	39.281	40.21	27.353	45.336	34.064	44.645	49.667	48.545	44.389
46.975	49.979	49.908	36.848	51.483	46.366	44.803	39.282	40.214	27.355	45.337	34.066	44.646	49.673	48.546	44.392
46.977	49.986	49.91	36.85	51.488	46.37	44.808	39.283	40.217	27.355	45.338	34.065	44.646	49.677	48.546	44.394
46.979	49.989	49.913	36.853	51.492	46.374	44.814	39.283	40.221	27.356	45.339	34.066	44.647	49.68	48.547	44.396
46.981	49.993	49.916	36.855	51.496	46.376	44.819	39.284	40.225	27.357	45.34	34.069	44.647	49.686	48.547	44.398
46.984	49.996	49.921	36.858	51.498	46.38	44.83	39.284	40.23	27.357	45.342	34.071	44.648	49.691	48.548	44.401
46.986	50	49.926	36.86	51.503	46.385	44.836	39.285	40.236	27.359	45.343	34.072	44.649	49.694	48.549	44.405
46.988	50.004	49.931	36.861	51.506	46.388	44.845	39.285	40.24	27.36	45.344	34.073	44.65	49.697	48.55	44.409
46.992	50.008	49.933	36.864	51.51	46.393	44.851	39.286	40.244	27.361	45.346	34.074	44.651	49.7	48.551	44.41
46.991	50.015	49.93	36.867	51.519	46.396	44.854	39.287	40.247	27.362	45.347	34.076	44.652	49.701	48.553	44.409
46.993	50.02	49.933	36.87	51.524	46.4	44.856	39.287	40.247	27.363	45.344	34.075	44.652	49.7	48.553	44.404
46.996	50.023	49.934	36.872	51.533	46.407	44.862	39.288	40.251	27.365	45.347	34.077	44.649	49.705	48.551	44.408
46.999	50.029	49.939	36.874	51.54	46.411	44.879	39.289	40.257	27.366	45.349	34.08	44.65	49.712	48.553	44.412
47.002	50.035	49.942	36.876	51.548	46.414	44.89	39.291	40.262	27.367	45.351	34.082	44.651	49.723	48.554	44.414
47.003	50.042	49.944	36.877	51.559	46.419	44.904	39.292	40.268	27.369	45.352	34.085	44.652	49.729	48.555	44.415
47.005	50.047	49.947	36.878	51.573	46.423	44.912	39.293	40.273	27.372	45.353	34.087	44.654	49.737	48.556	44.42
47.004	50.05	49.948	36.877	51.576	46.426	44.924	39.294	40.279	27.375	45.351	34.089	44.654	49.742	48.557	44.423
47.006	50.058	49.951	36.879	51.587	46.432	44.939	39.295	40.282	27.377	45.352	34.091	44.655	49.744	48.556	44.426
47.012	50.062	49.952	36.88	51.601	46.445	44.952	39.296	40.289	27.378	45.354	34.093	44.656	49.749	48.558	44.429
47.016	50.067	49.956	36.882	51.616	46.449	44.96	39.297	40.296	27.38	45.356	34.095	44.658	49.753	48.559	44.433
47.02	50.072	49.96	36.884	51.627	46.453	44.972	39.297	40.3	27.381	45.358	34.097	44.658	49.756	48.56	44.436
47.024	50.077	49.968	36.887	51.634	46.459	44.976	39.298	40.304	27.381	45.358	34.097	44.659	49.76	48.562	44.439
47.024	50.081	49.972	36.889	51.641	46.462	44.98	39.299	40.307	27.382	45.36	34.099	44.66	49.761	48.562	44.443
47.029	50.077	49.972	36.891	51.638	46.463	44.981	39.299	40.311	27.378	45.362	34.1	44.659	49.762	48.562	44.443
47.03	50.063	49.96	36.89	51.639	46.46	44.972	39.3	40.309	27.376	45.359	34.099	44.658	49.754	48.558	44.441
47.028	50.061	49.961	36.889	51.639	46.461	44.972	39.3	40.306	27.377	45.36	34.099	44.656	49.756	48.555	44.442
47.025	50.062	49.96	36.889	51.642	46.459	44.973	39.299	40.303	27.375	45.361	34.094	44.655	49.756	48.555	44.439
47.022	50.05	49.954	36.887	51.639	46.45	44.955	39.297	40.296	27.369	45.361	34.083	44.653	49.751	48.55	44.43
47.014	50.039	49.944	36.885	51.627	46.441	44.944	39.296	40.286	27.359	45.357	34.08	44.647	49.748	48.544	44.42
47.009	50.038	49.944	36.885	51.628	46.443	44.922	39.296	40.287	27.357	45.358	34.079	44.648	49.742	48.545	44.42
47.007	50.03	49.934	36.881	51.622	46.437	44.918	39.294	40.286	27.356	45.354	34.079	44.648	49.743	48.545	44.41
47.003	50.018	49.929	36.875	51.616	46.423	44.906	39.291	40.274	27.348	45.351	34.071	44.641	49.736	48.539	44.398
46.994	50.005	49.92	36.868	51.603	46.408	44.907	39.288	40.266	27.346	45.348	34.059	44.633	49.732	48.534	44.392
46.985	49.992	49.916	36.859	51.596	46.397	44.888	39.285	40.262	27.346	45.345	34.05	44.626	49.731	48.527	44.387
46.973	49.989	49.909	36.855	51.597	46.388	44.876	39.284	40.255	27.34	45.344	34.043	44.621	49.725	48.523	44.371
46.967	49.986	49.905	36.85	51.59	46.384	44.878	39.281	40.247	27.334	45.338	34.036	44.615	49.719	48.52	44.36
46.959	49.977	49.905	36.845	51.589	46.375	44.876	39.276	40.242	27.332	45.336	34.034	44.611	49.719	48.517	44.356
46.943	49.97	49.902	36.836	51.586	46.366	44.877	39.273	40.232	27.318	45.334	34.026	44.607	49.71	48.512	44.344
46.945	49.971	49.902	36.837	51.585	46.367	44.877	39.272	40.229	27.312	45.328	34.026	44.604	49.704	48.511	44.338
46.94	49.964	49.894	36.836	51.585	46.365	44.879	39.272	40.229	27.309	45.328	34.026	44.603	49.693	48.509	44.334
46.931	49.956	49.883	36.827	51.581	46.354	44.866	39.269	40.216	27.306	45.328	34.022	44.595	49.69	48.503	44.324
46.925	49.958	49.882	36.824	51.581	46.349	44.863	39.264	40.207	27.296	45.323	34.015	44.589	49.689	48.499	44.319
46.918	49.953	49.883	36.822	51.579	46.342	44.861	39.262	40.203	27.296	45.319	34.01	44.586	49.691	48.493	44.311
46.903	49.95	49.876	36.819	51.572	46.341	44.847	39.261	40.198	27.294	45.315	34	44.581	49.687	48.492	44.31
46.892	49.943	49.87	36.815	51.561	46.338	44.838	39.259	40.19	27.288	45.309	33.994	44.573	49.683	48.489	44.299
46.881	49.939	49.864	36.811	51.562	46.334	44.83	39.254	40.183	27.284	45.304	33.981	44.57	49.677	48.482	44.292
46.869	49.933	49.865	36.805	51.557	46.333	44.832	39.251	40.174	27.278	45.3	33.97	44.566	49.664	48.475	44.281
46.854	49.928	49.863	36.798	51.551	46.326	44.834	39.247	40.171	27.274	45.294	33.963	44.564	49.66	48.474	44.269
46.849	49.923	49.854	36.79	51.544	46.32	44.827	39.244	40.17	27.27	45.292	33.958	44.556	49.657	48.469	44.267
46.839	49.917	49.849	36.785	51.537	46.317	44.828	39.24	40.162	27.265	45.289	33.95	44.551	49.65	48.465	44.25
46.828	49.9	49.835	36.778	51.535	46.309	44.829	39.237	40.156	27.26	45.284	33.947	44.551	49.647	48.461	44.244
46.817	49.892	49.823	36.77	51.527	46.305	44.822	39.233	40.15	27.256	45.277	33.942	44.544	49.634	48.457	44.231
46.809	49.882	49.82	36.761	51.51	46.295	44.823	39.227	40.14	27.247	45.267	33.934	44.538	49.632	48.45	44.218
46.803	49.87	49.81	36.749	51.499	46.283	44.81	39.223	40.132	27.245	45.26	33.924	44.533	49.624	48.445	44.207
46.795	49.867	49.799	36.746	51.497	46.279	44.81	39.221	40.122	27.242	45.255	33.915	44.528	49.621	48.443	44.193
46.779	49.858	49.79	36.741	51.488	46.27	44.797	39.218	40.115	27.23	45.251	33.908	44.52	49.624	48.441	44.182
46.771	49.856	49.785	36.733	51.484	46.262	44.798	39.212	40.111	27.229	45.243	33.905	44.512	49.629	48.435	44.179
46.752	49.846	49.777	36.724	51.479	46.255	44.799	39.21	40.094	27.217	45.236	33.893	44.505	49.625	48.433	44.159
46.739	49.838	49.768	36.716	51.473	46.248	44.79	39.208	40.083	27.211	45.23	33.887	44.497	49.622	48.426	44.152
46.733	49.832	49.763	36.708	51.468	46.243	44.783	39.205	40.079	27.201	45.23	33.876	44.488	49.618	48.423	44.139
46.718	49.819	49.762	36.703	51.458	46.232	44.785	39.202	40.074	27.196	45.221	33.871	44.479	49.615	48.418	44.128
46.709	49.805	49.761	36.692	51.454	46.226	44.776	39.197	40.068	27.189	45.214	33.865	44.474	49.618	48.411	44.118
46.694	49.793	49.751	36.684	51.44	46.216	44.761	39.191	40.053	27.181	45.206	33.853	44.47	49.613	48.404	44.105
46.687	49.783	49.743	36.677	51.431	46.209	44.751	39.187	40.044	27.171	45.203	33.843	44.467	49.608	48.4	44.094
46.677	49.77	49.735	36.665	51.423	46.202	44.738	39.182	40.034	27.168	45.196	33.833	44.459	49.597	48.397	44.084
46.664	49.76	49.726	36.657	51.422	46.199	44.726	39.178	40.023	27.16	45.185	33.821	44.452	49.594	48.389	44.074
46.664	49.755	49.719	36.648	51.408	46.186	44.718	39.176	40.013	27.155	45.182	33.816	44.448	49.593	48.381	44.067
46.648	49.749	49.708	36.647	51.401	46.18	44.712	39.171	40	27.146	45.179	33.804	44.443	49.582	48.38	44.052
46.64	49.745	49.703	36.642	51.393	46.172	44.702	39.169	39.996	27.14	45.175	33.797	44.435	49.582	48.374	44.052
46.628	49.738	49.692	36.628	51.379	46.168	44.695	39.164	39.993	27.134	45.165	33.795	44.427	49.577	48.372	44.05
46.617	49.726	49.684	36.618	51.376	46.156	44.694	39.157	39.989	27.131	45.162	33.789	44.422	49.57	48.367	44.049
46.605	49.712	49.672	36.607	51.36	46.146	44.683	39.151	39.98	27.117	45.157	33.778	44.414	49.567	48.362	44.038
46.601	49.708	49.662	36.595	51.351	46.132	44.681	39.145	39.968	27.108	45.15	33.769	44.41	49.558	48.362	44.03
46.59	49.695	49.649	36.589	51.337	46.13	44.665	39.141	39.951	27.095	45.146	33.755	44.404	49.55	48.357	44.013
46.577	49.683	49.64	36.582	51.332	46.122	44.648	39.137	39.942	27.089	45.137	33.747	44.395	49.55	48.352	44.002
46.57	49.677	49.633	36.573	51.331	46.115	44.642	39.133	39.933	27.083	45.13	33.741	44.39	49.549	48.347	43.987
46.564	49.662	49.63	36.56	51.323	46.108	44.639	39.129	39.925	27.077	45.121	33.737	44.384	49.547	48.341	43.981
46.554	49.656	49.629	36.55	51.311	46.101	44.639	39.124	39.917	27.068	45.116	33.732	44.378	49.544	48.338	43.971
46.549	49.645	49.622	36.542	51.305	46.094	44.625	39.119	39.91	27.058	45.109	33.723	44.369	49.537	48.333	43.964
46.535	49.63	49.622	36.533	51.295	46.081	44.626	39.114	39.896	27.045	45.101	33.709	44.36	49.526	48.333	43.952
46.523	49.623	49.616	36.523	51.281	46.072	44.606	39.111	39.884	27.032	45.097	33.694	44.353	49.514	48.329	43.942
46.506	49.613	49.606	36.514	51.269	46.067	44.608	39.107	39.872	27.026	45.091	33.682	44.347	49.506	48.322	43.934
46.487	49.607	49.605	36.511	51.261	46.06	44.596	39.104	39.856	27.017	45.085	33.671	44.341	49.493	48.316	43.925
46.484	49.595	49.598	36.497	51.26	46.047	44.591	39.099	39.856	27.014	45.078	33.666	44.334	49.491	48.31	43.923
46.469	49.592	49.594	36.486	51.247	46.039	44.582	39.094	39.849	27.005	45.07	33.658	44.327	49.482	48.305	43.909
46.459	49.58	49.584	36.484	51.239	46.033	44.583	39.093	39.839	26.998	45.065	33.652	44.321	49.474	48.303	43.895
46.45	49.568	49.571	36.478	51.227	46.027	44.573	39.09	39.825	26.983	45.057	33.639	44.311	49.47	48.298	43.875
46.438	49.559	49.563	36.471	51.222	46.024	44.572	39.087	39.819	26.973	45.053	33.632	44.304	49.465	48.291	43.864
46.423	49.549	49.552	36.456	51.218	46.019	44.572	39.083	39.814	26.971	45.048	33.629	44.298	49.459	48.286	43.859
46.411	49.541	49.545	36.445	51.206	46.004	44.562	39.078	39.802	26.965	45.044	33.622	44.295	49.453	48.283	43.847
46.398	49.531	49.536	36.438	51.197	45.996	44.553	39.074	39.793	26.96	45.041	33.616	44.286	49.448	48.275	43.838
46.389	49.524	49.538	36.434	51.195	45.996	44.54	39.071	39.786	26.951	45.035	33.6	44.285	49.437	48.274	43.827
46.385	49.516	49.527	36.427	51.188	45.996	44.538	39.067	39.784	26.943	45.031	33.592	44.28	49.435	48.267	43.814
46.371	49.516	49.52	36.417	51.176	45.989	44.539	39.063	39.771	26.936	45.025	33.584	44.273	49.429	48.265	43.806
46.363	49.509	49.512	36.41	51.167	45.983	44.542	39.058	39.767	26.927	45.021	33.576	44.27	49.421	48.264	43.804
46.352	49.495	49.507	36.405	51.161	45.973	44.543	39.053	39.756	26.923	45.017	33.567	44.263	49.418	48.26	43.797
46.339	49.49	49.496	36.398	51.151	45.965	44.523	39.052	39.75	26.919	45.012	33.56	44.261	49.412	48.26	43.78
46.33	49.481	49.487	36.395	51.138	45.959	44.503	39.048	39.744	26.913	45.009	33.556	44.255	49.405	48.253	43.768
46.325	49.47	49.479	36.384	51.129	45.955	44.499	39.046	39.734	26.907	45	33.548	44.249	49.405	48.249	43.763
46.309	49.463	49.468	36.383	51.118	45.951	44.492	39.041	39.726	26.904	44.992	33.536	44.242	49.398	48.244	43.753
46.3	49.45	49.459	36.376	51.106	45.94	44.474	39.036	39.725	26.901	44.992	33.536	44.235	49.387	48.239	43.748
46.291	49.443	49.456	36.37	51.099	45.934	44.463	39.031	39.713	26.896	44.986	33.531	44.228	49.378	48.232	43.743
46.284	49.44	49.45	36.362	51.095	45.924	44.456	39.03	39.697	26.892	44.982	33.524	44.221	49.373	48.231	43.729
46.276	49.434	49.443	36.354	51.088	45.917	44.456	39.025	39.686	26.882	44.982	33.507	44.217	49.367	48.227	43.722
46.272	49.428	49.439	36.35	51.085	45.919	44.457	39.024	39.685	26.879	44.982	33.507	44.215	49.365	48.228	43.716
46.257	49.418	49.439	36.346	51.084	45.914	44.457	39.023	39.676	26.878	44.977	33.501	44.209	49.353	48.224	43.7
46.246	49.409	49.437	36.343	51.077	45.906	44.446	39.022	39.673	26.877	44.974	33.499	44.205	49.352	48.222	43.692
46.241	49.396	49.437	36.336	51.062	45.894	44.435	39.019	39.668	26.871	44.97	33.493	44.198	49.343	48.216	43.677
46.223	49.395	49.432	36.329	51.055	45.886	44.436	39.016	39.656	26.858	44.966	33.479	44.193	49.331	48.214	43.667
46.216	49.389	49.431	36.323	51.058	45.883	44.429	39.01	39.646	26.851	44.962	33.477	44.185	49.324	48.206	43.655
46.208	49.383	49.429	36.318	51.049	45.879	44.429	39.006	39.645	26.846	44.959	33.466	44.181	49.321	48.203	43.648
46.197	49.368	49.42	36.31	51.036	45.87	44.413	39.004	39.636	26.837	44.951	33.455	44.172	49.317	48.202	43.642
46.181	49.355	49.417	36.306	51.023	45.864	44.414	39.002	39.623	26.835	44.942	33.447	44.165	49.306	48.194	43.632
46.175	49.352	49.409	36.298	51.014	45.858	44.41	38.999	39.621	26.83	44.94	33.444	44.163	49.311	48.19	43.625
46.165	49.338	49.401	36.287	51.008	45.849	44.397	38.995	39.61	26.825	44.939	33.437	44.157	49.307	48.189	43.616
46.156	49.324	49.39	36.278	50.999	45.834	44.391	38.992	39.595	26.818	44.933	33.42	44.146	49.303	48.183	43.602
46.149	49.319	49.388	36.273	50.993	45.827	44.382	38.987	39.594	26.816	44.928	33.415	44.142	49.304	48.182	43.6
46.135	49.305	49.387	36.26	50.985	45.819	44.374	38.981	39.584	26.808	44.919	33.408	44.136	49.292	48.175	43.58
46.126	49.3	49.378	36.251	50.987	45.821	44.369	38.978	39.58	26.801	44.913	33.403	44.132	49.288	48.175	43.573
46.12	49.29	49.372	36.245	50.981	45.812	44.365	38.973	39.571	26.798	44.91	33.399	44.123	49.282	48.17	43.564
46.118	49.279	49.369	36.24	50.973	45.806	44.366	38.969	39.567	26.794	44.906	33.394	44.118	49.282	48.164	43.559
46.107	49.277	49.364	36.239	50.973	45.803	44.351	38.968	39.562	26.79	44.903	33.383	44.115	49.279	48.161	43.543
46.089	49.267	49.35	36.228	50.962	45.792	44.336	38.963	39.549	26.779	44.895	33.367	44.107	49.271	48.155	43.53
46.079	49.254	49.343	36.221	50.954	45.788	44.337	38.958	39.543	26.77	44.89	33.355	44.101	49.267	48.154	43.524
46.065	49.246	49.332	36.215	50.95	45.783	44.333	38.953	39.533	26.764	44.888	33.346	44.092	49.266	48.149	43.519
46.049	49.235	49.323	36.208	50.938	45.774	44.33	38.949	39.521	26.752	44.88	33.337	44.087	49.257	48.146	43.504
46.045	49.226	49.318	36.198	50.928	45.769	44.322	38.946	39.512	26.748	44.873	33.333	44.079	49.251	48.137	43.498
46.041	49.218	49.314	36.191	50.928	45.766	44.311	38.943	39.508	26.745	44.869	33.331	44.076	49.249	48.134	43.496
46.029	49.205	49.306	36.178	50.917	45.755	44.29	38.939	39.504	26.743	44.862	33.319	44.067	49.249	48.132	43.484
46.015	49.204	49.295	36.174	50.913	45.749	44.279	38.938	39.499	26.736	44.86	33.311	44.064	49.249	48.127	43.47
46.003	49.199	49.296	36.17	50.903	45.736	44.28	38.936	39.494	26.728	44.859	33.304	44.058	49.24	48.124	43.461
[truncated: 41,201 more rows]
