# Supplementary material for: Global sleep homeostasis reflects temporally and spatially integrated local cortical neuronal activity
Source: eLife. 2020 Jul 2;9:e54148. doi: 10.7554/eLife.54148 (PMC7332296; doi:10.7554/eLife.54148)
Supplement: Source code 1. [file elife-54148-code1.zip]

Archive with 17 entries (15 files):
- Source Code/findAmpThresh.m
- Source Code/loadEEGf.m
- Source Code/loadFR.m
- Source Code/loadLFP.m
- Source Code/loadWNRA.m
- Source Code/medianBoutNREM.m
- Source Code/Off GUI/
- Source Code/Off GUI/ModelFitGUIOff.fig
- Source Code/Off GUI/ModelFitGUIOff.m
- Source Code/offdetection.m
- Source Code/optimiseFun_Classic.m
- Source Code/optimiseFun_FR.m
- Source Code/optimiseFun_OFF.m
- Source Code/slowwaveactivity.m
- Source Code/SWA GUI/
- Source Code/SWA GUI/ModelFitGUI.fig
- Source Code/SWA GUI/ModelFitGUI.m
