# Supplementary material for: Global sleep homeostasis reflects temporally and spatially integrated local cortical neuronal activity
Source: eLife. 2020 Jul 2;9:e54148. doi: 10.7554/eLife.54148 (PMC7332296; doi:10.7554/eLife.54148)
Supplement: Source code 1. [file elife-54148-code1.zip › Source Code/loadEEGf.m]

function [EEGf] = loadEEGf(mouse)
   
%   Load variable named EEGf.
%   Input mouse is a string identifying the animal.
%   Output EEGf is 1x44236800 raw frontal EEG signal, 48hrs duration, sampling rate 256Hz
    
end
