# Supplementary material for: Global sleep homeostasis reflects temporally and spatially integrated local cortical neuronal activity
Source: eLife. 2020 Jul 2;9:e54148. doi: 10.7554/eLife.54148 (PMC7332296; doi:10.7554/eLife.54148)
Supplement: Source code 1. [file elife-54148-code1.zip › Source Code/loadFR.m]

function [FR, SpkBin] = loadFR(mouse, ch)

%   Load variable named FR & SpkBin.
%   Input mouse is a string identifying the animal.
%   Input ch is a number identifying which recording channel.
%   Output FR is 1x43200 variable giving the firing rate, in Hz, per 4 second epoch over 48hrs
%   Output SpkBin is 1x172800000 binary variable correspond to 48hrs with 1ms resolution, marking occurrence of spikes

end
