# Supplementary material for: Global sleep homeostasis reflects temporally and spatially integrated local cortical neuronal activity
Source: eLife. 2020 Jul 2;9:e54148. doi: 10.7554/eLife.54148 (PMC7332296; doi:10.7554/eLife.54148)
Supplement: Source code 1. [file elife-54148-code1.zip › Source Code/loadWNRA.m]

function [W, N, R, A] = loadWNRA(mouse)

%   Load variables named W, N, R, A.
%   Input mouse is a string identifying the animal.
%   Output W is 1x43200 binary variable corresponding to 48hrs with 4s resolution, marking occurrence of wake
%   Output N is 1x43200 binary variable corresponding to 48hrs with 4s resolution, marking occurrence of NREM sleep
%   Output R is 1x43200 binary variable corresponding to 48hrs with 4s resolution, marking occurrence of REM sleep
%   Output A is 1x43200 binary variable corresponding to 48hrs with 4s resolution, marking occurrence of artefacts

end
