# Supplementary material for: Global sleep homeostasis reflects temporally and spatially integrated local cortical neuronal activity
Source: eLife. 2020 Jul 2;9:e54148. doi: 10.7554/eLife.54148 (PMC7332296; doi:10.7554/eLife.54148)
Supplement: Source code 1. [file elife-54148-code1.zip › Source Code/medianBoutNREM.m]

function [medNREMVariable, durN] = medianBoutNREM(Variable, N, A)

    stN = find(diff(N)==1)+1;
    edN = find(diff(N)==-1);
    if N(1)==1
        stN = [1,stN];
    end
    if N(end)==1
        edN = [edN,length(Variable)];
    end

    durN = edN - stN +1;
    accept = durN > 15;
    stN = stN(accept);
    edN = edN(accept);
    durN = durN(accept);
    nN = length(stN);
    
    medNREMVariable = zeros(nN,2);
    for i=1:nN
        art = A(stN(i):edN(i));
        var = Variable(stN(i):edN(i));
        goodvar = var(~art);
        medNREMVariable(i,1) = stN(i) + floor((edN(i)-stN(i))/2);
        medNREMVariable(i,2) = mean(goodvar);
    end


end
